# Supplementary material for: Enhancing cap-independent translation of linear mRNA
Source: Nat Commun. 2025 Oct 16;16:9205. doi: 10.1038/s41467-025-64257-6 (PMC12532787; doi:10.1038/s41467-025-64257-6)
Supplement: Supplementary file 11 — Source Data [file 41467_2025_64257_MOESM11_ESM.zip]

Archive with 90 entries (74 files):
- Source Data/
- Source Data/Figure 2/
- Source Data/Figure 2/CleaN3 crude analysis integration results.pdf
- Source Data/Figure 2/CleaN3 crude analysis.xlsx
- Source Data/Figure 3/
- Source Data/Figure 3/AF647-mRNA DNAzyme cleavage mass calculations.xlsx
- Source Data/Figure 3/Click reaction monitoring chromatograms.xlsx
- Source Data/Figure 3/Clicked product 2 peaks MS analysis.xlsx
- Source Data/Figure 3/electrophoregrams.pdf
- Source Data/Figure 3/IVT yields and priming efficiencies.xlsx
- Source Data/Figure 3/Priming efficiency and heterogeneity LC-MS analysis.xlsx
- Source Data/Figure 3/Priming efficiency chromatograms.xlsx
- Source Data/Figure 3/Priming efficiency mass spectra.xlsx
- Source Data/Figure 3/tCLuc A-ins 6-5 CleaN3.pdf
- Source Data/Figure 3/tCLuc A-ins 6-5 CleanCap.pdf
- Source Data/Figure 3/tCLuc A-ins 6-5 non-primed.pdf
- Source Data/Figure 3/tiEMCV-Cas9 A-ins 6-5 CleaN3.pdf
- Source Data/Figure 3/tiEMCV-Cas9 A-ins 6-5 CleanCap.pdf
- Source Data/Figure 3/tiEMCV-Cas9 A-ins 6-5 non-primed.pdf
- Source Data/Figure 3/tiEMCV-EGFP 2-5 CleaN3.pdf
- Source Data/Figure 3/tiEMCV-EGFP 6-5 CleaN3.pdf
- Source Data/Figure 3/tiEMCV-EGFP A-ins 6-5 CleaN3.pdf
- Source Data/Figure 3/tiEMCV-EGFP A-ins 6-5 CleanCap.pdf
- Source Data/Figure 3/tiEMCV-EGFP A-ins 6-5 non-primed.pdf
- Source Data/Figure 4/
- Source Data/Figure 4/Cell viability.xlsx
- Source Data/Figure 4/end comparison.xlsx
- Source Data/Figure 4/HPLC purification.xlsx
- Source Data/Figure 4/immunogenicity.xlsx
- Source Data/Figure 4/internal mod comparison.xlsx
- Source Data/Figure 4/mRNA stability.xlsx
- Source Data/Figure 4/translation under stress.xlsx
- Source Data/Figure 5/
- Source Data/Figure 5/cell size.xlsx
- Source Data/Figure 5/circRNA RNase R digest.pdf
- Source Data/Figure 5/Influence of cell size on mRNA uptake.xlsx
- Source Data/Figure 5/mRNA productivity.xlsx
- Source Data/Figure 5/translation efficiency comparison.xlsx
- Source Data/Figure 6/
- Source Data/Figure 6/Cooccurrence.xlsx
- Source Data/Figure 6/FISH colocalisation.xlsx
- Source Data/Figure 6/Transfection and expression time-lapse flow cytometry.xlsx
- Source Data/Supplementary Figure 1/
- Source Data/Supplementary Figure 1/encoded poly(A) tail length.tif
- Source Data/Supplementary Figure 1/iHCV and capped mRNAs.pdf
- Source Data/Supplementary Figure 1/internally modified mRNAs.pdf
- Source Data/Supplementary Figure 1/iSyn mRNAs.pdf
- Source Data/Supplementary Figure 1/iSyn templates.tif
- Source Data/Supplementary Figure 1/iSYN-EGFP-A120 Oxford Nanopore sequencing data.fasta
- Source Data/Supplementary Figure 1/pmRNA-iEMCV-EGFP-A120 Oxford Nanopore sequencing data.fasta
- Source Data/Supplementary Figure 1/pmRNA-iHCV-EGFP-A120 Oxford Nanopore sequencing data.fasta
- Source Data/Supplementary Figure 1/pmRNA-mCherry-A120 Oxford Nanopore sequencing data.fasta
- Source Data/Supplementary Figure 1/pRSET-IRES-EGFP Oxford Nanopore sequencing data.fasta
- Source Data/Supplementary Figure 1/templates from pmRNA plasmids.tif
- Source Data/Supplementary Figure 1/templates made via PCR.tif
- Source Data/Supplementary Figure 10/
- Source Data/Supplementary Figure 10/flow cytometry time-lapse.xlsx
- Source Data/Supplementary Figure 2/
- Source Data/Supplementary Figure 2/CleaN3 priming optimisation - LC-MS.xlsx
- Source Data/Supplementary Figure 2/CleaN3 priming optimisation integration report 10 mM.pdf
- Source Data/Supplementary Figure 2/CleaN3 priming optimisation integration report 2 mM.pdf
- Source Data/Supplementary Figure 2/CleaN3 priming optimisation integration report 4 mM.pdf
- Source Data/Supplementary Figure 2/CleaN3 priming optimisation integration report 6 mM.pdf
- Source Data/Supplementary Figure 2/CleaN3 priming optimisation integration report 8 mM.pdf
- Source Data/Supplementary Figure 2/CleaN3 priming optimisation.xlsx
- Source Data/Supplementary Figure 2/full gel.tif
- Source Data/Supplementary Figure 2/gel.tif
- Source Data/Supplementary Figure 2/Heterogeneity analysis mass spectra.xlsx
- Source Data/Supplementary Figure 2/transcript heterogeneity chromatograms.xlsx
- Source Data/Supplementary Figure 3/
- Source Data/Supplementary Figure 3/AF647-mRNA (D1 and D2) HPLC chromatograms.xlsx
- Source Data/Supplementary Figure 3/DIBAC-AF647 HPLC chromatogram.xlsx
- Source Data/Supplementary Figure 3/DIBAC-AF647 separated D1 and D2 HPLC chromatograms.xlsx
- Source Data/Supplementary Figure 4/
- Source Data/Supplementary Figure 4/a and b.xlsx
- Source Data/Supplementary Figure 4/c.xlsx
- Source Data/Supplementary Figure 4/d.xlsx
- Source Data/Supplementary Figure 4/e.xlsx
- Source Data/Supplementary Figure 4/f.xlsx
- Source Data/Supplementary Figure 5/
- Source Data/Supplementary Figure 5/delivery comparison.xlsx
- Source Data/Supplementary Figure 5/immunogenicity.xlsx
- Source Data/Supplementary Figure 6/
- Source Data/Supplementary Figure 6/flow cytometry.xlsx
- Source Data/Supplementary Figure 7/
- Source Data/Supplementary Figure 7/dose-response.xlsx
- Source Data/Supplementary Figure 8/
- Source Data/Supplementary Figure 8/a and b.xlsx
- Source Data/Supplementary Figure 9/
- Source Data/Supplementary Figure 9/transfection vs cell size.xlsx
