# Supplementary material for: Enhancing cap-independent translation of linear mRNA
Source: Nat Commun. 2025 Oct 16;16:9205. doi: 10.1038/s41467-025-64257-6 (PMC12532787; doi:10.1038/s41467-025-64257-6)
Supplement: Supplementary file 11 — Source Data [file 41467_2025_64257_MOESM11_ESM.zip › Source Data/Figure 2/CleaN3 crude analysis.xlsx]

## Sheet: Chromatogram
time (min)	absorbance at 260 nm
0	0
0.001	0
0.002	0
0.002	0
0.003	0
0.004	0
0.005	-78
0.006	-78
0.007	-83
0.007	-121
0.008	-190
0.009	-255
0.01	-275
0.011	-244
0.012	-160
0.013	-66
0.013	16
0.014	52
0.015	37
0.016	5
0.017	-22
0.018	19
0.018	105
0.019	193
0.02	259
0.021	292
0.022	258
0.023	168
0.023	65
0.024	-25
0.025	-125
0.026	-219
0.027	-220
0.027	-149
0.028	-65
0.029	-7
0.03	45
0.031	107
0.032	127
0.032	84
0.033	0
0.034	-62
0.035	-69
0.036	-37
0.037	-27
0.038	-32
0.038	-11
0.039	43
0.04	72
0.041	16
0.042	-106
0.043	-235
0.043	-311
0.044	-283
0.045	-159
0.046	-9
0.047	69
0.047	55
0.048	-14
0.049	-93
0.05	-126
0.051	-118
0.052	-73
0.052	-36
0.053	-8
0.054	-4
0.055	-51
0.056	-136
0.057	-193
0.058	-181
0.058	-132
0.059	-84
0.06	-72
0.061	-72
0.062	-78
0.063	-88
0.063	-85
0.064	-69
0.065	-21
0.066	20
0.067	13
0.068	-25
0.068	-66
0.069	-77
0.07	-35
0.071	57
0.072	190
0.072	285
0.073	299
0.074	229
0.075	111
0.076	2
0.077	-62
0.078	-74
0.078	-71
0.079	-81
0.08	-103
0.081	-128
0.082	-154
0.083	-171
0.083	-176
0.084	-165
0.085	-138
0.086	-103
0.087	-70
0.087	-26
0.088	52
0.089	158
0.09	244
0.091	269
0.092	263
0.093	239
0.093	199
0.094	154
0.095	122
0.096	137
0.097	144
0.097	146
0.098	167
0.099	204
0.1	213
0.101	152
0.102	68
0.102	-2
0.103	-33
0.104	-44
0.105	-50
0.106	-51
0.107	-51
0.108	-42
0.108	-26
0.109	19
0.11	103
0.111	192
0.112	216
0.112	197
0.113	189
0.114	247
0.115	336
0.116	425
0.117	504
0.117	592
0.118	739
0.119	938
0.12	1173
0.121	1403
0.122	1617
0.123	1806
0.123	1987
0.124	2240
0.125	2573
0.126	2890
0.127	3091
0.127	3205
0.128	3358
0.129	3592
0.13	3866
0.131	4108
0.132	4266
0.132	4285
0.133	4192
0.134	4051
0.135	3926
0.136	3816
0.137	3710
0.138	3594
0.138	3446
0.139	3310
0.14	3191
0.141	3075
0.142	2889
0.142	2630
0.143	2359
0.144	2120
0.145	1927
0.146	1752
0.147	1602
0.147	1475
0.148	1364
0.149	1244
0.15	1101
0.151	916
0.152	688
0.153	478
0.153	375
0.154	357
0.155	326
0.156	237
0.157	128
0.157	51
0.158	-13
0.159	-69
0.16	-93
0.161	-78
0.162	-81
0.162	-159
0.163	-302
0.164	-444
0.165	-517
0.166	-534
0.167	-523
0.168	-493
0.168	-426
0.169	-324
0.17	-247
0.171	-257
0.172	-341
0.172	-432
0.173	-473
0.174	-472
0.175	-473
0.176	-509
0.177	-550
0.177	-578
0.178	-593
0.179	-620
0.18	-647
0.181	-637
0.182	-592
0.183	-522
0.183	-477
0.184	-456
0.185	-481
0.186	-501
0.187	-483
0.188	-432
0.188	-413
0.189	-513
0.19	-638
0.191	-707
0.192	-664
0.192	-592
0.193	-538
0.194	-503
0.195	-469
0.196	-431
0.197	-436
0.198	-506
0.198	-643
0.199	-778
0.2	-871
0.201	-913
0.202	-921
0.203	-926
0.203	-920
0.204	-878
0.205	-791
0.206	-687
0.207	-636
0.207	-635
0.208	-667
0.209	-690
0.21	-709
0.211	-731
0.212	-760
0.213	-801
0.213	-813
0.214	-801
0.215	-755
0.216	-679
0.217	-563
0.218	-441
0.218	-406
0.219	-488
0.22	-630
0.221	-700
0.222	-669
0.222	-590
0.223	-576
0.224	-669
0.225	-808
0.226	-925
0.227	-961
0.228	-944
0.228	-913
0.229	-916
0.23	-957
0.231	-997
0.232	-1005
0.233	-982
0.233	-910
0.234	-815
0.235	-755
0.236	-791
0.237	-893
0.237	-980
0.238	-1033
0.239	-1041
0.24	-1020
0.241	-997
0.242	-963
0.243	-915
0.243	-848
0.244	-802
0.245	-808
0.246	-860
0.247	-945
0.248	-1010
0.248	-1031
0.249	-1019
0.25	-995
0.251	-954
0.252	-921
0.252	-925
0.253	-963
0.254	-1000
0.255	-1003
0.256	-993
0.257	-965
0.257	-920
0.258	-838
0.259	-749
0.26	-693
0.261	-671
0.262	-699
0.262	-759
0.263	-830
0.264	-856
0.265	-809
0.266	-733
0.267	-672
0.268	-639
0.268	-611
0.269	-548
0.27	-463
0.271	-397
0.272	-403
0.273	-465
0.273	-508
0.274	-484
0.275	-396
0.276	-306
0.277	-217
0.278	-114
0.278	-10
0.279	68
0.28	93
0.281	86
0.282	72
0.282	33
0.283	-40
0.284	-116
0.285	-133
0.286	-65
0.287	23
0.287	111
0.288	191
0.289	294
0.29	395
0.291	460
0.292	494
0.292	492
0.293	448
0.294	333
0.295	195
0.296	82
0.297	39
0.298	37
0.298	77
0.299	167
0.3	287
0.301	406
0.302	440
0.303	385
0.303	273
0.304	185
0.305	156
0.306	161
0.307	166
0.308	166
0.308	128
0.309	61
0.31	29
0.311	82
0.312	201
0.313	268
0.313	271
0.314	215
0.315	155
0.316	102
0.317	51
0.317	-2
0.318	-61
0.319	-103
0.32	-109
0.321	-95
0.322	-89
0.322	-119
0.323	-178
0.324	-226
0.325	-253
0.326	-260
0.327	-278
0.327	-292
0.328	-277
0.329	-247
0.33	-249
0.331	-303
0.332	-372
0.333	-407
0.333	-393
0.334	-346
0.335	-315
0.336	-323
0.337	-403
0.338	-538
0.338	-675
0.339	-752
0.34	-729
0.341	-661
0.342	-587
0.343	-553
0.343	-567
0.344	-592
0.345	-599
0.346	-570
0.347	-539
0.347	-550
0.348	-610
0.349	-674
0.35	-703
0.351	-702
0.352	-704
0.352	-716
0.353	-744
0.354	-782
0.355	-846
0.356	-931
0.357	-978
0.357	-957
0.358	-855
0.359	-752
0.36	-706
0.361	-730
0.362	-826
0.363	-959
0.363	-1099
0.364	-1183
0.365	-1198
0.366	-1165
0.367	-1139
0.368	-1106
0.368	-1079
0.369	-1062
0.37	-1086
0.371	-1144
0.372	-1198
0.373	-1238
0.373	-1240
0.374	-1224
0.375	-1171
0.376	-1125
0.377	-1109
0.377	-1153
0.378	-1225
0.379	-1285
0.38	-1326
0.381	-1329
0.382	-1303
0.382	-1263
0.383	-1231
0.384	-1216
0.385	-1215
0.386	-1225
0.387	-1248
0.387	-1253
0.388	-1249
0.389	-1259
0.39	-1315
0.391	-1408
0.392	-1518
0.393	-1609
0.393	-1652
0.394	-1656
0.395	-1626
0.396	-1600
0.397	-1568
0.398	-1529
0.398	-1493
0.399	-1483
0.4	-1527
0.401	-1598
0.402	-1673
0.403	-1708
0.403	-1694
0.404	-1650
0.405	-1622
0.406	-1662
0.407	-1761
0.407	-1854
0.408	-1848
0.409	-1749
0.41	-1647
0.411	-1619
0.412	-1662
0.412	-1725
0.413	-1747
0.414	-1724
0.415	-1687
0.416	-1672
0.417	-1681
0.417	-1704
0.418	-1761
0.419	-1823
0.42	-1869
0.421	-1910
0.422	-1973
0.423	-2050
0.423	-2086
0.424	-2054
0.425	-2013
0.426	-1995
0.427	-2004
0.428	-1998
0.428	-1994
0.429	-2002
0.43	-2005
0.431	-1976
0.432	-1908
0.433	-1836
0.433	-1774
0.434	-1764
0.435	-1796
0.436	-1870
0.437	-1981
0.438	-2106
0.438	-2170
0.439	-2137
0.44	-2034
0.441	-1960
0.442	-1980
0.442	-2059
0.443	-2137
0.444	-2140
0.445	-2086
0.446	-2028
0.447	-2010
0.447	-2047
0.448	-2102
0.449	-2147
0.45	-2160
0.451	-2146
0.452	-2089
0.452	-1983
0.453	-1861
0.454	-1792
0.455	-1826
0.456	-1948
0.457	-2085
0.458	-2154
0.458	-2139
0.459	-2086
0.46	-2065
0.461	-2085
0.462	-2119
0.463	-2127
0.463	-2113
0.464	-2090
0.465	-2048
0.466	-1982
0.467	-1915
0.468	-1916
0.468	-1998
0.469	-2115
0.47	-2205
0.471	-2238
0.472	-2235
0.472	-2224
0.473	-2223
0.474	-2227
0.475	-2202
0.476	-2117
0.477	-2005
0.477	-1968
0.478	-2042
0.479	-2176
0.48	-2299
0.481	-2355
0.482	-2350
0.482	-2292
0.483	-2224
0.484	-2173
0.485	-2141
0.486	-2146
0.487	-2169
0.488	-2168
0.488	-2134
0.489	-2100
0.49	-2113
0.491	-2139
0.492	-2156
0.493	-2181
0.493	-2247
0.494	-2323
0.495	-2349
0.496	-2351
0.497	-2352
0.498	-2344
0.498	-2285
0.499	-2193
0.5	-2136
0.501	-2149
0.502	-2208
0.502	-2264
0.503	-2282
0.504	-2278
0.505	-2293
0.506	-2316
0.507	-2333
0.507	-2317
0.508	-2286
0.509	-2273
0.51	-2302
0.511	-2336
0.512	-2338
0.512	-2300
0.513	-2243
0.514	-2191
0.515	-2136
0.516	-2132
0.517	-2183
0.517	-2277
0.518	-2380
0.519	-2447
0.52	-2461
0.521	-2424
0.522	-2361
0.522	-2312
0.523	-2306
0.524	-2340
0.525	-2362
0.526	-2308
0.527	-2188
0.527	-2103
0.528	-2115
0.529	-2186
0.53	-2233
0.531	-2246
0.532	-2271
0.533	-2305
0.533	-2314
0.534	-2277
0.535	-2222
0.536	-2193
0.537	-2200
0.538	-2222
0.538	-2251
0.539	-2305
0.54	-2361
0.541	-2372
0.542	-2330
0.543	-2281
0.543	-2268
0.544	-2281
0.545	-2279
0.546	-2258
0.547	-2282
0.548	-2366
0.548	-2459
0.549	-2476
0.55	-2412
0.551	-2347
0.552	-2342
0.553	-2396
0.553	-2445
0.554	-2464
0.555	-2470
0.556	-2480
0.557	-2481
0.558	-2466
0.558	-2440
0.559	-2394
0.56	-2351
0.561	-2345
0.562	-2378
0.563	-2413
0.563	-2409
0.564	-2377
0.565	-2341
0.566	-2304
0.567	-2306
0.567	-2351
0.568	-2447
0.569	-2521
0.57	-2510
0.571	-2427
0.572	-2330
0.572	-2297
0.573	-2325
0.574	-2375
0.575	-2409
0.576	-2435
0.577	-2446
0.577	-2439
0.578	-2416
0.579	-2409
0.58	-2429
0.581	-2432
0.582	-2415
0.582	-2384
0.583	-2362
0.584	-2352
0.585	-2353
0.586	-2382
0.587	-2417
0.587	-2440
0.588	-2404
0.589	-2319
0.59	-2238
0.591	-2192
0.592	-2193
0.592	-2186
0.593	-2159
0.594	-2111
0.595	-2108
0.596	-2150
0.597	-2203
0.598	-2210
0.598	-2194
0.599	-2215
0.6	-2258
0.601	-2303
0.602	-2329
0.603	-2378
0.603	-2386
0.604	-2317
0.605	-2171
0.606	-2026
0.607	-1908
0.608	-1762
0.608	-1563
0.609	-1362
0.61	-1311
0.611	-1513
0.612	-2059
0.613	-2961
0.613	-4166
0.614	-5519
0.615	-6831
0.616	-7908
0.617	-8594
0.618	-8820
0.618	-8618
0.619	-8079
0.62	-7224
0.621	-6110
0.622	-4778
0.623	-3350
0.623	-1956
0.624	-746
0.625	206
0.626	927
0.627	1481
0.627	1912
0.628	2179
0.629	2300
0.63	2268
0.631	2148
0.632	1988
0.632	1821
0.633	1655
0.634	1458
0.635	1205
0.636	900
0.637	586
0.637	313
0.638	60
0.639	-204
0.64	-471
0.641	-740
0.642	-1004
0.642	-1260
0.643	-1448
0.644	-1556
0.645	-1621
0.646	-1701
0.647	-1816
0.647	-1947
0.648	-2054
0.649	-2104
0.65	-2138
0.651	-2201
0.652	-2329
0.652	-2489
0.653	-2614
0.654	-2677
0.655	-2650
0.656	-2559
0.657	-2434
0.658	-2331
0.658	-2280
0.659	-2254
0.66	-2228
0.661	-2181
0.662	-2114
0.663	-2020
0.663	-1883
0.664	-1716
0.665	-1530
0.666	-1364
0.667	-1228
0.668	-1111
0.668	-983
0.669	-847
0.67	-758
0.671	-747
0.672	-874
0.673	-1127
0.673	-1527
0.674	-2048
0.675	-2634
0.676	-3189
0.677	-3613
0.678	-3869
0.678	-3950
0.679	-3857
0.68	-3631
0.681	-3316
0.682	-2944
0.683	-2552
0.683	-2172
0.684	-1805
0.685	-1421
0.686	-1014
0.687	-628
0.688	-314
0.688	-113
0.689	-13
0.69	-4
0.691	-58
0.692	-128
0.692	-195
0.693	-283
0.694	-438
0.695	-637
0.696	-814
0.697	-949
0.697	-1052
0.698	-1184
0.699	-1389
0.7	-1602
0.701	-1785
0.702	-1903
0.702	-2007
0.703	-2109
0.704	-2207
0.705	-2318
0.706	-2402
0.707	-2464
0.707	-2524
0.708	-2605
0.709	-2728
0.71	-2849
0.711	-2928
0.712	-2936
0.712	-2904
0.713	-2899
0.714	-2937
0.715	-2990
0.716	-3036
0.717	-3081
0.717	-3136
0.718	-3261
0.719	-3442
0.72	-3618
0.721	-3735
0.722	-3793
0.723	-3835
0.723	-3844
0.724	-3835
0.725	-3809
0.726	-3761
0.727	-3712
0.728	-3672
0.728	-3642
0.729	-3598
0.73	-3556
0.731	-3540
0.732	-3557
0.733	-3613
0.733	-3682
0.734	-3727
0.735	-3720
0.736	-3686
0.737	-3644
0.738	-3560
0.738	-3457
0.739	-3401
0.74	-3432
0.741	-3489
0.742	-3482
0.743	-3386
0.743	-3240
0.744	-3116
0.745	-3029
0.746	-2970
0.747	-2881
0.748	-2743
0.748	-2548
0.749	-2323
0.75	-2137
0.751	-2021
0.752	-1963
0.752	-1919
0.753	-1863
0.754	-1768
0.755	-1635
0.756	-1482
0.757	-1318
0.757	-1138
0.758	-940
0.759	-779
0.76	-645
0.761	-491
0.762	-280
0.762	-29
0.763	221
0.764	437
0.765	597
0.766	740
0.767	873
0.767	1021
0.768	1183
0.769	1383
0.77	1616
0.771	1855
0.772	2063
0.772	2205
0.773	2319
0.774	2449
0.775	2655
0.776	2891
0.777	3074
0.777	3171
0.778	3232
0.779	3357
0.78	3542
0.781	3718
0.782	3816
0.783	3809
0.783	3758
0.784	3717
0.785	3702
0.786	3675
0.787	3633
0.788	3592
0.788	3549
0.789	3489
0.79	3429
0.791	3384
0.792	3338
0.793	3283
0.793	3215
0.794	3211
0.795	3254
0.796	3292
0.797	3265
0.798	3147
0.798	2996
0.799	2814
0.8	2631
0.801	2467
0.802	2347
0.803	2264
0.803	2159
0.804	2007
0.805	1812
0.806	1615
0.807	1433
0.808	1286
0.808	1195
0.809	1136
0.81	1063
0.811	922
0.812	722
0.813	504
0.813	285
0.814	66
0.815	-138
0.816	-319
0.817	-481
0.817	-615
0.818	-754
0.819	-937
0.82	-1215
0.821	-1545
0.822	-1848
0.822	-2078
0.823	-2244
0.824	-2404
0.825	-2589
0.826	-2797
0.827	-2985
0.827	-3139
0.828	-3266
0.829	-3408
0.83	-3574
0.831	-3736
0.832	-3891
0.832	-4038
0.833	-4199
0.834	-4354
0.835	-4462
0.836	-4562
0.837	-4693
0.837	-4885
0.838	-5073
0.839	-5192
0.84	-5246
0.841	-5314
0.842	-5418
0.842	-5537
0.843	-5629
0.844	-5685
0.845	-5750
0.846	-5801
0.847	-5844
0.848	-5879
0.848	-5975
0.849	-6138
0.85	-6323
0.851	-6460
0.852	-6523
0.853	-6539
0.853	-6557
0.854	-6628
0.855	-6723
0.856	-6803
0.857	-6828
0.858	-6823
0.858	-6815
0.859	-6838
0.86	-6891
0.861	-6964
0.862	-7063
0.863	-7193
0.863	-7332
0.864	-7416
0.865	-7424
0.866	-7407
0.867	-7415
0.868	-7456
0.868	-7492
0.869	-7503
0.87	-7488
0.871	-7479
0.872	-7501
0.873	-7535
0.873	-7571
0.874	-7591
0.875	-7614
0.876	-7653
0.877	-7713
0.877	-7763
0.878	-7767
0.879	-7719
0.88	-7669
0.881	-7659
0.882	-7670
0.882	-7672
0.883	-7650
0.884	-7649
0.885	-7716
0.886	-7808
0.887	-7854
0.887	-7817
0.888	-7739
0.889	-7684
0.89	-7663
0.891	-7680
0.892	-7740
0.892	-7806
0.893	-7823
0.894	-7792
0.895	-7761
0.896	-7778
0.897	-7817
0.897	-7845
0.898	-7843
0.899	-7785
0.9	-7717
0.901	-7671
0.902	-7689
0.902	-7734
0.903	-7750
0.904	-7710
0.905	-7598
0.906	-7455
0.907	-7341
0.908	-7321
0.908	-7401
0.909	-7508
0.91	-7590
0.911	-7612
0.912	-7591
0.913	-7523
0.913	-7440
0.914	-7389
0.915	-7392
0.916	-7421
0.917	-7439
0.918	-7454
0.918	-7466
0.919	-7491
0.92	-7513
0.921	-7542
0.922	-7551
0.923	-7527
0.923	-7467
0.924	-7387
0.925	-7285
0.926	-7175
0.927	-7108
0.928	-7103
0.928	-7148
0.929	-7187
0.93	-7205
0.931	-7196
0.932	-7155
0.933	-7127
0.933	-7160
0.934	-7266
0.935	-7391
0.936	-7455
0.937	-7451
0.938	-7394
0.938	-7333
0.939	-7283
0.94	-7260
0.941	-7287
0.942	-7349
0.942	-7435
0.943	-7518
0.944	-7581
0.945	-7617
0.946	-7620
0.947	-7594
0.947	-7576
0.948	-7599
0.949	-7702
0.95	-7828
0.951	-7936
0.952	-8022
0.952	-8121
0.953	-8244
0.954	-8339
0.955	-8358
0.956	-8229
0.957	-7878
0.957	-7144
0.958	-5841
0.959	-3827
0.96	-1109
0.961	2178
0.962	5810
0.962	9548
0.963	13217
0.964	16678
0.965	19842
0.966	22629
0.967	25002
0.967	26926
0.968	28336
0.969	29234
0.97	29687
0.971	29772
0.972	29516
0.973	28941
0.973	28096
0.974	27052
0.975	25840
0.976	24501
0.977	23094
0.978	21685
0.978	20312
0.979	18972
0.98	17631
0.981	16268
0.982	14906
0.983	13637
0.983	12523
0.984	11536
0.985	10590
0.986	9647
0.987	8769
0.988	7985
0.988	7287
0.989	6618
0.99	5981
0.991	5384
0.992	4865
0.993	4447
0.993	4159
0.994	3975
0.995	3815
0.996	3627
0.997	3398
0.998	3181
0.998	2974
0.999	2777
1	2597
1.001	2462
1.002	2426
1.003	2570
1.003	3100
1.004	4366
1.005	6842
1.006	11028
1.007	17254
1.008	25464
1.008	35046
1.009	44998
1.01	54385
1.011	62644
1.012	69619
1.013	75228
1.013	79376
1.014	81980
1.015	83066
1.016	82763
1.017	81199
1.018	78562
1.018	75036
1.019	70834
1.02	66171
1.021	61225
1.022	56132
1.023	50988
1.023	45884
1.024	40896
1.025	36105
1.026	31600
1.027	27486
1.028	23802
1.028	20554
1.029	17728
1.03	15285
1.031	13144
1.032	11259
1.033	9597
1.033	8160
1.034	6900
1.035	5744
1.036	4670
1.037	3690
1.038	2890
1.038	2284
1.039	1871
1.04	1586
1.041	1360
1.042	1142
1.043	916
1.043	706
1.044	515
1.045	368
1.046	263
1.047	154
1.048	0
1.048	-168
1.049	-314
1.05	-432
1.051	-561
1.052	-694
1.053	-791
1.053	-835
1.054	-834
1.055	-828
1.056	-804
1.057	-776
1.058	-754
1.058	-774
1.059	-842
1.06	-940
1.061	-1038
1.062	-1081
1.063	-1064
1.063	-1019
1.064	-1032
1.065	-1111
1.066	-1199
1.067	-1222
1.067	-1181
1.068	-1152
1.069	-1188
1.07	-1276
1.071	-1346
1.072	-1354
1.072	-1327
1.073	-1342
1.074	-1411
1.075	-1486
1.076	-1523
1.077	-1551
1.077	-1600
1.078	-1657
1.079	-1683
1.08	-1654
1.081	-1592
1.082	-1549
1.082	-1560
1.083	-1626
1.084	-1711
1.085	-1798
1.086	-1846
1.087	-1845
1.087	-1783
1.088	-1685
1.089	-1616
1.09	-1626
1.091	-1758
1.092	-1924
1.092	-2043
1.093	-2048
1.094	-1962
1.095	-1861
1.096	-1766
1.097	-1696
1.097	-1680
1.098	-1760
1.099	-1912
1.1	-2028
1.101	-2060
1.102	-2021
1.102	-1956
1.103	-1923
1.104	-1919
1.105	-1931
1.106	-1906
1.107	-1839
1.107	-1791
1.108	-1777
1.109	-1803
1.11	-1828
1.111	-1851
1.112	-1878
1.112	-1893
1.113	-1886
1.114	-1860
1.115	-1836
1.116	-1833
1.117	-1837
1.117	-1829
1.118	-1807
1.119	-1792
1.12	-1835
1.121	-1901
1.122	-1956
1.122	-1973
1.123	-1966
1.124	-1942
1.125	-1876
1.126	-1807
1.127	-1753
1.128	-1761
1.128	-1820
1.129	-1912
1.13	-1980
1.131	-1988
1.132	-1943
1.133	-1901
1.133	-1902
1.134	-1951
1.135	-2018
1.136	-2050
1.137	-2037
1.138	-1982
1.138	-1918
1.139	-1875
1.14	-1873
1.141	-1891
1.142	-1905
1.143	-1917
1.143	-1970
1.144	-2039
1.145	-2084
1.146	-2090
1.147	-2085
1.148	-2106
1.148	-2132
1.149	-2139
1.15	-2128
1.151	-2140
1.152	-2183
1.153	-2224
1.153	-2231
1.154	-2186
1.155	-2118
1.156	-2103
1.157	-2161
1.158	-2228
1.158	-2217
1.159	-2138
1.16	-2086
1.161	-2103
1.162	-2180
1.163	-2252
1.163	-2293
1.164	-2295
1.165	-2285
1.166	-2284
1.167	-2275
1.168	-2253
1.168	-2213
1.169	-2161
1.17	-2086
1.171	-2021
1.172	-1970
1.173	-1939
1.173	-1936
1.174	-1980
1.175	-2094
1.176	-2208
1.177	-2278
1.178	-2270
1.178	-2231
1.179	-2201
1.18	-2212
1.181	-2255
1.182	-2313
1.183	-2317
1.183	-2245
1.184	-2172
1.185	-2152
1.186	-2201
1.187	-2242
1.188	-2251
1.188	-2196
1.189	-2091
1.19	-1988
1.191	-1940
1.192	-1963
1.192	-2038
1.193	-2120
1.194	-2180
1.195	-2206
1.196	-2189
1.197	-2152
1.197	-2111
1.198	-2086
1.199	-2074
1.2	-2072
1.201	-2079
1.202	-2089
1.202	-2089
1.203	-2077
1.204	-2023
1.205	-1964
1.206	-1954
1.207	-2007
1.207	-2119
1.208	-2218
1.209	-2259
1.21	-2193
1.211	-2049
1.212	-1906
1.212	-1811
1.213	-1781
1.214	-1780
1.215	-1757
1.216	-1699
1.217	-1636
1.217	-1594
1.218	-1529
1.219	-1417
1.22	-1266
1.221	-1139
1.222	-1068
1.222	-998
1.223	-928
1.224	-832
1.225	-727
1.226	-624
1.227	-537
1.227	-507
1.228	-483
1.229	-429
1.23	-315
1.231	-155
1.232	38
1.232	237
1.233	390
1.234	463
1.235	483
1.236	495
1.237	545
1.237	650
1.238	796
1.239	947
1.24	1073
1.241	1178
1.242	1256
1.242	1294
1.243	1282
1.244	1245
1.245	1205
1.246	1195
1.247	1187
1.247	1143
1.248	1057
1.249	941
1.25	839
1.251	761
1.252	697
1.253	651
1.253	610
1.254	589
1.255	589
1.256	597
1.257	613
1.258	593
1.258	507
1.259	364
1.26	233
1.261	166
1.262	117
1.263	28
1.263	-83
1.264	-169
1.265	-217
1.266	-280
1.267	-393
1.268	-532
1.268	-642
1.269	-687
1.27	-680
1.271	-670
1.272	-705
1.273	-793
1.273	-883
1.274	-956
1.275	-1027
1.276	-1110
1.277	-1168
1.278	-1173
1.278	-1139
1.279	-1101
1.28	-1105
1.281	-1155
1.282	-1222
1.283	-1270
1.283	-1317
1.284	-1379
1.285	-1458
1.286	-1497
1.287	-1476
1.288	-1451
1.288	-1456
1.289	-1475
1.29	-1463
1.291	-1431
1.292	-1436
1.293	-1478
1.293	-1559
1.294	-1666
1.295	-1749
1.296	-1781
1.297	-1781
1.298	-1781
1.298	-1791
1.299	-1810
1.3	-1837
1.301	-1876
1.302	-1930
1.303	-1989
1.303	-2007
1.304	-1940
1.305	-1830
1.306	-1727
1.307	-1655
1.308	-1616
1.308	-1630
1.309	-1715
1.31	-1822
1.311	-1935
1.312	-2033
1.313	-2112
1.313	-2118
1.314	-2042
1.315	-1971
1.316	-1975
1.317	-2057
1.317	-2133
1.318	-2154
1.319	-2140
1.32	-2139
1.321	-2161
1.322	-2186
1.322	-2215
1.323	-2245
1.324	-2237
1.325	-2167
1.326	-2047
1.327	-1977
1.327	-1995
1.328	-2079
1.329	-2179
1.33	-2228
1.331	-2211
1.332	-2132
1.332	-2064
1.333	-2042
1.334	-2061
1.335	-2076
1.336	-2062
1.337	-2032
1.337	-2005
1.338	-2025
1.339	-2064
1.34	-2125
1.341	-2189
1.342	-2258
1.342	-2317
1.343	-2348
1.344	-2352
1.345	-2326
1.346	-2297
1.347	-2280
1.347	-2285
1.348	-2276
1.349	-2222
1.35	-2146
1.351	-2124
1.352	-2179
1.352	-2275
1.353	-2334
1.354	-2338
1.355	-2290
1.356	-2261
1.357	-2298
1.357	-2378
1.358	-2429
1.359	-2394
1.36	-2340
1.361	-2330
1.362	-2392
1.362	-2480
1.363	-2563
1.364	-2622
1.365	-2643
1.366	-2613
1.367	-2553
1.367	-2488
1.368	-2444
1.369	-2432
1.37	-2437
1.371	-2451
1.372	-2440
1.372	-2405
1.373	-2346
1.374	-2318
1.375	-2360
1.376	-2459
1.377	-2529
1.378	-2501
1.378	-2415
1.379	-2357
1.38	-2394
1.381	-2492
1.382	-2575
1.383	-2592
1.383	-2548
1.384	-2489
1.385	-2424
1.386	-2364
1.387	-2320
1.388	-2298
1.388	-2316
1.389	-2375
1.39	-2485
1.391	-2606
1.392	-2687
1.393	-2688
1.393	-2622
1.394	-2538
1.395	-2468
1.396	-2426
1.397	-2414
1.398	-2414
1.398	-2415
1.399	-2416
1.4	-2454
1.401	-2502
1.402	-2513
1.403	-2457
1.403	-2368
1.404	-2311
1.405	-2304
1.406	-2350
1.407	-2399
1.408	-2424
1.408	-2432
1.409	-2417
1.41	-2404
1.411	-2392
1.412	-2402
1.413	-2412
1.413	-2375
1.414	-2326
1.415	-2281
1.416	-2276
1.417	-2294
1.418	-2347
1.418	-2408
1.419	-2453
1.42	-2474
1.421	-2449
1.422	-2417
1.423	-2380
1.423	-2363
1.424	-2362
1.425	-2377
1.426	-2397
1.427	-2393
1.428	-2354
1.428	-2283
1.429	-2185
1.43	-2062
1.431	-1960
1.432	-1917
1.433	-1957
1.433	-2050
1.434	-2153
1.435	-2233
1.436	-2262
1.437	-2228
1.438	-2140
1.438	-2042
1.439	-1986
1.44	-2005
1.441	-2082
1.442	-2172
1.442	-2264
1.443	-2345
1.444	-2402
1.445	-2420
1.446	-2407
1.447	-2392
1.447	-2379
1.448	-2354
1.449	-2322
1.45	-2319
1.451	-2350
1.452	-2367
1.452	-2295
1.453	-2192
1.454	-2130
1.455	-2144
1.456	-2236
1.457	-2350
1.457	-2443
1.458	-2446
1.459	-2376
1.46	-2298
1.461	-2241
1.462	-2197
1.462	-2125
1.463	-2047
1.464	-2010
1.465	-2062
1.466	-2167
1.467	-2244
1.467	-2266
1.468	-2245
1.469	-2232
1.47	-2241
1.471	-2266
1.472	-2282
1.472	-2257
1.473	-2204
1.474	-2179
1.475	-2202
1.476	-2257
1.477	-2297
1.477	-2316
1.478	-2319
1.479	-2314
1.48	-2343
1.481	-2377
1.482	-2406
1.482	-2423
1.483	-2467
1.484	-2546
1.485	-2580
1.486	-2557
1.487	-2500
1.487	-2432
1.488	-2379
1.489	-2347
1.49	-2345
1.491	-2360
1.492	-2369
1.492	-2367
1.493	-2341
1.494	-2316
1.495	-2307
1.496	-2306
1.497	-2306
1.497	-2302
1.498	-2301
1.499	-2295
1.5	-2293
1.501	-2283
1.502	-2278
1.503	-2288
1.503	-2325
1.504	-2367
1.505	-2422
1.506	-2461
1.507	-2467
1.508	-2450
1.508	-2436
1.509	-2466
1.51	-2501
1.511	-2569
1.512	-2632
1.513	-2653
1.513	-2609
1.514	-2498
1.515	-2384
1.516	-2313
1.517	-2317
1.518	-2403
1.518	-2508
1.519	-2608
1.52	-2695
1.521	-2742
1.522	-2748
1.523	-2720
1.523	-2699
1.524	-2674
1.525	-2616
1.526	-2550
1.527	-2521
1.528	-2552
1.528	-2613
1.529	-2643
1.53	-2627
1.531	-2573
1.532	-2519
1.533	-2483
1.533	-2476
1.534	-2510
1.535	-2588
1.536	-2687
1.537	-2756
1.538	-2788
1.538	-2787
1.539	-2754
1.54	-2669
1.541	-2548
1.542	-2460
1.543	-2432
1.543	-2507
1.544	-2627
1.545	-2735
1.546	-2761
1.547	-2675
1.548	-2537
1.548	-2388
1.549	-2327
1.55	-2354
1.551	-2420
1.552	-2451
1.553	-2441
1.553	-2449
1.554	-2511
1.555	-2581
1.556	-2608
1.557	-2598
1.558	-2601
1.558	-2656
1.559	-2722
1.56	-2749
1.561	-2708
1.562	-2647
1.563	-2608
1.563	-2613
1.564	-2643
1.565	-2660
1.566	-2645
1.567	-2599
1.567	-2548
1.568	-2499
1.569	-2472
1.57	-2472
1.571	-2496
1.572	-2543
1.572	-2595
1.573	-2644
1.574	-2672
1.575	-2707
1.576	-2729
1.577	-2711
1.577	-2669
1.578	-2626
1.579	-2638
1.58	-2654
1.581	-2657
1.582	-2632
1.582	-2591
1.583	-2562
1.584	-2533
1.585	-2511
1.586	-2488
1.587	-2483
1.587	-2495
1.588	-2518
1.589	-2558
1.59	-2591
1.591	-2614
1.592	-2627
1.592	-2629
1.593	-2603
1.594	-2540
1.595	-2484
1.596	-2467
1.597	-2481
1.597	-2493
1.598	-2482
1.599	-2432
1.6	-2378
1.601	-2357
1.602	-2358
1.602	-2389
1.603	-2414
1.604	-2425
1.605	-2424
1.606	-2417
1.607	-2409
1.607	-2364
1.608	-2298
1.609	-2245
1.61	-2221
1.611	-2224
1.612	-2256
1.612	-2303
1.613	-2337
1.614	-2337
1.615	-2315
1.616	-2280
1.617	-2237
1.617	-2192
1.618	-2169
1.619	-2163
1.62	-2189
1.621	-2214
1.622	-2230
1.622	-2249
1.623	-2298
1.624	-2379
1.625	-2432
1.626	-2419
1.627	-2360
1.628	-2299
1.628	-2277
1.629	-2312
1.63	-2381
1.631	-2445
1.632	-2469
1.633	-2491
1.633	-2541
1.634	-2591
1.635	-2568
1.636	-2457
1.637	-2326
1.638	-2250
1.638	-2236
1.639	-2255
1.64	-2281
1.641	-2302
1.642	-2294
1.643	-2275
1.643	-2275
1.644	-2320
1.645	-2378
1.646	-2426
1.647	-2447
1.648	-2419
1.648	-2362
1.649	-2305
1.65	-2289
1.651	-2311
1.652	-2351
1.653	-2398
1.653	-2420
1.654	-2386
1.655	-2293
1.656	-2178
1.657	-2102
1.658	-2044
1.658	-2002
1.659	-1970
1.66	-1949
1.661	-1950
1.662	-1959
1.663	-2007
1.663	-2052
1.664	-2077
1.665	-2076
[truncated: 10,002 more rows]

## Sheet: Area calculation
retention time (min)	area	comments	area (%)
1.242	129.345		0.333622
1.752	176.239		0.454577
2.382	480.617		1.23966
2.67	50.086		0.129188
2.764	1259.79		3.2494
2.898	90.013		0.232172
3.046	34593.6	CleaN3	89.2278
3.245	259.965		0.670533
3.55	359.767		0.927954
4.19	640.403		1.6518
7.477	446.78		1.15239
8.095	283.356		0.730866
