# Supplementary material for: Enhancing cap-independent translation of linear mRNA
Source: Nat Commun. 2025 Oct 16;16:9205. doi: 10.1038/s41467-025-64257-6 (PMC12532787; doi:10.1038/s41467-025-64257-6)
Supplement: Supplementary file 11 — Source Data [file 41467_2025_64257_MOESM11_ESM.zip › Source Data/Figure 3/AF647-mRNA DNAzyme cleavage mass calculations.xlsx]

## Sheet: Sheet1
sample	mass found (Da)	proposed sequence	comments	mass calculated (Da)	error (ppm)
peak 1	6730.7	XAGGAGAGAUAUCACGCGP	AF647-mRNA fragment	6730.75	-7.41671
peak 2	6730.6	XAGGAGAGAUAUCACGCGP	AF647-mRNA fragment	6730.75	-22.2739
block	calculated mass (Da)
A	329.209
G	345.208
C	305.183
U	306.167
AF647, 2′OMe (X)	1156.37
>P (P)	61.9638
