# Supplementary material for: Enhancing cap-independent translation of linear mRNA
Source: Nat Commun. 2025 Oct 16;16:9205. doi: 10.1038/s41467-025-64257-6 (PMC12532787; doi:10.1038/s41467-025-64257-6)
Supplement: Supplementary file 11 — Source Data [file 41467_2025_64257_MOESM11_ESM.zip › Source Data/Figure 3/Click reaction monitoring chromatograms.xlsx]

## Sheet: Sheet1
reaction time (min)	total area		0 min reaction				15 min reaction				30 min reaction				60 min reaction
0	16133		time (min)	absorbance at 260 nm	absorbance at 260 nm, normalised to total area	absorbance at 260 nm, normalised to total area, rel. to starting material	time (min)	absorbance at 260 nm	absorbance at 260 nm, normalised to total area	absorbance at 260 nm, normalised to total area, rel. to starting material	time (min)	absorbance at 260 nm	absorbance at 260 nm, normalised to total area	absorbance at 260 nm, normalised to total area, rel. to starting material	time (min)	absorbance at 260 nm	absorbance at 260 nm, normalised to total area	absorbance at 260 nm, normalised to total area, rel. to starting material
15	17471.6		0.00104167	0.00810623	5.02461e-07	8.65632e-06	0.00125	-0.00905991	-5.18551e-07	-8.9335e-06	0.00145833	0.00476837	2.71907e-07	4.68437e-06	0.000625	0.0104904	6.29921e-07	1.08522e-05
30	17536.8		0.00270833	-0.000953674	-5.91131e-08	-1.01839e-06	0.00291667	-0.0100136	-5.73135e-07	-9.87387e-06	0.003125	0.00715256	4.07861e-07	7.02656e-06	0.00229167	0.0109673	6.58553e-07	1.13454e-05
60	16653.6		0.004375	-0.00953674	-5.91131e-07	-1.01839e-05	0.00458333	-0.0104904	-6.00427e-07	-1.03441e-05	0.00479167	0.00619888	3.53479e-07	6.08969e-06	0.00395833	0.00810623	4.86757e-07	8.38577e-06
			0.00604167	-0.0157356	-9.75366e-07	-1.68034e-05	0.00625	-0.0138283	-7.91472e-07	-1.36353e-05	0.00645833	0.00476837	2.71907e-07	4.68437e-06	0.005625	0.00286102	1.71797e-07	2.95968e-06
			0.00770833	-0.0190735	-1.18226e-06	-2.03678e-05	0.00791667	-0.0181198	-1.0371e-06	-1.7867e-05	0.008125	0.00190735	1.08763e-07	1.87375e-06	0.00729167	-0.00190735	-1.14531e-07	-1.97312e-06
			0.009375	-0.0195503	-1.21182e-06	-2.0877e-05	0.00958333	-0.0228882	-1.31002e-06	-2.25689e-05	0.00979167	-0.00572205	-3.26289e-07	-5.62125e-06	0.00895833	-0.00572205	-3.43593e-07	-5.91936e-06
			0.0110417	-0.0185966	-1.15271e-06	-1.98586e-05	0.01125	-0.0290871	-1.66482e-06	-2.86813e-05	0.0114583	-0.014782	-8.42913e-07	-1.45216e-05	0.010625	-0.00905991	-5.44022e-07	-9.37233e-06
			0.0127083	-0.0190735	-1.18226e-06	-2.03678e-05	0.0129167	-0.0386238	-2.21066e-06	-3.80849e-05	0.013125	-0.0214577	-1.22358e-06	-2.10797e-05	0.0122917	-0.0157356	-9.44881e-07	-1.62783e-05
			0.014375	-0.0257492	-1.59605e-06	-2.74965e-05	0.0145833	-0.0510216	-2.92026e-06	-5.03097e-05	0.0147917	-0.0247955	-1.41392e-06	-2.43587e-05	0.0139583	-0.0257492	-1.54617e-06	-2.66371e-05
			0.0160417	-0.0376701	-2.33497e-06	-4.02264e-05	0.01625	-0.0634193	-3.62985e-06	-6.25345e-05	0.0164583	-0.0281334	-1.60425e-06	-2.76378e-05	0.015625	-0.0376701	-2.26199e-06	-3.89692e-05
			0.0177083	-0.0500679	-3.10344e-06	-5.34655e-05	0.0179167	-0.0734329	-4.20299e-06	-7.24084e-05	0.018125	-0.0314713	-1.79459e-06	-3.09169e-05	0.0172917	-0.0481606	-2.89191e-06	-4.98213e-05
			0.019375	-0.0576973	-3.57634e-06	-6.16126e-05	0.0195833	-0.0805855	-4.61237e-06	-7.94612e-05	0.0197917	-0.0343323	-1.95773e-06	-3.37275e-05	0.0189583	-0.0562668	-3.37866e-06	-5.82071e-05
			0.0210417	-0.0591278	-3.66501e-06	-6.31402e-05	0.02125	-0.084877	-4.858e-06	-8.36928e-05	0.0214583	-0.0395775	-2.25683e-06	-3.88803e-05	0.020625	-0.0596046	-3.57909e-06	-6.16601e-05
			0.0227083	-0.0562668	-3.48767e-06	-6.0085e-05	0.0229167	-0.0867844	-4.96717e-06	-8.55736e-05	0.023125	-0.0476837	-2.71907e-06	-4.68437e-05	0.0222917	-0.0596046	-3.57909e-06	-6.16601e-05
			0.024375	-0.0519753	-3.22166e-06	-5.55023e-05	0.0245833	-0.0863075	-4.93988e-06	-8.51034e-05	0.0247917	-0.0572205	-3.26289e-06	-5.62125e-05	0.0239583	-0.0567436	-3.4073e-06	-5.87004e-05
			0.0260417	-0.0486374	-3.01477e-06	-5.19379e-05	0.02625	-0.0858307	-4.91258e-06	-8.46332e-05	0.0264583	-0.0629425	-3.58918e-06	-6.18337e-05	0.025625	-0.0534058	-3.20687e-06	-5.52474e-05
			0.0277083	-0.0476837	-2.95565e-06	-5.09195e-05	0.0279167	-0.0872612	-4.99446e-06	-8.60438e-05	0.028125	-0.0667572	-3.8067e-06	-6.55812e-05	0.0272917	-0.0514984	-3.09234e-06	-5.32743e-05
			0.029375	-0.0505447	-3.13299e-06	-5.39747e-05	0.0295833	-0.0891685	-5.10363e-06	-8.79245e-05	0.0297917	-0.0710487	-4.05142e-06	-6.97972e-05	0.0289583	-0.0534058	-3.20687e-06	-5.52474e-05
			0.0310417	-0.0553131	-3.42856e-06	-5.90667e-05	0.03125	-0.0905991	-5.18551e-06	-8.9335e-05	0.0314583	-0.0762939	-4.35052e-06	-7.495e-05	0.030625	-0.0572205	-3.43593e-06	-5.91936e-05
			0.0327083	-0.061512	-3.81279e-06	-6.56862e-05	0.0329167	-0.0934601	-5.34926e-06	-9.21561e-05	0.033125	-0.0796318	-4.54085e-06	-7.82291e-05	0.0322917	-0.0634193	-3.80816e-06	-6.56063e-05
			0.034375	-0.0658035	-4.0788e-06	-7.0269e-05	0.0345833	-0.100136	-5.73135e-06	-9.87387e-05	0.0347917	-0.079155	-4.51366e-06	-7.77606e-05	0.0339583	-0.0705719	-4.23765e-06	-7.30055e-05
			0.0360417	-0.0686646	-4.25614e-06	-7.33241e-05	0.03625	-0.108719	-6.22261e-06	-0.000107202	0.0364583	-0.0772476	-4.4049e-06	-7.58869e-05	0.035625	-0.0772476	-4.63851e-06	-7.99114e-05
			0.0377083	-0.0705719	-4.37437e-06	-7.53609e-05	0.0379167	-0.115871	-6.63199e-06	-0.000114255	0.038125	-0.0753403	-4.29614e-06	-7.40131e-05	0.0372917	-0.0829697	-4.9821e-06	-8.58308e-05
			0.039375	-0.0734329	-4.55171e-06	-7.84161e-05	0.0395833	-0.122547	-7.01408e-06	-0.000120837	0.0397917	-0.0743866	-4.24175e-06	-7.30762e-05	0.0389583	-0.0882149	-5.29706e-06	-9.12569e-05
			0.0410417	-0.0786781	-4.87683e-06	-8.40172e-05	0.04125	-0.128746	-7.36888e-06	-0.00012695	0.0414583	-0.0720024	-4.1058e-06	-7.07341e-05	0.040625	-0.0925064	-5.55475e-06	-9.56964e-05
			0.0427083	-0.0839233	-5.20195e-06	-8.96184e-05	0.0429167	-0.131607	-7.53263e-06	-0.000129771	0.043125	-0.0686646	-3.91547e-06	-6.7455e-05	0.0422917	-0.0929832	-5.58339e-06	-9.61897e-05
			0.044375	-0.0839233	-5.20195e-06	-8.96184e-05	0.0445833	-0.127316	-7.287e-06	-0.000125539	0.0447917	-0.0677109	-3.86108e-06	-6.65181e-05	0.0439583	-0.0925064	-5.55475e-06	-9.56964e-05
			0.0460417	-0.0767708	-4.7586e-06	-8.19804e-05	0.04625	-0.116825	-6.68657e-06	-0.000115195	0.0464583	-0.0681877	-3.88827e-06	-6.69866e-05	0.045625	-0.0905991	-5.44022e-06	-9.37233e-05
			0.0477083	-0.0667572	-4.13792e-06	-7.12873e-05	0.0479167	-0.105381	-6.03156e-06	-0.000103911	0.048125	-0.0710487	-4.05142e-06	-6.97972e-05	0.0472917	-0.0839233	-5.03936e-06	-8.68174e-05
			0.049375	-0.058651	-3.63545e-06	-6.2631e-05	0.0495833	-0.0939369	-5.37655e-06	-9.26263e-05	0.0497917	-0.0724792	-4.13299e-06	-7.12025e-05	0.0489583	-0.0724792	-4.35218e-06	-7.49786e-05
			0.0510417	-0.0524521	-3.25122e-06	-5.60115e-05	0.05125	-0.0839233	-4.80342e-06	-8.27525e-05	0.0514583	-0.0724792	-4.13299e-06	-7.12025e-05	0.050625	-0.0605583	-3.63636e-06	-6.26466e-05
			0.0527083	-0.0462532	-2.86698e-06	-4.93919e-05	0.0529167	-0.0748634	-4.28486e-06	-7.3819e-05	0.053125	-0.0739098	-4.21456e-06	-7.26078e-05	0.0522917	-0.0524521	-3.1496e-06	-5.42608e-05
			0.054375	-0.0433922	-2.68965e-06	-4.63368e-05	0.0545833	-0.0705719	-4.03924e-06	-6.95873e-05	0.0547917	-0.0767708	-4.37771e-06	-7.54184e-05	0.0539583	-0.0448227	-2.69148e-06	-4.63684e-05
			0.0560417	-0.04673	-2.89654e-06	-4.99011e-05	0.05625	-0.0715256	-4.09382e-06	-7.05277e-05	0.0564583	-0.0824928	-4.704e-06	-8.10397e-05	0.055625	-0.0371933	-2.23335e-06	-3.84759e-05
			0.0577083	-0.0553131	-3.42856e-06	-5.90667e-05	0.0579167	-0.0762939	-4.36674e-06	-7.52295e-05	0.058125	-0.0867844	-4.94871e-06	-8.52556e-05	0.0572917	-0.0338554	-2.03293e-06	-3.50229e-05
			0.059375	-0.0638962	-3.96058e-06	-6.82322e-05	0.0595833	-0.0829697	-4.74883e-06	-8.18121e-05	0.0597917	-0.0905991	-5.16624e-06	-8.90031e-05	0.0589583	-0.0352859	-2.11882e-06	-3.65027e-05
			0.0610417	-0.0677109	-4.19703e-06	-7.23057e-05	0.06125	-0.0896454	-5.13092e-06	-8.83947e-05	0.0614583	-0.0948906	-5.41096e-06	-9.32191e-05	0.060625	-0.0400543	-2.40515e-06	-4.14356e-05
			0.0627083	-0.0681877	-4.22659e-06	-7.28149e-05	0.0629167	-0.0958443	-5.48572e-06	-9.45071e-05	0.063125	-0.0958443	-5.46534e-06	-9.41559e-05	0.0622917	-0.0457764	-2.74874e-06	-4.73549e-05
			0.064375	-0.0681877	-4.22659e-06	-7.28149e-05	0.0645833	-0.101089	-5.78593e-06	-9.96791e-05	0.0647917	-0.0896454	-5.11186e-06	-8.80662e-05	0.0639583	-0.0491142	-2.94917e-06	-5.08079e-05
			0.0660417	-0.0681877	-4.22659e-06	-7.28149e-05	0.06625	-0.103951	-5.94968e-06	-0.0001025	0.0664583	-0.0767708	-4.37771e-06	-7.54184e-05	0.065625	-0.0500679	-3.00644e-06	-5.17944e-05
			0.0677083	-0.0667572	-4.13792e-06	-7.12873e-05	0.0679167	-0.105858	-6.05885e-06	-0.000104381	0.068125	-0.0624657	-3.56199e-06	-6.13653e-05	0.0672917	-0.0510216	-3.0637e-06	-5.2781e-05
			0.069375	-0.0648499	-4.01969e-06	-6.92506e-05	0.0695833	-0.108242	-6.19531e-06	-0.000106732	0.0697917	-0.0510216	-2.90941e-06	-5.01228e-05	0.0689583	-0.0514984	-3.09234e-06	-5.32743e-05
			0.0710417	-0.0619888	-3.84235e-06	-6.61954e-05	0.07125	-0.109196	-6.2499e-06	-0.000107672	0.0714583	-0.041008	-2.3384e-06	-4.02856e-05	0.070625	-0.0500679	-3.00644e-06	-5.17944e-05
			0.0727083	-0.0572205	-3.54678e-06	-6.11034e-05	0.0729167	-0.106812	-6.11344e-06	-0.000105321	0.073125	-0.0352859	-2.01211e-06	-3.46644e-05	0.0722917	-0.0452995	-2.72011e-06	-4.68616e-05
			0.074375	-0.0524521	-3.25122e-06	-5.60115e-05	0.0745833	-0.10252	-5.86781e-06	-0.00010109	0.0747917	-0.0362396	-2.0665e-06	-3.56012e-05	0.0739583	-0.0391006	-2.34789e-06	-4.0449e-05
			0.0760417	-0.0476837	-2.95565e-06	-5.09195e-05	0.07625	-0.0991821	-5.67676e-06	-9.77984e-05	0.0764583	-0.0414848	-2.36559e-06	-4.07541e-05	0.075625	-0.0348091	-2.09019e-06	-3.60095e-05
			0.0777083	-0.043869	-2.7192e-06	-4.6846e-05	0.0779167	-0.0958443	-5.48572e-06	-9.45071e-05	0.078125	-0.0457764	-2.61031e-06	-4.497e-05	0.0772917	-0.0324249	-1.94703e-06	-3.35431e-05
			0.079375	-0.0400543	-2.48275e-06	-4.27724e-05	0.0795833	-0.0905991	-5.18551e-06	-8.9335e-05	0.0797917	-0.0481606	-2.74626e-06	-4.73122e-05	0.0789583	-0.0309944	-1.86113e-06	-3.20632e-05
			0.0810417	-0.038147	-2.36452e-06	-4.07356e-05	0.08125	-0.0863075	-4.93988e-06	-8.51034e-05	0.0814583	-0.0495911	-2.82784e-06	-4.87175e-05	0.080625	-0.0309944	-1.86113e-06	-3.20632e-05
			0.0827083	-0.0391006	-2.42364e-06	-4.1754e-05	0.0829167	-0.0853539	-4.88529e-06	-8.4163e-05	0.083125	-0.0514984	-2.9366e-06	-5.05912e-05	0.0822917	-0.0357628	-2.14746e-06	-3.6996e-05
			0.084375	-0.0395775	-2.45319e-06	-4.22632e-05	0.0845833	-0.0867844	-4.96717e-06	-8.55736e-05	0.0847917	-0.0538826	-3.07255e-06	-5.29334e-05	0.0839583	-0.0433922	-2.60558e-06	-4.48885e-05
			0.0860417	-0.0391006	-2.42364e-06	-4.1754e-05	0.08625	-0.0867844	-4.96717e-06	-8.55736e-05	0.0864583	-0.058651	-3.34446e-06	-5.76178e-05	0.085625	-0.0486374	-2.92054e-06	-5.03146e-05
			0.0877083	-0.0386238	-2.39408e-06	-4.12448e-05	0.0879167	-0.0867844	-4.96717e-06	-8.55736e-05	0.088125	-0.0634193	-3.61637e-06	-6.23022e-05	0.0872917	-0.0514984	-3.09234e-06	-5.32743e-05
			0.089375	-0.0400543	-2.48275e-06	-4.27724e-05	0.0895833	-0.0863075	-4.93988e-06	-8.51034e-05	0.0897917	-0.064373	-3.67075e-06	-6.32391e-05	0.0889583	-0.0510216	-3.0637e-06	-5.2781e-05
			0.0910417	-0.0429153	-2.66009e-06	-4.58276e-05	0.09125	-0.0844002	-4.83071e-06	-8.32226e-05	0.0914583	-0.0600815	-3.42603e-06	-5.90231e-05	0.090625	-0.0462532	-2.77738e-06	-4.78482e-05
			0.0927083	-0.0476837	-2.95565e-06	-5.09195e-05	0.0929167	-0.082016	-4.69425e-06	-8.08717e-05	0.093125	-0.0538826	-3.07255e-06	-5.29334e-05	0.0922917	-0.0391006	-2.34789e-06	-4.0449e-05
			0.094375	-0.0534058	-3.31033e-06	-5.70299e-05	0.0945833	-0.0801086	-4.58508e-06	-7.8991e-05	0.0947917	-0.0462532	-2.6375e-06	-4.54384e-05	0.0939583	-0.0348091	-2.09019e-06	-3.60095e-05
			0.0960417	-0.0605583	-3.75368e-06	-6.46678e-05	0.09625	-0.0796318	-4.55779e-06	-7.85208e-05	0.0964583	-0.0400543	-2.28402e-06	-3.93487e-05	0.095625	-0.0352859	-2.11882e-06	-3.65027e-05
			0.0977083	-0.0662804	-4.10836e-06	-7.07781e-05	0.0979167	-0.0762939	-4.36674e-06	-7.52295e-05	0.098125	-0.0333786	-1.90335e-06	-3.27906e-05	0.0972917	-0.0362396	-2.17609e-06	-3.74893e-05
			0.099375	-0.0681877	-4.22659e-06	-7.28149e-05	0.0995833	-0.0710487	-4.06653e-06	-7.00575e-05	0.0997917	-0.0314713	-1.79459e-06	-3.09169e-05	0.0989583	-0.0338554	-2.03293e-06	-3.50229e-05
			0.101042	-0.0667572	-4.13792e-06	-7.12873e-05	0.10125	-0.067234	-3.84819e-06	-6.6296e-05	0.101458	-0.0329018	-1.87616e-06	-3.23222e-05	0.100625	-0.0286102	-1.71797e-06	-2.95968e-05
			0.102708	-0.0600815	-3.72412e-06	-6.41586e-05	0.102917	-0.0653267	-3.73902e-06	-6.44153e-05	0.103125	-0.0371933	-2.12088e-06	-3.65381e-05	0.102292	-0.0243187	-1.46027e-06	-2.51573e-05
			0.104375	-0.0486374	-3.01477e-06	-5.19379e-05	0.104583	-0.0624657	-3.57527e-06	-6.15942e-05	0.104792	-0.0414848	-2.36559e-06	-4.07541e-05	0.103958	-0.017643	-1.05941e-06	-1.82514e-05
			0.106042	-0.0352859	-2.18718e-06	-3.76805e-05	0.10625	-0.0581741	-3.32964e-06	-5.73625e-05	0.106458	-0.0452995	-2.58312e-06	-4.45016e-05	0.105625	-0.00953674	-5.72655e-07	-9.86561e-06
			0.107708	-0.0238419	-1.47783e-06	-2.54598e-05	0.107917	-0.0548363	-3.1386e-06	-5.40712e-05	0.108125	-0.0495911	-2.82784e-06	-4.87175e-05	0.107292	-0.00572205	-3.43593e-07	-5.91936e-06
			0.109375	-0.014782	-9.16253e-07	-1.57851e-05	0.109583	-0.0538826	-3.08401e-06	-5.31308e-05	0.109792	-0.0519753	-2.96379e-06	-5.10597e-05	0.108958	-0.00810623	-4.86757e-07	-8.38577e-06
			0.111042	-0.0109673	-6.798e-07	-1.17115e-05	0.11125	-0.0538826	-3.08401e-06	-5.31308e-05	0.111458	-0.0534058	-3.04536e-06	-5.2465e-05	0.110625	-0.014782	-8.87615e-07	-1.52917e-05
			0.112708	-0.0138283	-8.5714e-07	-1.47667e-05	0.112917	-0.0524521	-3.00213e-06	-5.17203e-05	0.113125	-0.0534058	-3.04536e-06	-5.2465e-05	0.112292	-0.0195503	-1.17394e-06	-2.02245e-05
			0.114375	-0.023365	-1.44827e-06	-2.49506e-05	0.114583	-0.0510216	-2.92026e-06	-5.03097e-05	0.114792	-0.0524521	-2.99098e-06	-5.15281e-05	0.113958	-0.020504	-1.23121e-06	-2.12111e-05
			0.116042	-0.0343323	-2.12807e-06	-3.66621e-05	0.11625	-0.0510216	-2.92026e-06	-5.03097e-05	0.116458	-0.0486374	-2.77345e-06	-4.77806e-05	0.115625	-0.0190735	-1.14531e-06	-1.97312e-05
			0.117708	-0.043869	-2.7192e-06	-4.6846e-05	0.117917	-0.0538826	-3.08401e-06	-5.31308e-05	0.118125	-0.0395775	-2.25683e-06	-3.88803e-05	0.117292	-0.0152588	-9.16248e-07	-1.5785e-05
			0.119375	-0.0514984	-3.19211e-06	-5.49931e-05	0.119583	-0.058651	-3.35693e-06	-5.78327e-05	0.119792	-0.0286102	-1.63144e-06	-2.81062e-05	0.118958	-0.00905991	-5.44022e-07	-9.37233e-06
			0.121042	-0.0581741	-3.6059e-06	-6.21218e-05	0.12125	-0.0634193	-3.62985e-06	-6.25345e-05	0.121458	-0.0181198	-1.03325e-06	-1.78006e-05	0.120625	-0.00333786	-2.00429e-07	-3.45296e-06
			0.122708	-0.061512	-3.81279e-06	-6.56862e-05	0.122917	-0.0667572	-3.8209e-06	-6.58258e-05	0.123125	-0.0104904	-5.98196e-07	-1.03056e-05	0.122292	-0.00190735	-1.14531e-07	-1.97312e-06
			0.124375	-0.0581741	-3.6059e-06	-6.21218e-05	0.124583	-0.0667572	-3.8209e-06	-6.58258e-05	0.124792	-0.0038147	-2.17526e-07	-3.7475e-06	0.123958	-0.00572205	-3.43593e-07	-5.91936e-06
			0.126042	-0.0486374	-3.01477e-06	-5.19379e-05	0.12625	-0.0624657	-3.57527e-06	-6.15942e-05	0.126458	-0.000476837	-2.71907e-08	-4.68437e-07	0.125625	-0.0100136	-6.01288e-07	-1.03589e-05
			0.127708	-0.0391006	-2.42364e-06	-4.1754e-05	0.127917	-0.0543594	-3.1113e-06	-5.3601e-05	0.128125	-0.00286102	-1.63144e-07	-2.81062e-06	0.127292	-0.0109673	-6.58553e-07	-1.13454e-05
			0.129375	-0.0309944	-1.92118e-06	-3.30977e-05	0.129583	-0.0448227	-2.56546e-06	-4.41973e-05	0.129792	-0.0100136	-5.71005e-07	-9.83719e-06	0.128958	-0.00953674	-5.72655e-07	-9.86561e-06
			0.131042	-0.0257492	-1.59605e-06	-2.74965e-05	0.13125	-0.0400543	-2.29254e-06	-3.94955e-05	0.131458	-0.0181198	-1.03325e-06	-1.78006e-05	0.130625	-0.00667572	-4.00859e-07	-6.90593e-06
			0.132708	-0.0209808	-1.30049e-06	-2.24046e-05	0.132917	-0.041008	-2.34712e-06	-4.04359e-05	0.133125	-0.023365	-1.33235e-06	-2.29534e-05	0.132292	-0.00286102	-1.71797e-07	-2.95968e-06
			0.134375	-0.0190735	-1.18226e-06	-2.03678e-05	0.134583	-0.0457764	-2.62004e-06	-4.51377e-05	0.134792	-0.026226	-1.49549e-06	-2.57641e-05	0.133958	0.000953674	5.72655e-08	9.86561e-07
			0.136042	-0.0195503	-1.21182e-06	-2.0877e-05	0.13625	-0.0514984	-2.94755e-06	-5.07799e-05	0.136458	-0.0257492	-1.4683e-06	-2.52956e-05	0.135625	0.00238419	1.43164e-07	2.4664e-06
			0.137708	-0.0200272	-1.24137e-06	-2.13862e-05	0.137917	-0.0567436	-3.24776e-06	-5.59519e-05	0.138125	-0.0257492	-1.4683e-06	-2.52956e-05	0.137292	0.00143051	8.58983e-08	1.47984e-06
			0.139375	-0.0190735	-1.18226e-06	-2.03678e-05	0.139583	-0.0610352	-3.49339e-06	-6.01836e-05	0.139792	-0.0281334	-1.60425e-06	-2.76378e-05	0.138958	-0.00238419	-1.43164e-07	-2.4664e-06
			0.141042	-0.0171661	-1.06404e-06	-1.8331e-05	0.14125	-0.0610352	-3.49339e-06	-6.01836e-05	0.141458	-0.0305176	-1.74021e-06	-2.998e-05	0.140625	-0.00762939	-4.58124e-07	-7.89249e-06
			0.142708	-0.0157356	-9.75366e-07	-1.68034e-05	0.142917	-0.0567436	-3.24776e-06	-5.59519e-05	0.143125	-0.0309944	-1.7674e-06	-3.04484e-05	0.142292	-0.0128746	-7.73084e-07	-1.33186e-05
			0.144375	-0.0128746	-7.98027e-07	-1.37483e-05	0.144583	-0.0514984	-2.94755e-06	-5.07799e-05	0.144792	-0.0290871	-1.65863e-06	-2.85747e-05	0.143958	-0.0157356	-9.44881e-07	-1.62783e-05
			0.146042	-0.0123978	-7.6847e-07	-1.32391e-05	0.14625	-0.0510216	-2.92026e-06	-5.03097e-05	0.146458	-0.0257492	-1.4683e-06	-2.52956e-05	0.145625	-0.014782	-8.87615e-07	-1.52917e-05
			0.147708	-0.0143051	-8.86696e-07	-1.52759e-05	0.147917	-0.0557899	-3.19318e-06	-5.50116e-05	0.148125	-0.0195503	-1.11482e-06	-1.92059e-05	0.147292	-0.0143051	-8.58983e-07	-1.47984e-05
			0.149375	-0.0181198	-1.12315e-06	-1.93494e-05	0.149583	-0.058651	-3.35693e-06	-5.78327e-05	0.149792	-0.00905991	-5.16624e-07	-8.90031e-06	0.148958	-0.0157356	-9.44881e-07	-1.62783e-05
			0.151042	-0.0200272	-1.24137e-06	-2.13862e-05	0.15125	-0.0572205	-3.27506e-06	-5.64221e-05	0.151458	0.00190735	1.08763e-07	1.87375e-06	0.150625	-0.0195503	-1.17394e-06	-2.02245e-05
			0.152708	-0.0195503	-1.21182e-06	-2.0877e-05	0.152917	-0.0524521	-3.00213e-06	-5.17203e-05	0.153125	0.00905991	5.16624e-07	8.90031e-06	0.152292	-0.0224113	-1.34574e-06	-2.31842e-05
			0.154375	-0.0185966	-1.15271e-06	-1.98586e-05	0.154583	-0.0472069	-2.70192e-06	-4.65483e-05	0.154792	0.00858307	4.89433e-07	8.43187e-06	0.153958	-0.0228882	-1.37437e-06	-2.36775e-05
			0.156042	-0.0152588	-9.45809e-07	-1.62942e-05	0.15625	-0.041008	-2.34712e-06	-4.04359e-05	0.156458	0.00333786	1.90335e-07	3.27906e-06	0.155625	-0.0224113	-1.34574e-06	-2.31842e-05
			0.157708	-0.0104904	-6.50244e-07	-1.12023e-05	0.157917	-0.0329018	-1.88316e-06	-3.24427e-05	0.158125	-0.00429153	-2.44717e-07	-4.21594e-06	0.157292	-0.0200272	-1.20258e-06	-2.07178e-05
			0.159375	-0.00238419	-1.47783e-07	-2.54598e-06	0.159583	-0.0252724	-1.44648e-06	-2.49198e-05	0.159792	-0.0123978	-7.06959e-07	-1.21794e-05	0.158958	-0.0138283	-8.3035e-07	-1.43051e-05
			0.161042	0.00667572	4.13792e-07	7.12873e-06	0.16125	-0.0224113	-1.28273e-06	-2.20987e-05	0.161458	-0.020504	-1.1692e-06	-2.01428e-05	0.160625	-0.00333786	-2.00429e-07	-3.45296e-06
			0.162708	0.0123978	7.6847e-07	1.32391e-05	0.162917	-0.0257492	-1.47378e-06	-2.539e-05	0.163125	-0.0271797	-1.54987e-06	-2.67009e-05	0.162292	0.00476837	2.86328e-07	4.9328e-06
			0.164375	0.0128746	7.98027e-07	1.37483e-05	0.164583	-0.0314713	-1.80128e-06	-3.10322e-05	0.164792	-0.0319481	-1.82178e-06	-3.13853e-05	0.163958	0.00810623	4.86757e-07	8.38577e-06
			0.166042	0.00810623	5.02461e-07	8.65632e-06	0.16625	-0.0371933	-2.12879e-06	-3.66744e-05	0.166458	-0.0348091	-1.98492e-06	-3.41959e-05	0.165625	0.00858307	5.1539e-07	8.87905e-06
			0.167708	0.00190735	1.18226e-07	2.03678e-06	0.167917	-0.0414848	-2.37442e-06	-4.0906e-05	0.168125	-0.0357628	-2.0393e-06	-3.51328e-05	0.167292	0.00905991	5.44022e-07	9.37233e-06
			0.169375	-0.0038147	-2.36452e-07	-4.07356e-06	0.169583	-0.0452995	-2.59275e-06	-4.46675e-05	0.169792	-0.0352859	-2.01211e-06	-3.46644e-05	0.168958	0.00572205	3.43593e-07	5.91936e-06
			0.171042	-0.00953674	-5.91131e-07	-1.01839e-05	0.17125	-0.0500679	-2.86567e-06	-4.93694e-05	0.171458	-0.0309944	-1.7674e-06	-3.04484e-05	0.170625	-0.00238419	-1.43164e-07	-2.4664e-06
			0.172708	-0.0157356	-9.75366e-07	-1.68034e-05	0.172917	-0.0538826	-3.08401e-06	-5.31308e-05	0.173125	-0.0238419	-1.35954e-06	-2.34219e-05	0.172292	-0.0119209	-7.15819e-07	-1.2332e-05
			0.174375	-0.0224113	-1.38916e-06	-2.39322e-05	0.174583	-0.0567436	-3.24776e-06	-5.59519e-05	0.174792	-0.0162125	-9.24485e-07	-1.59269e-05	0.173958	-0.0214577	-1.28847e-06	-2.21976e-05
			0.176042	-0.0276566	-1.71428e-06	-2.95333e-05	0.17625	-0.058651	-3.35693e-06	-5.78327e-05	0.176458	-0.00810623	-4.62242e-07	-7.96344e-06	0.175625	-0.0295639	-1.77523e-06	-3.05834e-05
			0.177708	-0.0295639	-1.83251e-06	-3.15701e-05	0.177917	-0.0572205	-3.27506e-06	-5.64221e-05	0.178125	-0.00238419	-1.35954e-07	-2.34219e-06	0.177292	-0.0367165	-2.20472e-06	-3.79826e-05
			0.179375	-0.0271797	-1.68472e-06	-2.90241e-05	0.179583	-0.0510216	-2.92026e-06	-5.03097e-05	0.179792	0.00238419	1.35954e-07	2.34219e-06	0.178958	-0.0376701	-2.26199e-06	-3.89692e-05
			0.181042	-0.0228882	-1.41871e-06	-2.44414e-05	0.18125	-0.0424385	-2.429e-06	-4.18464e-05	0.181458	0.00524521	2.99098e-07	5.15281e-06	0.180625	-0.0329018	-1.97566e-06	-3.40363e-05
			0.182708	-0.0185966	-1.15271e-06	-1.98586e-05	0.182917	-0.0343323	-1.96503e-06	-3.38533e-05	0.183125	0.00667572	3.8067e-07	6.55812e-06	0.182292	-0.0247955	-1.4889e-06	-2.56506e-05
			0.184375	-0.0143051	-8.86696e-07	-1.52759e-05	0.184583	-0.0257492	-1.47378e-06	-2.539e-05	0.184792	0.00619888	3.53479e-07	6.08969e-06	0.183958	-0.0138283	-8.3035e-07	-1.43051e-05
			0.186042	-0.00905991	-5.61574e-07	-9.67471e-06	0.18625	-0.017643	-1.00981e-06	-1.73968e-05	0.186458	0.00524521	2.99098e-07	5.15281e-06	0.185625	-0.00190735	-1.14531e-07	-1.97312e-06
			0.187708	-0.00572205	-3.54678e-07	-6.11034e-06	0.187917	-0.0152588	-8.73348e-07	-1.50459e-05	0.188125	0.0038147	2.17526e-07	3.7475e-06	0.187292	0.00762939	4.58124e-07	7.89249e-06
			0.189375	-0.00858307	-5.32018e-07	-9.16552e-06	0.189583	-0.0181198	-1.0371e-06	-1.7867e-05	0.189792	0.00190735	1.08763e-07	1.87375e-06	0.188958	0.0123978	7.44452e-07	1.28253e-05
			0.191042	-0.0133514	-8.27583e-07	-1.42575e-05	0.19125	-0.0214577	-1.22815e-06	-2.11583e-05	0.191458	0	0	0	0.190625	0.014782	8.87615e-07	1.52917e-05
			0.192708	-0.0157356	-9.75366e-07	-1.68034e-05	0.192917	-0.0219345	-1.25544e-06	-2.16285e-05	0.193125	-0.00190735	-1.08763e-07	-1.87375e-06	0.192292	0.0171661	1.03078e-06	1.77581e-05
			0.194375	-0.0123978	-7.6847e-07	-1.32391e-05	0.194583	-0.0224113	-1.28273e-06	-2.20987e-05	0.194792	-0.0038147	-2.17526e-07	-3.7475e-06	0.193958	0.0171661	1.03078e-06	1.77581e-05
			0.196042	-0.00953674	-5.91131e-07	-1.01839e-05	0.19625	-0.0238419	-1.36461e-06	-2.35092e-05	0.196458	-0.00572205	-3.26289e-07	-5.62125e-06	0.195625	0.0143051	8.58983e-07	1.47984e-05
			0.197708	-0.00905991	-5.61574e-07	-9.67471e-06	0.197917	-0.023365	-1.33731e-06	-2.3039e-05	0.198125	-0.00619888	-3.53479e-07	-6.08969e-06	0.197292	0.0114441	6.87186e-07	1.18387e-05
			0.199375	-0.0119209	-7.38914e-07	-1.27299e-05	0.199583	-0.0214577	-1.22815e-06	-2.11583e-05	0.199792	-0.00667572	-3.8067e-07	-6.55812e-06	0.198958	0.0123978	7.44452e-07	1.28253e-05
			0.201042	-0.0162125	-1.00492e-06	-1.73126e-05	0.20125	-0.0214577	-1.22815e-06	-2.11583e-05	0.201458	-0.00858307	-4.89433e-07	-8.43187e-06	0.200625	0.014782	8.87615e-07	1.52917e-05
			0.202708	-0.0219345	-1.3596e-06	-2.3423e-05	0.202917	-0.023365	-1.33731e-06	-2.3039e-05	0.203125	-0.0119209	-6.79768e-07	-1.17109e-05	0.202292	0.0157356	9.44881e-07	1.62783e-05
			0.204375	-0.0295639	-1.83251e-06	-3.15701e-05	0.204583	-0.0238419	-1.36461e-06	-2.35092e-05	0.204792	-0.0109673	-6.25387e-07	-1.07741e-05	0.203958	0.0157356	9.44881e-07	1.62783e-05
			0.206042	-0.0329018	-2.0394e-06	-3.51345e-05	0.20625	-0.0209808	-1.20085e-06	-2.06881e-05	0.206458	-0.00762939	-4.35052e-07	-7.495e-06	0.205625	0.017643	1.05941e-06	1.82514e-05
			0.207708	-0.0319481	-1.98029e-06	-3.41161e-05	0.207917	-0.0190735	-1.09169e-06	-1.88074e-05	0.208125	-0.00667572	-3.8067e-07	-6.55812e-06	0.207292	0.0195503	1.17394e-06	2.02245e-05
			0.209375	-0.0286102	-1.77339e-06	-3.05517e-05	0.209583	-0.0185966	-1.06439e-06	-1.83372e-05	0.209792	-0.00858307	-4.89433e-07	-8.43187e-06	0.208958	0.0185966	1.11668e-06	1.92379e-05
			0.211042	-0.0247955	-1.53694e-06	-2.64782e-05	0.21125	-0.017643	-1.00981e-06	-1.73968e-05	0.211458	-0.00858307	-4.89433e-07	-8.43187e-06	0.210625	0.0157356	9.44881e-07	1.62783e-05
			0.212708	-0.0190735	-1.18226e-06	-2.03678e-05	0.212917	-0.0157356	-9.0064e-07	-1.55161e-05	0.213125	-0.00476837	-2.71907e-07	-4.68437e-06	0.212292	0.0143051	8.58983e-07	1.47984e-05
			0.214375	-0.014782	-9.16253e-07	-1.57851e-05	0.214583	-0.0171661	-9.82517e-07	-1.69266e-05	0.214792	-0.000953674	-5.43815e-08	-9.36875e-07	0.213958	0.0152588	9.16248e-07	1.5785e-05
			0.216042	-0.0143051	-8.86696e-07	-1.52759e-05	0.21625	-0.023365	-1.33731e-06	-2.3039e-05	0.216458	0.00190735	1.08763e-07	1.87375e-06	0.215625	0.0157356	9.44881e-07	1.62783e-05
			0.217708	-0.0162125	-1.00492e-06	-1.73126e-05	0.217917	-0.0309944	-1.77399e-06	-3.0562e-05	0.218125	0.00429153	2.44717e-07	4.21594e-06	0.217292	0.014782	8.87615e-07	1.52917e-05
			0.219375	-0.0181198	-1.12315e-06	-1.93494e-05	0.219583	-0.0357628	-2.04691e-06	-3.52638e-05	0.219792	0.00524521	2.99098e-07	5.15281e-06	0.218958	0.0119209	7.15819e-07	1.2332e-05
			0.221042	-0.0185966	-1.15271e-06	-1.98586e-05	0.22125	-0.0391006	-2.23795e-06	-3.85551e-05	0.221458	0.00190735	1.08763e-07	1.87375e-06	0.220625	0.00905991	5.44022e-07	9.37233e-06
			0.222708	-0.020504	-1.27093e-06	-2.18954e-05	0.222917	-0.0433922	-2.48358e-06	-4.27868e-05	0.223125	-0.0038147	-2.17526e-07	-3.7475e-06	0.222292	0.00667572	4.00859e-07	6.90593e-06
			0.224375	-0.0224113	-1.38916e-06	-2.39322e-05	0.224583	-0.04673	-2.67463e-06	-4.60781e-05	0.224792	-0.00810623	-4.62242e-07	-7.96344e-06	0.223958	0.0038147	2.29062e-07	3.94624e-06
			0.226042	-0.0238419	-1.47783e-06	-2.54598e-05	0.22625	-0.04673	-2.67463e-06	-4.60781e-05	0.226458	-0.0104904	-5.98196e-07	-1.03056e-05	0.225625	0.00143051	8.58983e-08	1.47984e-06
			0.227708	-0.0224113	-1.38916e-06	-2.39322e-05	0.227917	-0.0448227	-2.56546e-06	-4.41973e-05	0.228125	-0.00667572	-3.8067e-07	-6.55812e-06	0.227292	-0.000953674	-5.72655e-08	-9.86561e-07
			0.229375	-0.0214577	-1.33004e-06	-2.29138e-05	0.229583	-0.0457764	-2.62004e-06	-4.51377e-05	0.229792	0.00143051	8.15722e-08	1.40531e-06	0.228958	-0.000953674	-5.72655e-08	-9.86561e-07
			0.231042	-0.0214577	-1.33004e-06	-2.29138e-05	0.23125	-0.0448227	-2.56546e-06	-4.41973e-05	0.231458	0.0119209	6.79768e-07	1.17109e-05	0.230625	0	0	0
			0.232708	-0.0209808	-1.30049e-06	-2.24046e-05	0.232917	-0.0386238	-2.21066e-06	-3.80849e-05	0.233125	0.0200272	1.14201e-06	1.96744e-05	0.232292	0.00238419	1.43164e-07	2.4664e-06
			0.234375	-0.0185966	-1.15271e-06	-1.98586e-05	0.234583	-0.0286102	-1.63753e-06	-2.82111e-05	0.234792	0.023365	1.33235e-06	2.29534e-05	0.233958	0.00667572	4.00859e-07	6.90593e-06
			0.236042	-0.0143051	-8.86696e-07	-1.52759e-05	0.23625	-0.0190735	-1.09169e-06	-1.88074e-05	0.236458	0.0243187	1.38673e-06	2.38903e-05	0.235625	0.0100136	6.01288e-07	1.03589e-05
			0.237708	-0.0119209	-7.38914e-07	-1.27299e-05	0.237917	-0.0133514	-7.6418e-07	-1.31652e-05	0.238125	0.020504	1.1692e-06	2.01428e-05	0.237292	0.0100136	6.01288e-07	1.03589e-05
			0.239375	-0.0114441	-7.09357e-07	-1.22207e-05	0.239583	-0.00762939	-4.36674e-07	-7.52295e-06	0.239792	0.0133514	7.6134e-07	1.31162e-05	0.238958	0.00762939	4.58124e-07	7.89249e-06
			0.241042	-0.0104904	-6.50244e-07	-1.12023e-05	0.24125	-0.00190735	-1.09169e-07	-1.88074e-06	0.241458	0.00715256	4.07861e-07	7.02656e-06	0.240625	0.00286102	1.71797e-07	2.95968e-06
			0.242708	-0.00572205	-3.54678e-07	-6.11034e-06	0.242917	0.00143051	8.18764e-08	1.41055e-06	0.243125	0.00619888	3.53479e-07	6.08969e-06	0.242292	-0.00333786	-2.00429e-07	-3.45296e-06
			0.244375	0.000953674	5.91131e-08	1.01839e-06	0.244583	-0.000476837	-2.72921e-08	-4.70184e-07	0.244792	0.00667572	3.8067e-07	6.55812e-06	0.243958	-0.00905991	-5.44022e-07	-9.37233e-06
			0.246042	0.00524521	3.25122e-07	5.60115e-06	0.24625	-0.00429153	-2.45629e-07	-4.23166e-06	0.246458	0.0038147	2.17526e-07	3.7475e-06	0.245625	-0.0128746	-7.73084e-07	-1.33186e-05
			0.247708	0.00810623	5.02461e-07	8.65632e-06	0.247917	-0.00715256	-4.09382e-07	-7.05277e-06	0.248125	-0.0038147	-2.17526e-07	-3.7475e-06	0.247292	-0.0133514	-8.01717e-07	-1.38119e-05
			0.249375	0.00905991	5.61574e-07	9.67471e-06	0.249583	-0.00953674	-5.45843e-07	-9.40369e-06	0.249792	-0.0123978	-7.06959e-07	-1.21794e-05	0.248958	-0.0104904	-6.29921e-07	-1.08522e-05
			0.251042	0.00858307	5.32018e-07	9.16552e-06	0.25125	-0.0128746	-7.36888e-07	-1.2695e-05	0.251458	-0.017643	-1.00606e-06	-1.73322e-05	0.250625	-0.00667572	-4.00859e-07	-6.90593e-06
			0.252708	0.00238419	1.47783e-07	2.54598e-06	0.252917	-0.0190735	-1.09169e-06	-1.88074e-05	0.253125	-0.020504	-1.1692e-06	-2.01428e-05	0.252292	-0.0038147	-2.29062e-07	-3.94624e-06
			0.254375	-0.00762939	-4.72905e-07	-8.14712e-06	0.254583	-0.0267029	-1.52836e-06	-2.63303e-05	0.254792	-0.0195503	-1.11482e-06	-1.92059e-05	0.253958	-0.00476837	-2.86328e-07	-4.9328e-06
			0.256042	-0.0171661	-1.06404e-06	-1.8331e-05	0.25625	-0.0314713	-1.80128e-06	-3.10322e-05	0.256458	-0.0157356	-8.97294e-07	-1.54584e-05	0.255625	-0.00762939	-4.58124e-07	-7.89249e-06
			0.257708	-0.0214577	-1.33004e-06	-2.29138e-05	0.257917	-0.0314713	-1.80128e-06	-3.10322e-05	0.258125	-0.00762939	-4.35052e-07	-7.495e-06	0.257292	-0.0109673	-6.58553e-07	-1.13454e-05
			0.259375	-0.0200272	-1.24137e-06	-2.13862e-05	0.259583	-0.0286102	-1.63753e-06	-2.82111e-05	0.259792	0.00190735	1.08763e-07	1.87375e-06	0.258958	-0.0123978	-7.44452e-07	-1.28253e-05
			0.261042	-0.014782	-9.16253e-07	-1.57851e-05	0.26125	-0.026226	-1.50107e-06	-2.58601e-05	0.261458	0.00667572	3.8067e-07	6.55812e-06	0.260625	-0.0114441	-6.87186e-07	-1.18387e-05
			0.262708	-0.00667572	-4.13792e-07	-7.12873e-06	0.262917	-0.023365	-1.33731e-06	-2.3039e-05	0.263125	0.00524521	2.99098e-07	5.15281e-06	0.262292	-0.0100136	-6.01288e-07	-1.03589e-05
			0.264375	0.00238419	1.47783e-07	2.54598e-06	0.264583	-0.0181198	-1.0371e-06	-1.7867e-05	0.264792	0.000953674	5.43815e-08	9.36875e-07	0.263958	-0.00619888	-3.72226e-07	-6.41265e-06
			0.266042	0.0109673	6.798e-07	1.17115e-05	0.26625	-0.0133514	-7.6418e-07	-1.31652e-05	0.266458	-0.00286102	-1.63144e-07	-2.81062e-06	0.265625	0.000953674	5.72655e-08	9.86561e-07
			0.267708	0.0157356	9.75366e-07	1.68034e-05	0.267917	-0.0119209	-6.82303e-07	-1.17546e-05	0.268125	-0.00476837	-2.71907e-07	-4.68437e-06	0.267292	0.00858307	5.1539e-07	8.87905e-06
			0.269375	0.0152588	9.45809e-07	1.62942e-05	0.269583	-0.014782	-8.46056e-07	-1.45757e-05	0.269792	-0.00667572	-3.8067e-07	-6.55812e-06	0.268958	0.0133514	8.01717e-07	1.38119e-05
			0.271042	0.0104904	6.50244e-07	1.12023e-05	0.27125	-0.0195503	-1.11898e-06	-1.92776e-05	0.271458	-0.0100136	-5.71005e-07	-9.83719e-06	0.270625	0.0133514	8.01717e-07	1.38119e-05
			0.272708	0.0038147	2.36452e-07	4.07356e-06	0.272917	-0.023365	-1.33731e-06	-2.3039e-05	0.273125	-0.0133514	-7.6134e-07	-1.31162e-05	0.272292	0.0114441	6.87186e-07	1.18387e-05
			0.274375	-0.00238419	-1.47783e-07	-2.54598e-06	0.274583	-0.0271797	-1.55565e-06	-2.68005e-05	0.274792	-0.0157356	-8.97294e-07	-1.54584e-05	0.273958	0.00619888	3.72226e-07	6.41265e-06
			0.276042	-0.00810623	-5.02461e-07	-8.65632e-06	0.27625	-0.0286102	-1.63753e-06	-2.82111e-05	0.276458	-0.0152588	-8.70103e-07	-1.499e-05	0.275625	0	0	0
			0.277708	-0.0114441	-7.09357e-07	-1.22207e-05	0.277917	-0.0290871	-1.66482e-06	-2.86813e-05	0.278125	-0.0119209	-6.79768e-07	-1.17109e-05	0.277292	-0.00476837	-2.86328e-07	-4.9328e-06
			0.279375	-0.0138283	-8.5714e-07	-1.47667e-05	0.279583	-0.0305176	-1.7467e-06	-3.00918e-05	0.279792	-0.00905991	-5.16624e-07	-8.90031e-06	0.278958	-0.00572205	-3.43593e-07	-5.91936e-06
			0.281042	-0.0143051	-8.86696e-07	-1.52759e-05	0.28125	-0.0324249	-1.85586e-06	-3.19725e-05	0.281458	-0.00476837	-2.71907e-07	-4.68437e-06	0.280625	-0.00333786	-2.00429e-07	-3.45296e-06
			0.282708	-0.0152588	-9.45809e-07	-1.62942e-05	0.282917	-0.0343323	-1.96503e-06	-3.38533e-05	0.283125	0	0	0	0.282292	-0.000476837	-2.86328e-08	-4.9328e-07
			0.284375	-0.014782	-9.16253e-07	-1.57851e-05	0.284583	-0.0348091	-1.99233e-06	-3.43235e-05	0.284792	0.00429153	2.44717e-07	4.21594e-06	0.283958	0.00190735	1.14531e-07	1.97312e-06
			0.286042	-0.0128746	-7.98027e-07	-1.37483e-05	0.28625	-0.0343323	-1.96503e-06	-3.38533e-05	0.286458	0.00810623	4.62242e-07	7.96344e-06	0.285625	0.00333786	2.00429e-07	3.45296e-06
			0.287708	-0.0100136	-6.20687e-07	-1.06931e-05	0.287917	-0.0319481	-1.82857e-06	-3.15024e-05	0.288125	0.00858307	4.89433e-07	8.43187e-06	0.287292	0.00429153	2.57695e-07	4.43952e-06
			0.289375	-0.00476837	-2.95565e-07	-5.09195e-06	0.289583	-0.0257492	-1.47378e-06	-2.539e-05	0.289792	0.00619888	3.53479e-07	6.08969e-06	0.288958	0.00476837	2.86328e-07	4.9328e-06
			0.291042	0.00190735	1.18226e-07	2.03678e-06	0.29125	-0.020504	-1.17356e-06	-2.02179e-05	0.291458	0.00143051	8.15722e-08	1.40531e-06	0.290625	0.00572205	3.43593e-07	5.91936e-06
			0.292708	0.00715256	4.43348e-07	7.63793e-06	0.292917	-0.017643	-1.00981e-06	-1.73968e-05	0.293125	-0.00238419	-1.35954e-07	-2.34219e-06	0.292292	0.00810623	4.86757e-07	8.38577e-06
			0.294375	0.00953674	5.91131e-07	1.01839e-05	0.294583	-0.0171661	-9.82517e-07	-1.69266e-05	0.294792	-0.0038147	-2.17526e-07	-3.7475e-06	0.293958	0.0143051	8.58983e-07	1.47984e-05
			0.296042	0.00762939	4.72905e-07	8.14712e-06	0.29625	-0.017643	-1.00981e-06	-1.73968e-05	0.296458	-0.00524521	-2.99098e-07	-5.15281e-06	0.295625	0.0209808	1.25984e-06	2.17043e-05
			0.297708	0.00333786	2.06896e-07	3.56437e-06	0.297917	-0.020504	-1.17356e-06	-2.02179e-05	0.298125	-0.00667572	-3.8067e-07	-6.55812e-06	0.297292	0.0252724	1.51754e-06	2.61439e-05
			0.299375	-0.00286102	-1.77339e-07	-3.05517e-06	0.299583	-0.026226	-1.50107e-06	-2.58601e-05	0.299792	-0.00715256	-4.07861e-07	-7.02656e-06	0.298958	0.0252724	1.51754e-06	2.61439e-05
			0.301042	-0.00667572	-4.13792e-07	-7.12873e-06	0.30125	-0.0305176	-1.7467e-06	-3.00918e-05	0.301458	-0.00619888	-3.53479e-07	-6.08969e-06	0.300625	0.0247955	1.4889e-06	2.56506e-05
			0.302708	-0.00715256	-4.43348e-07	-7.63793e-06	0.302917	-0.0333786	-1.91045e-06	-3.29129e-05	0.303125	-0.00667572	-3.8067e-07	-6.55812e-06	0.302292	0.0238419	1.43164e-06	2.4664e-05
			0.304375	-0.00476837	-2.95565e-07	-5.09195e-06	0.304583	-0.0357628	-2.04691e-06	-3.52638e-05	0.304792	-0.00810623	-4.62242e-07	-7.96344e-06	0.303958	0.0219345	1.31711e-06	2.26909e-05
			0.306042	-0.00333786	-2.06896e-07	-3.56437e-06	0.30625	-0.0400543	-2.29254e-06	-3.94955e-05	0.306458	-0.00858307	-4.89433e-07	-8.43187e-06	0.305625	0.0185966	1.11668e-06	1.92379e-05
			0.307708	-0.0038147	-2.36452e-07	-4.07356e-06	0.307917	-0.0429153	-2.45629e-06	-4.23166e-05	0.308125	-0.00810623	-4.62242e-07	-7.96344e-06	0.307292	0.0114441	6.87186e-07	1.18387e-05
			0.309375	-0.00572205	-3.54678e-07	-6.11034e-06	0.309583	-0.0443459	-2.53817e-06	-4.37272e-05	0.309792	-0.00524521	-2.99098e-07	-5.15281e-06	0.308958	0.00333786	2.00429e-07	3.45296e-06
			0.311042	-0.00619888	-3.84235e-07	-6.61954e-06	0.31125	-0.0424385	-2.429e-06	-4.18464e-05	0.311458	-0.00143051	-8.15722e-08	-1.40531e-06	0.310625	-0.0038147	-2.29062e-07	-3.94624e-06
			0.312708	-0.00476837	-2.95565e-07	-5.09195e-06	0.312917	-0.0367165	-2.10149e-06	-3.62042e-05	0.313125	0.00333786	1.90335e-07	3.27906e-06	0.312292	-0.00762939	-4.58124e-07	-7.89249e-06
			0.314375	-0.00286102	-1.77339e-07	-3.05517e-06	0.314583	-0.0286102	-1.63753e-06	-2.82111e-05	0.314792	0.00619888	3.53479e-07	6.08969e-06	0.313958	-0.00715256	-4.29491e-07	-7.39921e-06
			0.316042	0.000476837	2.95565e-08	5.09195e-07	0.31625	-0.020504	-1.17356e-06	-2.02179e-05	0.316458	0.00476837	2.71907e-07	4.68437e-06	0.315625	-0.0038147	-2.29062e-07	-3.94624e-06
			0.317708	0.00238419	1.47783e-07	2.54598e-06	0.317917	-0.0138283	-7.91472e-07	-1.36353e-05	0.318125	0	0	0	0.317292	0.00238419	1.43164e-07	2.4664e-06
			0.319375	0.00572205	3.54678e-07	6.11034e-06	0.319583	-0.0100136	-5.73135e-07	-9.87387e-06	0.319792	-0.0038147	-2.17526e-07	-3.7475e-06	0.318958	0.0100136	6.01288e-07	1.03589e-05
			0.321042	0.00810623	5.02461e-07	8.65632e-06	0.32125	-0.00858307	-4.91258e-07	-8.46332e-06	0.321458	-0.00715256	-4.07861e-07	-7.02656e-06	0.320625	0.0171661	1.03078e-06	1.77581e-05
			0.322708	0.00762939	4.72905e-07	8.14712e-06	0.322917	-0.0100136	-5.73135e-07	-9.87387e-06	0.323125	-0.00953674	-5.43815e-07	-9.36875e-06	0.322292	0.0200272	1.20258e-06	2.07178e-05
			0.324375	0.00429153	2.66009e-07	4.58276e-06	0.324583	-0.0133514	-7.6418e-07	-1.31652e-05	0.324792	-0.0114441	-6.52578e-07	-1.12425e-05	0.323958	0.0190735	1.14531e-06	1.97312e-05
			0.326042	0.00238419	1.47783e-07	2.54598e-06	0.32625	-0.0171661	-9.82517e-07	-1.69266e-05	0.326458	-0.0128746	-7.3415e-07	-1.26478e-05	0.325625	0.0152588	9.16248e-07	1.5785e-05
			0.327708	0.00476837	2.95565e-07	5.09195e-06	0.327917	-0.0209808	-1.20085e-06	-2.06881e-05	0.328125	-0.0123978	-7.06959e-07	-1.21794e-05	0.327292	0.0123978	7.44452e-07	1.28253e-05
			0.329375	0.00619888	3.84235e-07	6.61954e-06	0.329583	-0.0247955	-1.41919e-06	-2.44496e-05	0.329792	-0.00762939	-4.35052e-07	-7.495e-06	0.328958	0.0104904	6.29921e-07	1.08522e-05
			0.331042	0.00333786	2.06896e-07	3.56437e-06	0.33125	-0.0286102	-1.63753e-06	-2.82111e-05	0.331458	0.00143051	8.15722e-08	1.40531e-06	0.330625	0.0100136	6.01288e-07	1.03589e-05
			0.332708	-0.00238419	-1.47783e-07	-2.54598e-06	0.332917	-0.0329018	-1.88316e-06	-3.24427e-05	0.333125	0.0100136	5.71005e-07	9.83719e-06	0.332292	0.00715256	4.29491e-07	7.39921e-06
			0.334375	-0.00715256	-4.43348e-07	-7.63793e-06	0.334583	-0.0362396	-2.0742e-06	-3.5734e-05	0.334792	0.0166893	9.51676e-07	1.63953e-05	0.333958	0.00190735	1.14531e-07	1.97312e-06
			0.336042	-0.0109673	-6.798e-07	-1.17115e-05	0.33625	-0.0400543	-2.29254e-06	-3.94955e-05	0.336458	0.023365	1.33235e-06	2.29534e-05	0.335625	-0.00286102	-1.71797e-07	-2.95968e-06
			0.337708	-0.0123978	-7.6847e-07	-1.32391e-05	0.337917	-0.041008	-2.34712e-06	-4.04359e-05	0.338125	0.0295639	1.68583e-06	2.90431e-05	0.337292	-0.00667572	-4.00859e-07	-6.90593e-06
			0.339375	-0.0100136	-6.20687e-07	-1.06931e-05	0.339583	-0.0367165	-2.10149e-06	-3.62042e-05	0.339792	0.0324249	1.84897e-06	3.18537e-05	0.338958	-0.00715256	-4.29491e-07	-7.39921e-06
			0.341042	-0.00572205	-3.54678e-07	-6.11034e-06	0.34125	-0.0300407	-1.7194e-06	-2.96216e-05	0.341458	0.0305176	1.74021e-06	2.998e-05	0.340625	-0.00429153	-2.57695e-07	-4.43952e-06
			0.342708	0.00286102	1.77339e-07	3.05517e-06	0.342917	-0.0224113	-1.28273e-06	-2.20987e-05	0.343125	0.0286102	1.63144e-06	2.81062e-05	0.342292	0.00238419	1.43164e-07	2.4664e-06
			0.344375	0.0109673	6.798e-07	1.17115e-05	0.344583	-0.014782	-8.46056e-07	-1.45757e-05	0.344792	0.0281334	1.60425e-06	2.76378e-05	0.343958	0.0128746	7.73084e-07	1.33186e-05
			0.346042	0.017643	1.09359e-06	1.88402e-05	0.34625	-0.00619888	-3.54798e-07	-6.1124e-06	0.346458	0.026226	1.49549e-06	2.57641e-05	0.345625	0.0214577	1.28847e-06	2.21976e-05
			0.347708	0.0190735	1.18226e-06	2.03678e-05	0.347917	0.00190735	1.09169e-07	1.88074e-06	0.348125	0.0224113	1.27796e-06	2.20166e-05	0.347292	0.0276566	1.6607e-06	2.86103e-05
			0.349375	0.0181198	1.12315e-06	1.93494e-05	0.349583	0.00667572	3.8209e-07	6.58258e-06	0.349792	0.017643	1.00606e-06	1.73322e-05	0.348958	0.0295639	1.77523e-06	3.05834e-05
			0.351042	0.0181198	1.12315e-06	1.93494e-05	0.35125	0.00810623	4.63966e-07	7.99314e-06	0.351458	0.0128746	7.3415e-07	1.26478e-05	0.350625	0.0271797	1.63207e-06	2.8117e-05
			0.352708	0.0171661	1.06404e-06	1.8331e-05	0.352917	0.00429153	2.45629e-07	4.23166e-06	0.353125	0.00715256	4.07861e-07	7.02656e-06	0.352292	0.023365	1.403e-06	2.41707e-05
			0.354375	0.0152588	9.45809e-07	1.62942e-05	0.354583	-0.00429153	-2.45629e-07	-4.23166e-06	0.354792	0.000476837	2.71907e-08	4.68437e-07	0.353958	0.020504	1.23121e-06	2.12111e-05
			0.356042	0.0123978	7.6847e-07	1.32391e-05	0.35625	-0.0157356	-9.0064e-07	-1.55161e-05	0.356458	-0.00286102	-1.63144e-07	-2.81062e-06	0.355625	0.0190735	1.14531e-06	1.97312e-05
			0.357708	0.0100136	6.20687e-07	1.06931e-05	0.357917	-0.0276566	-1.58294e-06	-2.72707e-05	0.358125	0	0	0	0.357292	0.0181198	1.08804e-06	1.87447e-05
			0.359375	0.00476837	2.95565e-07	5.09195e-06	0.359583	-0.0395775	-2.26525e-06	-3.90253e-05	0.359792	0.00762939	4.35052e-07	7.495e-06	0.358958	0.0195503	1.17394e-06	2.02245e-05
			0.361042	-0.00238419	-1.47783e-07	-2.54598e-06	0.36125	-0.0505447	-2.89297e-06	-4.98395e-05	0.361458	0.0152588	8.70103e-07	1.499e-05	0.360625	0.020504	1.23121e-06	2.12111e-05
			0.362708	-0.00858307	-5.32018e-07	-9.16552e-06	0.362917	-0.0576973	-3.30235e-06	-5.68923e-05	0.363125	0.0238419	1.35954e-06	2.34219e-05	0.362292	0.0195503	1.17394e-06	2.02245e-05
			0.364375	-0.0114441	-7.09357e-07	-1.22207e-05	0.364583	-0.058651	-3.35693e-06	-5.78327e-05	0.364792	0.0343323	1.95773e-06	3.37275e-05	0.363958	0.0171661	1.03078e-06	1.77581e-05
			0.366042	-0.0119209	-7.38914e-07	-1.27299e-05	0.36625	-0.0543594	-3.1113e-06	-5.3601e-05	0.366458	0.0424385	2.41997e-06	4.16909e-05	0.365625	0.0162125	9.73514e-07	1.67715e-05
			0.367708	-0.0100136	-6.20687e-07	-1.06931e-05	0.367917	-0.04673	-2.67463e-06	-4.60781e-05	0.368125	0.043869	2.50155e-06	4.30962e-05	0.367292	0.0185966	1.11668e-06	1.92379e-05
			0.369375	-0.00429153	-2.66009e-07	-4.58276e-06	0.369583	-0.038147	-2.18337e-06	-3.76148e-05	0.369792	0.038147	2.17526e-06	3.7475e-05	0.368958	0.0209808	1.25984e-06	2.17043e-05
			0.371042	0.00572205	3.54678e-07	6.11034e-06	0.37125	-0.0295639	-1.69211e-06	-2.91514e-05	0.371458	0.0305176	1.74021e-06	2.998e-05	0.370625	0.0219345	1.31711e-06	2.26909e-05
			0.372708	0.0157356	9.75366e-07	1.68034e-05	0.372917	-0.0195503	-1.11898e-06	-1.92776e-05	0.373125	0.0243187	1.38673e-06	2.38903e-05	0.372292	0.0214577	1.28847e-06	2.21976e-05
			0.374375	0.0219345	1.3596e-06	2.3423e-05	0.374583	-0.0104904	-6.00427e-07	-1.03441e-05	0.374792	0.0195503	1.11482e-06	1.92059e-05	0.373958	0.0209808	1.25984e-06	2.17043e-05
			0.376042	0.0247955	1.53694e-06	2.64782e-05	0.37625	-0.00619888	-3.54798e-07	-6.1124e-06	0.376458	0.0157356	8.97294e-07	1.54584e-05	0.375625	0.0181198	1.08804e-06	1.87447e-05
			0.377708	0.026226	1.62561e-06	2.80057e-05	0.377917	-0.00905991	-5.18551e-07	-8.9335e-06	0.378125	0.0114441	6.52578e-07	1.12425e-05	0.377292	0.0138283	8.3035e-07	1.43051e-05
			0.379375	0.0252724	1.5665e-06	2.69874e-05	0.379583	-0.0157356	-9.0064e-07	-1.55161e-05	0.379792	0.00715256	4.07861e-07	7.02656e-06	0.378958	0.00905991	5.44022e-07	9.37233e-06
			0.381042	0.0209808	1.30049e-06	2.24046e-05	0.38125	-0.0209808	-1.20085e-06	-2.06881e-05	0.381458	0.0038147	2.17526e-07	3.7475e-06	0.380625	0.00619888	3.72226e-07	6.41265e-06
			0.382708	0.0133514	8.27583e-07	1.42575e-05	0.382917	-0.0243187	-1.3919e-06	-2.39794e-05	0.383125	0.0038147	2.17526e-07	3.7475e-06	0.382292	0.00715256	4.29491e-07	7.39921e-06
			0.384375	0.00476837	2.95565e-07	5.09195e-06	0.384583	-0.0257492	-1.47378e-06	-2.539e-05	0.384792	0.00667572	3.8067e-07	6.55812e-06	0.383958	0.00858307	5.1539e-07	8.87905e-06
			0.386042	-0.000953674	-5.91131e-08	-1.01839e-06	0.38625	-0.0271797	-1.55565e-06	-2.68005e-05	0.386458	0.0100136	5.71005e-07	9.83719e-06	0.385625	0.00905991	5.44022e-07	9.37233e-06
			0.387708	-0.00476837	-2.95565e-07	-5.09195e-06	0.387917	-0.026226	-1.50107e-06	-2.58601e-05	0.388125	0.0152588	8.70103e-07	1.499e-05	0.387292	0.00762939	4.58124e-07	7.89249e-06
			0.389375	-0.00715256	-4.43348e-07	-7.63793e-06	0.389583	-0.0228882	-1.31002e-06	-2.25689e-05	0.389792	0.0209808	1.19639e-06	2.06112e-05	0.388958	0.0038147	2.29062e-07	3.94624e-06
			0.391042	-0.00667572	-4.13792e-07	-7.12873e-06	0.39125	-0.0195503	-1.11898e-06	-1.92776e-05	0.391458	0.026226	1.49549e-06	2.57641e-05	0.390625	-0.000953674	-5.72655e-08	-9.86561e-07
			0.392708	-0.00143051	-8.86696e-08	-1.52759e-06	0.392917	-0.0162125	-9.27932e-07	-1.59863e-05	0.393125	0.0271797	1.54987e-06	2.67009e-05	0.392292	-0.00572205	-3.43593e-07	-5.91936e-06
			0.394375	0.00572205	3.54678e-07	6.11034e-06	0.394583	-0.0138283	-7.91472e-07	-1.36353e-05	0.394792	0.0214577	1.22358e-06	2.10797e-05	0.393958	-0.00667572	-4.00859e-07	-6.90593e-06
			0.396042	0.0114441	7.09357e-07	1.22207e-05	0.39625	-0.0100136	-5.73135e-07	-9.87387e-06	0.396458	0.0123978	7.06959e-07	1.21794e-05	0.395625	-0.00476837	-2.86328e-07	-4.9328e-06
			0.397708	0.0138283	8.5714e-07	1.47667e-05	0.397917	-0.00524521	-3.00213e-07	-5.17203e-06	0.398125	0.00429153	2.44717e-07	4.21594e-06	0.397292	-0.000953674	-5.72655e-08	-9.86561e-07
			0.399375	0.0157356	9.75366e-07	1.68034e-05	0.399583	0.000476837	2.72921e-08	4.70184e-07	0.399792	0	0	0	0.398958	0.00333786	2.00429e-07	3.45296e-06
			0.401042	0.0157356	9.75366e-07	1.68034e-05	0.40125	0.00429153	2.45629e-07	4.23166e-06	0.401458	-0.00238419	-1.35954e-07	-2.34219e-06	0.400625	0.00858307	5.1539e-07	8.87905e-06
			0.402708	0.0123978	7.6847e-07	1.32391e-05	0.402917	0.00476837	2.72921e-07	4.70184e-06	0.403125	-0.00333786	-1.90335e-07	-3.27906e-06	0.402292	0.0133514	8.01717e-07	1.38119e-05
			0.404375	0.00762939	4.72905e-07	8.14712e-06	0.404583	0.000476837	2.72921e-08	4.70184e-07	0.404792	-0.00238419	-1.35954e-07	-2.34219e-06	0.403958	0.014782	8.87615e-07	1.52917e-05
			0.406042	0.00524521	3.25122e-07	5.60115e-06	0.40625	-0.00715256	-4.09382e-07	-7.05277e-06	0.406458	-0.00286102	-1.63144e-07	-2.81062e-06	0.405625	0.0133514	8.01717e-07	1.38119e-05
			0.407708	0.0038147	2.36452e-07	4.07356e-06	0.407917	-0.0157356	-9.0064e-07	-1.55161e-05	0.408125	-0.00429153	-2.44717e-07	-4.21594e-06	0.407292	0.0109673	6.58553e-07	1.13454e-05
			0.409375	0.000953674	5.91131e-08	1.01839e-06	0.409583	-0.0224113	-1.28273e-06	-2.20987e-05	0.409792	-0.0038147	-2.17526e-07	-3.7475e-06	0.408958	0.00858307	5.1539e-07	8.87905e-06
			0.411042	-0.00286102	-1.77339e-07	-3.05517e-06	0.41125	-0.0267029	-1.52836e-06	-2.63303e-05	0.411458	-0.000953674	-5.43815e-08	-9.36875e-07	0.410625	0.00667572	4.00859e-07	6.90593e-06
			0.412708	-0.00667572	-4.13792e-07	-7.12873e-06	0.412917	-0.0305176	-1.7467e-06	-3.00918e-05	0.413125	0.000476837	2.71907e-08	4.68437e-07	0.412292	0.00715256	4.29491e-07	7.39921e-06
			0.414375	-0.00953674	-5.91131e-07	-1.01839e-05	0.414583	-0.0343323	-1.96503e-06	-3.38533e-05	0.414792	0.000953674	5.43815e-08	9.36875e-07	0.413958	0.00810623	4.86757e-07	8.38577e-06
			0.416042	-0.0119209	-7.38914e-07	-1.27299e-05	0.41625	-0.0367165	-2.10149e-06	-3.62042e-05	0.416458	0.00572205	3.26289e-07	5.62125e-06	0.415625	0.00953674	5.72655e-07	9.86561e-06
			0.417708	-0.0104904	-6.50244e-07	-1.12023e-05	0.417917	-0.0362396	-2.0742e-06	-3.5734e-05	0.418125	0.0171661	9.78866e-07	1.68637e-05	0.417292	0.0114441	6.87186e-07	1.18387e-05
			0.419375	-0.00476837	-2.95565e-07	-5.09195e-06	0.419583	-0.0329018	-1.88316e-06	-3.24427e-05	0.419792	0.0271797	1.54987e-06	2.67009e-05	0.418958	0.0143051	8.58983e-07	1.47984e-05
			0.421042	0.00238419	1.47783e-07	2.54598e-06	0.42125	-0.0281334	-1.61024e-06	-2.77409e-05	0.421458	0.0295639	1.68583e-06	2.90431e-05	0.420625	0.0200272	1.20258e-06	2.07178e-05
			0.422708	0.0109673	6.798e-07	1.17115e-05	0.422917	-0.0214577	-1.22815e-06	-2.11583e-05	0.423125	0.0281334	1.60425e-06	2.76378e-05	0.422292	0.0257492	1.54617e-06	2.66371e-05
			0.424375	0.0190735	1.18226e-06	2.03678e-05	0.424583	-0.0133514	-7.6418e-07	-1.31652e-05	0.424792	0.0252724	1.44111e-06	2.48272e-05	0.423958	0.0314713	1.88976e-06	3.25565e-05
			0.426042	0.0238419	1.47783e-06	2.54598e-05	0.42625	-0.00476837	-2.72921e-07	-4.70184e-06	0.426458	0.0195503	1.11482e-06	1.92059e-05	0.425625	0.0352859	2.11882e-06	3.65027e-05
			0.427708	0.0238419	1.47783e-06	2.54598e-05	0.427917	0	0	0	0.428125	0.00858307	4.89433e-07	8.43187e-06	0.427292	0.0371933	2.23335e-06	3.84759e-05
			0.429375	0.0200272	1.24137e-06	2.13862e-05	0.429583	-0.000476837	-2.72921e-08	-4.70184e-07	0.429792	-0.00190735	-1.08763e-07	-1.87375e-06	0.428958	0.0362396	2.17609e-06	3.74893e-05
			0.431042	0.014782	9.16253e-07	1.57851e-05	0.43125	-0.00667572	-3.8209e-07	-6.58258e-06	0.431458	-0.00858307	-4.89433e-07	-8.43187e-06	0.430625	0.0333786	2.00429e-06	3.45296e-05
			0.432708	0.00905991	5.61574e-07	9.67471e-06	0.432917	-0.0152588	-8.73348e-07	-1.50459e-05	0.433125	-0.0119209	-6.79768e-07	-1.17109e-05	0.432292	0.0290871	1.7466e-06	3.00901e-05
			0.434375	0.00476837	2.95565e-07	5.09195e-06	0.434583	-0.0219345	-1.25544e-06	-2.16285e-05	0.434792	-0.0138283	-7.88531e-07	-1.35847e-05	0.433958	0.0243187	1.46027e-06	2.51573e-05
			0.436042	0.00190735	1.18226e-07	2.03678e-06	0.43625	-0.0267029	-1.52836e-06	-2.63303e-05	0.436458	-0.0133514	-7.6134e-07	-1.31162e-05	0.435625	0.0209808	1.25984e-06	2.17043e-05
			0.437708	0.000953674	5.91131e-08	1.01839e-06	0.437917	-0.0309944	-1.77399e-06	-3.0562e-05	0.438125	-0.00858307	-4.89433e-07	-8.43187e-06	0.437292	0.0190735	1.14531e-06	1.97312e-05
			0.439375	-0.000476837	-2.95565e-08	-5.09195e-07	0.439583	-0.0362396	-2.0742e-06	-3.5734e-05	0.439792	-0.00286102	-1.63144e-07	-2.81062e-06	0.438958	0.0166893	1.00215e-06	1.72648e-05
			0.441042	-0.00238419	-1.47783e-07	-2.54598e-06	0.44125	-0.0414848	-2.37442e-06	-4.0906e-05	0.441458	0.00286102	1.63144e-07	2.81062e-06	0.440625	0.0119209	7.15819e-07	1.2332e-05
			0.442708	-0.00524521	-3.25122e-07	-5.60115e-06	0.442917	-0.0443459	-2.53817e-06	-4.37272e-05	0.443125	0.00810623	4.62242e-07	7.96344e-06	0.442292	0.00572205	3.43593e-07	5.91936e-06
			0.444375	-0.00715256	-4.43348e-07	-7.63793e-06	0.444583	-0.0443459	-2.53817e-06	-4.37272e-05	0.444792	0.0128746	7.3415e-07	1.26478e-05	0.443958	0.000476837	2.86328e-08	4.9328e-07
			0.446042	-0.00524521	-3.25122e-07	-5.60115e-06	0.44625	-0.041008	-2.34712e-06	-4.04359e-05	0.446458	0.0162125	9.24485e-07	1.59269e-05	0.445625	-0.00286102	-1.71797e-07	-2.95968e-06
			0.447708	0.000476837	2.95565e-08	5.09195e-07	0.447917	-0.0348091	-1.99233e-06	-3.43235e-05	0.448125	0.0143051	8.15722e-07	1.40531e-05	0.447292	-0.00238419	-1.43164e-07	-2.4664e-06
			0.449375	0.00715256	4.43348e-07	7.63793e-06	0.449583	-0.0243187	-1.3919e-06	-2.39794e-05	0.449792	0.00905991	5.16624e-07	8.90031e-06	0.448958	0.000953674	5.72655e-08	9.86561e-07
			0.451042	0.0123978	7.6847e-07	1.32391e-05	0.45125	-0.014782	-8.46056e-07	-1.45757e-05	0.451458	0.00238419	1.35954e-07	2.34219e-06	0.450625	0.00619888	3.72226e-07	6.41265e-06
			0.452708	0.0171661	1.06404e-06	1.8331e-05	0.452917	-0.00905991	-5.18551e-07	-8.9335e-06	0.453125	-0.00429153	-2.44717e-07	-4.21594e-06	0.452292	0.0104904	6.29921e-07	1.08522e-05
			0.454375	0.020504	1.27093e-06	2.18954e-05	0.454583	-0.00905991	-5.18551e-07	-8.9335e-06	0.454792	-0.00905991	-5.16624e-07	-8.90031e-06	0.453958	0.0133514	8.01717e-07	1.38119e-05
			0.456042	0.0209808	1.30049e-06	2.24046e-05	0.45625	-0.0123978	-7.09595e-07	-1.22248e-05	0.456458	-0.0114441	-6.52578e-07	-1.12425e-05	0.455625	0.0143051	8.58983e-07	1.47984e-05
			0.457708	0.0185966	1.15271e-06	1.98586e-05	0.457917	-0.0181198	-1.0371e-06	-1.7867e-05	0.458125	-0.0123978	-7.06959e-07	-1.21794e-05	0.457292	0.0138283	8.3035e-07	1.43051e-05
			0.459375	0.0143051	8.86696e-07	1.52759e-05	0.459583	-0.0243187	-1.3919e-06	-2.39794e-05	0.459792	-0.0133514	-7.6134e-07	-1.31162e-05	0.458958	0.0123978	7.44452e-07	1.28253e-05
			0.461042	0.0133514	8.27583e-07	1.42575e-05	0.46125	-0.0271797	-1.55565e-06	-2.68005e-05	0.461458	-0.0138283	-7.88531e-07	-1.35847e-05	0.460625	0.0100136	6.01288e-07	1.03589e-05
			0.462708	0.0157356	9.75366e-07	1.68034e-05	0.462917	-0.0243187	-1.3919e-06	-2.39794e-05	0.463125	-0.0119209	-6.79768e-07	-1.17109e-05	0.462292	0.00715256	4.29491e-07	7.39921e-06
			0.464375	0.0171661	1.06404e-06	1.8331e-05	0.464583	-0.0214577	-1.22815e-06	-2.11583e-05	0.464792	-0.00715256	-4.07861e-07	-7.02656e-06	0.463958	0.00524521	3.1496e-07	5.42608e-06
			0.466042	0.0152588	9.45809e-07	1.62942e-05	0.46625	-0.0200272	-1.14627e-06	-1.97477e-05	0.466458	-0.000953674	-5.43815e-08	-9.36875e-07	0.465625	0.0038147	2.29062e-07	3.94624e-06
			0.467708	0.0128746	7.98027e-07	1.37483e-05	0.467917	-0.020504	-1.17356e-06	-2.02179e-05	0.468125	0.0038147	2.17526e-07	3.7475e-06	0.467292	0.000953674	5.72655e-08	9.86561e-07
			0.469375	0.0119209	7.38914e-07	1.27299e-05	0.469583	-0.0219345	-1.25544e-06	-2.16285e-05	0.469792	0.00667572	3.8067e-07	6.55812e-06	0.468958	-0.00190735	-1.14531e-07	-1.97312e-06
			0.471042	0.0114441	7.09357e-07	1.22207e-05	0.47125	-0.0247955	-1.41919e-06	-2.44496e-05	0.471458	0.0100136	5.71005e-07	9.83719e-06	0.470625	-0.00429153	-2.57695e-07	-4.43952e-06
			0.472708	0.0123978	7.6847e-07	1.32391e-05	0.472917	-0.0286102	-1.63753e-06	-2.82111e-05	0.473125	0.0123978	7.06959e-07	1.21794e-05	0.472292	-0.0038147	-2.29062e-07	-3.94624e-06
			0.474375	0.0157356	9.75366e-07	1.68034e-05	0.474583	-0.0286102	-1.63753e-06	-2.82111e-05	0.474792	0.0104904	5.98196e-07	1.03056e-05	0.473958	0.000953674	5.72655e-08	9.86561e-07
			0.476042	0.0219345	1.3596e-06	2.3423e-05	0.47625	-0.0243187	-1.3919e-06	-2.39794e-05	0.476458	0.00429153	2.44717e-07	4.21594e-06	0.475625	0.00858307	5.1539e-07	8.87905e-06
			0.477708	0.0286102	1.77339e-06	3.05517e-05	0.477917	-0.0190735	-1.09169e-06	-1.88074e-05	0.478125	-0.00143051	-8.15722e-08	-1.40531e-06	0.477292	0.0185966	1.11668e-06	1.92379e-05
			0.479375	0.0338554	2.09851e-06	3.61529e-05	0.479583	-0.0138283	-7.91472e-07	-1.36353e-05	0.479792	-0.00333786	-1.90335e-07	-3.27906e-06	0.478958	0.0286102	1.71797e-06	2.95968e-05
			0.481042	0.0362396	2.2463e-06	3.86988e-05	0.48125	-0.00905991	-5.18551e-07	-8.9335e-06	0.481458	-0.00143051	-8.15722e-08	-1.40531e-06	0.480625	0.0367165	2.20472e-06	3.79826e-05
			0.482708	0.0333786	2.06896e-06	3.56437e-05	0.482917	-0.00476837	-2.72921e-07	-4.70184e-06	0.483125	-0.000476837	-2.71907e-08	-4.68437e-07	0.482292	0.0414848	2.49105e-06	4.29154e-05
			0.484375	0.0267029	1.65517e-06	2.85149e-05	0.484583	-0.00429153	-2.45629e-07	-4.23166e-06	0.484792	-0.000476837	-2.71907e-08	-4.68437e-07	0.483958	0.041008	2.46242e-06	4.24221e-05
			0.486042	0.017643	1.09359e-06	1.88402e-05	0.48625	-0.00810623	-4.63966e-07	-7.99314e-06	0.486458	-0.00143051	-8.15722e-08	-1.40531e-06	0.485625	0.0357628	2.14746e-06	3.6996e-05
			0.487708	0.0100136	6.20687e-07	1.06931e-05	0.487917	-0.0128746	-7.36888e-07	-1.2695e-05	0.488125	-0.00238419	-1.35954e-07	-2.34219e-06	0.487292	0.0281334	1.68933e-06	2.91035e-05
			0.489375	0.0038147	2.36452e-07	4.07356e-06	0.489583	-0.0181198	-1.0371e-06	-1.7867e-05	0.489792	-0.00190735	-1.08763e-07	-1.87375e-06	0.488958	0.0219345	1.31711e-06	2.26909e-05
			0.491042	0.000476837	2.95565e-08	5.09195e-07	0.49125	-0.0219345	-1.25544e-06	-2.16285e-05	0.491458	0.000476837	2.71907e-08	4.68437e-07	0.490625	0.0190735	1.14531e-06	1.97312e-05
			0.492708	-0.00143051	-8.86696e-08	-1.52759e-06	0.492917	-0.0271797	-1.55565e-06	-2.68005e-05	0.493125	0.00429153	2.44717e-07	4.21594e-06	0.492292	0.017643	1.05941e-06	1.82514e-05
			0.494375	-0.00238419	-1.47783e-07	-2.54598e-06	0.494583	-0.0333786	-1.91045e-06	-3.29129e-05	0.494792	0.00905991	5.16624e-07	8.90031e-06	0.493958	0.0162125	9.73514e-07	1.67715e-05
			0.496042	-0.0038147	-2.36452e-07	-4.07356e-06	0.49625	-0.0376701	-2.15608e-06	-3.71446e-05	0.496458	0.0133514	7.6134e-07	1.31162e-05	0.495625	0.0128746	7.73084e-07	1.33186e-05
			0.497708	-0.00476837	-2.95565e-07	-5.09195e-06	0.497917	-0.038147	-2.18337e-06	-3.76148e-05	0.498125	0.0162125	9.24485e-07	1.59269e-05	0.497292	0.00715256	4.29491e-07	7.39921e-06
			0.499375	-0.00286102	-1.77339e-07	-3.05517e-06	0.499583	-0.0338554	-1.93774e-06	-3.33831e-05	0.499792	0.017643	1.00606e-06	1.73322e-05	0.498958	0.0038147	2.29062e-07	3.94624e-06
			0.501042	0.00238419	1.47783e-07	2.54598e-06	0.50125	-0.0295639	-1.69211e-06	-2.91514e-05	0.501458	0.0166893	9.51676e-07	1.63953e-05	0.500625	0.00572205	3.43593e-07	5.91936e-06
			0.502708	0.0104904	6.50244e-07	1.12023e-05	0.502917	-0.0247955	-1.41919e-06	-2.44496e-05	0.503125	0.0114441	6.52578e-07	1.12425e-05	0.502292	0.0109673	6.58553e-07	1.13454e-05
			0.504375	0.0200272	1.24137e-06	2.13862e-05	0.504583	-0.0195503	-1.11898e-06	-1.92776e-05	0.504792	0.0038147	2.17526e-07	3.7475e-06	0.503958	0.0166893	1.00215e-06	1.72648e-05
			0.506042	0.0300407	1.86206e-06	3.20793e-05	0.50625	-0.0138283	-7.91472e-07	-1.36353e-05	0.506458	0	0	0	0.505625	0.0214577	1.28847e-06	2.21976e-05
			0.507708	0.0357628	2.21674e-06	3.81896e-05	0.507917	-0.0109673	-6.27719e-07	-1.08142e-05	0.508125	-0.000953674	-5.43815e-08	-9.36875e-07	0.507292	0.0267029	1.60343e-06	2.76237e-05
			0.509375	0.0357628	2.21674e-06	3.81896e-05	0.509583	-0.0128746	-7.36888e-07	-1.2695e-05	0.509792	-0.00238419	-1.35954e-07	-2.34219e-06	0.508958	0.0290871	1.7466e-06	3.00901e-05
			0.511042	0.0300407	1.86206e-06	3.20793e-05	0.51125	-0.017643	-1.00981e-06	-1.73968e-05	0.511458	-0.00667572	-3.8067e-07	-6.55812e-06	0.510625	0.0257492	1.54617e-06	2.66371e-05
			0.512708	0.0224113	1.38916e-06	2.39322e-05	0.512917	-0.0228882	-1.31002e-06	-2.25689e-05	0.513125	-0.00953674	-5.43815e-07	-9.36875e-06	0.512292	0.0195503	1.17394e-06	2.02245e-05
			0.514375	0.0133514	8.27583e-07	1.42575e-05	0.514583	-0.0267029	-1.52836e-06	-2.63303e-05	0.514792	-0.00905991	-5.16624e-07	-8.90031e-06	0.513958	0.0162125	9.73514e-07	1.67715e-05
			0.516042	0.00572205	3.54678e-07	6.11034e-06	0.51625	-0.0324249	-1.85586e-06	-3.19725e-05	0.516458	-0.00667572	-3.8067e-07	-6.55812e-06	0.515625	0.0162125	9.73514e-07	1.67715e-05
			0.517708	-0.000476837	-2.95565e-08	-5.09195e-07	0.517917	-0.0400543	-2.29254e-06	-3.94955e-05	0.518125	-0.0038147	-2.17526e-07	-3.7475e-06	0.517292	0.0162125	9.73514e-07	1.67715e-05
			0.519375	-0.00572205	-3.54678e-07	-6.11034e-06	0.519583	-0.0491142	-2.81109e-06	-4.8429e-05	0.519792	0.000476837	2.71907e-08	4.68437e-07	0.518958	0.0138283	8.3035e-07	1.43051e-05
			0.521042	-0.00810623	-5.02461e-07	-8.65632e-06	0.52125	-0.0548363	-3.1386e-06	-5.40712e-05	0.521458	0.00619888	3.53479e-07	6.08969e-06	0.520625	0.00905991	5.44022e-07	9.37233e-06
			0.522708	-0.00953674	-5.91131e-07	-1.01839e-05	0.522917	-0.0562668	-3.22047e-06	-5.54818e-05	0.523125	0.0119209	6.79768e-07	1.17109e-05	0.522292	0.0038147	2.29062e-07	3.94624e-06
			0.524375	-0.00810623	-5.02461e-07	-8.65632e-06	0.524583	-0.0543594	-3.1113e-06	-5.3601e-05	0.524792	0.0166893	9.51676e-07	1.63953e-05	0.523958	-0.00238419	-1.43164e-07	-2.4664e-06
			0.526042	-0.00286102	-1.77339e-07	-3.05517e-06	0.52625	-0.0486374	-2.7838e-06	-4.79588e-05	0.526458	0.0190735	1.08763e-06	1.87375e-05	0.525625	-0.00667572	-4.00859e-07	-6.90593e-06
			0.527708	0.00333786	2.06896e-07	3.56437e-06	0.527917	-0.0395775	-2.26525e-06	-3.90253e-05	0.528125	0.0185966	1.06044e-06	1.82691e-05	0.527292	-0.00619888	-3.72226e-07	-6.41265e-06
			0.529375	0.00858307	5.32018e-07	9.16552e-06	0.529583	-0.0276566	-1.58294e-06	-2.72707e-05	0.529792	0.0128746	7.3415e-07	1.26478e-05	0.528958	-0.000953674	-5.72655e-08	-9.86561e-07
			0.531042	0.0104904	6.50244e-07	1.12023e-05	0.53125	-0.0152588	-8.73348e-07	-1.50459e-05	0.531458	0.00619888	3.53479e-07	6.08969e-06	0.530625	0.00905991	5.44022e-07	9.37233e-06
			0.532708	0.0128746	7.98027e-07	1.37483e-05	0.532917	-0.00667572	-3.8209e-07	-6.58258e-06	0.533125	0.00286102	1.63144e-07	2.81062e-06	0.532292	0.0219345	1.31711e-06	2.26909e-05
			0.534375	0.0143051	8.86696e-07	1.52759e-05	0.534583	-0.00143051	-8.18764e-08	-1.41055e-06	0.534792	0.00143051	8.15722e-08	1.40531e-06	0.533958	0.0357628	2.14746e-06	3.6996e-05
			0.536042	0.0123978	7.6847e-07	1.32391e-05	0.53625	0	0	0	0.536458	0.00190735	1.08763e-07	1.87375e-06	0.535625	0.0462532	2.77738e-06	4.78482e-05
			0.537708	0.0104904	6.50244e-07	1.12023e-05	0.537917	-0.000476837	-2.72921e-08	-4.70184e-07	0.538125	0.00143051	8.15722e-08	1.40531e-06	0.537292	0.0514984	3.09234e-06	5.32743e-05
			0.539375	0.00905991	5.61574e-07	9.67471e-06	0.539583	-0.00476837	-2.72921e-07	-4.70184e-06	0.539792	0.00190735	1.08763e-07	1.87375e-06	0.538958	0.0534058	3.20687e-06	5.52474e-05
			0.541042	0.00953674	5.91131e-07	1.01839e-05	0.54125	-0.0133514	-7.6418e-07	-1.31652e-05	0.541458	0.00190735	1.08763e-07	1.87375e-06	0.540625	0.0510216	3.0637e-06	5.2781e-05
			0.542708	0.00762939	4.72905e-07	8.14712e-06	0.542917	-0.0228882	-1.31002e-06	-2.25689e-05	0.543125	0.000953674	5.43815e-08	9.36875e-07	0.542292	0.0443459	2.66285e-06	4.58751e-05
			0.544375	0.0038147	2.36452e-07	4.07356e-06	0.544583	-0.0309944	-1.77399e-06	-3.0562e-05	0.544792	0.000953674	5.43815e-08	9.36875e-07	0.543958	0.0329018	1.97566e-06	3.40363e-05
			0.546042	0.000953674	5.91131e-08	1.01839e-06	0.54625	-0.0376701	-2.15608e-06	-3.71446e-05	0.546458	0.000953674	5.43815e-08	9.36875e-07	0.545625	0.0209808	1.25984e-06	2.17043e-05
			0.547708	0	0	0	0.547917	-0.0419617	-2.40171e-06	-4.13762e-05	0.548125	0.00238419	1.35954e-07	2.34219e-06	0.547292	0.00905991	5.44022e-07	9.37233e-06
			0.549375	0.00190735	1.18226e-07	2.03678e-06	0.549583	-0.0448227	-2.56546e-06	-4.41973e-05	0.549792	0.00619888	3.53479e-07	6.08969e-06	0.548958	-0.00238419	-1.43164e-07	-2.4664e-06
			0.551042	0.00476837	2.95565e-07	5.09195e-06	0.55125	-0.0433922	-2.48358e-06	-4.27868e-05	0.551458	0.0119209	6.79768e-07	1.17109e-05	0.550625	-0.0128746	-7.73084e-07	-1.33186e-05
			0.552708	0.00858307	5.32018e-07	9.16552e-06	0.552917	-0.0386238	-2.21066e-06	-3.80849e-05	0.553125	0.0152588	8.70103e-07	1.499e-05	0.552292	-0.0195503	-1.17394e-06	-2.02245e-05
			0.554375	0.0128746	7.98027e-07	1.37483e-05	0.554583	-0.0329018	-1.88316e-06	-3.24427e-05	0.554792	0.0133514	7.6134e-07	1.31162e-05	0.553958	-0.0185966	-1.11668e-06	-1.92379e-05
			0.556042	0.0181198	1.12315e-06	1.93494e-05	0.55625	-0.0267029	-1.52836e-06	-2.63303e-05	0.556458	0.00762939	4.35052e-07	7.495e-06	0.555625	-0.0128746	-7.73084e-07	-1.33186e-05
			0.557708	0.0214577	1.33004e-06	2.29138e-05	0.557917	-0.0195503	-1.11898e-06	-1.92776e-05	0.558125	-0.000953674	-5.43815e-08	-9.36875e-07	0.557292	-0.00429153	-2.57695e-07	-4.43952e-06
			0.559375	0.0228882	1.41871e-06	2.44414e-05	0.559583	-0.0109673	-6.27719e-07	-1.08142e-05	0.559792	-0.00953674	-5.43815e-07	-9.36875e-06	0.558958	0.00524521	3.1496e-07	5.42608e-06
			0.561042	0.0228882	1.41871e-06	2.44414e-05	0.56125	-0.00524521	-3.00213e-07	-5.17203e-06	0.561458	-0.0157356	-8.97294e-07	-1.54584e-05	0.560625	0.0138283	8.3035e-07	1.43051e-05
			0.562708	0.0219345	1.3596e-06	2.3423e-05	0.562917	-0.0038147	-2.18337e-07	-3.76148e-06	0.563125	-0.0157356	-8.97294e-07	-1.54584e-05	0.562292	0.0185966	1.11668e-06	1.92379e-05
			0.564375	0.0200272	1.24137e-06	2.13862e-05	0.564583	-0.00762939	-4.36674e-07	-7.52295e-06	0.564792	-0.0128746	-7.3415e-07	-1.26478e-05	0.563958	0.0190735	1.14531e-06	1.97312e-05
			0.566042	0.0166893	1.03448e-06	1.78218e-05	0.56625	-0.0138283	-7.91472e-07	-1.36353e-05	0.566458	-0.00953674	-5.43815e-07	-9.36875e-06	0.565625	0.0171661	1.03078e-06	1.77581e-05
			0.567708	0.0143051	8.86696e-07	1.52759e-05	0.567917	-0.0195503	-1.11898e-06	-1.92776e-05	0.568125	-0.00667572	-3.8067e-07	-6.55812e-06	0.567292	0.0152588	9.16248e-07	1.5785e-05
			0.569375	0.0123978	7.6847e-07	1.32391e-05	0.569583	-0.0228882	-1.31002e-06	-2.25689e-05	0.569792	-0.00143051	-8.15722e-08	-1.40531e-06	0.568958	0.0128746	7.73084e-07	1.33186e-05
			0.571042	0.00905991	5.61574e-07	9.67471e-06	0.57125	-0.0247955	-1.41919e-06	-2.44496e-05	0.571458	0.00333786	1.90335e-07	3.27906e-06	0.570625	0.0109673	6.58553e-07	1.13454e-05
			0.572708	0.00286102	1.77339e-07	3.05517e-06	0.572917	-0.026226	-1.50107e-06	-2.58601e-05	0.573125	0.00429153	2.44717e-07	4.21594e-06	0.572292	0.0100136	6.01288e-07	1.03589e-05
			0.574375	-0.000476837	-2.95565e-08	-5.09195e-07	0.574583	-0.0281334	-1.61024e-06	-2.77409e-05	0.574792	0.00429153	2.44717e-07	4.21594e-06	0.573958	0.0100136	6.01288e-07	1.03589e-05
			0.576042	-0.000953674	-5.91131e-08	-1.01839e-06	0.57625	-0.0305176	-1.7467e-06	-3.00918e-05	0.576458	0.00667572	3.8067e-07	6.55812e-06	0.575625	0.0114441	6.87186e-07	1.18387e-05
			0.577708	0.00143051	8.86696e-08	1.52759e-06	0.577917	-0.0333786	-1.91045e-06	-3.29129e-05	0.578125	0.0109673	6.25387e-07	1.07741e-05	0.577292	0.0128746	7.73084e-07	1.33186e-05
			0.579375	0.00524521	3.25122e-07	5.60115e-06	0.579583	-0.0367165	-2.10149e-06	-3.62042e-05	0.579792	0.0119209	6.79768e-07	1.17109e-05	0.578958	0.0152588	9.16248e-07	1.5785e-05
			0.581042	0.0100136	6.20687e-07	1.06931e-05	0.58125	-0.0371933	-2.12879e-06	-3.66744e-05	0.581458	0.00953674	5.43815e-07	9.36875e-06	0.580625	0.0181198	1.08804e-06	1.87447e-05
			0.582708	0.0166893	1.03448e-06	1.78218e-05	0.582917	-0.0348091	-1.99233e-06	-3.43235e-05	0.583125	0.00572205	3.26289e-07	5.62125e-06	0.582292	0.0219345	1.31711e-06	2.26909e-05
			0.584375	0.0209808	1.30049e-06	2.24046e-05	0.584583	-0.0281334	-1.61024e-06	-2.77409e-05	0.584792	0.00238419	1.35954e-07	2.34219e-06	0.583958	0.0238419	1.43164e-06	2.4664e-05
			0.586042	0.0214577	1.33004e-06	2.29138e-05	0.58625	-0.0209808	-1.20085e-06	-2.06881e-05	0.586458	-0.00190735	-1.08763e-07	-1.87375e-06	0.585625	0.0228882	1.37437e-06	2.36775e-05
			0.587708	0.0195503	1.21182e-06	2.0877e-05	0.587917	-0.0162125	-9.27932e-07	-1.59863e-05	0.588125	-0.00476837	-2.71907e-07	-4.68437e-06	0.587292	0.0214577	1.28847e-06	2.21976e-05
			0.589375	0.0166893	1.03448e-06	1.78218e-05	0.589583	-0.0157356	-9.0064e-07	-1.55161e-05	0.589792	-0.00715256	-4.07861e-07	-7.02656e-06	0.588958	0.0209808	1.25984e-06	2.17043e-05
			0.591042	0.0157356	9.75366e-07	1.68034e-05	0.59125	-0.0181198	-1.0371e-06	-1.7867e-05	0.591458	-0.00858307	-4.89433e-07	-8.43187e-06	0.590625	0.0200272	1.20258e-06	2.07178e-05
			0.592708	0.0157356	9.75366e-07	1.68034e-05	0.592917	-0.0219345	-1.25544e-06	-2.16285e-05	0.593125	-0.0100136	-5.71005e-07	-9.83719e-06	0.592292	0.0166893	1.00215e-06	1.72648e-05
			0.594375	0.0171661	1.06404e-06	1.8331e-05	0.594583	-0.0267029	-1.52836e-06	-2.63303e-05	0.594792	-0.0119209	-6.79768e-07	-1.17109e-05	0.593958	0.0119209	7.15819e-07	1.2332e-05
			0.596042	0.017643	1.09359e-06	1.88402e-05	0.59625	-0.0329018	-1.88316e-06	-3.24427e-05	0.596458	-0.0100136	-5.71005e-07	-9.83719e-06	0.595625	0.00762939	4.58124e-07	7.89249e-06
			0.597708	0.0171661	1.06404e-06	1.8331e-05	0.597917	-0.0376701	-2.15608e-06	-3.71446e-05	0.598125	-0.00333786	-1.90335e-07	-3.27906e-06	0.597292	0.00429153	2.57695e-07	4.43952e-06
			0.599375	0.0152588	9.45809e-07	1.62942e-05	0.599583	-0.0395775	-2.26525e-06	-3.90253e-05	0.599792	0.00667572	3.8067e-07	6.55812e-06	0.598958	0.00190735	1.14531e-07	1.97312e-06
			0.601042	0.0123978	7.6847e-07	1.32391e-05	0.60125	-0.038147	-2.18337e-06	-3.76148e-05	0.601458	0.0162125	9.24485e-07	1.59269e-05	0.600625	0	0	0
			0.602708	0.00905991	5.61574e-07	9.67471e-06	0.602917	-0.0367165	-2.10149e-06	-3.62042e-05	0.603125	0.0247955	1.41392e-06	2.43587e-05	0.602292	-0.000953674	-5.72655e-08	-9.86561e-07
			0.604375	0.00667572	4.13792e-07	7.12873e-06	0.604583	-0.0343323	-1.96503e-06	-3.38533e-05	0.604792	0.0319481	1.82178e-06	3.13853e-05	0.603958	-0.00286102	-1.71797e-07	-2.95968e-06
			0.606042	0.00619888	3.84235e-07	6.61954e-06	0.60625	-0.0290871	-1.66482e-06	-2.86813e-05	0.606458	0.0348091	1.98492e-06	3.41959e-05	0.605625	-0.00429153	-2.57695e-07	-4.43952e-06
			0.607708	0.00715256	4.43348e-07	7.63793e-06	0.607917	-0.0224113	-1.28273e-06	-2.20987e-05	0.608125	0.0305176	1.74021e-06	2.998e-05	0.607292	-0.00524521	-3.1496e-07	-5.42608e-06
			0.609375	0.0100136	6.20687e-07	1.06931e-05	0.609583	-0.0171661	-9.82517e-07	-1.69266e-05	0.609792	0.0195503	1.11482e-06	1.92059e-05	0.608958	-0.00715256	-4.29491e-07	-7.39921e-06
			0.611042	0.0143051	8.86696e-07	1.52759e-05	0.61125	-0.0152588	-8.73348e-07	-1.50459e-05	0.611458	0.00858307	4.89433e-07	8.43187e-06	0.610625	-0.0109673	-6.58553e-07	-1.13454e-05
			0.612708	0.0209808	1.30049e-06	2.24046e-05	0.612917	-0.0143051	-8.18764e-07	-1.41055e-05	0.613125	0	0	0	0.612292	-0.0128746	-7.73084e-07	-1.33186e-05
			0.614375	0.0300407	1.86206e-06	3.20793e-05	0.614583	-0.0143051	-8.18764e-07	-1.41055e-05	0.614792	-0.00715256	-4.07861e-07	-7.02656e-06	0.613958	-0.0100136	-6.01288e-07	-1.03589e-05
			0.616042	0.0376701	2.33497e-06	4.02264e-05	0.61625	-0.0152588	-8.73348e-07	-1.50459e-05	0.616458	-0.014782	-8.42913e-07	-1.45216e-05	0.615625	-0.00429153	-2.57695e-07	-4.43952e-06
			0.617708	0.0424385	2.63053e-06	4.53184e-05	0.617917	-0.0157356	-9.0064e-07	-1.55161e-05	0.618125	-0.0228882	-1.30516e-06	-2.2485e-05	0.617292	-0.000476837	-2.86328e-08	-4.9328e-07
			0.619375	0.0429153	2.66009e-06	4.58276e-05	0.619583	-0.0171661	-9.82517e-07	-1.69266e-05	0.619792	-0.0276566	-1.57706e-06	-2.71694e-05	0.618958	0.00143051	8.58983e-08	1.47984e-06
			0.621042	0.041008	2.54186e-06	4.37908e-05	0.62125	-0.0190735	-1.09169e-06	-1.88074e-05	0.621458	-0.0305176	-1.74021e-06	-2.998e-05	0.620625	0.00524521	3.1496e-07	5.42608e-06
			0.622708	0.0348091	2.15763e-06	3.71713e-05	0.622917	-0.0228882	-1.31002e-06	-2.25689e-05	0.623125	-0.0290871	-1.65863e-06	-2.85747e-05	0.622292	0.0100136	6.01288e-07	1.03589e-05
			0.624375	0.0252724	1.5665e-06	2.69874e-05	0.624583	-0.0247955	-1.41919e-06	-2.44496e-05	0.624792	-0.0219345	-1.25077e-06	-2.15481e-05	0.623958	0.0123978	7.44452e-07	1.28253e-05
			0.626042	0.014782	9.16253e-07	1.57851e-05	0.62625	-0.0271797	-1.55565e-06	-2.68005e-05	0.626458	-0.0100136	-5.71005e-07	-9.83719e-06	0.625625	0.0119209	7.15819e-07	1.2332e-05
			0.627708	0.00667572	4.13792e-07	7.12873e-06	0.627917	-0.0324249	-1.85586e-06	-3.19725e-05	0.628125	0.00476837	2.71907e-07	4.68437e-06	0.627292	0.0104904	6.29921e-07	1.08522e-05
			0.629375	0.00190735	1.18226e-07	2.03678e-06	0.629583	-0.0371933	-2.12879e-06	-3.66744e-05	0.629792	0.0166893	9.51676e-07	1.63953e-05	0.628958	0.0104904	6.29921e-07	1.08522e-05
			0.631042	0.00190735	1.18226e-07	2.03678e-06	0.63125	-0.0348091	-1.99233e-06	-3.43235e-05	0.631458	0.0247955	1.41392e-06	2.43587e-05	0.630625	0.0109673	6.58553e-07	1.13454e-05
			0.632708	0.00524521	3.25122e-07	5.60115e-06	0.632917	-0.0252724	-1.44648e-06	-2.49198e-05	0.633125	0.0281334	1.60425e-06	2.76378e-05	0.632292	0.0104904	6.29921e-07	1.08522e-05
			0.634375	0.0104904	6.50244e-07	1.12023e-05	0.634583	-0.014782	-8.46056e-07	-1.45757e-05	0.634792	0.0252724	1.44111e-06	2.48272e-05	0.633958	0.0104904	6.29921e-07	1.08522e-05
			0.636042	0.0157356	9.75366e-07	1.68034e-05	0.63625	-0.00476837	-2.72921e-07	-4.70184e-06	0.636458	0.0195503	1.11482e-06	1.92059e-05	0.635625	0.0123978	7.44452e-07	1.28253e-05
			0.637708	0.0195503	1.21182e-06	2.0877e-05	0.637917	0.00476837	2.72921e-07	4.70184e-06	0.638125	0.0123978	7.06959e-07	1.21794e-05	0.637292	0.0162125	9.73514e-07	1.67715e-05
			0.639375	0.0209808	1.30049e-06	2.24046e-05	0.639583	0.0119209	6.82303e-07	1.17546e-05	0.639792	0.00572205	3.26289e-07	5.62125e-06	0.638958	0.0185966	1.11668e-06	1.92379e-05
			0.641042	0.0162125	1.00492e-06	1.73126e-05	0.64125	0.0114441	6.55011e-07	1.12844e-05	0.641458	-0.000476837	-2.71907e-08	-4.68437e-07	0.640625	0.0190735	1.14531e-06	1.97312e-05
			0.642708	0.00810623	5.02461e-07	8.65632e-06	0.642917	0.00286102	1.63753e-07	2.82111e-06	0.643125	-0.00715256	-4.07861e-07	-7.02656e-06	0.642292	0.0190735	1.14531e-06	1.97312e-05
			0.644375	-0.000476837	-2.95565e-08	-5.09195e-07	0.644583	-0.00810623	-4.63966e-07	-7.99314e-06	0.644792	-0.0133514	-7.6134e-07	-1.31162e-05	0.643958	0.0190735	1.14531e-06	1.97312e-05
			0.646042	-0.00667572	-4.13792e-07	-7.12873e-06	0.64625	-0.017643	-1.00981e-06	-1.73968e-05	0.646458	-0.0185966	-1.06044e-06	-1.82691e-05	0.645625	0.0181198	1.08804e-06	1.87447e-05
			0.647708	-0.0128746	-7.98027e-07	-1.37483e-05	0.647917	-0.0238419	-1.36461e-06	-2.35092e-05	0.648125	-0.0200272	-1.14201e-06	-1.96744e-05	0.647292	0.0143051	8.58983e-07	1.47984e-05
			0.649375	-0.0185966	-1.15271e-06	-1.98586e-05	0.649583	-0.0286102	-1.63753e-06	-2.82111e-05	0.649792	-0.017643	-1.00606e-06	-1.73322e-05	0.648958	0.00810623	4.86757e-07	8.38577e-06
			0.651042	-0.0195503	-1.21182e-06	-2.0877e-05	0.65125	-0.0305176	-1.7467e-06	-3.00918e-05	0.651458	-0.0119209	-6.79768e-07	-1.17109e-05	0.650625	0.000953674	5.72655e-08	9.86561e-07
			0.652708	-0.017643	-1.09359e-06	-1.88402e-05	0.652917	-0.0305176	-1.7467e-06	-3.00918e-05	0.653125	-0.0038147	-2.17526e-07	-3.7475e-06	0.652292	-0.00572205	-3.43593e-07	-5.91936e-06
			0.654375	-0.0162125	-1.00492e-06	-1.73126e-05	0.654583	-0.0305176	-1.7467e-06	-3.00918e-05	0.654792	0.00715256	4.07861e-07	7.02656e-06	0.653958	-0.0104904	-6.29921e-07	-1.08522e-05
			0.656042	-0.0166893	-1.03448e-06	-1.78218e-05	0.65625	-0.0314713	-1.80128e-06	-3.10322e-05	0.656458	0.0166893	9.51676e-07	1.63953e-05	0.655625	-0.0123978	-7.44452e-07	-1.28253e-05
			0.657708	-0.0157356	-9.75366e-07	-1.68034e-05	0.657917	-0.0314713	-1.80128e-06	-3.10322e-05	0.658125	0.0224113	1.27796e-06	2.20166e-05	0.657292	-0.0109673	-6.58553e-07	-1.13454e-05
			0.659375	-0.0119209	-7.38914e-07	-1.27299e-05	0.659583	-0.0267029	-1.52836e-06	-2.63303e-05	0.659792	0.023365	1.33235e-06	2.29534e-05	0.658958	-0.00429153	-2.57695e-07	-4.43952e-06
			0.661042	-0.00810623	-5.02461e-07	-8.65632e-06	0.66125	-0.0200272	-1.14627e-06	-1.97477e-05	0.661458	0.023365	1.33235e-06	2.29534e-05	0.660625	0.00762939	4.58124e-07	7.89249e-06
			0.662708	-0.00429153	-2.66009e-07	-4.58276e-06	0.662917	-0.0128746	-7.36888e-07	-1.2695e-05	0.663125	0.0214577	1.22358e-06	2.10797e-05	0.662292	0.0209808	1.25984e-06	2.17043e-05
			0.664375	0.000476837	2.95565e-08	5.09195e-07	0.664583	-0.00524521	-3.00213e-07	-5.17203e-06	0.664792	0.0162125	9.24485e-07	1.59269e-05	0.663958	0.0305176	1.8325e-06	3.15699e-05
			0.666042	0.00619888	3.84235e-07	6.61954e-06	0.66625	0.00143051	8.18764e-08	1.41055e-06	0.666458	0.00953674	5.43815e-07	9.36875e-06	0.665625	0.0343323	2.06156e-06	3.55162e-05
			0.667708	0.0104904	6.50244e-07	1.12023e-05	0.667917	0.00429153	2.45629e-07	4.23166e-06	0.668125	0.00429153	2.44717e-07	4.21594e-06	0.667292	0.0362396	2.17609e-06	3.74893e-05
			0.669375	0.0119209	7.38914e-07	1.27299e-05	0.669583	0.00190735	1.09169e-07	1.88074e-06	0.669792	0.00143051	8.15722e-08	1.40531e-06	0.668958	0.0371933	2.23335e-06	3.84759e-05
			0.671042	0.0109673	6.798e-07	1.17115e-05	0.67125	-0.00333786	-1.91045e-07	-3.29129e-06	0.671458	-0.00286102	-1.63144e-07	-2.81062e-06	0.670625	0.0357628	2.14746e-06	3.6996e-05
			0.672708	0.0100136	6.20687e-07	1.06931e-05	0.672917	-0.00858307	-4.91258e-07	-8.46332e-06	0.673125	-0.00905991	-5.16624e-07	-8.90031e-06	0.672292	0.0324249	1.94703e-06	3.35431e-05
			0.674375	0.00715256	4.43348e-07	7.63793e-06	0.674583	-0.0133514	-7.6418e-07	-1.31652e-05	0.674792	-0.0123978	-7.06959e-07	-1.21794e-05	0.673958	0.0305176	1.8325e-06	3.15699e-05
			0.676042	0.00238419	1.47783e-07	2.54598e-06	0.67625	-0.0190735	-1.09169e-06	-1.88074e-05	0.676458	-0.0114441	-6.52578e-07	-1.12425e-05	0.675625	0.0309944	1.86113e-06	3.20632e-05
			0.677708	-0.0038147	-2.36452e-07	-4.07356e-06	0.677917	-0.0243187	-1.3919e-06	-2.39794e-05	0.678125	-0.00619888	-3.53479e-07	-6.08969e-06	0.677292	0.0305176	1.8325e-06	3.15699e-05
			0.679375	-0.0104904	-6.50244e-07	-1.12023e-05	0.679583	-0.0281334	-1.61024e-06	-2.77409e-05	0.679792	-0.00286102	-1.63144e-07	-2.81062e-06	0.678958	0.0286102	1.71797e-06	2.95968e-05
			0.681042	-0.0162125	-1.00492e-06	-1.73126e-05	0.68125	-0.0314713	-1.80128e-06	-3.10322e-05	0.681458	0	0	0	0.680625	0.0247955	1.4889e-06	2.56506e-05
			0.682708	-0.0219345	-1.3596e-06	-2.3423e-05	0.682917	-0.0348091	-1.99233e-06	-3.43235e-05	0.683125	0.00238419	1.35954e-07	2.34219e-06	0.682292	0.0190735	1.14531e-06	1.97312e-05
			0.684375	-0.023365	-1.44827e-06	-2.49506e-05	0.684583	-0.0362396	-2.0742e-06	-3.5734e-05	0.684792	0.0038147	2.17526e-07	3.7475e-06	0.683958	0.0133514	8.01717e-07	1.38119e-05
			0.686042	-0.0171661	-1.06404e-06	-1.8331e-05	0.68625	-0.0324249	-1.85586e-06	-3.19725e-05	0.686458	0.00286102	1.63144e-07	2.81062e-06	0.685625	0.0123978	7.44452e-07	1.28253e-05
			0.687708	-0.00619888	-3.84235e-07	-6.61954e-06	0.687917	-0.0281334	-1.61024e-06	-2.77409e-05	0.688125	0.00143051	8.15722e-08	1.40531e-06	0.687292	0.0181198	1.08804e-06	1.87447e-05
			0.689375	0.00619888	3.84235e-07	6.61954e-06	0.689583	-0.023365	-1.33731e-06	-2.3039e-05	0.689792	0.00190735	1.08763e-07	1.87375e-06	0.688958	0.0238419	1.43164e-06	2.4664e-05
			0.691042	0.0157356	9.75366e-07	1.68034e-05	0.69125	-0.0185966	-1.06439e-06	-1.83372e-05	0.691458	0.00619888	3.53479e-07	6.08969e-06	0.690625	0.0271797	1.63207e-06	2.8117e-05
			0.692708	0.023365	1.44827e-06	2.49506e-05	0.692917	-0.0133514	-7.6418e-07	-1.31652e-05	0.693125	0.0114441	6.52578e-07	1.12425e-05	0.692292	0.0300407	1.80386e-06	3.10767e-05
			0.694375	0.0252724	1.5665e-06	2.69874e-05	0.694583	-0.00953674	-5.45843e-07	-9.40369e-06	0.694792	0.014782	8.42913e-07	1.45216e-05	0.693958	0.0338554	2.03293e-06	3.50229e-05
			0.696042	0.0214577	1.33004e-06	2.29138e-05	0.69625	-0.00858307	-4.91258e-07	-8.46332e-06	0.696458	0.0143051	8.15722e-07	1.40531e-05	0.695625	0.0367165	2.20472e-06	3.79826e-05
			0.697708	0.0133514	8.27583e-07	1.42575e-05	0.697917	-0.0128746	-7.36888e-07	-1.2695e-05	0.698125	0.0104904	5.98196e-07	1.03056e-05	0.697292	0.0343323	2.06156e-06	3.55162e-05
			0.699375	0.00524521	3.25122e-07	5.60115e-06	0.699583	-0.0209808	-1.20085e-06	-2.06881e-05	0.699792	0.0038147	2.17526e-07	3.7475e-06	0.698958	0.0295639	1.77523e-06	3.05834e-05
			0.701042	0	0	0	0.70125	-0.0314713	-1.80128e-06	-3.10322e-05	0.701458	-0.00572205	-3.26289e-07	-5.62125e-06	0.700625	0.0257492	1.54617e-06	2.66371e-05
			0.702708	-0.00429153	-2.66009e-07	-4.58276e-06	0.702917	-0.0395775	-2.26525e-06	-3.90253e-05	0.703125	-0.0114441	-6.52578e-07	-1.12425e-05	0.702292	0.0247955	1.4889e-06	2.56506e-05
			0.704375	-0.00905991	-5.61574e-07	-9.67471e-06	0.704583	-0.043869	-2.51088e-06	-4.3257e-05	0.704792	-0.00953674	-5.43815e-07	-9.36875e-06	0.703958	0.0214577	1.28847e-06	2.21976e-05
			0.706042	-0.0157356	-9.75366e-07	-1.68034e-05	0.70625	-0.04673	-2.67463e-06	-4.60781e-05	0.706458	-0.00429153	-2.44717e-07	-4.21594e-06	0.705625	0.014782	8.87615e-07	1.52917e-05
			0.707708	-0.0228882	-1.41871e-06	-2.44414e-05	0.707917	-0.04673	-2.67463e-06	-4.60781e-05	0.708125	0.00143051	8.15722e-08	1.40531e-06	0.707292	0.00619888	3.72226e-07	6.41265e-06
			0.709375	-0.0305176	-1.89162e-06	-3.25885e-05	0.709583	-0.0443459	-2.53817e-06	-4.37272e-05	0.709792	0.00572205	3.26289e-07	5.62125e-06	0.708958	0.00143051	8.58983e-08	1.47984e-06
			0.711042	-0.0343323	-2.12807e-06	-3.66621e-05	0.71125	-0.0376701	-2.15608e-06	-3.71446e-05	0.711458	0.00905991	5.16624e-07	8.90031e-06	0.710625	0	0	0
			0.712708	-0.0319481	-1.98029e-06	-3.41161e-05	0.712917	-0.0309944	-1.77399e-06	-3.0562e-05	0.713125	0.00953674	5.43815e-07	9.36875e-06	0.712292	0.00190735	1.14531e-07	1.97312e-06
			0.714375	-0.0238419	-1.47783e-06	-2.54598e-05	0.714583	-0.0238419	-1.36461e-06	-2.35092e-05	0.714792	0.00476837	2.71907e-07	4.68437e-06	0.713958	0.00667572	4.00859e-07	6.90593e-06
			0.716042	-0.0123978	-7.6847e-07	-1.32391e-05	0.71625	-0.0166893	-9.55225e-07	-1.64565e-05	0.716458	-0.000953674	-5.43815e-08	-9.36875e-07	0.715625	0.0138283	8.3035e-07	1.43051e-05
			0.717708	0.000476837	2.95565e-08	5.09195e-07	0.717917	-0.00905991	-5.18551e-07	-8.9335e-06	0.718125	-0.0038147	-2.17526e-07	-3.7475e-06	0.717292	0.0224113	1.34574e-06	2.31842e-05
			0.719375	0.0157356	9.75366e-07	1.68034e-05	0.719583	-0.00190735	-1.09169e-07	-1.88074e-06	0.719792	-0.00143051	-8.15722e-08	-1.40531e-06	0.718958	0.0305176	1.8325e-06	3.15699e-05
			0.721042	0.0290871	1.80295e-06	3.10609e-05	0.72125	0.00143051	8.18764e-08	1.41055e-06	0.721458	0.00429153	2.44717e-07	4.21594e-06	0.720625	0.0352859	2.11882e-06	3.65027e-05
			0.722708	0.0352859	2.18718e-06	3.76805e-05	0.722917	0.00286102	1.63753e-07	2.82111e-06	0.723125	0.0109673	6.25387e-07	1.07741e-05	0.722292	0.0376701	2.26199e-06	3.89692e-05
			0.724375	0.0352859	2.18718e-06	3.76805e-05	0.724583	0.00476837	2.72921e-07	4.70184e-06	0.724792	0.0166893	9.51676e-07	1.63953e-05	0.723958	0.0376701	2.26199e-06	3.89692e-05
			0.726042	0.0348091	2.15763e-06	3.71713e-05	0.72625	0.00619888	3.54798e-07	6.1124e-06	0.726458	0.0181198	1.03325e-06	1.78006e-05	0.725625	0.0367165	2.20472e-06	3.79826e-05
			0.727708	0.0343323	2.12807e-06	3.66621e-05	0.727917	0.00667572	3.8209e-07	6.58258e-06	0.728125	0.0166893	9.51676e-07	1.63953e-05	0.727292	0.0333786	2.00429e-06	3.45296e-05
			0.729375	0.0300407	1.86206e-06	3.20793e-05	0.729583	0.00572205	3.27506e-07	5.64221e-06	0.729792	0.0162125	9.24485e-07	1.59269e-05	0.728958	0.0281334	1.68933e-06	2.91035e-05
			0.731042	0.0219345	1.3596e-06	2.3423e-05	0.73125	0.00619888	3.54798e-07	6.1124e-06	0.731458	0.0190735	1.08763e-06	1.87375e-05	0.730625	0.0214577	1.28847e-06	2.21976e-05
			0.732708	0.0133514	8.27583e-07	1.42575e-05	0.732917	0.00619888	3.54798e-07	6.1124e-06	0.733125	0.0224113	1.27796e-06	2.20166e-05	0.732292	0.014782	8.87615e-07	1.52917e-05
			0.734375	0.00715256	4.43348e-07	7.63793e-06	0.734583	0.000476837	2.72921e-08	4.70184e-07	0.734792	0.0252724	1.44111e-06	2.48272e-05	0.733958	0.00762939	4.58124e-07	7.89249e-06
			0.736042	0.00190735	1.18226e-07	2.03678e-06	0.73625	-0.00810623	-4.63966e-07	-7.99314e-06	0.736458	0.0276566	1.57706e-06	2.71694e-05	0.735625	0.000953674	5.72655e-08	9.86561e-07
			0.737708	0	0	0	0.737917	-0.0138283	-7.91472e-07	-1.36353e-05	0.738125	0.0305176	1.74021e-06	2.998e-05	0.737292	-0.00238419	-1.43164e-07	-2.4664e-06
			0.739375	0.00286102	1.77339e-07	3.05517e-06	0.739583	-0.0143051	-8.18764e-07	-1.41055e-05	0.739792	0.0309944	1.7674e-06	3.04484e-05	0.738958	-0.000953674	-5.72655e-08	-9.86561e-07
			0.741042	0.00762939	4.72905e-07	8.14712e-06	0.74125	-0.014782	-8.46056e-07	-1.45757e-05	0.741458	0.0271797	1.54987e-06	2.67009e-05	0.740625	0.00429153	2.57695e-07	4.43952e-06
			0.742708	0.0152588	9.45809e-07	1.62942e-05	0.742917	-0.0171661	-9.82517e-07	-1.69266e-05	0.743125	0.0195503	1.11482e-06	1.92059e-05	0.742292	0.0100136	6.01288e-07	1.03589e-05
			0.744375	0.023365	1.44827e-06	2.49506e-05	0.744583	-0.0195503	-1.11898e-06	-1.92776e-05	0.744792	0.0128746	7.3415e-07	1.26478e-05	0.743958	0.0152588	9.16248e-07	1.5785e-05
			0.746042	0.0314713	1.95073e-06	3.36069e-05	0.74625	-0.0190735	-1.09169e-06	-1.88074e-05	0.746458	0.00905991	5.16624e-07	8.90031e-06	0.745625	0.0200272	1.20258e-06	2.07178e-05
			0.747708	0.0348091	2.15763e-06	3.71713e-05	0.747917	-0.0185966	-1.06439e-06	-1.83372e-05	0.748125	0.00476837	2.71907e-07	4.68437e-06	0.747292	0.0243187	1.46027e-06	2.51573e-05
			0.749375	0.0324249	2.00984e-06	3.46253e-05	0.749583	-0.0209808	-1.20085e-06	-2.06881e-05	0.749792	0	0	0	0.748958	0.0267029	1.60343e-06	2.76237e-05
			0.751042	0.0257492	1.59605e-06	2.74965e-05	0.75125	-0.0247955	-1.41919e-06	-2.44496e-05	0.751458	-0.00429153	-2.44717e-07	-4.21594e-06	0.750625	0.0267029	1.60343e-06	2.76237e-05
			0.752708	0.0166893	1.03448e-06	1.78218e-05	0.752917	-0.0286102	-1.63753e-06	-2.82111e-05	0.753125	-0.00619888	-3.53479e-07	-6.08969e-06	0.752292	0.0252724	1.51754e-06	2.61439e-05
			0.754375	0.00619888	3.84235e-07	6.61954e-06	0.754583	-0.0314713	-1.80128e-06	-3.10322e-05	0.754792	-0.00667572	-3.8067e-07	-6.55812e-06	0.753958	0.023365	1.403e-06	2.41707e-05
			0.756042	-0.00429153	-2.66009e-07	-4.58276e-06	0.75625	-0.0348091	-1.99233e-06	-3.43235e-05	0.756458	-0.00619888	-3.53479e-07	-6.08969e-06	0.755625	0.0228882	1.37437e-06	2.36775e-05
			0.757708	-0.0109673	-6.798e-07	-1.17115e-05	0.757917	-0.0367165	-2.10149e-06	-3.62042e-05	0.758125	-0.00429153	-2.44717e-07	-4.21594e-06	0.757292	0.0214577	1.28847e-06	2.21976e-05
			0.759375	-0.0138283	-8.5714e-07	-1.47667e-05	0.759583	-0.038147	-2.18337e-06	-3.76148e-05	0.759792	-0.00190735	-1.08763e-07	-1.87375e-06	0.758958	0.0181198	1.08804e-06	1.87447e-05
			0.761042	-0.0128746	-7.98027e-07	-1.37483e-05	0.76125	-0.0395775	-2.26525e-06	-3.90253e-05	0.761458	0.00238419	1.35954e-07	2.34219e-06	0.760625	0.0133514	8.01717e-07	1.38119e-05
			0.762708	-0.0114441	-7.09357e-07	-1.22207e-05	0.762917	-0.041008	-2.34712e-06	-4.04359e-05	0.763125	0.00810623	4.62242e-07	7.96344e-06	0.762292	0.0100136	6.01288e-07	1.03589e-05
			0.764375	-0.00715256	-4.43348e-07	-7.63793e-06	0.764583	-0.0405312	-2.31983e-06	-3.99657e-05	0.764792	0.0138283	7.88531e-07	1.35847e-05	0.763958	0.00810623	4.86757e-07	8.38577e-06
			0.766042	-0.00143051	-8.86696e-08	-1.52759e-06	0.76625	-0.0367165	-2.10149e-06	-3.62042e-05	0.766458	0.0171661	9.78866e-07	1.68637e-05	0.765625	0.00715256	4.29491e-07	7.39921e-06
			0.767708	0.00143051	8.86696e-08	1.52759e-06	0.767917	-0.0338554	-1.93774e-06	-3.33831e-05	0.768125	0.0181198	1.03325e-06	1.78006e-05	0.767292	0.00858307	5.1539e-07	8.87905e-06
			0.769375	0.00524521	3.25122e-07	5.60115e-06	0.769583	-0.0309944	-1.77399e-06	-3.0562e-05	0.769792	0.0171661	9.78866e-07	1.68637e-05	0.768958	0.0138283	8.3035e-07	1.43051e-05
			0.771042	0.0109673	6.798e-07	1.17115e-05	0.77125	-0.0286102	-1.63753e-06	-2.82111e-05	0.771458	0.0143051	8.15722e-07	1.40531e-05	0.770625	0.023365	1.403e-06	2.41707e-05
			0.772708	0.0200272	1.24137e-06	2.13862e-05	0.772917	-0.0238419	-1.36461e-06	-2.35092e-05	0.773125	0.00953674	5.43815e-07	9.36875e-06	0.772292	0.0333786	2.00429e-06	3.45296e-05
			0.774375	0.026226	1.62561e-06	2.80057e-05	0.774583	-0.0195503	-1.11898e-06	-1.92776e-05	0.774792	0.00524521	2.99098e-07	5.15281e-06	0.773958	0.0395775	2.37652e-06	4.09423e-05
			0.776042	0.0286102	1.77339e-06	3.05517e-05	0.77625	-0.020504	-1.17356e-06	-2.02179e-05	0.776458	0.00190735	1.08763e-07	1.87375e-06	0.775625	0.0429153	2.57695e-06	4.43952e-05
			0.777708	0.0290871	1.80295e-06	3.10609e-05	0.777917	-0.0247955	-1.41919e-06	-2.44496e-05	0.778125	-0.000953674	-5.43815e-08	-9.36875e-07	0.777292	0.043869	2.63421e-06	4.53818e-05
			0.779375	0.0247955	1.53694e-06	2.64782e-05	0.779583	-0.0295639	-1.69211e-06	-2.91514e-05	0.779792	-0.00333786	-1.90335e-07	-3.27906e-06	0.778958	0.0419617	2.51968e-06	4.34087e-05
			0.781042	0.0166893	1.03448e-06	1.78218e-05	0.78125	-0.0333786	-1.91045e-06	-3.29129e-05	0.781458	-0.00429153	-2.44717e-07	-4.21594e-06	0.780625	0.0362396	2.17609e-06	3.74893e-05
			0.782708	0.00619888	3.84235e-07	6.61954e-06	0.782917	-0.0371933	-2.12879e-06	-3.66744e-05	0.783125	-0.00476837	-2.71907e-07	-4.68437e-06	0.782292	0.0290871	1.7466e-06	3.00901e-05
			0.784375	-0.00286102	-1.77339e-07	-3.05517e-06	0.784583	-0.0424385	-2.429e-06	-4.18464e-05	0.784792	-0.00429153	-2.44717e-07	-4.21594e-06	0.783958	0.0219345	1.31711e-06	2.26909e-05
			0.786042	-0.0100136	-6.20687e-07	-1.06931e-05	0.78625	-0.0462532	-2.64734e-06	-4.56079e-05	0.786458	-0.00429153	-2.44717e-07	-4.21594e-06	0.785625	0.0162125	9.73514e-07	1.67715e-05
			0.787708	-0.0162125	-1.00492e-06	-1.73126e-05	0.787917	-0.0481606	-2.75651e-06	-4.74886e-05	0.788125	-0.0038147	-2.17526e-07	-3.7475e-06	0.787292	0.00905991	5.44022e-07	9.37233e-06
			0.789375	-0.0209808	-1.30049e-06	-2.24046e-05	0.789583	-0.04673	-2.67463e-06	-4.60781e-05	0.789792	-0.00143051	-8.15722e-08	-1.40531e-06	0.788958	0.00238419	1.43164e-07	2.4664e-06
			0.791042	-0.0224113	-1.38916e-06	-2.39322e-05	0.79125	-0.041008	-2.34712e-06	-4.04359e-05	0.791458	0.00238419	1.35954e-07	2.34219e-06	0.790625	-0.00286102	-1.71797e-07	-2.95968e-06
			0.792708	-0.0195503	-1.21182e-06	-2.0877e-05	0.792917	-0.0319481	-1.82857e-06	-3.15024e-05	0.793125	0.00524521	2.99098e-07	5.15281e-06	0.792292	-0.00429153	-2.57695e-07	-4.43952e-06
			0.794375	-0.0138283	-8.5714e-07	-1.47667e-05	0.794583	-0.023365	-1.33731e-06	-2.3039e-05	0.794792	0.00858307	4.89433e-07	8.43187e-06	0.793958	0.000476837	2.86328e-08	4.9328e-07
			0.796042	-0.00667572	-4.13792e-07	-7.12873e-06	0.79625	-0.0171661	-9.82517e-07	-1.69266e-05	0.796458	0.0152588	8.70103e-07	1.499e-05	0.795625	0.00715256	4.29491e-07	7.39921e-06
			0.797708	0.000953674	5.91131e-08	1.01839e-06	0.797917	-0.0128746	-7.36888e-07	-1.2695e-05	0.798125	0.0228882	1.30516e-06	2.2485e-05	0.797292	0.0123978	7.44452e-07	1.28253e-05
			0.799375	0.0109673	6.798e-07	1.17115e-05	0.799583	-0.00953674	-5.45843e-07	-9.40369e-06	0.799792	0.0276566	1.57706e-06	2.71694e-05	0.798958	0.0143051	8.58983e-07	1.47984e-05
			0.801042	0.0195503	1.21182e-06	2.0877e-05	0.80125	-0.00953674	-5.45843e-07	-9.40369e-06	0.801458	0.0290871	1.65863e-06	2.85747e-05	0.800625	0.014782	8.87615e-07	1.52917e-05
			0.802708	0.0224113	1.38916e-06	2.39322e-05	0.802917	-0.0138283	-7.91472e-07	-1.36353e-05	0.803125	0.0286102	1.63144e-06	2.81062e-05	0.802292	0.0152588	9.16248e-07	1.5785e-05
			0.804375	0.0185966	1.15271e-06	1.98586e-05	0.804583	-0.0200272	-1.14627e-06	-1.97477e-05	0.804792	0.026226	1.49549e-06	2.57641e-05	0.803958	0.0109673	6.58553e-07	1.13454e-05
			0.806042	0.0123978	7.6847e-07	1.32391e-05	0.80625	-0.0238419	-1.36461e-06	-2.35092e-05	0.806458	0.0209808	1.19639e-06	2.06112e-05	0.805625	0.00572205	3.43593e-07	5.91936e-06
			0.807708	0.00667572	4.13792e-07	7.12873e-06	0.807917	-0.0276566	-1.58294e-06	-2.72707e-05	0.808125	0.0166893	9.51676e-07	1.63953e-05	0.807292	0.00143051	8.58983e-08	1.47984e-06
			0.809375	0.000476837	2.95565e-08	5.09195e-07	0.809583	-0.0329018	-1.88316e-06	-3.24427e-05	0.809792	0.0162125	9.24485e-07	1.59269e-05	0.808958	0.000476837	2.86328e-08	4.9328e-07
			0.811042	-0.00572205	-3.54678e-07	-6.11034e-06	0.81125	-0.0395775	-2.26525e-06	-3.90253e-05	0.811458	0.0224113	1.27796e-06	2.20166e-05	0.810625	0.000476837	2.86328e-08	4.9328e-07
			0.812708	-0.0109673	-6.798e-07	-1.17115e-05	0.812917	-0.0452995	-2.59275e-06	-4.46675e-05	0.813125	0.0314713	1.79459e-06	3.09169e-05	0.812292	0	0	0
			0.814375	-0.0119209	-7.38914e-07	-1.27299e-05	0.814583	-0.0481606	-2.75651e-06	-4.74886e-05	0.814792	0.0405312	2.31121e-06	3.98172e-05	0.813958	-0.000476837	-2.86328e-08	-4.9328e-07
			0.816042	-0.0109673	-6.798e-07	-1.17115e-05	0.81625	-0.0510216	-2.92026e-06	-5.03097e-05	0.816458	0.0476837	2.71907e-06	4.68437e-05	0.815625	-0.00238419	-1.43164e-07	-2.4664e-06
			0.817708	-0.00572205	-3.54678e-07	-6.11034e-06	0.817917	-0.0510216	-2.92026e-06	-5.03097e-05	0.818125	0.0519753	2.96379e-06	5.10597e-05	0.817292	-0.00429153	-2.57695e-07	-4.43952e-06
			0.819375	0.00190735	1.18226e-07	2.03678e-06	0.819583	-0.0448227	-2.56546e-06	-4.41973e-05	0.819792	0.0534058	3.04536e-06	5.2465e-05	0.818958	-0.0038147	-2.29062e-07	-3.94624e-06
			0.821042	0.00905991	5.61574e-07	9.67471e-06	0.82125	-0.0333786	-1.91045e-06	-3.29129e-05	0.821458	0.0510216	2.90941e-06	5.01228e-05	0.820625	0.00238419	1.43164e-07	2.4664e-06
			0.822708	0.0162125	1.00492e-06	1.73126e-05	0.822917	-0.020504	-1.17356e-06	-2.02179e-05	0.823125	0.0457764	2.61031e-06	4.497e-05	0.822292	0.0100136	6.01288e-07	1.03589e-05
			0.824375	0.020504	1.27093e-06	2.18954e-05	0.824583	-0.0100136	-5.73135e-07	-9.87387e-06	0.824792	0.0391006	2.22964e-06	3.84119e-05	0.823958	0.0162125	9.73514e-07	1.67715e-05
			0.826042	0.0209808	1.30049e-06	2.24046e-05	0.82625	-0.00190735	-1.09169e-07	-1.88074e-06	0.826458	0.0309944	1.7674e-06	3.04484e-05	0.825625	0.0214577	1.28847e-06	2.21976e-05
			0.827708	0.0162125	1.00492e-06	1.73126e-05	0.827917	0.00286102	1.63753e-07	2.82111e-06	0.828125	0.0243187	1.38673e-06	2.38903e-05	0.827292	0.026226	1.5748e-06	2.71304e-05
			0.829375	0.0100136	6.20687e-07	1.06931e-05	0.829583	0.00143051	8.18764e-08	1.41055e-06	0.829792	0.0185966	1.06044e-06	1.82691e-05	0.828958	0.0286102	1.71797e-06	2.95968e-05
			0.831042	0.00476837	2.95565e-07	5.09195e-06	0.83125	-0.00667572	-3.8209e-07	-6.58258e-06	0.831458	0.0119209	6.79768e-07	1.17109e-05	0.830625	0.0281334	1.68933e-06	2.91035e-05
			0.832708	-0.000953674	-5.91131e-08	-1.01839e-06	0.832917	-0.0190735	-1.09169e-06	-1.88074e-05	0.833125	0.00429153	2.44717e-07	4.21594e-06	0.832292	0.0267029	1.60343e-06	2.76237e-05
			0.834375	-0.00619888	-3.84235e-07	-6.61954e-06	0.834583	-0.0286102	-1.63753e-06	-2.82111e-05	0.834792	-0.00286102	-1.63144e-07	-2.81062e-06	0.833958	0.0267029	1.60343e-06	2.76237e-05
			0.836042	-0.00762939	-4.72905e-07	-8.14712e-06	0.83625	-0.0348091	-1.99233e-06	-3.43235e-05	0.836458	-0.00619888	-3.53479e-07	-6.08969e-06	0.835625	0.0281334	1.68933e-06	2.91035e-05
			0.837708	-0.00619888	-3.84235e-07	-6.61954e-06	0.837917	-0.0386238	-2.21066e-06	-3.80849e-05	0.838125	-0.00238419	-1.35954e-07	-2.34219e-06	0.837292	0.0295639	1.77523e-06	3.05834e-05
			0.839375	-0.00524521	-3.25122e-07	-5.60115e-06	0.839583	-0.043869	-2.51088e-06	-4.3257e-05	0.839792	0.00286102	1.63144e-07	2.81062e-06	0.838958	0.0305176	1.8325e-06	3.15699e-05
			0.841042	-0.00762939	-4.72905e-07	-8.14712e-06	0.84125	-0.0476837	-2.72921e-06	-4.70184e-05	0.841458	0.00953674	5.43815e-07	9.36875e-06	0.840625	0.0281334	1.68933e-06	2.91035e-05
			0.842708	-0.0100136	-6.20687e-07	-1.06931e-05	0.842917	-0.0510216	-2.92026e-06	-5.03097e-05	0.843125	0.0152588	8.70103e-07	1.499e-05	0.842292	0.0219345	1.31711e-06	2.26909e-05
			0.844375	-0.00953674	-5.91131e-07	-1.01839e-05	0.844583	-0.0529289	-3.02943e-06	-5.21905e-05	0.844792	0.0219345	1.25077e-06	2.15481e-05	0.843958	0.0138283	8.3035e-07	1.43051e-05
			0.846042	-0.00810623	-5.02461e-07	-8.65632e-06	0.84625	-0.0519753	-2.97484e-06	-5.12501e-05	0.846458	0.0267029	1.52268e-06	2.62325e-05	0.845625	0.00762939	4.58124e-07	7.89249e-06
			0.847708	-0.00667572	-4.13792e-07	-7.12873e-06	0.847917	-0.0476837	-2.72921e-06	-4.70184e-05	0.848125	0.026226	1.49549e-06	2.57641e-05	0.847292	0.00524521	3.1496e-07	5.42608e-06
			0.849375	-0.00429153	-2.66009e-07	-4.58276e-06	0.849583	-0.0400543	-2.29254e-06	-3.94955e-05	0.849792	0.0219345	1.25077e-06	2.15481e-05	0.848958	0.00524521	3.1496e-07	5.42608e-06
			0.851042	-0.00143051	-8.86696e-08	-1.52759e-06	0.85125	-0.0319481	-1.82857e-06	-3.15024e-05	0.851458	0.0171661	9.78866e-07	1.68637e-05	0.850625	0.00858307	5.1539e-07	8.87905e-06
			0.852708	0.00286102	1.77339e-07	3.05517e-06	0.852917	-0.0228882	-1.31002e-06	-2.25689e-05	0.853125	0.0171661	9.78866e-07	1.68637e-05	0.852292	0.014782	8.87615e-07	1.52917e-05
			0.854375	0.00715256	4.43348e-07	7.63793e-06	0.854583	-0.0162125	-9.27932e-07	-1.59863e-05	0.854792	0.0190735	1.08763e-06	1.87375e-05	0.853958	0.0219345	1.31711e-06	2.26909e-05
			0.856042	0.00953674	5.91131e-07	1.01839e-05	0.85625	-0.014782	-8.46056e-07	-1.45757e-05	0.856458	0.0214577	1.22358e-06	2.10797e-05	0.855625	0.0276566	1.6607e-06	2.86103e-05
			0.857708	0.00953674	5.91131e-07	1.01839e-05	0.857917	-0.0171661	-9.82517e-07	-1.69266e-05	0.858125	0.0219345	1.25077e-06	2.15481e-05	0.857292	0.0286102	1.71797e-06	2.95968e-05
			0.859375	0.00905991	5.61574e-07	9.67471e-06	0.859583	-0.020504	-1.17356e-06	-2.02179e-05	0.859792	0.020504	1.1692e-06	2.01428e-05	0.858958	0.0257492	1.54617e-06	2.66371e-05
			0.861042	0.0119209	7.38914e-07	1.27299e-05	0.86125	-0.0214577	-1.22815e-06	-2.11583e-05	0.861458	0.0181198	1.03325e-06	1.78006e-05	0.860625	0.020504	1.23121e-06	2.12111e-05
			0.862708	0.0152588	9.45809e-07	1.62942e-05	0.862917	-0.0238419	-1.36461e-06	-2.35092e-05	0.863125	0.0162125	9.24485e-07	1.59269e-05	0.862292	0.0152588	9.16248e-07	1.5785e-05
			0.864375	0.0143051	8.86696e-07	1.52759e-05	0.864583	-0.0271797	-1.55565e-06	-2.68005e-05	0.864792	0.0171661	9.78866e-07	1.68637e-05	0.863958	0.0114441	6.87186e-07	1.18387e-05
			0.866042	0.00953674	5.91131e-07	1.01839e-05	0.86625	-0.0305176	-1.7467e-06	-3.00918e-05	0.866458	0.0190735	1.08763e-06	1.87375e-05	0.865625	0.00905991	5.44022e-07	9.37233e-06
			0.867708	0.00333786	2.06896e-07	3.56437e-06	0.867917	-0.0348091	-1.99233e-06	-3.43235e-05	0.868125	0.0214577	1.22358e-06	2.10797e-05	0.867292	0.00524521	3.1496e-07	5.42608e-06
			0.869375	-0.00333786	-2.06896e-07	-3.56437e-06	0.869583	-0.0395775	-2.26525e-06	-3.90253e-05	0.869792	0.0238419	1.35954e-06	2.34219e-05	0.868958	0.000953674	5.72655e-08	9.86561e-07
			0.871042	-0.00953674	-5.91131e-07	-1.01839e-05	0.87125	-0.0424385	-2.429e-06	-4.18464e-05	0.871458	0.0243187	1.38673e-06	2.38903e-05	0.870625	-0.00238419	-1.43164e-07	-2.4664e-06
			0.872708	-0.0123978	-7.6847e-07	-1.32391e-05	0.872917	-0.0391006	-2.23795e-06	-3.85551e-05	0.873125	0.0243187	1.38673e-06	2.38903e-05	0.872292	-0.00190735	-1.14531e-07	-1.97312e-06
			0.874375	-0.0104904	-6.50244e-07	-1.12023e-05	0.874583	-0.0314713	-1.80128e-06	-3.10322e-05	0.874792	0.0224113	1.27796e-06	2.20166e-05	0.873958	0.00190735	1.14531e-07	1.97312e-06
			0.876042	-0.00572205	-3.54678e-07	-6.11034e-06	0.87625	-0.0224113	-1.28273e-06	-2.20987e-05	0.876458	0.0195503	1.11482e-06	1.92059e-05	0.875625	0.00572205	3.43593e-07	5.91936e-06
			0.877708	-0.000953674	-5.91131e-08	-1.01839e-06	0.877917	-0.0138283	-7.91472e-07	-1.36353e-05	0.878125	0.0171661	9.78866e-07	1.68637e-05	0.877292	0.00953674	5.72655e-07	9.86561e-06
			0.879375	0.00190735	1.18226e-07	2.03678e-06	0.879583	-0.00715256	-4.09382e-07	-7.05277e-06	0.879792	0.014782	8.42913e-07	1.45216e-05	0.878958	0.014782	8.87615e-07	1.52917e-05
			0.881042	0.00143051	8.86696e-08	1.52759e-06	0.88125	-0.00476837	-2.72921e-07	-4.70184e-06	0.881458	0.0109673	6.25387e-07	1.07741e-05	0.880625	0.020504	1.23121e-06	2.12111e-05
			0.882708	-0.000953674	-5.91131e-08	-1.01839e-06	0.882917	-0.00905991	-5.18551e-07	-8.9335e-06	0.883125	0.00667572	3.8067e-07	6.55812e-06	0.882292	0.0214577	1.28847e-06	2.21976e-05
			0.884375	-0.0038147	-2.36452e-07	-4.07356e-06	0.884583	-0.0190735	-1.09169e-06	-1.88074e-05	0.884792	0.000476837	2.71907e-08	4.68437e-07	0.883958	0.0166893	1.00215e-06	1.72648e-05
			0.886042	-0.00667572	-4.13792e-07	-7.12873e-06	0.88625	-0.0300407	-1.7194e-06	-2.96216e-05	0.886458	-0.00667572	-3.8067e-07	-6.55812e-06	0.885625	0.00953674	5.72655e-07	9.86561e-06
			0.887708	-0.00762939	-4.72905e-07	-8.14712e-06	0.887917	-0.0386238	-2.21066e-06	-3.80849e-05	0.888125	-0.0133514	-7.6134e-07	-1.31162e-05	0.887292	0.00333786	2.00429e-07	3.45296e-06
			0.889375	-0.00667572	-4.13792e-07	-7.12873e-06	0.889583	-0.0448227	-2.56546e-06	-4.41973e-05	0.889792	-0.0152588	-8.70103e-07	-1.499e-05	0.888958	0	0	0
			0.891042	-0.0038147	-2.36452e-07	-4.07356e-06	0.89125	-0.0505447	-2.89297e-06	-4.98395e-05	0.891458	-0.0100136	-5.71005e-07	-9.83719e-06	0.890625	-0.00238419	-1.43164e-07	-2.4664e-06
			0.892708	-0.00190735	-1.18226e-07	-2.03678e-06	0.892917	-0.0538826	-3.08401e-06	-5.31308e-05	0.893125	-0.00286102	-1.63144e-07	-2.81062e-06	0.892292	-0.00333786	-2.00429e-07	-3.45296e-06
			0.894375	-0.00286102	-1.77339e-07	-3.05517e-06	0.894583	-0.0548363	-3.1386e-06	-5.40712e-05	0.894792	0.00476837	2.71907e-07	4.68437e-06	0.893958	-0.00286102	-1.71797e-07	-2.95968e-06
			0.896042	-0.00429153	-2.66009e-07	-4.58276e-06	0.89625	-0.0548363	-3.1386e-06	-5.40712e-05	0.896458	0.0114441	6.52578e-07	1.12425e-05	0.895625	-0.00143051	-8.58983e-08	-1.47984e-06
			0.897708	-0.00190735	-1.18226e-07	-2.03678e-06	0.897917	-0.0538826	-3.08401e-06	-5.31308e-05	0.898125	0.0185966	1.06044e-06	1.82691e-05	0.897292	0	0	0
			0.899375	0.00429153	2.66009e-07	4.58276e-06	0.899583	-0.0491142	-2.81109e-06	-4.8429e-05	0.899792	0.0228882	1.30516e-06	2.2485e-05	0.898958	0.000953674	5.72655e-08	9.86561e-07
			0.901042	0.0114441	7.09357e-07	1.22207e-05	0.90125	-0.0419617	-2.40171e-06	-4.13762e-05	0.901458	0.0243187	1.38673e-06	2.38903e-05	0.900625	0.00524521	3.1496e-07	5.42608e-06
			0.902708	0.0162125	1.00492e-06	1.73126e-05	0.902917	-0.0343323	-1.96503e-06	-3.38533e-05	0.903125	0.0219345	1.25077e-06	2.15481e-05	0.902292	0.0109673	6.58553e-07	1.13454e-05
			0.904375	0.0185966	1.15271e-06	1.98586e-05	0.904583	-0.0271797	-1.55565e-06	-2.68005e-05	0.904792	0.0162125	9.24485e-07	1.59269e-05	0.903958	0.0162125	9.73514e-07	1.67715e-05
			0.906042	0.0181198	1.12315e-06	1.93494e-05	0.90625	-0.0195503	-1.11898e-06	-1.92776e-05	0.906458	0.0104904	5.98196e-07	1.03056e-05	0.905625	0.0209808	1.25984e-06	2.17043e-05
			0.907708	0.014782	9.16253e-07	1.57851e-05	0.907917	-0.0128746	-7.36888e-07	-1.2695e-05	0.908125	0.00476837	2.71907e-07	4.68437e-06	0.907292	0.0276566	1.6607e-06	2.86103e-05
			0.909375	0.00858307	5.32018e-07	9.16552e-06	0.909583	-0.00905991	-5.18551e-07	-8.9335e-06	0.909792	-0.000953674	-5.43815e-08	-9.36875e-07	0.908958	0.0329018	1.97566e-06	3.40363e-05
			0.911042	0.00190735	1.18226e-07	2.03678e-06	0.91125	-0.00810623	-4.63966e-07	-7.99314e-06	0.911458	-0.00858307	-4.89433e-07	-8.43187e-06	0.910625	0.0343323	2.06156e-06	3.55162e-05
			0.912708	-0.00238419	-1.47783e-07	-2.54598e-06	0.912917	-0.00953674	-5.45843e-07	-9.40369e-06	0.913125	-0.0138283	-7.88531e-07	-1.35847e-05	0.912292	0.0329018	1.97566e-06	3.40363e-05
			0.914375	-0.00429153	-2.66009e-07	-4.58276e-06	0.914583	-0.0133514	-7.6418e-07	-1.31652e-05	0.914792	-0.0133514	-7.6134e-07	-1.31162e-05	0.913958	0.0309944	1.86113e-06	3.20632e-05
			0.916042	-0.00190735	-1.18226e-07	-2.03678e-06	0.91625	-0.0200272	-1.14627e-06	-1.97477e-05	0.916458	-0.00810623	-4.62242e-07	-7.96344e-06	0.915625	0.0286102	1.71797e-06	2.95968e-05
			0.917708	0.000476837	2.95565e-08	5.09195e-07	0.917917	-0.0267029	-1.52836e-06	-2.63303e-05	0.918125	-0.000953674	-5.43815e-08	-9.36875e-07	0.917292	0.0257492	1.54617e-06	2.66371e-05
			0.919375	-0.000953674	-5.91131e-08	-1.01839e-06	0.919583	-0.0343323	-1.96503e-06	-3.38533e-05	0.919792	0.00619888	3.53479e-07	6.08969e-06	0.918958	0.0224113	1.34574e-06	2.31842e-05
			0.921042	-0.00476837	-2.95565e-07	-5.09195e-06	0.92125	-0.0419617	-2.40171e-06	-4.13762e-05	0.921458	0.0128746	7.3415e-07	1.26478e-05	0.920625	0.0181198	1.08804e-06	1.87447e-05
			0.922708	-0.00762939	-4.72905e-07	-8.14712e-06	0.922917	-0.0491142	-2.81109e-06	-4.8429e-05	0.923125	0.0181198	1.03325e-06	1.78006e-05	0.922292	0.0133514	8.01717e-07	1.38119e-05
			0.924375	-0.00762939	-4.72905e-07	-8.14712e-06	0.924583	-0.0514984	-2.94755e-06	-5.07799e-05	0.924792	0.0209808	1.19639e-06	2.06112e-05	0.923958	0.00953674	5.72655e-07	9.86561e-06
			0.926042	-0.00619888	-3.84235e-07	-6.61954e-06	0.92625	-0.0457764	-2.62004e-06	-4.51377e-05	0.926458	0.020504	1.1692e-06	2.01428e-05	0.925625	0.00905991	5.44022e-07	9.37233e-06
			0.927708	-0.00476837	-2.95565e-07	-5.09195e-06	0.927917	-0.0376701	-2.15608e-06	-3.71446e-05	0.928125	0.0190735	1.08763e-06	1.87375e-05	0.927292	0.0114441	6.87186e-07	1.18387e-05
			0.929375	0.000476837	2.95565e-08	5.09195e-07	0.929583	-0.0295639	-1.69211e-06	-2.91514e-05	0.929792	0.017643	1.00606e-06	1.73322e-05	0.928958	0.0162125	9.73514e-07	1.67715e-05
			0.931042	0.00715256	4.43348e-07	7.63793e-06	0.93125	-0.0224113	-1.28273e-06	-2.20987e-05	0.931458	0.0166893	9.51676e-07	1.63953e-05	0.930625	0.0219345	1.31711e-06	2.26909e-05
			0.932708	0.0123978	7.6847e-07	1.32391e-05	0.932917	-0.0166893	-9.55225e-07	-1.64565e-05	0.933125	0.0162125	9.24485e-07	1.59269e-05	0.932292	0.0290871	1.7466e-06	3.00901e-05
			0.934375	0.0138283	8.5714e-07	1.47667e-05	0.934583	-0.0143051	-8.18764e-07	-1.41055e-05	0.934792	0.014782	8.42913e-07	1.45216e-05	0.933958	0.0352859	2.11882e-06	3.65027e-05
			0.936042	0.0123978	7.6847e-07	1.32391e-05	0.93625	-0.0185966	-1.06439e-06	-1.83372e-05	0.936458	0.00953674	5.43815e-07	9.36875e-06	0.935625	0.0386238	2.31925e-06	3.99557e-05
			0.937708	0.0104904	6.50244e-07	1.12023e-05	0.937917	-0.0257492	-1.47378e-06	-2.539e-05	0.938125	0.00238419	1.35954e-07	2.34219e-06	0.937292	0.0362396	2.17609e-06	3.74893e-05
			0.939375	0.00810623	5.02461e-07	8.65632e-06	0.939583	-0.0338554	-1.93774e-06	-3.33831e-05	0.939792	-0.00524521	-2.99098e-07	-5.15281e-06	0.938958	0.0300407	1.80386e-06	3.10767e-05
			0.941042	0.00667572	4.13792e-07	7.12873e-06	0.94125	-0.0395775	-2.26525e-06	-3.90253e-05	0.941458	-0.0100136	-5.71005e-07	-9.83719e-06	0.940625	0.0224113	1.34574e-06	2.31842e-05
			0.942708	0.0038147	2.36452e-07	4.07356e-06	0.942917	-0.0433922	-2.48358e-06	-4.27868e-05	0.943125	-0.0123978	-7.06959e-07	-1.21794e-05	0.942292	0.0157356	9.44881e-07	1.62783e-05
			0.944375	0.000476837	2.95565e-08	5.09195e-07	0.944583	-0.0448227	-2.56546e-06	-4.41973e-05	0.944792	-0.0104904	-5.98196e-07	-1.03056e-05	0.943958	0.0100136	6.01288e-07	1.03589e-05
			0.946042	-0.00333786	-2.06896e-07	-3.56437e-06	0.94625	-0.0452995	-2.59275e-06	-4.46675e-05	0.946458	-0.00619888	-3.53479e-07	-6.08969e-06	0.945625	0.00667572	4.00859e-07	6.90593e-06
			0.947708	-0.00715256	-4.43348e-07	-7.63793e-06	0.947917	-0.0462532	-2.64734e-06	-4.56079e-05	0.948125	0.000476837	2.71907e-08	4.68437e-07	0.947292	0.00572205	3.43593e-07	5.91936e-06
			0.949375	-0.00953674	-5.91131e-07	-1.01839e-05	0.949583	-0.0457764	-2.62004e-06	-4.51377e-05	0.949792	0.00810623	4.62242e-07	7.96344e-06	0.948958	0.00476837	2.86328e-07	4.9328e-06
			0.951042	-0.00953674	-5.91131e-07	-1.01839e-05	0.95125	-0.0419617	-2.40171e-06	-4.13762e-05	0.951458	0.0143051	8.15722e-07	1.40531e-05	0.950625	0.00476837	2.86328e-07	4.9328e-06
			0.952708	-0.00524521	-3.25122e-07	-5.60115e-06	0.952917	-0.0343323	-1.96503e-06	-3.38533e-05	0.953125	0.0166893	9.51676e-07	1.63953e-05	0.952292	0.00715256	4.29491e-07	7.39921e-06
			0.954375	0	0	0	0.954583	-0.0267029	-1.52836e-06	-2.63303e-05	0.954792	0.0157356	8.97294e-07	1.54584e-05	0.953958	0.0114441	6.87186e-07	1.18387e-05
			0.956042	0.00524521	3.25122e-07	5.60115e-06	0.95625	-0.0190735	-1.09169e-06	-1.88074e-05	0.956458	0.0162125	9.24485e-07	1.59269e-05	0.955625	0.0152588	9.16248e-07	1.5785e-05
			0.957708	0.0123978	7.6847e-07	1.32391e-05	0.957917	-0.0100136	-5.73135e-07	-9.87387e-06	0.958125	0.0166893	9.51676e-07	1.63953e-05	0.957292	0.0171661	1.03078e-06	1.77581e-05
			0.959375	0.0166893	1.03448e-06	1.78218e-05	0.959583	-0.00143051	-8.18764e-08	-1.41055e-06	0.959792	0.0152588	8.70103e-07	1.499e-05	0.958958	0.0185966	1.11668e-06	1.92379e-05
			0.961042	0.0171661	1.06404e-06	1.8331e-05	0.96125	0.00286102	1.63753e-07	2.82111e-06	0.961458	0.0128746	7.3415e-07	1.26478e-05	0.960625	0.0195503	1.17394e-06	2.02245e-05
			0.962708	0.0133514	8.27583e-07	1.42575e-05	0.962917	0.00143051	8.18764e-08	1.41055e-06	0.963125	0.0123978	7.06959e-07	1.21794e-05	0.962292	0.017643	1.05941e-06	1.82514e-05
			0.964375	0.0104904	6.50244e-07	1.12023e-05	0.964583	-0.000953674	-5.45843e-08	-9.40369e-07	0.964792	0.0133514	7.6134e-07	1.31162e-05	0.963958	0.0157356	9.44881e-07	1.62783e-05
			0.966042	0.00953674	5.91131e-07	1.01839e-05	0.96625	-0.00286102	-1.63753e-07	-2.82111e-06	0.966458	0.0138283	7.88531e-07	1.35847e-05	0.965625	0.0152588	9.16248e-07	1.5785e-05
			0.967708	0.00858307	5.32018e-07	9.16552e-06	0.967917	-0.00619888	-3.54798e-07	-6.1124e-06	0.968125	0.014782	8.42913e-07	1.45216e-05	0.967292	0.0171661	1.03078e-06	1.77581e-05
			0.969375	0.00905991	5.61574e-07	9.67471e-06	0.969583	-0.0119209	-6.82303e-07	-1.17546e-05	0.969792	0.0171661	9.78866e-07	1.68637e-05	0.968958	0.0195503	1.17394e-06	2.02245e-05
			0.971042	0.0109673	6.798e-07	1.17115e-05	0.97125	-0.0190735	-1.09169e-06	-1.88074e-05	0.971458	0.0195503	1.11482e-06	1.92059e-05	0.970625	0.020504	1.23121e-06	2.12111e-05
			0.972708	0.0104904	6.50244e-07	1.12023e-05	0.972917	-0.026226	-1.50107e-06	-2.58601e-05	0.973125	0.0181198	1.03325e-06	1.78006e-05	0.972292	0.0214577	1.28847e-06	2.21976e-05
			0.974375	0.00572205	3.54678e-07	6.11034e-06	0.974583	-0.0352859	-2.01962e-06	-3.47936e-05	0.974792	0.0152588	8.70103e-07	1.499e-05	0.973958	0.0185966	1.11668e-06	1.92379e-05
			0.976042	-0.00238419	-1.47783e-07	-2.54598e-06	0.97625	-0.0433922	-2.48358e-06	-4.27868e-05	0.976458	0.0133514	7.6134e-07	1.31162e-05	0.975625	0.0138283	8.3035e-07	1.43051e-05
			0.977708	-0.00762939	-4.72905e-07	-8.14712e-06	0.977917	-0.0472069	-2.70192e-06	-4.65483e-05	0.978125	0.0119209	6.79768e-07	1.17109e-05	0.977292	0.00810623	4.86757e-07	8.38577e-06
			0.979375	-0.00905991	-5.61574e-07	-9.67471e-06	0.979583	-0.0457764	-2.62004e-06	-4.51377e-05	0.979792	0.0100136	5.71005e-07	9.83719e-06	0.978958	0.00572205	3.43593e-07	5.91936e-06
			0.981042	-0.00810623	-5.02461e-07	-8.65632e-06	0.98125	-0.0405312	-2.31983e-06	-3.99657e-05	0.981458	0.00810623	4.62242e-07	7.96344e-06	0.980625	0.0104904	6.29921e-07	1.08522e-05
			0.982708	-0.00238419	-1.47783e-07	-2.54598e-06	0.982917	-0.0338554	-1.93774e-06	-3.33831e-05	0.983125	0.00810623	4.62242e-07	7.96344e-06	0.982292	0.0162125	9.73514e-07	1.67715e-05
			0.984375	0.00667572	4.13792e-07	7.12873e-06	0.984583	-0.0243187	-1.3919e-06	-2.39794e-05	0.984792	0.00953674	5.43815e-07	9.36875e-06	0.983958	0.0252724	1.51754e-06	2.61439e-05
			0.986042	0.014782	9.16253e-07	1.57851e-05	0.98625	-0.0171661	-9.82517e-07	-1.69266e-05	0.986458	0.00953674	5.43815e-07	9.36875e-06	0.985625	0.0352859	2.11882e-06	3.65027e-05
			0.987708	0.0195503	1.21182e-06	2.0877e-05	0.987917	-0.0152588	-8.73348e-07	-1.50459e-05	0.988125	0.00762939	4.35052e-07	7.495e-06	0.987292	0.0457764	2.74874e-06	4.73549e-05
			0.989375	0.0219345	1.3596e-06	2.3423e-05	0.989583	-0.0200272	-1.14627e-06	-1.97477e-05	0.989792	0.0038147	2.17526e-07	3.7475e-06	0.988958	0.0524521	3.1496e-06	5.42608e-05
			0.991042	0.0224113	1.38916e-06	2.39322e-05	0.99125	-0.026226	-1.50107e-06	-2.58601e-05	0.991458	0	0	0	0.990625	0.0514984	3.09234e-06	5.32743e-05
			0.992708	0.020504	1.27093e-06	2.18954e-05	0.992917	-0.0314713	-1.80128e-06	-3.10322e-05	0.993125	-0.00429153	-2.44717e-07	-4.21594e-06	0.992292	0.0491142	2.94917e-06	5.08079e-05
			0.994375	0.0166893	1.03448e-06	1.78218e-05	0.994583	-0.0362396	-2.0742e-06	-3.5734e-05	0.994792	-0.00858307	-4.89433e-07	-8.43187e-06	0.993958	0.0452995	2.72011e-06	4.68616e-05
			0.996042	0.0128746	7.98027e-07	1.37483e-05	0.99625	-0.0405312	-2.31983e-06	-3.99657e-05	0.996458	-0.00953674	-5.43815e-07	-9.36875e-06	0.995625	0.0405312	2.43378e-06	4.19288e-05
			0.997708	0.00953674	5.91131e-07	1.01839e-05	0.997917	-0.0419617	-2.40171e-06	-4.13762e-05	0.998125	-0.00619888	-3.53479e-07	-6.08969e-06	0.997292	0.0343323	2.06156e-06	3.55162e-05
			0.999375	0.00429153	2.66009e-07	4.58276e-06	0.999583	-0.0400543	-2.29254e-06	-3.94955e-05	0.999792	-0.00190735	-1.08763e-07	-1.87375e-06	0.998958	0.0276566	1.6607e-06	2.86103e-05
			1.00104	-0.00190735	-1.18226e-07	-2.03678e-06	1.00125	-0.0376701	-2.15608e-06	-3.71446e-05	1.00146	0.00429153	2.44717e-07	4.21594e-06	1.00063	0.0228882	1.37437e-06	2.36775e-05
			1.00271	-0.00810623	-5.02461e-07	-8.65632e-06	1.00292	-0.0367165	-2.10149e-06	-3.62042e-05	1.00313	0.00953674	5.43815e-07	9.36875e-06	1.00229	0.0166893	1.00215e-06	1.72648e-05
			1.00438	-0.0100136	-6.20687e-07	-1.06931e-05	1.00458	-0.0371933	-2.12879e-06	-3.66744e-05	1.00479	0.014782	8.42913e-07	1.45216e-05	1.00396	0.0104904	6.29921e-07	1.08522e-05
			1.00604	-0.00667572	-4.13792e-07	-7.12873e-06	1.00625	-0.038147	-2.18337e-06	-3.76148e-05	1.00646	0.0190735	1.08763e-06	1.87375e-05	1.00562	0.0100136	6.01288e-07	1.03589e-05
			1.00771	-0.00286102	-1.77339e-07	-3.05517e-06	1.00792	-0.0400543	-2.29254e-06	-3.94955e-05	1.00812	0.0224113	1.27796e-06	2.20166e-05	1.00729	0.014782	8.87615e-07	1.52917e-05
			1.00937	0	0	0	1.00958	-0.041008	-2.34712e-06	-4.04359e-05	1.00979	0.0247955	1.41392e-06	2.43587e-05	1.00896	0.0219345	1.31711e-06	2.26909e-05
			1.01104	0.000953674	5.91131e-08	1.01839e-06	1.01125	-0.0419617	-2.40171e-06	-4.13762e-05	1.01146	0.0238419	1.35954e-06	2.34219e-05	1.01063	0.0267029	1.60343e-06	2.76237e-05
			1.01271	0.00286102	1.77339e-07	3.05517e-06	1.01292	-0.0405312	-2.31983e-06	-3.99657e-05	1.01313	0.0214577	1.22358e-06	2.10797e-05	1.01229	0.0300407	1.80386e-06	3.10767e-05
			1.01438	0.00619888	3.84235e-07	6.61954e-06	1.01458	-0.0362396	-2.0742e-06	-3.5734e-05	1.01479	0.0162125	9.24485e-07	1.59269e-05	1.01396	0.0314713	1.88976e-06	3.25565e-05
			1.01604	0.0100136	6.20687e-07	1.06931e-05	1.01625	-0.0309944	-1.77399e-06	-3.0562e-05	1.01646	0.0104904	5.98196e-07	1.03056e-05	1.01562	0.0290871	1.7466e-06	3.00901e-05
			1.01771	0.0123978	7.6847e-07	1.32391e-05	1.01792	-0.026226	-1.50107e-06	-2.58601e-05	1.01812	0.00333786	1.90335e-07	3.27906e-06	1.01729	0.0238419	1.43164e-06	2.4664e-05
			1.01937	0.0138283	8.5714e-07	1.47667e-05	1.01958	-0.023365	-1.33731e-06	-2.3039e-05	1.01979	-0.00429153	-2.44717e-07	-4.21594e-06	1.01896	0.0195503	1.17394e-06	2.02245e-05
			1.02104	0.0162125	1.00492e-06	1.73126e-05	1.02125	-0.0209808	-1.20085e-06	-2.06881e-05	1.02146	-0.0100136	-5.71005e-07	-9.83719e-06	1.02062	0.017643	1.05941e-06	1.82514e-05
			1.02271	0.0209808	1.30049e-06	2.24046e-05	1.02292	-0.0224113	-1.28273e-06	-2.20987e-05	1.02313	-0.0100136	-5.71005e-07	-9.83719e-06	1.02229	0.0181198	1.08804e-06	1.87447e-05
			1.02438	0.0252724	1.5665e-06	2.69874e-05	1.02458	-0.0276566	-1.58294e-06	-2.72707e-05	1.02479	-0.00524521	-2.99098e-07	-5.15281e-06	1.02396	0.0185966	1.11668e-06	1.92379e-05
			1.02604	0.023365	1.44827e-06	2.49506e-05	1.02625	-0.0362396	-2.0742e-06	-3.5734e-05	1.02646	0	0	0	1.02563	0.0200272	1.20258e-06	2.07178e-05
			1.02771	0.0190735	1.18226e-06	2.03678e-05	1.02792	-0.043869	-2.51088e-06	-4.3257e-05	1.02812	0.0038147	2.17526e-07	3.7475e-06	1.02729	0.0209808	1.25984e-06	2.17043e-05
			1.02937	0.017643	1.09359e-06	1.88402e-05	1.02958	-0.0495911	-2.83838e-06	-4.88992e-05	1.02979	0.00667572	3.8067e-07	6.55812e-06	1.02896	0.0224113	1.34574e-06	2.31842e-05
			1.03104	0.0195503	1.21182e-06	2.0877e-05	1.03125	-0.0534058	-3.05672e-06	-5.26607e-05	1.03146	0.0114441	6.52578e-07	1.12425e-05	1.03062	0.0243187	1.46027e-06	2.51573e-05
			1.03271	0.0214577	1.33004e-06	2.29138e-05	1.03292	-0.0543594	-3.1113e-06	-5.3601e-05	1.03313	0.0157356	8.97294e-07	1.54584e-05	1.03229	0.0267029	1.60343e-06	2.76237e-05
			1.03438	0.0209808	1.30049e-06	2.24046e-05	1.03458	-0.0519753	-2.97484e-06	-5.12501e-05	1.03479	0.0157356	8.97294e-07	1.54584e-05	1.03396	0.0314713	1.88976e-06	3.25565e-05
			1.03604	0.0228882	1.41871e-06	2.44414e-05	1.03625	-0.0457764	-2.62004e-06	-4.51377e-05	1.03646	0.0138283	7.88531e-07	1.35847e-05	1.03563	0.0352859	2.11882e-06	3.65027e-05
			1.03771	0.0281334	1.74384e-06	3.00425e-05	1.03792	-0.0371933	-2.12879e-06	-3.66744e-05	1.03812	0.0123978	7.06959e-07	1.21794e-05	1.03729	0.0386238	2.31925e-06	3.99557e-05
			1.03937	0.0343323	2.12807e-06	3.66621e-05	1.03958	-0.0286102	-1.63753e-06	-2.82111e-05	1.03979	0.0123978	7.06959e-07	1.21794e-05	1.03896	0.0400543	2.40515e-06	4.14356e-05
			1.04104	0.0386238	2.39408e-06	4.12448e-05	1.04125	-0.0224113	-1.28273e-06	-2.20987e-05	1.04146	0.0100136	5.71005e-07	9.83719e-06	1.04062	0.0405312	2.43378e-06	4.19288e-05
			1.04271	0.041008	2.54186e-06	4.37908e-05	1.04292	-0.0200272	-1.14627e-06	-1.97477e-05	1.04313	0.00572205	3.26289e-07	5.62125e-06	1.04229	0.0405312	2.43378e-06	4.19288e-05
			1.04438	0.0424385	2.63053e-06	4.53184e-05	1.04458	-0.017643	-1.00981e-06	-1.73968e-05	1.04479	0.000476837	2.71907e-08	4.68437e-07	1.04396	0.0386238	2.31925e-06	3.99557e-05
			1.04604	0.041008	2.54186e-06	4.37908e-05	1.04625	-0.017643	-1.00981e-06	-1.73968e-05	1.04646	-0.00429153	-2.44717e-07	-4.21594e-06	1.04563	0.0357628	2.14746e-06	3.6996e-05
			1.04771	0.0352859	2.18718e-06	3.76805e-05	1.04792	-0.0209808	-1.20085e-06	-2.06881e-05	1.04812	-0.00858307	-4.89433e-07	-8.43187e-06	1.04729	0.0333786	2.00429e-06	3.45296e-05
			1.04937	0.0257492	1.59605e-06	2.74965e-05	1.04958	-0.0252724	-1.44648e-06	-2.49198e-05	1.04979	-0.00858307	-4.89433e-07	-8.43187e-06	1.04896	0.0333786	2.00429e-06	3.45296e-05
			1.05104	0.0143051	8.86696e-07	1.52759e-05	1.05125	-0.0271797	-1.55565e-06	-2.68005e-05	1.05146	-0.00286102	-1.63144e-07	-2.81062e-06	1.05062	0.0319481	1.91839e-06	3.30498e-05
			1.05271	0.00286102	1.77339e-07	3.05517e-06	1.05292	-0.0290871	-1.66482e-06	-2.86813e-05	1.05313	0.0038147	2.17526e-07	3.7475e-06	1.05229	0.0300407	1.80386e-06	3.10767e-05
			1.05438	-0.00476837	-2.95565e-07	-5.09195e-06	1.05458	-0.0338554	-1.93774e-06	-3.33831e-05	1.05479	0.0123978	7.06959e-07	1.21794e-05	1.05396	0.026226	1.5748e-06	2.71304e-05
			1.05604	-0.00715256	-4.43348e-07	-7.63793e-06	1.05625	-0.0395775	-2.26525e-06	-3.90253e-05	1.05646	0.0214577	1.22358e-06	2.10797e-05	1.05563	0.0214577	1.28847e-06	2.21976e-05
			1.05771	-0.0038147	-2.36452e-07	-4.07356e-06	1.05792	-0.0429153	-2.45629e-06	-4.23166e-05	1.05812	0.0305176	1.74021e-06	2.998e-05	1.05729	0.0152588	9.16248e-07	1.5785e-05
			1.05937	0.00333786	2.06896e-07	3.56437e-06	1.05958	-0.0414848	-2.37442e-06	-4.0906e-05	1.05979	0.0348091	1.98492e-06	3.41959e-05	1.05896	0.00762939	4.58124e-07	7.89249e-06
			1.06104	0.0114441	7.09357e-07	1.22207e-05	1.06125	-0.0405312	-2.31983e-06	-3.99657e-05	1.06146	0.0314713	1.79459e-06	3.09169e-05	1.06062	0.00476837	2.86328e-07	4.9328e-06
			1.06271	0.017643	1.09359e-06	1.88402e-05	1.06292	-0.0405312	-2.31983e-06	-3.99657e-05	1.06313	0.0238419	1.35954e-06	2.34219e-05	1.06229	0.00667572	4.00859e-07	6.90593e-06
			1.06438	0.0171661	1.06404e-06	1.8331e-05	1.06458	-0.0391006	-2.23795e-06	-3.85551e-05	1.06479	0.014782	8.42913e-07	1.45216e-05	1.06396	0.0133514	8.01717e-07	1.38119e-05
			1.06604	0.0119209	7.38914e-07	1.27299e-05	1.06625	-0.0362396	-2.0742e-06	-3.5734e-05	1.06646	0.00476837	2.71907e-07	4.68437e-06	1.06563	0.0209808	1.25984e-06	2.17043e-05
			1.06771	0.00524521	3.25122e-07	5.60115e-06	1.06792	-0.0324249	-1.85586e-06	-3.19725e-05	1.06812	-0.00524521	-2.99098e-07	-5.15281e-06	1.06729	0.0276566	1.6607e-06	2.86103e-05
			1.06937	-0.00143051	-8.86696e-08	-1.52759e-06	1.06958	-0.0300407	-1.7194e-06	-2.96216e-05	1.06979	-0.0123978	-7.06959e-07	-1.21794e-05	1.06896	0.0319481	1.91839e-06	3.30498e-05
			1.07104	-0.00572205	-3.54678e-07	-6.11034e-06	1.07125	-0.0286102	-1.63753e-06	-2.82111e-05	1.07146	-0.0133514	-7.6134e-07	-1.31162e-05	1.07062	0.0309944	1.86113e-06	3.20632e-05
			1.07271	-0.00715256	-4.43348e-07	-7.63793e-06	1.07292	-0.0281334	-1.61024e-06	-2.77409e-05	1.07313	-0.00953674	-5.43815e-07	-9.36875e-06	1.07229	0.0252724	1.51754e-06	2.61439e-05
			1.07438	-0.00476837	-2.95565e-07	-5.09195e-06	1.07458	-0.026226	-1.50107e-06	-2.58601e-05	1.07479	-0.00476837	-2.71907e-07	-4.68437e-06	1.07396	0.0181198	1.08804e-06	1.87447e-05
			1.07604	0.00143051	8.86696e-08	1.52759e-06	1.07625	-0.026226	-1.50107e-06	-2.58601e-05	1.07646	0.00286102	1.63144e-07	2.81062e-06	1.07563	0.0133514	8.01717e-07	1.38119e-05
			1.07771	0.00715256	4.43348e-07	7.63793e-06	1.07792	-0.0309944	-1.77399e-06	-3.0562e-05	1.07812	0.014782	8.42913e-07	1.45216e-05	1.07729	0.00953674	5.72655e-07	9.86561e-06
			1.07937	0.00858307	5.32018e-07	9.16552e-06	1.07958	-0.0405312	-2.31983e-06	-3.99657e-05	1.07979	0.0267029	1.52268e-06	2.62325e-05	1.07896	0.00667572	4.00859e-07	6.90593e-06
			1.08104	0.00476837	2.95565e-07	5.09195e-06	1.08125	-0.0495911	-2.83838e-06	-4.88992e-05	1.08146	0.0348091	1.98492e-06	3.41959e-05	1.08062	0.00476837	2.86328e-07	4.9328e-06
			1.08271	0.000476837	2.95565e-08	5.09195e-07	1.08292	-0.0553131	-3.16589e-06	-5.45414e-05	1.08312	0.041008	2.3384e-06	4.02856e-05	1.08229	0.00333786	2.00429e-07	3.45296e-06
			1.08438	0.00143051	8.86696e-08	1.52759e-06	1.08458	-0.0572205	-3.27506e-06	-5.64221e-05	1.08479	0.0476837	2.71907e-06	4.68437e-05	1.08396	0.000953674	5.72655e-08	9.86561e-07
			1.08604	0.00619888	3.84235e-07	6.61954e-06	1.08625	-0.0567436	-3.24776e-06	-5.59519e-05	1.08646	0.0524521	2.99098e-06	5.15281e-05	1.08563	0.000476837	2.86328e-08	4.9328e-07
			1.08771	0.0109673	6.798e-07	1.17115e-05	1.08792	-0.0529289	-3.02943e-06	-5.21905e-05	1.08813	0.0529289	3.01817e-06	5.19966e-05	1.08729	0.00333786	2.00429e-07	3.45296e-06
			1.08937	0.014782	9.16253e-07	1.57851e-05	1.08958	-0.0452995	-2.59275e-06	-4.46675e-05	1.08979	0.0500679	2.85503e-06	4.91859e-05	1.08896	0.00810623	4.86757e-07	8.38577e-06
			1.09104	0.0190735	1.18226e-06	2.03678e-05	1.09125	-0.0357628	-2.04691e-06	-3.52638e-05	1.09146	0.0452995	2.58312e-06	4.45016e-05	1.09062	0.0114441	6.87186e-07	1.18387e-05
			1.09271	0.0228882	1.41871e-06	2.44414e-05	1.09292	-0.0271797	-1.55565e-06	-2.68005e-05	1.09312	0.0414848	2.36559e-06	4.07541e-05	1.09229	0.0143051	8.58983e-07	1.47984e-05
			1.09438	0.023365	1.44827e-06	2.49506e-05	1.09458	-0.0219345	-1.25544e-06	-2.16285e-05	1.09479	0.0376701	2.14807e-06	3.70066e-05	1.09396	0.0166893	1.00215e-06	1.72648e-05
			1.09604	0.0185966	1.15271e-06	1.98586e-05	1.09625	-0.0195503	-1.11898e-06	-1.92776e-05	1.09646	0.0329018	1.87616e-06	3.23222e-05	1.09563	0.0166893	1.00215e-06	1.72648e-05
			1.09771	0.0119209	7.38914e-07	1.27299e-05	1.09792	-0.0209808	-1.20085e-06	-2.06881e-05	1.09813	0.0252724	1.44111e-06	2.48272e-05	1.09729	0.0157356	9.44881e-07	1.62783e-05
			1.09937	0.00715256	4.43348e-07	7.63793e-06	1.09958	-0.0271797	-1.55565e-06	-2.68005e-05	1.09979	0.0162125	9.24485e-07	1.59269e-05	1.09896	0.0152588	9.16248e-07	1.5785e-05
			1.10104	0.00524521	3.25122e-07	5.60115e-06	1.10125	-0.0352859	-2.01962e-06	-3.47936e-05	1.10146	0.00715256	4.07861e-07	7.02656e-06	1.10062	0.0185966	1.11668e-06	1.92379e-05
			1.10271	0.00238419	1.47783e-07	2.54598e-06	1.10292	-0.041008	-2.34712e-06	-4.04359e-05	1.10312	-0.000476837	-2.71907e-08	-4.68437e-07	1.10229	0.0228882	1.37437e-06	2.36775e-05
			1.10438	-0.00238419	-1.47783e-07	-2.54598e-06	1.10458	-0.0433922	-2.48358e-06	-4.27868e-05	1.10479	-0.00715256	-4.07861e-07	-7.02656e-06	1.10396	0.0267029	1.60343e-06	2.76237e-05
			1.10604	-0.00858307	-5.32018e-07	-9.16552e-06	1.10625	-0.0448227	-2.56546e-06	-4.41973e-05	1.10646	-0.00905991	-5.16624e-07	-8.90031e-06	1.10563	0.0290871	1.7466e-06	3.00901e-05
			1.10771	-0.0109673	-6.798e-07	-1.17115e-05	1.10792	-0.0448227	-2.56546e-06	-4.41973e-05	1.10813	-0.00572205	-3.26289e-07	-5.62125e-06	1.10729	0.0290871	1.7466e-06	3.00901e-05
			1.10938	-0.0100136	-6.20687e-07	-1.06931e-05	1.10958	-0.0419617	-2.40171e-06	-4.13762e-05	1.10979	0.00143051	8.15722e-08	1.40531e-06	1.10896	0.0286102	1.71797e-06	2.95968e-05
			1.11104	-0.00667572	-4.13792e-07	-7.12873e-06	1.11125	-0.0376701	-2.15608e-06	-3.71446e-05	1.11146	0.0109673	6.25387e-07	1.07741e-05	1.11062	0.0252724	1.51754e-06	2.61439e-05
			1.11271	0.00143051	8.86696e-08	1.52759e-06	1.11292	-0.0352859	-2.01962e-06	-3.47936e-05	1.11312	0.0209808	1.19639e-06	2.06112e-05	1.11229	0.023365	1.403e-06	2.41707e-05
			1.11437	0.0119209	7.38914e-07	1.27299e-05	1.11458	-0.0348091	-1.99233e-06	-3.43235e-05	1.11479	0.0276566	1.57706e-06	2.71694e-05	1.11396	0.0228882	1.37437e-06	2.36775e-05
			1.11604	0.0224113	1.38916e-06	2.39322e-05	1.11625	-0.0338554	-1.93774e-06	-3.33831e-05	1.11646	0.0286102	1.63144e-06	2.81062e-05	1.11563	0.0224113	1.34574e-06	2.31842e-05
			1.11771	0.0290871	1.80295e-06	3.10609e-05	1.11792	-0.0295639	-1.69211e-06	-2.91514e-05	1.11813	0.0271797	1.54987e-06	2.67009e-05	1.11729	0.020504	1.23121e-06	2.12111e-05
			1.11938	0.0309944	1.92118e-06	3.30977e-05	1.11958	-0.0257492	-1.47378e-06	-2.539e-05	1.11979	0.0252724	1.44111e-06	2.48272e-05	1.11896	0.0152588	9.16248e-07	1.5785e-05
			1.12104	0.0286102	1.77339e-06	3.05517e-05	1.12125	-0.026226	-1.50107e-06	-2.58601e-05	1.12146	0.020504	1.1692e-06	2.01428e-05	1.12062	0.0104904	6.29921e-07	1.08522e-05
			1.12271	0.0228882	1.41871e-06	2.44414e-05	1.12292	-0.0286102	-1.63753e-06	-2.82111e-05	1.12312	0.0119209	6.79768e-07	1.17109e-05	1.12229	0.00572205	3.43593e-07	5.91936e-06
			1.12437	0.0166893	1.03448e-06	1.78218e-05	1.12458	-0.0295639	-1.69211e-06	-2.91514e-05	1.12479	0.00429153	2.44717e-07	4.21594e-06	1.12396	0.00286102	1.71797e-07	2.95968e-06
			1.12604	0.0119209	7.38914e-07	1.27299e-05	1.12625	-0.0309944	-1.77399e-06	-3.0562e-05	1.12646	-0.00143051	-8.15722e-08	-1.40531e-06	1.12563	0.00143051	8.58983e-08	1.47984e-06
			1.12771	0.00905991	5.61574e-07	9.67471e-06	1.12792	-0.0348091	-1.99233e-06	-3.43235e-05	1.12813	-0.00572205	-3.26289e-07	-5.62125e-06	1.12729	0.00190735	1.14531e-07	1.97312e-06
			1.12938	0.00762939	4.72905e-07	8.14712e-06	1.12958	-0.0386238	-2.21066e-06	-3.80849e-05	1.12979	-0.00810623	-4.62242e-07	-7.96344e-06	1.12896	0.00572205	3.43593e-07	5.91936e-06
			1.13104	0.00667572	4.13792e-07	7.12873e-06	1.13125	-0.0405312	-2.31983e-06	-3.99657e-05	1.13146	-0.00667572	-3.8067e-07	-6.55812e-06	1.13062	0.0109673	6.58553e-07	1.13454e-05
			1.13271	0.00572205	3.54678e-07	6.11034e-06	1.13292	-0.0429153	-2.45629e-06	-4.23166e-05	1.13312	-0.00143051	-8.15722e-08	-1.40531e-06	1.13229	0.0181198	1.08804e-06	1.87447e-05
			1.13437	0.00429153	2.66009e-07	4.58276e-06	1.13458	-0.04673	-2.67463e-06	-4.60781e-05	1.13479	0.00619888	3.53479e-07	6.08969e-06	1.13396	0.0228882	1.37437e-06	2.36775e-05
			1.13604	0.00143051	8.86696e-08	1.52759e-06	1.13625	-0.0500679	-2.86567e-06	-4.93694e-05	1.13646	0.014782	8.42913e-07	1.45216e-05	1.13563	0.0228882	1.37437e-06	2.36775e-05
			1.13771	0	0	0	1.13792	-0.0500679	-2.86567e-06	-4.93694e-05	1.13813	0.023365	1.33235e-06	2.29534e-05	1.13729	0.0200272	1.20258e-06	2.07178e-05
			1.13938	0.000476837	2.95565e-08	5.09195e-07	1.13958	-0.0472069	-2.70192e-06	-4.65483e-05	1.13979	0.0309944	1.7674e-06	3.04484e-05	1.13896	0.0157356	9.44881e-07	1.62783e-05
			1.14104	0.00143051	8.86696e-08	1.52759e-06	1.14125	-0.0429153	-2.45629e-06	-4.23166e-05	1.14146	0.0357628	2.0393e-06	3.51328e-05	1.14062	0.0123978	7.44452e-07	1.28253e-05
			1.14271	0.00286102	1.77339e-07	3.05517e-06	1.14292	-0.0357628	-2.04691e-06	-3.52638e-05	1.14312	0.0357628	2.0393e-06	3.51328e-05	1.14229	0.0104904	6.29921e-07	1.08522e-05
			1.14437	0.00619888	3.84235e-07	6.61954e-06	1.14458	-0.0281334	-1.61024e-06	-2.77409e-05	1.14479	0.0309944	1.7674e-06	3.04484e-05	1.14396	0.0119209	7.15819e-07	1.2332e-05
			1.14604	0.0119209	7.38914e-07	1.27299e-05	1.14625	-0.0214577	-1.22815e-06	-2.11583e-05	1.14646	0.0243187	1.38673e-06	2.38903e-05	1.14562	0.0185966	1.11668e-06	1.92379e-05
			1.14771	0.0166893	1.03448e-06	1.78218e-05	1.14792	-0.0171661	-9.82517e-07	-1.69266e-05	1.14813	0.0171661	9.78866e-07	1.68637e-05	1.14729	0.0276566	1.6607e-06	2.86103e-05
			1.14938	0.017643	1.09359e-06	1.88402e-05	1.14958	-0.0152588	-8.73348e-07	-1.50459e-05	1.14979	0.0119209	6.79768e-07	1.17109e-05	1.14896	0.0357628	2.14746e-06	3.6996e-05
			1.15104	0.0166893	1.03448e-06	1.78218e-05	1.15125	-0.0162125	-9.27932e-07	-1.59863e-05	1.15146	0.00858307	4.89433e-07	8.43187e-06	1.15063	0.0405312	2.43378e-06	4.19288e-05
			1.15271	0.0157356	9.75366e-07	1.68034e-05	1.15292	-0.0200272	-1.14627e-06	-1.97477e-05	1.15312	0.00762939	4.35052e-07	7.495e-06	1.15229	0.0419617	2.51968e-06	4.34087e-05
			1.15437	0.0133514	8.27583e-07	1.42575e-05	1.15458	-0.0257492	-1.47378e-06	-2.539e-05	1.15479	0.00762939	4.35052e-07	7.495e-06	1.15396	0.0405312	2.43378e-06	4.19288e-05
			1.15604	0.00762939	4.72905e-07	8.14712e-06	1.15625	-0.0324249	-1.85586e-06	-3.19725e-05	1.15646	0.00762939	4.35052e-07	7.495e-06	1.15562	0.038147	2.29062e-06	3.94624e-05
			1.15771	0.00143051	8.86696e-08	1.52759e-06	1.15792	-0.0371933	-2.12879e-06	-3.66744e-05	1.15813	0.00858307	4.89433e-07	8.43187e-06	1.15729	0.0338554	2.03293e-06	3.50229e-05
			1.15938	-0.00238419	-1.47783e-07	-2.54598e-06	1.15958	-0.0400543	-2.29254e-06	-3.94955e-05	1.15979	0.00810623	4.62242e-07	7.96344e-06	1.15896	0.0305176	1.8325e-06	3.15699e-05
			1.16104	-0.00524521	-3.25122e-07	-5.60115e-06	1.16125	-0.0424385	-2.429e-06	-4.18464e-05	1.16146	0.00715256	4.07861e-07	7.02656e-06	1.16063	0.0271797	1.63207e-06	2.8117e-05
			1.16271	-0.00810623	-5.02461e-07	-8.65632e-06	1.16292	-0.0448227	-2.56546e-06	-4.41973e-05	1.16312	0.00715256	4.07861e-07	7.02656e-06	1.16229	0.023365	1.403e-06	2.41707e-05
			1.16437	-0.00762939	-4.72905e-07	-8.14712e-06	1.16458	-0.0452995	-2.59275e-06	-4.46675e-05	1.16479	0.0123978	7.06959e-07	1.21794e-05	1.16396	0.017643	1.05941e-06	1.82514e-05
			1.16604	-0.000476837	-2.95565e-08	-5.09195e-07	1.16625	-0.0395775	-2.26525e-06	-3.90253e-05	1.16646	0.020504	1.1692e-06	2.01428e-05	1.16562	0.0128746	7.73084e-07	1.33186e-05
			1.16771	0.0109673	6.798e-07	1.17115e-05	1.16792	-0.0329018	-1.88316e-06	-3.24427e-05	1.16813	0.0271797	1.54987e-06	2.67009e-05	1.16729	0.014782	8.87615e-07	1.52917e-05
			1.16938	0.0214577	1.33004e-06	2.29138e-05	1.16958	-0.0247955	-1.41919e-06	-2.44496e-05	1.16979	0.0305176	1.74021e-06	2.998e-05	1.16896	0.0219345	1.31711e-06	2.26909e-05
			1.17104	0.0295639	1.83251e-06	3.15701e-05	1.17125	-0.0181198	-1.0371e-06	-1.7867e-05	1.17146	0.0319481	1.82178e-06	3.13853e-05	1.17063	0.0309944	1.86113e-06	3.20632e-05
			1.17271	0.0367165	2.27585e-06	3.9208e-05	1.17292	-0.0128746	-7.36888e-07	-1.2695e-05	1.17312	0.0319481	1.82178e-06	3.13853e-05	1.17229	0.0386238	2.31925e-06	3.99557e-05
			1.17437	0.0405312	2.51231e-06	4.32816e-05	1.17458	-0.0100136	-5.73135e-07	-9.87387e-06	1.17479	0.0290871	1.65863e-06	2.85747e-05	1.17396	0.0457764	2.74874e-06	4.73549e-05
			1.17604	0.0376701	2.33497e-06	4.02264e-05	1.17625	-0.0114441	-6.55011e-07	-1.12844e-05	1.17646	0.0243187	1.38673e-06	2.38903e-05	1.17562	0.0495911	2.97781e-06	5.13012e-05
			1.17771	0.0314713	1.95073e-06	3.36069e-05	1.17792	-0.014782	-8.46056e-07	-1.45757e-05	1.17813	0.0162125	9.24485e-07	1.59269e-05	1.17729	0.0472069	2.83464e-06	4.88348e-05
			1.17938	0.0271797	1.68472e-06	2.90241e-05	1.17958	-0.020504	-1.17356e-06	-2.02179e-05	1.17979	0.00858307	4.89433e-07	8.43187e-06	1.17896	0.0400543	2.40515e-06	4.14356e-05
			1.18104	0.0257492	1.59605e-06	2.74965e-05	1.18125	-0.0267029	-1.52836e-06	-2.63303e-05	1.18146	0.00190735	1.08763e-07	1.87375e-06	1.18063	0.0333786	2.00429e-06	3.45296e-05
			1.18271	0.0243187	1.50738e-06	2.5969e-05	1.18292	-0.0333786	-1.91045e-06	-3.29129e-05	1.18312	-0.000476837	-2.71907e-08	-4.68437e-07	1.18229	0.0300407	1.80386e-06	3.10767e-05
			1.18437	0.023365	1.44827e-06	2.49506e-05	1.18458	-0.0371933	-2.12879e-06	-3.66744e-05	1.18479	0.00333786	1.90335e-07	3.27906e-06	1.18396	0.0281334	1.68933e-06	2.91035e-05
			1.18604	0.0214577	1.33004e-06	2.29138e-05	1.18625	-0.0429153	-2.45629e-06	-4.23166e-05	1.18646	0.0104904	5.98196e-07	1.03056e-05	1.18562	0.0252724	1.51754e-06	2.61439e-05
			1.18771	0.0166893	1.03448e-06	1.78218e-05	1.18792	-0.0491142	-2.81109e-06	-4.8429e-05	1.18813	0.0195503	1.11482e-06	1.92059e-05	1.18729	0.0224113	1.34574e-06	2.31842e-05
			1.18938	0.0100136	6.20687e-07	1.06931e-05	1.18958	-0.0553131	-3.16589e-06	-5.45414e-05	1.18979	0.0276566	1.57706e-06	2.71694e-05	1.18896	0.0214577	1.28847e-06	2.21976e-05
			1.19104	0.00524521	3.25122e-07	5.60115e-06	1.19125	-0.0562668	-3.22047e-06	-5.54818e-05	1.19146	0.0348091	1.98492e-06	3.41959e-05	1.19063	0.0195503	1.17394e-06	2.02245e-05
			1.19271	0.00429153	2.66009e-07	4.58276e-06	1.19292	-0.0538826	-3.08401e-06	-5.31308e-05	1.19312	0.0367165	2.09369e-06	3.60697e-05	1.19229	0.0171661	1.03078e-06	1.77581e-05
			1.19437	0.00429153	2.66009e-07	4.58276e-06	1.19458	-0.0505447	-2.89297e-06	-4.98395e-05	1.19479	0.0333786	1.90335e-06	3.27906e-05	1.19396	0.0166893	1.00215e-06	1.72648e-05
			1.19604	0.00762939	4.72905e-07	8.14712e-06	1.19625	-0.0443459	-2.53817e-06	-4.37272e-05	1.19646	0.0276566	1.57706e-06	2.71694e-05	1.19562	0.0185966	1.11668e-06	1.92379e-05
			1.19771	0.0133514	8.27583e-07	1.42575e-05	1.19792	-0.0367165	-2.10149e-06	-3.62042e-05	1.19813	0.0224113	1.27796e-06	2.20166e-05	1.19729	0.0214577	1.28847e-06	2.21976e-05
			1.19938	0.0195503	1.21182e-06	2.0877e-05	1.19958	-0.0281334	-1.61024e-06	-2.77409e-05	1.19979	0.0181198	1.03325e-06	1.78006e-05	1.19896	0.0243187	1.46027e-06	2.51573e-05
			1.20104	0.0257492	1.59605e-06	2.74965e-05	1.20125	-0.023365	-1.33731e-06	-2.3039e-05	1.20146	0.0143051	8.15722e-07	1.40531e-05	1.20063	0.0252724	1.51754e-06	2.61439e-05
			1.20271	0.0300407	1.86206e-06	3.20793e-05	1.20292	-0.0190735	-1.09169e-06	-1.88074e-05	1.20312	0.0119209	6.79768e-07	1.17109e-05	1.20229	0.0238419	1.43164e-06	2.4664e-05
			1.20437	0.0329018	2.0394e-06	3.51345e-05	1.20458	-0.0190735	-1.09169e-06	-1.88074e-05	1.20479	0.0100136	5.71005e-07	9.83719e-06	1.20396	0.0200272	1.20258e-06	2.07178e-05
			1.20604	0.0309944	1.92118e-06	3.30977e-05	1.20625	-0.0224113	-1.28273e-06	-2.20987e-05	1.20646	0.00905991	5.16624e-07	8.90031e-06	1.20562	0.017643	1.05941e-06	1.82514e-05
			1.20771	0.0257492	1.59605e-06	2.74965e-05	1.20792	-0.0257492	-1.47378e-06	-2.539e-05	1.20812	0.00858307	4.89433e-07	8.43187e-06	1.20729	0.017643	1.05941e-06	1.82514e-05
			1.20938	0.0181198	1.12315e-06	1.93494e-05	1.20958	-0.0290871	-1.66482e-06	-2.86813e-05	1.20979	0.0109673	6.25387e-07	1.07741e-05	1.20896	0.0185966	1.11668e-06	1.92379e-05
			1.21104	0.00762939	4.72905e-07	8.14712e-06	1.21125	-0.0324249	-1.85586e-06	-3.19725e-05	1.21146	0.0166893	9.51676e-07	1.63953e-05	1.21063	0.0185966	1.11668e-06	1.92379e-05
			1.21271	-0.00572205	-3.54678e-07	-6.11034e-06	1.21292	-0.0338554	-1.93774e-06	-3.33831e-05	1.21313	0.0224113	1.27796e-06	2.20166e-05	1.21229	0.020504	1.23121e-06	2.12111e-05
			1.21437	-0.0195503	-1.21182e-06	-2.0877e-05	1.21458	-0.0324249	-1.85586e-06	-3.19725e-05	1.21479	0.0276566	1.57706e-06	2.71694e-05	1.21396	0.0228882	1.37437e-06	2.36775e-05
			1.21604	-0.0290871	-1.80295e-06	-3.10609e-05	1.21625	-0.026226	-1.50107e-06	-2.58601e-05	1.21646	0.0324249	1.84897e-06	3.18537e-05	1.21562	0.0243187	1.46027e-06	2.51573e-05
			1.21771	-0.0305176	-1.89162e-06	-3.25885e-05	1.21792	-0.020504	-1.17356e-06	-2.02179e-05	1.21812	0.0367165	2.09369e-06	3.60697e-05	1.21729	0.0224113	1.34574e-06	2.31842e-05
			1.21938	-0.023365	-1.44827e-06	-2.49506e-05	1.21958	-0.0157356	-9.0064e-07	-1.55161e-05	1.21979	0.0386238	2.20245e-06	3.79434e-05	1.21896	0.020504	1.23121e-06	2.12111e-05
			1.22104	-0.0119209	-7.38914e-07	-1.27299e-05	1.22125	-0.0100136	-5.73135e-07	-9.87387e-06	1.22146	0.0367165	2.09369e-06	3.60697e-05	1.22063	0.0224113	1.34574e-06	2.31842e-05
			1.22271	0.00143051	8.86696e-08	1.52759e-06	1.22292	-0.00476837	-2.72921e-07	-4.70184e-06	1.22313	0.0348091	1.98492e-06	3.41959e-05	1.22229	0.0243187	1.46027e-06	2.51573e-05
			1.22437	0.0128746	7.98027e-07	1.37483e-05	1.22458	-0.00190735	-1.09169e-07	-1.88074e-06	1.22479	0.0324249	1.84897e-06	3.18537e-05	1.22396	0.026226	1.5748e-06	2.71304e-05
			1.22604	0.0200272	1.24137e-06	2.13862e-05	1.22625	-0.00476837	-2.72921e-07	-4.70184e-06	1.22646	0.0290871	1.65863e-06	2.85747e-05	1.22562	0.0257492	1.54617e-06	2.66371e-05
			1.22771	0.0200272	1.24137e-06	2.13862e-05	1.22792	-0.0109673	-6.27719e-07	-1.08142e-05	1.22812	0.0238419	1.35954e-06	2.34219e-05	1.22729	0.0271797	1.63207e-06	2.8117e-05
			1.22938	0.0133514	8.27583e-07	1.42575e-05	1.22958	-0.0195503	-1.11898e-06	-1.92776e-05	1.22979	0.0185966	1.06044e-06	1.82691e-05	1.22896	0.0290871	1.7466e-06	3.00901e-05
			1.23104	0.00286102	1.77339e-07	3.05517e-06	1.23125	-0.0309944	-1.77399e-06	-3.0562e-05	1.23146	0.0143051	8.15722e-07	1.40531e-05	1.23063	0.0290871	1.7466e-06	3.00901e-05
			1.23271	-0.00619888	-3.84235e-07	-6.61954e-06	1.23292	-0.0414848	-2.37442e-06	-4.0906e-05	1.23313	0.00858307	4.89433e-07	8.43187e-06	1.23229	0.0295639	1.77523e-06	3.05834e-05
			1.23438	-0.0104904	-6.50244e-07	-1.12023e-05	1.23458	-0.0510216	-2.92026e-06	-5.03097e-05	1.23479	0.00238419	1.35954e-07	2.34219e-06	1.23396	0.0314713	1.88976e-06	3.25565e-05
			1.23604	-0.00905991	-5.61574e-07	-9.67471e-06	1.23625	-0.0567436	-3.24776e-06	-5.59519e-05	1.23646	-0.000953674	-5.43815e-08	-9.36875e-07	1.23562	0.0338554	2.03293e-06	3.50229e-05
			1.23771	-0.00619888	-3.84235e-07	-6.61954e-06	1.23792	-0.0600815	-3.43881e-06	-5.92432e-05	1.23812	0.00143051	8.15722e-08	1.40531e-06	1.23729	0.0343323	2.06156e-06	3.55162e-05
			1.23937	-0.00333786	-2.06896e-07	-3.56437e-06	1.23958	-0.0629425	-3.60256e-06	-6.20643e-05	1.23979	0.00667572	3.8067e-07	6.55812e-06	1.23896	0.0295639	1.77523e-06	3.05834e-05
			1.24104	-0.000953674	-5.91131e-08	-1.01839e-06	1.24125	-0.0634193	-3.62985e-06	-6.25345e-05	1.24146	0.0119209	6.79768e-07	1.17109e-05	1.24063	0.0228882	1.37437e-06	2.36775e-05
			1.24271	0.00143051	8.86696e-08	1.52759e-06	1.24292	-0.0638962	-3.65715e-06	-6.30047e-05	1.24313	0.017643	1.00606e-06	1.73322e-05	1.24229	0.0152588	9.16248e-07	1.5785e-05
			1.24438	0.00476837	2.95565e-07	5.09195e-06	1.24458	-0.0624657	-3.57527e-06	-6.15942e-05	1.24479	0.0219345	1.25077e-06	2.15481e-05	1.24396	0.00762939	4.58124e-07	7.89249e-06
			1.24604	0.0100136	6.20687e-07	1.06931e-05	1.24625	-0.0591278	-3.38422e-06	-5.83029e-05	1.24646	0.0228882	1.30516e-06	2.2485e-05	1.24562	0.000953674	5.72655e-08	9.86561e-07
			1.24771	0.0171661	1.06404e-06	1.8331e-05	1.24792	-0.0538826	-3.08401e-06	-5.31308e-05	1.24812	0.0195503	1.11482e-06	1.92059e-05	1.24729	-0.00143051	-8.58983e-08	-1.47984e-06
			1.24937	0.0224113	1.38916e-06	2.39322e-05	1.24958	-0.0462532	-2.64734e-06	-4.56079e-05	1.24979	0.0157356	8.97294e-07	1.54584e-05	1.24896	0.00333786	2.00429e-07	3.45296e-06
			1.25104	0.0238419	1.47783e-06	2.54598e-05	1.25125	-0.0386238	-2.21066e-06	-3.80849e-05	1.25146	0.0123978	7.06959e-07	1.21794e-05	1.25063	0.0123978	7.44452e-07	1.28253e-05
			1.25271	0.0238419	1.47783e-06	2.54598e-05	1.25292	-0.0300407	-1.7194e-06	-2.96216e-05	1.25313	0.00905991	5.16624e-07	8.90031e-06	1.25229	0.0200272	1.20258e-06	2.07178e-05
			1.25438	0.0238419	1.47783e-06	2.54598e-05	1.25458	-0.0243187	-1.3919e-06	-2.39794e-05	1.25479	0.00476837	2.71907e-07	4.68437e-06	1.25396	0.026226	1.5748e-06	2.71304e-05
			1.25604	0.0224113	1.38916e-06	2.39322e-05	1.25625	-0.0238419	-1.36461e-06	-2.35092e-05	1.25646	0.00143051	8.15722e-08	1.40531e-06	1.25562	0.0309944	1.86113e-06	3.20632e-05
			1.25771	0.0195503	1.21182e-06	2.0877e-05	1.25792	-0.0247955	-1.41919e-06	-2.44496e-05	1.25812	-0.00143051	-8.15722e-08	-1.40531e-06	1.25729	0.0338554	2.03293e-06	3.50229e-05
			1.25937	0.0157356	9.75366e-07	1.68034e-05	1.25958	-0.026226	-1.50107e-06	-2.58601e-05	1.25979	-0.0038147	-2.17526e-07	-3.7475e-06	1.25896	0.0329018	1.97566e-06	3.40363e-05
			1.26104	0.0138283	8.5714e-07	1.47667e-05	1.26125	-0.0300407	-1.7194e-06	-2.96216e-05	1.26146	-0.00619888	-3.53479e-07	-6.08969e-06	1.26063	0.0247955	1.4889e-06	2.56506e-05
			1.26271	0.0123978	7.6847e-07	1.32391e-05	1.26292	-0.0386238	-2.21066e-06	-3.80849e-05	1.26313	-0.00667572	-3.8067e-07	-6.55812e-06	1.26229	0.0133514	8.01717e-07	1.38119e-05
			1.26438	0.00905991	5.61574e-07	9.67471e-06	1.26458	-0.0476837	-2.72921e-06	-4.70184e-05	1.26479	-0.000953674	-5.43815e-08	-9.36875e-07	1.26396	0.00143051	8.58983e-08	1.47984e-06
			1.26604	0.00190735	1.18226e-07	2.03678e-06	1.26625	-0.0524521	-3.00213e-06	-5.17203e-05	1.26646	0.00667572	3.8067e-07	6.55812e-06	1.26562	-0.00715256	-4.29491e-07	-7.39921e-06
			1.26771	-0.00476837	-2.95565e-07	-5.09195e-06	1.26792	-0.0553131	-3.16589e-06	-5.45414e-05	1.26812	0.0128746	7.3415e-07	1.26478e-05	1.26729	-0.0123978	-7.44452e-07	-1.28253e-05
			1.26937	-0.00810623	-5.02461e-07	-8.65632e-06	1.26958	-0.0567436	-3.24776e-06	-5.59519e-05	1.26979	0.0166893	9.51676e-07	1.63953e-05	1.26896	-0.0152588	-9.16248e-07	-1.5785e-05
			1.27104	-0.00667572	-4.13792e-07	-7.12873e-06	1.27125	-0.0538826	-3.08401e-06	-5.31308e-05	1.27146	0.0219345	1.25077e-06	2.15481e-05	1.27062	-0.0152588	-9.16248e-07	-1.5785e-05
			1.27271	-0.000953674	-5.91131e-08	-1.01839e-06	1.27292	-0.0452995	-2.59275e-06	-4.46675e-05	1.27313	0.0271797	1.54987e-06	2.67009e-05	1.27229	-0.00858307	-5.1539e-07	-8.87905e-06
			1.27438	0.00619888	3.84235e-07	6.61954e-06	1.27458	-0.0376701	-2.15608e-06	-3.71446e-05	1.27479	0.0286102	1.63144e-06	2.81062e-05	1.27396	0.00190735	1.14531e-07	1.97312e-06
			1.27604	0.0133514	8.27583e-07	1.42575e-05	1.27625	-0.0329018	-1.88316e-06	-3.24427e-05	1.27646	0.0276566	1.57706e-06	2.71694e-05	1.27563	0.0114441	6.87186e-07	1.18387e-05
			1.27771	0.0200272	1.24137e-06	2.13862e-05	1.27792	-0.0309944	-1.77399e-06	-3.0562e-05	1.27812	0.026226	1.49549e-06	2.57641e-05	1.27729	0.0195503	1.17394e-06	2.02245e-05
			1.27937	0.0271797	1.68472e-06	2.90241e-05	1.27958	-0.0309944	-1.77399e-06	-3.0562e-05	1.27979	0.0243187	1.38673e-06	2.38903e-05	1.27896	0.0271797	1.63207e-06	2.8117e-05
			1.28104	0.0309944	1.92118e-06	3.30977e-05	1.28125	-0.0338554	-1.93774e-06	-3.33831e-05	1.28146	0.020504	1.1692e-06	2.01428e-05	1.28062	0.0352859	2.11882e-06	3.65027e-05
			1.28271	0.0281334	1.74384e-06	3.00425e-05	1.28292	-0.0376701	-2.15608e-06	-3.71446e-05	1.28313	0.0143051	8.15722e-07	1.40531e-05	1.28229	0.041008	2.46242e-06	4.24221e-05
			1.28438	0.0195503	1.21182e-06	2.0877e-05	1.28458	-0.0405312	-2.31983e-06	-3.99657e-05	1.28479	0.00667572	3.8067e-07	6.55812e-06	1.28396	0.041008	2.46242e-06	4.24221e-05
			1.28604	0.0114441	7.09357e-07	1.22207e-05	1.28625	-0.0414848	-2.37442e-06	-4.0906e-05	1.28646	0	0	0	1.28563	0.0367165	2.20472e-06	3.79826e-05
			1.28771	0.00762939	4.72905e-07	8.14712e-06	1.28792	-0.0414848	-2.37442e-06	-4.0906e-05	1.28812	-0.00667572	-3.8067e-07	-6.55812e-06	1.28729	0.0281334	1.68933e-06	2.91035e-05
			1.28937	0.00619888	3.84235e-07	6.61954e-06	1.28958	-0.0414848	-2.37442e-06	-4.0906e-05	1.28979	-0.0104904	-5.98196e-07	-1.03056e-05	1.28896	0.0190735	1.14531e-06	1.97312e-05
			1.29104	0.00429153	2.66009e-07	4.58276e-06	1.29125	-0.0429153	-2.45629e-06	-4.23166e-05	1.29146	-0.00762939	-4.35052e-07	-7.495e-06	1.29062	0.0114441	6.87186e-07	1.18387e-05
			1.29271	0.00476837	2.95565e-07	5.09195e-06	1.29292	-0.04673	-2.67463e-06	-4.60781e-05	1.29313	0.000476837	2.71907e-08	4.68437e-07	1.29229	0.00667572	4.00859e-07	6.90593e-06
			1.29438	0.00810623	5.02461e-07	8.65632e-06	1.29458	-0.0548363	-3.1386e-06	-5.40712e-05	1.29479	0.0128746	7.3415e-07	1.26478e-05	1.29396	0.00572205	3.43593e-07	5.91936e-06
			1.29604	0.0104904	6.50244e-07	1.12023e-05	1.29625	-0.0638962	-3.65715e-06	-6.30047e-05	1.29646	0.0252724	1.44111e-06	2.48272e-05	1.29563	0.00858307	5.1539e-07	8.87905e-06
			1.29771	0.0119209	7.38914e-07	1.27299e-05	1.29792	-0.0710487	-4.06653e-06	-7.00575e-05	1.29812	0.0362396	2.0665e-06	3.56012e-05	1.29729	0.0114441	6.87186e-07	1.18387e-05
			1.29937	0.0143051	8.86696e-07	1.52759e-05	1.29958	-0.0734329	-4.20299e-06	-7.24084e-05	1.29979	0.0429153	2.44717e-06	4.21594e-05	1.29896	0.0123978	7.44452e-07	1.28253e-05
			1.30104	0.0200272	1.24137e-06	2.13862e-05	1.30125	-0.0739098	-4.23028e-06	-7.28786e-05	1.30146	0.0433922	2.47436e-06	4.26278e-05	1.30062	0.0128746	7.73084e-07	1.33186e-05
			1.30271	0.0267029	1.65517e-06	2.85149e-05	1.30292	-0.0715256	-4.09382e-06	-7.05277e-05	1.30313	0.0386238	2.20245e-06	3.79434e-05	1.30229	0.0143051	8.58983e-07	1.47984e-05
			1.30438	0.0329018	2.0394e-06	3.51345e-05	1.30458	-0.0648499	-3.71173e-06	-6.39451e-05	1.30479	0.0295639	1.68583e-06	2.90431e-05	1.30396	0.0162125	9.73514e-07	1.67715e-05
			1.30604	0.0386238	2.39408e-06	4.12448e-05	1.30625	-0.0567436	-3.24776e-06	-5.59519e-05	1.30646	0.0190735	1.08763e-06	1.87375e-05	1.30563	0.0171661	1.03078e-06	1.77581e-05
			1.30771	0.0424385	2.63053e-06	4.53184e-05	1.30792	-0.0524521	-3.00213e-06	-5.17203e-05	1.30812	0.00905991	5.16624e-07	8.90031e-06	1.30729	0.0200272	1.20258e-06	2.07178e-05
			1.30937	0.0429153	2.66009e-06	4.58276e-05	1.30958	-0.0538826	-3.08401e-06	-5.31308e-05	1.30979	0.00286102	1.63144e-07	2.81062e-06	1.30896	0.0243187	1.46027e-06	2.51573e-05
			1.31104	0.0386238	2.39408e-06	4.12448e-05	1.31125	-0.0553131	-3.16589e-06	-5.45414e-05	1.31146	-0.000953674	-5.43815e-08	-9.36875e-07	1.31062	0.0267029	1.60343e-06	2.76237e-05
			1.31271	0.0329018	2.0394e-06	3.51345e-05	1.31292	-0.0548363	-3.1386e-06	-5.40712e-05	1.31313	-0.00572205	-3.26289e-07	-5.62125e-06	1.31229	0.0257492	1.54617e-06	2.66371e-05
			1.31438	0.0271797	1.68472e-06	2.90241e-05	1.31458	-0.0538826	-3.08401e-06	-5.31308e-05	1.31479	-0.0104904	-5.98196e-07	-1.03056e-05	1.31396	0.0214577	1.28847e-06	2.21976e-05
			1.31604	0.020504	1.27093e-06	2.18954e-05	1.31625	-0.0534058	-3.05672e-06	-5.26607e-05	1.31646	-0.0114441	-6.52578e-07	-1.12425e-05	1.31563	0.0181198	1.08804e-06	1.87447e-05
			1.31771	0.0143051	8.86696e-07	1.52759e-05	1.31792	-0.0524521	-3.00213e-06	-5.17203e-05	1.31812	-0.00524521	-2.99098e-07	-5.15281e-06	1.31729	0.0157356	9.44881e-07	1.62783e-05
			1.31937	0.00858307	5.32018e-07	9.16552e-06	1.31958	-0.0524521	-3.00213e-06	-5.17203e-05	1.31979	0.00190735	1.08763e-07	1.87375e-06	1.31896	0.0152588	9.16248e-07	1.5785e-05
			1.32104	0.00333786	2.06896e-07	3.56437e-06	1.32125	-0.0534058	-3.05672e-06	-5.26607e-05	1.32146	0.00905991	5.16624e-07	8.90031e-06	1.32062	0.0143051	8.58983e-07	1.47984e-05
			1.32271	-0.000476837	-2.95565e-08	-5.09195e-07	1.32292	-0.0557899	-3.19318e-06	-5.50116e-05	1.32313	0.0171661	9.78866e-07	1.68637e-05	1.32229	0.0114441	6.87186e-07	1.18387e-05
			1.32438	-0.000476837	-2.95565e-08	-5.09195e-07	1.32458	-0.0572205	-3.27506e-06	-5.64221e-05	1.32479	0.0271797	1.54987e-06	2.67009e-05	1.32396	0.00810623	4.86757e-07	8.38577e-06
			1.32604	0.0038147	2.36452e-07	4.07356e-06	1.32625	-0.0581741	-3.32964e-06	-5.73625e-05	1.32646	0.0352859	2.01211e-06	3.46644e-05	1.32563	0.00572205	3.43593e-07	5.91936e-06
			1.32771	0.00905991	5.61574e-07	9.67471e-06	1.32792	-0.0572205	-3.27506e-06	-5.64221e-05	1.32812	0.0376701	2.14807e-06	3.70066e-05	1.32729	0.00476837	2.86328e-07	4.9328e-06
			1.32937	0.0143051	8.86696e-07	1.52759e-05	1.32958	-0.0543594	-3.1113e-06	-5.3601e-05	1.32979	0.0367165	2.09369e-06	3.60697e-05	1.32896	0.00190735	1.14531e-07	1.97312e-06
			1.33104	0.0219345	1.3596e-06	2.3423e-05	1.33125	-0.0505447	-2.89297e-06	-4.98395e-05	1.33146	0.0329018	1.87616e-06	3.23222e-05	1.33062	0	0	0
			1.33271	0.0305176	1.89162e-06	3.25885e-05	1.33292	-0.0457764	-2.62004e-06	-4.51377e-05	1.33312	0.0286102	1.63144e-06	2.81062e-05	1.33229	0.00238419	1.43164e-07	2.4664e-06
			1.33438	0.0348091	2.15763e-06	3.71713e-05	1.33458	-0.0433922	-2.48358e-06	-4.27868e-05	1.33479	0.023365	1.33235e-06	2.29534e-05	1.33396	0.00953674	5.72655e-07	9.86561e-06
			1.33604	0.0333786	2.06896e-06	3.56437e-05	1.33625	-0.0443459	-2.53817e-06	-4.37272e-05	1.33646	0.0185966	1.06044e-06	1.82691e-05	1.33563	0.0171661	1.03078e-06	1.77581e-05
			1.33771	0.0309944	1.92118e-06	3.30977e-05	1.33792	-0.0481606	-2.75651e-06	-4.74886e-05	1.33813	0.0152588	8.70103e-07	1.499e-05	1.33729	0.023365	1.403e-06	2.41707e-05
			1.33937	0.0290871	1.80295e-06	3.10609e-05	1.33958	-0.0534058	-3.05672e-06	-5.26607e-05	1.33979	0.0128746	7.3415e-07	1.26478e-05	1.33896	0.0290871	1.7466e-06	3.00901e-05
			1.34104	0.0271797	1.68472e-06	2.90241e-05	1.34125	-0.058651	-3.35693e-06	-5.78327e-05	1.34146	0.0114441	6.52578e-07	1.12425e-05	1.34062	0.0333786	2.00429e-06	3.45296e-05
			1.34271	0.0238419	1.47783e-06	2.54598e-05	1.34292	-0.064373	-3.68444e-06	-6.34749e-05	1.34312	0.0123978	7.06959e-07	1.21794e-05	1.34229	0.0343323	2.06156e-06	3.55162e-05
			1.34438	0.0200272	1.24137e-06	2.13862e-05	1.34458	-0.0686646	-3.93007e-06	-6.77066e-05	1.34479	0.0157356	8.97294e-07	1.54584e-05	1.34396	0.0324249	1.94703e-06	3.35431e-05
			1.34604	0.0181198	1.12315e-06	1.93494e-05	1.34625	-0.0710487	-4.06653e-06	-7.00575e-05	1.34646	0.0200272	1.14201e-06	1.96744e-05	1.34563	0.0290871	1.7466e-06	3.00901e-05
			1.34771	0.0190735	1.18226e-06	2.03678e-05	1.34792	-0.0720024	-4.12111e-06	-7.09978e-05	1.34813	0.023365	1.33235e-06	2.29534e-05	1.34729	0.0247955	1.4889e-06	2.56506e-05
			1.34937	0.020504	1.27093e-06	2.18954e-05	1.34958	-0.0724792	-4.1484e-06	-7.1468e-05	1.34979	0.0267029	1.52268e-06	2.62325e-05	1.34896	0.0195503	1.17394e-06	2.02245e-05
			1.35104	0.0209808	1.30049e-06	2.24046e-05	1.35125	-0.0720024	-4.12111e-06	-7.09978e-05	1.35146	0.0309944	1.7674e-06	3.04484e-05	1.35062	0.0157356	9.44881e-07	1.62783e-05
			1.35271	0.0209808	1.30049e-06	2.24046e-05	1.35292	-0.0677109	-3.87548e-06	-6.67662e-05	1.35312	0.0333786	1.90335e-06	3.27906e-05	1.35229	0.0152588	9.16248e-07	1.5785e-05
			1.35438	0.0238419	1.47783e-06	2.54598e-05	1.35458	-0.0610352	-3.49339e-06	-6.01836e-05	1.35479	0.0319481	1.82178e-06	3.13853e-05	1.35396	0.0162125	9.73514e-07	1.67715e-05
			1.35604	0.0271797	1.68472e-06	2.90241e-05	1.35625	-0.0538826	-3.08401e-06	-5.31308e-05	1.35646	0.0281334	1.60425e-06	2.76378e-05	1.35563	0.0162125	9.73514e-07	1.67715e-05
			1.35771	0.0286102	1.77339e-06	3.05517e-05	1.35792	-0.0457764	-2.62004e-06	-4.51377e-05	1.35813	0.0243187	1.38673e-06	2.38903e-05	1.35729	0.0171661	1.03078e-06	1.77581e-05
			1.35938	0.0286102	1.77339e-06	3.05517e-05	1.35958	-0.0348091	-1.99233e-06	-3.43235e-05	1.35979	0.0200272	1.14201e-06	1.96744e-05	1.35896	0.020504	1.23121e-06	2.12111e-05
			1.36104	0.0281334	1.74384e-06	3.00425e-05	1.36125	-0.0252724	-1.44648e-06	-2.49198e-05	1.36146	0.0162125	9.24485e-07	1.59269e-05	1.36062	0.026226	1.5748e-06	2.71304e-05
			1.36271	0.0276566	1.71428e-06	2.95333e-05	1.36292	-0.0219345	-1.25544e-06	-2.16285e-05	1.36312	0.0128746	7.3415e-07	1.26478e-05	1.36229	0.0314713	1.88976e-06	3.25565e-05
			1.36437	0.0257492	1.59605e-06	2.74965e-05	1.36458	-0.0257492	-1.47378e-06	-2.539e-05	1.36479	0.0104904	5.98196e-07	1.03056e-05	1.36396	0.0348091	2.09019e-06	3.60095e-05
			1.36604	0.0214577	1.33004e-06	2.29138e-05	1.36625	-0.0314713	-1.80128e-06	-3.10322e-05	1.36646	0.00762939	4.35052e-07	7.495e-06	1.36563	0.0352859	2.11882e-06	3.65027e-05
			1.36771	0.0190735	1.18226e-06	2.03678e-05	1.36792	-0.0395775	-2.26525e-06	-3.90253e-05	1.36813	0.00524521	2.99098e-07	5.15281e-06	1.36729	0.0338554	2.03293e-06	3.50229e-05
			1.36938	0.0200272	1.24137e-06	2.13862e-05	1.36958	-0.0495911	-2.83838e-06	-4.88992e-05	1.36979	0.00524521	2.99098e-07	5.15281e-06	1.36896	0.0286102	1.71797e-06	2.95968e-05
			1.37104	0.0238419	1.47783e-06	2.54598e-05	1.37125	-0.0591278	-3.38422e-06	-5.83029e-05	1.37146	0.00953674	5.43815e-07	9.36875e-06	1.37062	0.020504	1.23121e-06	2.12111e-05
			1.37271	0.0252724	1.5665e-06	2.69874e-05	1.37292	-0.064373	-3.68444e-06	-6.34749e-05	1.37312	0.0152588	8.70103e-07	1.499e-05	1.37229	0.0104904	6.29921e-07	1.08522e-05
			1.37437	0.0247955	1.53694e-06	2.64782e-05	1.37458	-0.0653267	-3.73902e-06	-6.44153e-05	1.37479	0.0200272	1.14201e-06	1.96744e-05	1.37396	0.000953674	5.72655e-08	9.86561e-07
			1.37604	0.023365	1.44827e-06	2.49506e-05	1.37625	-0.0648499	-3.71173e-06	-6.39451e-05	1.37646	0.0228882	1.30516e-06	2.2485e-05	1.37563	-0.00429153	-2.57695e-07	-4.43952e-06
			1.37771	0.0219345	1.3596e-06	2.3423e-05	1.37792	-0.061512	-3.52069e-06	-6.06538e-05	1.37813	0.0247955	1.41392e-06	2.43587e-05	1.37729	-0.00858307	-5.1539e-07	-8.87905e-06
			1.37938	0.0195503	1.21182e-06	2.0877e-05	1.37958	-0.0553131	-3.16589e-06	-5.45414e-05	1.37979	0.0243187	1.38673e-06	2.38903e-05	1.37896	-0.00953674	-5.72655e-07	-9.86561e-06
			1.38104	0.0152588	9.45809e-07	1.62942e-05	1.38125	-0.0472069	-2.70192e-06	-4.65483e-05	1.38146	0.0200272	1.14201e-06	1.96744e-05	1.38062	-0.00762939	-4.58124e-07	-7.89249e-06
			1.38271	0.0138283	8.5714e-07	1.47667e-05	1.38292	-0.0386238	-2.21066e-06	-3.80849e-05	1.38312	0.0138283	7.88531e-07	1.35847e-05	1.38229	-0.00572205	-3.43593e-07	-5.91936e-06
			1.38437	0.0162125	1.00492e-06	1.73126e-05	1.38458	-0.0309944	-1.77399e-06	-3.0562e-05	1.38479	0.00810623	4.62242e-07	7.96344e-06	1.38396	-0.00286102	-1.71797e-07	-2.95968e-06
			1.38604	0.0195503	1.21182e-06	2.0877e-05	1.38625	-0.0243187	-1.3919e-06	-2.39794e-05	1.38646	0.00333786	1.90335e-07	3.27906e-06	1.38563	-0.000476837	-2.86328e-08	-4.9328e-07
			1.38771	0.020504	1.27093e-06	2.18954e-05	1.38792	-0.0200272	-1.14627e-06	-1.97477e-05	1.38813	-0.000476837	-2.71907e-08	-4.68437e-07	1.38729	0.00286102	1.71797e-07	2.95968e-06
			1.38938	0.0195503	1.21182e-06	2.0877e-05	1.38958	-0.0185966	-1.06439e-06	-1.83372e-05	1.38979	-0.00429153	-2.44717e-07	-4.21594e-06	1.38896	0.00476837	2.86328e-07	4.9328e-06
			1.39104	0.0185966	1.15271e-06	1.98586e-05	1.39125	-0.0228882	-1.31002e-06	-2.25689e-05	1.39146	-0.00810623	-4.62242e-07	-7.96344e-06	1.39062	0.0038147	2.29062e-07	3.94624e-06
			1.39271	0.0162125	1.00492e-06	1.73126e-05	1.39292	-0.0305176	-1.7467e-06	-3.00918e-05	1.39312	-0.0104904	-5.98196e-07	-1.03056e-05	1.39229	0.00238419	1.43164e-07	2.4664e-06
			1.39437	0.0123978	7.6847e-07	1.32391e-05	1.39458	-0.0386238	-2.21066e-06	-3.80849e-05	1.39479	-0.0109673	-6.25387e-07	-1.07741e-05	1.39396	0.00238419	1.43164e-07	2.4664e-06
			1.39604	0.00953674	5.91131e-07	1.01839e-05	1.39625	-0.0457764	-2.62004e-06	-4.51377e-05	1.39646	-0.00715256	-4.07861e-07	-7.02656e-06	1.39562	0.00429153	2.57695e-07	4.43952e-06
			1.39771	0.00953674	5.91131e-07	1.01839e-05	1.39792	-0.0524521	-3.00213e-06	-5.17203e-05	1.39813	0.000953674	5.43815e-08	9.36875e-07	1.39729	0.0038147	2.29062e-07	3.94624e-06
			1.39938	0.00858307	5.32018e-07	9.16552e-06	1.39958	-0.0605583	-3.4661e-06	-5.97134e-05	1.39979	0.00905991	5.16624e-07	8.90031e-06	1.39896	0.00190735	1.14531e-07	1.97312e-06
			1.40104	0.00524521	3.25122e-07	5.60115e-06	1.40125	-0.067234	-3.84819e-06	-6.6296e-05	1.40146	0.0171661	9.78866e-07	1.68637e-05	1.40063	0.000476837	2.86328e-08	4.9328e-07
			1.40271	0.00286102	1.77339e-07	3.05517e-06	1.40292	-0.0720024	-4.12111e-06	-7.09978e-05	1.40312	0.0209808	1.19639e-06	2.06112e-05	1.40229	0	0	0
			1.40437	0.00429153	2.66009e-07	4.58276e-06	1.40458	-0.0720024	-4.12111e-06	-7.09978e-05	1.40479	0.0214577	1.22358e-06	2.10797e-05	1.40396	-0.000953674	-5.72655e-08	-9.86561e-07
			1.40604	0.00905991	5.61574e-07	9.67471e-06	1.40625	-0.0681877	-3.90277e-06	-6.72364e-05	1.40646	0.0181198	1.03325e-06	1.78006e-05	1.40562	-0.00143051	-8.58983e-08	-1.47984e-06
			1.40771	0.0119209	7.38914e-07	1.27299e-05	1.40792	-0.0600815	-3.43881e-06	-5.92432e-05	1.40813	0.0133514	7.6134e-07	1.31162e-05	1.40729	0.00524521	3.1496e-07	5.42608e-06
			1.40938	0.014782	9.16253e-07	1.57851e-05	1.40958	-0.0476837	-2.72921e-06	-4.70184e-05	1.40979	0.0104904	5.98196e-07	1.03056e-05	1.40896	0.0157356	9.44881e-07	1.62783e-05
			1.41104	0.0190735	1.18226e-06	2.03678e-05	1.41125	-0.0343323	-1.96503e-06	-3.38533e-05	1.41146	0.00762939	4.35052e-07	7.495e-06	1.41063	0.0257492	1.54617e-06	2.66371e-05
			1.41271	0.023365	1.44827e-06	2.49506e-05	1.41292	-0.0200272	-1.14627e-06	-1.97477e-05	1.41312	0.00572205	3.26289e-07	5.62125e-06	1.41229	0.0314713	1.88976e-06	3.25565e-05
			1.41437	0.0252724	1.5665e-06	2.69874e-05	1.41458	-0.00953674	-5.45843e-07	-9.40369e-06	1.41479	0.00286102	1.63144e-07	2.81062e-06	1.41396	0.0333786	2.00429e-06	3.45296e-05
			1.41604	0.0238419	1.47783e-06	2.54598e-05	1.41625	-0.00476837	-2.72921e-07	-4.70184e-06	1.41646	0.00143051	8.15722e-08	1.40531e-06	1.41562	0.0319481	1.91839e-06	3.30498e-05
			1.41771	0.0219345	1.3596e-06	2.3423e-05	1.41792	-0.00667572	-3.8209e-07	-6.58258e-06	1.41813	-0.00190735	-1.08763e-07	-1.87375e-06	1.41729	0.0257492	1.54617e-06	2.66371e-05
			1.41938	0.0214577	1.33004e-06	2.29138e-05	1.41958	-0.0128746	-7.36888e-07	-1.2695e-05	1.41979	-0.00524521	-2.99098e-07	-5.15281e-06	1.41896	0.0181198	1.08804e-06	1.87447e-05
			1.42104	0.0209808	1.30049e-06	2.24046e-05	1.42125	-0.020504	-1.17356e-06	-2.02179e-05	1.42146	-0.00810623	-4.62242e-07	-7.96344e-06	1.42063	0.0123978	7.44452e-07	1.28253e-05
			1.42271	0.0195503	1.21182e-06	2.0877e-05	1.42292	-0.0300407	-1.7194e-06	-2.96216e-05	1.42312	-0.00667572	-3.8067e-07	-6.55812e-06	1.42229	0.0109673	6.58553e-07	1.13454e-05
			1.42437	0.0162125	1.00492e-06	1.73126e-05	1.42458	-0.0400543	-2.29254e-06	-3.94955e-05	1.42479	0	0	0	1.42396	0.0133514	8.01717e-07	1.38119e-05
			1.42604	0.0133514	8.27583e-07	1.42575e-05	1.42625	-0.0500679	-2.86567e-06	-4.93694e-05	1.42646	0.00858307	4.89433e-07	8.43187e-06	1.42562	0.0171661	1.03078e-06	1.77581e-05
			1.42771	0.0114441	7.09357e-07	1.22207e-05	1.42792	-0.0581741	-3.32964e-06	-5.73625e-05	1.42813	0.017643	1.00606e-06	1.73322e-05	1.42729	0.020504	1.23121e-06	2.12111e-05
			1.42938	0.0109673	6.798e-07	1.17115e-05	1.42958	-0.0629425	-3.60256e-06	-6.20643e-05	1.42979	0.0247955	1.41392e-06	2.43587e-05	1.42896	0.0228882	1.37437e-06	2.36775e-05
			1.43104	0.0143051	8.86696e-07	1.52759e-05	1.43125	-0.0658035	-3.76631e-06	-6.48855e-05	1.43146	0.0314713	1.79459e-06	3.09169e-05	1.43063	0.0228882	1.37437e-06	2.36775e-05
			1.43271	0.0209808	1.30049e-06	2.24046e-05	1.43292	-0.0658035	-3.76631e-06	-6.48855e-05	1.43312	0.0338554	1.93054e-06	3.32591e-05	1.43229	0.0214577	1.28847e-06	2.21976e-05
			1.43437	0.0281334	1.74384e-06	3.00425e-05	1.43458	-0.0648499	-3.71173e-06	-6.39451e-05	1.43479	0.0319481	1.82178e-06	3.13853e-05	1.43396	0.0200272	1.20258e-06	2.07178e-05
			1.43604	0.0319481	1.98029e-06	3.41161e-05	1.43625	-0.0596046	-3.41152e-06	-5.87731e-05	1.43646	0.0247955	1.41392e-06	2.43587e-05	1.43562	0.0185966	1.11668e-06	1.92379e-05
			1.43771	0.0329018	2.0394e-06	3.51345e-05	1.43792	-0.0510216	-2.92026e-06	-5.03097e-05	1.43813	0.0152588	8.70103e-07	1.499e-05	1.43729	0.0185966	1.11668e-06	1.92379e-05
			1.43938	0.0338554	2.09851e-06	3.61529e-05	1.43958	-0.0414848	-2.37442e-06	-4.0906e-05	1.43979	0.00667572	3.8067e-07	6.55812e-06	1.43896	0.0185966	1.11668e-06	1.92379e-05
			1.44104	0.0333786	2.06896e-06	3.56437e-05	1.44125	-0.0329018	-1.88316e-06	-3.24427e-05	1.44146	-0.00190735	-1.08763e-07	-1.87375e-06	1.44063	0.020504	1.23121e-06	2.12111e-05
			1.44271	0.0300407	1.86206e-06	3.20793e-05	1.44292	-0.026226	-1.50107e-06	-2.58601e-05	1.44312	-0.00810623	-4.62242e-07	-7.96344e-06	1.44229	0.0219345	1.31711e-06	2.26909e-05
			1.44437	0.0252724	1.5665e-06	2.69874e-05	1.44458	-0.0224113	-1.28273e-06	-2.20987e-05	1.44479	-0.0143051	-8.15722e-07	-1.40531e-05	1.44396	0.0228882	1.37437e-06	2.36775e-05
			1.44604	0.023365	1.44827e-06	2.49506e-05	1.44625	-0.0209808	-1.20085e-06	-2.06881e-05	1.44646	-0.0181198	-1.03325e-06	-1.78006e-05	1.44562	0.0228882	1.37437e-06	2.36775e-05
			1.44771	0.0219345	1.3596e-06	2.3423e-05	1.44792	-0.0214577	-1.22815e-06	-2.11583e-05	1.44813	-0.0195503	-1.11482e-06	-1.92059e-05	1.44729	0.0228882	1.37437e-06	2.36775e-05
			1.44938	0.017643	1.09359e-06	1.88402e-05	1.44958	-0.023365	-1.33731e-06	-2.3039e-05	1.44979	-0.0195503	-1.11482e-06	-1.92059e-05	1.44896	0.023365	1.403e-06	2.41707e-05
			1.45104	0.0104904	6.50244e-07	1.12023e-05	1.45125	-0.0267029	-1.52836e-06	-2.63303e-05	1.45146	-0.0162125	-9.24485e-07	-1.59269e-05	1.45063	0.023365	1.403e-06	2.41707e-05
			1.45271	0.00190735	1.18226e-07	2.03678e-06	1.45292	-0.0319481	-1.82857e-06	-3.15024e-05	1.45312	-0.00858307	-4.89433e-07	-8.43187e-06	1.45229	0.0224113	1.34574e-06	2.31842e-05
			1.45437	-0.00333786	-2.06896e-07	-3.56437e-06	1.45458	-0.0367165	-2.10149e-06	-3.62042e-05	1.45479	0.00286102	1.63144e-07	2.81062e-06	1.45396	0.020504	1.23121e-06	2.12111e-05
			1.45604	-0.00429153	-2.66009e-07	-4.58276e-06	1.45625	-0.0448227	-2.56546e-06	-4.41973e-05	1.45646	0.0128746	7.3415e-07	1.26478e-05	1.45562	0.0171661	1.03078e-06	1.77581e-05
			1.45771	-0.00190735	-1.18226e-07	-2.03678e-06	1.45792	-0.0529289	-3.02943e-06	-5.21905e-05	1.45812	0.0195503	1.11482e-06	1.92059e-05	1.45729	0.0123978	7.44452e-07	1.28253e-05
			1.45938	0.0038147	2.36452e-07	4.07356e-06	1.45958	-0.0562668	-3.22047e-06	-5.54818e-05	1.45979	0.0243187	1.38673e-06	2.38903e-05	1.45896	0.00905991	5.44022e-07	9.37233e-06
			1.46104	0.0119209	7.38914e-07	1.27299e-05	1.46125	-0.0543594	-3.1113e-06	-5.3601e-05	1.46146	0.0276566	1.57706e-06	2.71694e-05	1.46063	0.00953674	5.72655e-07	9.86561e-06
			1.46271	0.0224113	1.38916e-06	2.39322e-05	1.46292	-0.0491142	-2.81109e-06	-4.8429e-05	1.46313	0.026226	1.49549e-06	2.57641e-05	1.46229	0.0143051	8.58983e-07	1.47984e-05
			1.46437	0.0333786	2.06896e-06	3.56437e-05	1.46458	-0.0443459	-2.53817e-06	-4.37272e-05	1.46479	0.020504	1.1692e-06	2.01428e-05	1.46396	0.0238419	1.43164e-06	2.4664e-05
			1.46604	0.0429153	2.66009e-06	4.58276e-05	1.46625	-0.0367165	-2.10149e-06	-3.62042e-05	1.46646	0.014782	8.42913e-07	1.45216e-05	1.46562	0.0343323	2.06156e-06	3.55162e-05
			1.46771	0.0495911	3.07388e-06	5.29563e-05	1.46792	-0.0271797	-1.55565e-06	-2.68005e-05	1.46812	0.0114441	6.52578e-07	1.12425e-05	1.46729	0.0419617	2.51968e-06	4.34087e-05
			1.46938	0.0514984	3.19211e-06	5.49931e-05	1.46958	-0.020504	-1.17356e-06	-2.02179e-05	1.46979	0.00905991	5.16624e-07	8.90031e-06	1.46896	0.0457764	2.74874e-06	4.73549e-05
			1.47104	0.0472069	2.9261e-06	5.04103e-05	1.47125	-0.0195503	-1.11898e-06	-1.92776e-05	1.47146	0.00286102	1.63144e-07	2.81062e-06	1.47063	0.0452995	2.72011e-06	4.68616e-05
			1.47271	0.0376701	2.33497e-06	4.02264e-05	1.47292	-0.0224113	-1.28273e-06	-2.20987e-05	1.47313	-0.00333786	-1.90335e-07	-3.27906e-06	1.47229	0.0395775	2.37652e-06	4.09423e-05
			1.47437	0.0271797	1.68472e-06	2.90241e-05	1.47458	-0.0252724	-1.44648e-06	-2.49198e-05	1.47479	-0.00667572	-3.8067e-07	-6.55812e-06	1.47396	0.0305176	1.8325e-06	3.15699e-05
			1.47604	0.0166893	1.03448e-06	1.78218e-05	1.47625	-0.0300407	-1.7194e-06	-2.96216e-05	1.47646	-0.00572205	-3.26289e-07	-5.62125e-06	1.47562	0.0228882	1.37437e-06	2.36775e-05
			1.47771	0.00715256	4.43348e-07	7.63793e-06	1.47792	-0.0362396	-2.0742e-06	-3.5734e-05	1.47812	-0.000953674	-5.43815e-08	-9.36875e-07	1.47729	0.0190735	1.14531e-06	1.97312e-05
			1.47938	-0.000476837	-2.95565e-08	-5.09195e-07	1.47958	-0.043869	-2.51088e-06	-4.3257e-05	1.47979	0.0038147	2.17526e-07	3.7475e-06	1.47896	0.0166893	1.00215e-06	1.72648e-05
			1.48104	-0.00572205	-3.54678e-07	-6.11034e-06	1.48125	-0.0486374	-2.7838e-06	-4.79588e-05	1.48146	0.00905991	5.16624e-07	8.90031e-06	1.48063	0.014782	8.87615e-07	1.52917e-05
			1.48271	-0.00715256	-4.43348e-07	-7.63793e-06	1.48292	-0.0491142	-2.81109e-06	-4.8429e-05	1.48313	0.0166893	9.51676e-07	1.63953e-05	1.48229	0.0133514	8.01717e-07	1.38119e-05
			1.48438	-0.00667572	-4.13792e-07	-7.12873e-06	1.48458	-0.0452995	-2.59275e-06	-4.46675e-05	1.48479	0.0247955	1.41392e-06	2.43587e-05	1.48396	0.0104904	6.29921e-07	1.08522e-05
			1.48604	-0.00333786	-2.06896e-07	-3.56437e-06	1.48625	-0.038147	-2.18337e-06	-3.76148e-05	1.48646	0.0295639	1.68583e-06	2.90431e-05	1.48562	0.00667572	4.00859e-07	6.90593e-06
			1.48771	0.00190735	1.18226e-07	2.03678e-06	1.48792	-0.0314713	-1.80128e-06	-3.10322e-05	1.48812	0.0286102	1.63144e-06	2.81062e-05	1.48729	0.00333786	2.00429e-07	3.45296e-06
			1.48937	0.0114441	7.09357e-07	1.22207e-05	1.48958	-0.0247955	-1.41919e-06	-2.44496e-05	1.48979	0.0257492	1.4683e-06	2.52956e-05	1.48896	0.00476837	2.86328e-07	4.9328e-06
			1.49104	0.0214577	1.33004e-06	2.29138e-05	1.49125	-0.0214577	-1.22815e-06	-2.11583e-05	1.49146	0.0228882	1.30516e-06	2.2485e-05	1.49063	0.00858307	5.1539e-07	8.87905e-06
			1.49271	0.0290871	1.80295e-06	3.10609e-05	1.49292	-0.0200272	-1.14627e-06	-1.97477e-05	1.49313	0.0171661	9.78866e-07	1.68637e-05	1.49229	0.0123978	7.44452e-07	1.28253e-05
			1.49438	0.0333786	2.06896e-06	3.56437e-05	1.49458	-0.0224113	-1.28273e-06	-2.20987e-05	1.49479	0.0100136	5.71005e-07	9.83719e-06	1.49396	0.0162125	9.73514e-07	1.67715e-05
			1.49604	0.0352859	2.18718e-06	3.76805e-05	1.49625	-0.0276566	-1.58294e-06	-2.72707e-05	1.49646	0.0038147	2.17526e-07	3.7475e-06	1.49562	0.0185966	1.11668e-06	1.92379e-05
			1.49771	0.0343323	2.12807e-06	3.66621e-05	1.49792	-0.0329018	-1.88316e-06	-3.24427e-05	1.49812	0.00143051	8.15722e-08	1.40531e-06	1.49729	0.0181198	1.08804e-06	1.87447e-05
			1.49937	0.0295639	1.83251e-06	3.15701e-05	1.49958	-0.0367165	-2.10149e-06	-3.62042e-05	1.49979	0.00143051	8.15722e-08	1.40531e-06	1.49896	0.0128746	7.73084e-07	1.33186e-05
			1.50104	0.0243187	1.50738e-06	2.5969e-05	1.50125	-0.0405312	-2.31983e-06	-3.99657e-05	1.50146	0.00476837	2.71907e-07	4.68437e-06	1.50063	0.00524521	3.1496e-07	5.42608e-06
			1.50271	0.0195503	1.21182e-06	2.0877e-05	1.50292	-0.0457764	-2.62004e-06	-4.51377e-05	1.50313	0.0109673	6.25387e-07	1.07741e-05	1.50229	0.000953674	5.72655e-08	9.86561e-07
			1.50438	0.014782	9.16253e-07	1.57851e-05	1.50458	-0.0510216	-2.92026e-06	-5.03097e-05	1.50479	0.0185966	1.06044e-06	1.82691e-05	1.50396	0	0	0
			1.50604	0.00715256	4.43348e-07	7.63793e-06	1.50625	-0.0548363	-3.1386e-06	-5.40712e-05	1.50646	0.0252724	1.44111e-06	2.48272e-05	1.50562	-0.000953674	-5.72655e-08	-9.86561e-07
			1.50771	-0.00190735	-1.18226e-07	-2.03678e-06	1.50792	-0.0557899	-3.19318e-06	-5.50116e-05	1.50812	0.0300407	1.71302e-06	2.95116e-05	1.50729	-0.00476837	-2.86328e-07	-4.9328e-06
			1.50937	-0.00810623	-5.02461e-07	-8.65632e-06	1.50958	-0.0562668	-3.22047e-06	-5.54818e-05	1.50979	0.0338554	1.93054e-06	3.32591e-05	1.50896	-0.00905991	-5.44022e-07	-9.37233e-06
			1.51104	-0.00858307	-5.32018e-07	-9.16552e-06	1.51125	-0.0534058	-3.05672e-06	-5.26607e-05	1.51146	0.0357628	2.0393e-06	3.51328e-05	1.51063	-0.0114441	-6.87186e-07	-1.18387e-05
			1.51271	-0.0038147	-2.36452e-07	-4.07356e-06	1.51292	-0.0462532	-2.64734e-06	-4.56079e-05	1.51313	0.0348091	1.98492e-06	3.41959e-05	1.51229	-0.0104904	-6.29921e-07	-1.08522e-05
			1.51438	0.00143051	8.86696e-08	1.52759e-06	1.51458	-0.0376701	-2.15608e-06	-3.71446e-05	1.51479	0.0295639	1.68583e-06	2.90431e-05	1.51396	-0.00715256	-4.29491e-07	-7.39921e-06
			1.51604	0.00667572	4.13792e-07	7.12873e-06	1.51625	-0.0281334	-1.61024e-06	-2.77409e-05	1.51646	0.0214577	1.22358e-06	2.10797e-05	1.51562	-0.00333786	-2.00429e-07	-3.45296e-06
			1.51771	0.0143051	8.86696e-07	1.52759e-05	1.51792	-0.0228882	-1.31002e-06	-2.25689e-05	1.51812	0.0123978	7.06959e-07	1.21794e-05	1.51729	0.00333786	2.00429e-07	3.45296e-06
			1.51937	0.0214577	1.33004e-06	2.29138e-05	1.51958	-0.0219345	-1.25544e-06	-2.16285e-05	1.51979	0.00429153	2.44717e-07	4.21594e-06	1.51896	0.0119209	7.15819e-07	1.2332e-05
			1.52104	0.0247955	1.53694e-06	2.64782e-05	1.52125	-0.0267029	-1.52836e-06	-2.63303e-05	1.52146	-0.00190735	-1.08763e-07	-1.87375e-06	1.52062	0.0195503	1.17394e-06	2.02245e-05
			1.52271	0.0224113	1.38916e-06	2.39322e-05	1.52292	-0.0329018	-1.88316e-06	-3.24427e-05	1.52313	-0.00572205	-3.26289e-07	-5.62125e-06	1.52229	0.0224113	1.34574e-06	2.31842e-05
			1.52438	0.0200272	1.24137e-06	2.13862e-05	1.52458	-0.0367165	-2.10149e-06	-3.62042e-05	1.52479	-0.00715256	-4.07861e-07	-7.02656e-06	1.52396	0.0219345	1.31711e-06	2.26909e-05
			1.52604	0.0195503	1.21182e-06	2.0877e-05	1.52625	-0.0391006	-2.23795e-06	-3.85551e-05	1.52646	-0.00619888	-3.53479e-07	-6.08969e-06	1.52563	0.0214577	1.28847e-06	2.21976e-05
			1.52771	0.0181198	1.12315e-06	1.93494e-05	1.52792	-0.0395775	-2.26525e-06	-3.90253e-05	1.52812	-0.00429153	-2.44717e-07	-4.21594e-06	1.52729	0.0200272	1.20258e-06	2.07178e-05
			1.52937	0.0152588	9.45809e-07	1.62942e-05	1.52958	-0.0386238	-2.21066e-06	-3.80849e-05	1.52979	-0.00190735	-1.08763e-07	-1.87375e-06	1.52896	0.0166893	1.00215e-06	1.72648e-05
			1.53104	0.0123978	7.6847e-07	1.32391e-05	1.53125	-0.0362396	-2.0742e-06	-3.5734e-05	1.53146	0.000953674	5.43815e-08	9.36875e-07	1.53062	0.0104904	6.29921e-07	1.08522e-05
			1.53271	0.0104904	6.50244e-07	1.12023e-05	1.53292	-0.0367165	-2.10149e-06	-3.62042e-05	1.53313	0.00238419	1.35954e-07	2.34219e-06	1.53229	0.00238419	1.43164e-07	2.4664e-06
			1.53438	0.0104904	6.50244e-07	1.12023e-05	1.53458	-0.0391006	-2.23795e-06	-3.85551e-05	1.53479	0.00619888	3.53479e-07	6.08969e-06	1.53396	-0.00715256	-4.29491e-07	-7.39921e-06
			1.53604	0.0100136	6.20687e-07	1.06931e-05	1.53625	-0.0414848	-2.37442e-06	-4.0906e-05	1.53646	0.0119209	6.79768e-07	1.17109e-05	1.53563	-0.0143051	-8.58983e-07	-1.47984e-05
			1.53771	0.0104904	6.50244e-07	1.12023e-05	1.53792	-0.0400543	-2.29254e-06	-3.94955e-05	1.53812	0.0181198	1.03325e-06	1.78006e-05	1.53729	-0.0171661	-1.03078e-06	-1.77581e-05
			1.53937	0.0119209	7.38914e-07	1.27299e-05	1.53958	-0.0348091	-1.99233e-06	-3.43235e-05	1.53979	0.0214577	1.22358e-06	2.10797e-05	1.53896	-0.014782	-8.87615e-07	-1.52917e-05
			1.54104	0.0143051	8.86696e-07	1.52759e-05	1.54125	-0.0290871	-1.66482e-06	-2.86813e-05	1.54146	0.0209808	1.19639e-06	2.06112e-05	1.54062	-0.00858307	-5.1539e-07	-8.87905e-06
			1.54271	0.0181198	1.12315e-06	1.93494e-05	1.54292	-0.023365	-1.33731e-06	-2.3039e-05	1.54313	0.0214577	1.22358e-06	2.10797e-05	1.54229	-0.000476837	-2.86328e-08	-4.9328e-07
			1.54438	0.0214577	1.33004e-06	2.29138e-05	1.54458	-0.020504	-1.17356e-06	-2.02179e-05	1.54479	0.0190735	1.08763e-06	1.87375e-05	1.54396	0.0100136	6.01288e-07	1.03589e-05
			1.54604	0.0238419	1.47783e-06	2.54598e-05	1.54625	-0.0209808	-1.20085e-06	-2.06881e-05	1.54646	0.0157356	8.97294e-07	1.54584e-05	1.54563	0.0200272	1.20258e-06	2.07178e-05
			1.54771	0.0243187	1.50738e-06	2.5969e-05	1.54792	-0.0257492	-1.47378e-06	-2.539e-05	1.54812	0.0104904	5.98196e-07	1.03056e-05	1.54729	0.0252724	1.51754e-06	2.61439e-05
			1.54937	0.023365	1.44827e-06	2.49506e-05	1.54958	-0.0343323	-1.96503e-06	-3.38533e-05	1.54979	0.00667572	3.8067e-07	6.55812e-06	1.54896	0.0257492	1.54617e-06	2.66371e-05
			1.55104	0.0219345	1.3596e-06	2.3423e-05	1.55125	-0.0424385	-2.429e-06	-4.18464e-05	1.55146	-0.000476837	-2.71907e-08	-4.68437e-07	1.55062	0.0228882	1.37437e-06	2.36775e-05
			1.55271	0.0195503	1.21182e-06	2.0877e-05	1.55292	-0.0481606	-2.75651e-06	-4.74886e-05	1.55313	-0.00858307	-4.89433e-07	-8.43187e-06	1.55229	0.017643	1.05941e-06	1.82514e-05
			1.55438	0.0171661	1.06404e-06	1.8331e-05	1.55458	-0.0505447	-2.89297e-06	-4.98395e-05	1.55479	-0.0143051	-8.15722e-07	-1.40531e-05	1.55396	0.0100136	6.01288e-07	1.03589e-05
			1.55604	0.014782	9.16253e-07	1.57851e-05	1.55625	-0.0519753	-2.97484e-06	-5.12501e-05	1.55646	-0.0138283	-7.88531e-07	-1.35847e-05	1.55563	0.00429153	2.57695e-07	4.43952e-06
			1.55771	0.0123978	7.6847e-07	1.32391e-05	1.55792	-0.0514984	-2.94755e-06	-5.07799e-05	1.55812	-0.00905991	-5.16624e-07	-8.90031e-06	1.55729	0.0038147	2.29062e-07	3.94624e-06
			1.55937	0.00905991	5.61574e-07	9.67471e-06	1.55958	-0.0491142	-2.81109e-06	-4.8429e-05	1.55979	-0.00524521	-2.99098e-07	-5.15281e-06	1.55896	0.00572205	3.43593e-07	5.91936e-06
			1.56104	0.00286102	1.77339e-07	3.05517e-06	1.56125	-0.0462532	-2.64734e-06	-4.56079e-05	1.56146	0.00143051	8.15722e-08	1.40531e-06	1.56062	0.00524521	3.1496e-07	5.42608e-06
			1.56271	-0.00429153	-2.66009e-07	-4.58276e-06	1.56292	-0.0448227	-2.56546e-06	-4.41973e-05	1.56313	0.00810623	4.62242e-07	7.96344e-06	1.56229	0.0038147	2.29062e-07	3.94624e-06
			1.56438	-0.00810623	-5.02461e-07	-8.65632e-06	1.56458	-0.0429153	-2.45629e-06	-4.23166e-05	1.56479	0.0128746	7.3415e-07	1.26478e-05	1.56396	0.00572205	3.43593e-07	5.91936e-06
			1.56604	-0.00619888	-3.84235e-07	-6.61954e-06	1.56625	-0.041008	-2.34712e-06	-4.04359e-05	1.56646	0.0133514	7.6134e-07	1.31162e-05	1.56563	0.00715256	4.29491e-07	7.39921e-06
			1.56771	-0.000476837	-2.95565e-08	-5.09195e-07	1.56792	-0.041008	-2.34712e-06	-4.04359e-05	1.56812	0.0119209	6.79768e-07	1.17109e-05	1.56729	0.00524521	3.1496e-07	5.42608e-06
			1.56937	0.00762939	4.72905e-07	8.14712e-06	1.56958	-0.0400543	-2.29254e-06	-3.94955e-05	1.56979	0.0123978	7.06959e-07	1.21794e-05	1.56896	0.0038147	2.29062e-07	3.94624e-06
			1.57104	0.0185966	1.15271e-06	1.98586e-05	1.57125	-0.0362396	-2.0742e-06	-3.5734e-05	1.57146	0.0143051	8.15722e-07	1.40531e-05	1.57062	0.00762939	4.58124e-07	7.89249e-06
			1.57271	0.0295639	1.83251e-06	3.15701e-05	1.57292	-0.0309944	-1.77399e-06	-3.0562e-05	1.57313	0.0185966	1.06044e-06	1.82691e-05	1.57229	0.0138283	8.3035e-07	1.43051e-05
			1.57438	0.0371933	2.30541e-06	3.97172e-05	1.57458	-0.0267029	-1.52836e-06	-2.63303e-05	1.57479	0.0228882	1.30516e-06	2.2485e-05	1.57396	0.0181198	1.08804e-06	1.87447e-05
			1.57604	0.0376701	2.33497e-06	4.02264e-05	1.57625	-0.0247955	-1.41919e-06	-2.44496e-05	1.57646	0.026226	1.49549e-06	2.57641e-05	1.57563	0.0214577	1.28847e-06	2.21976e-05
			1.57771	0.0314713	1.95073e-06	3.36069e-05	1.57792	-0.0252724	-1.44648e-06	-2.49198e-05	1.57812	0.0267029	1.52268e-06	2.62325e-05	1.57729	0.0247955	1.4889e-06	2.56506e-05
			1.57937	0.0238419	1.47783e-06	2.54598e-05	1.57958	-0.0305176	-1.7467e-06	-3.00918e-05	1.57979	0.0243187	1.38673e-06	2.38903e-05	1.57896	0.0257492	1.54617e-06	2.66371e-05
			1.58104	0.017643	1.09359e-06	1.88402e-05	1.58125	-0.038147	-2.18337e-06	-3.76148e-05	1.58146	0.0209808	1.19639e-06	2.06112e-05	1.58062	0.0238419	1.43164e-06	2.4664e-05
			1.58271	0.0123978	7.6847e-07	1.32391e-05	1.58292	-0.0462532	-2.64734e-06	-4.56079e-05	1.58312	0.017643	1.00606e-06	1.73322e-05	1.58229	0.0224113	1.34574e-06	2.31842e-05
			1.58438	0.00572205	3.54678e-07	6.11034e-06	1.58458	-0.0519753	-2.97484e-06	-5.12501e-05	1.58479	0.0157356	8.97294e-07	1.54584e-05	1.58396	0.020504	1.23121e-06	2.12111e-05
			1.58604	0.000476837	2.95565e-08	5.09195e-07	1.58625	-0.0534058	-3.05672e-06	-5.26607e-05	1.58646	0.0138283	7.88531e-07	1.35847e-05	1.58563	0.0162125	9.73514e-07	1.67715e-05
			1.58771	-0.00190735	-1.18226e-07	-2.03678e-06	1.58792	-0.0514984	-2.94755e-06	-5.07799e-05	1.58813	0.0138283	7.88531e-07	1.35847e-05	1.58729	0.0104904	6.29921e-07	1.08522e-05
			1.58937	-0.000476837	-2.95565e-08	-5.09195e-07	1.58958	-0.0457764	-2.62004e-06	-4.51377e-05	1.58979	0.014782	8.42913e-07	1.45216e-05	1.58896	0.00619888	3.72226e-07	6.41265e-06
			1.59104	0.00333786	2.06896e-07	3.56437e-06	1.59125	-0.0376701	-2.15608e-06	-3.71446e-05	1.59146	0.0152588	8.70103e-07	1.499e-05	1.59062	0.00286102	1.71797e-07	2.95968e-06
			1.59271	0.00905991	5.61574e-07	9.67471e-06	1.59292	-0.0300407	-1.7194e-06	-2.96216e-05	1.59312	0.0152588	8.70103e-07	1.499e-05	1.59229	0	0	0
			1.59438	0.014782	9.16253e-07	1.57851e-05	1.59458	-0.0257492	-1.47378e-06	-2.539e-05	1.59479	0.0157356	8.97294e-07	1.54584e-05	1.59396	0.00143051	8.58983e-08	1.47984e-06
			1.59604	0.0190735	1.18226e-06	2.03678e-05	1.59625	-0.0228882	-1.31002e-06	-2.25689e-05	1.59646	0.0166893	9.51676e-07	1.63953e-05	1.59563	0.00619888	3.72226e-07	6.41265e-06
			1.59771	0.0224113	1.38916e-06	2.39322e-05	1.59792	-0.0214577	-1.22815e-06	-2.11583e-05	1.59813	0.0166893	9.51676e-07	1.63953e-05	1.59729	0.0123978	7.44452e-07	1.28253e-05
			1.59937	0.0247955	1.53694e-06	2.64782e-05	1.59958	-0.0200272	-1.14627e-06	-1.97477e-05	1.59979	0.014782	8.42913e-07	1.45216e-05	1.59896	0.017643	1.05941e-06	1.82514e-05
			1.60104	0.0257492	1.59605e-06	2.74965e-05	1.60125	-0.0200272	-1.14627e-06	-1.97477e-05	1.60146	0.0114441	6.52578e-07	1.12425e-05	1.60062	0.0219345	1.31711e-06	2.26909e-05
			1.60271	0.023365	1.44827e-06	2.49506e-05	1.60292	-0.0219345	-1.25544e-06	-2.16285e-05	1.60312	0.00715256	4.07861e-07	7.02656e-06	1.60229	0.026226	1.5748e-06	2.71304e-05
			1.60438	0.0209808	1.30049e-06	2.24046e-05	1.60458	-0.0247955	-1.41919e-06	-2.44496e-05	1.60479	0.00143051	8.15722e-08	1.40531e-06	1.60396	0.0267029	1.60343e-06	2.76237e-05
			1.60604	0.0209808	1.30049e-06	2.24046e-05	1.60625	-0.0281334	-1.61024e-06	-2.77409e-05	1.60646	-0.00238419	-1.35954e-07	-2.34219e-06	1.60563	0.0252724	1.51754e-06	2.61439e-05
			1.60771	0.0219345	1.3596e-06	2.3423e-05	1.60792	-0.0314713	-1.80128e-06	-3.10322e-05	1.60813	-0.00238419	-1.35954e-07	-2.34219e-06	1.60729	0.0219345	1.31711e-06	2.26909e-05
			1.60938	0.0228882	1.41871e-06	2.44414e-05	1.60958	-0.0343323	-1.96503e-06	-3.38533e-05	1.60979	0.00238419	1.35954e-07	2.34219e-06	1.60896	0.0181198	1.08804e-06	1.87447e-05
			1.61104	0.0219345	1.3596e-06	2.3423e-05	1.61125	-0.0367165	-2.10149e-06	-3.62042e-05	1.61146	0.00953674	5.43815e-07	9.36875e-06	1.61062	0.0138283	8.3035e-07	1.43051e-05
			1.61271	0.0185966	1.15271e-06	1.98586e-05	1.61292	-0.0400543	-2.29254e-06	-3.94955e-05	1.61312	0.017643	1.00606e-06	1.73322e-05	1.61229	0.0114441	6.87186e-07	1.18387e-05
			1.61437	0.014782	9.16253e-07	1.57851e-05	1.61458	-0.0433922	-2.48358e-06	-4.27868e-05	1.61479	0.0252724	1.44111e-06	2.48272e-05	1.61396	0.00953674	5.72655e-07	9.86561e-06
			1.61604	0.0104904	6.50244e-07	1.12023e-05	1.61625	-0.0486374	-2.7838e-06	-4.79588e-05	1.61646	0.0319481	1.82178e-06	3.13853e-05	1.61563	0.00905991	5.44022e-07	9.37233e-06
			1.61771	0.00762939	4.72905e-07	8.14712e-06	1.61792	-0.0519753	-2.97484e-06	-5.12501e-05	1.61813	0.0376701	2.14807e-06	3.70066e-05	1.61729	0.0104904	6.29921e-07	1.08522e-05
			1.61938	0.00524521	3.25122e-07	5.60115e-06	1.61958	-0.0519753	-2.97484e-06	-5.12501e-05	1.61979	0.041008	2.3384e-06	4.02856e-05	1.61896	0.0162125	9.73514e-07	1.67715e-05
			1.62104	0.00524521	3.25122e-07	5.60115e-06	1.62125	-0.0472069	-2.70192e-06	-4.65483e-05	1.62146	0.0414848	2.36559e-06	4.07541e-05	1.62062	0.0247955	1.4889e-06	2.56506e-05
			1.62271	0.00953674	5.91131e-07	1.01839e-05	1.62292	-0.0405312	-2.31983e-06	-3.99657e-05	1.62312	0.0395775	2.25683e-06	3.88803e-05	1.62229	0.0314713	1.88976e-06	3.25565e-05
			1.62437	0.0157356	9.75366e-07	1.68034e-05	1.62458	-0.0333786	-1.91045e-06	-3.29129e-05	1.62479	0.0362396	2.0665e-06	3.56012e-05	1.62396	0.0357628	2.14746e-06	3.6996e-05
			1.62604	0.0224113	1.38916e-06	2.39322e-05	1.62625	-0.0252724	-1.44648e-06	-2.49198e-05	1.62646	0.0314713	1.79459e-06	3.09169e-05	1.62563	0.0395775	2.37652e-06	4.09423e-05
			1.62771	0.0267029	1.65517e-06	2.85149e-05	1.62792	-0.0200272	-1.14627e-06	-1.97477e-05	1.62813	0.0257492	1.4683e-06	2.52956e-05	1.62729	0.0452995	2.72011e-06	4.68616e-05
			1.62938	0.0276566	1.71428e-06	2.95333e-05	1.62958	-0.0185966	-1.06439e-06	-1.83372e-05	1.62979	0.020504	1.1692e-06	2.01428e-05	1.62896	0.0476837	2.86328e-06	4.9328e-05
			1.63104	0.0252724	1.5665e-06	2.69874e-05	1.63125	-0.0195503	-1.11898e-06	-1.92776e-05	1.63146	0.0162125	9.24485e-07	1.59269e-05	1.63062	0.0433922	2.60558e-06	4.48885e-05
			1.63271	0.020504	1.27093e-06	2.18954e-05	1.63292	-0.0214577	-1.22815e-06	-2.11583e-05	1.63312	0.0123978	7.06959e-07	1.21794e-05	1.63229	0.0352859	2.11882e-06	3.65027e-05
			1.63437	0.0143051	8.86696e-07	1.52759e-05	1.63458	-0.0243187	-1.3919e-06	-2.39794e-05	1.63479	0.0100136	5.71005e-07	9.83719e-06	1.63396	0.0267029	1.60343e-06	2.76237e-05
			1.63604	0.00667572	4.13792e-07	7.12873e-06	1.63625	-0.0286102	-1.63753e-06	-2.82111e-05	1.63646	0.0100136	5.71005e-07	9.83719e-06	1.63563	0.0190735	1.14531e-06	1.97312e-05
			1.63771	0.000476837	2.95565e-08	5.09195e-07	1.63792	-0.0324249	-1.85586e-06	-3.19725e-05	1.63813	0.0123978	7.06959e-07	1.21794e-05	1.63729	0.0123978	7.44452e-07	1.28253e-05
			1.63938	-0.00238419	-1.47783e-07	-2.54598e-06	1.63958	-0.0357628	-2.04691e-06	-3.52638e-05	1.63979	0.014782	8.42913e-07	1.45216e-05	1.63896	0.00810623	4.86757e-07	8.38577e-06
			1.64104	-0.00333786	-2.06896e-07	-3.56437e-06	1.64125	-0.0391006	-2.23795e-06	-3.85551e-05	1.64146	0.0190735	1.08763e-06	1.87375e-05	1.64062	0.00715256	4.29491e-07	7.39921e-06
			1.64271	-0.00476837	-2.95565e-07	-5.09195e-06	1.64292	-0.0419617	-2.40171e-06	-4.13762e-05	1.64312	0.0228882	1.30516e-06	2.2485e-05	1.64229	0.0104904	6.29921e-07	1.08522e-05
			1.64437	-0.00715256	-4.43348e-07	-7.63793e-06	1.64458	-0.0414848	-2.37442e-06	-4.0906e-05	1.64479	0.0267029	1.52268e-06	2.62325e-05	1.64396	0.0138283	8.3035e-07	1.43051e-05
			1.64604	-0.00572205	-3.54678e-07	-6.11034e-06	1.64625	-0.0362396	-2.0742e-06	-3.5734e-05	1.64646	0.0271797	1.54987e-06	2.67009e-05	1.64562	0.017643	1.05941e-06	1.82514e-05
			1.64771	-0.00190735	-1.18226e-07	-2.03678e-06	1.64792	-0.0286102	-1.63753e-06	-2.82111e-05	1.64813	0.0224113	1.27796e-06	2.20166e-05	1.64729	0.0224113	1.34574e-06	2.31842e-05
			1.64938	0.00238419	1.47783e-07	2.54598e-06	1.64958	-0.0219345	-1.25544e-06	-2.16285e-05	1.64979	0.0162125	9.24485e-07	1.59269e-05	1.64896	0.0271797	1.63207e-06	2.8117e-05
			1.65104	0.00572205	3.54678e-07	6.11034e-06	1.65125	-0.017643	-1.00981e-06	-1.73968e-05	1.65146	0.0104904	5.98196e-07	1.03056e-05	1.65063	0.0314713	1.88976e-06	3.25565e-05
			1.65271	0.0109673	6.798e-07	1.17115e-05	1.65292	-0.0162125	-9.27932e-07	-1.59863e-05	1.65312	0.00762939	4.35052e-07	7.495e-06	1.65229	0.0348091	2.09019e-06	3.60095e-05
			1.65437	0.0171661	1.06404e-06	1.8331e-05	1.65458	-0.0181198	-1.0371e-06	-1.7867e-05	1.65479	0.00619888	3.53479e-07	6.08969e-06	1.65396	0.0357628	2.14746e-06	3.6996e-05
			1.65604	0.0219345	1.3596e-06	2.3423e-05	1.65625	-0.0224113	-1.28273e-06	-2.20987e-05	1.65646	0.00524521	2.99098e-07	5.15281e-06	1.65562	0.0329018	1.97566e-06	3.40363e-05
			1.65771	0.0243187	1.50738e-06	2.5969e-05	1.65792	-0.026226	-1.50107e-06	-2.58601e-05	1.65813	0.00524521	2.99098e-07	5.15281e-06	1.65729	0.0243187	1.46027e-06	2.51573e-05
			1.65938	0.0224113	1.38916e-06	2.39322e-05	1.65958	-0.0295639	-1.69211e-06	-2.91514e-05	1.65979	0.00524521	2.99098e-07	5.15281e-06	1.65896	0.0119209	7.15819e-07	1.2332e-05
			1.66104	0.0185966	1.15271e-06	1.98586e-05	1.66125	-0.0333786	-1.91045e-06	-3.29129e-05	1.66146	0.00572205	3.26289e-07	5.62125e-06	1.66063	0.00143051	8.58983e-08	1.47984e-06
			1.66271	0.0138283	8.5714e-07	1.47667e-05	1.66292	-0.0357628	-2.04691e-06	-3.52638e-05	1.66312	0.00619888	3.53479e-07	6.08969e-06	1.66229	-0.00524521	-3.1496e-07	-5.42608e-06
			1.66437	0.00762939	4.72905e-07	8.14712e-06	1.66458	-0.0362396	-2.0742e-06	-3.5734e-05	1.66479	0.00810623	4.62242e-07	7.96344e-06	1.66396	-0.00810623	-4.86757e-07	-8.38577e-06
			1.66604	0	0	0	1.66625	-0.0376701	-2.15608e-06	-3.71446e-05	1.66646	0.0133514	7.6134e-07	1.31162e-05	1.66562	-0.00905991	-5.44022e-07	-9.37233e-06
			1.66771	-0.00715256	-4.43348e-07	-7.63793e-06	1.66792	-0.0419617	-2.40171e-06	-4.13762e-05	1.66813	0.0181198	1.03325e-06	1.78006e-05	1.66729	-0.00762939	-4.58124e-07	-7.89249e-06
			1.66938	-0.0114441	-7.09357e-07	-1.22207e-05	1.66958	-0.04673	-2.67463e-06	-4.60781e-05	1.66979	0.0219345	1.25077e-06	2.15481e-05	1.66896	-0.00429153	-2.57695e-07	-4.43952e-06
			1.67104	-0.0114441	-7.09357e-07	-1.22207e-05	1.67125	-0.0472069	-2.70192e-06	-4.65483e-05	1.67146	0.0228882	1.30516e-06	2.2485e-05	1.67063	-0.00143051	-8.58983e-08	-1.47984e-06
			1.67271	-0.0100136	-6.20687e-07	-1.06931e-05	1.67292	-0.043869	-2.51088e-06	-4.3257e-05	1.67312	0.0224113	1.27796e-06	2.20166e-05	1.67229	0.00190735	1.14531e-07	1.97312e-06
			1.67437	-0.00524521	-3.25122e-07	-5.60115e-06	1.67458	-0.0419617	-2.40171e-06	-4.13762e-05	1.67479	0.0209808	1.19639e-06	2.06112e-05	1.67396	0.00905991	5.44022e-07	9.37233e-06
			1.67604	0.00333786	2.06896e-07	3.56437e-06	1.67625	-0.0424385	-2.429e-06	-4.18464e-05	1.67646	0.0166893	9.51676e-07	1.63953e-05	1.67562	0.0171661	1.03078e-06	1.77581e-05
			1.67771	0.0123978	7.6847e-07	1.32391e-05	1.67792	-0.0414848	-2.37442e-06	-4.0906e-05	1.67813	0.0128746	7.3415e-07	1.26478e-05	1.67729	0.0238419	1.43164e-06	2.4664e-05
			1.67938	0.017643	1.09359e-06	1.88402e-05	1.67958	-0.0405312	-2.31983e-06	-3.99657e-05	1.67979	0.00953674	5.43815e-07	9.36875e-06	1.67896	0.0281334	1.68933e-06	2.91035e-05
			1.68104	0.0185966	1.15271e-06	1.98586e-05	1.68125	-0.041008	-2.34712e-06	-4.04359e-05	1.68146	0.00762939	4.35052e-07	7.495e-06	1.68063	0.0329018	1.97566e-06	3.40363e-05
			1.68271	0.0185966	1.15271e-06	1.98586e-05	1.68292	-0.0419617	-2.40171e-06	-4.13762e-05	1.68312	0.00429153	2.44717e-07	4.21594e-06	1.68229	0.0362396	2.17609e-06	3.74893e-05
			1.68437	0.0166893	1.03448e-06	1.78218e-05	1.68458	-0.0414848	-2.37442e-06	-4.0906e-05	1.68479	-0.000476837	-2.71907e-08	-4.68437e-07	1.68396	0.0343323	2.06156e-06	3.55162e-05
			1.68604	0.0114441	7.09357e-07	1.22207e-05	1.68625	-0.0400543	-2.29254e-06	-3.94955e-05	1.68646	-0.00333786	-1.90335e-07	-3.27906e-06	1.68562	0.0286102	1.71797e-06	2.95968e-05
			1.68771	0.00572205	3.54678e-07	6.11034e-06	1.68792	-0.0386238	-2.21066e-06	-3.80849e-05	1.68813	-0.00619888	-3.53479e-07	-6.08969e-06	1.68729	0.0228882	1.37437e-06	2.36775e-05
			1.68938	0	0	0	1.68958	-0.0371933	-2.12879e-06	-3.66744e-05	1.68979	-0.00619888	-3.53479e-07	-6.08969e-06	1.68896	0.0195503	1.17394e-06	2.02245e-05
			1.69104	-0.00572205	-3.54678e-07	-6.11034e-06	1.69125	-0.0348091	-1.99233e-06	-3.43235e-05	1.69146	-0.00190735	-1.08763e-07	-1.87375e-06	1.69063	0.0162125	9.73514e-07	1.67715e-05
			1.69271	-0.0119209	-7.38914e-07	-1.27299e-05	1.69292	-0.0338554	-1.93774e-06	-3.33831e-05	1.69312	0.00524521	2.99098e-07	5.15281e-06	1.69229	0.0119209	7.15819e-07	1.2332e-05
			1.69437	-0.0185966	-1.15271e-06	-1.98586e-05	1.69458	-0.0319481	-1.82857e-06	-3.15024e-05	1.69479	0.0152588	8.70103e-07	1.499e-05	1.69396	0.00619888	3.72226e-07	6.41265e-06
			1.69604	-0.0224113	-1.38916e-06	-2.39322e-05	1.69625	-0.0286102	-1.63753e-06	-2.82111e-05	1.69646	0.0243187	1.38673e-06	2.38903e-05	1.69562	0.00143051	8.58983e-08	1.47984e-06
			1.69771	-0.0214577	-1.33004e-06	-2.29138e-05	1.69792	-0.023365	-1.33731e-06	-2.3039e-05	1.69813	0.0319481	1.82178e-06	3.13853e-05	1.69729	-0.00238419	-1.43164e-07	-2.4664e-06
			1.69938	-0.0152588	-9.45809e-07	-1.62942e-05	1.69958	-0.0181198	-1.0371e-06	-1.7867e-05	1.69979	0.0357628	2.0393e-06	3.51328e-05	1.69896	-0.00429153	-2.57695e-07	-4.43952e-06
			1.70104	-0.00762939	-4.72905e-07	-8.14712e-06	1.70125	-0.0166893	-9.55225e-07	-1.64565e-05	1.70146	0.0343323	1.95773e-06	3.37275e-05	1.70063	-0.00143051	-8.58983e-08	-1.47984e-06
			1.70271	0.000476837	2.95565e-08	5.09195e-07	1.70292	-0.0157356	-9.0064e-07	-1.55161e-05	1.70312	0.0281334	1.60425e-06	2.76378e-05	1.70229	0.00619888	3.72226e-07	6.41265e-06
			1.70437	0.00953674	5.91131e-07	1.01839e-05	1.70458	-0.0152588	-8.73348e-07	-1.50459e-05	1.70479	0.0185966	1.06044e-06	1.82691e-05	1.70396	0.0152588	9.16248e-07	1.5785e-05
			1.70604	0.0181198	1.12315e-06	1.93494e-05	1.70625	-0.0157356	-9.0064e-07	-1.55161e-05	1.70646	0.0100136	5.71005e-07	9.83719e-06	1.70562	0.0252724	1.51754e-06	2.61439e-05
			1.70771	0.0214577	1.33004e-06	2.29138e-05	1.70792	-0.0181198	-1.0371e-06	-1.7867e-05	1.70812	0.0038147	2.17526e-07	3.7475e-06	1.70729	0.0338554	2.03293e-06	3.50229e-05
			1.70938	0.0209808	1.30049e-06	2.24046e-05	1.70958	-0.0214577	-1.22815e-06	-2.11583e-05	1.70979	0.000953674	5.43815e-08	9.36875e-07	1.70896	0.0386238	2.31925e-06	3.99557e-05
			1.71104	0.0209808	1.30049e-06	2.24046e-05	1.71125	-0.0252724	-1.44648e-06	-2.49198e-05	1.71146	0.000476837	2.71907e-08	4.68437e-07	1.71063	0.0362396	2.17609e-06	3.74893e-05
			1.71271	0.0228882	1.41871e-06	2.44414e-05	1.71292	-0.0290871	-1.66482e-06	-2.86813e-05	1.71313	0.000953674	5.43815e-08	9.36875e-07	1.71229	0.0300407	1.80386e-06	3.10767e-05
			1.71437	0.023365	1.44827e-06	2.49506e-05	1.71458	-0.0333786	-1.91045e-06	-3.29129e-05	1.71479	0.00333786	1.90335e-07	3.27906e-06	1.71396	0.023365	1.403e-06	2.41707e-05
			1.71604	0.020504	1.27093e-06	2.18954e-05	1.71625	-0.0376701	-2.15608e-06	-3.71446e-05	1.71646	0.00667572	3.8067e-07	6.55812e-06	1.71562	0.0162125	9.73514e-07	1.67715e-05
			1.71771	0.0171661	1.06404e-06	1.8331e-05	1.71792	-0.041008	-2.34712e-06	-4.04359e-05	1.71812	0.0123978	7.06959e-07	1.21794e-05	1.71729	0.00810623	4.86757e-07	8.38577e-06
			1.71938	0.0123978	7.6847e-07	1.32391e-05	1.71958	-0.0443459	-2.53817e-06	-4.37272e-05	1.71979	0.017643	1.00606e-06	1.73322e-05	1.71896	-0.000476837	-2.86328e-08	-4.9328e-07
			1.72104	0.00810623	5.02461e-07	8.65632e-06	1.72125	-0.0472069	-2.70192e-06	-4.65483e-05	1.72146	0.0224113	1.27796e-06	2.20166e-05	1.72063	-0.00762939	-4.58124e-07	-7.89249e-06
			1.72271	0.00333786	2.06896e-07	3.56437e-06	1.72292	-0.0510216	-2.92026e-06	-5.03097e-05	1.72313	0.026226	1.49549e-06	2.57641e-05	1.72229	-0.0138283	-8.3035e-07	-1.43051e-05
			1.72437	0.00190735	1.18226e-07	2.03678e-06	1.72458	-0.0557899	-3.19318e-06	-5.50116e-05	1.72479	0.0290871	1.65863e-06	2.85747e-05	1.72396	-0.0195503	-1.17394e-06	-2.02245e-05
			1.72604	0.00524521	3.25122e-07	5.60115e-06	1.72625	-0.0567436	-3.24776e-06	-5.59519e-05	1.72646	0.0314713	1.79459e-06	3.09169e-05	1.72562	-0.0214577	-1.28847e-06	-2.21976e-05
			1.72771	0.0100136	6.20687e-07	1.06931e-05	1.72792	-0.0524521	-3.00213e-06	-5.17203e-05	1.72812	0.0309944	1.7674e-06	3.04484e-05	1.72729	-0.0181198	-1.08804e-06	-1.87447e-05
			1.72938	0.0152588	9.45809e-07	1.62942e-05	1.72958	-0.0429153	-2.45629e-06	-4.23166e-05	1.72979	0.0290871	1.65863e-06	2.85747e-05	1.72896	-0.00858307	-5.1539e-07	-8.87905e-06
			1.73104	0.0181198	1.12315e-06	1.93494e-05	1.73125	-0.0338554	-1.93774e-06	-3.33831e-05	1.73146	0.0252724	1.44111e-06	2.48272e-05	1.73063	0.0038147	2.29062e-07	3.94624e-06
			1.73271	0.0214577	1.33004e-06	2.29138e-05	1.73292	-0.0257492	-1.47378e-06	-2.539e-05	1.73313	0.0214577	1.22358e-06	2.10797e-05	1.73229	0.014782	8.87615e-07	1.52917e-05
			1.73438	0.0219345	1.3596e-06	2.3423e-05	1.73458	-0.0190735	-1.09169e-06	-1.88074e-05	1.73479	0.0181198	1.03325e-06	1.78006e-05	1.73396	0.0228882	1.37437e-06	2.36775e-05
			1.73604	0.0190735	1.18226e-06	2.03678e-05	1.73625	-0.0157356	-9.0064e-07	-1.55161e-05	1.73646	0.014782	8.42913e-07	1.45216e-05	1.73562	0.0252724	1.51754e-06	2.61439e-05
			1.73771	0.0143051	8.86696e-07	1.52759e-05	1.73792	-0.0171661	-9.82517e-07	-1.69266e-05	1.73812	0.0109673	6.25387e-07	1.07741e-05	1.73729	0.0247955	1.4889e-06	2.56506e-05
			1.73937	0.00858307	5.32018e-07	9.16552e-06	1.73958	-0.0238419	-1.36461e-06	-2.35092e-05	1.73979	0.00810623	4.62242e-07	7.96344e-06	1.73896	0.020504	1.23121e-06	2.12111e-05
			1.74104	0.00429153	2.66009e-07	4.58276e-06	1.74125	-0.0295639	-1.69211e-06	-2.91514e-05	1.74146	0.00524521	2.99098e-07	5.15281e-06	1.74063	0.0123978	7.44452e-07	1.28253e-05
			1.74271	0.000953674	5.91131e-08	1.01839e-06	1.74292	-0.0314713	-1.80128e-06	-3.10322e-05	1.74313	0.00429153	2.44717e-07	4.21594e-06	1.74229	0.0038147	2.29062e-07	3.94624e-06
			1.74438	-0.000476837	-2.95565e-08	-5.09195e-07	1.74458	-0.0319481	-1.82857e-06	-3.15024e-05	1.74479	0.00476837	2.71907e-07	4.68437e-06	1.74396	-0.00333786	-2.00429e-07	-3.45296e-06
			1.74604	-0.00190735	-1.18226e-07	-2.03678e-06	1.74625	-0.0352859	-2.01962e-06	-3.47936e-05	1.74646	0.00524521	2.99098e-07	5.15281e-06	1.74562	-0.00715256	-4.29491e-07	-7.39921e-06
			1.74771	-0.00238419	-1.47783e-07	-2.54598e-06	1.74792	-0.0414848	-2.37442e-06	-4.0906e-05	1.74812	0.00715256	4.07861e-07	7.02656e-06	1.74729	-0.0104904	-6.29921e-07	-1.08522e-05
			1.74937	-0.00143051	-8.86696e-08	-1.52759e-06	1.74958	-0.0476837	-2.72921e-06	-4.70184e-05	1.74979	0.0100136	5.71005e-07	9.83719e-06	1.74896	-0.0119209	-7.15819e-07	-1.2332e-05
			1.75104	0	0	0	1.75125	-0.0524521	-3.00213e-06	-5.17203e-05	1.75146	0.0143051	8.15722e-07	1.40531e-05	1.75063	-0.0114441	-6.87186e-07	-1.18387e-05
			1.75271	0.00429153	2.66009e-07	4.58276e-06	1.75292	-0.0543594	-3.1113e-06	-5.3601e-05	1.75313	0.0162125	9.24485e-07	1.59269e-05	1.75229	-0.00715256	-4.29491e-07	-7.39921e-06
			1.75438	0.00953674	5.91131e-07	1.01839e-05	1.75458	-0.0529289	-3.02943e-06	-5.21905e-05	1.75479	0.0143051	8.15722e-07	1.40531e-05	1.75396	0.000953674	5.72655e-08	9.86561e-07
			1.75604	0.0162125	1.00492e-06	1.73126e-05	1.75625	-0.0443459	-2.53817e-06	-4.37272e-05	1.75646	0.0128746	7.3415e-07	1.26478e-05	1.75562	0.00762939	4.58124e-07	7.89249e-06
			1.75771	0.0214577	1.33004e-06	2.29138e-05	1.75792	-0.0314713	-1.80128e-06	-3.10322e-05	1.75812	0.0109673	6.25387e-07	1.07741e-05	1.75729	0.0119209	7.15819e-07	1.2332e-05
			1.75937	0.0243187	1.50738e-06	2.5969e-05	1.75958	-0.0200272	-1.14627e-06	-1.97477e-05	1.75979	0.00762939	4.35052e-07	7.495e-06	1.75896	0.0138283	8.3035e-07	1.43051e-05
			1.76104	0.0252724	1.5665e-06	2.69874e-05	1.76125	-0.0143051	-8.18764e-07	-1.41055e-05	1.76146	0.0038147	2.17526e-07	3.7475e-06	1.76063	0.0152588	9.16248e-07	1.5785e-05
			1.76271	0.0238419	1.47783e-06	2.54598e-05	1.76292	-0.0152588	-8.73348e-07	-1.50459e-05	1.76313	0.000476837	2.71907e-08	4.68437e-07	1.76229	0.0166893	1.00215e-06	1.72648e-05
			1.76438	0.0190735	1.18226e-06	2.03678e-05	1.76458	-0.0214577	-1.22815e-06	-2.11583e-05	1.76479	-0.000953674	-5.43815e-08	-9.36875e-07	1.76396	0.0166893	1.00215e-06	1.72648e-05
			1.76604	0.0128746	7.98027e-07	1.37483e-05	1.76625	-0.0319481	-1.82857e-06	-3.15024e-05	1.76646	-0.00190735	-1.08763e-07	-1.87375e-06	1.76562	0.0162125	9.73514e-07	1.67715e-05
			1.76771	0.00667572	4.13792e-07	7.12873e-06	1.76792	-0.0433922	-2.48358e-06	-4.27868e-05	1.76812	-0.00190735	-1.08763e-07	-1.87375e-06	1.76729	0.0157356	9.44881e-07	1.62783e-05
			1.76937	0.000953674	5.91131e-08	1.01839e-06	1.76958	-0.0538826	-3.08401e-06	-5.31308e-05	1.76979	0.00190735	1.08763e-07	1.87375e-06	1.76896	0.0152588	9.16248e-07	1.5785e-05
			1.77104	-0.00524521	-3.25122e-07	-5.60115e-06	1.77125	-0.0600815	-3.43881e-06	-5.92432e-05	1.77146	0.00953674	5.43815e-07	9.36875e-06	1.77062	0.0114441	6.87186e-07	1.18387e-05
			1.77271	-0.0133514	-8.27583e-07	-1.42575e-05	1.77292	-0.0619888	-3.54798e-06	-6.1124e-05	1.77313	0.0181198	1.03325e-06	1.78006e-05	1.77229	0.00667572	4.00859e-07	6.90593e-06
			1.77438	-0.0200272	-1.24137e-06	-2.13862e-05	1.77458	-0.0624657	-3.57527e-06	-6.15942e-05	1.77479	0.0243187	1.38673e-06	2.38903e-05	1.77396	0.00190735	1.14531e-07	1.97312e-06
			1.77604	-0.0243187	-1.50738e-06	-2.5969e-05	1.77625	-0.0624657	-3.57527e-06	-6.15942e-05	1.77646	0.0276566	1.57706e-06	2.71694e-05	1.77563	-0.00238419	-1.43164e-07	-2.4664e-06
			1.77771	-0.023365	-1.44827e-06	-2.49506e-05	1.77792	-0.0610352	-3.49339e-06	-6.01836e-05	1.77812	0.0295639	1.68583e-06	2.90431e-05	1.77729	-0.00619888	-3.72226e-07	-6.41265e-06
			1.77937	-0.0162125	-1.00492e-06	-1.73126e-05	1.77958	-0.0543594	-3.1113e-06	-5.3601e-05	1.77979	0.0305176	1.74021e-06	2.998e-05	1.77896	-0.00619888	-3.72226e-07	-6.41265e-06
			1.78104	-0.00524521	-3.25122e-07	-5.60115e-06	1.78125	-0.0448227	-2.56546e-06	-4.41973e-05	1.78146	0.0276566	1.57706e-06	2.71694e-05	1.78062	-0.00190735	-1.14531e-07	-1.97312e-06
			1.78271	0.00810623	5.02461e-07	8.65632e-06	1.78292	-0.0371933	-2.12879e-06	-3.66744e-05	1.78313	0.0243187	1.38673e-06	2.38903e-05	1.78229	0.0038147	2.29062e-07	3.94624e-06
			1.78438	0.0209808	1.30049e-06	2.24046e-05	1.78458	-0.0309944	-1.77399e-06	-3.0562e-05	1.78479	0.0214577	1.22358e-06	2.10797e-05	1.78396	0.0100136	6.01288e-07	1.03589e-05
			1.78604	0.0314713	1.95073e-06	3.36069e-05	1.78625	-0.0252724	-1.44648e-06	-2.49198e-05	1.78646	0.0185966	1.06044e-06	1.82691e-05	1.78563	0.0166893	1.00215e-06	1.72648e-05
			1.78771	0.0371933	2.30541e-06	3.97172e-05	1.78792	-0.0209808	-1.20085e-06	-2.06881e-05	1.78812	0.0138283	7.88531e-07	1.35847e-05	1.78729	0.023365	1.403e-06	2.41707e-05
			1.78937	0.0371933	2.30541e-06	3.97172e-05	1.78958	-0.0209808	-1.20085e-06	-2.06881e-05	1.78979	0.00619888	3.53479e-07	6.08969e-06	1.78896	0.026226	1.5748e-06	2.71304e-05
			1.79104	0.0329018	2.0394e-06	3.51345e-05	1.79125	-0.0247955	-1.41919e-06	-2.44496e-05	1.79146	-0.000953674	-5.43815e-08	-9.36875e-07	1.79062	0.0247955	1.4889e-06	2.56506e-05
			1.79271	0.0252724	1.5665e-06	2.69874e-05	1.79292	-0.0281334	-1.61024e-06	-2.77409e-05	1.79313	-0.00619888	-3.53479e-07	-6.08969e-06	1.79229	0.0224113	1.34574e-06	2.31842e-05
			1.79438	0.017643	1.09359e-06	1.88402e-05	1.79458	-0.0314713	-1.80128e-06	-3.10322e-05	1.79479	-0.00858307	-4.89433e-07	-8.43187e-06	1.79396	0.0195503	1.17394e-06	2.02245e-05
			1.79604	0.00953674	5.91131e-07	1.01839e-05	1.79625	-0.038147	-2.18337e-06	-3.76148e-05	1.79646	-0.00667572	-3.8067e-07	-6.55812e-06	1.79563	0.0152588	9.16248e-07	1.5785e-05
			1.79771	0.00286102	1.77339e-07	3.05517e-06	1.79792	-0.0472069	-2.70192e-06	-4.65483e-05	1.79812	-0.00143051	-8.15722e-08	-1.40531e-06	1.79729	0.0104904	6.29921e-07	1.08522e-05
			1.79937	-0.00333786	-2.06896e-07	-3.56437e-06	1.79958	-0.0562668	-3.22047e-06	-5.54818e-05	1.79979	0.00667572	3.8067e-07	6.55812e-06	1.79896	0.00619888	3.72226e-07	6.41265e-06
			1.80104	-0.00715256	-4.43348e-07	-7.63793e-06	1.80125	-0.0634193	-3.62985e-06	-6.25345e-05	1.80146	0.0143051	8.15722e-07	1.40531e-05	1.80062	0.00143051	8.58983e-08	1.47984e-06
			1.80271	-0.00810623	-5.02461e-07	-8.65632e-06	1.80292	-0.0691414	-3.95736e-06	-6.81767e-05	1.80313	0.0214577	1.22358e-06	2.10797e-05	1.80229	-0.00572205	-3.43593e-07	-5.91936e-06
			1.80438	-0.00619888	-3.84235e-07	-6.61954e-06	1.80458	-0.0696182	-3.98465e-06	-6.86469e-05	1.80479	0.0281334	1.60425e-06	2.76378e-05	1.80396	-0.0128746	-7.73084e-07	-1.33186e-05
			1.80604	-0.00143051	-8.86696e-08	-1.52759e-06	1.80625	-0.0634193	-3.62985e-06	-6.25345e-05	1.80646	0.0314713	1.79459e-06	3.09169e-05	1.80563	-0.0152588	-9.16248e-07	-1.5785e-05
			1.80771	0.00333786	2.06896e-07	3.56437e-06	1.80792	-0.0510216	-2.92026e-06	-5.03097e-05	1.80812	0.0329018	1.87616e-06	3.23222e-05	1.80729	-0.0119209	-7.15819e-07	-1.2332e-05
			1.80937	0.00762939	4.72905e-07	8.14712e-06	1.80958	-0.038147	-2.18337e-06	-3.76148e-05	1.80979	0.0324249	1.84897e-06	3.18537e-05	1.80896	-0.0038147	-2.29062e-07	-3.94624e-06
			1.81104	0.0128746	7.98027e-07	1.37483e-05	1.81125	-0.0305176	-1.7467e-06	-3.00918e-05	1.81146	0.0300407	1.71302e-06	2.95116e-05	1.81062	0.00524521	3.1496e-07	5.42608e-06
			1.81271	0.017643	1.09359e-06	1.88402e-05	1.81292	-0.0276566	-1.58294e-06	-2.72707e-05	1.81313	0.0267029	1.52268e-06	2.62325e-05	1.81229	0.0157356	9.44881e-07	1.62783e-05
			1.81438	0.0214577	1.33004e-06	2.29138e-05	1.81458	-0.0276566	-1.58294e-06	-2.72707e-05	1.81479	0.0224113	1.27796e-06	2.20166e-05	1.81396	0.0267029	1.60343e-06	2.76237e-05
			1.81604	0.0224113	1.38916e-06	2.39322e-05	1.81625	-0.0305176	-1.7467e-06	-3.00918e-05	1.81646	0.0190735	1.08763e-06	1.87375e-05	1.81563	0.0343323	2.06156e-06	3.55162e-05
			1.81771	0.0224113	1.38916e-06	2.39322e-05	1.81792	-0.0348091	-1.99233e-06	-3.43235e-05	1.81812	0.0152588	8.70103e-07	1.499e-05	1.81729	0.0362396	2.17609e-06	3.74893e-05
			1.81937	0.0219345	1.3596e-06	2.3423e-05	1.81958	-0.0376701	-2.15608e-06	-3.71446e-05	1.81979	0.0123978	7.06959e-07	1.21794e-05	1.81896	0.0343323	2.06156e-06	3.55162e-05
			1.82104	0.0214577	1.33004e-06	2.29138e-05	1.82125	-0.0386238	-2.21066e-06	-3.80849e-05	1.82146	0.0100136	5.71005e-07	9.83719e-06	1.82062	0.0314713	1.88976e-06	3.25565e-05
			1.82271	0.0195503	1.21182e-06	2.0877e-05	1.82292	-0.0414848	-2.37442e-06	-4.0906e-05	1.82313	0.0100136	5.71005e-07	9.83719e-06	1.82229	0.0290871	1.7466e-06	3.00901e-05
			1.82438	0.0166893	1.03448e-06	1.78218e-05	1.82458	-0.0452995	-2.59275e-06	-4.46675e-05	1.82479	0.0128746	7.3415e-07	1.26478e-05	1.82396	0.0247955	1.4889e-06	2.56506e-05
			1.82604	0.0114441	7.09357e-07	1.22207e-05	1.82625	-0.0495911	-2.83838e-06	-4.88992e-05	1.82646	0.0143051	8.15722e-07	1.40531e-05	1.82563	0.0185966	1.11668e-06	1.92379e-05
			1.82771	0.00429153	2.66009e-07	4.58276e-06	1.82792	-0.0538826	-3.08401e-06	-5.31308e-05	1.82812	0.0152588	8.70103e-07	1.499e-05	1.82729	0.0123978	7.44452e-07	1.28253e-05
			1.82937	-0.00238419	-1.47783e-07	-2.54598e-06	1.82958	-0.0581741	-3.32964e-06	-5.73625e-05	1.82979	0.014782	8.42913e-07	1.45216e-05	1.82896	0.00619888	3.72226e-07	6.41265e-06
			1.83104	-0.00715256	-4.43348e-07	-7.63793e-06	1.83125	-0.0581741	-3.32964e-06	-5.73625e-05	1.83146	0.0166893	9.51676e-07	1.63953e-05	1.83062	0.00286102	1.71797e-07	2.95968e-06
			1.83271	-0.00715256	-4.43348e-07	-7.63793e-06	1.83292	-0.0505447	-2.89297e-06	-4.98395e-05	1.83312	0.017643	1.00606e-06	1.73322e-05	1.83229	0.00333786	2.00429e-07	3.45296e-06
			1.83438	-0.00476837	-2.95565e-07	-5.09195e-06	1.83458	-0.0391006	-2.23795e-06	-3.85551e-05	1.83479	0.0162125	9.24485e-07	1.59269e-05	1.83396	0.00667572	4.00859e-07	6.90593e-06
			1.83604	-0.000476837	-2.95565e-08	-5.09195e-07	1.83625	-0.0286102	-1.63753e-06	-2.82111e-05	1.83646	0.0152588	8.70103e-07	1.499e-05	1.83563	0.0109673	6.58553e-07	1.13454e-05
			1.83771	0.0038147	2.36452e-07	4.07356e-06	1.83792	-0.0214577	-1.22815e-06	-2.11583e-05	1.83813	0.0162125	9.24485e-07	1.59269e-05	1.83729	0.0152588	9.16248e-07	1.5785e-05
			1.83937	0.00715256	4.43348e-07	7.63793e-06	1.83958	-0.0171661	-9.82517e-07	-1.69266e-05	1.83979	0.0190735	1.08763e-06	1.87375e-05	1.83896	0.0214577	1.28847e-06	2.21976e-05
			1.84104	0.00667572	4.13792e-07	7.12873e-06	1.84125	-0.0171661	-9.82517e-07	-1.69266e-05	1.84146	0.0209808	1.19639e-06	2.06112e-05	1.84062	0.0257492	1.54617e-06	2.66371e-05
			1.84271	0.000476837	2.95565e-08	5.09195e-07	1.84292	-0.0219345	-1.25544e-06	-2.16285e-05	1.84312	0.0214577	1.22358e-06	2.10797e-05	1.84229	0.0271797	1.63207e-06	2.8117e-05
			1.84438	-0.00762939	-4.72905e-07	-8.14712e-06	1.84458	-0.0305176	-1.7467e-06	-3.00918e-05	1.84479	0.0195503	1.11482e-06	1.92059e-05	1.84396	0.0243187	1.46027e-06	2.51573e-05
			1.84604	-0.0128746	-7.98027e-07	-1.37483e-05	1.84625	-0.0395775	-2.26525e-06	-3.90253e-05	1.84646	0.0162125	9.24485e-07	1.59269e-05	1.84563	0.0209808	1.25984e-06	2.17043e-05
			1.84771	-0.0133514	-8.27583e-07	-1.42575e-05	1.84792	-0.0457764	-2.62004e-06	-4.51377e-05	1.84813	0.0109673	6.25387e-07	1.07741e-05	1.84729	0.0181198	1.08804e-06	1.87447e-05
			1.84937	-0.0109673	-6.798e-07	-1.17115e-05	1.84958	-0.0514984	-2.94755e-06	-5.07799e-05	1.84979	0.00810623	4.62242e-07	7.96344e-06	1.84896	0.0157356	9.44881e-07	1.62783e-05
			1.85104	-0.00953674	-5.91131e-07	-1.01839e-05	1.85125	-0.0562668	-3.22047e-06	-5.54818e-05	1.85146	0.0104904	5.98196e-07	1.03056e-05	1.85062	0.0128746	7.73084e-07	1.33186e-05
			1.85271	-0.00810623	-5.02461e-07	-8.65632e-06	1.85292	-0.058651	-3.35693e-06	-5.78327e-05	1.85312	0.0152588	8.70103e-07	1.499e-05	1.85229	0.00953674	5.72655e-07	9.86561e-06
			1.85438	-0.0100136	-6.20687e-07	-1.06931e-05	1.85458	-0.0596046	-3.41152e-06	-5.87731e-05	1.85479	0.0209808	1.19639e-06	2.06112e-05	1.85396	0.00476837	2.86328e-07	4.9328e-06
			1.85604	-0.0138283	-8.5714e-07	-1.47667e-05	1.85625	-0.0605583	-3.4661e-06	-5.97134e-05	1.85646	0.0281334	1.60425e-06	2.76378e-05	1.85563	0.000953674	5.72655e-08	9.86561e-07
			1.85771	-0.0171661	-1.06404e-06	-1.8331e-05	1.85792	-0.0610352	-3.49339e-06	-6.01836e-05	1.85813	0.0371933	2.12088e-06	3.65381e-05	1.85729	-0.00143051	-8.58983e-08	-1.47984e-06
			1.85938	-0.017643	-1.09359e-06	-1.88402e-05	1.85958	-0.0567436	-3.24776e-06	-5.59519e-05	1.85979	0.0429153	2.44717e-06	4.21594e-05	1.85896	-0.000953674	-5.72655e-08	-9.86561e-07
			1.86104	-0.0133514	-8.27583e-07	-1.42575e-05	1.86125	-0.0491142	-2.81109e-06	-4.8429e-05	1.86146	0.0414848	2.36559e-06	4.07541e-05	1.86062	0.00190735	1.14531e-07	1.97312e-06
			1.86271	-0.00715256	-4.43348e-07	-7.63793e-06	1.86292	-0.0419617	-2.40171e-06	-4.13762e-05	1.86312	0.0352859	2.01211e-06	3.46644e-05	1.86229	0.00572205	3.43593e-07	5.91936e-06
			1.86437	0.000953674	5.91131e-08	1.01839e-06	1.86458	-0.0371933	-2.12879e-06	-3.66744e-05	1.86479	0.0286102	1.63144e-06	2.81062e-05	1.86396	0.0119209	7.15819e-07	1.2332e-05
			1.86604	0.00810623	5.02461e-07	8.65632e-06	1.86625	-0.0329018	-1.88316e-06	-3.24427e-05	1.86646	0.0219345	1.25077e-06	2.15481e-05	1.86563	0.0195503	1.17394e-06	2.02245e-05
			1.86771	0.0119209	7.38914e-07	1.27299e-05	1.86792	-0.0295639	-1.69211e-06	-2.91514e-05	1.86813	0.0138283	7.88531e-07	1.35847e-05	1.86729	0.0257492	1.54617e-06	2.66371e-05
			1.86938	0.0109673	6.798e-07	1.17115e-05	1.86958	-0.0290871	-1.66482e-06	-2.86813e-05	1.86979	0.00715256	4.07861e-07	7.02656e-06	1.86896	0.026226	1.5748e-06	2.71304e-05
			1.87104	0.00619888	3.84235e-07	6.61954e-06	1.87125	-0.0333786	-1.91045e-06	-3.29129e-05	1.87146	0.00476837	2.71907e-07	4.68437e-06	1.87062	0.0228882	1.37437e-06	2.36775e-05
			1.87271	0	0	0	1.87292	-0.0371933	-2.12879e-06	-3.66744e-05	1.87312	0.00667572	3.8067e-07	6.55812e-06	1.87229	0.0190735	1.14531e-06	1.97312e-05
			1.87437	-0.00524521	-3.25122e-07	-5.60115e-06	1.87458	-0.0391006	-2.23795e-06	-3.85551e-05	1.87479	0.0104904	5.98196e-07	1.03056e-05	1.87396	0.0171661	1.03078e-06	1.77581e-05
			1.87604	-0.0109673	-6.798e-07	-1.17115e-05	1.87625	-0.0400543	-2.29254e-06	-3.94955e-05	1.87646	0.0162125	9.24485e-07	1.59269e-05	1.87563	0.0157356	9.44881e-07	1.62783e-05
			1.87771	-0.0152588	-9.45809e-07	-1.62942e-05	1.87792	-0.041008	-2.34712e-06	-4.04359e-05	1.87813	0.0247955	1.41392e-06	2.43587e-05	1.87729	0.0133514	8.01717e-07	1.38119e-05
			1.87938	-0.0190735	-1.18226e-06	-2.03678e-05	1.87958	-0.0443459	-2.53817e-06	-4.37272e-05	1.87979	0.0324249	1.84897e-06	3.18537e-05	1.87896	0.0119209	7.15819e-07	1.2332e-05
			1.88104	-0.0209808	-1.30049e-06	-2.24046e-05	1.88125	-0.0486374	-2.7838e-06	-4.79588e-05	1.88146	0.0395775	2.25683e-06	3.88803e-05	1.88062	0.0109673	6.58553e-07	1.13454e-05
			1.88271	-0.0219345	-1.3596e-06	-2.3423e-05	1.88292	-0.0543594	-3.1113e-06	-5.3601e-05	1.88312	0.0452995	2.58312e-06	4.45016e-05	1.88229	0.0100136	6.01288e-07	1.03589e-05
			1.88437	-0.020504	-1.27093e-06	-2.18954e-05	1.88458	-0.0576973	-3.30235e-06	-5.68923e-05	1.88479	0.0476837	2.71907e-06	4.68437e-05	1.88396	0.00858307	5.1539e-07	8.87905e-06
			1.88604	-0.0143051	-8.86696e-07	-1.52759e-05	1.88625	-0.0562668	-3.22047e-06	-5.54818e-05	1.88646	0.0462532	2.6375e-06	4.54384e-05	1.88563	0.00953674	5.72655e-07	9.86561e-06
			1.88771	-0.00476837	-2.95565e-07	-5.09195e-06	1.88792	-0.0529289	-3.02943e-06	-5.21905e-05	1.88813	0.0414848	2.36559e-06	4.07541e-05	1.88729	0.0138283	8.3035e-07	1.43051e-05
			1.88938	0.00572205	3.54678e-07	6.11034e-06	1.88958	-0.0486374	-2.7838e-06	-4.79588e-05	1.88979	0.0357628	2.0393e-06	3.51328e-05	1.88896	0.0190735	1.14531e-06	1.97312e-05
			1.89104	0.0128746	7.98027e-07	1.37483e-05	1.89125	-0.043869	-2.51088e-06	-4.3257e-05	1.89146	0.0276566	1.57706e-06	2.71694e-05	1.89062	0.0267029	1.60343e-06	2.76237e-05
			1.89271	0.0181198	1.12315e-06	1.93494e-05	1.89292	-0.0362396	-2.0742e-06	-3.5734e-05	1.89312	0.0190735	1.08763e-06	1.87375e-05	1.89229	0.0352859	2.11882e-06	3.65027e-05
			1.89437	0.020504	1.27093e-06	2.18954e-05	1.89458	-0.0305176	-1.7467e-06	-3.00918e-05	1.89479	0.0119209	6.79768e-07	1.17109e-05	1.89396	0.0429153	2.57695e-06	4.43952e-05
			1.89604	0.0181198	1.12315e-06	1.93494e-05	1.89625	-0.0309944	-1.77399e-06	-3.0562e-05	1.89646	0.00810623	4.62242e-07	7.96344e-06	1.89562	0.0476837	2.86328e-06	4.9328e-05
			1.89771	0.0143051	8.86696e-07	1.52759e-05	1.89792	-0.0362396	-2.0742e-06	-3.5734e-05	1.89813	0.00524521	2.99098e-07	5.15281e-06	1.89729	0.0491142	2.94917e-06	5.08079e-05
			1.89938	0.0109673	6.798e-07	1.17115e-05	1.89958	-0.0405312	-2.31983e-06	-3.99657e-05	1.89979	0.00333786	1.90335e-07	3.27906e-06	1.89896	0.0472069	2.83464e-06	4.88348e-05
			1.90104	0.00858307	5.32018e-07	9.16552e-06	1.90125	-0.0405312	-2.31983e-06	-3.99657e-05	1.90146	0.0038147	2.17526e-07	3.7475e-06	1.90063	0.0433922	2.60558e-06	4.48885e-05
			1.90271	0.00524521	3.25122e-07	5.60115e-06	1.90292	-0.0400543	-2.29254e-06	-3.94955e-05	1.90312	0.00667572	3.8067e-07	6.55812e-06	1.90229	0.0371933	2.23335e-06	3.84759e-05
			1.90437	0.00286102	1.77339e-07	3.05517e-06	1.90458	-0.0405312	-2.31983e-06	-3.99657e-05	1.90479	0.0109673	6.25387e-07	1.07741e-05	1.90396	0.0276566	1.6607e-06	2.86103e-05
			1.90604	0	0	0	1.90625	-0.0419617	-2.40171e-06	-4.13762e-05	1.90646	0.0143051	8.15722e-07	1.40531e-05	1.90562	0.0181198	1.08804e-06	1.87447e-05
			1.90771	-0.00476837	-2.95565e-07	-5.09195e-06	1.90792	-0.0424385	-2.429e-06	-4.18464e-05	1.90813	0.0190735	1.08763e-06	1.87375e-05	1.90729	0.0100136	6.01288e-07	1.03589e-05
			1.90938	-0.0104904	-6.50244e-07	-1.12023e-05	1.90958	-0.0452995	-2.59275e-06	-4.46675e-05	1.90979	0.0257492	1.4683e-06	2.52956e-05	1.90896	0.00572205	3.43593e-07	5.91936e-06
			1.91104	-0.0123978	-7.6847e-07	-1.32391e-05	1.91125	-0.0505447	-2.89297e-06	-4.98395e-05	1.91146	0.0300407	1.71302e-06	2.95116e-05	1.91063	0.00333786	2.00429e-07	3.45296e-06
			1.91271	-0.00667572	-4.13792e-07	-7.12873e-06	1.91292	-0.0548363	-3.1386e-06	-5.40712e-05	1.91312	0.0295639	1.68583e-06	2.90431e-05	1.91229	0.0038147	2.29062e-07	3.94624e-06
			1.91437	0.00238419	1.47783e-07	2.54598e-06	1.91458	-0.0557899	-3.19318e-06	-5.50116e-05	1.91479	0.0257492	1.4683e-06	2.52956e-05	1.91396	0.00715256	4.29491e-07	7.39921e-06
			1.91604	0.0138283	8.5714e-07	1.47667e-05	1.91625	-0.0519753	-2.97484e-06	-5.12501e-05	1.91646	0.0214577	1.22358e-06	2.10797e-05	1.91562	0.0114441	6.87186e-07	1.18387e-05
			1.91771	0.0243187	1.50738e-06	2.5969e-05	1.91792	-0.0462532	-2.64734e-06	-4.56079e-05	1.91813	0.0143051	8.15722e-07	1.40531e-05	1.91729	0.0171661	1.03078e-06	1.77581e-05
			1.91938	0.0329018	2.0394e-06	3.51345e-05	1.91958	-0.0400543	-2.29254e-06	-3.94955e-05	1.91979	0.00619888	3.53479e-07	6.08969e-06	1.91896	0.0238419	1.43164e-06	2.4664e-05
			1.92104	0.0352859	2.18718e-06	3.76805e-05	1.92125	-0.0357628	-2.04691e-06	-3.52638e-05	1.92146	-0.000953674	-5.43815e-08	-9.36875e-07	1.92063	0.0295639	1.77523e-06	3.05834e-05
			1.92271	0.0314713	1.95073e-06	3.36069e-05	1.92292	-0.0348091	-1.99233e-06	-3.43235e-05	1.92312	-0.0038147	-2.17526e-07	-3.7475e-06	1.92229	0.0314713	1.88976e-06	3.25565e-05
			1.92437	0.0247955	1.53694e-06	2.64782e-05	1.92458	-0.0362396	-2.0742e-06	-3.5734e-05	1.92479	-0.00333786	-1.90335e-07	-3.27906e-06	1.92396	0.0290871	1.7466e-06	3.00901e-05
			1.92604	0.0166893	1.03448e-06	1.78218e-05	1.92625	-0.0395775	-2.26525e-06	-3.90253e-05	1.92646	-0.00572205	-3.26289e-07	-5.62125e-06	1.92562	0.026226	1.5748e-06	2.71304e-05
			1.92771	0.0104904	6.50244e-07	1.12023e-05	1.92792	-0.0452995	-2.59275e-06	-4.46675e-05	1.92813	-0.0109673	-6.25387e-07	-1.07741e-05	1.92729	0.0238419	1.43164e-06	2.4664e-05
			1.92938	0.00619888	3.84235e-07	6.61954e-06	1.92958	-0.0524521	-3.00213e-06	-5.17203e-05	1.92979	-0.0157356	-8.97294e-07	-1.54584e-05	1.92896	0.0200272	1.20258e-06	2.07178e-05
			1.93104	0.00286102	1.77339e-07	3.05517e-06	1.93125	-0.0567436	-3.24776e-06	-5.59519e-05	1.93146	-0.0166893	-9.51676e-07	-1.63953e-05	1.93063	0.0157356	9.44881e-07	1.62783e-05
			1.93271	-0.00333786	-2.06896e-07	-3.56437e-06	1.93292	-0.0557899	-3.19318e-06	-5.50116e-05	1.93312	-0.0133514	-7.6134e-07	-1.31162e-05	1.93229	0.0166893	1.00215e-06	1.72648e-05
			1.93437	-0.0104904	-6.50244e-07	-1.12023e-05	1.93458	-0.0529289	-3.02943e-06	-5.21905e-05	1.93479	-0.00715256	-4.07861e-07	-7.02656e-06	1.93396	0.0228882	1.37437e-06	2.36775e-05
			1.93604	-0.0162125	-1.00492e-06	-1.73126e-05	1.93625	-0.0500679	-2.86567e-06	-4.93694e-05	1.93646	0.00190735	1.08763e-07	1.87375e-06	1.93562	0.0286102	1.71797e-06	2.95968e-05
			1.93771	-0.0185966	-1.15271e-06	-1.98586e-05	1.93792	-0.0457764	-2.62004e-06	-4.51377e-05	1.93813	0.0133514	7.6134e-07	1.31162e-05	1.93729	0.0295639	1.77523e-06	3.05834e-05
			1.93938	-0.0162125	-1.00492e-06	-1.73126e-05	1.93958	-0.0386238	-2.21066e-06	-3.80849e-05	1.93979	0.0247955	1.41392e-06	2.43587e-05	1.93896	0.0281334	1.68933e-06	2.91035e-05
			1.94104	-0.00858307	-5.32018e-07	-9.16552e-06	1.94125	-0.0309944	-1.77399e-06	-3.0562e-05	1.94146	0.0305176	1.74021e-06	2.998e-05	1.94063	0.0281334	1.68933e-06	2.91035e-05
			1.94271	0.00238419	1.47783e-07	2.54598e-06	1.94292	-0.0247955	-1.41919e-06	-2.44496e-05	1.94312	0.0290871	1.65863e-06	2.85747e-05	1.94229	0.0271797	1.63207e-06	2.8117e-05
			1.94437	0.0114441	7.09357e-07	1.22207e-05	1.94458	-0.0214577	-1.22815e-06	-2.11583e-05	1.94479	0.0224113	1.27796e-06	2.20166e-05	1.94396	0.0257492	1.54617e-06	2.66371e-05
			1.94604	0.0157356	9.75366e-07	1.68034e-05	1.94625	-0.0190735	-1.09169e-06	-1.88074e-05	1.94646	0.014782	8.42913e-07	1.45216e-05	1.94562	0.0252724	1.51754e-06	2.61439e-05
			1.94771	0.0162125	1.00492e-06	1.73126e-05	1.94792	-0.0181198	-1.0371e-06	-1.7867e-05	1.94813	0.00858307	4.89433e-07	8.43187e-06	1.94729	0.0295639	1.77523e-06	3.05834e-05
			1.94938	0.0162125	1.00492e-06	1.73126e-05	1.94958	-0.0200272	-1.14627e-06	-1.97477e-05	1.94979	0.00429153	2.44717e-07	4.21594e-06	1.94896	0.0348091	2.09019e-06	3.60095e-05
			1.95104	0.0128746	7.98027e-07	1.37483e-05	1.95125	-0.0271797	-1.55565e-06	-2.68005e-05	1.95146	0.000476837	2.71907e-08	4.68437e-07	1.95063	0.0376701	2.26199e-06	3.89692e-05
			1.95271	0.00715256	4.43348e-07	7.63793e-06	1.95292	-0.0367165	-2.10149e-06	-3.62042e-05	1.95312	-0.000953674	-5.43815e-08	-9.36875e-07	1.95229	0.0376701	2.26199e-06	3.89692e-05
			1.95437	0.00190735	1.18226e-07	2.03678e-06	1.95458	-0.0457764	-2.62004e-06	-4.51377e-05	1.95479	-0.000476837	-2.71907e-08	-4.68437e-07	1.95396	0.0348091	2.09019e-06	3.60095e-05
			1.95604	0.00143051	8.86696e-08	1.52759e-06	1.95625	-0.0538826	-3.08401e-06	-5.31308e-05	1.95646	0.00429153	2.44717e-07	4.21594e-06	1.95562	0.0286102	1.71797e-06	2.95968e-05
			1.95771	0.00476837	2.95565e-07	5.09195e-06	1.95792	-0.0600815	-3.43881e-06	-5.92432e-05	1.95812	0.0119209	6.79768e-07	1.17109e-05	1.95729	0.020504	1.23121e-06	2.12111e-05
			1.95938	0.00667572	4.13792e-07	7.12873e-06	1.95958	-0.0648499	-3.71173e-06	-6.39451e-05	1.95979	0.0171661	9.78866e-07	1.68637e-05	1.95896	0.0133514	8.01717e-07	1.38119e-05
			1.96104	0.00762939	4.72905e-07	8.14712e-06	1.96125	-0.0662804	-3.79361e-06	-6.53556e-05	1.96146	0.0200272	1.14201e-06	1.96744e-05	1.96063	0.00667572	4.00859e-07	6.90593e-06
			1.96271	0.0114441	7.09357e-07	1.22207e-05	1.96292	-0.0648499	-3.71173e-06	-6.39451e-05	1.96313	0.0214577	1.22358e-06	2.10797e-05	1.96229	0.00286102	1.71797e-07	2.95968e-06
			1.96437	0.0181198	1.12315e-06	1.93494e-05	1.96458	-0.0596046	-3.41152e-06	-5.87731e-05	1.96479	0.0247955	1.41392e-06	2.43587e-05	1.96396	0.00190735	1.14531e-07	1.97312e-06
			1.96604	0.0243187	1.50738e-06	2.5969e-05	1.96625	-0.0524521	-3.00213e-06	-5.17203e-05	1.96646	0.0271797	1.54987e-06	2.67009e-05	1.96562	0.00715256	4.29491e-07	7.39921e-06
			1.96771	0.0271797	1.68472e-06	2.90241e-05	1.96792	-0.0457764	-2.62004e-06	-4.51377e-05	1.96812	0.0243187	1.38673e-06	2.38903e-05	1.96729	0.0143051	8.58983e-07	1.47984e-05
			1.96938	0.0276566	1.71428e-06	2.95333e-05	1.96958	-0.0391006	-2.23795e-06	-3.85551e-05	1.96979	0.0214577	1.22358e-06	2.10797e-05	1.96896	0.020504	1.23121e-06	2.12111e-05
			1.97104	0.0267029	1.65517e-06	2.85149e-05	1.97125	-0.0338554	-1.93774e-06	-3.33831e-05	1.97146	0.0190735	1.08763e-06	1.87375e-05	1.97063	0.0271797	1.63207e-06	2.8117e-05
			1.97271	0.0247955	1.53694e-06	2.64782e-05	1.97292	-0.0309944	-1.77399e-06	-3.0562e-05	1.97313	0.017643	1.00606e-06	1.73322e-05	1.97229	0.0348091	2.09019e-06	3.60095e-05
			1.97437	0.023365	1.44827e-06	2.49506e-05	1.97458	-0.0329018	-1.88316e-06	-3.24427e-05	1.97479	0.014782	8.42913e-07	1.45216e-05	1.97396	0.041008	2.46242e-06	4.24221e-05
			1.97604	0.0195503	1.21182e-06	2.0877e-05	1.97625	-0.0371933	-2.12879e-06	-3.66744e-05	1.97646	0.00953674	5.43815e-07	9.36875e-06	1.97562	0.0429153	2.57695e-06	4.43952e-05
			1.97771	0.0157356	9.75366e-07	1.68034e-05	1.97792	-0.0419617	-2.40171e-06	-4.13762e-05	1.97812	0.00333786	1.90335e-07	3.27906e-06	1.97729	0.0400543	2.40515e-06	4.14356e-05
			1.97938	0.014782	9.16253e-07	1.57851e-05	1.97958	-0.04673	-2.67463e-06	-4.60781e-05	1.97979	-0.00190735	-1.08763e-07	-1.87375e-06	1.97896	0.0333786	2.00429e-06	3.45296e-05
			1.98104	0.0162125	1.00492e-06	1.73126e-05	1.98125	-0.0500679	-2.86567e-06	-4.93694e-05	1.98146	-0.00476837	-2.71907e-07	-4.68437e-06	1.98063	0.0243187	1.46027e-06	2.51573e-05
			1.98271	0.014782	9.16253e-07	1.57851e-05	1.98292	-0.0514984	-2.94755e-06	-5.07799e-05	1.98313	-0.00286102	-1.63144e-07	-2.81062e-06	1.98229	0.0143051	8.58983e-07	1.47984e-05
			1.98438	0.0100136	6.20687e-07	1.06931e-05	1.98458	-0.0514984	-2.94755e-06	-5.07799e-05	1.98479	0.00429153	2.44717e-07	4.21594e-06	1.98396	0.00619888	3.72226e-07	6.41265e-06
			1.98604	0.00429153	2.66009e-07	4.58276e-06	1.98625	-0.0524521	-3.00213e-06	-5.17203e-05	1.98646	0.0128746	7.3415e-07	1.26478e-05	1.98562	0.00190735	1.14531e-07	1.97312e-06
			1.98771	-0.00238419	-1.47783e-07	-2.54598e-06	1.98792	-0.0553131	-3.16589e-06	-5.45414e-05	1.98812	0.0214577	1.22358e-06	2.10797e-05	1.98729	0.000953674	5.72655e-08	9.86561e-07
			1.98937	-0.0100136	-6.20687e-07	-1.06931e-05	1.98958	-0.058651	-3.35693e-06	-5.78327e-05	1.98979	0.0276566	1.57706e-06	2.71694e-05	1.98896	0.00286102	1.71797e-07	2.95968e-06
			1.99104	-0.0138283	-8.5714e-07	-1.47667e-05	1.99125	-0.0596046	-3.41152e-06	-5.87731e-05	1.99146	0.0324249	1.84897e-06	3.18537e-05	1.99063	0.00476837	2.86328e-07	4.9328e-06
			1.99271	-0.0114441	-7.09357e-07	-1.22207e-05	1.99292	-0.0557899	-3.19318e-06	-5.50116e-05	1.99313	0.0333786	1.90335e-06	3.27906e-05	1.99229	0.00858307	5.1539e-07	8.87905e-06
			1.99438	-0.00333786	-2.06896e-07	-3.56437e-06	1.99458	-0.0491142	-2.81109e-06	-4.8429e-05	1.99479	0.0290871	1.65863e-06	2.85747e-05	1.99396	0.0128746	7.73084e-07	1.33186e-05
			1.99604	0.00762939	4.72905e-07	8.14712e-06	1.99625	-0.0419617	-2.40171e-06	-4.13762e-05	1.99646	0.0219345	1.25077e-06	2.15481e-05	1.99562	0.0157356	9.44881e-07	1.62783e-05
			1.99771	0.017643	1.09359e-06	1.88402e-05	1.99792	-0.0329018	-1.88316e-06	-3.24427e-05	1.99812	0.014782	8.42913e-07	1.45216e-05	1.99729	0.0185966	1.11668e-06	1.92379e-05
			1.99937	0.023365	1.44827e-06	2.49506e-05	1.99958	-0.023365	-1.33731e-06	-2.3039e-05	1.99979	0.00953674	5.43815e-07	9.36875e-06	1.99896	0.0228882	1.37437e-06	2.36775e-05
			2.00104	0.0238419	1.47783e-06	2.54598e-05	2.00125	-0.0166893	-9.55225e-07	-1.64565e-05	2.00146	0.00572205	3.26289e-07	5.62125e-06	2.00062	0.0290871	1.7466e-06	3.00901e-05
			2.00271	0.020504	1.27093e-06	2.18954e-05	2.00292	-0.0166893	-9.55225e-07	-1.64565e-05	2.00312	0.0038147	2.17526e-07	3.7475e-06	2.00229	0.0343323	2.06156e-06	3.55162e-05
			2.00438	0.0143051	8.86696e-07	1.52759e-05	2.00458	-0.0209808	-1.20085e-06	-2.06881e-05	2.00479	0.00238419	1.35954e-07	2.34219e-06	2.00396	0.0371933	2.23335e-06	3.84759e-05
			2.00604	0.00667572	4.13792e-07	7.12873e-06	2.00625	-0.0276566	-1.58294e-06	-2.72707e-05	2.00646	0.000953674	5.43815e-08	9.36875e-07	2.00563	0.038147	2.29062e-06	3.94624e-05
			2.00771	0	0	0	2.00792	-0.0333786	-1.91045e-06	-3.29129e-05	2.00813	-0.000476837	-2.71907e-08	-4.68437e-07	2.00729	0.0367165	2.20472e-06	3.79826e-05
			2.00937	-0.00476837	-2.95565e-07	-5.09195e-06	2.00958	-0.0371933	-2.12879e-06	-3.66744e-05	2.00979	0.000476837	2.71907e-08	4.68437e-07	2.00896	0.0333786	2.00429e-06	3.45296e-05
			2.01104	-0.00572205	-3.54678e-07	-6.11034e-06	2.01125	-0.0395775	-2.26525e-06	-3.90253e-05	2.01146	0.00429153	2.44717e-07	4.21594e-06	2.01063	0.0295639	1.77523e-06	3.05834e-05
			2.01271	-0.00619888	-3.84235e-07	-6.61954e-06	2.01292	-0.0443459	-2.53817e-06	-4.37272e-05	2.01313	0.00762939	4.35052e-07	7.495e-06	2.01229	0.0252724	1.51754e-06	2.61439e-05
			2.01437	-0.00476837	-2.95565e-07	-5.09195e-06	2.01458	-0.0514984	-2.94755e-06	-5.07799e-05	2.01479	0.0100136	5.71005e-07	9.83719e-06	2.01396	0.0200272	1.20258e-06	2.07178e-05
			2.01604	-0.00190735	-1.18226e-07	-2.03678e-06	2.01625	-0.0567436	-3.24776e-06	-5.59519e-05	2.01646	0.0123978	7.06959e-07	1.21794e-05	2.01562	0.0157356	9.44881e-07	1.62783e-05
			2.01771	0.00476837	2.95565e-07	5.09195e-06	2.01792	-0.0562668	-3.22047e-06	-5.54818e-05	2.01812	0.0171661	9.78866e-07	1.68637e-05	2.01729	0.0128746	7.73084e-07	1.33186e-05
			2.01938	0.0138283	8.5714e-07	1.47667e-05	2.01958	-0.0529289	-3.02943e-06	-5.21905e-05	2.01979	0.0219345	1.25077e-06	2.15481e-05	2.01896	0.0128746	7.73084e-07	1.33186e-05
			2.02104	0.0200272	1.24137e-06	2.13862e-05	2.02125	-0.0495911	-2.83838e-06	-4.88992e-05	2.02146	0.0228882	1.30516e-06	2.2485e-05	2.02062	0.0162125	9.73514e-07	1.67715e-05
			2.02271	0.0228882	1.41871e-06	2.44414e-05	2.02292	-0.0443459	-2.53817e-06	-4.37272e-05	2.02312	0.0195503	1.11482e-06	1.92059e-05	2.02229	0.020504	1.23121e-06	2.12111e-05
			2.02438	0.0228882	1.41871e-06	2.44414e-05	2.02458	-0.038147	-2.18337e-06	-3.76148e-05	2.02479	0.0152588	8.70103e-07	1.499e-05	2.02396	0.0257492	1.54617e-06	2.66371e-05
			2.02604	0.020504	1.27093e-06	2.18954e-05	2.02625	-0.0333786	-1.91045e-06	-3.29129e-05	2.02646	0.0109673	6.25387e-07	1.07741e-05	2.02562	0.0286102	1.71797e-06	2.95968e-05
			2.02771	0.0162125	1.00492e-06	1.73126e-05	2.02792	-0.0348091	-1.99233e-06	-3.43235e-05	2.02813	0.00619888	3.53479e-07	6.08969e-06	2.02729	0.0290871	1.7466e-06	3.00901e-05
			2.02937	0.0100136	6.20687e-07	1.06931e-05	2.02958	-0.0419617	-2.40171e-06	-4.13762e-05	2.02979	0.00190735	1.08763e-07	1.87375e-06	2.02896	0.0271797	1.63207e-06	2.8117e-05
			2.03104	0.00476837	2.95565e-07	5.09195e-06	2.03125	-0.0500679	-2.86567e-06	-4.93694e-05	2.03146	-0.000476837	-2.71907e-08	-4.68437e-07	2.03063	0.023365	1.403e-06	2.41707e-05
			2.03271	0.00286102	1.77339e-07	3.05517e-06	2.03292	-0.0572205	-3.27506e-06	-5.64221e-05	2.03313	-0.000953674	-5.43815e-08	-9.36875e-07	2.03229	0.0157356	9.44881e-07	1.62783e-05
			2.03437	0.00286102	1.77339e-07	3.05517e-06	2.03458	-0.0605583	-3.4661e-06	-5.97134e-05	2.03479	-0.00143051	-8.15722e-08	-1.40531e-06	2.03396	0.00762939	4.58124e-07	7.89249e-06
			2.03604	0.00333786	2.06896e-07	3.56437e-06	2.03625	-0.0600815	-3.43881e-06	-5.92432e-05	2.03646	-0.000953674	-5.43815e-08	-9.36875e-07	2.03563	0	0	0
			2.03771	0.00238419	1.47783e-07	2.54598e-06	2.03792	-0.058651	-3.35693e-06	-5.78327e-05	2.03812	0.00333786	1.90335e-07	3.27906e-06	2.03729	-0.00476837	-2.86328e-07	-4.9328e-06
			2.03938	0.00286102	1.77339e-07	3.05517e-06	2.03958	-0.0572205	-3.27506e-06	-5.64221e-05	2.03979	0.0100136	5.71005e-07	9.83719e-06	2.03896	-0.00858307	-5.1539e-07	-8.87905e-06
			2.04104	0.00476837	2.95565e-07	5.09195e-06	2.04125	-0.0567436	-3.24776e-06	-5.59519e-05	2.04146	0.0181198	1.03325e-06	1.78006e-05	2.04062	-0.0143051	-8.58983e-07	-1.47984e-05
			2.04271	0.00667572	4.13792e-07	7.12873e-06	2.04292	-0.0572205	-3.27506e-06	-5.64221e-05	2.04312	0.026226	1.49549e-06	2.57641e-05	2.04229	-0.0185966	-1.11668e-06	-1.92379e-05
			2.04438	0.00905991	5.61574e-07	9.67471e-06	2.04458	-0.0576973	-3.30235e-06	-5.68923e-05	2.04479	0.0348091	1.98492e-06	3.41959e-05	2.04396	-0.020504	-1.23121e-06	-2.12111e-05
			2.04604	0.0138283	8.5714e-07	1.47667e-05	2.04625	-0.0553131	-3.16589e-06	-5.45414e-05	2.04646	0.0419617	2.39278e-06	4.12225e-05	2.04562	-0.0166893	-1.00215e-06	-1.72648e-05
			2.04771	0.0195503	1.21182e-06	2.0877e-05	2.04792	-0.0505447	-2.89297e-06	-4.98395e-05	2.04813	0.0429153	2.44717e-06	4.21594e-05	2.04729	-0.00810623	-4.86757e-07	-8.38577e-06
			2.04937	0.0243187	1.50738e-06	2.5969e-05	2.04958	-0.0424385	-2.429e-06	-4.18464e-05	2.04979	0.0386238	2.20245e-06	3.79434e-05	2.04896	0.0038147	2.29062e-07	3.94624e-06
			2.05104	0.0290871	1.80295e-06	3.10609e-05	2.05125	-0.0338554	-1.93774e-06	-3.33831e-05	2.05146	0.0324249	1.84897e-06	3.18537e-05	2.05063	0.0190735	1.14531e-06	1.97312e-05
			2.05271	0.0338554	2.09851e-06	3.61529e-05	2.05292	-0.0276566	-1.58294e-06	-2.72707e-05	2.05313	0.0276566	1.57706e-06	2.71694e-05	2.05229	0.0324249	1.94703e-06	3.35431e-05
			2.05437	0.0357628	2.21674e-06	3.81896e-05	2.05458	-0.0281334	-1.61024e-06	-2.77409e-05	2.05479	0.0247955	1.41392e-06	2.43587e-05	2.05396	0.0419617	2.51968e-06	4.34087e-05
			2.05604	0.0338554	2.09851e-06	3.61529e-05	2.05625	-0.0348091	-1.99233e-06	-3.43235e-05	2.05646	0.0228882	1.30516e-06	2.2485e-05	2.05563	0.0457764	2.74874e-06	4.73549e-05
			2.05771	0.0305176	1.89162e-06	3.25885e-05	2.05792	-0.0452995	-2.59275e-06	-4.46675e-05	2.05812	0.020504	1.1692e-06	2.01428e-05	2.05729	0.0419617	2.51968e-06	4.34087e-05
			2.05938	0.026226	1.62561e-06	2.80057e-05	2.05958	-0.0557899	-3.19318e-06	-5.50116e-05	2.05979	0.0162125	9.24485e-07	1.59269e-05	2.05896	0.0324249	1.94703e-06	3.35431e-05
			2.06104	0.020504	1.27093e-06	2.18954e-05	2.06125	-0.0638962	-3.65715e-06	-6.30047e-05	2.06146	0.0119209	6.79768e-07	1.17109e-05	2.06062	0.020504	1.23121e-06	2.12111e-05
			2.06271	0.0138283	8.5714e-07	1.47667e-05	2.06292	-0.0667572	-3.8209e-06	-6.58258e-05	2.06312	0.0100136	5.71005e-07	9.83719e-06	2.06229	0.0119209	7.15819e-07	1.2332e-05
			2.06438	0.00953674	5.91131e-07	1.01839e-05	2.06458	-0.064373	-3.68444e-06	-6.34749e-05	2.06479	0.0109673	6.25387e-07	1.07741e-05	2.06396	0.00619888	3.72226e-07	6.41265e-06
			2.06604	0.00619888	3.84235e-07	6.61954e-06	2.06625	-0.0596046	-3.41152e-06	-5.87731e-05	2.06646	0.0123978	7.06959e-07	1.21794e-05	2.06562	0.00333786	2.00429e-07	3.45296e-06
			2.06771	0.00333786	2.06896e-07	3.56437e-06	2.06792	-0.0543594	-3.1113e-06	-5.3601e-05	2.06813	0.0157356	8.97294e-07	1.54584e-05	2.06729	0.00238419	1.43164e-07	2.4664e-06
			2.06937	-0.000476837	-2.95565e-08	-5.09195e-07	2.06958	-0.0500679	-2.86567e-06	-4.93694e-05	2.06979	0.0200272	1.14201e-06	1.96744e-05	2.06896	0.00476837	2.86328e-07	4.9328e-06
			2.07104	-0.00190735	-1.18226e-07	-2.03678e-06	2.07125	-0.0433922	-2.48358e-06	-4.27868e-05	2.07146	0.023365	1.33235e-06	2.29534e-05	2.07063	0.0100136	6.01288e-07	1.03589e-05
			2.07271	-0.00238419	-1.47783e-07	-2.54598e-06	2.07292	-0.0338554	-1.93774e-06	-3.33831e-05	2.07313	0.0224113	1.27796e-06	2.20166e-05	2.07229	0.0157356	9.44881e-07	1.62783e-05
			2.07437	-0.000953674	-5.91131e-08	-1.01839e-06	2.07458	-0.0243187	-1.3919e-06	-2.39794e-05	2.07479	0.0190735	1.08763e-06	1.87375e-05	2.07396	0.0200272	1.20258e-06	2.07178e-05
			2.07604	0.00286102	1.77339e-07	3.05517e-06	2.07625	-0.0162125	-9.27932e-07	-1.59863e-05	2.07646	0.017643	1.00606e-06	1.73322e-05	2.07563	0.0219345	1.31711e-06	2.26909e-05
			2.07771	0.00858307	5.32018e-07	9.16552e-06	2.07792	-0.0100136	-5.73135e-07	-9.87387e-06	2.07812	0.0166893	9.51676e-07	1.63953e-05	2.07729	0.0228882	1.37437e-06	2.36775e-05
			2.07938	0.0181198	1.12315e-06	1.93494e-05	2.07958	-0.00667572	-3.8209e-07	-6.58258e-06	2.07979	0.0162125	9.24485e-07	1.59269e-05	2.07896	0.0238419	1.43164e-06	2.4664e-05
			2.08104	0.0271797	1.68472e-06	2.90241e-05	2.08125	-0.00858307	-4.91258e-07	-8.46332e-06	2.08146	0.0162125	9.24485e-07	1.59269e-05	2.08062	0.026226	1.5748e-06	2.71304e-05
			2.08271	0.0333786	2.06896e-06	3.56437e-05	2.08292	-0.0157356	-9.0064e-07	-1.55161e-05	2.08312	0.017643	1.00606e-06	1.73322e-05	2.08229	0.0276566	1.6607e-06	2.86103e-05
			2.08438	0.0348091	2.15763e-06	3.71713e-05	2.08458	-0.0238419	-1.36461e-06	-2.35092e-05	2.08479	0.0190735	1.08763e-06	1.87375e-05	2.08396	0.0281334	1.68933e-06	2.91035e-05
			2.08604	0.0314713	1.95073e-06	3.36069e-05	2.08625	-0.0314713	-1.80128e-06	-3.10322e-05	2.08646	0.0181198	1.03325e-06	1.78006e-05	2.08562	0.0295639	1.77523e-06	3.05834e-05
			2.08771	0.026226	1.62561e-06	2.80057e-05	2.08792	-0.0362396	-2.0742e-06	-3.5734e-05	2.08812	0.0157356	8.97294e-07	1.54584e-05	2.08729	0.0319481	1.91839e-06	3.30498e-05
			2.08937	0.0190735	1.18226e-06	2.03678e-05	2.08958	-0.0386238	-2.21066e-06	-3.80849e-05	2.08979	0.014782	8.42913e-07	1.45216e-05	2.08896	0.0329018	1.97566e-06	3.40363e-05
			2.09104	0.0123978	7.6847e-07	1.32391e-05	2.09125	-0.0395775	-2.26525e-06	-3.90253e-05	2.09146	0.014782	8.42913e-07	1.45216e-05	2.09063	0.0276566	1.6607e-06	2.86103e-05
			2.09271	0.00858307	5.32018e-07	9.16552e-06	2.09292	-0.0424385	-2.429e-06	-4.18464e-05	2.09313	0.0138283	7.88531e-07	1.35847e-05	2.09229	0.0214577	1.28847e-06	2.21976e-05
			2.09437	0.00572205	3.54678e-07	6.11034e-06	2.09458	-0.0476837	-2.72921e-06	-4.70184e-05	2.09479	0.0128746	7.3415e-07	1.26478e-05	2.09396	0.014782	8.87615e-07	1.52917e-05
			2.09604	0.00190735	1.18226e-07	2.03678e-06	2.09625	-0.0529289	-3.02943e-06	-5.21905e-05	2.09646	0.0143051	8.15722e-07	1.40531e-05	2.09563	0.00858307	5.1539e-07	8.87905e-06
			2.09771	0.00238419	1.47783e-07	2.54598e-06	2.09792	-0.0548363	-3.1386e-06	-5.40712e-05	2.09813	0.0171661	9.78866e-07	1.68637e-05	2.09729	0.00190735	1.14531e-07	1.97312e-06
			2.09938	0.00762939	4.72905e-07	8.14712e-06	2.09958	-0.0529289	-3.02943e-06	-5.21905e-05	2.09979	0.0190735	1.08763e-06	1.87375e-05	2.09896	-0.000476837	-2.86328e-08	-4.9328e-07
			2.10104	0.0133514	8.27583e-07	1.42575e-05	2.10125	-0.0519753	-2.97484e-06	-5.12501e-05	2.10146	0.0185966	1.06044e-06	1.82691e-05	2.10062	0.00476837	2.86328e-07	4.9328e-06
			2.10271	0.017643	1.09359e-06	1.88402e-05	2.10292	-0.0500679	-2.86567e-06	-4.93694e-05	2.10312	0.017643	1.00606e-06	1.73322e-05	2.10229	0.0128746	7.73084e-07	1.33186e-05
			2.10438	0.0228882	1.41871e-06	2.44414e-05	2.10458	-0.0457764	-2.62004e-06	-4.51377e-05	2.10479	0.0166893	9.51676e-07	1.63953e-05	2.10396	0.0209808	1.25984e-06	2.17043e-05
			2.10604	0.0314713	1.95073e-06	3.36069e-05	2.10625	-0.0395775	-2.26525e-06	-3.90253e-05	2.10646	0.0157356	8.97294e-07	1.54584e-05	2.10562	0.0276566	1.6607e-06	2.86103e-05
			2.10771	0.0367165	2.27585e-06	3.9208e-05	2.10792	-0.0343323	-1.96503e-06	-3.38533e-05	2.10812	0.0133514	7.6134e-07	1.31162e-05	2.10729	0.0348091	2.09019e-06	3.60095e-05
			2.10938	0.0343323	2.12807e-06	3.66621e-05	2.10958	-0.0300407	-1.7194e-06	-2.96216e-05	2.10979	0.0133514	7.6134e-07	1.31162e-05	2.10896	0.0405312	2.43378e-06	4.19288e-05
			2.11104	0.0271797	1.68472e-06	2.90241e-05	2.11125	-0.0252724	-1.44648e-06	-2.49198e-05	2.11146	0.0162125	9.24485e-07	1.59269e-05	2.11063	0.0424385	2.54831e-06	4.3902e-05
			2.11271	0.0200272	1.24137e-06	2.13862e-05	2.11292	-0.0209808	-1.20085e-06	-2.06881e-05	2.11313	0.020504	1.1692e-06	2.01428e-05	2.11229	0.0400543	2.40515e-06	4.14356e-05
			2.11437	0.0138283	8.5714e-07	1.47667e-05	2.11458	-0.0185966	-1.06439e-06	-1.83372e-05	2.11479	0.0228882	1.30516e-06	2.2485e-05	2.11396	0.0367165	2.20472e-06	3.79826e-05
			2.11604	0.00667572	4.13792e-07	7.12873e-06	2.11625	-0.0195503	-1.11898e-06	-1.92776e-05	2.11646	0.0243187	1.38673e-06	2.38903e-05	2.11563	0.0338554	2.03293e-06	3.50229e-05
			2.11771	0	0	0	2.11792	-0.0238419	-1.36461e-06	-2.35092e-05	2.11813	0.0271797	1.54987e-06	2.67009e-05	2.11729	0.0309944	1.86113e-06	3.20632e-05
			2.11937	-0.00572205	-3.54678e-07	-6.11034e-06	2.11958	-0.0314713	-1.80128e-06	-3.10322e-05	2.11979	0.0295639	1.68583e-06	2.90431e-05	2.11896	0.0252724	1.51754e-06	2.61439e-05
			2.12104	-0.00953674	-5.91131e-07	-1.01839e-05	2.12125	-0.0395775	-2.26525e-06	-3.90253e-05	2.12146	0.0295639	1.68583e-06	2.90431e-05	2.12062	0.0162125	9.73514e-07	1.67715e-05
			2.12271	-0.0119209	-7.38914e-07	-1.27299e-05	2.12292	-0.0472069	-2.70192e-06	-4.65483e-05	2.12312	0.0281334	1.60425e-06	2.76378e-05	2.12229	0.00810623	4.86757e-07	8.38577e-06
			2.12438	-0.0143051	-8.86696e-07	-1.52759e-05	2.12458	-0.0500679	-2.86567e-06	-4.93694e-05	2.12479	0.0295639	1.68583e-06	2.90431e-05	2.12396	0.00238419	1.43164e-07	2.4664e-06
			2.12604	-0.0138283	-8.5714e-07	-1.47667e-05	2.12625	-0.0481606	-2.75651e-06	-4.74886e-05	2.12646	0.0314713	1.79459e-06	3.09169e-05	2.12562	0.00190735	1.14531e-07	1.97312e-06
			2.12771	-0.0128746	-7.98027e-07	-1.37483e-05	2.12792	-0.043869	-2.51088e-06	-4.3257e-05	2.12812	0.0300407	1.71302e-06	2.95116e-05	2.12729	0.00524521	3.1496e-07	5.42608e-06
			2.12938	-0.00810623	-5.02461e-07	-8.65632e-06	2.12958	-0.0391006	-2.23795e-06	-3.85551e-05	2.12979	0.0252724	1.44111e-06	2.48272e-05	2.12896	0.0119209	7.15819e-07	1.2332e-05
			2.13104	-0.000953674	-5.91131e-08	-1.01839e-06	2.13125	-0.0367165	-2.10149e-06	-3.62042e-05	2.13146	0.0195503	1.11482e-06	1.92059e-05	2.13063	0.0214577	1.28847e-06	2.21976e-05
			2.13271	0.00715256	4.43348e-07	7.63793e-06	2.13292	-0.0343323	-1.96503e-06	-3.38533e-05	2.13313	0.0138283	7.88531e-07	1.35847e-05	2.13229	0.0309944	1.86113e-06	3.20632e-05
			2.13437	0.0128746	7.98027e-07	1.37483e-05	2.13458	-0.0333786	-1.91045e-06	-3.29129e-05	2.13479	0.00762939	4.35052e-07	7.495e-06	2.13396	0.0391006	2.34789e-06	4.0449e-05
			2.13604	0.0143051	8.86696e-07	1.52759e-05	2.13625	-0.0357628	-2.04691e-06	-3.52638e-05	2.13646	0.00238419	1.35954e-07	2.34219e-06	2.13563	0.0424385	2.54831e-06	4.3902e-05
			2.13771	0.0138283	8.5714e-07	1.47667e-05	2.13792	-0.0395775	-2.26525e-06	-3.90253e-05	2.13813	-0.000953674	-5.43815e-08	-9.36875e-07	2.13729	0.0414848	2.49105e-06	4.29154e-05
			2.13937	0.0119209	7.38914e-07	1.27299e-05	2.13958	-0.0419617	-2.40171e-06	-4.13762e-05	2.13979	-0.000953674	-5.43815e-08	-9.36875e-07	2.13896	0.0376701	2.26199e-06	3.89692e-05
			2.14104	0.00858307	5.32018e-07	9.16552e-06	2.14125	-0.0414848	-2.37442e-06	-4.0906e-05	2.14146	0.00238419	1.35954e-07	2.34219e-06	2.14062	0.0329018	1.97566e-06	3.40363e-05
			2.14271	0.0038147	2.36452e-07	4.07356e-06	2.14292	-0.0414848	-2.37442e-06	-4.0906e-05	2.14312	0.00810623	4.62242e-07	7.96344e-06	2.14229	0.0309944	1.86113e-06	3.20632e-05
			2.14438	0.000476837	2.95565e-08	5.09195e-07	2.14458	-0.043869	-2.51088e-06	-4.3257e-05	2.14479	0.0166893	9.51676e-07	1.63953e-05	2.14396	0.0295639	1.77523e-06	3.05834e-05
			2.14604	-0.000953674	-5.91131e-08	-1.01839e-06	2.14625	-0.0481606	-2.75651e-06	-4.74886e-05	2.14646	0.0228882	1.30516e-06	2.2485e-05	2.14562	0.0276566	1.6607e-06	2.86103e-05
			2.14771	-0.00190735	-1.18226e-07	-2.03678e-06	2.14792	-0.0534058	-3.05672e-06	-5.26607e-05	2.14812	0.0286102	1.63144e-06	2.81062e-05	2.14729	0.0252724	1.51754e-06	2.61439e-05
			2.14938	-0.00333786	-2.06896e-07	-3.56437e-06	2.14958	-0.0591278	-3.38422e-06	-5.83029e-05	2.14979	0.0333786	1.90335e-06	3.27906e-05	2.14896	0.0243187	1.46027e-06	2.51573e-05
			2.15104	-0.00286102	-1.77339e-07	-3.05517e-06	2.15125	-0.0629425	-3.60256e-06	-6.20643e-05	2.15146	0.0371933	2.12088e-06	3.65381e-05	2.15062	0.0247955	1.4889e-06	2.56506e-05
			2.15271	0.00190735	1.18226e-07	2.03678e-06	2.15292	-0.0624657	-3.57527e-06	-6.15942e-05	2.15313	0.0362396	2.0665e-06	3.56012e-05	2.15229	0.026226	1.5748e-06	2.71304e-05
			2.15437	0.00905991	5.61574e-07	9.67471e-06	2.15458	-0.058651	-3.35693e-06	-5.78327e-05	2.15479	0.0309944	1.7674e-06	3.04484e-05	2.15396	0.0305176	1.8325e-06	3.15699e-05
			2.15604	0.017643	1.09359e-06	1.88402e-05	2.15625	-0.0519753	-2.97484e-06	-5.12501e-05	2.15646	0.0257492	1.4683e-06	2.52956e-05	2.15563	0.0357628	2.14746e-06	3.6996e-05
			2.15771	0.026226	1.62561e-06	2.80057e-05	2.15792	-0.0433922	-2.48358e-06	-4.27868e-05	2.15813	0.0200272	1.14201e-06	1.96744e-05	2.15729	0.0376701	2.26199e-06	3.89692e-05
			2.15937	0.0324249	2.00984e-06	3.46253e-05	2.15958	-0.0352859	-2.01962e-06	-3.47936e-05	2.15979	0.0133514	7.6134e-07	1.31162e-05	2.15896	0.0343323	2.06156e-06	3.55162e-05
			2.16104	0.0338554	2.09851e-06	3.61529e-05	2.16125	-0.0309944	-1.77399e-06	-3.0562e-05	2.16146	0.00476837	2.71907e-07	4.68437e-06	2.16063	0.0271797	1.63207e-06	2.8117e-05
			2.16271	0.0309944	1.92118e-06	3.30977e-05	2.16292	-0.0290871	-1.66482e-06	-2.86813e-05	2.16312	-0.000476837	-2.71907e-08	-4.68437e-07	2.16229	0.0185966	1.11668e-06	1.92379e-05
			2.16438	0.0247955	1.53694e-06	2.64782e-05	2.16458	-0.0286102	-1.63753e-06	-2.82111e-05	2.16479	-0.00238419	-1.35954e-07	-2.34219e-06	2.16396	0.0100136	6.01288e-07	1.03589e-05
			2.16604	0.0157356	9.75366e-07	1.68034e-05	2.16625	-0.0295639	-1.69211e-06	-2.91514e-05	2.16646	-0.00286102	-1.63144e-07	-2.81062e-06	2.16562	0.00190735	1.14531e-07	1.97312e-06
			2.16771	0.00667572	4.13792e-07	7.12873e-06	2.16792	-0.0309944	-1.77399e-06	-3.0562e-05	2.16812	-0.00429153	-2.44717e-07	-4.21594e-06	2.16729	-0.00286102	-1.71797e-07	-2.95968e-06
			2.16938	0.000476837	2.95565e-08	5.09195e-07	2.16958	-0.0319481	-1.82857e-06	-3.15024e-05	2.16979	-0.00333786	-1.90335e-07	-3.27906e-06	2.16896	-0.00238419	-1.43164e-07	-2.4664e-06
			2.17104	-0.00429153	-2.66009e-07	-4.58276e-06	2.17125	-0.0319481	-1.82857e-06	-3.15024e-05	2.17146	0.00333786	1.90335e-07	3.27906e-06	2.17062	0.00143051	8.58983e-08	1.47984e-06
			2.17271	-0.00667572	-4.13792e-07	-7.12873e-06	2.17292	-0.0333786	-1.91045e-06	-3.29129e-05	2.17313	0.00953674	5.43815e-07	9.36875e-06	2.17229	0.00429153	2.57695e-07	4.43952e-06
			2.17437	-0.00858307	-5.32018e-07	-9.16552e-06	2.17458	-0.0367165	-2.10149e-06	-3.62042e-05	2.17479	0.0138283	7.88531e-07	1.35847e-05	2.17396	0.00524521	3.1496e-07	5.42608e-06
			2.17604	-0.00810623	-5.02461e-07	-8.65632e-06	2.17625	-0.0419617	-2.40171e-06	-4.13762e-05	2.17646	0.0181198	1.03325e-06	1.78006e-05	2.17563	0.00572205	3.43593e-07	5.91936e-06
			2.17771	-0.0038147	-2.36452e-07	-4.07356e-06	2.17792	-0.0448227	-2.56546e-06	-4.41973e-05	2.17813	0.0276566	1.57706e-06	2.71694e-05	2.17729	0.00619888	3.72226e-07	6.41265e-06
			2.17937	0.00238419	1.47783e-07	2.54598e-06	2.17958	-0.0448227	-2.56546e-06	-4.41973e-05	2.17979	0.0371933	2.12088e-06	3.65381e-05	2.17896	0.00810623	4.86757e-07	8.38577e-06
			2.18104	0.0100136	6.20687e-07	1.06931e-05	2.18125	-0.0433922	-2.48358e-06	-4.27868e-05	2.18146	0.0414848	2.36559e-06	4.07541e-05	2.18063	0.0104904	6.29921e-07	1.08522e-05
			2.18271	0.0171661	1.06404e-06	1.8331e-05	2.18292	-0.0405312	-2.31983e-06	-3.99657e-05	2.18312	0.041008	2.3384e-06	4.02856e-05	2.18229	0.0138283	8.3035e-07	1.43051e-05
			2.18438	0.0238419	1.47783e-06	2.54598e-05	2.18458	-0.0362396	-2.0742e-06	-3.5734e-05	2.18479	0.0395775	2.25683e-06	3.88803e-05	2.18396	0.0185966	1.11668e-06	1.92379e-05
			2.18604	0.0286102	1.77339e-06	3.05517e-05	2.18625	-0.0295639	-1.69211e-06	-2.91514e-05	2.18646	0.038147	2.17526e-06	3.7475e-05	2.18562	0.0252724	1.51754e-06	2.61439e-05
			2.18771	0.0305176	1.89162e-06	3.25885e-05	2.18792	-0.0247955	-1.41919e-06	-2.44496e-05	2.18812	0.0305176	1.74021e-06	2.998e-05	2.18729	0.0309944	1.86113e-06	3.20632e-05
			2.18938	0.0295639	1.83251e-06	3.15701e-05	2.18958	-0.0252724	-1.44648e-06	-2.49198e-05	2.18979	0.0200272	1.14201e-06	1.96744e-05	2.18896	0.0338554	2.03293e-06	3.50229e-05
			2.19104	0.0271797	1.68472e-06	2.90241e-05	2.19125	-0.0314713	-1.80128e-06	-3.10322e-05	2.19146	0.0114441	6.52578e-07	1.12425e-05	2.19062	0.0348091	2.09019e-06	3.60095e-05
			2.19271	0.0224113	1.38916e-06	2.39322e-05	2.19292	-0.0391006	-2.23795e-06	-3.85551e-05	2.19313	0.00810623	4.62242e-07	7.96344e-06	2.19229	0.0352859	2.11882e-06	3.65027e-05
			2.19437	0.017643	1.09359e-06	1.88402e-05	2.19458	-0.04673	-2.67463e-06	-4.60781e-05	2.19479	0.00715256	4.07861e-07	7.02656e-06	2.19396	0.0348091	2.09019e-06	3.60095e-05
			2.19604	0.0157356	9.75366e-07	1.68034e-05	2.19625	-0.0543594	-3.1113e-06	-5.3601e-05	2.19646	0.00858307	4.89433e-07	8.43187e-06	2.19563	0.0319481	1.91839e-06	3.30498e-05
			2.19771	0.0166893	1.03448e-06	1.78218e-05	2.19792	-0.0605583	-3.4661e-06	-5.97134e-05	2.19813	0.0138283	7.88531e-07	1.35847e-05	2.19729	0.0286102	1.71797e-06	2.95968e-05
			2.19937	0.0190735	1.18226e-06	2.03678e-05	2.19958	-0.0634193	-3.62985e-06	-6.25345e-05	2.19979	0.0214577	1.22358e-06	2.10797e-05	2.19896	0.0257492	1.54617e-06	2.66371e-05
			2.20104	0.020504	1.27093e-06	2.18954e-05	2.20125	-0.0619888	-3.54798e-06	-6.1124e-05	2.20146	0.0290871	1.65863e-06	2.85747e-05	2.20063	0.0228882	1.37437e-06	2.36775e-05
			2.20271	0.0219345	1.3596e-06	2.3423e-05	2.20292	-0.0581741	-3.32964e-06	-5.73625e-05	2.20312	0.0324249	1.84897e-06	3.18537e-05	2.20229	0.0185966	1.11668e-06	1.92379e-05
			2.20438	0.0257492	1.59605e-06	2.74965e-05	2.20458	-0.0524521	-3.00213e-06	-5.17203e-05	2.20479	0.0324249	1.84897e-06	3.18537e-05	2.20396	0.0138283	8.3035e-07	1.43051e-05
			2.20604	0.0305176	1.89162e-06	3.25885e-05	2.20625	-0.0452995	-2.59275e-06	-4.46675e-05	2.20646	0.0305176	1.74021e-06	2.998e-05	2.20562	0.0143051	8.58983e-07	1.47984e-05
			2.20771	0.0324249	2.00984e-06	3.46253e-05	2.20792	-0.038147	-2.18337e-06	-3.76148e-05	2.20812	0.026226	1.49549e-06	2.57641e-05	2.20729	0.0181198	1.08804e-06	1.87447e-05
			2.20938	0.0329018	2.0394e-06	3.51345e-05	2.20958	-0.0295639	-1.69211e-06	-2.91514e-05	2.20979	0.0209808	1.19639e-06	2.06112e-05	2.20896	0.020504	1.23121e-06	2.12111e-05
			2.21104	0.0329018	2.0394e-06	3.51345e-05	2.21125	-0.023365	-1.33731e-06	-2.3039e-05	2.21146	0.0162125	9.24485e-07	1.59269e-05	2.21062	0.020504	1.23121e-06	2.12111e-05
			2.21271	0.0329018	2.0394e-06	3.51345e-05	2.21292	-0.0200272	-1.14627e-06	-1.97477e-05	2.21312	0.0152588	8.70103e-07	1.499e-05	2.21229	0.020504	1.23121e-06	2.12111e-05
			2.21437	0.0309944	1.92118e-06	3.30977e-05	2.21458	-0.020504	-1.17356e-06	-2.02179e-05	2.21479	0.014782	8.42913e-07	1.45216e-05	2.21396	0.0224113	1.34574e-06	2.31842e-05
			2.21604	0.0247955	1.53694e-06	2.64782e-05	2.21625	-0.0247955	-1.41919e-06	-2.44496e-05	2.21646	0.0123978	7.06959e-07	1.21794e-05	2.21563	0.0219345	1.31711e-06	2.26909e-05
			2.21771	0.0162125	1.00492e-06	1.73126e-05	2.21792	-0.0319481	-1.82857e-06	-3.15024e-05	2.21813	0.00858307	4.89433e-07	8.43187e-06	2.21729	0.020504	1.23121e-06	2.12111e-05
			2.21937	0.00715256	4.43348e-07	7.63793e-06	2.21958	-0.0391006	-2.23795e-06	-3.85551e-05	2.21979	0.00524521	2.99098e-07	5.15281e-06	2.21896	0.020504	1.23121e-06	2.12111e-05
			2.22104	0.000476837	2.95565e-08	5.09195e-07	2.22125	-0.0414848	-2.37442e-06	-4.0906e-05	2.22146	0.00238419	1.35954e-07	2.34219e-06	2.22063	0.0224113	1.34574e-06	2.31842e-05
			2.22271	-0.00333786	-2.06896e-07	-3.56437e-06	2.22292	-0.0414848	-2.37442e-06	-4.0906e-05	2.22313	0.00143051	8.15722e-08	1.40531e-06	2.22229	0.026226	1.5748e-06	2.71304e-05
			2.22438	-0.00524521	-3.25122e-07	-5.60115e-06	2.22458	-0.041008	-2.34712e-06	-4.04359e-05	2.22479	0.00429153	2.44717e-07	4.21594e-06	2.22396	0.0276566	1.6607e-06	2.86103e-05
			2.22604	-0.00524521	-3.25122e-07	-5.60115e-06	2.22625	-0.0414848	-2.37442e-06	-4.0906e-05	2.22646	0.00905991	5.16624e-07	8.90031e-06	2.22562	0.0252724	1.51754e-06	2.61439e-05
			2.22771	-0.00238419	-1.47783e-07	-2.54598e-06	2.22792	-0.0429153	-2.45629e-06	-4.23166e-05	2.22812	0.014782	8.42913e-07	1.45216e-05	2.22729	0.0209808	1.25984e-06	2.17043e-05
			2.22938	0.00286102	1.77339e-07	3.05517e-06	2.22958	-0.0457764	-2.62004e-06	-4.51377e-05	2.22979	0.0190735	1.08763e-06	1.87375e-05	2.22896	0.017643	1.05941e-06	1.82514e-05
			2.23104	0.00810623	5.02461e-07	8.65632e-06	2.23125	-0.0486374	-2.7838e-06	-4.79588e-05	2.23146	0.023365	1.33235e-06	2.29534e-05	2.23062	0.0157356	9.44881e-07	1.62783e-05
			2.23271	0.0138283	8.5714e-07	1.47667e-05	2.23292	-0.0476837	-2.72921e-06	-4.70184e-05	2.23312	0.0243187	1.38673e-06	2.38903e-05	2.23229	0.0143051	8.58983e-07	1.47984e-05
			2.23438	0.0195503	1.21182e-06	2.0877e-05	2.23458	-0.0429153	-2.45629e-06	-4.23166e-05	2.23479	0.0219345	1.25077e-06	2.15481e-05	2.23396	0.014782	8.87615e-07	1.52917e-05
			2.23604	0.0238419	1.47783e-06	2.54598e-05	2.23625	-0.0376701	-2.15608e-06	-3.71446e-05	2.23646	0.0181198	1.03325e-06	1.78006e-05	2.23563	0.0181198	1.08804e-06	1.87447e-05
			2.23771	0.0247955	1.53694e-06	2.64782e-05	2.23792	-0.0314713	-1.80128e-06	-3.10322e-05	2.23813	0.014782	8.42913e-07	1.45216e-05	2.23729	0.0247955	1.4889e-06	2.56506e-05
			2.23937	0.0247955	1.53694e-06	2.64782e-05	2.23958	-0.0247955	-1.41919e-06	-2.44496e-05	2.23979	0.0123978	7.06959e-07	1.21794e-05	2.23896	0.0300407	1.80386e-06	3.10767e-05
			2.24104	0.0252724	1.5665e-06	2.69874e-05	2.24125	-0.0209808	-1.20085e-06	-2.06881e-05	2.24146	0.00667572	3.8067e-07	6.55812e-06	2.24063	0.0333786	2.00429e-06	3.45296e-05
			2.24271	0.0243187	1.50738e-06	2.5969e-05	2.24292	-0.0228882	-1.31002e-06	-2.25689e-05	2.24313	0	0	0	2.24229	0.0352859	2.11882e-06	3.65027e-05
			2.24437	0.0214577	1.33004e-06	2.29138e-05	2.24458	-0.0309944	-1.77399e-06	-3.0562e-05	2.24479	-0.00572205	-3.26289e-07	-5.62125e-06	2.24396	0.0352859	2.11882e-06	3.65027e-05
			2.24604	0.0190735	1.18226e-06	2.03678e-05	2.24625	-0.0395775	-2.26525e-06	-3.90253e-05	2.24646	-0.00953674	-5.43815e-07	-9.36875e-06	2.24562	0.0329018	1.97566e-06	3.40363e-05
			2.24771	0.0195503	1.21182e-06	2.0877e-05	2.24792	-0.04673	-2.67463e-06	-4.60781e-05	2.24812	-0.00905991	-5.16624e-07	-8.90031e-06	2.24729	0.0286102	1.71797e-06	2.95968e-05
			2.24938	0.0200272	1.24137e-06	2.13862e-05	2.24958	-0.0514984	-2.94755e-06	-5.07799e-05	2.24979	-0.0038147	-2.17526e-07	-3.7475e-06	2.24896	0.0257492	1.54617e-06	2.66371e-05
			2.25104	0.0181198	1.12315e-06	1.93494e-05	2.25125	-0.0567436	-3.24776e-06	-5.59519e-05	2.25146	0.00715256	4.07861e-07	7.02656e-06	2.25062	0.023365	1.403e-06	2.41707e-05
			2.25271	0.0143051	8.86696e-07	1.52759e-05	2.25292	-0.0624657	-3.57527e-06	-6.15942e-05	2.25312	0.0190735	1.08763e-06	1.87375e-05	2.25229	0.0214577	1.28847e-06	2.21976e-05
			2.25438	0.0109673	6.798e-07	1.17115e-05	2.25458	-0.064373	-3.68444e-06	-6.34749e-05	2.25479	0.0314713	1.79459e-06	3.09169e-05	2.25396	0.0185966	1.11668e-06	1.92379e-05
			2.25604	0.00858307	5.32018e-07	9.16552e-06	2.25625	-0.0619888	-3.54798e-06	-6.1124e-05	2.25646	0.0424385	2.41997e-06	4.16909e-05	2.25563	0.0157356	9.44881e-07	1.62783e-05
			2.25771	0.00762939	4.72905e-07	8.14712e-06	2.25792	-0.0576973	-3.30235e-06	-5.68923e-05	2.25813	0.0486374	2.77345e-06	4.77806e-05	2.25729	0.0114441	6.87186e-07	1.18387e-05
			2.25937	0.0100136	6.20687e-07	1.06931e-05	2.25958	-0.0553131	-3.16589e-06	-5.45414e-05	2.25979	0.0472069	2.69188e-06	4.63753e-05	2.25896	0.00715256	4.29491e-07	7.39921e-06
			2.26104	0.0143051	8.86696e-07	1.52759e-05	2.26125	-0.0548363	-3.1386e-06	-5.40712e-05	2.26146	0.0405312	2.31121e-06	3.98172e-05	2.26063	0.00715256	4.29491e-07	7.39921e-06
			2.26271	0.0195503	1.21182e-06	2.0877e-05	2.26292	-0.0510216	-2.92026e-06	-5.03097e-05	2.26313	0.0324249	1.84897e-06	3.18537e-05	2.26229	0.00762939	4.58124e-07	7.89249e-06
			2.26437	0.0219345	1.3596e-06	2.3423e-05	2.26458	-0.043869	-2.51088e-06	-4.3257e-05	2.26479	0.0243187	1.38673e-06	2.38903e-05	2.26396	0.0104904	6.29921e-07	1.08522e-05
			2.26604	0.0219345	1.3596e-06	2.3423e-05	2.26625	-0.0371933	-2.12879e-06	-3.66744e-05	2.26646	0.0166893	9.51676e-07	1.63953e-05	2.26562	0.0152588	9.16248e-07	1.5785e-05
			2.26771	0.0200272	1.24137e-06	2.13862e-05	2.26792	-0.0338554	-1.93774e-06	-3.33831e-05	2.26812	0.0100136	5.71005e-07	9.83719e-06	2.26729	0.0247955	1.4889e-06	2.56506e-05
			2.26938	0.0166893	1.03448e-06	1.78218e-05	2.26958	-0.0338554	-1.93774e-06	-3.33831e-05	2.26979	0.00667572	3.8067e-07	6.55812e-06	2.26896	0.0348091	2.09019e-06	3.60095e-05
			2.27104	0.0123978	7.6847e-07	1.32391e-05	2.27125	-0.0352859	-2.01962e-06	-3.47936e-05	2.27146	0.00524521	2.99098e-07	5.15281e-06	2.27062	0.0391006	2.34789e-06	4.0449e-05
			2.27271	0.00858307	5.32018e-07	9.16552e-06	2.27292	-0.0386238	-2.21066e-06	-3.80849e-05	2.27312	0.00572205	3.26289e-07	5.62125e-06	2.27229	0.038147	2.29062e-06	3.94624e-05
			2.27438	0.00762939	4.72905e-07	8.14712e-06	2.27458	-0.0443459	-2.53817e-06	-4.37272e-05	2.27479	0.00667572	3.8067e-07	6.55812e-06	2.27396	0.0352859	2.11882e-06	3.65027e-05
			2.27604	0.0114441	7.09357e-07	1.22207e-05	2.27625	-0.0510216	-2.92026e-06	-5.03097e-05	2.27646	0.00858307	4.89433e-07	8.43187e-06	2.27562	0.0319481	1.91839e-06	3.30498e-05
			2.27771	0.0181198	1.12315e-06	1.93494e-05	2.27792	-0.0581741	-3.32964e-06	-5.73625e-05	2.27813	0.0143051	8.15722e-07	1.40531e-05	2.27729	0.0281334	1.68933e-06	2.91035e-05
			2.27937	0.023365	1.44827e-06	2.49506e-05	2.27958	-0.0653267	-3.73902e-06	-6.44153e-05	2.27979	0.0219345	1.25077e-06	2.15481e-05	2.27896	0.026226	1.5748e-06	2.71304e-05
			2.28104	0.0267029	1.65517e-06	2.85149e-05	2.28125	-0.0705719	-4.03924e-06	-6.95873e-05	2.28146	0.0305176	1.74021e-06	2.998e-05	2.28063	0.0276566	1.6607e-06	2.86103e-05
			2.28271	0.0276566	1.71428e-06	2.95333e-05	2.28292	-0.0748634	-4.28486e-06	-7.3819e-05	2.28313	0.038147	2.17526e-06	3.7475e-05	2.28229	0.0319481	1.91839e-06	3.30498e-05
			2.28437	0.0267029	1.65517e-06	2.85149e-05	2.28458	-0.0758171	-4.33945e-06	-7.47593e-05	2.28479	0.043869	2.50155e-06	4.30962e-05	2.28396	0.0352859	2.11882e-06	3.65027e-05
			2.28604	0.0247955	1.53694e-06	2.64782e-05	2.28625	-0.0734329	-4.20299e-06	-7.24084e-05	2.28646	0.0457764	2.61031e-06	4.497e-05	2.28563	0.0400543	2.40515e-06	4.14356e-05
			2.28771	0.0228882	1.41871e-06	2.44414e-05	2.28792	-0.067234	-3.84819e-06	-6.6296e-05	2.28812	0.0424385	2.41997e-06	4.16909e-05	2.28729	0.0443459	2.66285e-06	4.58751e-05
			2.28938	0.0228882	1.41871e-06	2.44414e-05	2.28958	-0.0567436	-3.24776e-06	-5.59519e-05	2.28979	0.0357628	2.0393e-06	3.51328e-05	2.28896	0.0500679	3.00644e-06	5.17944e-05
			2.29104	0.0224113	1.38916e-06	2.39322e-05	2.29125	-0.0457764	-2.62004e-06	-4.51377e-05	2.29146	0.0286102	1.63144e-06	2.81062e-05	2.29062	0.0553131	3.3214e-06	5.72205e-05
			2.29271	0.0219345	1.3596e-06	2.3423e-05	2.29292	-0.0376701	-2.15608e-06	-3.71446e-05	2.29312	0.0209808	1.19639e-06	2.06112e-05	2.29229	0.0600815	3.60773e-06	6.21533e-05
			2.29438	0.0224113	1.38916e-06	2.39322e-05	2.29458	-0.0333786	-1.91045e-06	-3.29129e-05	2.29479	0.0138283	7.88531e-07	1.35847e-05	2.29396	0.0648499	3.89405e-06	6.70861e-05
			2.29604	0.0219345	1.3596e-06	2.3423e-05	2.29625	-0.0338554	-1.93774e-06	-3.33831e-05	2.29646	0.00858307	4.89433e-07	8.43187e-06	2.29562	0.0658035	3.95132e-06	6.80727e-05
			2.29771	0.0190735	1.18226e-06	2.03678e-05	2.29792	-0.0367165	-2.10149e-06	-3.62042e-05	2.29813	0.00524521	2.99098e-07	5.15281e-06	2.29729	0.0624657	3.75089e-06	6.46197e-05
			2.29937	0.0133514	8.27583e-07	1.42575e-05	2.29958	-0.0400543	-2.29254e-06	-3.94955e-05	2.29979	0.00190735	1.08763e-07	1.87375e-06	2.29896	0.0538826	3.2355e-06	5.57407e-05
			2.30104	0.00762939	4.72905e-07	8.14712e-06	2.30125	-0.0400543	-2.29254e-06	-3.94955e-05	2.30146	-0.000953674	-5.43815e-08	-9.36875e-07	2.30063	0.0433922	2.60558e-06	4.48885e-05
			2.30271	0.00524521	3.25122e-07	5.60115e-06	2.30292	-0.038147	-2.18337e-06	-3.76148e-05	2.30313	0.000476837	2.71907e-08	4.68437e-07	2.30229	0.0338554	2.03293e-06	3.50229e-05
			2.30437	0.00619888	3.84235e-07	6.61954e-06	2.30458	-0.0352859	-2.01962e-06	-3.47936e-05	2.30479	0.00667572	3.8067e-07	6.55812e-06	2.30396	0.0281334	1.68933e-06	2.91035e-05
			2.30604	0.00619888	3.84235e-07	6.61954e-06	2.30625	-0.0343323	-1.96503e-06	-3.38533e-05	2.30646	0.0138283	7.88531e-07	1.35847e-05	2.30563	0.0247955	1.4889e-06	2.56506e-05
			2.30771	0.00476837	2.95565e-07	5.09195e-06	2.30792	-0.0357628	-2.04691e-06	-3.52638e-05	2.30812	0.0219345	1.25077e-06	2.15481e-05	2.30729	0.0214577	1.28847e-06	2.21976e-05
			2.30938	0.00286102	1.77339e-07	3.05517e-06	2.30958	-0.0386238	-2.21066e-06	-3.80849e-05	2.30979	0.0300407	1.71302e-06	2.95116e-05	2.30896	0.0171661	1.03078e-06	1.77581e-05
			2.31104	0.00429153	2.66009e-07	4.58276e-06	2.31125	-0.0429153	-2.45629e-06	-4.23166e-05	2.31146	0.0362396	2.0665e-06	3.56012e-05	2.31062	0.0133514	8.01717e-07	1.38119e-05
			2.31271	0.00858307	5.32018e-07	9.16552e-06	2.31292	-0.0443459	-2.53817e-06	-4.37272e-05	2.31312	0.0367165	2.09369e-06	3.60697e-05	2.31229	0.0133514	8.01717e-07	1.38119e-05
			2.31438	0.0114441	7.09357e-07	1.22207e-05	2.31458	-0.043869	-2.51088e-06	-4.3257e-05	2.31479	0.0314713	1.79459e-06	3.09169e-05	2.31396	0.0166893	1.00215e-06	1.72648e-05
			2.31604	0.0138283	8.5714e-07	1.47667e-05	2.31625	-0.0395775	-2.26525e-06	-3.90253e-05	2.31646	0.026226	1.49549e-06	2.57641e-05	2.31562	0.0214577	1.28847e-06	2.21976e-05
			2.31771	0.0185966	1.15271e-06	1.98586e-05	2.31792	-0.0343323	-1.96503e-06	-3.38533e-05	2.31813	0.0219345	1.25077e-06	2.15481e-05	2.31729	0.0276566	1.6607e-06	2.86103e-05
			2.31937	0.0247955	1.53694e-06	2.64782e-05	2.31958	-0.0305176	-1.7467e-06	-3.00918e-05	2.31979	0.0190735	1.08763e-06	1.87375e-05	2.31896	0.0357628	2.14746e-06	3.6996e-05
			2.32104	0.0286102	1.77339e-06	3.05517e-05	2.32125	-0.0300407	-1.7194e-06	-2.96216e-05	2.32146	0.0162125	9.24485e-07	1.59269e-05	2.32063	0.0433922	2.60558e-06	4.48885e-05
			2.32271	0.0257492	1.59605e-06	2.74965e-05	2.32292	-0.0343323	-1.96503e-06	-3.38533e-05	2.32313	0.0152588	8.70103e-07	1.499e-05	2.32229	0.0472069	2.83464e-06	4.88348e-05
			2.32437	0.0209808	1.30049e-06	2.24046e-05	2.32458	-0.0400543	-2.29254e-06	-3.94955e-05	2.32479	0.0157356	8.97294e-07	1.54584e-05	2.32396	0.0448227	2.69148e-06	4.63684e-05
			2.32604	0.0166893	1.03448e-06	1.78218e-05	2.32625	-0.0472069	-2.70192e-06	-4.65483e-05	2.32646	0.0166893	9.51676e-07	1.63953e-05	2.32563	0.0391006	2.34789e-06	4.0449e-05
			2.32771	0.0128746	7.98027e-07	1.37483e-05	2.32792	-0.0534058	-3.05672e-06	-5.26607e-05	2.32812	0.0162125	9.24485e-07	1.59269e-05	2.32729	0.0329018	1.97566e-06	3.40363e-05
			2.32938	0.00858307	5.32018e-07	9.16552e-06	2.32958	-0.0576973	-3.30235e-06	-5.68923e-05	2.32979	0.0133514	7.6134e-07	1.31162e-05	2.32896	0.0271797	1.63207e-06	2.8117e-05
			2.33104	0.00476837	2.95565e-07	5.09195e-06	2.33125	-0.0596046	-3.41152e-06	-5.87731e-05	2.33146	0.0119209	6.79768e-07	1.17109e-05	2.33062	0.020504	1.23121e-06	2.12111e-05
			2.33271	0.00333786	2.06896e-07	3.56437e-06	2.33292	-0.0634193	-3.62985e-06	-6.25345e-05	2.33312	0.0143051	8.15722e-07	1.40531e-05	2.33229	0.0162125	9.73514e-07	1.67715e-05
			2.33438	0.00333786	2.06896e-07	3.56437e-06	2.33458	-0.0700951	-4.01194e-06	-6.91171e-05	2.33479	0.0200272	1.14201e-06	1.96744e-05	2.33396	0.0119209	7.15819e-07	1.2332e-05
			2.33604	0.00429153	2.66009e-07	4.58276e-06	2.33625	-0.0767708	-4.39403e-06	-7.56997e-05	2.33646	0.0271797	1.54987e-06	2.67009e-05	2.33562	0.00810623	4.86757e-07	8.38577e-06
			2.33771	0.00810623	5.02461e-07	8.65632e-06	2.33792	-0.0782013	-4.47591e-06	-7.71102e-05	2.33812	0.0348091	1.98492e-06	3.41959e-05	2.33729	0.00667572	4.00859e-07	6.90593e-06
			2.33937	0.014782	9.16253e-07	1.57851e-05	2.33958	-0.0743866	-4.25757e-06	-7.33488e-05	2.33979	0.0433922	2.47436e-06	4.26278e-05	2.33896	0.00905991	5.44022e-07	9.37233e-06
			2.34104	0.023365	1.44827e-06	2.49506e-05	2.34125	-0.067234	-3.84819e-06	-6.6296e-05	2.34146	0.0481606	2.74626e-06	4.73122e-05	2.34063	0.0166893	1.00215e-06	1.72648e-05
			2.34271	0.0319481	1.98029e-06	3.41161e-05	2.34292	-0.0591278	-3.38422e-06	-5.83029e-05	2.34313	0.0486374	2.77345e-06	4.77806e-05	2.34229	0.0257492	1.54617e-06	2.66371e-05
			2.34437	0.0391006	2.42364e-06	4.1754e-05	2.34458	-0.0495911	-2.83838e-06	-4.88992e-05	2.34479	0.0457764	2.61031e-06	4.497e-05	2.34396	0.0371933	2.23335e-06	3.84759e-05
			2.34604	0.0433922	2.68965e-06	4.63368e-05	2.34625	-0.0405312	-2.31983e-06	-3.99657e-05	2.34646	0.0429153	2.44717e-06	4.21594e-05	2.34563	0.0491142	2.94917e-06	5.08079e-05
			2.34771	0.0462532	2.86698e-06	4.93919e-05	2.34792	-0.0352859	-2.01962e-06	-3.47936e-05	2.34813	0.041008	2.3384e-06	4.02856e-05	2.34729	0.0596046	3.57909e-06	6.16601e-05
			2.34938	0.04673	2.89654e-06	4.99011e-05	2.34958	-0.0348091	-1.99233e-06	-3.43235e-05	2.34979	0.0405312	2.31121e-06	3.98172e-05	2.34896	0.0658035	3.95132e-06	6.80727e-05
			2.35104	0.0448227	2.77831e-06	4.78644e-05	2.35125	-0.038147	-2.18337e-06	-3.76148e-05	2.35146	0.041008	2.3384e-06	4.02856e-05	2.35062	0.067234	4.03722e-06	6.95525e-05
			2.35271	0.041008	2.54186e-06	4.37908e-05	2.35292	-0.0433922	-2.48358e-06	-4.27868e-05	2.35312	0.041008	2.3384e-06	4.02856e-05	2.35229	0.0648499	3.89405e-06	6.70861e-05
			2.35438	0.0352859	2.18718e-06	3.76805e-05	2.35458	-0.0481606	-2.75651e-06	-4.74886e-05	2.35479	0.038147	2.17526e-06	3.7475e-05	2.35396	0.0596046	3.57909e-06	6.16601e-05
			2.35604	0.0290871	1.80295e-06	3.10609e-05	2.35625	-0.0519753	-2.97484e-06	-5.12501e-05	2.35646	0.0324249	1.84897e-06	3.18537e-05	2.35562	0.0500679	3.00644e-06	5.17944e-05
			2.35771	0.0238419	1.47783e-06	2.54598e-05	2.35792	-0.0557899	-3.19318e-06	-5.50116e-05	2.35812	0.0276566	1.57706e-06	2.71694e-05	2.35729	0.0376701	2.26199e-06	3.89692e-05
			2.35938	0.0195503	1.21182e-06	2.0877e-05	2.35958	-0.061512	-3.52069e-06	-6.06538e-05	2.35979	0.0267029	1.52268e-06	2.62325e-05	2.35896	0.0257492	1.54617e-06	2.66371e-05
			2.36104	0.0157356	9.75366e-07	1.68034e-05	2.36125	-0.0667572	-3.8209e-06	-6.58258e-05	2.36146	0.0290871	1.65863e-06	2.85747e-05	2.36063	0.0181198	1.08804e-06	1.87447e-05
			2.36271	0.0143051	8.86696e-07	1.52759e-05	2.36292	-0.0681877	-3.90277e-06	-6.72364e-05	2.36313	0.0324249	1.84897e-06	3.18537e-05	2.36229	0.0157356	9.44881e-07	1.62783e-05
			2.36437	0.0157356	9.75366e-07	1.68034e-05	2.36458	-0.0648499	-3.71173e-06	-6.39451e-05	2.36479	0.0371933	2.12088e-06	3.65381e-05	2.36396	0.0166893	1.00215e-06	1.72648e-05
			2.36604	0.0195503	1.21182e-06	2.0877e-05	2.36625	-0.0562668	-3.22047e-06	-5.54818e-05	2.36646	0.0448227	2.55593e-06	4.40331e-05	2.36563	0.0209808	1.25984e-06	2.17043e-05
			2.36771	0.0228882	1.41871e-06	2.44414e-05	2.36792	-0.0472069	-2.70192e-06	-4.65483e-05	2.36813	0.0500679	2.85503e-06	4.91859e-05	2.36729	0.0286102	1.71797e-06	2.95968e-05
			2.36937	0.0257492	1.59605e-06	2.74965e-05	2.36958	-0.0371933	-2.12879e-06	-3.66744e-05	2.36979	0.0491142	2.80065e-06	4.82491e-05	2.36896	0.0357628	2.14746e-06	3.6996e-05
			2.37104	0.0286102	1.77339e-06	3.05517e-05	2.37125	-0.0267029	-1.52836e-06	-2.63303e-05	2.37146	0.0424385	2.41997e-06	4.16909e-05	2.37062	0.0391006	2.34789e-06	4.0449e-05
			2.37271	0.0309944	1.92118e-06	3.30977e-05	2.37292	-0.0162125	-9.27932e-07	-1.59863e-05	2.37312	0.0348091	1.98492e-06	3.41959e-05	2.37229	0.0386238	2.31925e-06	3.99557e-05
			2.37438	0.0329018	2.0394e-06	3.51345e-05	2.37458	-0.0104904	-6.00427e-07	-1.03441e-05	2.37479	0.026226	1.49549e-06	2.57641e-05	2.37396	0.0395775	2.37652e-06	4.09423e-05
			2.37604	0.0319481	1.98029e-06	3.41161e-05	2.37625	-0.0123978	-7.09595e-07	-1.22248e-05	2.37646	0.0152588	8.70103e-07	1.499e-05	2.37562	0.0429153	2.57695e-06	4.43952e-05
			2.37771	0.0300407	1.86206e-06	3.20793e-05	2.37792	-0.0181198	-1.0371e-06	-1.7867e-05	2.37812	0.00429153	2.44717e-07	4.21594e-06	2.37729	0.0452995	2.72011e-06	4.68616e-05
			2.37938	0.0286102	1.77339e-06	3.05517e-05	2.37958	-0.0238419	-1.36461e-06	-2.35092e-05	2.37979	-0.00286102	-1.63144e-07	-2.81062e-06	2.37896	0.0472069	2.83464e-06	4.88348e-05
			2.38104	0.0267029	1.65517e-06	2.85149e-05	2.38125	-0.0295639	-1.69211e-06	-2.91514e-05	2.38146	-0.00429153	-2.44717e-07	-4.21594e-06	2.38063	0.0486374	2.92054e-06	5.03146e-05
			2.38271	0.0247955	1.53694e-06	2.64782e-05	2.38292	-0.038147	-2.18337e-06	-3.76148e-05	2.38313	-0.00190735	-1.08763e-07	-1.87375e-06	2.38229	0.0481606	2.89191e-06	4.98213e-05
			2.38437	0.0228882	1.41871e-06	2.44414e-05	2.38458	-0.0462532	-2.64734e-06	-4.56079e-05	2.38479	0.00190735	1.08763e-07	1.87375e-06	2.38396	0.0452995	2.72011e-06	4.68616e-05
			2.38604	0.0209808	1.30049e-06	2.24046e-05	2.38625	-0.0534058	-3.05672e-06	-5.26607e-05	2.38646	0.00715256	4.07861e-07	7.02656e-06	2.38563	0.0395775	2.37652e-06	4.09423e-05
			2.38771	0.020504	1.27093e-06	2.18954e-05	2.38792	-0.0567436	-3.24776e-06	-5.59519e-05	2.38813	0.0133514	7.6134e-07	1.31162e-05	2.38729	0.0329018	1.97566e-06	3.40363e-05
			2.38937	0.0209808	1.30049e-06	2.24046e-05	2.38958	-0.0581741	-3.32964e-06	-5.73625e-05	2.38979	0.0200272	1.14201e-06	1.96744e-05	2.38896	0.0257492	1.54617e-06	2.66371e-05
			2.39104	0.0243187	1.50738e-06	2.5969e-05	2.39125	-0.0572205	-3.27506e-06	-5.64221e-05	2.39146	0.0252724	1.44111e-06	2.48272e-05	2.39062	0.017643	1.05941e-06	1.82514e-05
			2.39271	0.0314713	1.95073e-06	3.36069e-05	2.39292	-0.0524521	-3.00213e-06	-5.17203e-05	2.39312	0.0281334	1.60425e-06	2.76378e-05	2.39229	0.0133514	8.01717e-07	1.38119e-05
			2.39438	0.0371933	2.30541e-06	3.97172e-05	2.39458	-0.0462532	-2.64734e-06	-4.56079e-05	2.39479	0.0319481	1.82178e-06	3.13853e-05	2.39396	0.0162125	9.73514e-07	1.67715e-05
			2.39604	0.0419617	2.60098e-06	4.48092e-05	2.39625	-0.0424385	-2.429e-06	-4.18464e-05	2.39646	0.0348091	1.98492e-06	3.41959e-05	2.39562	0.0219345	1.31711e-06	2.26909e-05
			2.39771	0.0452995	2.80787e-06	4.83736e-05	2.39792	-0.0424385	-2.429e-06	-4.18464e-05	2.39812	0.0333786	1.90335e-06	3.27906e-05	2.39729	0.026226	1.5748e-06	2.71304e-05
			2.39938	0.0472069	2.9261e-06	5.04103e-05	2.39958	-0.043869	-2.51088e-06	-4.3257e-05	2.39979	0.026226	1.49549e-06	2.57641e-05	2.39896	0.0295639	1.77523e-06	3.05834e-05
			2.40104	0.0462532	2.86698e-06	4.93919e-05	2.40125	-0.0462532	-2.64734e-06	-4.56079e-05	2.40146	0.0166893	9.51676e-07	1.63953e-05	2.40062	0.0362396	2.17609e-06	3.74893e-05
			2.40271	0.0433922	2.68965e-06	4.63368e-05	2.40292	-0.0505447	-2.89297e-06	-4.98395e-05	2.40313	0.0104904	5.98196e-07	1.03056e-05	2.40229	0.0405312	2.43378e-06	4.19288e-05
			2.40437	0.0405312	2.51231e-06	4.32816e-05	2.40458	-0.0534058	-3.05672e-06	-5.26607e-05	2.40479	0.00619888	3.53479e-07	6.08969e-06	2.40396	0.0371933	2.23335e-06	3.84759e-05
			2.40604	0.0371933	2.30541e-06	3.97172e-05	2.40625	-0.0519753	-2.97484e-06	-5.12501e-05	2.40646	0.00429153	2.44717e-07	4.21594e-06	2.40563	0.0295639	1.77523e-06	3.05834e-05
			2.40771	0.0305176	1.89162e-06	3.25885e-05	2.40792	-0.0476837	-2.72921e-06	-4.70184e-05	2.40813	0.00429153	2.44717e-07	4.21594e-06	2.40729	0.0252724	1.51754e-06	2.61439e-05
			2.40937	0.020504	1.27093e-06	2.18954e-05	2.40958	-0.0462532	-2.64734e-06	-4.56079e-05	2.40979	0.0100136	5.71005e-07	9.83719e-06	2.40896	0.0252724	1.51754e-06	2.61439e-05
			2.41104	0.0104904	6.50244e-07	1.12023e-05	2.41125	-0.0452995	-2.59275e-06	-4.46675e-05	2.41146	0.020504	1.1692e-06	2.01428e-05	2.41063	0.0252724	1.51754e-06	2.61439e-05
			2.41271	0.00238419	1.47783e-07	2.54598e-06	2.41292	-0.0448227	-2.56546e-06	-4.41973e-05	2.41312	0.0290871	1.65863e-06	2.85747e-05	2.41229	0.0247955	1.4889e-06	2.56506e-05
			2.41438	-0.00143051	-8.86696e-08	-1.52759e-06	2.41458	-0.043869	-2.51088e-06	-4.3257e-05	2.41479	0.0348091	1.98492e-06	3.41959e-05	2.41396	0.0267029	1.60343e-06	2.76237e-05
			2.41604	-0.00286102	-1.77339e-07	-3.05517e-06	2.41625	-0.0457764	-2.62004e-06	-4.51377e-05	2.41646	0.0376701	2.14807e-06	3.70066e-05	2.41562	0.0286102	1.71797e-06	2.95968e-05
			2.41771	0.000476837	2.95565e-08	5.09195e-07	2.41792	-0.0472069	-2.70192e-06	-4.65483e-05	2.41812	0.0400543	2.28402e-06	3.93487e-05	2.41729	0.0286102	1.71797e-06	2.95968e-05
			2.41938	0.00953674	5.91131e-07	1.01839e-05	2.41958	-0.0424385	-2.429e-06	-4.18464e-05	2.41979	0.0429153	2.44717e-06	4.21594e-05	2.41896	0.0281334	1.68933e-06	2.91035e-05
			2.42104	0.0200272	1.24137e-06	2.13862e-05	2.42125	-0.0371933	-2.12879e-06	-3.66744e-05	2.42146	0.0429153	2.44717e-06	4.21594e-05	2.42062	0.0290871	1.7466e-06	3.00901e-05
			2.42271	0.0271797	1.68472e-06	2.90241e-05	2.42292	-0.0300407	-1.7194e-06	-2.96216e-05	2.42313	0.0424385	2.41997e-06	4.16909e-05	2.42229	0.0276566	1.6607e-06	2.86103e-05
			2.42437	0.0305176	1.89162e-06	3.25885e-05	2.42458	-0.0238419	-1.36461e-06	-2.35092e-05	2.42479	0.0405312	2.31121e-06	3.98172e-05	2.42396	0.0257492	1.54617e-06	2.66371e-05
			2.42604	0.0338554	2.09851e-06	3.61529e-05	2.42625	-0.0195503	-1.11898e-06	-1.92776e-05	2.42646	0.0386238	2.20245e-06	3.79434e-05	2.42563	0.0243187	1.46027e-06	2.51573e-05
			2.42771	0.0376701	2.33497e-06	4.02264e-05	2.42792	-0.0181198	-1.0371e-06	-1.7867e-05	2.42813	0.0348091	1.98492e-06	3.41959e-05	2.42729	0.0257492	1.54617e-06	2.66371e-05
			2.42937	0.0391006	2.42364e-06	4.1754e-05	2.42958	-0.0209808	-1.20085e-06	-2.06881e-05	2.42979	0.0271797	1.54987e-06	2.67009e-05	2.42896	0.0286102	1.71797e-06	2.95968e-05
			2.43104	0.0367165	2.27585e-06	3.9208e-05	2.43125	-0.0257492	-1.47378e-06	-2.539e-05	2.43146	0.0190735	1.08763e-06	1.87375e-05	2.43063	0.0295639	1.77523e-06	3.05834e-05
			2.43271	0.0314713	1.95073e-06	3.36069e-05	2.43292	-0.0352859	-2.01962e-06	-3.47936e-05	2.43312	0.0114441	6.52578e-07	1.12425e-05	2.43229	0.0309944	1.86113e-06	3.20632e-05
			2.43438	0.026226	1.62561e-06	2.80057e-05	2.43458	-0.0443459	-2.53817e-06	-4.37272e-05	2.43479	0.00619888	3.53479e-07	6.08969e-06	2.43396	0.0309944	1.86113e-06	3.20632e-05
			2.43604	0.0195503	1.21182e-06	2.0877e-05	2.43625	-0.0491142	-2.81109e-06	-4.8429e-05	2.43646	0.00429153	2.44717e-07	4.21594e-06	2.43562	0.0324249	1.94703e-06	3.35431e-05
			2.43771	0.0114441	7.09357e-07	1.22207e-05	2.43792	-0.0491142	-2.81109e-06	-4.8429e-05	2.43812	0.00667572	3.8067e-07	6.55812e-06	2.43729	0.0324249	1.94703e-06	3.35431e-05
			2.43938	0.00238419	1.47783e-07	2.54598e-06	2.43958	-0.0495911	-2.83838e-06	-4.88992e-05	2.43979	0.0128746	7.3415e-07	1.26478e-05	2.43896	0.0319481	1.91839e-06	3.30498e-05
			2.44104	-0.00476837	-2.95565e-07	-5.09195e-06	2.44125	-0.0505447	-2.89297e-06	-4.98395e-05	2.44146	0.0200272	1.14201e-06	1.96744e-05	2.44062	0.0295639	1.77523e-06	3.05834e-05
			2.44271	-0.00762939	-4.72905e-07	-8.14712e-06	2.44292	-0.0500679	-2.86567e-06	-4.93694e-05	2.44313	0.0271797	1.54987e-06	2.67009e-05	2.44229	0.0267029	1.60343e-06	2.76237e-05
			2.44437	-0.00524521	-3.25122e-07	-5.60115e-06	2.44458	-0.0452995	-2.59275e-06	-4.46675e-05	2.44479	0.0324249	1.84897e-06	3.18537e-05	2.44396	0.0247955	1.4889e-06	2.56506e-05
			2.44604	0	0	0	2.44625	-0.038147	-2.18337e-06	-3.76148e-05	2.44646	0.0352859	2.01211e-06	3.46644e-05	2.44563	0.0214577	1.28847e-06	2.21976e-05
			2.44771	0.00667572	4.13792e-07	7.12873e-06	2.44792	-0.0319481	-1.82857e-06	-3.15024e-05	2.44813	0.0343323	1.95773e-06	3.37275e-05	2.44729	0.0181198	1.08804e-06	1.87447e-05
			2.44937	0.0133514	8.27583e-07	1.42575e-05	2.44958	-0.0247955	-1.41919e-06	-2.44496e-05	2.44979	0.0286102	1.63144e-06	2.81062e-05	2.44896	0.0171661	1.03078e-06	1.77581e-05
			2.45104	0.0190735	1.18226e-06	2.03678e-05	2.45125	-0.0190735	-1.09169e-06	-1.88074e-05	2.45146	0.0185966	1.06044e-06	1.82691e-05	2.45063	0.020504	1.23121e-06	2.12111e-05
			2.45271	0.0243187	1.50738e-06	2.5969e-05	2.45292	-0.0157356	-9.0064e-07	-1.55161e-05	2.45312	0.00762939	4.35052e-07	7.495e-06	2.45229	0.0247955	1.4889e-06	2.56506e-05
			2.45438	0.0276566	1.71428e-06	2.95333e-05	2.45458	-0.017643	-1.00981e-06	-1.73968e-05	2.45479	-0.000953674	-5.43815e-08	-9.36875e-07	2.45396	0.0290871	1.7466e-06	3.00901e-05
			2.45604	0.0271797	1.68472e-06	2.90241e-05	2.45625	-0.0247955	-1.41919e-06	-2.44496e-05	2.45646	-0.00572205	-3.26289e-07	-5.62125e-06	2.45562	0.0324249	1.94703e-06	3.35431e-05
			2.45771	0.0243187	1.50738e-06	2.5969e-05	2.45792	-0.0338554	-1.93774e-06	-3.33831e-05	2.45812	-0.00715256	-4.07861e-07	-7.02656e-06	2.45729	0.0352859	2.11882e-06	3.65027e-05
			2.45938	0.0200272	1.24137e-06	2.13862e-05	2.45958	-0.041008	-2.34712e-06	-4.04359e-05	2.45979	-0.00524521	-2.99098e-07	-5.15281e-06	2.45896	0.0362396	2.17609e-06	3.74893e-05
			2.46104	0.0190735	1.18226e-06	2.03678e-05	2.46125	-0.0452995	-2.59275e-06	-4.46675e-05	2.46146	0	0	0	2.46062	0.0367165	2.20472e-06	3.79826e-05
			2.46271	0.0181198	1.12315e-06	1.93494e-05	2.46292	-0.0481606	-2.75651e-06	-4.74886e-05	2.46312	0.00905991	5.16624e-07	8.90031e-06	2.46229	0.0362396	2.17609e-06	3.74893e-05
			2.46437	0.0162125	1.00492e-06	1.73126e-05	2.46458	-0.0505447	-2.89297e-06	-4.98395e-05	2.46479	0.0195503	1.11482e-06	1.92059e-05	2.46396	0.0362396	2.17609e-06	3.74893e-05
			2.46604	0.0133514	8.27583e-07	1.42575e-05	2.46625	-0.0524521	-3.00213e-06	-5.17203e-05	2.46646	0.0271797	1.54987e-06	2.67009e-05	2.46563	0.038147	2.29062e-06	3.94624e-05
			2.46771	0.0114441	7.09357e-07	1.22207e-05	2.46792	-0.0529289	-3.02943e-06	-5.21905e-05	2.46813	0.0314713	1.79459e-06	3.09169e-05	2.46729	0.0386238	2.31925e-06	3.99557e-05
			2.46937	0.0104904	6.50244e-07	1.12023e-05	2.46958	-0.0548363	-3.1386e-06	-5.40712e-05	2.46979	0.0343323	1.95773e-06	3.37275e-05	2.46896	0.0352859	2.11882e-06	3.65027e-05
			2.47104	0.0100136	6.20687e-07	1.06931e-05	2.47125	-0.0553131	-3.16589e-06	-5.45414e-05	2.47146	0.0357628	2.0393e-06	3.51328e-05	2.47063	0.0271797	1.63207e-06	2.8117e-05
			2.47271	0.0114441	7.09357e-07	1.22207e-05	2.47292	-0.0534058	-3.05672e-06	-5.26607e-05	2.47313	0.0333786	1.90335e-06	3.27906e-05	2.47229	0.0209808	1.25984e-06	2.17043e-05
			2.47438	0.0152588	9.45809e-07	1.62942e-05	2.47458	-0.0495911	-2.83838e-06	-4.88992e-05	2.47479	0.0257492	1.4683e-06	2.52956e-05	2.47396	0.0185966	1.11668e-06	1.92379e-05
			2.47604	0.0219345	1.3596e-06	2.3423e-05	2.47625	-0.0452995	-2.59275e-06	-4.46675e-05	2.47646	0.0190735	1.08763e-06	1.87375e-05	2.47562	0.0185966	1.11668e-06	1.92379e-05
			2.47771	0.0295639	1.83251e-06	3.15701e-05	2.47792	-0.0419617	-2.40171e-06	-4.13762e-05	2.47812	0.014782	8.42913e-07	1.45216e-05	2.47729	0.0219345	1.31711e-06	2.26909e-05
			2.47938	0.0371933	2.30541e-06	3.97172e-05	2.47958	-0.0405312	-2.31983e-06	-3.99657e-05	2.47979	0.0133514	7.6134e-07	1.31162e-05	2.47896	0.0281334	1.68933e-06	2.91035e-05
			2.48104	0.0414848	2.57142e-06	4.43e-05	2.48125	-0.0395775	-2.26525e-06	-3.90253e-05	2.48146	0.0114441	6.52578e-07	1.12425e-05	2.48062	0.0367165	2.20472e-06	3.79826e-05
			2.48271	0.0400543	2.48275e-06	4.27724e-05	2.48292	-0.0414848	-2.37442e-06	-4.0906e-05	2.48312	0.00953674	5.43815e-07	9.36875e-06	2.48229	0.043869	2.63421e-06	4.53818e-05
			2.48438	0.0329018	2.0394e-06	3.51345e-05	2.48458	-0.0472069	-2.70192e-06	-4.65483e-05	2.48479	0.00762939	4.35052e-07	7.495e-06	2.48396	0.0472069	2.83464e-06	4.88348e-05
			2.48604	0.0228882	1.41871e-06	2.44414e-05	2.48625	-0.0548363	-3.1386e-06	-5.40712e-05	2.48646	0.0038147	2.17526e-07	3.7475e-06	2.48563	0.0472069	2.83464e-06	4.88348e-05
			2.48771	0.014782	9.16253e-07	1.57851e-05	2.48792	-0.0610352	-3.49339e-06	-6.01836e-05	2.48813	-0.000476837	-2.71907e-08	-4.68437e-07	2.48729	0.043869	2.63421e-06	4.53818e-05
			2.48937	0.00953674	5.91131e-07	1.01839e-05	2.48958	-0.0648499	-3.71173e-06	-6.39451e-05	2.48979	-0.000953674	-5.43815e-08	-9.36875e-07	2.48896	0.0395775	2.37652e-06	4.09423e-05
			2.49104	0.00667572	4.13792e-07	7.12873e-06	2.49125	-0.0691414	-3.95736e-06	-6.81767e-05	2.49146	0.00333786	1.90335e-07	3.27906e-06	2.49063	0.0338554	2.03293e-06	3.50229e-05
			2.49271	0.00524521	3.25122e-07	5.60115e-06	2.49292	-0.0734329	-4.20299e-06	-7.24084e-05	2.49313	0.00953674	5.43815e-07	9.36875e-06	2.49229	0.0300407	1.80386e-06	3.10767e-05
			2.49437	0.00619888	3.84235e-07	6.61954e-06	2.49458	-0.0762939	-4.36674e-06	-7.52295e-05	2.49479	0.0185966	1.06044e-06	1.82691e-05	2.49396	0.0276566	1.6607e-06	2.86103e-05
			2.49604	0.00953674	5.91131e-07	1.01839e-05	2.49625	-0.0767708	-4.39403e-06	-7.56997e-05	2.49646	0.0295639	1.68583e-06	2.90431e-05	2.49562	0.0257492	1.54617e-06	2.66371e-05
			2.49771	0.0133514	8.27583e-07	1.42575e-05	2.49792	-0.0739098	-4.23028e-06	-7.28786e-05	2.49812	0.0376701	2.14807e-06	3.70066e-05	2.49729	0.0224113	1.34574e-06	2.31842e-05
			2.49938	0.0171661	1.06404e-06	1.8331e-05	2.49958	-0.0653267	-3.73902e-06	-6.44153e-05	2.49979	0.0391006	2.22964e-06	3.84119e-05	2.49896	0.0209808	1.25984e-06	2.17043e-05
			2.50104	0.0195503	1.21182e-06	2.0877e-05	2.50125	-0.0543594	-3.1113e-06	-5.3601e-05	2.50146	0.0338554	1.93054e-06	3.32591e-05	2.50062	0.0224113	1.34574e-06	2.31842e-05
			2.50271	0.023365	1.44827e-06	2.49506e-05	2.50292	-0.0433922	-2.48358e-06	-4.27868e-05	2.50312	0.0281334	1.60425e-06	2.76378e-05	2.50229	0.0243187	1.46027e-06	2.51573e-05
			2.50438	0.0295639	1.83251e-06	3.15701e-05	2.50458	-0.0329018	-1.88316e-06	-3.24427e-05	2.50479	0.0228882	1.30516e-06	2.2485e-05	2.50396	0.0243187	1.46027e-06	2.51573e-05
			2.50604	0.0362396	2.2463e-06	3.86988e-05	2.50625	-0.0243187	-1.3919e-06	-2.39794e-05	2.50646	0.0185966	1.06044e-06	1.82691e-05	2.50563	0.0243187	1.46027e-06	2.51573e-05
			2.50771	0.0405312	2.51231e-06	4.32816e-05	2.50792	-0.0200272	-1.14627e-06	-1.97477e-05	2.50813	0.0157356	8.97294e-07	1.54584e-05	2.50729	0.0276566	1.6607e-06	2.86103e-05
			2.50937	0.0419617	2.60098e-06	4.48092e-05	2.50958	-0.0219345	-1.25544e-06	-2.16285e-05	2.50979	0.0152588	8.70103e-07	1.499e-05	2.50896	0.0314713	1.88976e-06	3.25565e-05
			2.51104	0.0424385	2.63053e-06	4.53184e-05	2.51125	-0.0257492	-1.47378e-06	-2.539e-05	2.51146	0.0152588	8.70103e-07	1.499e-05	2.51063	0.0333786	2.00429e-06	3.45296e-05
			2.51271	0.043869	2.7192e-06	4.6846e-05	2.51292	-0.0309944	-1.77399e-06	-3.0562e-05	2.51313	0.0133514	7.6134e-07	1.31162e-05	2.51229	0.0324249	1.94703e-06	3.35431e-05
			2.51437	0.0424385	2.63053e-06	4.53184e-05	2.51458	-0.0376701	-2.15608e-06	-3.71446e-05	2.51479	0.00858307	4.89433e-07	8.43187e-06	2.51396	0.0300407	1.80386e-06	3.10767e-05
			2.51604	0.0376701	2.33497e-06	4.02264e-05	2.51625	-0.0443459	-2.53817e-06	-4.37272e-05	2.51646	0.00476837	2.71907e-07	4.68437e-06	2.51562	0.0257492	1.54617e-06	2.66371e-05
			2.51771	0.0319481	1.98029e-06	3.41161e-05	2.51792	-0.0495911	-2.83838e-06	-4.88992e-05	2.51812	0.00476837	2.71907e-07	4.68437e-06	2.51729	0.0209808	1.25984e-06	2.17043e-05
			2.51938	0.026226	1.62561e-06	2.80057e-05	2.51958	-0.0557899	-3.19318e-06	-5.50116e-05	2.51979	0.00619888	3.53479e-07	6.08969e-06	2.51896	0.014782	8.87615e-07	1.52917e-05
			2.52104	0.0228882	1.41871e-06	2.44414e-05	2.52125	-0.0634193	-3.62985e-06	-6.25345e-05	2.52146	0.00858307	4.89433e-07	8.43187e-06	2.52062	0.00953674	5.72655e-07	9.86561e-06
			2.52271	0.0185966	1.15271e-06	1.98586e-05	2.52292	-0.0705719	-4.03924e-06	-6.95873e-05	2.52312	0.0123978	7.06959e-07	1.21794e-05	2.52229	0.00667572	4.00859e-07	6.90593e-06
			2.52438	0.0166893	1.03448e-06	1.78218e-05	2.52458	-0.0734329	-4.20299e-06	-7.24084e-05	2.52479	0.0195503	1.11482e-06	1.92059e-05	2.52396	0.00667572	4.00859e-07	6.90593e-06
			2.52604	0.0200272	1.24137e-06	2.13862e-05	2.52625	-0.0700951	-4.01194e-06	-6.91171e-05	2.52646	0.0252724	1.44111e-06	2.48272e-05	2.52562	0.00810623	4.86757e-07	8.38577e-06
			2.52771	0.0271797	1.68472e-06	2.90241e-05	2.52792	-0.0653267	-3.73902e-06	-6.44153e-05	2.52813	0.0252724	1.44111e-06	2.48272e-05	2.52729	0.0114441	6.87186e-07	1.18387e-05
			2.52937	0.0352859	2.18718e-06	3.76805e-05	2.52958	-0.058651	-3.35693e-06	-5.78327e-05	2.52979	0.0224113	1.27796e-06	2.20166e-05	2.52896	0.0152588	9.16248e-07	1.5785e-05
			2.53104	0.0405312	2.51231e-06	4.32816e-05	2.53125	-0.0519753	-2.97484e-06	-5.12501e-05	2.53146	0.0195503	1.11482e-06	1.92059e-05	2.53063	0.0200272	1.20258e-06	2.07178e-05
			2.53271	0.0452995	2.80787e-06	4.83736e-05	2.53292	-0.0448227	-2.56546e-06	-4.41973e-05	2.53313	0.0171661	9.78866e-07	1.68637e-05	2.53229	0.023365	1.403e-06	2.41707e-05
			2.53437	0.0476837	2.95565e-06	5.09195e-05	2.53458	-0.0376701	-2.15608e-06	-3.71446e-05	2.53479	0.0123978	7.06959e-07	1.21794e-05	2.53396	0.0271797	1.63207e-06	2.8117e-05
			2.53604	0.04673	2.89654e-06	4.99011e-05	2.53625	-0.0362396	-2.0742e-06	-3.5734e-05	2.53646	0.00905991	5.16624e-07	8.90031e-06	2.53563	0.0329018	1.97566e-06	3.40363e-05
			2.53771	0.0419617	2.60098e-06	4.48092e-05	2.53792	-0.041008	-2.34712e-06	-4.04359e-05	2.53812	0.00810623	4.62242e-07	7.96344e-06	2.53729	0.038147	2.29062e-06	3.94624e-05
			2.53938	0.0362396	2.2463e-06	3.86988e-05	2.53958	-0.0491142	-2.81109e-06	-4.8429e-05	2.53979	0.00810623	4.62242e-07	7.96344e-06	2.53896	0.0414848	2.49105e-06	4.29154e-05
			2.54104	0.0300407	1.86206e-06	3.20793e-05	2.54125	-0.0548363	-3.1386e-06	-5.40712e-05	2.54146	0.00715256	4.07861e-07	7.02656e-06	2.54062	0.0419617	2.51968e-06	4.34087e-05
			2.54271	0.023365	1.44827e-06	2.49506e-05	2.54292	-0.0596046	-3.41152e-06	-5.87731e-05	2.54312	0.00905991	5.16624e-07	8.90031e-06	2.54229	0.041008	2.46242e-06	4.24221e-05
			2.54438	0.017643	1.09359e-06	1.88402e-05	2.54458	-0.0648499	-3.71173e-06	-6.39451e-05	2.54479	0.0143051	8.15722e-07	1.40531e-05	2.54396	0.0357628	2.14746e-06	3.6996e-05
			2.54604	0.0114441	7.09357e-07	1.22207e-05	2.54625	-0.0696182	-3.98465e-06	-6.86469e-05	2.54646	0.020504	1.1692e-06	2.01428e-05	2.54562	0.026226	1.5748e-06	2.71304e-05
			2.54771	0.00715256	4.43348e-07	7.63793e-06	2.54792	-0.0724792	-4.1484e-06	-7.1468e-05	2.54813	0.026226	1.49549e-06	2.57641e-05	2.54729	0.014782	8.87615e-07	1.52917e-05
			2.54937	0.00333786	2.06896e-07	3.56437e-06	2.54958	-0.0724792	-4.1484e-06	-7.1468e-05	2.54979	0.0314713	1.79459e-06	3.09169e-05	2.54896	0.00476837	2.86328e-07	4.9328e-06
			2.55104	0.00429153	2.66009e-07	4.58276e-06	2.55125	-0.0705719	-4.03924e-06	-6.95873e-05	2.55146	0.0376701	2.14807e-06	3.70066e-05	2.55063	-0.00190735	-1.14531e-07	-1.97312e-06
			2.55271	0.0104904	6.50244e-07	1.12023e-05	2.55292	-0.0629425	-3.60256e-06	-6.20643e-05	2.55313	0.0429153	2.44717e-06	4.21594e-05	2.55229	-0.00333786	-2.00429e-07	-3.45296e-06
			2.55437	0.0195503	1.21182e-06	2.0877e-05	2.55458	-0.0538826	-3.08401e-06	-5.31308e-05	2.55479	0.0424385	2.41997e-06	4.16909e-05	2.55396	0.000953674	5.72655e-08	9.86561e-07
			2.55604	0.0309944	1.92118e-06	3.30977e-05	2.55625	-0.0448227	-2.56546e-06	-4.41973e-05	2.55646	0.0362396	2.0665e-06	3.56012e-05	2.55563	0.00762939	4.58124e-07	7.89249e-06
			2.55771	0.0424385	2.63053e-06	4.53184e-05	2.55792	-0.038147	-2.18337e-06	-3.76148e-05	2.55812	0.0290871	1.65863e-06	2.85747e-05	2.55729	0.0152588	9.16248e-07	1.5785e-05
			2.55938	0.0514984	3.19211e-06	5.49931e-05	2.55958	-0.0314713	-1.80128e-06	-3.10322e-05	2.55979	0.0238419	1.35954e-06	2.34219e-05	2.55896	0.0214577	1.28847e-06	2.21976e-05
			2.56104	0.0553131	3.42856e-06	5.90667e-05	2.56125	-0.0276566	-1.58294e-06	-2.72707e-05	2.56146	0.0200272	1.14201e-06	1.96744e-05	2.56062	0.0271797	1.63207e-06	2.8117e-05
			2.56271	0.0529289	3.28078e-06	5.65207e-05	2.56292	-0.0295639	-1.69211e-06	-2.91514e-05	2.56312	0.0162125	9.24485e-07	1.59269e-05	2.56229	0.0295639	1.77523e-06	3.05834e-05
			2.56438	0.0481606	2.98521e-06	5.14287e-05	2.56458	-0.0357628	-2.04691e-06	-3.52638e-05	2.56479	0.0100136	5.71005e-07	9.83719e-06	2.56396	0.0295639	1.77523e-06	3.05834e-05
			2.56604	0.0429153	2.66009e-06	4.58276e-05	2.56625	-0.0414848	-2.37442e-06	-4.0906e-05	2.56646	0.00476837	2.71907e-07	4.68437e-06	2.56562	0.0290871	1.7466e-06	3.00901e-05
			2.56771	0.0395775	2.45319e-06	4.22632e-05	2.56792	-0.0429153	-2.45629e-06	-4.23166e-05	2.56813	0.00190735	1.08763e-07	1.87375e-06	2.56729	0.0295639	1.77523e-06	3.05834e-05
			2.56937	0.0371933	2.30541e-06	3.97172e-05	2.56958	-0.0424385	-2.429e-06	-4.18464e-05	2.56979	0.00143051	8.15722e-08	1.40531e-06	2.56896	0.0295639	1.77523e-06	3.05834e-05
			2.57104	0.0371933	2.30541e-06	3.97172e-05	2.57125	-0.0405312	-2.31983e-06	-3.99657e-05	2.57146	0.00476837	2.71907e-07	4.68437e-06	2.57063	0.0271797	1.63207e-06	2.8117e-05
			2.57271	0.0371933	2.30541e-06	3.97172e-05	2.57292	-0.0400543	-2.29254e-06	-3.94955e-05	2.57313	0.00858307	4.89433e-07	8.43187e-06	2.57229	0.0247955	1.4889e-06	2.56506e-05
			2.57437	0.0357628	2.21674e-06	3.81896e-05	2.57458	-0.0371933	-2.12879e-06	-3.66744e-05	2.57479	0.0152588	8.70103e-07	1.499e-05	2.57396	0.0219345	1.31711e-06	2.26909e-05
			2.57604	0.0324249	2.00984e-06	3.46253e-05	2.57625	-0.0329018	-1.88316e-06	-3.24427e-05	2.57646	0.0238419	1.35954e-06	2.34219e-05	2.57563	0.017643	1.05941e-06	1.82514e-05
			2.57771	0.0286102	1.77339e-06	3.05517e-05	2.57792	-0.0305176	-1.7467e-06	-3.00918e-05	2.57812	0.0348091	1.98492e-06	3.41959e-05	2.57729	0.0119209	7.15819e-07	1.2332e-05
			2.57938	0.0267029	1.65517e-06	2.85149e-05	2.57958	-0.0286102	-1.63753e-06	-2.82111e-05	2.57979	0.0429153	2.44717e-06	4.21594e-05	2.57896	0.0104904	6.29921e-07	1.08522e-05
			2.58104	0.0267029	1.65517e-06	2.85149e-05	2.58125	-0.0276566	-1.58294e-06	-2.72707e-05	2.58146	0.0452995	2.58312e-06	4.45016e-05	2.58062	0.014782	8.87615e-07	1.52917e-05
			2.58271	0.0290871	1.80295e-06	3.10609e-05	2.58292	-0.0252724	-1.44648e-06	-2.49198e-05	2.58312	0.043869	2.50155e-06	4.30962e-05	2.58229	0.020504	1.23121e-06	2.12111e-05
			2.58438	0.0314713	1.95073e-06	3.36069e-05	2.58458	-0.0252724	-1.44648e-06	-2.49198e-05	2.58479	0.041008	2.3384e-06	4.02856e-05	2.58396	0.0267029	1.60343e-06	2.76237e-05
			2.58604	0.0329018	2.0394e-06	3.51345e-05	2.58625	-0.0305176	-1.7467e-06	-3.00918e-05	2.58646	0.0367165	2.09369e-06	3.60697e-05	2.58562	0.0329018	1.97566e-06	3.40363e-05
			2.58771	0.0338554	2.09851e-06	3.61529e-05	2.58792	-0.0395775	-2.26525e-06	-3.90253e-05	2.58812	0.0290871	1.65863e-06	2.85747e-05	2.58729	0.0419617	2.51968e-06	4.34087e-05
			2.58937	0.0338554	2.09851e-06	3.61529e-05	2.58958	-0.0505447	-2.89297e-06	-4.98395e-05	2.58979	0.0195503	1.11482e-06	1.92059e-05	2.58896	0.0491142	2.94917e-06	5.08079e-05
			2.59104	0.0319481	1.98029e-06	3.41161e-05	2.59125	-0.061512	-3.52069e-06	-6.06538e-05	2.59146	0.00810623	4.62242e-07	7.96344e-06	2.59063	0.0524521	3.1496e-06	5.42608e-05
			2.59271	0.0276566	1.71428e-06	2.95333e-05	2.59292	-0.0696182	-3.98465e-06	-6.86469e-05	2.59313	-0.00190735	-1.08763e-07	-1.87375e-06	2.59229	0.0524521	3.1496e-06	5.42608e-05
			2.59437	0.023365	1.44827e-06	2.49506e-05	2.59458	-0.0729561	-4.1757e-06	-7.19382e-05	2.59479	-0.00858307	-4.89433e-07	-8.43187e-06	2.59396	0.0491142	2.94917e-06	5.08079e-05
			2.59604	0.0190735	1.18226e-06	2.03678e-05	2.59625	-0.0715256	-4.09382e-06	-7.05277e-05	2.59646	-0.00953674	-5.43815e-07	-9.36875e-06	2.59563	0.0457764	2.74874e-06	4.73549e-05
			2.59771	0.0162125	1.00492e-06	1.73126e-05	2.59792	-0.0686646	-3.93007e-06	-6.77066e-05	2.59813	-0.00429153	-2.44717e-07	-4.21594e-06	2.59729	0.0419617	2.51968e-06	4.34087e-05
			2.59938	0.0152588	9.45809e-07	1.62942e-05	2.59958	-0.067234	-3.84819e-06	-6.6296e-05	2.59979	0.00333786	1.90335e-07	3.27906e-06	2.59896	0.0371933	2.23335e-06	3.84759e-05
			2.60104	0.014782	9.16253e-07	1.57851e-05	2.60125	-0.0681877	-3.90277e-06	-6.72364e-05	2.60146	0.0162125	9.24485e-07	1.59269e-05	2.60062	0.0295639	1.77523e-06	3.05834e-05
			2.60271	0.0138283	8.5714e-07	1.47667e-05	2.60292	-0.0700951	-4.01194e-06	-6.91171e-05	2.60312	0.0314713	1.79459e-06	3.09169e-05	2.60229	0.0228882	1.37437e-06	2.36775e-05
			2.60438	0.0143051	8.86696e-07	1.52759e-05	2.60458	-0.0696182	-3.98465e-06	-6.86469e-05	2.60479	0.0452995	2.58312e-06	4.45016e-05	2.60396	0.0195503	1.17394e-06	2.02245e-05
			2.60604	0.0162125	1.00492e-06	1.73126e-05	2.60625	-0.0658035	-3.76631e-06	-6.48855e-05	2.60646	0.0529289	3.01817e-06	5.19966e-05	2.60562	0.020504	1.23121e-06	2.12111e-05
			2.60771	0.0185966	1.15271e-06	1.98586e-05	2.60792	-0.058651	-3.35693e-06	-5.78327e-05	2.60812	0.0534058	3.04536e-06	5.2465e-05	2.60729	0.0224113	1.34574e-06	2.31842e-05
			2.60938	0.0209808	1.30049e-06	2.24046e-05	2.60958	-0.0495911	-2.83838e-06	-4.88992e-05	2.60979	0.0510216	2.90941e-06	5.01228e-05	2.60896	0.0243187	1.46027e-06	2.51573e-05
			2.61104	0.0243187	1.50738e-06	2.5969e-05	2.61125	-0.0400543	-2.29254e-06	-3.94955e-05	2.61146	0.0457764	2.61031e-06	4.497e-05	2.61063	0.0281334	1.68933e-06	2.91035e-05
			2.61271	0.0295639	1.83251e-06	3.15701e-05	2.61292	-0.0314713	-1.80128e-06	-3.10322e-05	2.61313	0.0376701	2.14807e-06	3.70066e-05	2.61229	0.0329018	1.97566e-06	3.40363e-05
			2.61437	0.0338554	2.09851e-06	3.61529e-05	2.61458	-0.0257492	-1.47378e-06	-2.539e-05	2.61479	0.0290871	1.65863e-06	2.85747e-05	2.61396	0.0371933	2.23335e-06	3.84759e-05
			2.61604	0.0357628	2.21674e-06	3.81896e-05	2.61625	-0.0247955	-1.41919e-06	-2.44496e-05	2.61646	0.0200272	1.14201e-06	1.96744e-05	2.61563	0.0405312	2.43378e-06	4.19288e-05
			2.61771	0.0352859	2.18718e-06	3.76805e-05	2.61792	-0.0257492	-1.47378e-06	-2.539e-05	2.61813	0.0104904	5.98196e-07	1.03056e-05	2.61729	0.0429153	2.57695e-06	4.43952e-05
			2.61937	0.0348091	2.15763e-06	3.71713e-05	2.61958	-0.0281334	-1.61024e-06	-2.77409e-05	2.61979	0.00143051	8.15722e-08	1.40531e-06	2.61896	0.0452995	2.72011e-06	4.68616e-05
			2.62104	0.0348091	2.15763e-06	3.71713e-05	2.62125	-0.0319481	-1.82857e-06	-3.15024e-05	2.62146	-0.00429153	-2.44717e-07	-4.21594e-06	2.62062	0.0476837	2.86328e-06	4.9328e-05
			2.62271	0.0329018	2.0394e-06	3.51345e-05	2.62292	-0.0367165	-2.10149e-06	-3.62042e-05	2.62312	-0.00333786	-1.90335e-07	-3.27906e-06	2.62229	0.0481606	2.89191e-06	4.98213e-05
			2.62438	0.0300407	1.86206e-06	3.20793e-05	2.62458	-0.0424385	-2.429e-06	-4.18464e-05	2.62479	0.00286102	1.63144e-07	2.81062e-06	2.62396	0.04673	2.80601e-06	4.83415e-05
			2.62604	0.026226	1.62561e-06	2.80057e-05	2.62625	-0.0481606	-2.75651e-06	-4.74886e-05	2.62646	0.00858307	4.89433e-07	8.43187e-06	2.62562	0.0443459	2.66285e-06	4.58751e-05
			2.62771	0.0214577	1.33004e-06	2.29138e-05	2.62792	-0.0543594	-3.1113e-06	-5.3601e-05	2.62812	0.0128746	7.3415e-07	1.26478e-05	2.62729	0.0395775	2.37652e-06	4.09423e-05
			2.62938	0.0157356	9.75366e-07	1.68034e-05	2.62958	-0.0572205	-3.27506e-06	-5.64221e-05	2.62979	0.017643	1.00606e-06	1.73322e-05	2.62896	0.0324249	1.94703e-06	3.35431e-05
			2.63104	0.0100136	6.20687e-07	1.06931e-05	2.63125	-0.0562668	-3.22047e-06	-5.54818e-05	2.63146	0.0219345	1.25077e-06	2.15481e-05	2.63063	0.0252724	1.51754e-06	2.61439e-05
			2.63271	0.00667572	4.13792e-07	7.12873e-06	2.63292	-0.0510216	-2.92026e-06	-5.03097e-05	2.63313	0.0228882	1.30516e-06	2.2485e-05	2.63229	0.0224113	1.34574e-06	2.31842e-05
			2.63437	0.00667572	4.13792e-07	7.12873e-06	2.63458	-0.0452995	-2.59275e-06	-4.46675e-05	2.63479	0.0209808	1.19639e-06	2.06112e-05	2.63396	0.0252724	1.51754e-06	2.61439e-05
			2.63604	0.00762939	4.72905e-07	8.14712e-06	2.63625	-0.041008	-2.34712e-06	-4.04359e-05	2.63646	0.0200272	1.14201e-06	1.96744e-05	2.63563	0.0305176	1.8325e-06	3.15699e-05
			2.63771	0.00858307	5.32018e-07	9.16552e-06	2.63792	-0.0371933	-2.12879e-06	-3.66744e-05	2.63813	0.023365	1.33235e-06	2.29534e-05	2.63729	0.0371933	2.23335e-06	3.84759e-05
			2.63937	0.0100136	6.20687e-07	1.06931e-05	2.63958	-0.0333786	-1.91045e-06	-3.29129e-05	2.63979	0.0281334	1.60425e-06	2.76378e-05	2.63896	0.0443459	2.66285e-06	4.58751e-05
			2.64104	0.0128746	7.98027e-07	1.37483e-05	2.64125	-0.0295639	-1.69211e-06	-2.91514e-05	2.64146	0.0309944	1.7674e-06	3.04484e-05	2.64062	0.0514984	3.09234e-06	5.32743e-05
			2.64271	0.0162125	1.00492e-06	1.73126e-05	2.64292	-0.0281334	-1.61024e-06	-2.77409e-05	2.64312	0.0290871	1.65863e-06	2.85747e-05	2.64229	0.0562668	3.37866e-06	5.82071e-05
			2.64438	0.0190735	1.18226e-06	2.03678e-05	2.64458	-0.0290871	-1.66482e-06	-2.86813e-05	2.64479	0.0247955	1.41392e-06	2.43587e-05	2.64396	0.0557899	3.35003e-06	5.77138e-05
			2.64604	0.023365	1.44827e-06	2.49506e-05	2.64625	-0.0300407	-1.7194e-06	-2.96216e-05	2.64646	0.0195503	1.11482e-06	1.92059e-05	2.64562	0.0500679	3.00644e-06	5.17944e-05
			2.64771	0.0281334	1.74384e-06	3.00425e-05	2.64792	-0.0309944	-1.77399e-06	-3.0562e-05	2.64812	0.0157356	8.97294e-07	1.54584e-05	2.64729	0.0424385	2.54831e-06	4.3902e-05
			2.64938	0.0300407	1.86206e-06	3.20793e-05	2.64958	-0.0338554	-1.93774e-06	-3.33831e-05	2.64979	0.0114441	6.52578e-07	1.12425e-05	2.64896	0.0352859	2.11882e-06	3.65027e-05
			2.65104	0.0290871	1.80295e-06	3.10609e-05	2.65125	-0.0405312	-2.31983e-06	-3.99657e-05	2.65146	0.0114441	6.52578e-07	1.12425e-05	2.65062	0.0281334	1.68933e-06	2.91035e-05
			2.65271	0.0243187	1.50738e-06	2.5969e-05	2.65292	-0.0495911	-2.83838e-06	-4.88992e-05	2.65313	0.0166893	9.51676e-07	1.63953e-05	2.65229	0.0209808	1.25984e-06	2.17043e-05
			2.65437	0.0195503	1.21182e-06	2.0877e-05	2.65458	-0.0553131	-3.16589e-06	-5.45414e-05	2.65479	0.0247955	1.41392e-06	2.43587e-05	2.65396	0.014782	8.87615e-07	1.52917e-05
			2.65604	0.0157356	9.75366e-07	1.68034e-05	2.65625	-0.0567436	-3.24776e-06	-5.59519e-05	2.65646	0.0319481	1.82178e-06	3.13853e-05	2.65563	0.0133514	8.01717e-07	1.38119e-05
			2.65771	0.014782	9.16253e-07	1.57851e-05	2.65792	-0.0534058	-3.05672e-06	-5.26607e-05	2.65813	0.0376701	2.14807e-06	3.70066e-05	2.65729	0.014782	8.87615e-07	1.52917e-05
			2.65937	0.0181198	1.12315e-06	1.93494e-05	2.65958	-0.0476837	-2.72921e-06	-4.70184e-05	2.65979	0.0405312	2.31121e-06	3.98172e-05	2.65896	0.0185966	1.11668e-06	1.92379e-05
			2.66104	0.0224113	1.38916e-06	2.39322e-05	2.66125	-0.0405312	-2.31983e-06	-3.99657e-05	2.66146	0.0391006	2.22964e-06	3.84119e-05	2.66063	0.026226	1.5748e-06	2.71304e-05
			2.66271	0.0276566	1.71428e-06	2.95333e-05	2.66292	-0.0324249	-1.85586e-06	-3.19725e-05	2.66312	0.0319481	1.82178e-06	3.13853e-05	2.66229	0.0348091	2.09019e-06	3.60095e-05
			2.66438	0.0309944	1.92118e-06	3.30977e-05	2.66458	-0.026226	-1.50107e-06	-2.58601e-05	2.66479	0.023365	1.33235e-06	2.29534e-05	2.66396	0.0443459	2.66285e-06	4.58751e-05
			2.66604	0.0329018	2.0394e-06	3.51345e-05	2.66625	-0.0243187	-1.3919e-06	-2.39794e-05	2.66646	0.0185966	1.06044e-06	1.82691e-05	2.66562	0.0514984	3.09234e-06	5.32743e-05
			2.66771	0.0329018	2.0394e-06	3.51345e-05	2.66792	-0.0286102	-1.63753e-06	-2.82111e-05	2.66812	0.017643	1.00606e-06	1.73322e-05	2.66729	0.0567436	3.4073e-06	5.87004e-05
			2.66938	0.0309944	1.92118e-06	3.30977e-05	2.66958	-0.0357628	-2.04691e-06	-3.52638e-05	2.66979	0.017643	1.00606e-06	1.73322e-05	2.66896	0.0600815	3.60773e-06	6.21533e-05
			2.67104	0.0300407	1.86206e-06	3.20793e-05	2.67125	-0.041008	-2.34712e-06	-4.04359e-05	2.67146	0.0181198	1.03325e-06	1.78006e-05	2.67062	0.061512	3.69362e-06	6.36332e-05
			2.67271	0.0286102	1.77339e-06	3.05517e-05	2.67292	-0.0429153	-2.45629e-06	-4.23166e-05	2.67313	0.020504	1.1692e-06	2.01428e-05	2.67229	0.0634193	3.80816e-06	6.56063e-05
			2.67437	0.0252724	1.5665e-06	2.69874e-05	2.67458	-0.0457764	-2.62004e-06	-4.51377e-05	2.67479	0.0228882	1.30516e-06	2.2485e-05	2.67396	0.0648499	3.89405e-06	6.70861e-05
			2.67604	0.020504	1.27093e-06	2.18954e-05	2.67625	-0.0486374	-2.7838e-06	-4.79588e-05	2.67646	0.0238419	1.35954e-06	2.34219e-05	2.67563	0.0648499	3.89405e-06	6.70861e-05
			2.67771	0.014782	9.16253e-07	1.57851e-05	2.67792	-0.0491142	-2.81109e-06	-4.8429e-05	2.67813	0.0247955	1.41392e-06	2.43587e-05	2.67729	0.0624657	3.75089e-06	6.46197e-05
			2.67937	0.00953674	5.91131e-07	1.01839e-05	2.67958	-0.0472069	-2.70192e-06	-4.65483e-05	2.67979	0.026226	1.49549e-06	2.57641e-05	2.67896	0.0572205	3.43593e-06	5.91936e-05
			2.68104	0.00286102	1.77339e-07	3.05517e-06	2.68125	-0.0457764	-2.62004e-06	-4.51377e-05	2.68146	0.0276566	1.57706e-06	2.71694e-05	2.68063	0.0505447	3.03507e-06	5.22877e-05
			2.68271	-0.00286102	-1.77339e-07	-3.05517e-06	2.68292	-0.0472069	-2.70192e-06	-4.65483e-05	2.68312	0.0267029	1.52268e-06	2.62325e-05	2.68229	0.0405312	2.43378e-06	4.19288e-05
			2.68438	-0.00286102	-1.77339e-07	-3.05517e-06	2.68458	-0.0472069	-2.70192e-06	-4.65483e-05	2.68479	0.0247955	1.41392e-06	2.43587e-05	2.68396	0.0295639	1.77523e-06	3.05834e-05
			2.68604	0.00286102	1.77339e-07	3.05517e-06	2.68625	-0.0429153	-2.45629e-06	-4.23166e-05	2.68646	0.023365	1.33235e-06	2.29534e-05	2.68562	0.0238419	1.43164e-06	2.4664e-05
			2.68771	0.00953674	5.91131e-07	1.01839e-05	2.68792	-0.0376701	-2.15608e-06	-3.71446e-05	2.68812	0.0214577	1.22358e-06	2.10797e-05	2.68729	0.0243187	1.46027e-06	2.51573e-05
			2.68938	0.0143051	8.86696e-07	1.52759e-05	2.68958	-0.0352859	-2.01962e-06	-3.47936e-05	2.68979	0.0195503	1.11482e-06	1.92059e-05	2.68896	0.0276566	1.6607e-06	2.86103e-05
			2.69104	0.0214577	1.33004e-06	2.29138e-05	2.69125	-0.0352859	-2.01962e-06	-3.47936e-05	2.69146	0.0185966	1.06044e-06	1.82691e-05	2.69062	0.0314713	1.88976e-06	3.25565e-05
			2.69271	0.0300407	1.86206e-06	3.20793e-05	2.69292	-0.0333786	-1.91045e-06	-3.29129e-05	2.69313	0.0200272	1.14201e-06	1.96744e-05	2.69229	0.0371933	2.23335e-06	3.84759e-05
			2.69437	0.0357628	2.21674e-06	3.81896e-05	2.69458	-0.0295639	-1.69211e-06	-2.91514e-05	2.69479	0.0200272	1.14201e-06	1.96744e-05	2.69396	0.0448227	2.69148e-06	4.63684e-05
			2.69604	0.0376701	2.33497e-06	4.02264e-05	2.69625	-0.0286102	-1.63753e-06	-2.82111e-05	2.69646	0.0181198	1.03325e-06	1.78006e-05	2.69563	0.0505447	3.03507e-06	5.22877e-05
			2.69771	0.0371933	2.30541e-06	3.97172e-05	2.69792	-0.0295639	-1.69211e-06	-2.91514e-05	2.69813	0.0143051	8.15722e-07	1.40531e-05	2.69729	0.0514984	3.09234e-06	5.32743e-05
			2.69937	0.0352859	2.18718e-06	3.76805e-05	2.69958	-0.0295639	-1.69211e-06	-2.91514e-05	2.69979	0.0104904	5.98196e-07	1.03056e-05	2.69896	0.0514984	3.09234e-06	5.32743e-05
			2.70104	0.0290871	1.80295e-06	3.10609e-05	2.70125	-0.0286102	-1.63753e-06	-2.82111e-05	2.70146	0.00762939	4.35052e-07	7.495e-06	2.70063	0.0500679	3.00644e-06	5.17944e-05
			2.70271	0.0190735	1.18226e-06	2.03678e-05	2.70292	-0.0300407	-1.7194e-06	-2.96216e-05	2.70312	0.00762939	4.35052e-07	7.495e-06	2.70229	0.0462532	2.77738e-06	4.78482e-05
			2.70438	0.00905991	5.61574e-07	9.67471e-06	2.70458	-0.0333786	-1.91045e-06	-3.29129e-05	2.70479	0.0123978	7.06959e-07	1.21794e-05	2.70396	0.0400543	2.40515e-06	4.14356e-05
			2.70604	0.00143051	8.86696e-08	1.52759e-06	2.70625	-0.0391006	-2.23795e-06	-3.85551e-05	2.70646	0.0185966	1.06044e-06	1.82691e-05	2.70562	0.0333786	2.00429e-06	3.45296e-05
			2.70771	-0.0038147	-2.36452e-07	-4.07356e-06	2.70792	-0.04673	-2.67463e-06	-4.60781e-05	2.70812	0.0252724	1.44111e-06	2.48272e-05	2.70729	0.0267029	1.60343e-06	2.76237e-05
			2.70938	-0.00619888	-3.84235e-07	-6.61954e-06	2.70958	-0.0553131	-3.16589e-06	-5.45414e-05	2.70979	0.0305176	1.74021e-06	2.998e-05	2.70896	0.0190735	1.14531e-06	1.97312e-05
			2.71104	-0.00333786	-2.06896e-07	-3.56437e-06	2.71125	-0.0619888	-3.54798e-06	-6.1124e-05	2.71146	0.0343323	1.95773e-06	3.37275e-05	2.71062	0.0119209	7.15819e-07	1.2332e-05
			2.71271	0.00667572	4.13792e-07	7.12873e-06	2.71292	-0.0624657	-3.57527e-06	-6.15942e-05	2.71312	0.0352859	2.01211e-06	3.46644e-05	2.71229	0.00953674	5.72655e-07	9.86561e-06
			2.71437	0.0185966	1.15271e-06	1.98586e-05	2.71458	-0.0610352	-3.49339e-06	-6.01836e-05	2.71479	0.0319481	1.82178e-06	3.13853e-05	2.71396	0.0119209	7.15819e-07	1.2332e-05
			2.71604	0.0290871	1.80295e-06	3.10609e-05	2.71625	-0.0572205	-3.27506e-06	-5.64221e-05	2.71646	0.0267029	1.52268e-06	2.62325e-05	2.71563	0.0162125	9.73514e-07	1.67715e-05
			2.71771	0.0343323	2.12807e-06	3.66621e-05	2.71792	-0.0514984	-2.94755e-06	-5.07799e-05	2.71813	0.0200272	1.14201e-06	1.96744e-05	2.71729	0.020504	1.23121e-06	2.12111e-05
			2.71937	0.0367165	2.27585e-06	3.9208e-05	2.71958	-0.0448227	-2.56546e-06	-4.41973e-05	2.71979	0.0143051	8.15722e-07	1.40531e-05	2.71896	0.0267029	1.60343e-06	2.76237e-05
			2.72104	0.0367165	2.27585e-06	3.9208e-05	2.72125	-0.0419617	-2.40171e-06	-4.13762e-05	2.72146	0.0114441	6.52578e-07	1.12425e-05	2.72063	0.0357628	2.14746e-06	3.6996e-05
			2.72271	0.0319481	1.98029e-06	3.41161e-05	2.72292	-0.0448227	-2.56546e-06	-4.41973e-05	2.72313	0.0114441	6.52578e-07	1.12425e-05	2.72229	0.0457764	2.74874e-06	4.73549e-05
			2.72438	0.0243187	1.50738e-06	2.5969e-05	2.72458	-0.0500679	-2.86567e-06	-4.93694e-05	2.72479	0.0138283	7.88531e-07	1.35847e-05	2.72396	0.0529289	3.17824e-06	5.47541e-05
			2.72604	0.0171661	1.06404e-06	1.8331e-05	2.72625	-0.0543594	-3.1113e-06	-5.3601e-05	2.72646	0.0162125	9.24485e-07	1.59269e-05	2.72562	0.0557899	3.35003e-06	5.77138e-05
			2.72771	0.0152588	9.45809e-07	1.62942e-05	2.72792	-0.0581741	-3.32964e-06	-5.73625e-05	2.72812	0.0190735	1.08763e-06	1.87375e-05	2.72729	0.0562668	3.37866e-06	5.82071e-05
			2.72938	0.0171661	1.06404e-06	1.8331e-05	2.72958	-0.0624657	-3.57527e-06	-6.15942e-05	2.72979	0.0228882	1.30516e-06	2.2485e-05	2.72896	0.0548363	3.29277e-06	5.67272e-05
			2.73104	0.0214577	1.33004e-06	2.29138e-05	2.73125	-0.0653267	-3.73902e-06	-6.44153e-05	2.73146	0.0271797	1.54987e-06	2.67009e-05	2.73062	0.0534058	3.20687e-06	5.52474e-05
			2.73271	0.0257492	1.59605e-06	2.74965e-05	2.73292	-0.067234	-3.84819e-06	-6.6296e-05	2.73312	0.0314713	1.79459e-06	3.09169e-05	2.73229	0.0481606	2.89191e-06	4.98213e-05
			2.73438	0.0300407	1.86206e-06	3.20793e-05	2.73458	-0.0681877	-3.90277e-06	-6.72364e-05	2.73479	0.0348091	1.98492e-06	3.41959e-05	2.73396	0.041008	2.46242e-06	4.24221e-05
			2.73604	0.0333786	2.06896e-06	3.56437e-05	2.73625	-0.0705719	-4.03924e-06	-6.95873e-05	2.73646	0.0371933	2.12088e-06	3.65381e-05	2.73563	0.0338554	2.03293e-06	3.50229e-05
			2.73771	0.0343323	2.12807e-06	3.66621e-05	2.73792	-0.0729561	-4.1757e-06	-7.19382e-05	2.73813	0.0391006	2.22964e-06	3.84119e-05	2.73729	0.0286102	1.71797e-06	2.95968e-05
			2.73937	0.0329018	2.0394e-06	3.51345e-05	2.73958	-0.0700951	-4.01194e-06	-6.91171e-05	2.73979	0.0405312	2.31121e-06	3.98172e-05	2.73896	0.0276566	1.6607e-06	2.86103e-05
			2.74104	0.0290871	1.80295e-06	3.10609e-05	2.74125	-0.0638962	-3.65715e-06	-6.30047e-05	2.74146	0.0405312	2.31121e-06	3.98172e-05	2.74063	0.0281334	1.68933e-06	2.91035e-05
			2.74271	0.0257492	1.59605e-06	2.74965e-05	2.74292	-0.0567436	-3.24776e-06	-5.59519e-05	2.74313	0.038147	2.17526e-06	3.7475e-05	2.74229	0.0276566	1.6607e-06	2.86103e-05
			2.74437	0.0257492	1.59605e-06	2.74965e-05	2.74458	-0.0510216	-2.92026e-06	-5.03097e-05	2.74479	0.0348091	1.98492e-06	3.41959e-05	2.74396	0.0271797	1.63207e-06	2.8117e-05
			2.74604	0.0286102	1.77339e-06	3.05517e-05	2.74625	-0.0443459	-2.53817e-06	-4.37272e-05	2.74646	0.0343323	1.95773e-06	3.37275e-05	2.74562	0.0267029	1.60343e-06	2.76237e-05
			2.74771	0.0329018	2.0394e-06	3.51345e-05	2.74792	-0.0376701	-2.15608e-06	-3.71446e-05	2.74812	0.0357628	2.0393e-06	3.51328e-05	2.74729	0.0290871	1.7466e-06	3.00901e-05
			2.74938	0.0367165	2.27585e-06	3.9208e-05	2.74958	-0.0343323	-1.96503e-06	-3.38533e-05	2.74979	0.0357628	2.0393e-06	3.51328e-05	2.74896	0.0300407	1.80386e-06	3.10767e-05
			2.75104	0.0391006	2.42364e-06	4.1754e-05	2.75125	-0.0357628	-2.04691e-06	-3.52638e-05	2.75146	0.0329018	1.87616e-06	3.23222e-05	2.75062	0.0286102	1.71797e-06	2.95968e-05
			2.75271	0.0386238	2.39408e-06	4.12448e-05	2.75292	-0.0395775	-2.26525e-06	-3.90253e-05	2.75312	0.0286102	1.63144e-06	2.81062e-05	2.75229	0.0257492	1.54617e-06	2.66371e-05
			2.75438	0.0333786	2.06896e-06	3.56437e-05	2.75458	-0.0429153	-2.45629e-06	-4.23166e-05	2.75479	0.0238419	1.35954e-06	2.34219e-05	2.75396	0.0247955	1.4889e-06	2.56506e-05
			2.75604	0.0247955	1.53694e-06	2.64782e-05	2.75625	-0.0462532	-2.64734e-06	-4.56079e-05	2.75646	0.0200272	1.14201e-06	1.96744e-05	2.75563	0.0247955	1.4889e-06	2.56506e-05
			2.75771	0.0152588	9.45809e-07	1.62942e-05	2.75792	-0.0495911	-2.83838e-06	-4.88992e-05	2.75813	0.0185966	1.06044e-06	1.82691e-05	2.75729	0.023365	1.403e-06	2.41707e-05
			2.75937	0.0109673	6.798e-07	1.17115e-05	2.75958	-0.0529289	-3.02943e-06	-5.21905e-05	2.75979	0.0190735	1.08763e-06	1.87375e-05	2.75896	0.0219345	1.31711e-06	2.26909e-05
			2.76104	0.0114441	7.09357e-07	1.22207e-05	2.76125	-0.0553131	-3.16589e-06	-5.45414e-05	2.76146	0.0238419	1.35954e-06	2.34219e-05	2.76063	0.020504	1.23121e-06	2.12111e-05
			2.76271	0.0143051	8.86696e-07	1.52759e-05	2.76292	-0.0567436	-3.24776e-06	-5.59519e-05	2.76313	0.0309944	1.7674e-06	3.04484e-05	2.76229	0.0214577	1.28847e-06	2.21976e-05
			2.76437	0.0185966	1.15271e-06	1.98586e-05	2.76458	-0.0557899	-3.19318e-06	-5.50116e-05	2.76479	0.0400543	2.28402e-06	3.93487e-05	2.76396	0.0224113	1.34574e-06	2.31842e-05
			2.76604	0.0267029	1.65517e-06	2.85149e-05	2.76625	-0.0519753	-2.97484e-06	-5.12501e-05	2.76646	0.0481606	2.74626e-06	4.73122e-05	2.76562	0.026226	1.5748e-06	2.71304e-05
			2.76771	0.0352859	2.18718e-06	3.76805e-05	2.76792	-0.0476837	-2.72921e-06	-4.70184e-05	2.76812	0.0529289	3.01817e-06	5.19966e-05	2.76729	0.0352859	2.11882e-06	3.65027e-05
			2.76938	0.041008	2.54186e-06	4.37908e-05	2.76958	-0.0433922	-2.48358e-06	-4.27868e-05	2.76979	0.0534058	3.04536e-06	5.2465e-05	2.76896	0.0452995	2.72011e-06	4.68616e-05
			2.77104	0.0424385	2.63053e-06	4.53184e-05	2.77125	-0.0405312	-2.31983e-06	-3.99657e-05	2.77146	0.0505447	2.88222e-06	4.96544e-05	2.77062	0.0524521	3.1496e-06	5.42608e-05
			2.77271	0.0424385	2.63053e-06	4.53184e-05	2.77292	-0.0371933	-2.12879e-06	-3.66744e-05	2.77312	0.0457764	2.61031e-06	4.497e-05	2.77229	0.0538826	3.2355e-06	5.57407e-05
			2.77438	0.0429153	2.66009e-06	4.58276e-05	2.77458	-0.0357628	-2.04691e-06	-3.52638e-05	2.77479	0.0376701	2.14807e-06	3.70066e-05	2.77396	0.0529289	3.17824e-06	5.47541e-05
			2.77604	0.041008	2.54186e-06	4.37908e-05	2.77625	-0.038147	-2.18337e-06	-3.76148e-05	2.77646	0.0295639	1.68583e-06	2.90431e-05	2.77562	0.0491142	2.94917e-06	5.08079e-05
			2.77771	0.0371933	2.30541e-06	3.97172e-05	2.77792	-0.0429153	-2.45629e-06	-4.23166e-05	2.77813	0.0238419	1.35954e-06	2.34219e-05	2.77729	0.041008	2.46242e-06	4.24221e-05
			2.77937	0.0329018	2.0394e-06	3.51345e-05	2.77958	-0.0476837	-2.72921e-06	-4.70184e-05	2.77979	0.020504	1.1692e-06	2.01428e-05	2.77896	0.0295639	1.77523e-06	3.05834e-05
			2.78104	0.0290871	1.80295e-06	3.10609e-05	2.78125	-0.0514984	-2.94755e-06	-5.07799e-05	2.78146	0.0200272	1.14201e-06	1.96744e-05	2.78063	0.0190735	1.14531e-06	1.97312e-05
			2.78271	0.0228882	1.41871e-06	2.44414e-05	2.78292	-0.0553131	-3.16589e-06	-5.45414e-05	2.78313	0.020504	1.1692e-06	2.01428e-05	2.78229	0.0143051	8.58983e-07	1.47984e-05
			2.78437	0.014782	9.16253e-07	1.57851e-05	2.78458	-0.0591278	-3.38422e-06	-5.83029e-05	2.78479	0.0243187	1.38673e-06	2.38903e-05	2.78396	0.0133514	8.01717e-07	1.38119e-05
			2.78604	0.00667572	4.13792e-07	7.12873e-06	2.78625	-0.0624657	-3.57527e-06	-6.15942e-05	2.78646	0.0276566	1.57706e-06	2.71694e-05	2.78563	0.0123978	7.44452e-07	1.28253e-05
			2.78771	0	0	0	2.78792	-0.067234	-3.84819e-06	-6.6296e-05	2.78812	0.0300407	1.71302e-06	2.95116e-05	2.78729	0.00905991	5.44022e-07	9.37233e-06
			2.78938	-0.00572205	-3.54678e-07	-6.11034e-06	2.78958	-0.0720024	-4.12111e-06	-7.09978e-05	2.78979	0.0324249	1.84897e-06	3.18537e-05	2.78896	0.00762939	4.58124e-07	7.89249e-06
			2.79104	-0.00858307	-5.32018e-07	-9.16552e-06	2.79125	-0.0748634	-4.28486e-06	-7.3819e-05	2.79146	0.0333786	1.90335e-06	3.27906e-05	2.79062	0.0104904	6.29921e-07	1.08522e-05
			2.79271	-0.00667572	-4.13792e-07	-7.12873e-06	2.79292	-0.0720024	-4.12111e-06	-7.09978e-05	2.79312	0.0343323	1.95773e-06	3.37275e-05	2.79229	0.0152588	9.16248e-07	1.5785e-05
			2.79438	-0.00190735	-1.18226e-07	-2.03678e-06	2.79458	-0.0667572	-3.8209e-06	-6.58258e-05	2.79479	0.0352859	2.01211e-06	3.46644e-05	2.79396	0.0219345	1.31711e-06	2.26909e-05
			2.79604	0.00572205	3.54678e-07	6.11034e-06	2.79625	-0.0605583	-3.4661e-06	-5.97134e-05	2.79646	0.0367165	2.09369e-06	3.60697e-05	2.79562	0.0290871	1.7466e-06	3.00901e-05
			2.79771	0.0138283	8.5714e-07	1.47667e-05	2.79792	-0.0529289	-3.02943e-06	-5.21905e-05	2.79813	0.0376701	2.14807e-06	3.70066e-05	2.79729	0.038147	2.29062e-06	3.94624e-05
			2.79937	0.0200272	1.24137e-06	2.13862e-05	2.79958	-0.0419617	-2.40171e-06	-4.13762e-05	2.79979	0.0348091	1.98492e-06	3.41959e-05	2.79896	0.0472069	2.83464e-06	4.88348e-05
			2.80104	0.0238419	1.47783e-06	2.54598e-05	2.80125	-0.0338554	-1.93774e-06	-3.33831e-05	2.80146	0.0305176	1.74021e-06	2.998e-05	2.80063	0.0534058	3.20687e-06	5.52474e-05
			2.80271	0.026226	1.62561e-06	2.80057e-05	2.80292	-0.0338554	-1.93774e-06	-3.33831e-05	2.80313	0.0267029	1.52268e-06	2.62325e-05	2.80229	0.0553131	3.3214e-06	5.72205e-05
			2.80437	0.0286102	1.77339e-06	3.05517e-05	2.80458	-0.0371933	-2.12879e-06	-3.66744e-05	2.80479	0.023365	1.33235e-06	2.29534e-05	2.80396	0.0529289	3.17824e-06	5.47541e-05
			2.80604	0.0300407	1.86206e-06	3.20793e-05	2.80625	-0.0405312	-2.31983e-06	-3.99657e-05	2.80646	0.0200272	1.14201e-06	1.96744e-05	2.80563	0.0486374	2.92054e-06	5.03146e-05
			2.80771	0.0319481	1.98029e-06	3.41161e-05	2.80792	-0.0429153	-2.45629e-06	-4.23166e-05	2.80812	0.0166893	9.51676e-07	1.63953e-05	2.80729	0.0424385	2.54831e-06	4.3902e-05
			2.80938	0.0352859	2.18718e-06	3.76805e-05	2.80958	-0.0500679	-2.86567e-06	-4.93694e-05	2.80979	0.0185966	1.06044e-06	1.82691e-05	2.80896	0.0352859	2.11882e-06	3.65027e-05
			2.81104	0.0376701	2.33497e-06	4.02264e-05	2.81125	-0.0581741	-3.32964e-06	-5.73625e-05	2.81146	0.026226	1.49549e-06	2.57641e-05	2.81062	0.0295639	1.77523e-06	3.05834e-05
			2.81271	0.0362396	2.2463e-06	3.86988e-05	2.81292	-0.064373	-3.68444e-06	-6.34749e-05	2.81312	0.0324249	1.84897e-06	3.18537e-05	2.81229	0.023365	1.403e-06	2.41707e-05
			2.81438	0.0319481	1.98029e-06	3.41161e-05	2.81458	-0.067234	-3.84819e-06	-6.6296e-05	2.81479	0.0357628	2.0393e-06	3.51328e-05	2.81396	0.017643	1.05941e-06	1.82514e-05
			2.81604	0.0276566	1.71428e-06	2.95333e-05	2.81625	-0.0681877	-3.90277e-06	-6.72364e-05	2.81646	0.0362396	2.0665e-06	3.56012e-05	2.81562	0.0123978	7.44452e-07	1.28253e-05
			2.81771	0.0252724	1.5665e-06	2.69874e-05	2.81792	-0.0681877	-3.90277e-06	-6.72364e-05	2.81813	0.0371933	2.12088e-06	3.65381e-05	2.81729	0.0109673	6.58553e-07	1.13454e-05
			2.81937	0.0267029	1.65517e-06	2.85149e-05	2.81958	-0.0658035	-3.76631e-06	-6.48855e-05	2.81979	0.0371933	2.12088e-06	3.65381e-05	2.81896	0.0138283	8.3035e-07	1.43051e-05
			2.82104	0.0314713	1.95073e-06	3.36069e-05	2.82125	-0.0629425	-3.60256e-06	-6.20643e-05	2.82146	0.0352859	2.01211e-06	3.46644e-05	2.82063	0.0200272	1.20258e-06	2.07178e-05
			2.82271	0.0395775	2.45319e-06	4.22632e-05	2.82292	-0.0581741	-3.32964e-06	-5.73625e-05	2.82313	0.0333786	1.90335e-06	3.27906e-05	2.82229	0.0271797	1.63207e-06	2.8117e-05
			2.82437	0.0481606	2.98521e-06	5.14287e-05	2.82458	-0.0543594	-3.1113e-06	-5.3601e-05	2.82479	0.0319481	1.82178e-06	3.13853e-05	2.82396	0.0352859	2.11882e-06	3.65027e-05
			2.82604	0.0562668	3.48767e-06	6.0085e-05	2.82625	-0.0510216	-2.92026e-06	-5.03097e-05	2.82646	0.0300407	1.71302e-06	2.95116e-05	2.82563	0.0448227	2.69148e-06	4.63684e-05
			2.82771	0.0619888	3.84235e-06	6.61954e-05	2.82792	-0.0457764	-2.62004e-06	-4.51377e-05	2.82812	0.0267029	1.52268e-06	2.62325e-05	2.82729	0.0534058	3.20687e-06	5.52474e-05
			2.82938	0.061512	3.81279e-06	6.56862e-05	2.82958	-0.0405312	-2.31983e-06	-3.99657e-05	2.82979	0.0209808	1.19639e-06	2.06112e-05	2.82896	0.0557899	3.35003e-06	5.77138e-05
			2.83104	0.0538826	3.33989e-06	5.75391e-05	2.83125	-0.0367165	-2.10149e-06	-3.62042e-05	2.83146	0.0143051	8.15722e-07	1.40531e-05	2.83062	0.0524521	3.1496e-06	5.42608e-05
			2.83271	0.043869	2.7192e-06	4.6846e-05	2.83292	-0.0386238	-2.21066e-06	-3.80849e-05	2.83312	0.00953674	5.43815e-07	9.36875e-06	2.83229	0.04673	2.80601e-06	4.83415e-05
			2.83438	0.0348091	2.15763e-06	3.71713e-05	2.83458	-0.043869	-2.51088e-06	-4.3257e-05	2.83479	0.0100136	5.71005e-07	9.83719e-06	2.83396	0.0429153	2.57695e-06	4.43952e-05
			2.83604	0.0271797	1.68472e-06	2.90241e-05	2.83625	-0.0495911	-2.83838e-06	-4.88992e-05	2.83646	0.0181198	1.03325e-06	1.78006e-05	2.83562	0.0405312	2.43378e-06	4.19288e-05
			2.83771	0.020504	1.27093e-06	2.18954e-05	2.83792	-0.0557899	-3.19318e-06	-5.50116e-05	2.83812	0.0290871	1.65863e-06	2.85747e-05	2.83729	0.038147	2.29062e-06	3.94624e-05
			2.83937	0.0157356	9.75366e-07	1.68034e-05	2.83958	-0.0629425	-3.60256e-06	-6.20643e-05	2.83979	0.0391006	2.22964e-06	3.84119e-05	2.83896	0.0371933	2.23335e-06	3.84759e-05
			2.84104	0.0133514	8.27583e-07	1.42575e-05	2.84125	-0.0691414	-3.95736e-06	-6.81767e-05	2.84146	0.0457764	2.61031e-06	4.497e-05	2.84063	0.0367165	2.20472e-06	3.79826e-05
			2.84271	0.0119209	7.38914e-07	1.27299e-05	2.84292	-0.0729561	-4.1757e-06	-7.19382e-05	2.84313	0.0500679	2.85503e-06	4.91859e-05	2.84229	0.0352859	2.11882e-06	3.65027e-05
			2.84437	0.0114441	7.09357e-07	1.22207e-05	2.84458	-0.0715256	-4.09382e-06	-7.05277e-05	2.84479	0.0514984	2.9366e-06	5.05912e-05	2.84396	0.0319481	1.91839e-06	3.30498e-05
			2.84604	0.0119209	7.38914e-07	1.27299e-05	2.84625	-0.067234	-3.84819e-06	-6.6296e-05	2.84646	0.0481606	2.74626e-06	4.73122e-05	2.84563	0.0295639	1.77523e-06	3.05834e-05
			2.84771	0.0133514	8.27583e-07	1.42575e-05	2.84792	-0.0629425	-3.60256e-06	-6.20643e-05	2.84813	0.0443459	2.52874e-06	4.35647e-05	2.84729	0.0305176	1.8325e-06	3.15699e-05
			2.84938	0.0166893	1.03448e-06	1.78218e-05	2.84958	-0.0581741	-3.32964e-06	-5.73625e-05	2.84979	0.0429153	2.44717e-06	4.21594e-05	2.84896	0.0319481	1.91839e-06	3.30498e-05
			2.85104	0.0224113	1.38916e-06	2.39322e-05	2.85125	-0.0514984	-2.94755e-06	-5.07799e-05	2.85146	0.0443459	2.52874e-06	4.35647e-05	2.85062	0.0348091	2.09019e-06	3.60095e-05
			2.85271	0.0309944	1.92118e-06	3.30977e-05	2.85292	-0.0429153	-2.45629e-06	-4.23166e-05	2.85312	0.043869	2.50155e-06	4.30962e-05	2.85229	0.038147	2.29062e-06	3.94624e-05
			2.85438	0.041008	2.54186e-06	4.37908e-05	2.85458	-0.038147	-2.18337e-06	-3.76148e-05	2.85479	0.0405312	2.31121e-06	3.98172e-05	2.85396	0.0424385	2.54831e-06	4.3902e-05
			2.85604	0.0476837	2.95565e-06	5.09195e-05	2.85625	-0.0395775	-2.26525e-06	-3.90253e-05	2.85646	0.0367165	2.09369e-06	3.60697e-05	2.85562	0.0452995	2.72011e-06	4.68616e-05
			2.85771	0.0481606	2.98521e-06	5.14287e-05	2.85792	-0.04673	-2.67463e-06	-4.60781e-05	2.85812	0.0309944	1.7674e-06	3.04484e-05	2.85729	0.0443459	2.66285e-06	4.58751e-05
			2.85938	0.0457764	2.83743e-06	4.88827e-05	2.85958	-0.0538826	-3.08401e-06	-5.31308e-05	2.85979	0.0252724	1.44111e-06	2.48272e-05	2.85896	0.0424385	2.54831e-06	4.3902e-05
			2.86104	0.0419617	2.60098e-06	4.48092e-05	2.86125	-0.0619888	-3.54798e-06	-6.1124e-05	2.86146	0.0195503	1.11482e-06	1.92059e-05	2.86063	0.0386238	2.31925e-06	3.99557e-05
			2.86271	0.0367165	2.27585e-06	3.9208e-05	2.86292	-0.0705719	-4.03924e-06	-6.95873e-05	2.86313	0.0181198	1.03325e-06	1.78006e-05	2.86229	0.0338554	2.03293e-06	3.50229e-05
			2.86437	0.0295639	1.83251e-06	3.15701e-05	2.86458	-0.0796318	-4.55779e-06	-7.85208e-05	2.86479	0.0219345	1.25077e-06	2.15481e-05	2.86396	0.0295639	1.77523e-06	3.05834e-05
			2.86604	0.0228882	1.41871e-06	2.44414e-05	2.86625	-0.0858307	-4.91258e-06	-8.46332e-05	2.86646	0.0276566	1.57706e-06	2.71694e-05	2.86563	0.0238419	1.43164e-06	2.4664e-05
			2.86771	0.0195503	1.21182e-06	2.0877e-05	2.86792	-0.0886917	-5.07634e-06	-8.74543e-05	2.86813	0.0343323	1.95773e-06	3.37275e-05	2.86729	0.0185966	1.11668e-06	1.92379e-05
			2.86937	0.0190735	1.18226e-06	2.03678e-05	2.86958	-0.0882149	-5.04904e-06	-8.69841e-05	2.86979	0.0414848	2.36559e-06	4.07541e-05	2.86896	0.014782	8.87615e-07	1.52917e-05
			2.87104	0.020504	1.27093e-06	2.18954e-05	2.87125	-0.0844002	-4.83071e-06	-8.32226e-05	2.87146	0.0486374	2.77345e-06	4.77806e-05	2.87062	0.014782	8.87615e-07	1.52917e-05
			2.87271	0.0219345	1.3596e-06	2.3423e-05	2.87292	-0.0772476	-4.42133e-06	-7.61699e-05	2.87312	0.0534058	3.04536e-06	5.2465e-05	2.87229	0.0190735	1.14531e-06	1.97312e-05
			2.87438	0.023365	1.44827e-06	2.49506e-05	2.87458	-0.0705719	-4.03924e-06	-6.95873e-05	2.87479	0.0529289	3.01817e-06	5.19966e-05	2.87396	0.0252724	1.51754e-06	2.61439e-05
			2.87604	0.0276566	1.71428e-06	2.95333e-05	2.87625	-0.064373	-3.68444e-06	-6.34749e-05	2.87646	0.0486374	2.77345e-06	4.77806e-05	2.87562	0.0319481	1.91839e-06	3.30498e-05
			2.87771	0.0309944	1.92118e-06	3.30977e-05	2.87792	-0.0596046	-3.41152e-06	-5.87731e-05	2.87812	0.0433922	2.47436e-06	4.26278e-05	2.87729	0.0400543	2.40515e-06	4.14356e-05
			2.87938	0.0319481	1.98029e-06	3.41161e-05	2.87958	-0.0557899	-3.19318e-06	-5.50116e-05	2.87979	0.0386238	2.20245e-06	3.79434e-05	2.87896	0.0472069	2.83464e-06	4.88348e-05
			2.88104	0.0295639	1.83251e-06	3.15701e-05	2.88125	-0.0543594	-3.1113e-06	-5.3601e-05	2.88146	0.0333786	1.90335e-06	3.27906e-05	2.88063	0.0529289	3.17824e-06	5.47541e-05
			2.88271	0.0290871	1.80295e-06	3.10609e-05	2.88292	-0.0553131	-3.16589e-06	-5.45414e-05	2.88313	0.0286102	1.63144e-06	2.81062e-05	2.88229	0.0548363	3.29277e-06	5.67272e-05
			2.88437	0.0295639	1.83251e-06	3.15701e-05	2.88458	-0.0553131	-3.16589e-06	-5.45414e-05	2.88479	0.0247955	1.41392e-06	2.43587e-05	2.88396	0.0524521	3.1496e-06	5.42608e-05
			2.88604	0.0286102	1.77339e-06	3.05517e-05	2.88625	-0.0562668	-3.22047e-06	-5.54818e-05	2.88646	0.0243187	1.38673e-06	2.38903e-05	2.88563	0.0462532	2.77738e-06	4.78482e-05
			2.88771	0.0281334	1.74384e-06	3.00425e-05	2.88792	-0.0572205	-3.27506e-06	-5.64221e-05	2.88813	0.0271797	1.54987e-06	2.67009e-05	2.88729	0.0362396	2.17609e-06	3.74893e-05
			2.88937	0.0305176	1.89162e-06	3.25885e-05	2.88958	-0.0591278	-3.38422e-06	-5.83029e-05	2.88979	0.0338554	1.93054e-06	3.32591e-05	2.88896	0.0276566	1.6607e-06	2.86103e-05
			2.89104	0.0348091	2.15763e-06	3.71713e-05	2.89125	-0.0619888	-3.54798e-06	-6.1124e-05	2.89146	0.0419617	2.39278e-06	4.12225e-05	2.89062	0.0224113	1.34574e-06	2.31842e-05
			2.89271	0.0352859	2.18718e-06	3.76805e-05	2.89292	-0.0658035	-3.76631e-06	-6.48855e-05	2.89312	0.0472069	2.69188e-06	4.63753e-05	2.89229	0.020504	1.23121e-06	2.12111e-05
			2.89438	0.0314713	1.95073e-06	3.36069e-05	2.89458	-0.0710487	-4.06653e-06	-7.00575e-05	2.89479	0.0510216	2.90941e-06	5.01228e-05	2.89396	0.0190735	1.14531e-06	1.97312e-05
			2.89604	0.026226	1.62561e-06	2.80057e-05	2.89625	-0.0734329	-4.20299e-06	-7.24084e-05	2.89646	0.0538826	3.07255e-06	5.29334e-05	2.89562	0.017643	1.05941e-06	1.82514e-05
			2.89771	0.0224113	1.38916e-06	2.39322e-05	2.89792	-0.0729561	-4.1757e-06	-7.19382e-05	2.89812	0.0562668	3.20851e-06	5.52756e-05	2.89729	0.0185966	1.11668e-06	1.92379e-05
			2.89938	0.0209808	1.30049e-06	2.24046e-05	2.89958	-0.0691414	-3.95736e-06	-6.81767e-05	2.89979	0.0562668	3.20851e-06	5.52756e-05	2.89896	0.0195503	1.17394e-06	2.02245e-05
			2.90104	0.0224113	1.38916e-06	2.39322e-05	2.90125	-0.0658035	-3.76631e-06	-6.48855e-05	2.90146	0.0538826	3.07255e-06	5.29334e-05	2.90062	0.0185966	1.11668e-06	1.92379e-05
			2.90271	0.0271797	1.68472e-06	2.90241e-05	2.90292	-0.0596046	-3.41152e-06	-5.87731e-05	2.90313	0.0514984	2.9366e-06	5.05912e-05	2.90229	0.0162125	9.73514e-07	1.67715e-05
			2.90437	0.0338554	2.09851e-06	3.61529e-05	2.90458	-0.0510216	-2.92026e-06	-5.03097e-05	2.90479	0.0476837	2.71907e-06	4.68437e-05	2.90396	0.0162125	9.73514e-07	1.67715e-05
			2.90604	0.0405312	2.51231e-06	4.32816e-05	2.90625	-0.043869	-2.51088e-06	-4.3257e-05	2.90646	0.043869	2.50155e-06	4.30962e-05	2.90563	0.0200272	1.20258e-06	2.07178e-05
			2.90771	0.0424385	2.63053e-06	4.53184e-05	2.90792	-0.041008	-2.34712e-06	-4.04359e-05	2.90813	0.0376701	2.14807e-06	3.70066e-05	2.90729	0.0252724	1.51754e-06	2.61439e-05
			2.90937	0.038147	2.36452e-06	4.07356e-05	2.90958	-0.0443459	-2.53817e-06	-4.37272e-05	2.90979	0.0305176	1.74021e-06	2.998e-05	2.90896	0.0290871	1.7466e-06	3.00901e-05
			2.91104	0.0329018	2.0394e-06	3.51345e-05	2.91125	-0.0476837	-2.72921e-06	-4.70184e-05	2.91146	0.0209808	1.19639e-06	2.06112e-05	2.91063	0.0319481	1.91839e-06	3.30498e-05
			2.91271	0.0300407	1.86206e-06	3.20793e-05	2.91292	-0.0495911	-2.83838e-06	-4.88992e-05	2.91312	0.0114441	6.52578e-07	1.12425e-05	2.91229	0.0338554	2.03293e-06	3.50229e-05
			2.91438	0.0309944	1.92118e-06	3.30977e-05	2.91458	-0.0495911	-2.83838e-06	-4.88992e-05	2.91479	0.00476837	2.71907e-07	4.68437e-06	2.91396	0.0376701	2.26199e-06	3.89692e-05
			2.91604	0.0309944	1.92118e-06	3.30977e-05	2.91625	-0.0486374	-2.7838e-06	-4.79588e-05	2.91646	0.00333786	1.90335e-07	3.27906e-06	2.91562	0.0414848	2.49105e-06	4.29154e-05
			2.91771	0.0324249	2.00984e-06	3.46253e-05	2.91792	-0.04673	-2.67463e-06	-4.60781e-05	2.91812	0.00858307	4.89433e-07	8.43187e-06	2.91729	0.0448227	2.69148e-06	4.63684e-05
			2.91938	0.0352859	2.18718e-06	3.76805e-05	2.91958	-0.0429153	-2.45629e-06	-4.23166e-05	2.91979	0.017643	1.00606e-06	1.73322e-05	2.91896	0.0443459	2.66285e-06	4.58751e-05
			2.92104	0.0362396	2.2463e-06	3.86988e-05	2.92125	-0.0391006	-2.23795e-06	-3.85551e-05	2.92146	0.0290871	1.65863e-06	2.85747e-05	2.92062	0.041008	2.46242e-06	4.24221e-05
			2.92271	0.0324249	2.00984e-06	3.46253e-05	2.92292	-0.0395775	-2.26525e-06	-3.90253e-05	2.92313	0.041008	2.3384e-06	4.02856e-05	2.92229	0.038147	2.29062e-06	3.94624e-05
			2.92437	0.0267029	1.65517e-06	2.85149e-05	2.92458	-0.0419617	-2.40171e-06	-4.13762e-05	2.92479	0.0514984	2.9366e-06	5.05912e-05	2.92396	0.0343323	2.06156e-06	3.55162e-05
			2.92604	0.026226	1.62561e-06	2.80057e-05	2.92625	-0.043869	-2.51088e-06	-4.3257e-05	2.92646	0.0562668	3.20851e-06	5.52756e-05	2.92563	0.0333786	2.00429e-06	3.45296e-05
			2.92771	0.0286102	1.77339e-06	3.05517e-05	2.92792	-0.0433922	-2.48358e-06	-4.27868e-05	2.92813	0.0543594	3.09974e-06	5.34019e-05	2.92729	0.0362396	2.17609e-06	3.74893e-05
			2.92937	0.0324249	2.00984e-06	3.46253e-05	2.92958	-0.0405312	-2.31983e-06	-3.99657e-05	2.92979	0.0486374	2.77345e-06	4.77806e-05	2.92896	0.0429153	2.57695e-06	4.43952e-05
			2.93104	0.0357628	2.21674e-06	3.81896e-05	2.93125	-0.0371933	-2.12879e-06	-3.66744e-05	2.93146	0.0443459	2.52874e-06	4.35647e-05	2.93063	0.0510216	3.0637e-06	5.2781e-05
			2.93271	0.0400543	2.48275e-06	4.27724e-05	2.93292	-0.0319481	-1.82857e-06	-3.15024e-05	2.93312	0.0424385	2.41997e-06	4.16909e-05	2.93229	0.0567436	3.4073e-06	5.87004e-05
			2.93438	0.041008	2.54186e-06	4.37908e-05	2.93458	-0.0281334	-1.61024e-06	-2.77409e-05	2.93479	0.041008	2.3384e-06	4.02856e-05	2.93396	0.0600815	3.60773e-06	6.21533e-05
			2.93604	0.0367165	2.27585e-06	3.9208e-05	2.93625	-0.0281334	-1.61024e-06	-2.77409e-05	2.93646	0.0395775	2.25683e-06	3.88803e-05	2.93562	0.0596046	3.57909e-06	6.16601e-05
			2.93771	0.0300407	1.86206e-06	3.20793e-05	2.93792	-0.0324249	-1.85586e-06	-3.19725e-05	2.93812	0.0371933	2.12088e-06	3.65381e-05	2.93729	0.0553131	3.3214e-06	5.72205e-05
			2.93938	0.0247955	1.53694e-06	2.64782e-05	2.93958	-0.0395775	-2.26525e-06	-3.90253e-05	2.93979	0.0362396	2.0665e-06	3.56012e-05	2.93896	0.0505447	3.03507e-06	5.22877e-05
			2.94104	0.0209808	1.30049e-06	2.24046e-05	2.94125	-0.0476837	-2.72921e-06	-4.70184e-05	2.94146	0.0352859	2.01211e-06	3.46644e-05	2.94062	0.0476837	2.86328e-06	4.9328e-05
			2.94271	0.0181198	1.12315e-06	1.93494e-05	2.94292	-0.0557899	-3.19318e-06	-5.50116e-05	2.94313	0.0348091	1.98492e-06	3.41959e-05	2.94229	0.0481606	2.89191e-06	4.98213e-05
			2.94437	0.017643	1.09359e-06	1.88402e-05	2.94458	-0.0624657	-3.57527e-06	-6.15942e-05	2.94479	0.0371933	2.12088e-06	3.65381e-05	2.94396	0.0486374	2.92054e-06	5.03146e-05
			2.94604	0.020504	1.27093e-06	2.18954e-05	2.94625	-0.067234	-3.84819e-06	-6.6296e-05	2.94646	0.0419617	2.39278e-06	4.12225e-05	2.94563	0.0491142	2.94917e-06	5.08079e-05
			2.94771	0.0224113	1.38916e-06	2.39322e-05	2.94792	-0.0677109	-3.87548e-06	-6.67662e-05	2.94813	0.0472069	2.69188e-06	4.63753e-05	2.94729	0.0486374	2.92054e-06	5.03146e-05
			2.94937	0.023365	1.44827e-06	2.49506e-05	2.94958	-0.0658035	-3.76631e-06	-6.48855e-05	2.94979	0.0514984	2.9366e-06	5.05912e-05	2.94896	0.04673	2.80601e-06	4.83415e-05
			2.95104	0.0267029	1.65517e-06	2.85149e-05	2.95125	-0.0591278	-3.38422e-06	-5.83029e-05	2.95146	0.0519753	2.96379e-06	5.10597e-05	2.95063	0.0433922	2.60558e-06	4.48885e-05
			2.95271	0.0348091	2.15763e-06	3.71713e-05	2.95292	-0.0505447	-2.89297e-06	-4.98395e-05	2.95312	0.0495911	2.82784e-06	4.87175e-05	2.95229	0.0405312	2.43378e-06	4.19288e-05
			2.95438	0.0419617	2.60098e-06	4.48092e-05	2.95458	-0.0419617	-2.40171e-06	-4.13762e-05	2.95479	0.0443459	2.52874e-06	4.35647e-05	2.95396	0.0405312	2.43378e-06	4.19288e-05
			2.95604	0.0452995	2.80787e-06	4.83736e-05	2.95625	-0.0329018	-1.88316e-06	-3.24427e-05	2.95646	0.038147	2.17526e-06	3.7475e-05	2.95562	0.0429153	2.57695e-06	4.43952e-05
			2.95771	0.0481606	2.98521e-06	5.14287e-05	2.95792	-0.0257492	-1.47378e-06	-2.539e-05	2.95812	0.0314713	1.79459e-06	3.09169e-05	2.95729	0.0472069	2.83464e-06	4.88348e-05
			2.95938	0.0505447	3.13299e-06	5.39747e-05	2.95958	-0.0219345	-1.25544e-06	-2.16285e-05	2.95979	0.026226	1.49549e-06	2.57641e-05	2.95896	0.0514984	3.09234e-06	5.32743e-05
			2.96104	0.0491142	3.04432e-06	5.24471e-05	2.96125	-0.0228882	-1.31002e-06	-2.25689e-05	2.96146	0.0247955	1.41392e-06	2.43587e-05	2.96062	0.0548363	3.29277e-06	5.67272e-05
			2.96271	0.0405312	2.51231e-06	4.32816e-05	2.96292	-0.0290871	-1.66482e-06	-2.86813e-05	2.96312	0.0252724	1.44111e-06	2.48272e-05	2.96229	0.0572205	3.43593e-06	5.91936e-05
			2.96437	0.0305176	1.89162e-06	3.25885e-05	2.96458	-0.0371933	-2.12879e-06	-3.66744e-05	2.96479	0.0267029	1.52268e-06	2.62325e-05	2.96396	0.0567436	3.4073e-06	5.87004e-05
			2.96604	0.0228882	1.41871e-06	2.44414e-05	2.96625	-0.0472069	-2.70192e-06	-4.65483e-05	2.96646	0.0271797	1.54987e-06	2.67009e-05	2.96563	0.0519753	3.12097e-06	5.37676e-05
			2.96771	0.0152588	9.45809e-07	1.62942e-05	2.96792	-0.0548363	-3.1386e-06	-5.40712e-05	2.96813	0.0271797	1.54987e-06	2.67009e-05	2.96729	0.0433922	2.60558e-06	4.48885e-05
			2.96937	0.00953674	5.91131e-07	1.01839e-05	2.96958	-0.0605583	-3.4661e-06	-5.97134e-05	2.96979	0.0309944	1.7674e-06	3.04484e-05	2.96896	0.0357628	2.14746e-06	3.6996e-05
			2.97104	0.00619888	3.84235e-07	6.61954e-06	2.97125	-0.0638962	-3.65715e-06	-6.30047e-05	2.97146	0.0386238	2.20245e-06	3.79434e-05	2.97063	0.0300407	1.80386e-06	3.10767e-05
			2.97271	0.00762939	4.72905e-07	8.14712e-06	2.97292	-0.067234	-3.84819e-06	-6.6296e-05	2.97313	0.0476837	2.71907e-06	4.68437e-05	2.97229	0.0238419	1.43164e-06	2.4664e-05
			2.97438	0.0100136	6.20687e-07	1.06931e-05	2.97458	-0.0700951	-4.01194e-06	-6.91171e-05	2.97479	0.0557899	3.18132e-06	5.48072e-05	2.97396	0.0162125	9.73514e-07	1.67715e-05
			2.97604	0.0138283	8.5714e-07	1.47667e-05	2.97625	-0.0729561	-4.1757e-06	-7.19382e-05	2.97646	0.0619888	3.53479e-06	6.08969e-05	2.97562	0.0100136	6.01288e-07	1.03589e-05
			2.97771	0.020504	1.27093e-06	2.18954e-05	2.97792	-0.0743866	-4.25757e-06	-7.33488e-05	2.97812	0.0658035	3.75232e-06	6.46444e-05	2.97729	0.00810623	4.86757e-07	8.38577e-06
			2.97938	0.0290871	1.80295e-06	3.10609e-05	2.97958	-0.0720024	-4.12111e-06	-7.09978e-05	2.97979	0.0653267	3.72513e-06	6.41759e-05	2.97896	0.0114441	6.87186e-07	1.18387e-05
			2.98104	0.0338554	2.09851e-06	3.61529e-05	2.98125	-0.067234	-3.84819e-06	-6.6296e-05	2.98146	0.0605583	3.45322e-06	5.94916e-05	2.98062	0.0171661	1.03078e-06	1.77581e-05
			2.98271	0.0333786	2.06896e-06	3.56437e-05	2.98292	-0.0596046	-3.41152e-06	-5.87731e-05	2.98312	0.0557899	3.18132e-06	5.48072e-05	2.98229	0.0224113	1.34574e-06	2.31842e-05
			2.98438	0.0309944	1.92118e-06	3.30977e-05	2.98458	-0.0519753	-2.97484e-06	-5.12501e-05	2.98479	0.0529289	3.01817e-06	5.19966e-05	2.98396	0.0271797	1.63207e-06	2.8117e-05
			2.98604	0.0295639	1.83251e-06	3.15701e-05	2.98625	-0.0448227	-2.56546e-06	-4.41973e-05	2.98646	0.0500679	2.85503e-06	4.91859e-05	2.98563	0.0333786	2.00429e-06	3.45296e-05
			2.98771	0.0286102	1.77339e-06	3.05517e-05	2.98792	-0.0433922	-2.48358e-06	-4.27868e-05	2.98813	0.0472069	2.69188e-06	4.63753e-05	2.98729	0.0419617	2.51968e-06	4.34087e-05
			2.98937	0.0276566	1.71428e-06	2.95333e-05	2.98958	-0.0486374	-2.7838e-06	-4.79588e-05	2.98979	0.0452995	2.58312e-06	4.45016e-05	2.98896	0.0495911	2.97781e-06	5.13012e-05
			2.99104	0.0295639	1.83251e-06	3.15701e-05	2.99125	-0.0562668	-3.22047e-06	-5.54818e-05	2.99146	0.0433922	2.47436e-06	4.26278e-05	2.99063	0.0553131	3.3214e-06	5.72205e-05
			2.99271	0.0348091	2.15763e-06	3.71713e-05	2.99292	-0.0624657	-3.57527e-06	-6.15942e-05	2.99313	0.0405312	2.31121e-06	3.98172e-05	2.99229	0.0596046	3.57909e-06	6.16601e-05
			2.99437	0.0386238	2.39408e-06	4.12448e-05	2.99458	-0.0629425	-3.60256e-06	-6.20643e-05	2.99479	0.0371933	2.12088e-06	3.65381e-05	2.99396	0.0634193	3.80816e-06	6.56063e-05
			2.99604	0.0367165	2.27585e-06	3.9208e-05	2.99625	-0.0619888	-3.54798e-06	-6.1124e-05	2.99646	0.0371933	2.12088e-06	3.65381e-05	2.99562	0.0648499	3.89405e-06	6.70861e-05
			2.99771	0.0319481	1.98029e-06	3.41161e-05	2.99792	-0.0581741	-3.32964e-06	-5.73625e-05	2.99812	0.043869	2.50155e-06	4.30962e-05	2.99729	0.0605583	3.63636e-06	6.26466e-05
			2.99938	0.0267029	1.65517e-06	2.85149e-05	2.99958	-0.0538826	-3.08401e-06	-5.31308e-05	2.99979	0.0500679	2.85503e-06	4.91859e-05	2.99896	0.0519753	3.12097e-06	5.37676e-05
			3.00104	0.0209808	1.30049e-06	2.24046e-05	3.00125	-0.0495911	-2.83838e-06	-4.88992e-05	3.00146	0.0529289	3.01817e-06	5.19966e-05	3.00062	0.043869	2.63421e-06	4.53818e-05
			3.00271	0.0157356	9.75366e-07	1.68034e-05	3.00292	-0.0486374	-2.7838e-06	-4.79588e-05	3.00312	0.0519753	2.96379e-06	5.10597e-05	3.00229	0.0395775	2.37652e-06	4.09423e-05
			3.00438	0.0157356	9.75366e-07	1.68034e-05	3.00458	-0.0481606	-2.75651e-06	-4.74886e-05	3.00479	0.0524521	2.99098e-06	5.15281e-05	3.00396	0.0376701	2.26199e-06	3.89692e-05
			3.00604	0.0219345	1.3596e-06	2.3423e-05	3.00625	-0.0457764	-2.62004e-06	-4.51377e-05	3.00646	0.0543594	3.09974e-06	5.34019e-05	3.00563	0.0391006	2.34789e-06	4.0449e-05
			3.00771	0.0286102	1.77339e-06	3.05517e-05	3.00792	-0.0414848	-2.37442e-06	-4.0906e-05	3.00813	0.0534058	3.04536e-06	5.2465e-05	3.00729	0.0452995	2.72011e-06	4.68616e-05
			3.00937	0.0319481	1.98029e-06	3.41161e-05	3.00958	-0.0357628	-2.04691e-06	-3.52638e-05	3.00979	0.0505447	2.88222e-06	4.96544e-05	3.00896	0.0538826	3.2355e-06	5.57407e-05
			3.01104	0.0324249	2.00984e-06	3.46253e-05	3.01125	-0.0314713	-1.80128e-06	-3.10322e-05	3.01146	0.0486374	2.77345e-06	4.77806e-05	3.01063	0.0624657	3.75089e-06	6.46197e-05
			3.01271	0.0314713	1.95073e-06	3.36069e-05	3.01292	-0.0271797	-1.55565e-06	-2.68005e-05	3.01313	0.0481606	2.74626e-06	4.73122e-05	3.01229	0.0667572	4.00859e-06	6.90593e-05
			3.01437	0.0290871	1.80295e-06	3.10609e-05	3.01458	-0.0252724	-1.44648e-06	-2.49198e-05	3.01479	0.04673	2.66469e-06	4.59069e-05	3.01396	0.0700951	4.20901e-06	7.25122e-05
			3.01604	0.0281334	1.74384e-06	3.00425e-05	3.01625	-0.0247955	-1.41919e-06	-2.44496e-05	3.01646	0.041008	2.3384e-06	4.02856e-05	3.01562	0.0729561	4.38081e-06	7.54719e-05
			3.01771	0.0271797	1.68472e-06	2.90241e-05	3.01792	-0.0252724	-1.44648e-06	-2.49198e-05	3.01812	0.0333786	1.90335e-06	3.27906e-05	3.01729	0.0739098	4.43808e-06	7.64585e-05
			3.01938	0.0286102	1.77339e-06	3.05517e-05	3.01958	-0.0281334	-1.61024e-06	-2.77409e-05	3.01979	0.0267029	1.52268e-06	2.62325e-05	3.01896	0.0715256	4.29491e-06	7.39921e-05
			3.02104	0.0300407	1.86206e-06	3.20793e-05	3.02125	-0.0314713	-1.80128e-06	-3.10322e-05	3.02146	0.0224113	1.27796e-06	2.20166e-05	3.02062	0.0667572	4.00859e-06	6.90593e-05
			3.02271	0.0309944	1.92118e-06	3.30977e-05	3.02292	-0.0357628	-2.04691e-06	-3.52638e-05	3.02312	0.0219345	1.25077e-06	2.15481e-05	3.02229	0.061512	3.69362e-06	6.36332e-05
			3.02438	0.0324249	2.00984e-06	3.46253e-05	3.02458	-0.041008	-2.34712e-06	-4.04359e-05	3.02479	0.0247955	1.41392e-06	2.43587e-05	3.02396	0.0562668	3.37866e-06	5.82071e-05
			3.02604	0.0314713	1.95073e-06	3.36069e-05	3.02625	-0.0481606	-2.75651e-06	-4.74886e-05	3.02646	0.0290871	1.65863e-06	2.85747e-05	3.02562	0.0519753	3.12097e-06	5.37676e-05
			3.02771	0.0290871	1.80295e-06	3.10609e-05	3.02792	-0.0562668	-3.22047e-06	-5.54818e-05	3.02813	0.0333786	1.90335e-06	3.27906e-05	3.02729	0.0448227	2.69148e-06	4.63684e-05
			3.02937	0.0252724	1.5665e-06	2.69874e-05	3.02958	-0.0619888	-3.54798e-06	-6.1124e-05	3.02979	0.0362396	2.0665e-06	3.56012e-05	3.02896	0.0367165	2.20472e-06	3.79826e-05
			3.03104	0.0228882	1.41871e-06	2.44414e-05	3.03125	-0.0600815	-3.43881e-06	-5.92432e-05	3.03146	0.0391006	2.22964e-06	3.84119e-05	3.03063	0.0295639	1.77523e-06	3.05834e-05
			3.03271	0.0228882	1.41871e-06	2.44414e-05	3.03292	-0.0529289	-3.02943e-06	-5.21905e-05	3.03313	0.0395775	2.25683e-06	3.88803e-05	3.03229	0.0276566	1.6607e-06	2.86103e-05
			3.03437	0.023365	1.44827e-06	2.49506e-05	3.03458	-0.0443459	-2.53817e-06	-4.37272e-05	3.03479	0.0352859	2.01211e-06	3.46644e-05	3.03396	0.0300407	1.80386e-06	3.10767e-05
			3.03604	0.0247955	1.53694e-06	2.64782e-05	3.03625	-0.0371933	-2.12879e-06	-3.66744e-05	3.03646	0.0290871	1.65863e-06	2.85747e-05	3.03563	0.0329018	1.97566e-06	3.40363e-05
			3.03771	0.0271797	1.68472e-06	2.90241e-05	3.03792	-0.0324249	-1.85586e-06	-3.19725e-05	3.03812	0.0243187	1.38673e-06	2.38903e-05	3.03729	0.0367165	2.20472e-06	3.79826e-05
			3.03938	0.0324249	2.00984e-06	3.46253e-05	3.03958	-0.0305176	-1.7467e-06	-3.00918e-05	3.03979	0.0219345	1.25077e-06	2.15481e-05	3.03896	0.0414848	2.49105e-06	4.29154e-05
			3.04104	0.0376701	2.33497e-06	4.02264e-05	3.04125	-0.0333786	-1.91045e-06	-3.29129e-05	3.04146	0.0190735	1.08763e-06	1.87375e-05	3.04062	0.0457764	2.74874e-06	4.73549e-05
			3.04271	0.0405312	2.51231e-06	4.32816e-05	3.04292	-0.0386238	-2.21066e-06	-3.80849e-05	3.04312	0.0157356	8.97294e-07	1.54584e-05	3.04229	0.0495911	2.97781e-06	5.13012e-05
			3.04438	0.041008	2.54186e-06	4.37908e-05	3.04458	-0.0424385	-2.429e-06	-4.18464e-05	3.04479	0.014782	8.42913e-07	1.45216e-05	3.04396	0.0505447	3.03507e-06	5.22877e-05
			3.04604	0.0391006	2.42364e-06	4.1754e-05	3.04625	-0.0424385	-2.429e-06	-4.18464e-05	3.04646	0.0152588	8.70103e-07	1.499e-05	3.04562	0.0495911	2.97781e-06	5.13012e-05
			3.04771	0.0357628	2.21674e-06	3.81896e-05	3.04792	-0.0419617	-2.40171e-06	-4.13762e-05	3.04813	0.0138283	7.88531e-07	1.35847e-05	3.04729	0.0481606	2.89191e-06	4.98213e-05
			3.04937	0.0290871	1.80295e-06	3.10609e-05	3.04958	-0.0419617	-2.40171e-06	-4.13762e-05	3.04979	0.0123978	7.06959e-07	1.21794e-05	3.04896	0.0486374	2.92054e-06	5.03146e-05
			3.05104	0.0243187	1.50738e-06	2.5969e-05	3.05125	-0.0433922	-2.48358e-06	-4.27868e-05	3.05146	0.0138283	7.88531e-07	1.35847e-05	3.05063	0.0505447	3.03507e-06	5.22877e-05
			3.05271	0.0228882	1.41871e-06	2.44414e-05	3.05292	-0.0491142	-2.81109e-06	-4.8429e-05	3.05313	0.0162125	9.24485e-07	1.59269e-05	3.05229	0.0505447	3.03507e-06	5.22877e-05
			3.05437	0.023365	1.44827e-06	2.49506e-05	3.05458	-0.0562668	-3.22047e-06	-5.54818e-05	3.05479	0.0200272	1.14201e-06	1.96744e-05	3.05396	0.0452995	2.72011e-06	4.68616e-05
			3.05604	0.0219345	1.3596e-06	2.3423e-05	3.05625	-0.0638962	-3.65715e-06	-6.30047e-05	3.05646	0.0243187	1.38673e-06	2.38903e-05	3.05563	0.0400543	2.40515e-06	4.14356e-05
			3.05771	0.0214577	1.33004e-06	2.29138e-05	3.05792	-0.064373	-3.68444e-06	-6.34749e-05	3.05812	0.0290871	1.65863e-06	2.85747e-05	3.05729	0.0376701	2.26199e-06	3.89692e-05
			3.05938	0.0281334	1.74384e-06	3.00425e-05	3.05958	-0.0596046	-3.41152e-06	-5.87731e-05	3.05979	0.0314713	1.79459e-06	3.09169e-05	3.05896	0.0376701	2.26199e-06	3.89692e-05
			3.06104	0.0352859	2.18718e-06	3.76805e-05	3.06125	-0.0543594	-3.1113e-06	-5.3601e-05	3.06146	0.0305176	1.74021e-06	2.998e-05	3.06062	0.0386238	2.31925e-06	3.99557e-05
			3.06271	0.0400543	2.48275e-06	4.27724e-05	3.06292	-0.0486374	-2.7838e-06	-4.79588e-05	3.06312	0.0295639	1.68583e-06	2.90431e-05	3.06229	0.0405312	2.43378e-06	4.19288e-05
			3.06438	0.0424385	2.63053e-06	4.53184e-05	3.06458	-0.0448227	-2.56546e-06	-4.41973e-05	3.06479	0.0290871	1.65863e-06	2.85747e-05	3.06396	0.0476837	2.86328e-06	4.9328e-05
			3.06604	0.0462532	2.86698e-06	4.93919e-05	3.06625	-0.0419617	-2.40171e-06	-4.13762e-05	3.06646	0.0290871	1.65863e-06	2.85747e-05	3.06562	0.0576973	3.46456e-06	5.96869e-05
			3.06771	0.0495911	3.07388e-06	5.29563e-05	3.06792	-0.0424385	-2.429e-06	-4.18464e-05	3.06813	0.0281334	1.60425e-06	2.76378e-05	3.06729	0.0653267	3.92269e-06	6.75794e-05
			3.06937	0.0472069	2.9261e-06	5.04103e-05	3.06958	-0.0443459	-2.53817e-06	-4.37272e-05	3.06979	0.026226	1.49549e-06	2.57641e-05	3.06896	0.0681877	4.09448e-06	7.05391e-05
			3.07104	0.0414848	2.57142e-06	4.43e-05	3.07125	-0.0443459	-2.53817e-06	-4.37272e-05	3.07146	0.0257492	1.4683e-06	2.52956e-05	3.07063	0.067234	4.03722e-06	6.95525e-05
			3.07271	0.0352859	2.18718e-06	3.76805e-05	3.07292	-0.0424385	-2.429e-06	-4.18464e-05	3.07313	0.0243187	1.38673e-06	2.38903e-05	3.07229	0.0624657	3.75089e-06	6.46197e-05
			3.07437	0.0314713	1.95073e-06	3.36069e-05	3.07458	-0.0395775	-2.26525e-06	-3.90253e-05	3.07479	0.0214577	1.22358e-06	2.10797e-05	3.07396	0.0543594	3.26413e-06	5.6234e-05
			3.07604	0.0300407	1.86206e-06	3.20793e-05	3.07625	-0.0371933	-2.12879e-06	-3.66744e-05	3.07646	0.0181198	1.03325e-06	1.78006e-05	3.07563	0.0433922	2.60558e-06	4.48885e-05
			3.07771	0.0290871	1.80295e-06	3.10609e-05	3.07792	-0.0362396	-2.0742e-06	-3.5734e-05	3.07812	0.0209808	1.19639e-06	2.06112e-05	3.07729	0.0343323	2.06156e-06	3.55162e-05
			3.07938	0.0267029	1.65517e-06	2.85149e-05	3.07958	-0.0395775	-2.26525e-06	-3.90253e-05	3.07979	0.0276566	1.57706e-06	2.71694e-05	3.07896	0.0276566	1.6607e-06	2.86103e-05
			3.08104	0.0224113	1.38916e-06	2.39322e-05	3.08125	-0.0452995	-2.59275e-06	-4.46675e-05	3.08146	0.0338554	1.93054e-06	3.32591e-05	3.08062	0.0224113	1.34574e-06	2.31842e-05
			3.08271	0.017643	1.09359e-06	1.88402e-05	3.08292	-0.0529289	-3.02943e-06	-5.21905e-05	3.08312	0.0371933	2.12088e-06	3.65381e-05	3.08229	0.0190735	1.14531e-06	1.97312e-05
			3.08438	0.014782	9.16253e-07	1.57851e-05	3.08458	-0.0576973	-3.30235e-06	-5.68923e-05	3.08479	0.0405312	2.31121e-06	3.98172e-05	3.08396	0.017643	1.05941e-06	1.82514e-05
			3.08604	0.0138283	8.5714e-07	1.47667e-05	3.08625	-0.0581741	-3.32964e-06	-5.73625e-05	3.08646	0.0457764	2.61031e-06	4.497e-05	3.08562	0.0190735	1.14531e-06	1.97312e-05
			3.08771	0.014782	9.16253e-07	1.57851e-05	3.08792	-0.0557899	-3.19318e-06	-5.50116e-05	3.08812	0.0495911	2.82784e-06	4.87175e-05	3.08729	0.0214577	1.28847e-06	2.21976e-05
			3.08937	0.0200272	1.24137e-06	2.13862e-05	3.08958	-0.0486374	-2.7838e-06	-4.79588e-05	3.08979	0.0500679	2.85503e-06	4.91859e-05	3.08896	0.0243187	1.46027e-06	2.51573e-05
			3.09104	0.0300407	1.86206e-06	3.20793e-05	3.09125	-0.0395775	-2.26525e-06	-3.90253e-05	3.09146	0.0472069	2.69188e-06	4.63753e-05	3.09063	0.0305176	1.8325e-06	3.15699e-05
			3.09271	0.0405312	2.51231e-06	4.32816e-05	3.09292	-0.0305176	-1.7467e-06	-3.00918e-05	3.09313	0.0443459	2.52874e-06	4.35647e-05	3.09229	0.0395775	2.37652e-06	4.09423e-05
			3.09437	0.04673	2.89654e-06	4.99011e-05	3.09458	-0.0252724	-1.44648e-06	-2.49198e-05	3.09479	0.0395775	2.25683e-06	3.88803e-05	3.09396	0.0491142	2.94917e-06	5.08079e-05
			3.09604	0.0481606	2.98521e-06	5.14287e-05	3.09625	-0.0257492	-1.47378e-06	-2.539e-05	3.09646	0.0329018	1.87616e-06	3.23222e-05	3.09563	0.0562668	3.37866e-06	5.82071e-05
			3.09771	0.0481606	2.98521e-06	5.14287e-05	3.09792	-0.0290871	-1.66482e-06	-2.86813e-05	3.09813	0.0247955	1.41392e-06	2.43587e-05	3.09729	0.0605583	3.63636e-06	6.26466e-05
			3.09938	0.0476837	2.95565e-06	5.09195e-05	3.09958	-0.0357628	-2.04691e-06	-3.52638e-05	3.09979	0.017643	1.00606e-06	1.73322e-05	3.09896	0.0629425	3.77952e-06	6.5113e-05
			3.10104	0.0443459	2.74876e-06	4.73552e-05	3.10125	-0.043869	-2.51088e-06	-4.3257e-05	3.10146	0.0128746	7.3415e-07	1.26478e-05	3.10062	0.0619888	3.72226e-06	6.41265e-05
			3.10271	0.0376701	2.33497e-06	4.02264e-05	3.10292	-0.0514984	-2.94755e-06	-5.07799e-05	3.10312	0.0119209	6.79768e-07	1.17109e-05	3.10229	0.0572205	3.43593e-06	5.91936e-05
			3.10438	0.0314713	1.95073e-06	3.36069e-05	3.10458	-0.0557899	-3.19318e-06	-5.50116e-05	3.10479	0.0171661	9.78866e-07	1.68637e-05	3.10396	0.0510216	3.0637e-06	5.2781e-05
			3.10604	0.026226	1.62561e-06	2.80057e-05	3.10625	-0.0567436	-3.24776e-06	-5.59519e-05	3.10646	0.0247955	1.41392e-06	2.43587e-05	3.10562	0.0457764	2.74874e-06	4.73549e-05
			3.10771	0.0209808	1.30049e-06	2.24046e-05	3.10792	-0.0557899	-3.19318e-06	-5.50116e-05	3.10812	0.0333786	1.90335e-06	3.27906e-05	3.10729	0.041008	2.46242e-06	4.24221e-05
			3.10938	0.014782	9.16253e-07	1.57851e-05	3.10958	-0.0529289	-3.02943e-06	-5.21905e-05	3.10979	0.0419617	2.39278e-06	4.12225e-05	3.10896	0.0362396	2.17609e-06	3.74893e-05
			3.11104	0.0114441	7.09357e-07	1.22207e-05	3.11125	-0.0462532	-2.64734e-06	-4.56079e-05	3.11146	0.0514984	2.9366e-06	5.05912e-05	3.11063	0.0319481	1.91839e-06	3.30498e-05
			3.11271	0.0152588	9.45809e-07	1.62942e-05	3.11292	-0.0367165	-2.10149e-06	-3.62042e-05	3.11313	0.0567436	3.2357e-06	5.57441e-05	3.11229	0.0295639	1.77523e-06	3.05834e-05
			3.11437	0.0200272	1.24137e-06	2.13862e-05	3.11458	-0.0281334	-1.61024e-06	-2.77409e-05	3.11479	0.0567436	3.2357e-06	5.57441e-05	3.11396	0.0324249	1.94703e-06	3.35431e-05
			3.11604	0.0252724	1.5665e-06	2.69874e-05	3.11625	-0.0238419	-1.36461e-06	-2.35092e-05	3.11646	0.0519753	2.96379e-06	5.10597e-05	3.11563	0.0362396	2.17609e-06	3.74893e-05
			3.11771	0.0305176	1.89162e-06	3.25885e-05	3.11792	-0.0224113	-1.28273e-06	-2.20987e-05	3.11813	0.043869	2.50155e-06	4.30962e-05	3.11729	0.0400543	2.40515e-06	4.14356e-05
			3.11937	0.0357628	2.21674e-06	3.81896e-05	3.11958	-0.0224113	-1.28273e-06	-2.20987e-05	3.11979	0.0338554	1.93054e-06	3.32591e-05	3.11896	0.043869	2.63421e-06	4.53818e-05
			3.12104	0.0386238	2.39408e-06	4.12448e-05	3.12125	-0.0247955	-1.41919e-06	-2.44496e-05	3.12146	0.0252724	1.44111e-06	2.48272e-05	3.12062	0.0491142	2.94917e-06	5.08079e-05
			3.12271	0.0352859	2.18718e-06	3.76805e-05	3.12292	-0.0300407	-1.7194e-06	-2.96216e-05	3.12312	0.0209808	1.19639e-06	2.06112e-05	3.12229	0.0543594	3.26413e-06	5.6234e-05
			3.12438	0.0314713	1.95073e-06	3.36069e-05	3.12458	-0.0348091	-1.99233e-06	-3.43235e-05	3.12479	0.0200272	1.14201e-06	1.96744e-05	3.12396	0.0553131	3.3214e-06	5.72205e-05
			3.12604	0.0286102	1.77339e-06	3.05517e-05	3.12625	-0.0362396	-2.0742e-06	-3.5734e-05	3.12646	0.020504	1.1692e-06	2.01428e-05	3.12562	0.0543594	3.26413e-06	5.6234e-05
			3.12771	0.026226	1.62561e-06	2.80057e-05	3.12792	-0.0343323	-1.96503e-06	-3.38533e-05	3.12812	0.0219345	1.25077e-06	2.15481e-05	3.12729	0.0538826	3.2355e-06	5.57407e-05
			3.12938	0.0224113	1.38916e-06	2.39322e-05	3.12958	-0.0338554	-1.93774e-06	-3.33831e-05	3.12979	0.026226	1.49549e-06	2.57641e-05	3.12896	0.0538826	3.2355e-06	5.57407e-05
			3.13104	0.0195503	1.21182e-06	2.0877e-05	3.13125	-0.0357628	-2.04691e-06	-3.52638e-05	3.13146	0.0319481	1.82178e-06	3.13853e-05	3.13063	0.0524521	3.1496e-06	5.42608e-05
			3.13271	0.017643	1.09359e-06	1.88402e-05	3.13292	-0.0395775	-2.26525e-06	-3.90253e-05	3.13313	0.0371933	2.12088e-06	3.65381e-05	3.13229	0.0486374	2.92054e-06	5.03146e-05
			3.13437	0.0157356	9.75366e-07	1.68034e-05	3.13458	-0.0448227	-2.56546e-06	-4.41973e-05	3.13479	0.0424385	2.41997e-06	4.16909e-05	3.13396	0.0429153	2.57695e-06	4.43952e-05
			3.13604	0.0138283	8.5714e-07	1.47667e-05	3.13625	-0.0519753	-2.97484e-06	-5.12501e-05	3.13646	0.0457764	2.61031e-06	4.497e-05	3.13563	0.0367165	2.20472e-06	3.79826e-05
			3.13771	0.0128746	7.98027e-07	1.37483e-05	3.13792	-0.0576973	-3.30235e-06	-5.68923e-05	3.13813	0.0472069	2.69188e-06	4.63753e-05	3.13729	0.0324249	1.94703e-06	3.35431e-05
			3.13937	0.0157356	9.75366e-07	1.68034e-05	3.13958	-0.0576973	-3.30235e-06	-5.68923e-05	3.13979	0.04673	2.66469e-06	4.59069e-05	3.13896	0.0300407	1.80386e-06	3.10767e-05
			3.14104	0.0200272	1.24137e-06	2.13862e-05	3.14125	-0.0529289	-3.02943e-06	-5.21905e-05	3.14146	0.0452995	2.58312e-06	4.45016e-05	3.14062	0.0309944	1.86113e-06	3.20632e-05
			3.14271	0.026226	1.62561e-06	2.80057e-05	3.14292	-0.0457764	-2.62004e-06	-4.51377e-05	3.14312	0.043869	2.50155e-06	4.30962e-05	3.14229	0.0367165	2.20472e-06	3.79826e-05
			3.14438	0.0338554	2.09851e-06	3.61529e-05	3.14458	-0.0400543	-2.29254e-06	-3.94955e-05	3.14479	0.0400543	2.28402e-06	3.93487e-05	3.14396	0.04673	2.80601e-06	4.83415e-05
			3.14604	0.0400543	2.48275e-06	4.27724e-05	3.14625	-0.0357628	-2.04691e-06	-3.52638e-05	3.14646	0.0371933	2.12088e-06	3.65381e-05	3.14562	0.0572205	3.43593e-06	5.91936e-05
			3.14771	0.0429153	2.66009e-06	4.58276e-05	3.14792	-0.0357628	-2.04691e-06	-3.52638e-05	3.14812	0.0357628	2.0393e-06	3.51328e-05	3.14729	0.0629425	3.77952e-06	6.5113e-05
			3.14938	0.0414848	2.57142e-06	4.43e-05	3.14958	-0.0400543	-2.29254e-06	-3.94955e-05	3.14979	0.0357628	2.0393e-06	3.51328e-05	3.14896	0.0629425	3.77952e-06	6.5113e-05
			3.15104	0.0376701	2.33497e-06	4.02264e-05	3.15125	-0.04673	-2.67463e-06	-4.60781e-05	3.15146	0.0333786	1.90335e-06	3.27906e-05	3.15062	0.0567436	3.4073e-06	5.87004e-05
			3.15271	0.0333786	2.06896e-06	3.56437e-05	3.15292	-0.0534058	-3.05672e-06	-5.26607e-05	3.15313	0.0290871	1.65863e-06	2.85747e-05	3.15229	0.0462532	2.77738e-06	4.78482e-05
			3.15437	0.0309944	1.92118e-06	3.30977e-05	3.15458	-0.0576973	-3.30235e-06	-5.68923e-05	3.15479	0.0257492	1.4683e-06	2.52956e-05	3.15396	0.0333786	2.00429e-06	3.45296e-05
			3.15604	0.0309944	1.92118e-06	3.30977e-05	3.15625	-0.0600815	-3.43881e-06	-5.92432e-05	3.15646	0.0252724	1.44111e-06	2.48272e-05	3.15563	0.0243187	1.46027e-06	2.51573e-05
			3.15771	0.0343323	2.12807e-06	3.66621e-05	3.15792	-0.0600815	-3.43881e-06	-5.92432e-05	3.15813	0.026226	1.49549e-06	2.57641e-05	3.15729	0.020504	1.23121e-06	2.12111e-05
			3.15937	0.0362396	2.2463e-06	3.86988e-05	3.15958	-0.0596046	-3.41152e-06	-5.87731e-05	3.15979	0.026226	1.49549e-06	2.57641e-05	3.15896	0.0200272	1.20258e-06	2.07178e-05
			3.16104	0.0348091	2.15763e-06	3.71713e-05	3.16125	-0.0605583	-3.4661e-06	-5.97134e-05	3.16146	0.0267029	1.52268e-06	2.62325e-05	3.16063	0.0209808	1.25984e-06	2.17043e-05
			3.16271	0.0314713	1.95073e-06	3.36069e-05	3.16292	-0.0605583	-3.4661e-06	-5.97134e-05	3.16312	0.0276566	1.57706e-06	2.71694e-05	3.16229	0.0243187	1.46027e-06	2.51573e-05
			3.16438	0.0286102	1.77339e-06	3.05517e-05	3.16458	-0.0591278	-3.38422e-06	-5.83029e-05	3.16479	0.0295639	1.68583e-06	2.90431e-05	3.16396	0.0276566	1.6607e-06	2.86103e-05
			3.16604	0.0300407	1.86206e-06	3.20793e-05	3.16625	-0.0538826	-3.08401e-06	-5.31308e-05	3.16646	0.0290871	1.65863e-06	2.85747e-05	3.16562	0.0290871	1.7466e-06	3.00901e-05
			3.16771	0.0324249	2.00984e-06	3.46253e-05	3.16792	-0.0495911	-2.83838e-06	-4.88992e-05	3.16812	0.0267029	1.52268e-06	2.62325e-05	3.16729	0.0305176	1.8325e-06	3.15699e-05
			3.16938	0.0362396	2.2463e-06	3.86988e-05	3.16958	-0.0448227	-2.56546e-06	-4.41973e-05	3.16979	0.0228882	1.30516e-06	2.2485e-05	3.16896	0.0343323	2.06156e-06	3.55162e-05
			3.17104	0.0424385	2.63053e-06	4.53184e-05	3.17125	-0.0405312	-2.31983e-06	-3.99657e-05	3.17146	0.0200272	1.14201e-06	1.96744e-05	3.17062	0.0419617	2.51968e-06	4.34087e-05
			3.17271	0.0514984	3.19211e-06	5.49931e-05	3.17292	-0.0357628	-2.04691e-06	-3.52638e-05	3.17313	0.0190735	1.08763e-06	1.87375e-05	3.17229	0.0495911	2.97781e-06	5.13012e-05
			3.17437	0.0581741	3.6059e-06	6.21218e-05	3.17458	-0.0343323	-1.96503e-06	-3.38533e-05	3.17479	0.0190735	1.08763e-06	1.87375e-05	3.17396	0.0553131	3.3214e-06	5.72205e-05
			3.17604	0.0557899	3.45812e-06	5.95759e-05	3.17625	-0.0362396	-2.0742e-06	-3.5734e-05	3.17646	0.0185966	1.06044e-06	1.82691e-05	3.17563	0.0600815	3.60773e-06	6.21533e-05
			3.17771	0.0491142	3.04432e-06	5.24471e-05	3.17792	-0.0395775	-2.26525e-06	-3.90253e-05	3.17813	0.0166893	9.51676e-07	1.63953e-05	3.17729	0.0629425	3.77952e-06	6.5113e-05
			3.17937	0.0419617	2.60098e-06	4.48092e-05	3.17958	-0.043869	-2.51088e-06	-4.3257e-05	3.17979	0.0152588	8.70103e-07	1.499e-05	3.17896	0.0648499	3.89405e-06	6.70861e-05
			3.18104	0.0357628	2.21674e-06	3.81896e-05	3.18125	-0.0476837	-2.72921e-06	-4.70184e-05	3.18146	0.0138283	7.88531e-07	1.35847e-05	3.18063	0.0629425	3.77952e-06	6.5113e-05
			3.18271	0.0290871	1.80295e-06	3.10609e-05	3.18292	-0.0505447	-2.89297e-06	-4.98395e-05	3.18312	0.0133514	7.6134e-07	1.31162e-05	3.18229	0.0576973	3.46456e-06	5.96869e-05
			3.18438	0.023365	1.44827e-06	2.49506e-05	3.18458	-0.0514984	-2.94755e-06	-5.07799e-05	3.18479	0.0143051	8.15722e-07	1.40531e-05	3.18396	0.0524521	3.1496e-06	5.42608e-05
			3.18604	0.0200272	1.24137e-06	2.13862e-05	3.18625	-0.0543594	-3.1113e-06	-5.3601e-05	3.18646	0.0166893	9.51676e-07	1.63953e-05	3.18562	0.0495911	2.97781e-06	5.13012e-05
			3.18771	0.0195503	1.21182e-06	2.0877e-05	3.18792	-0.0576973	-3.30235e-06	-5.68923e-05	3.18812	0.0224113	1.27796e-06	2.20166e-05	3.18729	0.0472069	2.83464e-06	4.88348e-05
			3.18938	0.0195503	1.21182e-06	2.0877e-05	3.18958	-0.0562668	-3.22047e-06	-5.54818e-05	3.18979	0.0276566	1.57706e-06	2.71694e-05	3.18896	0.0419617	2.51968e-06	4.34087e-05
			3.19104	0.0209808	1.30049e-06	2.24046e-05	3.19125	-0.0505447	-2.89297e-06	-4.98395e-05	3.19146	0.0314713	1.79459e-06	3.09169e-05	3.19062	0.0357628	2.14746e-06	3.6996e-05
			3.19271	0.0228882	1.41871e-06	2.44414e-05	3.19292	-0.0433922	-2.48358e-06	-4.27868e-05	3.19313	0.0314713	1.79459e-06	3.09169e-05	3.19229	0.0357628	2.14746e-06	3.6996e-05
			3.19437	0.023365	1.44827e-06	2.49506e-05	3.19458	-0.038147	-2.18337e-06	-3.76148e-05	3.19479	0.0290871	1.65863e-06	2.85747e-05	3.19396	0.041008	2.46242e-06	4.24221e-05
			3.19604	0.0247955	1.53694e-06	2.64782e-05	3.19625	-0.0314713	-1.80128e-06	-3.10322e-05	3.19646	0.0267029	1.52268e-06	2.62325e-05	3.19563	0.0457764	2.74874e-06	4.73549e-05
			3.19771	0.0281334	1.74384e-06	3.00425e-05	3.19792	-0.0247955	-1.41919e-06	-2.44496e-05	3.19813	0.0243187	1.38673e-06	2.38903e-05	3.19729	0.0481606	2.89191e-06	4.98213e-05
			3.19937	0.0324249	2.00984e-06	3.46253e-05	3.19958	-0.0228882	-1.31002e-06	-2.25689e-05	3.19979	0.0243187	1.38673e-06	2.38903e-05	3.19896	0.0495911	2.97781e-06	5.13012e-05
			3.20104	0.0367165	2.27585e-06	3.9208e-05	3.20125	-0.0267029	-1.52836e-06	-2.63303e-05	3.20146	0.0257492	1.4683e-06	2.52956e-05	3.20063	0.0534058	3.20687e-06	5.52474e-05
			3.20271	0.0395775	2.45319e-06	4.22632e-05	3.20292	-0.0352859	-2.01962e-06	-3.47936e-05	3.20312	0.0305176	1.74021e-06	2.998e-05	3.20229	0.0538826	3.2355e-06	5.57407e-05
			3.20438	0.0400543	2.48275e-06	4.27724e-05	3.20458	-0.0457764	-2.62004e-06	-4.51377e-05	3.20479	0.038147	2.17526e-06	3.7475e-05	3.20396	0.0500679	3.00644e-06	5.17944e-05
			3.20604	0.0371933	2.30541e-06	3.97172e-05	3.20625	-0.0567436	-3.24776e-06	-5.59519e-05	3.20646	0.0452995	2.58312e-06	4.45016e-05	3.20562	0.0443459	2.66285e-06	4.58751e-05
			3.20771	0.0333786	2.06896e-06	3.56437e-05	3.20792	-0.0648499	-3.71173e-06	-6.39451e-05	3.20812	0.0491142	2.80065e-06	4.82491e-05	3.20729	0.0400543	2.40515e-06	4.14356e-05
			3.20938	0.0295639	1.83251e-06	3.15701e-05	3.20958	-0.0681877	-3.90277e-06	-6.72364e-05	3.20979	0.0514984	2.9366e-06	5.05912e-05	3.20896	0.0386238	2.31925e-06	3.99557e-05
			3.21104	0.0276566	1.71428e-06	2.95333e-05	3.21125	-0.0686646	-3.93007e-06	-6.77066e-05	3.21146	0.0543594	3.09974e-06	5.34019e-05	3.21062	0.0362396	2.17609e-06	3.74893e-05
			3.21271	0.0257492	1.59605e-06	2.74965e-05	3.21292	-0.0691414	-3.95736e-06	-6.81767e-05	3.21312	0.0553131	3.15412e-06	5.43387e-05	3.21229	0.0357628	2.14746e-06	3.6996e-05
			3.21437	0.0252724	1.5665e-06	2.69874e-05	3.21458	-0.0696182	-3.98465e-06	-6.86469e-05	3.21479	0.0529289	3.01817e-06	5.19966e-05	3.21396	0.0367165	2.20472e-06	3.79826e-05
			3.21604	0.0257492	1.59605e-06	2.74965e-05	3.21625	-0.0677109	-3.87548e-06	-6.67662e-05	3.21646	0.0486374	2.77345e-06	4.77806e-05	3.21563	0.0386238	2.31925e-06	3.99557e-05
			3.21771	0.0271797	1.68472e-06	2.90241e-05	3.21792	-0.0634193	-3.62985e-06	-6.25345e-05	3.21813	0.0486374	2.77345e-06	4.77806e-05	3.21729	0.0400543	2.40515e-06	4.14356e-05
			3.21937	0.0309944	1.92118e-06	3.30977e-05	3.21958	-0.0581741	-3.32964e-06	-5.73625e-05	3.21979	0.0505447	2.88222e-06	4.96544e-05	3.21896	0.0405312	2.43378e-06	4.19288e-05
			3.22104	0.0338554	2.09851e-06	3.61529e-05	3.22125	-0.0529289	-3.02943e-06	-5.21905e-05	3.22146	0.0510216	2.90941e-06	5.01228e-05	3.22063	0.0424385	2.54831e-06	4.3902e-05
			3.22271	0.0362396	2.2463e-06	3.86988e-05	3.22292	-0.04673	-2.67463e-06	-4.60781e-05	3.22313	0.0486374	2.77345e-06	4.77806e-05	3.22229	0.0443459	2.66285e-06	4.58751e-05
			3.22438	0.0395775	2.45319e-06	4.22632e-05	3.22458	-0.0400543	-2.29254e-06	-3.94955e-05	3.22479	0.04673	2.66469e-06	4.59069e-05	3.22396	0.04673	2.80601e-06	4.83415e-05
			3.22604	0.0433922	2.68965e-06	4.63368e-05	3.22625	-0.038147	-2.18337e-06	-3.76148e-05	3.22646	0.0457764	2.61031e-06	4.497e-05	3.22562	0.0476837	2.86328e-06	4.9328e-05
			3.22771	0.0448227	2.77831e-06	4.78644e-05	3.22792	-0.0419617	-2.40171e-06	-4.13762e-05	3.22812	0.0424385	2.41997e-06	4.16909e-05	3.22729	0.0491142	2.94917e-06	5.08079e-05
			3.22938	0.041008	2.54186e-06	4.37908e-05	3.22958	-0.0486374	-2.7838e-06	-4.79588e-05	3.22979	0.0357628	2.0393e-06	3.51328e-05	3.22896	0.0510216	3.0637e-06	5.2781e-05
			3.23104	0.0343323	2.12807e-06	3.66621e-05	3.23125	-0.0543594	-3.1113e-06	-5.3601e-05	3.23146	0.0271797	1.54987e-06	2.67009e-05	3.23062	0.0514984	3.09234e-06	5.32743e-05
			3.23271	0.0267029	1.65517e-06	2.85149e-05	3.23292	-0.0576973	-3.30235e-06	-5.68923e-05	3.23312	0.0209808	1.19639e-06	2.06112e-05	3.23229	0.0491142	2.94917e-06	5.08079e-05
			3.23438	0.0190735	1.18226e-06	2.03678e-05	3.23458	-0.0596046	-3.41152e-06	-5.87731e-05	3.23479	0.0166893	9.51676e-07	1.63953e-05	3.23396	0.0443459	2.66285e-06	4.58751e-05
			3.23604	0.0119209	7.38914e-07	1.27299e-05	3.23625	-0.0591278	-3.38422e-06	-5.83029e-05	3.23646	0.0166893	9.51676e-07	1.63953e-05	3.23563	0.0419617	2.51968e-06	4.34087e-05
			3.23771	0.00810623	5.02461e-07	8.65632e-06	3.23792	-0.0567436	-3.24776e-06	-5.59519e-05	3.23813	0.020504	1.1692e-06	2.01428e-05	3.23729	0.0405312	2.43378e-06	4.19288e-05
			3.23937	0.00762939	4.72905e-07	8.14712e-06	3.23958	-0.0557899	-3.19318e-06	-5.50116e-05	3.23979	0.0276566	1.57706e-06	2.71694e-05	3.23896	0.0395775	2.37652e-06	4.09423e-05
			3.24104	0.00762939	4.72905e-07	8.14712e-06	3.24125	-0.0572205	-3.27506e-06	-5.64221e-05	3.24146	0.0338554	1.93054e-06	3.32591e-05	3.24063	0.0405312	2.43378e-06	4.19288e-05
			3.24271	0.0100136	6.20687e-07	1.06931e-05	3.24292	-0.0610352	-3.49339e-06	-6.01836e-05	3.24313	0.0395775	2.25683e-06	3.88803e-05	3.24229	0.0424385	2.54831e-06	4.3902e-05
			3.24437	0.0171661	1.06404e-06	1.8331e-05	3.24458	-0.0629425	-3.60256e-06	-6.20643e-05	3.24479	0.0424385	2.41997e-06	4.16909e-05	3.24396	0.0443459	2.66285e-06	4.58751e-05
			3.24604	0.026226	1.62561e-06	2.80057e-05	3.24625	-0.0605583	-3.4661e-06	-5.97134e-05	3.24646	0.0433922	2.47436e-06	4.26278e-05	3.24562	0.0443459	2.66285e-06	4.58751e-05
			3.24771	0.0300407	1.86206e-06	3.20793e-05	3.24792	-0.0572205	-3.27506e-06	-5.64221e-05	3.24812	0.0419617	2.39278e-06	4.12225e-05	3.24729	0.0448227	2.69148e-06	4.63684e-05
			3.24938	0.0286102	1.77339e-06	3.05517e-05	3.24958	-0.0529289	-3.02943e-06	-5.21905e-05	3.24979	0.038147	2.17526e-06	3.7475e-05	3.24896	0.0457764	2.74874e-06	4.73549e-05
			3.25104	0.0267029	1.65517e-06	2.85149e-05	3.25125	-0.0486374	-2.7838e-06	-4.79588e-05	3.25146	0.0343323	1.95773e-06	3.37275e-05	3.25062	0.0472069	2.83464e-06	4.88348e-05
			3.25271	0.0271797	1.68472e-06	2.90241e-05	3.25292	-0.0433922	-2.48358e-06	-4.27868e-05	3.25312	0.0309944	1.7674e-06	3.04484e-05	3.25229	0.0486374	2.92054e-06	5.03146e-05
			3.25438	0.0271797	1.68472e-06	2.90241e-05	3.25458	-0.0395775	-2.26525e-06	-3.90253e-05	3.25479	0.0290871	1.65863e-06	2.85747e-05	3.25396	0.0510216	3.0637e-06	5.2781e-05
			3.25604	0.0257492	1.59605e-06	2.74965e-05	3.25625	-0.0391006	-2.23795e-06	-3.85551e-05	3.25646	0.0276566	1.57706e-06	2.71694e-05	3.25563	0.0529289	3.17824e-06	5.47541e-05
			3.25771	0.0271797	1.68472e-06	2.90241e-05	3.25792	-0.0376701	-2.15608e-06	-3.71446e-05	3.25813	0.026226	1.49549e-06	2.57641e-05	3.25729	0.0538826	3.2355e-06	5.57407e-05
			3.25937	0.0324249	2.00984e-06	3.46253e-05	3.25958	-0.0371933	-2.12879e-06	-3.66744e-05	3.25979	0.026226	1.49549e-06	2.57641e-05	3.25896	0.0543594	3.26413e-06	5.6234e-05
			3.26104	0.038147	2.36452e-06	4.07356e-05	3.26125	-0.0376701	-2.15608e-06	-3.71446e-05	3.26146	0.0290871	1.65863e-06	2.85747e-05	3.26063	0.0524521	3.1496e-06	5.42608e-05
			3.26271	0.0405312	2.51231e-06	4.32816e-05	3.26292	-0.0414848	-2.37442e-06	-4.0906e-05	3.26313	0.0333786	1.90335e-06	3.27906e-05	3.26229	0.0500679	3.00644e-06	5.17944e-05
			3.26437	0.0395775	2.45319e-06	4.22632e-05	3.26458	-0.0457764	-2.62004e-06	-4.51377e-05	3.26479	0.0386238	2.20245e-06	3.79434e-05	3.26396	0.0462532	2.77738e-06	4.78482e-05
			3.26604	0.0371933	2.30541e-06	3.97172e-05	3.26625	-0.0505447	-2.89297e-06	-4.98395e-05	3.26646	0.0414848	2.36559e-06	4.07541e-05	3.26562	0.0424385	2.54831e-06	4.3902e-05
			3.26771	0.0343323	2.12807e-06	3.66621e-05	3.26792	-0.0543594	-3.1113e-06	-5.3601e-05	3.26812	0.0433922	2.47436e-06	4.26278e-05	3.26729	0.0362396	2.17609e-06	3.74893e-05
			3.26938	0.0305176	1.89162e-06	3.25885e-05	3.26958	-0.0562668	-3.22047e-06	-5.54818e-05	3.26979	0.0433922	2.47436e-06	4.26278e-05	3.26896	0.0286102	1.71797e-06	2.95968e-05
			3.27104	0.0290871	1.80295e-06	3.10609e-05	3.27125	-0.0548363	-3.1386e-06	-5.40712e-05	3.27146	0.0433922	2.47436e-06	4.26278e-05	3.27062	0.0214577	1.28847e-06	2.21976e-05
			3.27271	0.0314713	1.95073e-06	3.36069e-05	3.27292	-0.0500679	-2.86567e-06	-4.93694e-05	3.27312	0.0429153	2.44717e-06	4.21594e-05	3.27229	0.0181198	1.08804e-06	1.87447e-05
			3.27438	0.0343323	2.12807e-06	3.66621e-05	3.27458	-0.04673	-2.67463e-06	-4.60781e-05	3.27479	0.0419617	2.39278e-06	4.12225e-05	3.27396	0.0200272	1.20258e-06	2.07178e-05
			3.27604	0.0357628	2.21674e-06	3.81896e-05	3.27625	-0.0462532	-2.64734e-06	-4.56079e-05	3.27646	0.0391006	2.22964e-06	3.84119e-05	3.27562	0.0247955	1.4889e-06	2.56506e-05
			3.27771	0.0367165	2.27585e-06	3.9208e-05	3.27792	-0.0505447	-2.89297e-06	-4.98395e-05	3.27813	0.0333786	1.90335e-06	3.27906e-05	3.27729	0.0324249	1.94703e-06	3.35431e-05
			3.27937	0.041008	2.54186e-06	4.37908e-05	3.27958	-0.0567436	-3.24776e-06	-5.59519e-05	3.27979	0.0281334	1.60425e-06	2.76378e-05	3.27896	0.0405312	2.43378e-06	4.19288e-05
			3.28104	0.0433922	2.68965e-06	4.63368e-05	3.28125	-0.064373	-3.68444e-06	-6.34749e-05	3.28146	0.0243187	1.38673e-06	2.38903e-05	3.28063	0.0495911	2.97781e-06	5.13012e-05
			3.28271	0.0400543	2.48275e-06	4.27724e-05	3.28292	-0.0700951	-4.01194e-06	-6.91171e-05	3.28313	0.0228882	1.30516e-06	2.2485e-05	3.28229	0.0576973	3.46456e-06	5.96869e-05
			3.28437	0.0343323	2.12807e-06	3.66621e-05	3.28458	-0.0710487	-4.06653e-06	-7.00575e-05	3.28479	0.0209808	1.19639e-06	2.06112e-05	3.28396	0.0624657	3.75089e-06	6.46197e-05
			3.28604	0.0305176	1.89162e-06	3.25885e-05	3.28625	-0.0696182	-3.98465e-06	-6.86469e-05	3.28646	0.020504	1.1692e-06	2.01428e-05	3.28563	0.0624657	3.75089e-06	6.46197e-05
			3.28771	0.0271797	1.68472e-06	2.90241e-05	3.28792	-0.0648499	-3.71173e-06	-6.39451e-05	3.28812	0.0209808	1.19639e-06	2.06112e-05	3.28729	0.0596046	3.57909e-06	6.16601e-05
			3.28938	0.0219345	1.3596e-06	2.3423e-05	3.28958	-0.0600815	-3.43881e-06	-5.92432e-05	3.28979	0.0224113	1.27796e-06	2.20166e-05	3.28896	0.0557899	3.35003e-06	5.77138e-05
			3.29104	0.017643	1.09359e-06	1.88402e-05	3.29125	-0.0562668	-3.22047e-06	-5.54818e-05	3.29146	0.0243187	1.38673e-06	2.38903e-05	3.29062	0.0514984	3.09234e-06	5.32743e-05
			3.29271	0.0157356	9.75366e-07	1.68034e-05	3.29292	-0.0543594	-3.1113e-06	-5.3601e-05	3.29312	0.0267029	1.52268e-06	2.62325e-05	3.29229	0.0452995	2.72011e-06	4.68616e-05
			3.29438	0.014782	9.16253e-07	1.57851e-05	3.29458	-0.0548363	-3.1386e-06	-5.40712e-05	3.29479	0.0309944	1.7674e-06	3.04484e-05	3.29396	0.0386238	2.31925e-06	3.99557e-05
			3.29604	0.0138283	8.5714e-07	1.47667e-05	3.29625	-0.0572205	-3.27506e-06	-5.64221e-05	3.29646	0.0362396	2.0665e-06	3.56012e-05	3.29562	0.0338554	2.03293e-06	3.50229e-05
			3.29771	0.0157356	9.75366e-07	1.68034e-05	3.29792	-0.0581741	-3.32964e-06	-5.73625e-05	3.29813	0.0443459	2.52874e-06	4.35647e-05	3.29729	0.0314713	1.88976e-06	3.25565e-05
			3.29937	0.0200272	1.24137e-06	2.13862e-05	3.29958	-0.0548363	-3.1386e-06	-5.40712e-05	3.29979	0.0524521	2.99098e-06	5.15281e-05	3.29896	0.0295639	1.77523e-06	3.05834e-05
			3.30104	0.0243187	1.50738e-06	2.5969e-05	3.30125	-0.0495911	-2.83838e-06	-4.88992e-05	3.30146	0.0553131	3.15412e-06	5.43387e-05	3.30063	0.0290871	1.7466e-06	3.00901e-05
			3.30271	0.0286102	1.77339e-06	3.05517e-05	3.30292	-0.0433922	-2.48358e-06	-4.27868e-05	3.30313	0.0519753	2.96379e-06	5.10597e-05	3.30229	0.0305176	1.8325e-06	3.15699e-05
			3.30437	0.0352859	2.18718e-06	3.76805e-05	3.30458	-0.0376701	-2.15608e-06	-3.71446e-05	3.30479	0.0452995	2.58312e-06	4.45016e-05	3.30396	0.0329018	1.97566e-06	3.40363e-05
			3.30604	0.043869	2.7192e-06	4.6846e-05	3.30625	-0.0329018	-1.88316e-06	-3.24427e-05	3.30646	0.038147	2.17526e-06	3.7475e-05	3.30563	0.0357628	2.14746e-06	3.6996e-05
			3.30771	0.0505447	3.13299e-06	5.39747e-05	3.30792	-0.0300407	-1.7194e-06	-2.96216e-05	3.30812	0.0319481	1.82178e-06	3.13853e-05	3.30729	0.0395775	2.37652e-06	4.09423e-05
			3.30938	0.0519753	3.22166e-06	5.55023e-05	3.30958	-0.0314713	-1.80128e-06	-3.10322e-05	3.30979	0.0281334	1.60425e-06	2.76378e-05	3.30896	0.0443459	2.66285e-06	4.58751e-05
			3.31104	0.0510216	3.16255e-06	5.44839e-05	3.31125	-0.0367165	-2.10149e-06	-3.62042e-05	3.31146	0.0276566	1.57706e-06	2.71694e-05	3.31062	0.0481606	2.89191e-06	4.98213e-05
			3.31271	0.0472069	2.9261e-06	5.04103e-05	3.31292	-0.0448227	-2.56546e-06	-4.41973e-05	3.31312	0.0295639	1.68583e-06	2.90431e-05	3.31229	0.0500679	3.00644e-06	5.17944e-05
			3.31438	0.0391006	2.42364e-06	4.1754e-05	3.31458	-0.0524521	-3.00213e-06	-5.17203e-05	3.31479	0.0305176	1.74021e-06	2.998e-05	3.31396	0.0510216	3.0637e-06	5.2781e-05
			3.31604	0.0281334	1.74384e-06	3.00425e-05	3.31625	-0.0576973	-3.30235e-06	-5.68923e-05	3.31646	0.0314713	1.79459e-06	3.09169e-05	3.31562	0.0529289	3.17824e-06	5.47541e-05
			3.31771	0.0181198	1.12315e-06	1.93494e-05	3.31792	-0.0634193	-3.62985e-06	-6.25345e-05	3.31813	0.0329018	1.87616e-06	3.23222e-05	3.31729	0.0543594	3.26413e-06	5.6234e-05
			3.31937	0.00858307	5.32018e-07	9.16552e-06	3.31958	-0.0696182	-3.98465e-06	-6.86469e-05	3.31979	0.0338554	1.93054e-06	3.32591e-05	3.31896	0.0557899	3.35003e-06	5.77138e-05
			3.32104	0	0	0	3.32125	-0.0748634	-4.28486e-06	-7.3819e-05	3.32146	0.0343323	1.95773e-06	3.37275e-05	3.32063	0.0562668	3.37866e-06	5.82071e-05
			3.32271	-0.00572205	-3.54678e-07	-6.11034e-06	3.32292	-0.0767708	-4.39403e-06	-7.56997e-05	3.32313	0.0348091	1.98492e-06	3.41959e-05	3.32229	0.0567436	3.4073e-06	5.87004e-05
			3.32437	-0.00524521	-3.25122e-07	-5.60115e-06	3.32458	-0.0743866	-4.25757e-06	-7.33488e-05	3.32479	0.0367165	2.09369e-06	3.60697e-05	3.32396	0.0553131	3.3214e-06	5.72205e-05
			3.32604	0.00143051	8.86696e-08	1.52759e-06	3.32625	-0.0696182	-3.98465e-06	-6.86469e-05	3.32646	0.0376701	2.14807e-06	3.70066e-05	3.32563	0.0548363	3.29277e-06	5.67272e-05
			3.32771	0.0104904	6.50244e-07	1.12023e-05	3.32792	-0.064373	-3.68444e-06	-6.34749e-05	3.32812	0.0357628	2.0393e-06	3.51328e-05	3.32729	0.0572205	3.43593e-06	5.91936e-05
			3.32938	0.0224113	1.38916e-06	2.39322e-05	3.32958	-0.0567436	-3.24776e-06	-5.59519e-05	3.32979	0.0329018	1.87616e-06	3.23222e-05	3.32896	0.0610352	3.66499e-06	6.31399e-05
[truncated: 13,003 more rows]
