# Supplementary material for: Enhancing cap-independent translation of linear mRNA
Source: Nat Commun. 2025 Oct 16;16:9205. doi: 10.1038/s41467-025-64257-6 (PMC12532787; doi:10.1038/s41467-025-64257-6)
Supplement: Supplementary file 11 — Source Data [file 41467_2025_64257_MOESM11_ESM.zip › Source Data/Figure 3/Clicked product 2 peaks MS analysis.xlsx]

## Sheet: Sheet1
peak 1		peak 2		peak 1	peak 2
mass (Da)	intensity	mass (Da)	intensity	intensity, norm. to max.	intensity, norm. to max.
5000	0.4455	5000	0.5888	4.68225e-06	2.18041e-06
5000.1	2.173	5000.1	0.4176	2.29704e-05	1.54634e-06
5000.2	18.8	5000.2	0.4734	0.000198992	1.753e-06
5000.3	14.08	5000.3	9.363	0.000149024	3.46774e-05
5000.4	28.98	5000.4	8.889e-05	0.000306763	0
5000.5	7.091	5000.5	0.0004844	7.50348e-05	1.46485e-09
5000.6	7.979	5000.6	0.000359	8.44356e-05	1.00041e-09
5000.7	0.1296	5000.7	0.007181	1.33797e-06	2.62671e-08
5000.8	1.283	5000.8	0.1436	1.35484e-05	5.31523e-07
5000.9	1.611	5000.9	35.18	1.70208e-05	0.000130296
5001	1.51	5001	39.25	1.59516e-05	0.00014537
5001.1	1.45	5001.1	32.12	1.53164e-05	0.000118963
5001.2	1.439	5001.2	20.06	1.51999e-05	7.4296e-05
5001.3	1.482	5001.3	11.12	1.56551e-05	4.11849e-05
5001.4	1.581	5001.4	8.853	1.67032e-05	3.27886e-05
5001.5	1.725	5001.5	14.04	1.82277e-05	5.19997e-05
5001.6	1.899	5001.6	26.84	2.00697e-05	9.94071e-05
5001.7	2.1	5001.7	43.33	2.21976e-05	0.000160481
5001.8	2.378	5001.8	53.8	2.51406e-05	0.000199259
5001.9	2.812	5001.9	52.37	2.97352e-05	0.000193963
5002	3.395	5002	48.82	3.59071e-05	0.000180814
5002.1	3.938	5002.1	55.2	4.16556e-05	0.000204444
5002.2	4.148	5002.2	60.55	4.38787e-05	0.000224259
5002.3	3.918	5002.3	47.25	4.14438e-05	0.000175
5002.4	3.494	5002.4	23.53	3.69552e-05	8.71478e-05
5002.5	3.269	5002.5	7.896	3.45732e-05	2.92441e-05
5002.6	3.325	5002.6	2.768	3.51661e-05	1.02515e-05
5002.7	3.35	5002.7	1.721	3.54307e-05	6.37374e-06
5002.8	3.069	5002.8	1.417	3.24559e-05	5.24782e-06
5002.9	2.548	5002.9	1.236	2.69403e-05	4.57745e-06
5003	2.003	5003	1.114	2.11707e-05	4.1256e-06
5003.1	1.564	5003.1	1.035	1.65232e-05	3.833e-06
5003.2	1.268	5003.2	0.985	1.33896e-05	3.64782e-06
5003.3	1.099	5003.3	0.9522	1.16005e-05	3.52634e-06
5003.4	1.009	5003.4	0.9303	1.06477e-05	3.44523e-06
5003.5	0.9516	5003.5	0.9196	1.00401e-05	3.4056e-06
5003.6	0.9007	5003.6	0.9292	9.50122e-06	3.44115e-06
5003.7	0.8537	5003.7	0.9763	9.00365e-06	3.6156e-06
5003.8	0.8193	5003.8	1.085	8.63948e-06	4.01819e-06
5003.9	0.8051	5003.9	1.281	8.48915e-06	4.74412e-06
5004	0.8144	5004	1.587	8.5876e-06	5.87745e-06
5004.1	0.8479	5004.1	2.093	8.94225e-06	7.75152e-06
5004.2	0.9016	5004.2	3.511	9.51075e-06	1.30034e-05
5004.3	0.9593	5004.3	7.834	1.01216e-05	2.90145e-05
5004.4	0.9983	5004.4	15.79	1.05345e-05	5.84812e-05
5004.5	1.022	5004.5	23.3	1.07854e-05	8.6296e-05
5004.6	1.073	5004.6	26.05	1.13253e-05	9.64812e-05
5004.7	1.213	5004.7	24.57	1.28074e-05	9.09997e-05
5004.8	1.522	5004.8	20.38	1.60786e-05	7.54812e-05
5004.9	2.12	5004.9	14.21	2.24093e-05	5.26293e-05
5005	3.142	5005	8.226	3.32287e-05	3.04663e-05
5005.1	4.583	5005.1	5.874	4.84839e-05	2.17552e-05
5005.2	6.076	5005.2	12.89	6.42895e-05	4.77404e-05
5005.3	6.897	5005.3	29.78	7.2981e-05	0.000110296
5005.4	6.504	5005.4	38.42	6.88205e-05	0.000142296
5005.5	5.161	5005.5	26.13	5.46028e-05	9.67774e-05
5005.6	3.814	5005.6	9.346	4.03428e-05	3.46145e-05
5005.7	3.374	5005.7	2.38	3.56848e-05	8.81449e-06
5005.8	4.288	5005.8	1.325	4.53608e-05	4.90708e-06
5005.9	6.557	5005.9	1.317	6.93816e-05	4.87745e-06
5006	9.889	5006	1.413	0.000104656	5.233e-06
5006.1	14.06	5006.1	1.552	0.000148812	5.74782e-06
5006.2	18.94	5006.2	1.732	0.000200474	6.41449e-06
5006.3	23.23	5006.3	1.948	0.00024589	7.21449e-06
5006.4	23.93	5006.4	2.19	0.000253301	8.11078e-06
5006.5	19.6	5006.5	2.459	0.000207461	9.10708e-06
5006.6	12.89	5006.6	2.88	0.000136426	1.06663e-05
5006.7	7.574	5006.7	4.362	8.01481e-05	1.61552e-05
5006.8	4.746	5006.8	9.594	5.02095e-05	3.5533e-05
5006.9	3.404	5006.9	19.9	3.60024e-05	7.37034e-05
5007	2.615	5007	28.78	2.76496e-05	0.000106592
5007.1	2.045	5007.1	27.21	2.16153e-05	0.000100777
5007.2	1.605	5007.2	17.07	1.69573e-05	6.32219e-05
5007.3	1.26	5007.3	7.967	1.33049e-05	2.95071e-05
5007.4	0.9923	5007.4	5.03	1.04709e-05	1.86293e-05
5007.5	0.7886	5007.5	9.507	8.31447e-06	3.52108e-05
5007.6	0.6385	5007.6	28.52	6.72544e-06	0.000105629
5007.7	0.536	5007.7	77.81	5.64032e-06	0.000288185
5007.8	0.477	5007.8	154.7	5.01572e-06	0.000572963
5007.9	0.4549	5007.9	203.2	4.78176e-06	0.000752592
5008	0.4651	5008	171	4.88974e-06	0.000633333
5008.1	0.5207	5008.1	96.25	5.47835e-06	0.000356481
5008.2	0.7267	5008.2	46.72	7.65917e-06	0.000173037
5008.3	1.648	5008.3	28.63	1.74125e-05	0.000106037
5008.4	5.175	5008.4	19.28	5.47511e-05	7.14071e-05
5008.5	13.89	5008.5	11.62	0.000147012	4.30367e-05
5008.6	25.29	5008.6	6.682	0.000267698	2.47478e-05
5008.7	29.42	5008.7	4.025	0.000311421	1.49071e-05
5008.8	21.76	5008.8	2.525	0.000230328	9.35152e-06
5008.9	10.72	5008.9	1.868	0.000113453	6.91819e-06
5009	4.469	5009	2.958	4.7277e-05	1.09552e-05
5009.1	2.803	5009.1	7.404	2.96399e-05	2.74219e-05
5009.2	3.186	5009.2	13.9	3.36945e-05	5.14812e-05
5009.3	4.82	5009.3	16.64	5.09929e-05	6.16293e-05
5009.4	7.916	5009.4	12.74	8.37686e-05	4.71849e-05
5009.5	12.49	5009.5	6.496	0.000132191	2.40589e-05
5009.6	17.53	5009.6	2.444	0.000185547	9.05152e-06
5009.7	20.88	5009.7	0.8505	0.000221012	3.14967e-06
5009.8	20.46	5009.8	0.3762	0.000216566	1.393e-06
5009.9	16.16	5009.9	0.2445	0.000171044	9.05226e-07
5010	10.22	5010	0.2091	0.00010816	7.74115e-07
5010.1	5.282	5010.1	0.2109	5.58838e-05	7.80782e-07
5010.2	2.54	5010.2	0.236	2.68557e-05	8.73745e-07
5010.3	1.839	5010.3	0.2788	1.94345e-05	1.03226e-06
5010.4	2.807	5010.4	0.3318	2.96822e-05	1.22856e-06
5010.5	5.141	5010.5	0.3901	5.43911e-05	1.44449e-06
5010.6	7.842	5010.6	0.4581	8.29852e-05	1.69634e-06
5010.7	9.093	5010.7	0.5823	9.62289e-05	2.15634e-06
5010.8	7.855	5010.8	1.277	8.31229e-05	4.7293e-06
5010.9	5.092	5010.9	5.605	5.38724e-05	2.07589e-05
5011	2.638	5011	16.44	2.78931e-05	6.08886e-05
5011.1	1.495	5011.1	25.53	1.57928e-05	9.45552e-05
5011.2	1.571	5011.2	26.96	1.65973e-05	9.98515e-05
5011.3	2.243	5011.3	31.07	2.37115e-05	0.000115074
5011.4	2.796	5011.4	38.95	2.95658e-05	0.000144259
5011.5	2.826	5011.5	38.02	2.98834e-05	0.000140814
5011.6	2.456	5011.6	26.27	2.59664e-05	9.7296e-05
5011.7	2.064	5011.7	14.09	2.18165e-05	5.21849e-05
5011.8	1.818	5011.8	10.36	1.92122e-05	3.837e-05
5011.9	1.608	5011.9	19.92	1.6989e-05	7.37774e-05
5012	1.296	5012	53.24	1.36861e-05	0.000197185
5012.1	0.9069	5012.1	113	9.56685e-06	0.000418518
5012.2	0.5668	5012.2	161.4	5.96639e-06	0.000597777
5012.3	0.3638	5012.3	151.6	3.81733e-06	0.000561481
5012.4	0.3108	5012.4	97.66	3.25625e-06	0.000361703
5012.5	0.4055	5012.5	49.9	4.25879e-06	0.000184814
5012.6	0.6519	5012.6	27.29	6.8673e-06	0.000101074
5012.7	0.9516	5012.7	17.94	1.00401e-05	6.64441e-05
5012.8	1.071	5012.8	11.18	1.13041e-05	4.14071e-05
5012.9	0.8966	5012.9	5.726	9.45781e-06	2.12071e-05
5013	0.5927	5013	2.51	6.24058e-06	9.29597e-06
5013.1	0.3616	5013.1	1.141	3.79404e-06	4.2256e-06
5013.2	0.2492	5013.2	0.7931	2.60412e-06	2.93708e-06
5013.3	0.2143	5013.3	1.176	2.23465e-06	4.35523e-06
5013.4	0.2216	5013.4	3.029	2.31193e-06	1.12182e-05
5013.5	0.2496	5013.5	8.006	2.60835e-06	2.96515e-05
5013.6	0.2768	5013.6	16.02	2.89631e-06	5.9333e-05
5013.7	0.2915	5013.7	22.69	3.05193e-06	8.40367e-05
5013.8	0.3045	5013.8	23.55	3.18955e-06	8.72219e-05
5013.9	0.3402	5013.9	19.8	3.56749e-06	7.3333e-05
5014	0.4276	5014	16.11	4.49275e-06	5.96663e-05
5014.1	0.6083	5014.1	15.21	6.40573e-06	5.6333e-05
5014.2	0.9381	5014.2	17.46	9.89715e-06	6.46663e-05
5014.3	1.5	5014.3	21.43	1.58457e-05	7.937e-05
5014.4	2.524	5014.4	23.5	2.66863e-05	8.70367e-05
5014.5	4.699	5014.5	20.92	4.97119e-05	7.74812e-05
5014.6	9.185	5014.6	15.26	9.72029e-05	5.65182e-05
5014.7	16.08	5014.7	12.21	0.000170197	4.52219e-05
5014.8	22.58	5014.8	21.51	0.000239009	7.96663e-05
5014.9	24.96	5014.9	51.86	0.000264205	0.000192074
5015	22.72	5015	90.21	0.000240491	0.000334111
5015.1	18.97	5015.1	100.8	0.000200792	0.000373333
5015.2	17.14	5015.2	72.27	0.000181418	0.000267666
5015.3	18.61	5015.3	35.27	0.000196981	0.000130629
5015.4	22.83	5015.4	15.06	0.000241656	5.57774e-05
5015.5	28.45	5015.5	9.476	0.000301152	3.5096e-05
5015.6	33.96	5015.6	10.88	0.000359483	4.0296e-05
5015.7	38.08	5015.7	17.11	0.0004031	6.337e-05
5015.8	39.58	5015.8	26.66	0.000418979	9.87404e-05
5015.9	37.77	5015.9	35.49	0.000399818	0.000131444
5016	33.47	5016	38.94	0.000354296	0.000144222
5016.1	28.32	5016.1	35.82	0.000299775	0.000132666
5016.2	23.23	5016.2	28.97	0.00024589	0.000107296
5016.3	18.5	5016.3	21.69	0.000195816	8.0333e-05
5016.4	14.47	5016.4	15.67	0.000153153	5.80367e-05
5016.5	11.4	5016.5	11.51	0.000120652	4.26293e-05
5016.6	9.249	5016.6	8.823	9.78804e-05	3.26774e-05
5016.7	7.771	5016.7	6.669	8.22336e-05	2.46997e-05
5016.8	6.708	5016.8	4.606	7.09802e-05	1.70589e-05
5016.9	5.916	5016.9	2.914	6.25957e-05	1.07923e-05
5017	5.359	5017	1.841	5.6699e-05	6.81819e-06
5017.1	5.088	5017.1	1.336	5.383e-05	4.94782e-06
5017.2	5.173	5017.2	1.254	5.47299e-05	4.64412e-06
5017.3	5.607	5017.3	1.471	5.93244e-05	5.44782e-06
5017.4	6.247	5017.4	1.894	6.60998e-05	7.01449e-06
5017.5	6.882	5017.5	2.444	7.28222e-05	9.05152e-06
5017.6	7.363	5017.6	3.131	7.79143e-05	1.1596e-05
5017.7	7.782	5017.7	4.228	8.235e-05	1.56589e-05
5017.8	8.931	5017.8	6.457	9.45139e-05	2.39145e-05
5017.9	12.85	5017.9	11.08	0.000136002	4.10367e-05
5018	21.15	5018	19.59	0.00022387	7.25552e-05
5018.1	30.71	5018.1	32.38	0.000325077	0.000119926
5018.2	34.89	5018.2	46.7	0.000369329	0.000172963
5018.3	31.42	5018.3	56.53	0.000332594	0.00020937
5018.4	23.72	5018.4	56.08	0.000251078	0.000207703
5018.5	15.62	5018.5	45.06	0.000165327	0.000166889
5018.6	9.353	5018.6	30.1	9.89814e-05	0.000111481
5018.7	5.66	5018.7	23.48	5.98855e-05	8.69626e-05
5018.8	4.061	5018.8	42.83	4.29577e-05	0.000158629
5018.9	3.746	5018.9	81.6	3.9623e-05	0.000302222
5019	4.122	5019	90.46	4.36035e-05	0.000335037
5019.1	4.828	5019.1	53.57	5.10775e-05	0.000198407
5019.2	5.643	5019.2	16.72	5.97055e-05	6.19256e-05
5019.3	6.46	5019.3	3.946	6.83547e-05	1.46145e-05
5019.4	7.249	5019.4	2.376	7.67074e-05	8.79967e-06
5019.5	7.931	5019.5	2.79	8.39274e-05	1.0333e-05
5019.6	8.289	5019.6	3.695	8.77174e-05	1.36849e-05
5019.7	8.138	5019.7	4.71	8.61188e-05	1.74441e-05
5019.8	7.565	5019.8	5.356	8.00528e-05	1.98367e-05
5019.9	6.919	5019.9	5.456	7.32139e-05	2.02071e-05
5020	6.544	5020	5.26	6.9244e-05	1.94812e-05
5020.1	6.612	5020.1	5.144	6.99638e-05	1.90515e-05
5020.2	7.183	5020.2	5.637	7.60087e-05	2.08774e-05
5020.3	8.346	5020.3	8.114	8.83208e-05	3.00515e-05
5020.4	10.29	5020.4	15.04	0.000108901	5.57034e-05
5020.5	13.2	5020.5	26.93	0.000139708	9.97404e-05
5020.6	16.89	5020.6	37.88	0.000178772	0.000140296
5020.7	20.42	5020.7	39.64	0.000216142	0.000146814
5020.8	22.31	5020.8	31.52	0.000236151	0.00011674
5020.9	21.56	5020.9	20.23	0.000228211	7.49256e-05
5021	18.38	5021	11.32	0.000194546	4.19256e-05
5021.1	14.08	5021.1	6.01	0.000149024	2.22589e-05
5021.2	10.24	5021.2	3.417	0.000108372	1.26552e-05
5021.3	7.882	5021.3	2.358	8.34087e-05	8.733e-06
5021.4	7.214	5021.4	1.946	7.63369e-05	7.20708e-06
5021.5	7.887	5021.5	1.75	8.34616e-05	6.48115e-06
5021.6	9.297	5021.6	1.621	9.83886e-05	6.00337e-06
5021.7	10.73	5021.7	1.515	0.000113559	5.61078e-06
5021.8	11.48	5021.8	1.428	0.000121499	5.28856e-06
5021.9	11.17	5021.9	1.367	0.000118217	5.06263e-06
5022	9.806	5022	1.336	0.000103777	4.94782e-06
5022.1	7.67	5022.1	1.338	8.11644e-05	4.95523e-06
5022.2	5.191	5022.2	1.367	5.49204e-05	5.06263e-06
5022.3	3.072	5022.3	1.436	3.24877e-05	5.31819e-06
5022.4	1.926	5022.4	2.136	2.03555e-05	7.91078e-06
5022.5	1.741	5022.5	10.06	1.8397e-05	3.72589e-05
5022.6	2.141	5022.6	44.6	2.26316e-05	0.000165185
5022.7	2.858	5022.7	100.2	3.02222e-05	0.000371111
5022.8	3.741	5022.8	119	3.957e-05	0.00044074
5022.9	4.619	5022.9	79.74	4.8865e-05	0.000295333
5023	5.267	5023	34.09	5.5725e-05	0.000126259
5023.1	5.501	5023.1	16.18	5.82023e-05	5.99256e-05
5023.2	5.288	5023.2	22.04	5.59473e-05	8.16293e-05
5023.3	4.742	5023.3	54.82	5.01671e-05	0.000203037
5023.4	4.073	5023.4	111.1	4.30847e-05	0.000411481
5023.5	3.589	5023.5	139.2	3.79609e-05	0.000515555
5023.6	3.693	5023.6	100.2	3.90619e-05	0.000371111
5023.7	4.853	5023.7	40.11	5.13422e-05	0.000148555
5023.8	7.389	5023.8	9.416	7.81896e-05	3.48737e-05
5023.9	10.85	5023.9	2.464	0.000114829	9.1256e-06
5024	13.73	5024	1.654	0.000145318	6.1256e-06
5024.1	14.46	5024.1	1.554	0.000153047	5.75523e-06
5024.2	12.73	5024.2	1.517	0.000134732	5.61819e-06
5024.3	9.653	5024.3	1.503	0.000102157	5.56634e-06
5024.4	6.934	5024.4	1.518	7.33727e-05	5.62189e-06
5024.5	5.782	5024.5	1.576	6.11771e-05	5.83671e-06
5024.6	6.623	5024.6	1.688	7.00803e-05	6.25152e-06
5024.7	9.426	5024.7	1.82	9.97542e-05	6.74041e-06
5024.8	12.71	5024.8	1.908	0.00013452	7.06634e-06
5024.9	13.26	5024.9	1.941	0.000140343	7.18856e-06
5025	9.844	5025	1.974	0.000104179	7.31078e-06
5025.1	5.211	5025.1	2.057	5.51322e-05	7.61819e-06
5025.2	2.2	5025.2	2.19	2.32562e-05	8.11078e-06
5025.3	0.9932	5025.3	2.274	1.04805e-05	8.42189e-06
5025.4	0.6306	5025.4	2.136	6.64181e-06	7.91078e-06
5025.5	0.5154	5025.5	1.759	5.42224e-06	6.51449e-06
5025.6	0.4594	5025.6	1.353	4.8294e-06	5.01078e-06
5025.7	0.4214	5025.7	1.086	4.42711e-06	4.02189e-06
5025.8	0.3935	5025.8	0.9516	4.13175e-06	3.52412e-06
5025.9	0.3737	5025.9	0.8796	3.92214e-06	3.25745e-06
5026	0.3618	5026	0.8294	3.79616e-06	3.07152e-06
5026.1	0.3578	5026.1	0.791	3.75381e-06	2.9293e-06
5026.2	0.3617	5026.2	0.7652	3.7951e-06	2.83374e-06
5026.3	0.3735	5026.3	0.7527	3.92002e-06	2.78745e-06
5026.4	0.3936	5026.4	0.7527	4.13281e-06	2.78745e-06
5026.5	0.4225	5026.5	0.7652	4.43876e-06	2.83374e-06
5026.6	0.4611	5026.6	0.8224	4.8474e-06	3.0456e-06
5026.7	0.5094	5026.7	1.306	5.35872e-06	4.83671e-06
5026.8	0.5668	5026.8	4.007	5.96639e-06	1.48404e-05
5026.9	0.6353	5026.9	11.12	6.69156e-06	4.11849e-05
5027	0.7377	5027	18.96	7.77562e-06	7.02219e-05
5027.1	0.9836	5027.1	19.21	1.03788e-05	7.11478e-05
5027.2	1.695	5027.2	11.81	1.79101e-05	4.37404e-05
5027.3	3.387	5027.3	4.86	3.58224e-05	1.79997e-05
5027.4	6.132	5027.4	2.18	6.48823e-05	8.07374e-06
5027.5	8.645	5027.5	2.062	9.14862e-05	7.63671e-06
5027.6	9.368	5027.6	3.656	9.91402e-05	1.35404e-05
5027.7	9.679	5027.7	8.557	0.000102433	3.16923e-05
5027.8	13.78	5027.8	15.96	0.000145848	5.91108e-05
5027.9	23.39	5027.9	19.21	0.000247584	7.11478e-05
5028	36.21	5028	14.4	0.000383303	5.3333e-05
5028.1	54.4	5028.1	7.017	0.000575871	2.59886e-05
5028.2	89.19	5028.2	2.812	0.000944175	1.04145e-05
5028.3	146.5	5028.3	1.845	0.00155089	6.833e-06
5028.4	209.9	5028.4	6.301	0.00222207	2.33367e-05
5028.5	247.5	5028.5	33.62	0.00262012	0.000124518
5028.6	239.8	5028.6	114	0.00253861	0.000422222
5028.7	195.2	5028.7	243.7	0.00206645	0.000902592
5028.8	138.6	5028.8	348.8	0.00146725	0.00129185
5028.9	89.13	5028.9	350.4	0.00094354	0.00129778
5029	53.12	5029	255.8	0.00056232	0.000947407
5029.1	29.71	5029.1	140.2	0.000314491	0.000519259
5029.2	15.96	5029.2	60.12	0.000168926	0.000222666
5029.3	8.676	5029.3	21.55	9.18144e-05	7.98145e-05
5029.4	5.15	5029.4	7.147	5.44864e-05	2.647e-05
5029.5	3.614	5029.5	2.546	3.82255e-05	9.4293e-06
5029.6	3.129	5029.6	1.469	3.30911e-05	5.44041e-06
5029.7	3.233	5029.7	3.392	3.41921e-05	1.25626e-05
5029.8	3.7	5029.8	12.76	3.9136e-05	4.72589e-05
5029.9	4.437	5029.9	34.7	4.69382e-05	0.000128518
5030	5.451	5030	63.14	5.76729e-05	0.000233852
5030.1	6.777	5030.1	80.13	7.17106e-05	0.000296777
5030.2	8.299	5030.2	77.51	8.78233e-05	0.000287074
5030.3	9.534	5030.3	65.25	0.000100898	0.000241666
5030.4	9.734	5030.4	53.31	0.000103015	0.000197444
5030.5	8.625	5030.5	46.07	9.12745e-05	0.000170629
5030.6	6.848	5030.6	46.74	7.24623e-05	0.000173111
5030.7	5.361	5030.7	51.38	5.67201e-05	0.000190296
5030.8	4.645	5030.8	51.48	4.91402e-05	0.000190666
5030.9	4.671	5030.9	45.28	4.94155e-05	0.000167703
5031	5.331	5031	39.82	5.64026e-05	0.000147481
5031.1	6.616	5031.1	47.18	7.00062e-05	0.00017474
5031.2	8.518	5031.2	80.39	9.01417e-05	0.00029774
5031.3	10.91	5031.3	140.5	0.000115465	0.00052037
5031.4	13.56	5031.4	199.9	0.000143519	0.00074037
5031.5	16.18	5031.5	214.3	0.000171255	0.000793703
5031.6	18.57	5031.6	170.1	0.000196557	0.00063
5031.7	20.71	5031.7	100.4	0.000219212	0.000371852
5031.8	22.81	5031.8	45.35	0.000241444	0.000167963
5031.9	24.87	5031.9	17.01	0.000263252	6.29997e-05
5032	26.05	5032	6.821	0.000275744	2.52626e-05
5032.1	25.15	5032.1	4.636	0.000266216	1.717e-05
5032.2	21.93	5032.2	5.957	0.000232128	2.20626e-05
5032.3	17.37	5032.3	10.3	0.000183853	3.81478e-05
5032.4	12.89	5032.4	16.67	0.000136426	6.17404e-05
5032.5	9.57	5032.5	20.63	0.000101279	7.64071e-05
5032.6	7.988	5032.6	20.66	8.45309e-05	7.65182e-05
5032.7	8.263	5032.7	23.45	8.74421e-05	8.68515e-05
5032.8	9.621	5032.8	35.42	0.000101819	0.000131185
5032.9	10.43	5032.9	57.36	0.000110383	0.000212444
5033	9.676	5033	84.69	0.000102401	0.000313666
5033.1	7.891	5033.1	104.3	8.3504e-05	0.000386296
5033.2	6.457	5033.2	101.8	6.83229e-05	0.000377037
5033.3	6.521	5033.3	78.17	6.90005e-05	0.000289518
5033.4	8.605	5033.4	49.01	9.10627e-05	0.000181518
5033.5	12.9	5033.5	27.42	0.000136532	0.000101555
5033.6	19.41	5033.6	15.21	0.00020545	5.6333e-05
5033.7	27.73	5033.7	8.815	0.000293529	3.26478e-05
5033.8	37.09	5033.8	5.392	0.000392619	1.997e-05
5033.9	46.86	5033.9	3.717	0.000496049	1.37663e-05
5034	56.94	5034	3.438	0.000602761	1.2733e-05
5034.1	67.55	5034.1	4.573	0.000715083	1.69367e-05
5034.2	78.34	5034.2	6.997	0.000829312	2.59145e-05
5034.3	87.58	5034.3	10.14	0.000927131	3.75552e-05
5034.4	92.02	5034.4	13.35	0.000974135	4.94441e-05
5034.5	88.01	5034.5	16.01	0.000931683	5.9296e-05
5034.6	74.42	5034.6	17.22	0.000787813	6.37774e-05
5034.7	54.84	5034.7	16.35	0.000580529	6.05552e-05
5034.8	35.5	5034.8	13.53	0.000375786	5.01108e-05
5034.9	20.73	5034.9	9.671	0.000219424	3.58182e-05
5035	11.36	5035	6.075	0.000120229	2.24997e-05
5035.1	6.171	5035.1	3.829	6.52952e-05	1.41812e-05
5035.2	3.532	5035.2	4.034	3.73575e-05	1.49404e-05
5035.3	2.211	5035.3	9.069	2.33727e-05	3.35886e-05
5035.4	1.504	5035.4	22.88	1.5888e-05	8.47404e-05
5035.5	1.091	5035.5	45.8	1.15158e-05	0.000169629
5035.6	0.8446	5035.6	70.13	8.90732e-06	0.00025974
5035.7	0.734	5035.7	87.27	7.73645e-06	0.000323222
5035.8	0.7827	5035.8	94.29	8.25201e-06	0.000349222
5035.9	1.06	5035.9	89.55	1.11876e-05	0.000331666
5036	1.678	5036	72.27	1.77301e-05	0.000267666
5036.1	2.772	5036.1	48.1	2.93117e-05	0.000178148
5036.2	4.42	5036.2	26.85	4.67583e-05	9.94441e-05
5036.3	6.378	5036.3	14.46	6.74866e-05	5.35552e-05
5036.4	7.764	5036.4	10.59	8.21595e-05	3.92219e-05
5036.5	7.451	5036.5	12.32	7.88459e-05	4.56293e-05
5036.6	5.382	5036.6	17.18	5.69425e-05	6.36293e-05
5036.7	2.971	5036.7	23.4	3.14184e-05	8.66663e-05
5036.8	1.482	5036.8	30.07	1.56551e-05	0.00011137
5036.9	0.8886	5036.9	37.13	9.37312e-06	0.000137518
5037	0.6585	5037	42.83	6.93717e-06	0.000158629
5037.1	0.528	5037.1	42.82	5.55563e-06	0.000158592
5037.2	0.444	5037.2	34.78	4.66637e-06	0.000128814
5037.3	0.404	5037.3	22.72	4.24291e-06	8.41478e-05
5037.4	0.4139	5037.4	13.46	4.34771e-06	4.98515e-05
5037.5	0.4783	5037.5	9.719	5.02948e-06	3.5996e-05
5037.6	0.5849	5037.6	10.17	6.158e-06	3.76663e-05
5037.7	0.7027	5037.7	13.45	7.40509e-06	4.98145e-05
5037.8	0.8127	5037.8	18.65	8.56961e-06	6.90737e-05
5037.9	0.9515	5037.9	24.03	1.0039e-05	8.89997e-05
5038	1.242	5038	26.98	1.31144e-05	9.99256e-05
5038.1	1.918	5038.1	25.87	2.02709e-05	9.58145e-05
5038.2	3.33	5038.2	21.41	3.5219e-05	7.9296e-05
5038.3	5.86	5038.3	15.65	6.20028e-05	5.79626e-05
5038.4	9.666	5038.4	10.51	0.000102295	3.89256e-05
5038.5	14.29	5038.5	7.089	0.000151247	2.62552e-05
5038.6	18.58	5038.6	5.382	0.000196663	1.9933e-05
5038.7	21.25	5038.7	4.973	0.000224929	1.84182e-05
5038.8	21.66	5038.8	5.558	0.000229269	2.05849e-05
5038.9	20.07	5038.9	7.094	0.000212437	2.62737e-05
5039	17.23	5039	9.526	0.000182371	3.52812e-05
5039.1	14.1	5039.1	12.39	0.000149236	4.58886e-05
5039.2	11.51	5039.2	15.11	0.000121816	5.59626e-05
5039.3	9.989	5039.3	17.88	0.000105714	6.62219e-05
5039.4	10.05	5039.4	22.33	0.00010636	8.27034e-05
5039.5	12.31	5039.5	31.21	0.000130286	0.000115592
5039.6	15.52	5039.6	47.95	0.000164268	0.000177592
5039.7	15.64	5039.7	75.68	0.000165539	0.000280296
5039.8	11.17	5039.8	112.8	0.000118217	0.000417777
5039.9	5.786	5039.9	144.1	6.12194e-05	0.000533703
5040	2.605	5040	145.3	2.75438e-05	0.000538148
5040.1	1.288	5040.1	115.8	1.36014e-05	0.000428889
5040.2	0.7418	5040.2	88.41	7.81902e-06	0.000327444
5040.3	0.4897	5040.3	84.28	5.15017e-06	0.000312148
5040.4	0.3681	5040.4	87.93	3.86285e-06	0.000325666
5040.5	0.3058	5040.5	78.21	3.20331e-06	0.000289666
5040.6	0.2706	5040.6	54.19	2.83067e-06	0.000200703
5040.7	0.249	5040.7	28.55	2.602e-06	0.00010574
5040.8	0.2351	5040.8	11.48	2.45485e-06	4.25182e-05
5040.9	0.2266	5040.9	3.86	2.36486e-06	1.4296e-05
5041	0.2218	5041	1.519	2.31405e-06	5.6256e-06
5041.1	0.22	5041.1	1.005	2.29499e-06	3.72189e-06
5041.2	0.2208	5041.2	0.9263	2.30346e-06	3.43041e-06
5041.3	0.2247	5041.3	0.9278	2.34475e-06	3.43597e-06
5041.4	0.2349	5041.4	0.947	2.45273e-06	3.50708e-06
5041.5	0.2697	5041.5	0.976	2.82114e-06	3.61449e-06
5041.6	0.4307	5041.6	1.017	4.52557e-06	3.76634e-06
5041.7	1.159	5041.7	1.072	1.22357e-05	3.97004e-06
5041.8	3.541	5041.8	1.143	3.74527e-05	4.233e-06
5041.9	8.059	5041.9	1.233	8.52825e-05	4.56634e-06
5042	11.66	5042	1.354	0.000123404	5.01449e-06
5042.1	10.2	5042.1	1.534	0.000107948	5.68115e-06
5042.2	5.249	5042.2	1.839	5.55345e-05	6.81078e-06
5042.3	1.676	5042.3	2.413	1.77089e-05	8.93671e-06
5042.4	0.5937	5042.4	3.603	6.25116e-06	1.33441e-05
5042.5	0.4792	5042.5	6.054	5.03901e-06	2.24219e-05
5042.6	0.5045	5042.6	10.41	5.30685e-06	3.85552e-05
5042.7	0.534	5042.7	16.58	5.61915e-06	6.14071e-05
5042.8	0.5541	5042.8	24.06	5.83194e-06	8.91108e-05
5042.9	0.56	5042.9	33.87	5.8944e-06	0.000125444
5043	0.5525	5043	43.85	5.815e-06	0.000162407
5043.1	0.538	5043.1	44.88	5.6615e-06	0.000166222
5043.2	0.5302	5043.2	34.69	5.57892e-06	0.000128481
5043.3	0.5564	5043.3	22.07	5.85629e-06	8.17404e-05
5043.4	0.6852	5043.4	12.94	7.21983e-06	4.79256e-05
5043.5	1.074	5043.5	7.544	1.13359e-05	2.79404e-05
5043.6	1.983	5043.6	4.886	2.0959e-05	1.8096e-05
5043.7	3.634	5043.7	3.703	3.84373e-05	1.37145e-05
5043.8	5.898	5043.8	3.125	6.24051e-05	1.15737e-05
5043.9	8.159	5043.9	2.762	8.63412e-05	1.02293e-05
5044	9.666	5044	2.485	0.000102295	9.20337e-06
5044.1	10.05	5044.1	2.255	0.00010636	8.35152e-06
5044.2	9.434	5044.2	2.068	9.98389e-05	7.65893e-06
5044.3	8.252	5044.3	1.978	8.73257e-05	7.3256e-06
5044.4	6.932	5044.4	2.196	7.33515e-05	8.133e-06
5044.5	5.77	5044.5	3.069	6.105e-05	1.13663e-05
5044.6	4.925	5044.6	5.222	5.21044e-05	1.93404e-05
5044.7	4.479	5044.7	10.36	4.73829e-05	3.837e-05
5044.8	4.469	5044.8	20.49	4.7277e-05	7.58886e-05
5044.9	4.856	5044.9	34.18	5.1374e-05	0.000126592
5045	5.496	5045	44.98	5.81493e-05	0.000166592
5045.1	6.163	5045.1	46.29	6.52105e-05	0.000171444
5045.2	6.633	5045.2	37.92	7.01862e-05	0.000140444
5045.3	6.75	5045.3	25.83	7.14248e-05	9.56663e-05
5045.4	6.462	5045.4	15.62	6.83759e-05	5.78515e-05
5045.5	5.829	5045.5	8.931	6.16746e-05	3.30774e-05
5045.6	4.978	5045.6	5.095	5.26655e-05	1.887e-05
5045.7	4.048	5045.7	3.139	4.28201e-05	1.16256e-05
5045.8	3.186	5045.8	2.28	3.36945e-05	8.44412e-06
5045.9	2.527	5045.9	1.988	2.6718e-05	7.36263e-06
5046	2.151	5046	1.986	2.27375e-05	7.35523e-06
5046.1	2.116	5046.1	2.194	2.2367e-05	8.1256e-06
5046.2	2.525	5046.2	2.632	2.66969e-05	9.74782e-06
5046.3	3.579	5046.3	3.23	3.7855e-05	1.19626e-05
5046.4	5.641	5046.4	3.686	5.96844e-05	1.36515e-05
5046.5	9.509	5046.5	3.679	0.000100633	1.36256e-05
5046.6	17.88	5046.6	3.275	0.000189252	1.21293e-05
5046.7	38.05	5046.7	2.951	0.000402782	1.09293e-05
5046.8	77.72	5046.8	5.289	0.000822748	1.95886e-05
5046.9	128.9	5046.9	24.54	0.00136456	9.08886e-05
5047	166.6	5047	98.15	0.00176368	0.000363518
5047.1	175.7	5047.1	275	0.00186001	0.00101852
5047.2	164.5	5047.2	572.5	0.00174144	0.00212037
5047.3	147.2	5047.3	911	0.0015583	0.00337407
5047.4	128.8	5047.4	1088	0.00136351	0.00402963
5047.5	107.8	5047.5	946.8	0.00114119	0.00350667
5047.6	84.54	5047.6	593.5	0.000894948	0.00219815
5047.7	62.99	5047.7	277.7	0.000666809	0.00102852
5047.8	47.38	5047.8	109.9	0.000501554	0.000407037
5047.9	39.52	5047.9	47.32	0.000418344	0.000175259
5048	39.18	5048	28.41	0.000414745	0.000105222
5048.1	44.95	5048.1	23.71	0.000475829	8.78145e-05
5048.2	53.09	5048.2	23.41	0.000562003	8.67034e-05
5048.3	57.55	5048.3	24.77	0.000609219	9.17404e-05
5048.4	54.53	5048.4	27.78	0.000577247	0.000102889
5048.5	46.57	5048.5	34.51	0.000492979	0.000127814
5048.6	39.33	5048.6	49.68	0.000416333	0.000184
5048.7	36.62	5048.7	81.91	0.000387643	0.00030337
5048.8	39.36	5048.8	146.1	0.00041665	0.000541111
5048.9	45.77	5048.9	265.3	0.00048451	0.000982592
5049	51	5049	452.3	0.000539877	0.00167518
5049.1	49.55	5049.1	662	0.000524527	0.00245185
5049.2	40.66	5049.2	807.6	0.000430413	0.00299111
5049.3	29.22	5049.3	862.7	0.000309303	0.00319518
5049.4	20.14	5049.4	883.7	0.000213178	0.00327296
5049.5	14.65	5049.5	911	0.000155058	0.00337407
5049.6	11.54	5049.6	897.4	0.000122134	0.0033237
5049.7	9.362	5049.7	761	9.90767e-05	0.00281852
5049.8	7.319	5049.8	511.8	7.74485e-05	0.00189556
5049.9	5.402	5049.9	265.7	5.71542e-05	0.000984074
5050	3.94	5050	111.3	4.16767e-05	0.000412222
5050.1	3.114	5050.1	42.95	3.29323e-05	0.000159074
5050.2	2.877	5050.2	18.36	3.04233e-05	6.79997e-05
5050.3	3.142	5050.3	9.782	3.32287e-05	3.62293e-05
5050.4	3.878	5050.4	6.348	4.10204e-05	2.35108e-05
5050.5	5.044	5050.5	4.707	5.33642e-05	1.7433e-05
5050.6	6.535	5050.6	3.894	6.91487e-05	1.44219e-05
5050.7	8.417	5050.7	3.564	8.90725e-05	1.31997e-05
5050.8	11.43	5050.8	3.497	0.00012097	1.29515e-05
5050.9	17.49	5050.9	3.549	0.000185124	1.31441e-05
5051	30	5051	3.649	0.000317561	1.35145e-05
5051.1	53.34	5051.1	3.775	0.000564649	1.39812e-05
5051.2	89.01	5051.2	3.921	0.00094227	1.45219e-05
5051.3	128.3	5051.3	4.074	0.00135821	1.50886e-05
5051.4	153.9	5051.4	4.214	0.00162923	1.56071e-05
5051.5	155.3	5051.5	4.387	0.00164405	1.62478e-05
5051.6	138	5051.6	4.798	0.0014609	1.777e-05
5051.7	112.6	5051.7	5.968	0.001192	2.21034e-05
5051.8	84.29	5051.8	9.067	0.000892301	3.35812e-05
5051.9	55.06	5051.9	16.2	0.000582858	5.99997e-05
5052	29.56	5052	29.65	0.000312903	0.000109814
5052.1	12.88	5052.1	50.22	0.00013632	0.000186
5052.2	5.267	5052.2	77.19	5.5725e-05	0.000285889
5052.3	2.997	5052.3	111.6	3.16937e-05	0.000413333
5052.4	2.639	5052.4	157.4	2.79037e-05	0.000582963
5052.5	2.628	5052.5	219.3	2.77873e-05	0.000812222
5052.6	2.602	5052.6	297.2	2.7512e-05	0.00110074
5052.7	2.642	5052.7	378.2	2.79355e-05	0.00140074
5052.8	2.934	5052.8	436.7	3.10267e-05	0.00161741
5052.9	3.571	5052.9	444.1	3.77703e-05	0.00164481
5053	4.337	5053	390.4	4.58796e-05	0.00144593
5053.1	4.639	5053.1	304.6	4.90767e-05	0.00112815
5053.2	4.019	5053.2	232.9	4.25131e-05	0.000862592
5053.3	2.79	5053.3	194.9	2.95023e-05	0.000721852
5053.4	1.66	5053.4	179.2	1.75395e-05	0.000663703
5053.5	0.9725	5053.5	166.8	1.02613e-05	0.000617777
5053.6	0.6446	5053.6	143.8	6.79002e-06	0.000532592
5053.7	0.4968	5053.7	109	5.22533e-06	0.000403703
5053.8	0.4216	5053.8	72.31	4.42923e-06	0.000267814
5053.9	0.3795	5053.9	43.8	3.98354e-06	0.000162222
5054	0.3556	5054	26.15	3.73052e-06	9.68515e-05
5054.1	0.3416	5054.1	16.95	3.58231e-06	6.27774e-05
5054.2	0.3331	5054.2	13.29	3.49232e-06	4.92219e-05
5054.3	0.3324	5054.3	13.5	3.48491e-06	4.99997e-05
5054.4	0.3589	5054.4	17.39	3.76546e-06	6.44071e-05
5054.5	0.4857	5054.5	25.95	5.10782e-06	9.61108e-05
5054.6	0.92	5054.6	39.94	9.70554e-06	0.000147926
5054.7	2.028	5054.7	56.99	2.14354e-05	0.000211074
5054.8	3.94	5054.8	70.78	4.16767e-05	0.000262148
5054.9	5.794	5054.9	75.79	6.13041e-05	0.000280703
5055	6.15	5055	70.82	6.50729e-05	0.000262296
5055.1	4.845	5055.1	58.66	5.12575e-05	0.000217259
5055.2	3.18	5055.2	44.52	3.3631e-05	0.000164889
5055.3	2.107	5055.3	32.33	2.22717e-05	0.00011974
5055.4	1.59	5055.4	23.15	1.67985e-05	8.57404e-05
5055.5	1.321	5055.5	16.87	1.39507e-05	6.24812e-05
5055.6	1.131	5055.6	12.86	1.19393e-05	4.76293e-05
5055.7	0.996	5055.7	10.3	1.05101e-05	3.81478e-05
5055.8	1.015	5055.8	8.665	1.07113e-05	3.20923e-05
5055.9	1.397	5055.9	7.671	1.47553e-05	2.84108e-05
5056	2.325	5056	7.072	2.45796e-05	2.61923e-05
5056.1	3.627	5056.1	6.642	3.83632e-05	2.45997e-05
5056.2	4.697	5056.2	6.986	4.96907e-05	2.58737e-05
5056.3	5.002	5056.3	12.07	5.29196e-05	4.47034e-05
5056.4	4.55	5056.4	31.25	4.81345e-05	0.00011574
5056.5	3.722	5056.5	69.38	3.93689e-05	0.000256963
5056.6	2.861	5056.6	104.7	3.02539e-05	0.000387777
5056.7	2.129	5056.7	102.4	2.25046e-05	0.000379259
5056.8	1.57	5056.8	66.12	1.65868e-05	0.000244889
5056.9	1.18	5056.9	32.93	1.2458e-05	0.000121963
5057	0.9341	5057	20.16	9.85481e-06	7.46663e-05
5057.1	0.7964	5057.1	19.51	8.39705e-06	7.22589e-05
5057.2	0.7277	5057.2	21.34	7.66975e-06	7.90367e-05
5057.3	0.6922	5057.3	21.91	7.29393e-06	8.11478e-05
5057.4	0.6788	5057.4	20.61	7.15208e-06	7.6333e-05
5057.5	0.7434	5057.5	18.65	7.83596e-06	6.90737e-05
5057.6	1.106	5057.6	18.09	1.16746e-05	6.69997e-05
5057.7	2.236	5057.7	19.56	2.36374e-05	7.24441e-05
5057.8	4.472	5057.8	21.02	4.73088e-05	7.78515e-05
5057.9	7.063	5057.9	20.03	7.47384e-05	7.41849e-05
5058	8.181	5058	16.71	8.65741e-05	6.18886e-05
5058.1	7.049	5058.1	12.79	7.45901e-05	4.737e-05
5058.2	5.17	5058.2	9.413	5.46981e-05	3.48626e-05
5058.3	4.267	5058.3	6.859	4.51385e-05	2.54034e-05
5058.4	4.492	5058.4	5.116	4.75205e-05	1.89478e-05
5058.5	5.271	5058.5	4.059	5.57674e-05	1.5033e-05
5058.6	6.275	5058.6	3.492	6.63962e-05	1.2933e-05
5058.7	7.301	5058.7	3.215	7.72579e-05	1.19071e-05
5058.8	8.028	5058.8	3.089	8.49543e-05	1.14404e-05
5058.9	8.119	5058.9	3.082	8.59177e-05	1.14145e-05
5059	7.472	5059	3.361	7.90682e-05	1.24478e-05
5059.1	6.332	5059.1	4.715	6.69996e-05	1.74626e-05
5059.2	5.097	5059.2	8.965	5.39253e-05	3.32034e-05
5059.3	4.044	5059.3	16.32	4.27777e-05	6.04441e-05
5059.4	3.234	5059.4	21.79	3.42027e-05	8.07034e-05
5059.5	2.603	5059.5	21.24	2.75226e-05	7.86663e-05
5059.6	2.068	5059.6	19.31	2.18588e-05	7.15182e-05
5059.7	1.595	5059.7	23.78	1.68514e-05	8.80737e-05
5059.8	1.201	5059.8	36.39	1.26803e-05	0.000134777
5059.9	0.9129	5059.9	50.99	9.63037e-06	0.000188852
5060	0.7297	5060	57.33	7.69093e-06	0.000212333
5060.1	0.6238	5060.1	48.84	6.56982e-06	0.000180889
5060.2	0.5658	5060.2	30.06	5.9558e-06	0.000111333
5060.3	0.5347	5060.3	13.22	5.62656e-06	4.89626e-05
5060.4	0.5189	5060.4	4.864	5.4593e-06	1.80145e-05
5060.5	0.514	5060.5	2.295	5.40742e-06	8.49967e-06
5060.6	0.519	5060.6	1.59	5.46035e-06	5.88856e-06
5060.7	0.5342	5060.7	1.338	5.62127e-06	4.95523e-06
5060.8	0.5612	5060.8	1.361	5.9071e-06	5.04041e-06
5060.9	0.6105	5060.9	2.127	6.42902e-06	7.87745e-06
5061	0.7966	5061	5.924	8.39916e-06	2.19404e-05
5061.1	2.097	5061.1	20.52	2.21658e-05	7.59997e-05
5061.2	8.492	5061.2	61.2	8.98665e-05	0.000226666
5061.3	26.1	5061.3	130.8	0.000276273	0.000484444
5061.4	52.24	5061.4	184.1	0.000553004	0.000681852
5061.5	68.94	5061.5	165	0.000729799	0.000611111
5061.6	62.45	5061.6	93.02	0.000661092	0.000344518
5061.7	42.14	5061.7	34.6	0.000446081	0.000128148
5061.8	25.96	5061.8	14.06	0.000274791	5.20737e-05
5061.9	18.96	5061.9	15.29	0.000200686	5.66293e-05
5062	15.82	5062	19.67	0.000167444	7.28515e-05
5062.1	12.41	5062.1	17.97	0.000131344	6.65552e-05
5062.2	8.664	5062.2	12.15	9.16873e-05	4.49997e-05
5062.3	5.818	5062.3	8.339	6.15582e-05	3.08849e-05
5062.4	4.432	5062.4	8.48	4.68853e-05	3.14071e-05
5062.5	4.31	5062.5	12.35	4.55937e-05	4.57404e-05
5062.6	4.934	5062.6	20.14	5.21997e-05	7.45923e-05
5062.7	5.659	5062.7	29.02	5.98749e-05	0.000107481
5062.8	5.944	5062.8	33.21	6.28921e-05	0.000123
5062.9	5.625	5062.9	30.7	5.9515e-05	0.000113703
5063	4.844	5063	25.07	5.12469e-05	9.28515e-05
5063.1	3.844	5063.1	19.79	4.06604e-05	7.3296e-05
5063.2	2.872	5063.2	15.58	3.03704e-05	5.77034e-05
5063.3	2.106	5063.3	12.19	2.22611e-05	4.51478e-05
5063.4	1.601	5063.4	9.696	1.69149e-05	3.59108e-05
5063.5	1.316	5063.5	8.413	1.38978e-05	3.11589e-05
5063.6	1.194	5063.6	8.765	1.26062e-05	3.24626e-05
5063.7	1.316	5063.7	11.39	1.38978e-05	4.21849e-05
5063.8	2.336	5063.8	16.81	2.4696e-05	6.22589e-05
5063.9	6.315	5063.9	23.81	6.68197e-05	8.81849e-05
5064	15.61	5064	28.73	0.000165221	0.000106407
5064.1	28.42	5064.1	28.51	0.000300834	0.000105592
5064.2	38.88	5064.2	24.31	0.000411569	9.00367e-05
5064.3	45	5064.3	20.01	0.000476358	7.41108e-05
5064.4	52.59	5064.4	18.66	0.00055671	6.91108e-05
5064.5	71.71	5064.5	24.84	0.000759123	9.19997e-05
5064.6	109	5064.6	50.49	0.00115389	0.000187
5064.7	153.9	5064.7	87.44	0.00162923	0.000323852
5064.8	177.8	5064.8	95.73	0.00188224	0.000354555
5064.9	163.9	5064.9	70.7	0.00173509	0.000261852
5065	126.1	5065	48.51	0.00133492	0.000179666
5065.1	88.38	5065.1	40.92	0.0009356	0.000151555
5065.2	62.73	5065.2	39.8	0.000664057	0.000147407
5065.3	48.58	5065.3	41.95	0.000514258	0.00015537
5065.4	40.88	5065.4	45.07	0.000432742	0.000166926
5065.5	35.2	5065.5	46.25	0.00037261	0.000171296
5065.6	29.32	5065.6	44.74	0.000310362	0.000165703
5065.7	23.23	5065.7	43.09	0.00024589	0.000159592
5065.8	18.22	5065.8	46.19	0.000192852	0.000171074
5065.9	15.39	5065.9	62.17	0.000162892	0.000230259
5066	14.67	5066	104.4	0.00015527	0.000386666
5066.1	14.8	5066.1	181.2	0.000156646	0.000671111
5066.2	13.93	5066.2	260.8	0.000147436	0.000965926
5066.3	11.08	5066.3	271.8	0.000117264	0.00100667
5066.4	7.325	5066.4	194.3	7.7512e-05	0.000719629
5066.5	4.399	5066.5	101.2	4.65359e-05	0.000374814
5066.6	2.81	5066.6	54.25	2.9714e-05	0.000200926
5066.7	2.106	5066.7	41.74	2.22611e-05	0.000154592
5066.8	1.882	5066.8	37.91	1.98897e-05	0.000140407
5066.9	2.163	5066.9	40.3	2.28645e-05	0.000149259
5067	3.673	5067	48.31	3.88501e-05	0.000178926
5067.1	7.89	5067.1	50.93	8.34934e-05	0.000188629
5067.2	15.59	5067.2	42.29	0.000165009	0.000156629
5067.3	24.14	5067.3	28.94	0.000255524	0.000107185
5067.4	27.83	5067.4	18.48	0.000294588	6.84441e-05
5067.5	23.72	5067.5	12.83	0.000251078	4.75182e-05
5067.6	15.36	5067.6	10.49	0.000162574	3.88515e-05
5067.7	8.001	5067.7	9.542	8.46685e-05	3.53404e-05
5067.8	3.741	5067.8	9.052	3.957e-05	3.35256e-05
5067.9	2.021	5067.9	8.741	2.13613e-05	3.23737e-05
5068	1.719	5068	8.532	1.81641e-05	3.15997e-05
5068.1	2.371	5068.1	8.444	2.50665e-05	3.12737e-05
5068.2	4.663	5068.2	8.542	4.93308e-05	3.16367e-05
5068.3	10.58	5068.3	8.866	0.000111971	3.28367e-05
5068.4	22.53	5068.4	9.469	0.00023848	3.507e-05
5068.5	40.34	5068.5	10.51	0.000427025	3.89256e-05
5068.6	58.52	5068.6	12.21	0.000619487	4.52219e-05
5068.7	69.38	5068.7	14.83	0.000734457	5.49256e-05
5068.8	69.38	5068.8	18.98	0.000734457	7.0296e-05
5068.9	60.52	5068.9	25.2	0.00064066	9.3333e-05
5069	46.94	5069	32.24	0.000496896	0.000119407
5069.1	32.35	5069.1	38.62	0.000342439	0.000143037
5069.2	19.48	5069.2	42.66	0.000206191	0.000158
5069.3	10.04	5069.3	38.42	0.000106254	0.000142296
5069.4	4.414	5069.4	26.36	4.66947e-05	9.76293e-05
5069.5	1.738	5069.5	22.49	1.83653e-05	8.3296e-05
5069.6	0.7234	5069.6	46.98	7.62423e-06	0.000174
5069.7	0.3983	5069.7	107.4	4.18256e-06	0.000397777
5069.8	0.2974	5069.8	168.3	3.11439e-06	0.000623333
5069.9	0.262	5069.9	163.2	2.73963e-06	0.000604444
5070	0.2477	5070	92.58	2.58824e-06	0.000342889
5070.1	0.247	5070.1	28.95	2.58083e-06	0.000107222
5070.2	0.3412	5070.2	5.57	3.57808e-06	2.06293e-05
5070.3	1.082	5070.3	2.234	1.14205e-05	8.27374e-06
5070.4	3.747	5070.4	2.474	3.96335e-05	9.16263e-06
5070.5	8.362	5070.5	3.18	8.84902e-05	1.17774e-05
5070.6	11.49	5070.6	4.35	0.000121605	1.61108e-05
5070.7	9.924	5070.7	6.253	0.000105026	2.31589e-05
5070.8	5.537	5070.8	8.987	5.85834e-05	3.32849e-05
5070.9	2.216	5070.9	12.57	2.34256e-05	4.65552e-05
5071	1.045	5071	16.65	1.10288e-05	6.16663e-05
5071.1	1.056	5071.1	19.42	1.11453e-05	7.19256e-05
5071.2	1.472	5071.2	18.26	1.55493e-05	6.76293e-05
5071.3	2.001	5071.3	12.97	2.11495e-05	4.80367e-05
5071.4	2.438	5071.4	6.994	2.57758e-05	2.59034e-05
5071.5	2.504	5071.5	3.56	2.64745e-05	1.31849e-05
5071.6	2.054	5071.6	2.859	2.17106e-05	1.05886e-05
5071.7	1.314	5071.7	3.515	1.38766e-05	1.30182e-05
5071.8	0.695	5071.8	4.444	7.32358e-06	1.64589e-05
5071.9	0.3782	5071.9	5.089	3.96978e-06	1.88478e-05
5072	0.2673	5072	5.255	2.79573e-06	1.94626e-05
5072.1	0.2285	5072.1	5.226	2.38498e-06	1.93552e-05
5072.2	0.205	5072.2	5.876	2.1362e-06	2.17626e-05
5072.3	0.1859	5072.3	7.368	1.93399e-06	2.72886e-05
5072.4	0.1731	5072.4	7.79	1.79849e-06	2.88515e-05
5072.5	0.1701	5072.5	6.115	1.76673e-06	2.26478e-05
5072.6	0.1803	5072.6	4.488	1.87471e-06	1.66219e-05
5072.7	0.2087	5072.7	5.217	2.17537e-06	1.93219e-05
5072.8	0.2664	5072.8	12.24	2.78621e-06	4.5333e-05
5072.9	0.3833	5072.9	40.41	4.02377e-06	0.000149666
5073	0.6526	5073	110.2	6.87471e-06	0.000408148
5073.1	1.412	5073.1	199.1	1.49141e-05	0.000737407
5073.2	3.722	5073.2	227.1	3.93689e-05	0.000841111
5073.3	9.812	5073.3	166.7	0.000103841	0.000617407
5073.4	21.65	5073.4	87.59	0.000229164	0.000324407
5073.5	36.5	5073.5	40.16	0.000386373	0.00014874
5073.6	45.16	5073.6	16.84	0.000478052	6.237e-05
5073.7	40.3	5073.7	5.546	0.000426602	2.05404e-05
5073.8	26.01	5073.8	1.393	0.000275321	5.15893e-06
5073.9	12.67	5073.9	0.374	0.000134097	1.38486e-06
5074	5.329	5074	0.239	5.63814e-05	8.84856e-07
5074.1	2.452	5074.1	0.2894	2.5924e-05	1.07152e-06
5074.2	1.481	5074.2	0.4028	1.56446e-05	1.49152e-06
5074.3	1.174	5074.3	0.5765	1.23945e-05	2.13486e-06
5074.4	1.115	5074.4	0.8485	1.17699e-05	3.14226e-06
5074.5	1.369	5074.5	1.446	1.44589e-05	5.35523e-06
5074.6	2.329	5074.6	3.152	2.46219e-05	1.16737e-05
5074.7	3.745	5074.7	6.966	3.96124e-05	2.57997e-05
5074.8	4.351	5074.8	12.4	4.60278e-05	4.59256e-05
5074.9	3.519	5074.9	18.02	3.72198e-05	6.67404e-05
5075	2.101	5075	21.35	2.22082e-05	7.90737e-05
5075.1	1.085	5075.1	18.12	1.14523e-05	6.71108e-05
5075.2	0.6526	5075.2	9.675	6.87471e-06	3.5833e-05
5075.3	0.5491	5075.3	3.218	5.77901e-06	1.19182e-05
5075.4	0.5578	5075.4	0.9962	5.87111e-06	3.6893e-06
5075.5	0.5677	5075.5	0.5391	5.97592e-06	1.99634e-06
5075.6	0.5341	5075.6	0.3903	5.62021e-06	1.44523e-06
5075.7	0.4662	5075.7	0.2918	4.90139e-06	1.08041e-06
5075.8	0.3974	5075.8	0.2195	4.17304e-06	8.12634e-07
5075.9	0.3613	5075.9	0.1709	3.79086e-06	6.32634e-07
5076	0.4017	5076	0.1467	4.21856e-06	5.43004e-07
5076.1	0.6253	5076.1	0.1485	6.5857e-06	5.49671e-07
5076.2	1.309	5076.2	0.1758	1.38237e-05	6.50782e-07
5076.3	2.956	5076.3	0.2206	3.12596e-05	8.16708e-07
5076.4	5.924	5076.4	0.2695	6.26803e-05	9.97819e-07
5076.5	9.519	5076.5	0.3148	0.000100739	1.1656e-06
5076.6	11.75	5076.6	0.3585	0.000124357	1.32745e-06
5076.7	11.05	5076.7	0.593	0.000116947	2.19597e-06
5076.8	8.208	5076.8	3.298	8.68599e-05	1.22145e-05
5076.9	5.71	5076.9	16.71	6.04148e-05	6.18886e-05
5077	6.317	5077	41.4	6.68408e-05	0.000153333
5077.1	13.31	5077.1	52.7	0.000140872	0.000195185
5077.2	27.67	5077.2	36.09	0.000292894	0.000133666
5077.3	41.01	5077.3	13.61	0.000434118	5.04071e-05
5077.4	41.53	5077.4	3.252	0.000439623	1.20441e-05
5077.5	31.36	5077.5	1.194	0.000331958	4.42189e-06
5077.6	22.13	5077.6	1.891	0.000234245	7.00337e-06
5077.7	17.07	5077.7	4.296	0.000180677	1.59108e-05
5077.8	12.59	5077.8	9.266	0.00013325	3.43182e-05
5077.9	7.756	5077.9	26.99	8.20748e-05	9.99626e-05
5078	4.009	5078	96.55	4.24072e-05	0.000357592
5078.1	1.93	5078.1	210.3	2.03979e-05	0.000778889
5078.2	1.03	5078.2	241.3	1.08701e-05	0.000893703
5078.3	0.7109	5078.3	148.5	7.4919e-06	0.00055
5078.4	0.6257	5078.4	55.85	6.58993e-06	0.000206852
5078.5	0.6227	5078.5	21.35	6.55817e-06	7.90737e-05
5078.6	0.644	5078.6	10.8	6.78367e-06	3.99997e-05
5078.7	0.6725	5078.7	5.985	7.08538e-06	2.21663e-05
5078.8	0.7058	5078.8	4.147	7.43791e-06	1.53589e-05
5078.9	0.7415	5078.9	4.123	7.81585e-06	1.527e-05
5079	0.7717	5079	5.106	8.13556e-06	1.89108e-05
5079.1	0.788	5079.1	6.458	8.30812e-06	2.39182e-05
5079.2	0.7914	5079.2	7.571	8.34411e-06	2.80404e-05
5079.3	0.7934	5079.3	8.119	8.36529e-06	3.007e-05
5079.4	0.8058	5079.4	8.277	8.49656e-06	3.06552e-05
5079.5	0.8323	5079.5	8.335	8.7771e-06	3.087e-05
5079.6	0.8687	5079.6	8.321	9.16245e-06	3.08182e-05
5079.7	0.9097	5079.7	8.847	9.5965e-06	3.27663e-05
5079.8	0.952	5079.8	11.9	1.00443e-05	4.40737e-05
5079.9	0.996	5079.9	18.3	1.05101e-05	6.77774e-05
5080	1.047	5080	24.56	1.105e-05	9.09626e-05
5080.1	1.12	5080.1	25.7	1.18228e-05	9.51849e-05
5080.2	1.251	5080.2	21.01	1.32097e-05	7.78145e-05
5080.3	1.495	5080.3	14.26	1.57928e-05	5.28145e-05
5080.4	1.873	5080.4	9.107	1.97945e-05	3.37293e-05
5080.5	2.267	5080.5	6.351	2.39655e-05	2.35219e-05
5080.6	2.438	5080.6	5.123	2.57758e-05	1.89737e-05
5080.7	2.266	5080.7	4.622	2.3955e-05	1.71182e-05
5080.8	1.894	5080.8	4.457	2.00168e-05	1.65071e-05
5080.9	1.545	5080.9	4.516	1.63221e-05	1.67256e-05
5081	1.35	5081	4.896	1.42577e-05	1.8133e-05
5081.1	1.403	5081.1	5.983	1.48188e-05	2.21589e-05
5081.2	2.012	5081.2	9.042	2.1266e-05	3.34886e-05
5081.3	4.113	5081.3	19.86	4.35082e-05	7.35552e-05
5081.4	9.564	5081.4	55.57	0.000101215	0.000205814
5081.5	20.72	5081.5	120.6	0.000219318	0.000446666
5081.6	38.66	5081.6	162.2	0.00040924	0.00060074
5081.7	60.49	5081.7	129.8	0.000640343	0.00048074
5081.8	78.15	5081.8	63.72	0.0008273	0.000236
5081.9	82.77	5081.9	24.73	0.00087621	9.15923e-05
5082	73.06	5082	16.1	0.000773415	5.96293e-05
5082.1	57.39	5082.1	19.29	0.000607525	7.14441e-05
5082.2	45.36	5082.2	26.46	0.000480169	9.79997e-05
5082.3	40.32	5082.3	35.13	0.000426813	0.000130111
5082.4	39.62	5082.4	42.69	0.000419403	0.000158111
5082.5	37.55	5082.5	47.35	0.000397489	0.00017537
5082.6	29.78	5082.6	49.31	0.000315232	0.000182629
5082.7	18.37	5082.7	48.44	0.00019444	0.000179407
5082.8	9.18	5082.8	43.71	9.715e-05	0.000161889
5082.9	4.56	5082.9	36.18	4.82404e-05	0.000134
5083	2.796	5083	29.06	2.95658e-05	0.000107629
5083.1	2.139	5083.1	24.86	2.26105e-05	9.20737e-05
5083.2	1.952	5083.2	24.24	2.06308e-05	8.97774e-05
5083.3	2.079	5083.3	27.73	2.19753e-05	0.000102703
5083.4	2.528	5083.4	36.66	2.67286e-05	0.000135777
5083.5	3.375	5083.5	49.01	3.56954e-05	0.000181518
5083.6	4.642	5083.6	56.83	4.91085e-05	0.000210481
5083.7	6.11	5083.7	53.48	6.46494e-05	0.000198074
5083.8	7.259	5083.8	41.5	7.68133e-05	0.000153703
5083.9	7.511	5083.9	29.25	7.94811e-05	0.000108333
5084	6.683	5084	21.7	7.07155e-05	8.037e-05
5084.1	5.133	5084.1	18.43	5.43064e-05	6.82589e-05
5084.2	3.438	5084.2	17.38	3.63623e-05	6.437e-05
5084.3	2.048	5084.3	16.82	2.16471e-05	6.2296e-05
5084.4	1.143	5084.4	15.99	1.20663e-05	5.92219e-05
5084.5	0.6641	5084.5	16.35	6.99645e-06	6.05552e-05
5084.6	0.4556	5084.6	25.38	4.78917e-06	9.39997e-05
5084.7	0.3888	5084.7	54.18	4.08199e-06	0.000200666
5084.8	0.3921	5084.8	92.88	4.11693e-06	0.000344
5084.9	0.4318	5084.9	104	4.53721e-06	0.000385185
5085	0.4836	5085	74.41	5.08559e-06	0.000275592
5085.1	0.5252	5085.1	36.3	5.52599e-06	0.000134444
5085.2	0.5564	5085.2	16.63	5.85629e-06	6.15923e-05
5085.3	0.6081	5085.3	12.05	6.40361e-06	4.46293e-05
5085.4	0.7142	5085.4	11.77	7.52684e-06	4.35923e-05
5085.5	0.92	5085.5	11.26	9.70554e-06	4.17034e-05
5085.6	1.575	5085.6	9.985	1.66397e-05	3.69812e-05
5085.7	3.419	5085.7	8.461	3.61612e-05	3.13367e-05
5085.8	5.622	5085.8	7.191	5.94832e-05	2.6633e-05
5085.9	5.582	5085.9	6.476	5.90598e-05	2.39849e-05
5086	3.356	5086	7.388	3.54942e-05	2.73626e-05
5086.1	1.544	5086.1	13.02	1.63115e-05	4.82219e-05
5086.2	0.9213	5086.2	27.33	9.7193e-06	0.000101222
5086.3	0.7401	5086.3	48.18	7.80103e-06	0.000178444
5086.4	0.6346	5086.4	61.53	6.68415e-06	0.000227889
5086.5	0.5607	5086.5	53.45	5.90181e-06	0.000197963
5086.6	0.5193	5086.6	30.18	5.46353e-06	0.000111777
5086.7	0.5157	5086.7	10.93	5.42542e-06	4.04812e-05
5086.8	0.5607	5086.8	3.143	5.90181e-06	1.16404e-05
5086.9	0.6738	5086.9	1.472	7.09914e-06	5.45152e-06
5087	0.8757	5087	1.215	9.23656e-06	4.49967e-06
5087.1	1.164	5087.1	1.142	1.22886e-05	4.2293e-06
5087.2	1.49	5087.2	1.09	1.57398e-05	4.03671e-06
5087.3	1.776	5087.3	1.042	1.87676e-05	3.85893e-06
5087.4	1.945	5087.4	0.9971	2.05567e-05	3.69263e-06
5087.5	1.958	5087.5	0.9663	2.06943e-05	3.57856e-06
5087.6	1.819	5087.6	0.9759	1.92228e-05	3.61412e-06
5087.7	1.579	5087.7	1.076	1.6682e-05	3.98486e-06
5087.8	1.306	5087.8	1.362	1.37919e-05	5.04412e-06
5087.9	1.063	5087.9	1.996	1.12194e-05	7.39226e-06
5088	0.8836	5088	3.113	9.32019e-06	1.15293e-05
5088.1	0.7762	5088.1	4.531	8.1832e-06	1.67812e-05
5088.2	0.765	5088.2	5.667	8.06463e-06	2.09886e-05
5088.3	1.105	5088.3	6.517	1.1664e-05	2.41367e-05
5088.4	2.689	5088.4	11.1	2.8433e-05	4.11108e-05
5088.5	6.154	5088.5	28.43	6.51152e-05	0.000105296
5088.6	9.331	5088.6	56.14	9.87485e-05	0.000207926
5088.7	8.853	5088.7	69.45	9.36882e-05	0.000257222
5088.8	5.621	5088.8	53.44	5.94726e-05	0.000197926
5088.9	4.095	5088.9	26.61	4.33176e-05	9.85552e-05
5089	6.35	5089	12.82	6.71902e-05	4.74812e-05
5089.1	9.016	5089.1	21.34	9.54138e-05	7.90367e-05
5089.2	7.804	5089.2	46.24	8.25829e-05	0.000171259
5089.3	4.062	5089.3	67.35	4.29683e-05	0.000249444
5089.4	1.502	5089.4	74.49	1.58669e-05	0.000275889
5089.5	0.6656	5089.5	73.95	7.01233e-06	0.000273889
5089.6	0.4713	5089.6	66.69	4.95538e-06	0.000247
5089.7	0.4021	5089.7	51.26	4.22279e-06	0.000189852
5089.8	0.3615	5089.8	33.41	3.79298e-06	0.00012374
5089.9	0.3399	5089.9	19.16	3.56431e-06	7.09626e-05
5090	0.3371	5090	10.13	3.53467e-06	3.75182e-05
5090.1	0.356	5090.1	5.189	3.73476e-06	1.92182e-05
5090.2	0.4039	5090.2	2.719	4.24185e-06	1.007e-05
5090.3	0.4943	5090.3	1.559	5.19887e-06	5.77374e-06
5090.4	0.6508	5090.4	1.082	6.85565e-06	4.00708e-06
5090.5	0.9189	5090.5	1.065	9.69389e-06	3.94412e-06
5090.6	1.396	5090.6	1.618	1.47447e-05	5.99226e-06
5090.7	2.294	5090.7	3.107	2.42514e-05	1.15071e-05
5090.8	4.009	5090.8	5.635	4.24072e-05	2.087e-05
5090.9	7.044	5090.9	8.072	7.45372e-05	2.9896e-05
5091	11.53	5091	8.56	0.000122028	3.17034e-05
5091.1	16.48	5091.1	6.748	0.000174431	2.49923e-05
5091.2	20.52	5091.2	4.192	0.000217201	1.55256e-05
5091.3	25.47	5091.3	2.346	0.000269604	8.68856e-06
5091.4	34.53	5091.4	1.48	0.000365518	5.48115e-06
5091.5	41.15	5091.5	1.32	0.0004356	4.88856e-06
5091.6	36.82	5091.6	2.483	0.000389761	9.19597e-06
5091.7	27.18	5091.7	13.57	0.000287707	5.02589e-05
5091.8	19.67	5091.8	50.94	0.000208202	0.000188666
5091.9	13.68	5091.9	89.79	0.000144789	0.000332555
5092	8.729	5092	83.2	9.23755e-05	0.000308148
5092.1	5.515	5092.1	54.63	5.83505e-05	0.000202333
5092.2	3.623	5092.2	47.6	3.83208e-05	0.000176296
5092.3	2.398	5092.3	51.93	2.53524e-05	0.000192333
5092.4	1.54	5092.4	44.39	1.62692e-05	0.000164407
5092.5	0.9505	5092.5	25.6	1.00284e-05	9.48145e-05
5092.6	0.5745	5092.6	9.749	6.0479e-06	3.61071e-05
5092.7	0.3527	5092.7	2.787	3.69982e-06	1.03219e-05
5092.8	0.2312	5092.8	1.001	2.41356e-06	3.70708e-06
5092.9	0.1694	5092.9	0.7452	1.75932e-06	2.75967e-06
5093	0.1423	5093	0.8488	1.47242e-06	3.14337e-06
5093.1	0.1366	5093.1	1.234	1.41208e-06	4.57004e-06
5093.2	0.146	5093.2	2.111	1.51159e-06	7.81819e-06
5093.3	0.1689	5093.3	3.59	1.75402e-06	1.3296e-05
5093.4	0.2061	5093.4	5.091	2.14784e-06	1.88552e-05
5093.5	0.2637	5093.5	5.358	2.75762e-06	1.98441e-05
5093.6	0.3633	5093.6	4.012	3.81204e-06	1.48589e-05
5093.7	0.5413	5093.7	2.307	5.69643e-06	8.54412e-06
5093.8	0.7996	5093.8	1.587	8.43092e-06	5.87745e-06
5093.9	1.11	5093.9	2.402	1.1717e-05	8.89597e-06
5094	1.639	5094	4.835	1.73172e-05	1.79071e-05
5094.1	3.141	5094.1	7.82	3.32181e-05	2.89626e-05
5094.2	7.394	5094.2	9.245	7.82425e-05	3.42404e-05
5094.3	16.39	5094.3	8.503	0.000173479	3.14923e-05
5094.4	28.45	5094.4	6.944	0.000301152	2.57182e-05
5094.5	35.9	5094.5	5.602	0.000380021	2.07478e-05
5094.6	32.21	5094.6	5.34	0.000340957	1.97774e-05
5094.7	20.75	5094.7	6.993	0.000219636	2.58997e-05
5094.8	10.46	5094.8	8.518	0.000110701	3.15478e-05
5094.9	5.533	5094.9	6.981	5.8541e-05	2.58552e-05
5095	4.348	5095	3.674	4.5996e-05	1.36071e-05
5095.1	4.344	5095.1	1.509	4.59537e-05	5.58856e-06
5095.2	4.302	5095.2	0.9551	4.55091e-05	3.53708e-06
5095.3	3.946	5095.3	1.754	4.17403e-05	6.49597e-06
5095.4	3.293	5095.4	5.697	3.48273e-05	2.10997e-05
5095.5	2.435	5095.5	16.95	2.57441e-05	6.27774e-05
5095.6	1.551	5095.6	36.34	1.63856e-05	0.000134592
5095.7	0.8475	5095.7	52.91	8.93802e-06	0.000195963
5095.8	0.4157	5095.8	52.01	4.36677e-06	0.000192629
5095.9	0.2091	5095.9	34.95	2.1796e-06	0.000129444
5096	0.1338	5096	16.83	1.38244e-06	6.2333e-05
5096.1	0.1213	5096.1	7.883	1.25011e-06	2.9196e-05
5096.2	0.1387	5096.2	9.796	1.43431e-06	3.62812e-05
5096.3	0.1742	5096.3	21	1.81013e-06	7.77774e-05
5096.4	0.2249	5096.4	33.77	2.34687e-06	0.000125074
5096.5	0.2931	5096.5	38.77	3.06887e-06	0.000143592
5096.6	0.3913	5096.6	38.42	4.10846e-06	0.000142296
5096.7	0.5531	5096.7	40.41	5.82135e-06	0.000149666
5096.8	0.8228	5096.8	43.54	8.67653e-06	0.000161259
5096.9	1.206	5096.9	42.5	1.27333e-05	0.000157407
5097	1.649	5097	36.72	1.74231e-05	0.000136
5097.1	2.097	5097.1	29.05	2.21658e-05	0.000107592
5097.2	2.535	5097.2	21.57	2.68027e-05	7.98886e-05
5097.3	2.925	5097.3	15.05	3.09315e-05	5.57404e-05
5097.4	3.112	5097.4	11.16	3.29111e-05	4.1333e-05
5097.5	2.915	5097.5	13.24	3.08256e-05	4.90367e-05
5097.6	2.332	5097.6	24.46	2.46537e-05	9.05923e-05
5097.7	1.611	5097.7	43.26	1.70208e-05	0.000160222
5097.8	1.03	5097.8	58.38	1.08701e-05	0.000216222
5097.9	0.6835	5097.9	55.73	7.20183e-06	0.000206407
5098	0.5167	5098	36.43	5.436e-06	0.000134926
5098.1	0.4485	5098.1	16.59	4.71401e-06	6.14441e-05
5098.2	0.43	5098.2	6.767	4.51816e-06	2.50626e-05
5098.3	0.4561	5098.3	4.799	4.79446e-06	1.77737e-05
5098.4	0.6115	5098.4	5.438	6.4396e-06	2.01404e-05
5098.5	1.334	5098.5	6.378	1.40883e-05	2.36219e-05
5098.6	4.239	5098.6	7.906	4.48421e-05	2.92812e-05
5098.7	12.95	5098.7	11.28	0.000137061	4.17774e-05
5098.8	30.25	5098.8	17.3	0.000320207	6.40737e-05
5098.9	50.48	5098.9	25.73	0.000534372	9.5296e-05
5099	60.36	5099	35.36	0.000638967	0.000130963
5099.1	54.08	5099.1	44.36	0.000572483	0.000164296
5099.2	39.43	5099.2	50.92	0.000417391	0.000188592
5099.3	25.87	5099.3	54	0.000273839	0.0002
5099.4	16.28	5099.4	53.01	0.000172314	0.000196333
5099.5	9.902	5099.5	47.64	0.000104793	0.000176444
5099.6	5.809	5099.6	38.52	6.14629e-05	0.000142666
5099.7	3.515	5099.7	27.83	3.71775e-05	0.000103074
5099.8	2.808	5099.8	18.59	2.96928e-05	6.88515e-05
5099.9	3.788	5099.9	12.56	4.00676e-05	4.65182e-05
5100	6.706	5100	9.544	7.0959e-05	3.53478e-05
5100.1	10.95	5100.1	8.374	0.000115888	3.10145e-05
5100.2	14.24	5100.2	8.079	0.000150718	2.99219e-05
5100.3	14.33	5100.3	8.178	0.00015167	3.02886e-05
5100.4	11.53	5100.4	8.671	0.000122028	3.21145e-05
5100.5	8.02	5100.5	10.09	8.48696e-05	3.737e-05
5100.6	5.259	5100.6	13.32	5.56403e-05	4.9333e-05
5100.7	3.44	5100.7	18.87	3.63835e-05	6.98886e-05
5100.8	2.298	5100.8	25.71	2.42937e-05	9.52219e-05
5100.9	1.586	5100.9	30.72	1.67561e-05	0.000113777
5101	1.151	5101	30.96	1.2151e-05	0.000114666
5101.1	0.8914	5101.1	26.92	9.40276e-06	9.97034e-05
5101.2	0.7442	5101.2	21.63	7.84443e-06	8.01108e-05
5101.3	0.6687	5101.3	16.78	7.04515e-06	6.21478e-05
5101.4	0.6417	5101.4	12.18	6.75932e-06	4.51108e-05
5101.5	0.6543	5101.5	8.073	6.89271e-06	2.98997e-05
5101.6	0.7111	5101.6	6.707	7.49402e-06	2.48404e-05
5101.7	0.8245	5101.7	15.71	8.69453e-06	5.81849e-05
5101.8	1.007	5101.8	47.43	1.06266e-05	0.000175666
5101.9	1.261	5101.9	93.38	1.33155e-05	0.000345852
5102	1.581	5102	111.4	1.67032e-05	0.000412592
5102.1	1.951	5102.1	81.02	2.06202e-05	0.000300074
5102.2	2.341	5102.2	36.09	2.47489e-05	0.000133666
5102.3	2.702	5102.3	10.25	2.85707e-05	3.79626e-05
5102.4	2.959	5102.4	2.554	3.12914e-05	9.45893e-06
5102.5	3.063	5102.5	1.286	3.23924e-05	4.76263e-06
5102.6	3.035	5102.6	1.158	3.2096e-05	4.28856e-06
5102.7	3.068	5102.7	1.165	3.24453e-05	4.31449e-06
5102.8	4.049	5102.8	1.241	4.28307e-05	4.59597e-06
5102.9	8.385	5102.9	1.48	8.87337e-05	5.48115e-06
5103	18.62	5103	2.152	0.000197086	7.97004e-06
5103.1	32.23	5103.1	3.887	0.000341169	1.4396e-05
5103.2	40.6	5103.2	7.65	0.000429778	2.8333e-05
5103.3	38.6	5103.3	14.19	0.000408605	5.25552e-05
5103.4	30.85	5103.4	24.92	0.000326559	9.2296e-05
5103.5	23.73	5103.5	47.13	0.000251183	0.000174555
5103.6	18.11	5103.6	83.27	0.000191687	0.000308407
5103.7	12.6	5103.7	101.1	0.000133356	0.000374444
5103.8	7.601	5103.8	72.33	8.04339e-05	0.000267889
5103.9	4.143	5103.9	29.19	4.38258e-05	0.000108111
5104	2.34	5104	7.901	2.47384e-05	2.92626e-05
5104.1	1.637	5104.1	2.956	1.72961e-05	1.09478e-05
5104.2	1.506	5104.2	1.846	1.59092e-05	6.83671e-06
5104.3	1.689	5104.3	1.463	1.78465e-05	5.41819e-06
5104.4	2.084	5104.4	1.333	2.20282e-05	4.93671e-06
5104.5	2.583	5104.5	1.279	2.73109e-05	4.73671e-06
5104.6	3.014	5104.6	1.243	3.18737e-05	4.60337e-06
5104.7	3.192	5104.7	1.214	3.3758e-05	4.49597e-06
5104.8	3.024	5104.8	1.188	3.19795e-05	4.39967e-06
5104.9	2.591	5104.9	1.164	2.73956e-05	4.31078e-06
5105	2.094	5105	1.142	2.21341e-05	4.2293e-06
5105.1	1.707	5105.1	1.123	1.80371e-05	4.15893e-06
5105.2	1.482	5105.2	1.108	1.56551e-05	4.10337e-06
5105.3	1.386	5105.3	1.099	1.46388e-05	4.07004e-06
5105.4	1.376	5105.4	1.098	1.4533e-05	4.06634e-06
5105.5	1.452	5105.5	1.105	1.53376e-05	4.09226e-06
5105.6	1.72	5105.6	1.124	1.81747e-05	4.16263e-06
5105.7	2.55	5105.7	1.155	2.69615e-05	4.27745e-06
5105.8	4.823	5105.8	1.201	5.10246e-05	4.44782e-06
5105.9	10.01	5105.9	1.256	0.000105937	4.65152e-06
5106	19.55	5106	1.311	0.000206932	4.85523e-06
5106.1	33.31	5106.1	1.359	0.000352602	5.033e-06
5106.2	48.61	5106.2	1.406	0.000514575	5.20708e-06
5106.3	62	5106.3	1.469	0.000656328	5.44041e-06
5106.4	71.5	5106.4	1.579	0.0007569	5.84782e-06
5106.5	75.3	5106.5	1.777	0.000797129	6.58115e-06
5106.6	70.12	5106.6	2.116	0.000742291	7.83671e-06
5106.7	54.98	5106.7	2.694	0.000582011	9.97745e-06
5106.8	35.14	5106.8	4.084	0.000371975	1.51256e-05
5106.9	18.22	5106.9	10.13	0.000192852	3.75182e-05
5107	7.879	5107	33.98	8.33769e-05	0.000125852
5107.1	3.095	5107.1	91.38	3.27312e-05	0.000338444
5107.2	1.354	5107.2	164.1	1.43001e-05	0.000607777
5107.3	0.8434	5107.3	193.9	8.89461e-06	0.000718148
5107.4	0.7221	5107.4	164.4	7.61047e-06	0.000608889
5107.5	0.7037	5107.5	148.8	7.41568e-06	0.000551111
5107.6	0.7153	5107.6	190	7.53848e-06	0.000703703
5107.7	0.7473	5107.7	201.9	7.87725e-06	0.000747777
5107.8	0.8121	5107.8	126.3	8.56325e-06	0.000467777
5107.9	0.9378	5107.9	41.71	9.89398e-06	0.000154481
5108	1.162	5108	7.718	1.22675e-05	2.85849e-05
5108.1	1.513	5108.1	2.055	1.59833e-05	7.61078e-06
5108.2	1.962	5108.2	1.513	2.07367e-05	5.60337e-06
5108.3	2.375	5108.3	1.41	2.51089e-05	5.22189e-06
5108.4	2.547	5108.4	1.373	2.69298e-05	5.08486e-06
5108.5	2.383	5108.5	1.361	2.51936e-05	5.04041e-06
5108.6	2.007	5108.6	1.358	2.12131e-05	5.0293e-06
5108.7	1.631	5108.7	1.359	1.72325e-05	5.033e-06
5108.8	1.402	5108.8	1.363	1.48082e-05	5.04782e-06
5108.9	1.406	5108.9	1.369	1.48506e-05	5.07004e-06
5109	1.683	5109	1.382	1.7783e-05	5.11819e-06
5109.1	2.15	5109.1	1.41	2.27269e-05	5.22189e-06
5109.2	2.558	5109.2	1.485	2.70462e-05	5.49967e-06
5109.3	2.618	5109.3	1.718	2.76814e-05	6.36263e-06
5109.4	2.264	5109.4	2.404	2.39338e-05	8.90337e-06
5109.5	1.702	5109.5	4.026	1.79842e-05	1.49108e-05
5109.6	1.189	5109.6	6.764	1.25533e-05	2.50515e-05
5109.7	0.851	5109.7	10.02	8.97507e-06	3.71108e-05
5109.8	0.6966	5109.8	12.98	7.34051e-06	4.80737e-05
5109.9	0.7051	5109.9	15.48	7.4305e-06	5.7333e-05
5110	0.9251	5110	18.28	9.75953e-06	6.77034e-05
5110.1	1.557	5110.1	22.38	1.64491e-05	8.28886e-05
5110.2	2.984	5110.2	27.21	3.15561e-05	0.000100777
5110.3	5.676	5110.3	29.95	6.00549e-05	0.000110926
5110.4	9.92	5110.4	27.59	0.000104984	0.000102185
5110.5	15.45	5110.5	20.09	0.000163527	7.44071e-05
5110.6	21.26	5110.6	11.23	0.000225035	4.15923e-05
5110.7	25.87	5110.7	5.102	0.000273839	1.8896e-05
5110.8	28.13	5110.8	2.427	0.000297764	8.98856e-06
5110.9	27.71	5110.9	1.606	0.000293318	5.94782e-06
5111	25.11	5111	1.364	0.000265793	5.05152e-06
5111.1	21.19	5111.1	1.266	0.000224294	4.68856e-06
5111.2	16.76	5111.2	1.223	0.000177396	4.5293e-06
5111.3	12.48	5111.3	1.287	0.000132085	4.76634e-06
5111.4	8.795	5111.4	1.855	9.30742e-05	6.87004e-06
5111.5	5.999	5111.5	4.433	6.34743e-05	1.64182e-05
5111.6	4.239	5111.6	12.04	4.48421e-05	4.45923e-05
5111.7	3.535	5111.7	25.82	3.73892e-05	9.56293e-05
5111.8	3.841	5111.8	39.24	4.06287e-05	0.000145333
5111.9	5.04	5111.9	43.19	5.33219e-05	0.000159963
5112	6.85	5112	41	7.24834e-05	0.000151852
5112.1	8.974	5112.1	43.85	9.49691e-05	0.000162407
5112.2	11.34	5112.2	49.29	0.000120017	0.000182555
5112.3	13.94	5112.3	44.54	0.000147542	0.000164963
5112.4	16.52	5112.4	29.78	0.000174855	0.000110296
5112.5	18.47	5112.5	18.04	0.000195498	6.68145e-05
5112.6	19.15	5112.6	16.49	0.000202697	6.10737e-05
5112.7	18.41	5112.7	21	0.000194863	7.77774e-05
5112.8	17	5112.8	24.29	0.000179936	8.99626e-05
5112.9	15.88	5112.9	23.37	0.000168079	8.65552e-05
5113	15.25	5113	19.67	0.00016141	7.28515e-05
5113.1	14.86	5113.1	15.38	0.000157281	5.69626e-05
5113.2	14.97	5113.2	11.86	0.000158446	4.39256e-05
5113.3	16.48	5113.3	9.438	0.000174431	3.49552e-05
5113.4	20.44	5113.4	7.629	0.000216354	2.82552e-05
5113.5	27.47	5113.5	6.01	0.000290777	2.22589e-05
5113.6	37.47	5113.6	4.492	0.000396642	1.66367e-05
5113.7	49.57	5113.7	3.186	0.000524738	1.17997e-05
5113.8	62.35	5113.8	2.305	0.000660034	8.53671e-06
5113.9	74.32	5113.9	2.006	0.000786754	7.4293e-06
5114	83.62	5114	2.362	0.000885208	8.74782e-06
5114.1	87.23	5114.1	3.515	0.000923426	1.30182e-05
5114.2	82.81	5114.2	5.661	0.000876633	2.09663e-05
5114.3	71.25	5114.3	8.659	0.000754254	3.207e-05
5114.4	55.37	5114.4	11.67	0.00058614	4.32219e-05
5114.5	38.3	5114.5	13.45	0.000405429	4.98145e-05
5114.6	23.49	5114.6	13.05	0.000248643	4.8333e-05
5114.7	13.11	5114.7	10.63	0.000138755	3.937e-05
5114.8	7.126	5114.8	7.608	7.54053e-05	2.81774e-05
5114.9	4.37	5114.9	5.41	4.62289e-05	2.00367e-05
5115	3.552	5115	4.449	3.75692e-05	1.64774e-05
5115.1	3.698	5115.1	4.509	3.91148e-05	1.66997e-05
5115.2	4.24	5115.2	5.537	4.48527e-05	2.05071e-05
5115.3	4.921	5115.3	8.137	5.20621e-05	3.01367e-05
5115.4	5.604	5115.4	14.03	5.92927e-05	5.19626e-05
5115.5	6.193	5115.5	25.84	6.55281e-05	9.57034e-05
5115.6	6.702	5115.6	45.37	7.09166e-05	0.000168037
5115.7	7.273	5115.7	71.36	7.69615e-05	0.000264296
5115.8	8.039	5115.8	96.59	8.50708e-05	0.00035774
5115.9	8.983	5115.9	109.3	9.50644e-05	0.000404814
5116	9.903	5116	104.1	0.000104804	0.000385555
5116.1	10.47	5116.1	90.69	0.000110807	0.000335889
5116.2	10.41	5116.2	84.19	0.000110171	0.000311814
5116.3	9.726	5116.3	85.99	0.00010293	0.000318481
5116.4	8.665	5116.4	81.14	9.16979e-05	0.000300518
5116.5	7.574	5116.5	61.27	8.01481e-05	0.000226926
5116.6	6.657	5116.6	36.73	7.04402e-05	0.000136037
5116.7	5.851	5116.7	20.35	6.19075e-05	7.537e-05
5116.8	4.977	5116.8	13.5	5.26549e-05	4.99997e-05
5116.9	3.998	5116.9	11.14	4.22908e-05	4.12589e-05
5117	3.091	5117	9.806	3.26888e-05	3.63182e-05
5117.1	2.467	5117.1	8.759	2.60828e-05	3.24404e-05
5117.2	2.206	5117.2	8.241	2.33198e-05	3.05219e-05
5117.3	2.305	5117.3	8.409	2.43678e-05	3.11441e-05
5117.4	2.796	5117.4	9.33	2.95658e-05	3.45552e-05
5117.5	3.824	5117.5	11.4	4.04487e-05	4.22219e-05
5117.6	5.665	5117.6	15.56	5.99384e-05	5.76293e-05
5117.7	8.592	5117.7	23.26	9.09251e-05	8.61478e-05
5117.8	12.52	5117.8	36.06	0.000132509	0.000133555
5117.9	16.67	5117.9	53.53	0.000176443	0.000198259
5118	19.76	5118	69	0.000209155	0.000255555
5118.1	20.71	5118.1	70.76	0.000219212	0.000262074
5118.2	19.58	5118.2	54.37	0.000207249	0.00020137
5118.3	17.69	5118.3	31.4	0.000187241	0.000116296
5118.4	16.6	5118.4	17.51	0.000175702	6.48515e-05
5118.5	17.07	5118.5	16.14	0.000180677	5.97774e-05
5118.6	18.99	5118.6	20.13	0.000201003	7.45552e-05
5118.7	21.83	5118.7	22.24	0.000231069	8.237e-05
5118.8	24.94	5118.8	20.28	0.000263993	7.51108e-05
5118.9	27.67	5118.9	16.11	0.000292894	5.96663e-05
5119	29.4	5119	12.81	0.000311209	4.74441e-05
5119.1	29.92	5119.1	13.52	0.000316714	5.00737e-05
5119.2	29.55	5119.2	20.68	0.000312797	7.65923e-05
5119.3	28.2	5119.3	32.48	0.000298505	0.000120296
5119.4	24.85	5119.4	39.64	0.00026304	0.000146814
5119.5	18.98	5119.5	34.18	0.000200898	0.000126592
5119.6	12.05	5119.6	21.09	0.000127533	7.81108e-05
5119.7	6.417	5119.7	11.15	6.78995e-05	4.1296e-05
5119.8	3.082	5119.8	9.315	3.25935e-05	3.44997e-05
5119.9	1.528	5119.9	17.83	1.61421e-05	6.60367e-05
5120	0.8915	5120	39.65	9.40382e-06	0.000146852
5120.1	0.6342	5120.1	69.06	6.67992e-06	0.000255777
5120.2	0.5249	5120.2	85.88	5.52281e-06	0.000318074
5120.3	0.4791	5120.3	74.42	5.03795e-06	0.000275629
5120.4	0.4692	5120.4	44.6	4.93315e-06	0.000165185
5120.5	0.4912	5120.5	18.8	5.16605e-06	6.96293e-05
5120.6	0.5584	5120.6	6.247	5.87746e-06	2.31367e-05
5120.7	0.7081	5120.7	2.376	7.46226e-06	8.79967e-06
5120.8	1.012	5120.8	1.508	1.06795e-05	5.58486e-06
5120.9	1.581	5120.9	1.31	1.67032e-05	4.85152e-06
5121	2.541	5121	1.241	2.68662e-05	4.59597e-06
5121.1	3.947	5121.1	1.209	4.17508e-05	4.47745e-06
5121.2	5.626	5121.2	1.2	5.95256e-05	4.44412e-06
5121.3	7.109	5121.3	1.21	7.52253e-05	4.48115e-06
5121.4	7.868	5121.4	1.236	8.32605e-05	4.57745e-06
5121.5	7.69	5121.5	1.274	8.13761e-05	4.71819e-06
5121.6	6.759	5121.6	1.327	7.15201e-05	4.91449e-06
5121.7	5.458	5121.7	1.546	5.7747e-05	5.7256e-06
5121.8	4.16	5121.8	2.969	4.40058e-05	1.0996e-05
5121.9	3.123	5121.9	8.642	3.30276e-05	3.20071e-05
5122	2.453	5122	21.75	2.59346e-05	8.05552e-05
5122.1	2.153	5122.1	39.58	2.27587e-05	0.000146592
5122.2	2.221	5122.2	51.94	2.34786e-05	0.00019237
5122.3	2.698	5122.3	50.17	2.85283e-05	0.000185814
5122.4	3.6	5122.4	37.11	3.80773e-05	0.000137444
5122.5	4.773	5122.5	26.1	5.04953e-05	9.66663e-05
5122.6	5.798	5122.6	28.71	6.13464e-05	0.000106333
5122.7	6.162	5122.7	38.75	6.51999e-05	0.000143518
5122.8	5.614	5122.8	37.78	5.93985e-05	0.000139926
5122.9	4.337	5122.9	23.64	4.58796e-05	8.75552e-05
5123	2.882	5123	10.53	3.04762e-05	3.89997e-05
5123.1	1.778	5123.1	4.789	1.87887e-05	1.77367e-05
5123.2	1.201	5123.2	3.129	1.26803e-05	1.15886e-05
5123.3	1.04	5123.3	2.667	1.09759e-05	9.87745e-06
5123.4	1.148	5123.4	2.7	1.21193e-05	9.99967e-06
5123.5	1.449	5123.5	4.492	1.53058e-05	1.66367e-05
5123.6	1.897	5123.6	13.44	2.00485e-05	4.97774e-05
5123.7	2.421	5123.7	35.75	2.55959e-05	0.000132407
5123.8	2.928	5123.8	62.71	3.09632e-05	0.000232259
5123.9	3.337	5123.9	71.31	3.52931e-05	0.000264111
5124	3.61	5124	54.57	3.81832e-05	0.000202111
5124.1	3.776	5124.1	29.76	3.99406e-05	0.000110222
5124.2	3.926	5124.2	12.78	4.15285e-05	4.7333e-05
5124.3	4.153	5124.3	5.47	4.39317e-05	2.02589e-05
5124.4	4.493	5124.4	3.985	4.75311e-05	1.47589e-05
5124.5	4.93	5124.5	6.228	5.21574e-05	2.30663e-05
5124.6	5.407	5124.6	13.05	5.72071e-05	4.8333e-05
5124.7	5.829	5124.7	27.95	6.16746e-05	0.000103518
5124.8	6.099	5124.8	54.94	6.4533e-05	0.000203481
5124.9	6.171	5124.9	91.53	6.52952e-05	0.000339
5125	6.062	5125	121	6.41413e-05	0.000448148
5125.1	5.84	5125.1	120.2	6.17911e-05	0.000445185
5125.2	5.575	5125.2	86.27	5.89857e-05	0.000319518
5125.3	5.317	5125.3	45.06	5.62543e-05	0.000166889
5125.4	5.18	5125.4	18.7	5.4804e-05	6.92589e-05
5125.5	5.409	5125.5	7.496	5.72283e-05	2.77626e-05
5125.6	6.356	5125.6	3.658	6.72537e-05	1.35478e-05
5125.7	8.463	5125.7	2.511	8.95594e-05	9.29967e-06
5125.8	12.33	5125.8	2.21	0.000130497	8.18486e-06
5125.9	18.62	5125.9	2.114	0.000197086	7.8293e-06
5126	27.14	5126	2.066	0.000287283	7.65152e-06
5126.1	35.44	5126.1	2.044	0.000375151	7.57004e-06
5126.2	39.37	5126.2	2.048	0.000416756	7.58486e-06
5126.3	36.64	5126.3	2.078	0.000387855	7.69597e-06
5126.4	29.21	5126.4	2.132	0.000309197	7.89597e-06
5126.5	21.37	5126.5	2.209	0.000226199	8.18115e-06
5126.6	15.92	5126.6	2.308	0.000168503	8.54782e-06
5126.7	13	5126.7	2.434	0.00013759	9.01449e-06
5126.8	11.59	5126.8	2.616	0.000122663	9.68856e-06
5126.9	10.7	5126.9	2.962	0.000113241	1.097e-05
5127	9.808	5127	3.735	0.000103798	1.3833e-05
5127.1	8.775	5127.1	5.38	9.28624e-05	1.99256e-05
5127.2	7.676	5127.2	8.375	8.12279e-05	3.10182e-05
5127.3	6.612	5127.3	12.91	6.99638e-05	4.78145e-05
5127.4	5.624	5127.4	18.37	5.95044e-05	6.80367e-05
5127.5	4.683	5127.5	22.69	4.95425e-05	8.40367e-05
5127.6	3.766	5127.6	22.87	3.98347e-05	8.47034e-05
5127.7	2.922	5127.7	18.4	3.08997e-05	6.81478e-05
5127.8	2.217	5127.8	12.87	2.34362e-05	4.76663e-05
5127.9	1.665	5127.9	9.61	1.75925e-05	3.55923e-05
5128	1.239	5128	8.332	1.30826e-05	3.08589e-05
5128.1	0.9189	5128.1	7.59	9.69389e-06	2.81108e-05
5128.2	0.6887	5128.2	7.031	7.25688e-06	2.60404e-05
5128.3	0.5348	5128.3	6.796	5.62762e-06	2.517e-05
5128.4	0.4404	5128.4	6.827	4.62826e-06	2.52849e-05
5128.5	0.3888	5128.5	6.841	4.08199e-06	2.53367e-05
5128.6	0.366	5128.6	6.632	3.84062e-06	2.45626e-05
5128.7	0.363	5128.7	6.35	3.80886e-06	2.35182e-05
5128.8	0.3765	5128.8	6.46	3.95178e-06	2.39256e-05
5128.9	0.4072	5128.9	8.425	4.27678e-06	3.12034e-05
5129	0.4593	5129	16.09	4.82834e-06	5.95923e-05
5129.1	0.5446	5129.1	30.39	5.73137e-06	0.000112555
5129.2	0.6883	5129.2	40.29	7.25265e-06	0.000149222
5129.3	0.9359	5129.3	34.36	9.87386e-06	0.000127259
5129.4	1.355	5129.4	19.22	1.43107e-05	7.11849e-05
5129.5	2.044	5129.5	8.125	2.16048e-05	3.00923e-05
5129.6	3.172	5129.6	3.864	3.35463e-05	1.43108e-05
5129.7	5.148	5129.7	2.868	5.44652e-05	1.06219e-05
5129.8	9.18	5129.8	2.758	9.715e-05	1.02145e-05
5129.9	18.37	5129.9	2.866	0.00019444	1.06145e-05
5130	36.04	5130	3.104	0.000381503	1.1496e-05
5130.1	56.91	5130.1	3.611	0.000602443	1.33737e-05
5130.2	65.58	5130.2	4.742	0.000694228	1.75626e-05
5130.3	56.1	5130.3	6.926	0.000593868	2.56515e-05
5130.4	40.86	5130.4	10.29	0.00043253	3.81108e-05
5130.5	31.53	5130.5	13.98	0.000333758	5.17774e-05
5130.6	28.54	5130.6	15.59	0.000302104	5.77404e-05
5130.7	28.64	5130.7	13.18	0.000303163	4.88145e-05
5130.8	29.45	5130.8	8.226	0.000311738	3.04663e-05
5130.9	29.1	5130.9	4.059	0.000308033	1.5033e-05
5131	26.62	5131	2.131	0.000281778	7.89226e-06
5131.1	22.27	5131.1	2.22	0.000235727	8.22189e-06
5131.2	17.11	5131.2	5.981	0.000181101	2.21515e-05
5131.3	12.17	5131.3	20.39	0.000128804	7.55182e-05
5131.4	8.133	5131.4	57.7	8.60659e-05	0.000213703
5131.5	5.202	5131.5	127.5	5.50369e-05	0.000472222
5131.6	3.246	5131.6	223.1	3.43297e-05	0.000826296
5131.7	2.004	5131.7	316.6	2.11813e-05	0.00117259
5131.8	1.248	5131.8	376.1	1.31779e-05	0.00139296
5131.9	0.8104	5131.9	390	8.54526e-06	0.00144444
5132	0.5749	5132	349.8	6.05214e-06	0.00129556
5132.1	0.4694	5132.1	247	4.93526e-06	0.000914814
5132.2	0.4668	5132.2	124.9	4.90774e-06	0.000462592
5132.3	0.593	5132.3	46.93	6.24375e-06	0.000173814
5132.4	0.9355	5132.4	17.74	9.86963e-06	6.57034e-05
5132.5	1.632	5132.5	9.387	1.72431e-05	3.47663e-05
5132.6	2.908	5132.6	7.12	3.07515e-05	2.637e-05
5132.7	5.57	5132.7	7.221	5.89327e-05	2.67441e-05
5132.8	11.63	5132.8	9.457	0.000123087	3.50256e-05
5132.9	21.69	5132.9	13.39	0.000229587	4.95923e-05
5133	29.84	5133	16.52	0.000315867	6.11849e-05
5133.1	28.43	5133.1	16.07	0.00030094	5.95182e-05
5133.2	19.3	5133.2	12.68	0.000204285	4.69626e-05
5133.3	10.67	5133.3	9.818	0.000112924	3.63626e-05
5133.4	6.439	5133.4	9.633	6.81324e-05	3.56774e-05
5133.5	5.525	5133.5	11.63	5.84563e-05	4.30737e-05
5133.6	6.214	5133.6	14.13	6.57504e-05	5.2333e-05
5133.7	7.434	5133.7	15.28	7.86659e-05	5.65923e-05
5133.8	8.569	5133.8	13.87	9.06816e-05	5.137e-05
5133.9	9.343	5133.9	10.32	9.88756e-05	3.82219e-05
5134	9.794	5134	6.316	0.00010365	2.33923e-05
5134.1	10.13	5134.1	3.301	0.000107207	1.22256e-05
5134.2	10.51	5134.2	1.631	0.00011123	6.04041e-06
5134.3	11.03	5134.3	0.9098	0.000116735	3.3693e-06
5134.4	11.73	5134.4	0.6427	0.000124146	2.38004e-06
5134.5	12.66	5134.5	0.5455	0.000133991	2.02004e-06
5134.6	13.85	5134.6	0.5074	0.000146589	1.87893e-06
5134.7	14.94	5134.7	0.4929	0.000158128	1.82523e-06
5134.8	14.77	5134.8	0.4905	0.000156328	1.81634e-06
5134.9	12.34	5134.9	0.4962	0.000130603	1.83745e-06
5135	8.454	5135	0.51	8.94642e-05	1.88856e-06
5135.1	5.079	5135.1	0.5356	5.37348e-05	1.98337e-06
5135.2	3.116	5135.2	0.6041	3.29535e-05	2.23708e-06
5135.3	2.169	5135.3	0.9428	2.29281e-05	3.49152e-06
5135.4	1.714	5135.4	2.735	1.81112e-05	1.01293e-05
5135.5	1.525	5135.5	10.14	1.61104e-05	3.75552e-05
5135.6	1.602	5135.6	31.43	1.69255e-05	0.000116407
5135.7	2.342	5135.7	71.04	2.47595e-05	0.000263111
5135.8	5.088	5135.8	116.3	5.383e-05	0.00043074
5135.9	12.04	5135.9	149.2	0.000127427	0.000552592
5136	23.47	5136	178.3	0.000248431	0.00066037
5136.1	34.57	5136.1	221.1	0.000365941	0.000818889
5136.2	38.87	5136.2	249.1	0.000411463	0.000922592
5136.3	35.17	5136.3	216.9	0.000372293	0.000803333
5136.4	27.68	5136.4	142	0.000293	0.000525926
5136.5	20.73	5136.5	75.29	0.000219424	0.000278852
5136.6	15.8	5136.6	35.4	0.000167233	0.000131111
5136.7	12.15	5136.7	15.55	0.000128592	5.75923e-05
5136.8	8.737	5136.8	7.256	9.24601e-05	2.68737e-05
5136.9	5.739	5136.9	5.658	6.07218e-05	2.09552e-05
5137	3.978	5137	8.964	4.2079e-05	3.31997e-05
5137.1	3.72	5137.1	16.87	3.93477e-05	6.24812e-05
5137.2	4.515	5137.2	28.06	4.7764e-05	0.000103926
5137.3	5.727	5137.3	38.54	6.05948e-05	0.00014274
5137.4	6.764	5137.4	43.18	7.1573e-05	0.000159926
5137.5	7.152	5137.5	40.27	7.56806e-05	0.000149148
5137.6	6.762	5137.6	33.32	7.15518e-05	0.000123407
5137.7	5.846	5137.7	27.09	6.18546e-05	0.000100333
5137.8	4.757	5137.8	23.34	5.03259e-05	8.64441e-05
5137.9	3.718	5137.9	21.27	3.93265e-05	7.87774e-05
5138	2.821	5138	19.57	2.98305e-05	7.24812e-05
5138.1	2.094	5138.1	17.47	2.21341e-05	6.47034e-05
5138.2	1.547	5138.2	15.06	1.63433e-05	5.57774e-05
5138.3	1.18	5138.3	12.78	1.2458e-05	4.7333e-05
5138.4	0.9811	5138.4	10.89	1.03524e-05	4.0333e-05
5138.5	0.9304	5138.5	9.253	9.81564e-06	3.427e-05
5138.6	1.01	5138.6	7.698	1.06583e-05	2.85108e-05
5138.7	1.217	5138.7	6.416	1.28497e-05	2.37626e-05
5138.8	1.557	5138.8	5.703	1.64491e-05	2.11219e-05
5138.9	2.014	5138.9	5.542	2.12872e-05	2.05256e-05
5139	2.525	5139	5.612	2.66969e-05	2.07849e-05
5139.1	2.971	5139.1	5.626	3.14184e-05	2.08367e-05
5139.2	3.22	5139.2	5.589	3.40545e-05	2.06997e-05
5139.3	3.195	5139.3	5.747	3.37898e-05	2.12849e-05
5139.4	2.926	5139.4	6.364	3.0942e-05	2.357e-05
5139.5	2.516	5139.5	7.766	2.66016e-05	2.87626e-05
5139.6	2.072	5139.6	10.93	2.19012e-05	4.04812e-05
5139.7	1.677	5139.7	18.28	1.77195e-05	6.77034e-05
5139.8	1.47	5139.8	32.42	1.55281e-05	0.000120074
5139.9	1.985	5139.9	49.47	2.09802e-05	0.000183222
5140	4.665	5140	55.66	4.93519e-05	0.000206148
5140.1	11.08	5140.1	44.14	0.000117264	0.000163481
5140.2	19.92	5140.2	29.79	0.000210849	0.000110333
5140.3	26.14	5140.3	31.91	0.000276697	0.000118185
5140.4	26.38	5140.4	57.11	0.000279238	0.000211518
5140.5	23.88	5140.5	98.8	0.000252771	0.000365926
5140.6	25	5140.6	129.8	0.000264628	0.00048074
5140.7	31.31	5140.7	120.6	0.000331429	0.000446666
5140.8	37.06	5140.8	85.38	0.000392301	0.000316222
5140.9	35.81	5140.9	68.01	0.000379068	0.000251889
5141	28.76	5141	79.93	0.000304433	0.000296037
5141.1	22.38	5141.1	91.38	0.000236892	0.000338444
5141.2	19.39	5141.2	78.6	0.000205238	0.000291111
5141.3	17.16	5141.3	50.66	0.00018163	0.000187629
5141.4	13.22	5141.4	27.92	0.000139919	0.000103407
5141.5	8.259	5141.5	15.76	8.73998e-05	5.837e-05
5141.6	4.197	5141.6	9.126	4.43975e-05	3.37997e-05
5141.7	1.875	5141.7	5.013	1.98156e-05	1.85663e-05
5141.8	0.9043	5141.8	2.844	9.53933e-06	1.0533e-05
5141.9	0.603	5141.9	1.996	6.34962e-06	7.39226e-06
5142	0.5461	5142	1.758	5.74725e-06	6.51078e-06
5142.1	0.5706	5142.1	1.724	6.00662e-06	6.38486e-06
5142.2	0.6378	5142.2	1.748	6.71803e-06	6.47374e-06
5142.3	0.7476	5142.3	1.794	7.88043e-06	6.64412e-06
5142.4	0.911	5142.4	1.864	9.61026e-06	6.90337e-06
5142.5	1.152	5142.5	1.966	1.21616e-05	7.28115e-06
5142.6	1.488	5142.6	2.114	1.57187e-05	7.8293e-06
5142.7	1.872	5142.7	2.334	1.97839e-05	8.64412e-06
5142.8	2.15	5142.8	2.635	2.27269e-05	9.75893e-06
5142.9	2.155	5142.9	2.879	2.27799e-05	1.06626e-05
5143	1.853	5143	2.83	1.95827e-05	1.04812e-05
5143.1	1.388	5143.1	2.514	1.466e-05	9.31078e-06
5143.2	0.9651	5143.2	2.181	1.0183e-05	8.07745e-06
5143.3	0.6891	5143.3	1.955	7.26112e-06	7.24041e-06
5143.4	0.5393	5143.4	1.815	5.67526e-06	6.72189e-06
5143.5	0.4593	5143.5	1.739	4.82834e-06	6.44041e-06
5143.6	0.4091	5143.6	1.737	4.2969e-06	6.433e-06
5143.7	0.3711	5143.7	2.038	3.89461e-06	7.54782e-06
5143.8	0.34	5143.8	4.428	3.56537e-06	1.63997e-05
5143.9	0.3156	5143.9	14.76	3.30706e-06	5.46663e-05
5144	0.3055	5144	37.88	3.20014e-06	0.000140296
5144.1	0.3479	5144.1	62.9	3.649e-06	0.000232963
5144.2	0.5506	5144.2	68.98	5.79489e-06	0.000255481
5144.3	1.049	5144.3	53.86	1.10712e-05	0.000199481
5144.4	1.759	5144.4	35.62	1.85876e-05	0.000131926
5144.5	2.233	5144.5	27.62	2.36056e-05	0.000102296
5144.6	2.078	5144.6	29.83	2.19647e-05	0.000110481
5144.7	1.458	5144.7	37.55	1.54011e-05	0.000139074
5144.8	0.8637	5144.8	46.07	9.10952e-06	0.000170629
5144.9	0.6191	5144.9	52.85	6.52006e-06	0.00019574
5145	0.9188	5145	59.83	9.69283e-06	0.000221592
5145.1	2.374	5145.1	66.94	2.50983e-05	0.000247926
5145.2	6.756	5145.2	68.53	7.14883e-05	0.000253814
5145.3	17.15	5145.3	61.4	0.000181524	0.000227407
5145.4	35.37	5145.4	49.59	0.00037441	0.000183666
5145.5	56.41	5145.5	50.81	0.00059715	0.000188185
5145.6	67.92	5145.6	127.7	0.000719001	0.000472963
5145.7	62.26	5145.7	407.1	0.000659081	0.00150778
5145.8	45.89	5145.8	968.6	0.00048578	0.00358741
5145.9	29.76	5145.9	1642	0.00031502	0.00608148
5146	17.55	5146	2037	0.000185759	0.00754444
5146.1	8.633	5146.1	1904	9.13591e-05	0.00705185
5146.2	3.275	5146.2	1381	3.46367e-05	0.00511481
5146.3	1.104	5146.3	806.6	1.16535e-05	0.00298741
5146.4	0.5224	5146.4	398.6	5.49635e-06	0.0014763
5146.5	0.3911	5146.5	178.2	4.10634e-06	0.00066
5146.6	0.3498	5146.6	78.22	3.66912e-06	0.000289703
5146.7	0.3279	5146.7	36.76	3.43728e-06	0.000136148
5146.8	0.3144	5146.8	19.62	3.29436e-06	7.26663e-05
5146.9	0.3068	5146.9	11.82	3.2139e-06	4.37774e-05
5147	0.3051	5147	7.643	3.1959e-06	2.83071e-05
5147.1	0.3157	5147.1	5.142	3.30812e-06	1.90441e-05
5147.2	0.3612	5147.2	3.72	3.78981e-06	1.37774e-05
5147.3	0.4905	5147.3	3.137	5.15864e-06	1.16182e-05
5147.4	0.7606	5147.4	3.242	8.01805e-06	1.20071e-05
5147.5	1.184	5147.5	4.052	1.25004e-05	1.50071e-05
5147.6	1.688	5147.6	5.839	1.7836e-05	2.16256e-05
5147.7	2.134	5147.7	9.064	2.25575e-05	3.357e-05
5147.8	2.378	5147.8	14.25	2.51406e-05	5.27774e-05
5147.9	2.345	5147.9	22.5	2.47913e-05	8.3333e-05
5148	2.147	5148	36.89	2.26952e-05	0.000136629
5148.1	2.212	5148.1	63.11	2.33833e-05	0.00023374
5148.2	3.194	5148.2	106.3	3.37792e-05	0.000393703
5148.3	5.427	5148.3	162.8	5.74189e-05	0.000602963
5148.4	8.404	5148.4	212	8.89348e-05	0.000785185
5148.5	11.04	5148.5	227.9	0.000116841	0.000844074
5148.6	12.43	5148.6	212.7	0.000131556	0.000787777
5148.7	12.34	5148.7	196	0.000130603	0.000725926
5148.8	11.12	5148.8	188.3	0.000117688	0.000697407
5148.9	9.314	5148.9	170.2	9.85686e-05	0.00063037
5149	7.453	5149	131.1	7.88671e-05	0.000485555
5149.1	6.118	5149.1	84.48	6.47341e-05	0.000312889
5149.2	5.707	5149.2	46.83	6.03831e-05	0.000173444
5149.3	6.178	5149.3	23.25	6.53693e-05	8.61108e-05
5149.4	7.102	5149.4	10.92	7.51512e-05	4.04441e-05
5149.5	7.88	5149.5	5.34	8.33875e-05	1.97774e-05
5149.6	7.946	5149.6	3.15	8.40862e-05	1.16663e-05
5149.7	7.046	5149.7	2.531	7.45584e-05	9.37374e-06
5149.8	5.447	5149.8	2.689	5.76306e-05	9.95893e-06
5149.9	3.741	5149.9	3.456	3.957e-05	1.27997e-05
5150	2.398	5150	5.075	2.53524e-05	1.8796e-05
5150.1	1.552	5150.1	8.203	1.63962e-05	3.03812e-05
5150.2	1.097	5150.2	14.01	1.15793e-05	5.18886e-05
5150.3	0.8808	5150.3	24.35	9.29055e-06	9.01849e-05
5150.4	0.7969	5150.4	41.77	8.40234e-06	0.000154703
5150.5	0.7894	5150.5	68.74	8.32294e-06	0.000254592
5150.6	0.8429	5150.6	105	8.88932e-06	0.000388889
5150.7	0.9746	5150.7	145.1	1.02836e-05	0.000537407
5150.8	1.225	5150.8	178.9	1.29344e-05	0.000662592
5150.9	1.643	5150.9	194.8	1.73596e-05	0.000721481
5151	2.254	5151	186.9	2.38279e-05	0.000692222
5151.1	2.991	5151.1	162.1	3.16302e-05	0.00060037
5151.2	3.639	5151.2	136.4	3.84902e-05	0.000505185
5151.3	3.922	5151.3	115.8	4.14862e-05	0.000428889
5151.4	3.749	5151.4	93.62	3.96547e-05	0.00034674
5151.5	3.288	5151.5	67.26	3.47744e-05	0.000249111
5151.6	2.764	5151.6	43.47	2.9227e-05	0.000161
5151.7	2.279	5151.7	27.55	2.40926e-05	0.000102037
5151.8	1.856	5151.8	19.33	1.96145e-05	7.15923e-05
5151.9	1.559	5151.9	16.75	1.64703e-05	6.20367e-05
5152	1.471	5152	18.8	1.55387e-05	6.96293e-05
5152.1	1.632	5152.1	26.09	1.72431e-05	9.66293e-05
5152.2	2.047	5152.2	40.02	2.16365e-05	0.000148222
5152.3	2.705	5152.3	61.15	2.86024e-05	0.000226481
5152.4	3.614	5152.4	85.43	3.82255e-05	0.000316407
5152.5	4.887	5152.5	101	5.17022e-05	0.000374074
5152.6	6.81	5152.6	96.67	7.206e-05	0.000358037
5152.7	9.694	5152.7	75.42	0.000102591	0.000279333
5152.8	13.37	5152.8	49.57	0.000141507	0.000183592
5152.9	16.7	5152.9	29.53	0.00017676	0.00010937
5153	17.91	5153	21.85	0.00018957	8.09256e-05
5153.1	16.06	5153.1	29.61	0.000169985	0.000109666
5153.2	12.2	5153.2	55.86	0.000129121	0.000206889
5153.3	8.525	5153.3	103.4	9.02158e-05	0.000382963
5153.4	6.565	5153.4	161	6.94663e-05	0.000596296
5153.5	6.533	5153.5	197.1	6.91275e-05	0.00073
5153.6	7.862	5153.6	185.7	8.3197e-05	0.000687777
5153.7	9.642	5153.7	135.6	0.000102041	0.000502222
5153.8	10.63	5153.8	80.07	0.0001125	0.000296555
5153.9	9.743	5153.9	42.46	0.00010311	0.000157259
5154	7.107	5154	24.18	7.52042e-05	8.95552e-05
5154.1	4.093	5154.1	16.36	4.32965e-05	6.05923e-05
5154.2	1.922	5154.2	12.13	2.03132e-05	4.49256e-05
5154.3	0.7998	5154.3	8.849	8.43304e-06	3.27737e-05
5154.4	0.3446	5154.4	6.045	3.61407e-06	2.23886e-05
5154.5	0.1894	5154.5	3.928	1.97105e-06	1.45478e-05
5154.6	0.1476	5154.6	2.937	1.52853e-06	1.08774e-05
5154.7	0.1527	5154.7	3.653	1.58252e-06	1.35293e-05
5154.8	0.1904	5154.8	4.962	1.98163e-06	1.83774e-05
5154.9	0.2669	5154.9	4.322	2.7915e-06	1.60071e-05
5155	0.4001	5155	2.272	4.20162e-06	8.41449e-06
5155.1	0.6205	5155.1	1.085	6.53488e-06	4.01819e-06
5155.2	0.9739	5155.2	0.7565	1.02761e-05	2.80152e-06
5155.3	1.53	5155.3	0.5582	1.61633e-05	2.06708e-06
5155.4	2.396	5155.4	0.401	2.53312e-05	1.48486e-06
5155.5	3.617	5155.5	0.2922	3.82573e-05	1.08189e-06
5155.6	4.867	5155.6	0.2404	5.14904e-05	8.90041e-07
5155.7	5.629	5155.7	0.2881	5.95573e-05	1.06671e-06
5155.8	5.851	5155.8	0.7871	6.19075e-05	2.91486e-06
5155.9	5.794	5155.9	4.641	6.13041e-05	1.71886e-05
5156	5.573	5156	27.8	5.89645e-05	0.000102963
5156.1	5.335	5156.1	112.3	5.64449e-05	0.000415926
5156.2	5.401	5156.2	278.5	5.71436e-05	0.00103148
5156.3	6	5156.3	428.7	6.34849e-05	0.00158778
5156.4	6.97	5156.4	418.3	7.37538e-05	0.00154926
5156.5	7.809	5156.5	260.7	8.26359e-05	0.000965555
5156.6	8.11	5156.6	103.1	8.58224e-05	0.000381852
5156.7	7.829	5156.7	26.05	8.28476e-05	9.64812e-05
5156.8	7.104	5156.8	5.224	7.51724e-05	1.93478e-05
5156.9	6.063	5156.9	1.983	6.41519e-05	7.34412e-06
5157	4.85	5157	1.832	5.13105e-05	6.78486e-06
5157.1	3.629	5157.1	2.086	3.83843e-05	7.7256e-06
5157.2	2.519	5157.2	2.733	2.66333e-05	1.01219e-05
5157.3	1.603	5157.3	4.879	1.69361e-05	1.807e-05
5157.4	0.9522	5157.4	8.105	1.00464e-05	3.00182e-05
5157.5	0.5846	5157.5	8.892	6.15483e-06	3.2933e-05
5157.6	0.5105	5157.6	6.274	5.37037e-06	2.32367e-05
5157.7	1.041	5157.7	3.466	1.09865e-05	1.28367e-05
5157.8	3.043	5157.8	2.209	3.21807e-05	8.18115e-06
5157.9	6.655	5157.9	1.926	7.04191e-05	7.133e-06
5158	9.405	5158	2.046	9.95319e-05	7.57745e-06
5158.1	8.535	5158.1	2.304	9.03217e-05	8.533e-06
5158.2	5.071	5158.2	2.518	5.36501e-05	9.3256e-06
5158.3	2.098	5158.3	2.614	2.21764e-05	9.68115e-06
5158.4	0.7455	5158.4	2.623	7.85819e-06	9.71449e-06
5158.5	0.3469	5158.5	2.608	3.63842e-06	9.65893e-06
5158.6	0.2469	5158.6	2.622	2.57977e-06	9.71078e-06
5158.7	0.2163	5158.7	2.742	2.25582e-06	1.01552e-05
5158.8	0.207	5158.8	3.125	2.15737e-06	1.15737e-05
5158.9	0.2192	5158.9	4.072	2.28652e-06	1.50812e-05
5159	0.296	5159	6.037	3.09957e-06	2.23589e-05
5159.1	0.6136	5159.1	9.652	6.46184e-06	3.57478e-05
5159.2	1.72	5159.2	15.44	1.81747e-05	5.71849e-05
5159.3	4.899	5159.3	22.37	5.18292e-05	8.28515e-05
5159.4	12.19	5159.4	27.13	0.000129015	0.000100481
5159.5	25.09	5159.5	27.02	0.000265581	0.000100074
5159.6	41.74	5159.6	22.92	0.000441846	8.48886e-05
5159.7	55.86	5159.7	17.87	0.000591327	6.61849e-05
5159.8	60.36	5159.8	14.45	0.000638967	5.35182e-05
5159.9	53.5	5159.9	13.58	0.000566343	5.0296e-05
5160	40.22	5160	14.6	0.000425755	5.40737e-05
5160.1	27.08	5160.1	16.32	0.000286648	6.04441e-05
5160.2	17.6	5160.2	17.9	0.000186288	6.6296e-05
5160.3	11.94	5160.3	19.36	0.000126369	7.17034e-05
5160.4	8.721	5160.4	20.91	9.22908e-05	7.74441e-05
5160.5	6.608	5160.5	21.79	6.99215e-05	8.07034e-05
5160.6	4.919	5160.6	20.93	5.20409e-05	7.75182e-05
5160.7	3.495	5160.7	18.32	3.69658e-05	6.78515e-05
5160.8	2.386	5160.8	15.09	2.52253e-05	5.58886e-05
5160.9	1.624	5160.9	12.27	1.71584e-05	4.54441e-05
5161	1.156	5161	10.01	1.22039e-05	3.70737e-05
5161.1	0.8919	5161.1	8.829	9.40806e-06	3.26997e-05
5161.2	0.7559	5161.2	13.68	7.96829e-06	5.06663e-05
5161.3	0.7015	5161.3	42	7.39239e-06	0.000155555
5161.4	0.7065	5161.4	112.8	7.44532e-06	0.000417777
5161.5	0.7701	5161.5	201.2	8.11862e-06	0.000745185
5161.6	0.9303	5161.6	239.2	9.81458e-06	0.000885926
5161.7	1.357	5161.7	202.5	1.43318e-05	0.00075
5161.8	2.694	5161.8	138.6	2.8486e-05	0.000513333
5161.9	6.666	5161.9	91.47	7.05355e-05	0.000338777
5162	15.35	5162	60.8	0.000162469	0.000225185
5162.1	27.19	5162.1	35.94	0.000287813	0.000133111
5162.2	34.81	5162.2	17.65	0.000368482	6.537e-05
5162.3	31.75	5162.3	8.04	0.000336087	2.97774e-05
5162.4	20.72	5162.4	4.755	0.000219318	1.76108e-05
5162.5	10.02	5162.5	5.19	0.000106043	1.92219e-05
5162.6	4.213	5162.6	9.345	4.45669e-05	3.46108e-05
5162.7	2.306	5162.7	20.22	2.43784e-05	7.48886e-05
5162.8	2.135	5162.8	42.28	2.25681e-05	0.000156592
5162.9	2.786	5162.9	74.43	2.94599e-05	0.000275666
5163	4.102	5163	100.4	4.33918e-05	0.000371852
5163.1	6.048	5163.1	98.32	6.39931e-05	0.000364148
5163.2	8.449	5163.2	68.82	8.94112e-05	0.000254889
5163.3	10.8	5163.3	35.1	0.0001143	0.00013
5163.4	12.32	5163.4	14.02	0.000130392	5.19256e-05
5163.5	12.31	5163.5	5.605	0.000130286	2.07589e-05
5163.6	10.73	5163.6	4.434	0.000113559	1.64219e-05
5163.7	8.399	5163.7	7.64	8.88819e-05	2.8296e-05
5163.8	6.426	5163.8	14.06	6.79948e-05	5.20737e-05
5163.9	5.442	5163.9	20.8	5.75777e-05	7.70367e-05
5164	5.419	5164	25.08	5.73342e-05	9.28886e-05
5164.1	5.928	5164.1	29.23	6.27227e-05	0.000108259
5164.2	6.45	5164.2	38.34	6.82488e-05	0.000142
5164.3	6.57	5164.3	52.17	6.95192e-05	0.000193222
5164.4	6.061	5164.4	62.72	6.41307e-05	0.000232296
5164.5	4.985	5164.5	61.74	5.27396e-05	0.000228666
5164.6	3.697	5164.6	49.59	3.91042e-05	0.000183666
5164.7	2.576	5164.7	33.73	2.72368e-05	0.000124926
5164.8	1.791	5164.8	20.58	1.89264e-05	7.62219e-05
5164.9	1.325	5164.9	12.04	1.39931e-05	4.45923e-05
5165	1.089	5165	7.313	1.14947e-05	2.70849e-05
5165.1	0.9996	5165.1	4.98	1.05482e-05	1.84441e-05
5165.2	1.013	5165.2	4	1.06901e-05	1.48145e-05
5165.3	1.122	5165.3	3.947	1.1844e-05	1.46182e-05
5165.4	1.388	5165.4	4.989	1.466e-05	1.84774e-05
5165.5	2.02	5165.5	8.233	2.13507e-05	3.04923e-05
5165.6	3.49	5165.6	15.85	3.69128e-05	5.87034e-05
5165.7	6.457	5165.7	28.15	6.83229e-05	0.000104259
5165.8	11.29	5165.8	40.37	0.000119487	0.000149518
5165.9	17.35	5165.9	48.12	0.000183642	0.000178222
5166	22.84	5166	52.66	0.000241761	0.000195037
5166.1	25.99	5166.1	54.71	0.000275109	0.000202629
5166.2	26.27	5166.2	52.62	0.000278073	0.000194889
5166.3	24.26	5166.3	49.63	0.000256794	0.000183814
5166.4	20.85	5166.4	52.59	0.000220694	0.000194777
5166.5	16.91	5166.5	62.77	0.000178984	0.000232481
5166.6	13.19	5166.6	73.16	0.000139602	0.000270963
5166.7	9.992	5166.7	74.38	0.000105746	0.000275481
5166.8	7.384	5166.8	63.16	7.81366e-05	0.000233926
5166.9	5.579	5166.9	45.27	5.9028e-05	0.000167666
5167	4.867	5167	29.09	5.14904e-05	0.00010774
5167.1	5.235	5167.1	18.66	5.53863e-05	6.91108e-05
5167.2	6.132	5167.2	13.56	6.48823e-05	5.02219e-05
5167.3	6.646	5167.3	11.7	7.03238e-05	4.3333e-05
5167.4	6.155	5167.4	11.55	6.51258e-05	4.27774e-05
5167.5	4.855	5167.5	13.01	5.13634e-05	4.81849e-05
5167.6	3.445	5167.6	17.1	3.64364e-05	6.3333e-05
5167.7	2.434	5167.7	24.76	2.57335e-05	9.17034e-05
5167.8	1.877	5167.8	36.68	1.98368e-05	0.000135852
5167.9	1.588	5167.9	55.44	1.67773e-05	0.000205333
5168	1.391	5168	81.76	1.46918e-05	0.000302814
5168.1	1.203	5168.1	101.1	1.27015e-05	0.000374444
5168.2	1.02	5168.2	93.37	1.07642e-05	0.000345814
5168.3	0.8647	5168.3	63.51	9.1201e-06	0.000235222
5168.4	0.7559	5168.4	35.13	7.96829e-06	0.000130111
5168.5	0.6961	5168.5	20.24	7.33522e-06	7.49626e-05
5168.6	0.6765	5168.6	16.1	7.12773e-06	5.96293e-05
5168.7	0.6904	5168.7	16.34	7.27488e-06	6.05182e-05
5168.8	0.7419	5168.8	15.85	7.82008e-06	5.87034e-05
5168.9	0.8502	5168.9	12.8	8.9666e-06	4.74071e-05
5169	1.052	5169	8.577	1.1103e-05	3.17663e-05
5169.1	1.407	5169.1	5.09	1.48612e-05	1.88515e-05
5169.2	2.013	5169.2	2.995	2.12766e-05	1.10923e-05
5169.3	3.042	5169.3	1.978	3.21701e-05	7.3256e-06
5169.4	4.772	5169.4	1.568	5.04847e-05	5.80708e-06
5169.5	7.508	5169.5	1.515	7.94493e-05	5.61078e-06
5169.6	11.25	5169.6	1.818	0.000119064	6.733e-06
5169.7	15.18	5169.7	2.821	0.000160669	1.04478e-05
5169.8	17.56	5169.8	5.488	0.000185865	2.03256e-05
5169.9	16.89	5169.9	11.48	0.000178772	4.25182e-05
5170	13.3	5170	22.05	0.000140766	8.16663e-05
5170.1	8.781	5170.1	35.65	9.2926e-05	0.000132037
5170.2	5.382	5170.2	47.59	5.69425e-05	0.000176259
5170.3	3.55	5170.3	54.88	3.7548e-05	0.000203259
5170.4	2.624	5170.4	60.84	2.77449e-05	0.000225333
5170.5	2.012	5170.5	66.49	2.1266e-05	0.000246259
5170.6	1.5	5170.6	61.31	1.58457e-05	0.000227074
5170.7	1.072	5170.7	41.91	1.13147e-05	0.000155222
5170.8	0.7494	5170.8	23.14	7.89948e-06	8.57034e-05
5170.9	0.5333	5170.9	15.62	5.61174e-06	5.78515e-05
5171	0.4012	5171	18.05	4.21327e-06	6.68515e-05
5171.1	0.3253	5171.1	29.82	3.40975e-06	0.000110444
5171.2	0.2827	5171.2	51.26	2.95877e-06	0.000189852
5171.3	0.2585	5171.3	73.27	2.70257e-06	0.00027137
5171.4	0.2447	5171.4	78.4	2.55648e-06	0.00029037
5171.5	0.2375	5171.5	60.7	2.48026e-06	0.000224814
5171.6	0.2358	5171.6	34.21	2.46226e-06	0.000126703
5171.7	0.2399	5171.7	14.69	2.50566e-06	5.44071e-05
5171.8	0.252	5171.8	5.407	2.63376e-06	2.00256e-05
5171.9	0.2782	5171.9	2.198	2.91113e-06	8.14041e-06
5172	0.3314	5172	1.324	3.47433e-06	4.90337e-06
5172.1	0.4391	5172.1	1.247	4.61449e-06	4.61819e-06
5172.2	0.6676	5172.2	1.63	7.03351e-06	6.03671e-06
5172.3	1.17	5172.3	2.655	1.23522e-05	9.833e-06
5172.4	2.208	5172.4	4.825	2.33409e-05	1.787e-05
5172.5	4.03	5172.5	8.782	4.26295e-05	3.25256e-05
5172.6	6.611	5172.6	14.83	6.99533e-05	5.49256e-05
5172.7	9.511	5172.7	22.39	0.000100654	8.29256e-05
5172.8	12.13	5172.8	29.89	0.00012838	0.000110703
5172.9	14.18	5172.9	35.44	0.000150082	0.000131259
5173	15.9	5173	37.64	0.000168291	0.000139407
5173.1	17.97	5173.1	36.31	0.000190205	0.000134481
5173.2	20.79	5173.2	32.66	0.000220059	0.000120963
5173.3	23.74	5173.3	29.39	0.000251289	0.000108852
5173.4	25.36	5173.4	31.44	0.000268439	0.000116444
5173.5	24.57	5173.5	48.91	0.000260076	0.000181148
5173.6	21.48	5173.6	97.33	0.000227364	0.000360481
5173.7	17.25	5173.7	169.4	0.000182583	0.000627407
5173.8	13.27	5173.8	212.1	0.000140449	0.000785555
5173.9	10.27	5173.9	188.4	0.000108689	0.000697777
5174	8.116	5174	127.5	8.58859e-05	0.000472222
5174.1	6.372	5174.1	73.08	6.74231e-05	0.000270666
5174.2	4.777	5174.2	39.12	5.05376e-05	0.000144889
5174.3	3.336	5174.3	21.64	3.52825e-05	8.01478e-05
5174.4	2.16	5174.4	13.8	2.28328e-05	5.11108e-05
5174.5	1.31	5174.5	10.42	1.38343e-05	3.85923e-05
5174.6	0.7586	5174.6	8.901	7.99688e-06	3.29663e-05
5174.7	0.4349	5174.7	8.311	4.57003e-06	3.07812e-05
5174.8	0.2584	5174.8	8.326	2.70151e-06	3.08367e-05
5174.9	0.1685	5174.9	8.771	1.74979e-06	3.24849e-05
5175	0.1325	5175	9.475	1.36867e-06	3.50923e-05
5175.1	0.142	5175.1	10.31	1.46925e-06	3.81849e-05
5175.2	0.1964	5175.2	11.3	2.04515e-06	4.18515e-05
5175.3	0.2792	5175.3	12.63	2.92171e-06	4.67774e-05
5175.4	0.3574	5175.4	14.43	3.74958e-06	5.34441e-05
5175.5	0.4135	5175.5	16.58	4.34348e-06	6.14071e-05
5175.6	0.4608	5175.6	18.68	4.84422e-06	6.91849e-05
5175.7	0.5179	5175.7	20.32	5.44871e-06	7.52589e-05
5175.8	0.602	5175.8	21.1	6.33903e-06	7.81478e-05
5175.9	0.7918	5175.9	20.67	8.34835e-06	7.65552e-05
5176	1.401	5176	19.32	1.47976e-05	7.15552e-05
5176.1	3.045	5176.1	19.88	3.22018e-05	7.36293e-05
5176.2	5.756	5176.2	30.05	6.09018e-05	0.000111296
5176.3	7.915	5176.3	54.7	8.3758e-05	0.000202592
5176.4	8.038	5176.4	78.88	8.50602e-05	0.000292148
5176.5	7.173	5176.5	79.43	7.59029e-05	0.000294185
5176.6	6.865	5176.6	57.44	7.26422e-05	0.00021274
5176.7	6.7	5176.7	35.14	7.08955e-05	0.000130148
5176.8	5.806	5176.8	27.11	6.14311e-05	0.000100407
5176.9	4.571	5176.9	30.32	4.83568e-05	0.000112296
5177	4.033	5177	35.26	4.26613e-05	0.000130592
5177.1	4.685	5177.1	36.61	4.95637e-05	0.000135592
5177.2	6.008	5177.2	34.39	6.35696e-05	0.00012737
5177.3	6.916	5177.3	31.21	7.31821e-05	0.000115592
5177.4	6.7	5177.4	29.74	7.08955e-05	0.000110148
5177.5	5.505	5177.5	31.03	5.82446e-05	0.000114926
5177.6	4.017	5177.6	34.86	4.24919e-05	0.000129111
5177.7	2.808	5177.7	40.59	2.96928e-05	0.000150333
5177.8	2.017	5177.8	46.88	2.13189e-05	0.000173629
5177.9	1.552	5177.9	51.33	1.63962e-05	0.000190111
5178	1.339	5178	51.82	1.41413e-05	0.000191926
5178.1	1.375	5178.1	47.61	1.45224e-05	0.000176333
5178.2	1.64	5178.2	39.15	1.73278e-05	0.000145
5178.3	1.95	5178.3	28.85	2.06096e-05	0.000106852
5178.4	2.002	5178.4	20.78	2.11601e-05	7.69626e-05
5178.5	1.653	5178.5	18.32	1.74654e-05	6.78515e-05
5178.6	1.108	5178.6	22.42	1.16958e-05	8.30367e-05
5178.7	0.7036	5178.7	31.57	7.41462e-06	0.000116926
5178.8	0.7478	5178.8	42.44	7.88254e-06	0.000157185
5178.9	1.833	5178.9	51.2	1.9371e-05	0.000189629
5179	5.004	5179	55.41	5.29408e-05	0.000205222
5179.1	10.47	5179.1	54.71	0.000110807	0.000202629
5179.2	15.66	5179.2	49.72	0.00016575	0.000184148
5179.3	16.56	5179.3	41.17	0.000175278	0.000152481
5179.4	12.44	5179.4	30.67	0.000131662	0.000113592
5179.5	6.866	5179.5	20.71	7.26528e-05	7.67034e-05
5179.6	3.256	5179.6	13.12	3.44356e-05	4.85923e-05
5179.7	2.003	5179.7	8.232	2.11707e-05	3.04886e-05
5179.8	1.956	5179.8	5.611	2.06731e-05	2.07812e-05
5179.9	2.236	5179.9	5.163	2.36374e-05	1.91219e-05
5180	2.497	5180	8.162	2.64004e-05	3.02293e-05
5180.1	2.642	5180.1	17.72	2.79355e-05	6.56293e-05
5180.2	2.644	5180.2	35.03	2.79566e-05	0.00012974
5180.3	2.508	5180.3	51.85	2.65169e-05	0.000192037
5180.4	2.319	5180.4	53.86	2.4516e-05	0.000199481
5180.5	2.339	5180.5	38.88	2.47278e-05	0.000144
5180.6	3.103	5180.6	21.36	3.28158e-05	7.91108e-05
5180.7	5.251	5180.7	14	5.55556e-05	5.18515e-05
5180.8	8.74	5180.8	17.48	9.24919e-05	6.47404e-05
5180.9	12.15	5180.9	27.54	0.000128592	0.000102
5181	13.49	5181	39.46	0.000142778	0.000146148
5181.1	12.01	5181.1	46.69	0.00012711	0.000172926
5181.2	8.875	5181.2	43.72	9.39211e-05	0.000161926
5181.3	5.887	5181.3	31.65	6.22886e-05	0.000117222
5181.4	4.112	5181.4	17.56	4.34976e-05	6.50367e-05
5181.5	3.528	5181.5	7.716	3.73151e-05	2.85774e-05
5181.6	3.524	5181.6	3.152	3.72728e-05	1.16737e-05
5181.7	3.47	5181.7	1.662	3.67011e-05	6.15523e-06
5181.8	3.103	5181.8	1.267	3.28158e-05	4.69226e-06
5181.9	2.547	5181.9	1.158	2.69298e-05	4.28856e-06
5182	2.049	5182	1.132	2.16577e-05	4.19226e-06
5182.1	1.723	5182.1	1.151	1.82065e-05	4.26263e-06
5182.2	1.52	5182.2	1.216	1.60574e-05	4.50337e-06
5182.3	1.348	5182.3	1.338	1.42366e-05	4.95523e-06
5182.4	1.159	5182.4	1.533	1.22357e-05	5.67745e-06
5182.5	0.9612	5182.5	1.839	1.01417e-05	6.81078e-06
5182.6	0.7908	5182.6	2.336	8.33776e-06	8.65152e-06
5182.7	0.6714	5182.7	3.197	7.07374e-06	1.18404e-05
5182.8	0.597	5182.8	4.723	6.2861e-06	1.74923e-05
5182.9	0.5506	5182.9	7.292	5.79489e-06	2.70071e-05
5183	0.5197	5183	11.11	5.46776e-06	4.11478e-05
5183.1	0.4975	5183.1	15.64	5.23274e-06	5.79256e-05
5183.2	0.4812	5183.2	19.25	5.06018e-06	7.1296e-05
5183.3	0.4687	5183.3	19.97	4.92785e-06	7.39626e-05
5183.4	0.4586	5183.4	17.31	4.82093e-06	6.41108e-05
5183.5	0.4493	5183.5	12.92	4.72248e-06	4.78515e-05
5183.6	0.4402	5183.6	9.044	4.62614e-06	3.3496e-05
5183.7	0.4312	5183.7	6.899	4.53086e-06	2.55515e-05
5183.8	0.4236	5183.8	6.685	4.4504e-06	2.47589e-05
5183.9	0.4179	5183.9	8.932	4.39006e-06	3.30812e-05
5184	0.4151	5184	15.68	4.36042e-06	5.80737e-05
5184.1	0.4155	5184.1	30.04	4.36465e-06	0.000111259
5184.2	0.421	5184.2	52.46	4.42288e-06	0.000194296
5184.3	0.4369	5184.3	79.31	4.5912e-06	0.00029374
5184.4	0.4753	5184.4	108.6	4.99772e-06	0.000402222
5184.5	0.5662	5184.5	139.6	5.96004e-06	0.000517037
5184.6	0.9044	5184.6	161.7	9.54039e-06	0.000598889
5184.7	3.141	5184.7	159.3	3.32181e-05	0.00059
5184.8	15.57	5184.8	130.7	0.000164798	0.000484074
5184.9	55.77	5184.9	92.24	0.000590375	0.000341629
5185	126.2	5185	61.47	0.00133598	0.000227666
5185.1	184.6	5185.1	44.33	0.00195423	0.000164185
5185.2	180	5185.2	38.44	0.00190553	0.00014237
5185.3	118.4	5185.3	39.76	0.00125341	0.000147259
5185.4	52.54	5185.4	44.53	0.00055618	0.000164926
5185.5	16.66	5185.5	49.11	0.000176337	0.000181889
5185.6	5.667	5185.6	51.28	5.99596e-05	0.000189926
5185.7	3.774	5185.7	51.74	3.99194e-05	0.000191629
5185.8	3.542	5185.8	53.96	3.74633e-05	0.000199852
5185.9	3.47	5185.9	62.89	3.67011e-05	0.000232926
5186	3.435	5186	83.65	3.63306e-05	0.000309814
5186.1	3.387	5186.1	116.6	3.58224e-05	0.000431852
5186.2	3.171	5186.2	148.2	3.35357e-05	0.000548889
5186.3	2.683	5186.3	156.4	2.83695e-05	0.000579259
5186.4	2.035	5186.4	136.8	2.15095e-05	0.000506666
5186.5	1.449	5186.5	107.1	1.53058e-05	0.000396666
5186.6	1.04	5186.6	85.47	1.09759e-05	0.000316555
5186.7	0.7929	5186.7	78.61	8.35999e-06	0.000291148
5186.8	0.6527	5186.8	85.59	6.87577e-06	0.000317
5186.9	0.5782	5186.9	100.1	6.08707e-06	0.00037074
5187	0.5451	5187	112.2	5.73666e-06	0.000415555
5187.1	0.5379	5187.1	113.3	5.66044e-06	0.000419629
5187.2	0.5476	5187.2	101.8	5.76313e-06	0.000377037
5187.3	0.5725	5187.3	82.31	6.02673e-06	0.000304852
5187.4	0.6298	5187.4	61	6.63334e-06	0.000225926
5187.5	0.8272	5187.5	42.92	8.72311e-06	0.000158963
5187.6	1.652	5187.6	31.01	1.74548e-05	0.000114852
5187.7	4.611	5187.7	25.54	4.87803e-05	9.45923e-05
5187.8	12.43	5187.8	24.31	0.000131556	9.00367e-05
5187.9	26.56	5187.9	24.44	0.000281143	9.05182e-05
5188	42.63	5188	24.53	0.000451268	9.08515e-05
5188.1	50.3	5188.1	25.22	0.000532467	9.34071e-05
5188.2	42.87	5188.2	28.33	0.000453809	0.000104926
5188.3	26.78	5188.3	35.1	0.000283472	0.00013
5188.4	15.63	5188.4	43.22	0.000165433	0.000160074
5188.5	15.25	5188.5	46.08	0.00016141	0.000170666
5188.6	18.48	5188.6	40.14	0.000195604	0.000148666
5188.7	16.26	5188.7	29.73	0.000172102	0.000110111
5188.8	9.607	5188.8	20.21	0.00010167	7.48515e-05
5188.9	4.501	5188.9	13.04	4.76158e-05	4.8296e-05
5189	2.661	5189	8.038	2.81366e-05	2.977e-05
5189.1	2.699	5189.1	4.899	2.85389e-05	1.81441e-05
5189.2	3.665	5189.2	3.091	3.87655e-05	1.14478e-05
5189.3	5.277	5189.3	2.103	5.58309e-05	7.78856e-06
5189.4	7.053	5189.4	1.581	7.46325e-05	5.85523e-06
5189.5	8.154	5189.5	1.309	8.62882e-05	4.84782e-06
5189.6	7.95	5189.6	1.165	8.41286e-05	4.31449e-06
5189.7	6.553	5189.7	1.08	6.93392e-05	3.99967e-06
5189.8	4.669	5189.8	1.026	4.93943e-05	3.79967e-06
5189.9	2.985	5189.9	0.9913	3.15666e-05	3.67115e-06
5190	1.791	5190	0.972	1.89264e-05	3.59967e-06
5190.1	1.056	5190.1	0.9685	1.11453e-05	3.58671e-06
5190.2	0.6407	5190.2	0.9841	6.74873e-06	3.64449e-06
5190.3	0.4226	5190.3	1.026	4.43982e-06	3.79967e-06
5190.4	0.3172	5190.4	1.134	3.324e-06	4.19967e-06
5190.5	0.2717	5190.5	2.004	2.84231e-06	7.42189e-06
5190.6	0.2566	5190.6	8.99	2.68246e-06	3.3296e-05
5190.7	0.2568	5190.7	31.48	2.68458e-06	0.000116592
5190.8	0.2655	5190.8	67.45	2.77668e-06	0.000249814
5190.9	0.2803	5190.9	129.5	2.93336e-06	0.000479629
5191	0.3024	5191	235.9	3.16732e-06	0.000873703
5191.1	0.3471	5191.1	309.4	3.64054e-06	0.00114593
5191.2	0.5174	5191.2	260.4	5.44342e-06	0.000964444
5191.3	1.301	5191.3	144.3	1.3739e-05	0.000534444
5191.4	3.933	5191.4	60.79	4.16026e-05	0.000225148
5191.5	9.55	5191.5	27.67	0.000101067	0.000102481
5191.6	17.57	5191.6	18.23	0.000185971	6.75182e-05
5191.7	26.26	5191.7	13.9	0.000277967	5.14812e-05
5191.8	32.43	5191.8	9.747	0.000343286	3.60997e-05
5191.9	31.57	5191.9	6.055	0.000334182	2.24256e-05
5192	25.34	5192	3.475	0.000268228	1.287e-05
5192.1	22.81	5192.1	1.98	0.000241444	7.333e-06
5192.2	28.64	5192.2	1.209	0.000303163	4.47745e-06
5192.3	37.72	5192.3	0.8328	0.000399288	3.08412e-06
5192.4	42.09	5192.4	0.6558	0.000445551	2.42856e-06
5192.5	38.15	5192.5	0.5792	0.000403841	2.14486e-06
5192.6	28.37	5192.6	0.5583	0.000300305	2.06745e-06
5192.7	17.76	5192.7	0.5761	0.000187982	2.13337e-06
5192.8	9.675	5192.8	0.6329	0.00010239	2.34374e-06
5192.9	4.777	5192.9	0.7459	5.05376e-05	2.76226e-06
5193	2.251	5193	0.9533	2.37962e-05	3.53041e-06
5193.1	1.09	5193.1	1.315	1.15052e-05	4.87004e-06
5193.2	0.6081	5193.2	1.893	6.40361e-06	7.01078e-06
5193.3	0.4365	5193.3	2.689	4.58697e-06	9.95893e-06
5193.4	0.4257	5193.4	3.682	4.47263e-06	1.36367e-05
5193.5	0.5665	5193.5	5.254	5.96321e-06	1.94589e-05
5193.6	0.9651	5193.6	9.747	1.0183e-05	3.60997e-05
5193.7	1.786	5193.7	23.51	1.88734e-05	8.70737e-05
5193.8	2.975	5193.8	48.23	3.14608e-05	0.000178629
5193.9	3.961	5193.9	68.21	4.18991e-05	0.000252629
5194	4.091	5194	69.19	4.32753e-05	0.000256259
5194.1	3.496	5194.1	58.94	3.69763e-05	0.000218296
5194.2	2.986	5194.2	48.78	3.15772e-05	0.000180666
5194.3	3.163	5194.3	41.08	3.3451e-05	0.000152148
5194.4	4.086	5194.4	36.95	4.32224e-05	0.000136852
5194.5	5.544	5194.5	39.17	5.86575e-05	0.000145074
5194.6	7.244	5194.6	50.63	7.66545e-05	0.000187518
5194.7	8.843	5194.7	70.39	9.35823e-05	0.000260703
5194.8	10.01	5194.8	89.5	0.000105937	0.000331481
5194.9	10.62	5194.9	94.26	0.000112395	0.000349111
5195	10.93	5195	78.34	0.000115676	0.000290148
5195.1	11.5	5195.1	50.56	0.000121711	0.000187259
5195.2	12.85	5195.2	25.9	0.000136002	9.59256e-05
5195.3	14.9	5195.3	11.61	0.000157705	4.29997e-05
5195.4	16.78	5195.4	5.741	0.000177607	2.12626e-05
5195.5	17.21	5195.5	4.048	0.000182159	1.49923e-05
5195.6	15.78	5195.6	4.075	0.000167021	1.50923e-05
5195.7	13.92	5195.7	5.217	0.00014733	1.93219e-05
5195.8	12.62	5195.8	7.832	0.000133567	2.90071e-05
5195.9	10.04	5195.9	12.91	0.000106254	4.78145e-05
5196	5.603	5196	22.19	5.92821e-05	8.21849e-05
5196.1	2.107	5196.1	38.46	2.22717e-05	0.000142444
5196.2	0.8071	5196.2	63.68	8.51032e-06	0.000235852
5196.3	0.6266	5196.3	90.51	6.59946e-06	0.000335222
5196.4	0.8416	5196.4	96.8	8.87556e-06	0.000358518
5196.5	1.437	5196.5	70.07	1.51788e-05	0.000259518
5196.6	2.58	5196.6	31.99	2.72791e-05	0.000118481
5196.7	4.099	5196.7	9.038	4.336e-05	3.34737e-05
5196.8	5.174	5196.8	1.885	5.47405e-05	6.98115e-06
5196.9	4.969	5196.9	0.5532	5.25702e-05	2.04856e-06
5197	3.606	5197	0.3619	3.81409e-05	1.34004e-06
5197.1	2.004	5197.1	0.3492	2.11813e-05	1.293e-06
5197.2	0.8793	5197.2	0.3718	9.27467e-06	1.37671e-06
5197.3	0.3202	5197.3	0.414	3.35576e-06	1.533e-06
5197.4	0.1118	5197.4	0.4874	1.14953e-06	1.80486e-06
5197.5	0.05642	5197.5	0.6275	5.63254e-07	2.32374e-06
5197.6	0.05348	5197.6	0.9142	5.3213e-07	3.3856e-06
5197.7	0.06872	5197.7	1.491	6.93468e-07	5.52189e-06
5197.8	0.09546	5197.8	2.536	9.76551e-07	9.39226e-06
5197.9	0.1356	5197.9	4.12	1.40149e-06	1.52589e-05
5198	0.1964	5198	6.003	2.04515e-06	2.2233e-05
5198.1	0.3102	5198.1	7.586	3.24989e-06	2.8096e-05
5198.2	0.5962	5198.2	8.39	6.27763e-06	3.10737e-05
5198.3	1.284	5198.3	8.665	1.3559e-05	3.20923e-05
5198.4	2.524	5198.4	8.977	2.66863e-05	3.32478e-05
5198.5	4.134	5198.5	9.113	4.37305e-05	3.37515e-05
5198.6	5.658	5198.6	8.616	5.98643e-05	3.19108e-05
5198.7	6.757	5198.7	8.682	7.14989e-05	3.21552e-05
5198.8	7.523	5198.8	13.02	7.96081e-05	4.82219e-05
5198.9	8.474	5198.9	27.99	8.96759e-05	0.000103666
5199	10.05	5199	55.48	0.00010636	0.000205481
5199.1	11.99	5199.1	77.57	0.000126898	0.000287296
5199.2	13.37	5199.2	71.21	0.000141507	0.00026374
5199.3	13.38	5199.3	44.52	0.000141613	0.000164889
5199.4	11.83	5199.4	23.47	0.000125204	8.69256e-05
5199.5	9.237	5199.5	16.13	9.77534e-05	5.97404e-05
5199.6	6.505	5199.6	15.88	6.88311e-05	5.88145e-05
5199.7	4.412	5199.7	17.05	4.66736e-05	6.31478e-05
[truncated: 28,003 more rows]
