# Supplementary material for: Enhancing cap-independent translation of linear mRNA
Source: Nat Commun. 2025 Oct 16;16:9205. doi: 10.1038/s41467-025-64257-6 (PMC12532787; doi:10.1038/s41467-025-64257-6)
Supplement: Supplementary file 11 — Source Data [file 41467_2025_64257_MOESM11_ESM.zip › Source Data/Figure 3/IVT yields and priming efficiencies.xlsx]

## Sheet: summary
DNA template		primer	yield (μg)			priming efficiency (%)			5′ heterogeneity (%)
design	promoter		replicate 1	replicate 2	replicate 3	replicate 1	replicate 2	replicate 3	replicate 1	replicate 2	replicate 3
tCLuc	A-inserted φ6.5	CleanCap	127.09	127.75	124.49	94.6284	94.6905	94.1063	11.2709	11.4248	12.3797
tCLuc	A-inserted φ6.5	CleaN3	125.99	124.8	124.84	97.7067	97.6335	97.6064	6.08762	6.46815	6.29043
tiEMCV-EGFP	A-inserted φ6.5	CleanCap	125.86	125.25	124.22	94.9128	94.8694	94.9034	11.3157	11.6055	10.2499
tiEMCV-EGFP	A-inserted φ6.5	CleaN3	126.97	125.84	123.1	95.0252	95.8367	95.0615	12.8536	11.0165	13.3318
tiEMCV-Cas9	A-inserted φ6.5	CleanCap	131.47	129.91	130.11	97.4135	97.1588	97.3094	8.35987	8.12104	8.36221
tiEMCV-Cas9	A-inserted φ6.5	CleaN3	132.77	132.35	128.24	97.735	97.8263	97.4086	7.84709	6.80127	8.33955
tiEMCV-EGFP	φ2.5	CleaN3	121.28	123.13	120.15	89.5374	88.6162	91.2777	12.6514	13.7056	10.6488
tiEMCV-EGFP	φ6.5	CleaN3	125.63	119.34	119.7	96.962	96.9175	97.6621	3.03799	3.08248	2.33793
