# Supplementary material for: Enhancing cap-independent translation of linear mRNA
Source: Nat Commun. 2025 Oct 16;16:9205. doi: 10.1038/s41467-025-64257-6 (PMC12532787; doi:10.1038/s41467-025-64257-6)
Supplement: Supplementary file 11 — Source Data [file 41467_2025_64257_MOESM11_ESM.zip › Source Data/Figure 3/Priming efficiency and heterogeneity LC-MS analysis.xlsx]

## Sheet: LC-MS
DNA template (promoter)	primer	retention time (min)	mass found (Da)	proposed sequence	comments	mass calculated (Da)	error (ppm)	ε (1/(M*cm))	A (replicate 1)	A (replicate 2)	A (replicate 3)	A1/ε	A2/ε	A3/ε	5′ heterogeneity (%) (replicate 1)	5′ heterogeneity (%) (replicate 2)	5′ heterogeneity (%) (replicate 3)	priming efficiency (%) (replicate 1)	priming efficiency (%) (replicate 2)	priming efficiency (%) (replicate 3)
tCLuc (A-inserted φ6.5)	non-primed	10.9	5221	-GGAGACCCAAGCUUGGP	non-primed, -A	5221.15	-27.9939	180160	11301	11644	8200	0.0627276	0.0646314	0.0455151	53.1377	52.7445	52.806	n/a	n/a	n/a
		11.8	5566.4	GGGAGACCCAAGCUUGGP	non-primed, G instead of A	5566.35	8.27831	192240	10722	11935	8595	0.055774	0.0620839	0.0447097
		12.5	5550.2	AGGAGACCCAAGCUUGGP	non-primed	5550.35	-27.9117	195180	27578	29938	21981	0.141295	0.153387	0.112619
		13	5911.7	GGGGAGACCCAAGCUUGGP	non-primed, G instead of A, +G	5911.56	23.3982	204320	1649	1783	1535	0.00807067	0.00872651	0.00751273
		13.1	5895.4	GAGGAGACCCAAGCUUGGP	non-primed, +G (terminal*)	5895.56	-27.5936	207260	2260	2471	2118	0.0109042	0.0119222	0.010219
		13.5	5895.7	AGGGAGACCCAAGCUUGGP	non-primed, +G (non-terminal*)	5895.56	23.2921	207260	4713	4941	3742	0.0227396	0.0238396	0.0180546
tCLuc (A-inserted φ6.5)	CleanCap	12.4	5550.4	-AGGAGACCCAAGCUUGGP	non-primed	5550.35	8.122	195180	2791	2821	3066	0.0142996	0.0144533	0.0157086	11.2709	11.4248	12.3797	94.6284	94.6905	94.1063
		14.2	6021.5	XAGGAGACCCAAGCUUGG-	primed, ->P	6021.61	-18.3423	206580	946	1051	994	0.00457934	0.00508762	0.0048117
		15.8	6083.5	XAGGAGACCCAAGCUUGGP	primed	6083.57	-12.1984	206580	47849	48759	47250	0.231625	0.23603	0.228725
		16.8	6428.8	XAGGGAGACCCAAGCUUGGP	primed, +G	6428.78	2.80457	218660	2075	2193	2097	0.00948962	0.0100293	0.00959023
		17.7	6773.8	XAGGGGAGACCCAAGCUUGGP	primed, +2G	6773.99	-28.0086	230740	1434	1527	1776	0.00621479	0.00661784	0.00769697
tCLuc (A-inserted φ6.5)	CleaN3	12.5	5550.2	-AGGAGACCCAAGCUUGGP	non-primed	5550.35	-27.9117	195180	1218	1273	1191	0.00624039	0.00652218	0.00610206	6.08762	6.46815	6.29043	97.7067	97.6335	97.6064
		14.6	5527.5	YAGGAGACCCAAGCUUGG-	primed, ->P	5527.43	12.2733	195180	865	1019	816	0.00443181	0.00522082	0.00418076
		16.2	5589.3	YAGGAGACCCAAGCUUGGP	primed	5589.4	-17.1611	195180	49014	49295	45812	0.251122	0.252562	0.234717
		17.2	5934.8	YAGGGAGACCCAAGCUUGGP	primed, +G	5934.6	33.0806	207260	2140	2343	2059	0.0103252	0.0113046	0.00993438
tiEMCV-EGFP (A-inserted φ6.5)	non-primed	11.1	5245.2	-GGAGAGAUAUCACGCGP	non-primed, -A	5245.17	5.30774	188110	9593	10534	4846	0.0509968	0.0559991	0.0257615	54.974	53.737	54.0499	n/a	n/a	n/a
		12	5590.5	GGGAGAGAUAUCACGCGP	non-primed, G instead of A	5590.38	21.4798	200190	11070	11804	5684	0.0552975	0.058964	0.028393
		12.8	5574.4	AGGAGAGAUAUCACGCGP	non-primed	5574.38	3.4228	203130	21007	23788	11041	0.103417	0.117107	0.0543544
		13.4	5919.5	GAGGAGAGAUAUCACGCGP	non-primed, +G (terminal*)	5919.59	-14.9808	215210	896	955	457	0.00416338	0.00443753	0.00212351
		13.8	5919.5	AGGGAGAGAUAUCACGCGP	non-primed, +G (non-terminal*)	5919.59	-14.9808	215210	3402	3578	1648	0.0158078	0.0166256	0.00765764
tiEMCV-EGFP (A-inserted φ6.5)	CleanCap	12.7	5574.5	-AGGAGAGAUAUCACGCGP	non-primed	5574.38	21.362	203130	3620	2028	2240	0.0178211	0.00998375	0.0110274	11.3157	11.6055	10.2499	94.9128	94.8694	94.9034
		14.4	6045.5	XAGGAGAGAUAUCACGCG-	primed, ->P	6045.64	-22.57	214530	2222	1373	1247	0.0103575	0.00640004	0.00581271
		16.1	6107.6	XAGGAGAGAUAUCACGCGP	primed	6107.6	-0.0343834	214530	64426	35528	40413	0.300312	0.165609	0.188379
		17	6452.9	XAGGGAGAGAUAUCACGCGP	primed, +G	6452.81	14.262	226610	3751	2165	2035	0.0165527	0.00955386	0.00898019
		17.7	6798	XAGGGGAGAGAUAUCACGCGP	primed, +2G	6798.02	-2.31391	238690	1257	727	518	0.00526624	0.00304579	0.00217018
tiEMCV-EGFP (A-inserted φ6.5)	CleaN3	12.8	5574.4	-AGGAGAGAUAUCACGCGP	non-primed	5574.38	3.4228	203130	2774	1723	1547	0.0136563	0.00848225	0.00761581	12.8536	11.0165	13.3318	95.0252	95.8367	95.0615
		14.8	5551.5	YAGGAGAGAUAUCACGCG-	primed, ->P	5551.46	7.53676	203130	2445	1539	1472	0.0120366	0.00757643	0.00724659
		16.6	5613.4	YAGGAGAGAUAUCACGCGP	primed	5613.42	-3.90493	203130	46149	35287	25677	0.227189	0.173716	0.126407
		17.5	5958.7	YAGGGAGAGAUAUCACGCGP	+G	5958.63	11.8014	215210	3373	2146	2012	0.0156731	0.00997166	0.00934901
		19.6	6633	YAGAGGGAGAGAUAUCACGCGP	primed, +A, +2G	6633.05	-6.96513	242310	1443	967	871	0.00595518	0.00399076	0.00359457
tiEMCV-Cas9 (A-inserted φ6.5)	non-primed	11.1	5244.9	-GGAGAGAUAUCACGCGP	non-primed, -A	5245.17	-51.8877	188110	14262	8344	9324	0.0758173	0.044357	0.0495667	57.5948	59.7227	56.9293	n/a	n/a	n/a
		12	5590.4	GGGAGAGAUAUCACGCGP	non-primed, G instead of A	5590.38	3.59188	200190	12578	7744	8062	0.0628303	0.0386833	0.0402717
		12.8	5574.4	AGGAGAGAUAUCACGCGP	non-primed	5574.38	3.4228	203130	24738	13388	16680	0.121784	0.0659085	0.0821149
		13.4	5919.7	GAGGAGAGAUAUCACGCGP	non-primed, +G (terminal*)	5919.59	18.8054	215210	2151	1161	1466	0.00999489	0.00539473	0.00681195
		13.7	5919.6	AGGGAGAGAUAUCACGCGP	non-primed, +G (non-terminal*)	5919.59	1.9123	215210	3608	2000	2558	0.016765	0.00929325	0.0118861
tiEMCV-Cas9 (A-inserted φ6.5)	CleanCap	12.7	5574.3	-AGGAGAGAUAUCACGCGP	non-primed	5574.38	-14.5164	203130	2552	2045	1557	0.0125634	0.0100674	0.00766504	8.35987	8.12104	8.36221	97.4135	97.1588	97.3094
		14.5	6045.5	XAGGAGAGAUAUCACGCG-	primed, ->P	6045.64	-22.57	214530	8838	5869	5140	0.041197	0.0273575	0.0239594
		16.1	6107.6	XAGGAGAGAUAUCACGCGP	primed	6107.6	-0.0343834	214530	86655	63973	50866	0.40393	0.298201	0.237104
		17.1	6452.7	XAGGGAGAGAUAUCACGCGP	primed, +G	6452.81	-16.7323	226610	4477	2916	2508	0.0197564	0.0128679	0.0110675
		17.8	6798.1	XAGGGGAGAGAUAUCACGCGP	primed, +2G	6798.02	12.3963	238690	1978	1394	1215	0.0082869	0.00584021	0.00509028
tiEMCV-Cas9 (A-inserted φ6.5)	CleaN3	12.8	5574.3	-AGGAGAGAUAUCACGCGP	non-primed	5574.38	-14.5164	203130	2067	1394	1408	0.0101757	0.0068626	0.00693152	7.84709	6.80127	8.33955	97.735	97.8263	97.4086
		14.8	5551.5	YAGGAGAGAUAUCACGCG-	primed, ->P	5551.46	7.53676	203130	8290	6177	4443	0.0408113	0.0304091	0.0218727
		16.6	5613.4	YAGGAGAGAUAUCACGCGP	primed	5613.42	-3.90493	203130	75808	53592	45359	0.373199	0.263831	0.2233
		17.6	5958.6	YAGGGAGAGAUAUCACGCGP	+G	5958.63	-4.98101	215210	3802	2296	2339	0.0176665	0.0106686	0.0108685
		19.7	6633.1	YAGAGGGAGAGAUAUCACGCGP	primed, +A, +2G	6633.05	8.1109	242310	1796	955	1092	0.00741199	0.00394123	0.00450662
tiEMCV-EGFP (φ2.5)	CleaN3	12.8	5574.3	-AGGAGAGAUAUCACGCGP	non-primed	5574.38	-14.5164	203130	7260	5139	4200	0.0357407	0.0252991	0.0206764	12.6514	13.7056	10.6488	89.5374	88.6162	91.2777
		14.8	5551.5	YAGGAGAGAUAUCACGCG-	primed, ->P	5551.46	7.53676	203130	2590	2127	1684	0.0127505	0.0104711	0.00829026
		16.5	5613.4	YAGGAGAGAUAUCACGCGP	primed	5613.42	-3.90493	203130	58021	36829	41341	0.285635	0.181308	0.20352
		17.5	5958.7	YAGGGAGAGAUAUCACGCGP	+G	5958.63	11.8014	215210	1086	741	696	0.00504623	0.00344315	0.00323405
		19.7	6633.1	YAGAGGGAGAGAUAUCACGCGP	primed, +A, +2G	6633.05	8.1109	242310	589	416	323	0.00243077	0.00171681	0.001333
tiEMCV-EGFP (φ6.5)	CleaN3	11.1	5245.1	--GGAGAGAUAUCACGCGP	non-primed	5245.17	-13.7574	188110	1583	1331	1284	0.00841529	0.00707565	0.00682579	3.03799	3.08248	2.33793	96.962	96.9175	97.6621
		14.8	5551.5	YAGGAGAGAUAUCACGCG-	primed, ->P	5551.46	7.53676	203130	2651	1795	2325	0.0130508	0.00883671	0.0114459
		16.5	5613.4	YAGGAGAGAUAUCACGCGP	primed	5613.42	-3.90493	203130	51907	43395	55594	0.255536	0.213632	0.273687
block	ε (1/(M*cm))	calculated mass (Da)	reference (extinction coefficient)
A	15020	329.209	https://academic.oup.com/nar/article/32/1/e13/1195443
G	12080	345.208
C	7070	305.183
U	9660	306.167
m7Gppp (X)	11400	533.219	https://academic.oup.com/nar/article/45/15/8661/3896350
N3, 2′OMe (Y)	-	39.041
>P (P)	-	61.9638
note
Peaks with retention times lower or higher than reported above are not related to the DNAzyme-cleaved short mRNA fragments. *A nucleotide interacts with the stationary phase stronger than G nucleotide, therefore fragments with terminal A elute later than fragments with terminal G
