# Supplementary material for: Enhancing cap-independent translation of linear mRNA
Source: Nat Commun. 2025 Oct 16;16:9205. doi: 10.1038/s41467-025-64257-6 (PMC12532787; doi:10.1038/s41467-025-64257-6)
Supplement: Supplementary file 11 — Source Data [file 41467_2025_64257_MOESM11_ESM.zip › Source Data/Figure 3/Priming efficiency chromatograms.xlsx]

## Sheet: Sheet1
non-primed		CleanCap		CleaN3		non-primed	CleanCap	CleaN3
time (min)	absorbance at 260 nm	time (min)	absorbance at 260 nm	time (min)	absorbance at 260 nm	absorbance at 260 nm norm. to max.
10	-5261	10	-92777	10	2920	0.0127128	0.00721769	0.00455127
10	-5179	10	-92741	10	2805	0.0131115	0.00733804	0.00424194
10.001	-5106	10.001	-92704	10.001	2698	0.0134663	0.00746174	0.00395412
10.001	-5098	10.001	-92678	10.001	2638	0.0135052	0.00754866	0.00379273
10.002	-5145	10.002	-92688	10.002	2649	0.0132767	0.00751523	0.00382232
10.002	-5207	10.002	-92690	10.002	2706	0.0129753	0.00750854	0.00397564
10.002	-5301	10.002	-92678	10.002	2767	0.0125184	0.00754866	0.00413972
10.003	-5406	10.003	-92618	10.003	2805	0.0120079	0.00774924	0.00424194
10.003	-5446	10.003	-92535	10.003	2801	0.0118134	0.00802672	0.00423118
10.004	-5369	10.004	-92452	10.004	2840	0.0121878	0.00830419	0.00433608
10.004	-5230	10.004	-92408	10.004	2940	0.0128635	0.00845129	0.00460507
10.005	-5151	10.005	-92423	10.005	3033	0.0132476	0.00840114	0.00485523
10.005	-5118	10.005	-92446	10.005	3062	0.013408	0.00832425	0.00493324
10.005	-5113	10.005	-92448	10.005	3027	0.0134323	0.00831757	0.00483909
10.006	-5111	10.006	-92406	10.006	3028	0.013442	0.00845797	0.00484178
10.006	-5113	10.006	-92341	10.006	3050	0.0134323	0.00867527	0.00490096
10.007	-5130	10.007	-92264	10.007	3077	0.0133497	0.00893269	0.00497359
10.007	-5128	10.007	-92196	10.007	3062	0.0133594	0.00916002	0.00493324
10.007	-5103	10.007	-92194	10.007	2958	0.0134809	0.00916671	0.00465349
10.008	-5054	10.008	-92279	10.008	2854	0.0137191	0.00888254	0.00437374
10.008	-4984	10.008	-92402	10.008	2830	0.0140594	0.00847135	0.00430919
10.009	-4918	10.009	-92491	10.009	2890	0.0143803	0.00817381	0.00447058
10.009	-4905	10.009	-92513	10.009	2970	0.0144435	0.00810027	0.00468577
10.01	-4963	10.01	-92484	10.01	3014	0.0141615	0.00819721	0.00480412
10.01	-5089	10.01	-92431	10.01	3052	0.013549	0.0083744	0.00490634
10.01	-5210	10.01	-92368	10.01	3083	0.0129607	0.00858501	0.00498972
10.011	-5296	10.011	-92313	10.011	3069	0.0125427	0.00876888	0.00495207
10.011	-5351	10.011	-92289	10.011	3060	0.0122753	0.00884911	0.00492786
10.012	-5368	10.012	-92305	10.012	3107	0.0121926	0.00879562	0.00505428
10.012	-5320	10.012	-92359	10.012	3209	0.012426	0.0086151	0.00532865
10.012	-5211	10.012	-92440	10.012	3284	0.0129559	0.00834431	0.00553039
10.013	-5108	10.013	-92509	10.013	3224	0.0134566	0.00811364	0.005369
10.013	-5130	10.013	-92541	10.013	3053	0.0133497	0.00800666	0.00490903
10.014	-5267	10.014	-92515	10.014	2852	0.0126836	0.00809358	0.00436836
10.014	-5430	10.014	-92453	10.014	2727	0.0118912	0.00830085	0.00403213
10.015	-5503	10.015	-92399	10.015	2743	0.0115363	0.00848138	0.00407517
10.015	-5474	10.015	-92352	10.015	2864	0.0116773	0.0086385	0.00440064
10.015	-5416	10.015	-92307	10.015	3010	0.0119593	0.00878894	0.00479336
10.016	-5378	10.016	-92271	10.016	3107	0.012144	0.00890929	0.00505428
10.016	-5355	10.016	-92289	10.016	3152	0.0122558	0.00884911	0.00517533
10.017	-5337	10.017	-92332	10.017	3122	0.0123433	0.00870536	0.00509463
10.017	-5320	10.017	-92305	10.017	3008	0.012426	0.00879562	0.00478798
10.017	-5300	10.017	-92210	10.017	2878	0.0125232	0.00911322	0.0044383
10.018	-5288	10.018	-92143	10.018	2825	0.0125816	0.0093372	0.00429574
10.018	-5270	10.018	-92189	10.018	2897	0.0126691	0.00918342	0.00448941
10.019	-5244	10.019	-92288	10.019	3046	0.0127955	0.00885246	0.0048902
10.019	-5172	10.019	-92352	10.019	3186	0.0131455	0.0086385	0.00526678
10.02	-5093	10.02	-92357	10.02	3240	0.0135295	0.00862178	0.00541204
10.02	-5048	10.02	-92315	10.02	3215	0.0137483	0.00876219	0.00534479
10.02	-5064	10.02	-92307	10.02	3189	0.0136705	0.00878894	0.00527485
10.021	-5131	10.021	-92330	10.021	3206	0.0133448	0.00871205	0.00532058
10.021	-5194	10.021	-92391	10.021	3195	0.0130385	0.00850812	0.00529099
10.022	-5234	10.022	-92421	10.022	3114	0.0128441	0.00840783	0.00507311
10.022	-5254	10.022	-92388	10.022	3045	0.0127468	0.00851815	0.00488751
10.023	-5277	10.023	-92311	10.023	3049	0.012635	0.00877557	0.00489827
10.023	-5322	10.023	-92243	10.023	3104	0.0124163	0.0090029	0.00504621
10.023	-5345	10.023	-92230	10.023	3143	0.0123044	0.00904636	0.00515112
10.024	-5331	10.024	-92276	10.024	3152	0.0123725	0.00889257	0.00517533
10.024	-5289	10.024	-92424	10.024	3149	0.0125767	0.0083978	0.00516726
10.025	-5254	10.025	-92620	10.025	3082	0.0127468	0.00774256	0.00498703
10.025	-5233	10.025	-92829	10.025	2981	0.0128489	0.00704385	0.00471536
10.025	-5189	10.025	-92896	10.025	2938	0.0130628	0.00681987	0.00459969
10.026	-5099	10.026	-92861	10.026	2997	0.0135004	0.00693688	0.0047584
10.026	-5010	10.026	-92816	10.026	3122	0.013933	0.00708731	0.00509463
10.027	-4987	10.027	-92789	10.027	3206	0.0140449	0.00717758	0.00532058
10.027	-5044	10.027	-92731	10.027	3237	0.0137678	0.00737148	0.00540397
10.028	-5146	10.028	-92577	10.028	3238	0.0132719	0.00788631	0.00540666
10.028	-5227	10.028	-92444	10.028	3249	0.0128781	0.00833094	0.00543624
10.028	-5256	10.028	-92397	10.028	3278	0.0127371	0.00848806	0.00551425
10.029	-5236	10.029	-92447	10.029	3263	0.0128343	0.00832091	0.0054739
10.029	-5185	10.029	-92541	10.029	3198	0.0130823	0.00800666	0.00529906
10.03	-5132	10.03	-92632	10.03	3145	0.0133399	0.00770244	0.0051565
10.03	-5112	10.03	-92660	10.03	3137	0.0134372	0.00760883	0.00513498
10.03	-5128	10.03	-92617	10.03	3131	0.0133594	0.00775259	0.00511884
10.031	-5167	10.031	-92567	10.031	3074	0.0131698	0.00791974	0.00496552
10.031	-5183	10.031	-92560	10.031	3037	0.013092	0.00794314	0.00486599
10.032	-5153	10.032	-92590	10.032	3098	0.0132379	0.00784285	0.00503007
10.032	-5093	10.032	-92603	10.032	3227	0.0135295	0.00779939	0.00537707
10.033	-5035	10.033	-92602	10.033	3305	0.0138115	0.00780273	0.00558688
10.033	-5002	10.033	-92621	10.033	3251	0.0139719	0.00773921	0.00544162
10.033	-5024	10.033	-92656	10.033	3129	0.013865	0.00762221	0.00511346
10.034	-5081	10.034	-92655	10.034	3024	0.0135879	0.00762555	0.00483102
10.034	-5174	10.034	-92576	10.034	2934	0.0131358	0.00788965	0.00458893
10.035	-5300	10.035	-92462	10.035	2826	0.0125232	0.00827076	0.00429843
10.035	-5416	10.035	-92350	10.035	2730	0.0119593	0.00864519	0.0040402
10.035	-5496	10.035	-92272	10.035	2716	0.0115704	0.00890595	0.00400254
10.036	-5525	10.036	-92218	10.036	2798	0.0114294	0.00908647	0.00422311
10.036	-5506	10.036	-92205	10.036	2871	0.0115217	0.00912993	0.00441947
10.037	-5454	10.037	-92259	10.037	2885	0.0117745	0.00894941	0.00445713
10.037	-5352	10.037	-92379	10.037	2840	0.0122704	0.00854824	0.00433608
10.038	-5255	10.038	-92525	10.038	2775	0.012742	0.00806015	0.00416124
10.038	-5203	10.038	-92625	10.038	2733	0.0129948	0.00772584	0.00404827
10.038	-5220	10.038	-92646	10.038	2725	0.0129121	0.00765564	0.00402675
10.039	-5325	10.039	-92606	10.039	2762	0.0124017	0.00778936	0.00412627
10.039	-5446	10.039	-92540	10.039	2867	0.0118134	0.00801	0.00440871
10.04	-5514	10.04	-92484	10.04	3006	0.0114829	0.00819721	0.0047826
10.04	-5503	10.04	-92501	10.04	3092	0.0115363	0.00814038	0.00501393
10.04	-5453	10.04	-92577	10.04	3080	0.0117794	0.00788631	0.00498166
10.041	-5431	10.041	-92671	10.041	3020	0.0118864	0.00757206	0.00482026
10.041	-5454	10.041	-92708	10.041	2986	0.0117745	0.00744837	0.00472881
10.042	-5519	10.042	-92673	10.042	2980	0.0114585	0.00756537	0.00471267
10.042	-5593	10.042	-92594	10.042	2957	0.0110988	0.00782948	0.0046508
10.042	-5652	10.042	-92508	10.042	2946	0.010812	0.00811698	0.00462121
10.043	-5684	10.043	-92475	10.043	2951	0.0106564	0.0082273	0.00463466
10.043	-5694	10.043	-92537	10.043	2983	0.0106078	0.00802003	0.00472074
10.044	-5711	10.044	-92648	10.044	3010	0.0105251	0.00764895	0.00479336
10.044	-5736	10.044	-92744	10.044	3012	0.0104036	0.00732802	0.00479874
10.045	-5733	10.045	-92803	10.045	3005	0.0104182	0.00713077	0.00477991
10.045	-5615	10.045	-92824	10.045	2991	0.0109918	0.00706057	0.00474226
10.045	-5409	10.045	-92819	10.045	2952	0.0119933	0.00707729	0.00463735
10.046	-5217	10.046	-92741	10.046	2874	0.0129267	0.00733804	0.00442754
10.046	-5165	10.046	-92630	10.046	2802	0.0131795	0.00770913	0.00423387
10.047	-5270	10.047	-92525	10.047	2777	0.0126691	0.00806015	0.00416662
10.047	-5426	10.047	-92499	10.047	2811	0.0119107	0.00814707	0.00425808
10.047	-5515	10.047	-92559	10.047	2836	0.011478	0.00794648	0.00432532
10.048	-5501	10.048	-92678	10.048	2829	0.0115461	0.00754866	0.0043065
10.048	-5483	10.048	-92795	10.048	2824	0.0116336	0.00715752	0.00429305
10.049	-5533	10.049	-92876	10.049	2841	0.0113905	0.00688673	0.00433877
10.049	-5625	10.049	-92906	10.049	2923	0.0109432	0.00678644	0.00455934
10.05	-5659	10.05	-92864	10.05	3010	0.0107779	0.00692685	0.00479336
10.05	-5590	10.05	-92794	10.05	3077	0.0111134	0.00716086	0.00497359
10.05	-5453	10.05	-92729	10.05	3092	0.0117794	0.00737816	0.00501393
10.051	-5317	10.051	-92749	10.051	3065	0.0124406	0.0073113	0.00494131
10.051	-5200	10.051	-92862	10.051	3074	0.0130094	0.00693353	0.00496552
10.052	-5132	10.052	-93024	10.052	3100	0.0133399	0.00639196	0.00503545
10.052	-5131	10.052	-93145	10.052	3067	0.0133448	0.00598744	0.00494669
10.052	-5210	10.052	-93152	10.052	2895	0.0129607	0.00596404	0.00448403
10.053	-5320	10.053	-93063	10.053	2685	0.012426	0.00626158	0.00391915
10.053	-5378	10.053	-92976	10.053	2568	0.012144	0.00655242	0.00360444
10.054	-5389	10.054	-92930	10.054	2534	0.0120905	0.0067062	0.00351298
10.054	-5347	10.054	-92913	10.054	2518	0.0122947	0.00676304	0.00346994
10.055	-5302	10.055	-92870	10.055	2523	0.0125135	0.00690679	0.00348339
10.055	-5286	10.055	-92799	10.055	2566	0.0125913	0.00714415	0.00359906
10.055	-5322	10.055	-92743	10.055	2609	0.0124163	0.00733136	0.00371472
10.056	-5384	10.056	-92693	10.056	2629	0.0121148	0.00749851	0.00376852
10.056	-5408	10.056	-92639	10.056	2648	0.0119982	0.00767904	0.00381963
10.057	-5346	10.057	-92582	10.057	2693	0.0122996	0.00786959	0.00394067
10.057	-5245	10.057	-92572	10.057	2729	0.0127906	0.00790302	0.00403751
10.057	-5188	10.057	-92614	10.057	2700	0.0130677	0.00776262	0.0039595
10.058	-5212	10.058	-92694	10.058	2616	0.012951	0.00749517	0.00373355
10.058	-5296	10.058	-92766	10.058	2551	0.0125427	0.00725447	0.00355871
10.059	-5368	10.059	-92826	10.059	2615	0.0121926	0.00705388	0.00373086
10.059	-5409	10.059	-92871	10.059	2759	0.0119933	0.00690345	0.0041182
10.06	-5422	10.06	-92870	10.06	2866	0.0119301	0.00690679	0.00440602
10.06	-5399	10.06	-92836	10.06	2854	0.0120419	0.00702045	0.00437374
10.06	-5334	10.06	-92796	10.06	2795	0.0123579	0.00715418	0.00421504
10.061	-5260	10.061	-92796	10.061	2795	0.0127177	0.00715418	0.00421504
10.061	-5207	10.061	-92878	10.061	2825	0.0129753	0.00688004	0.00429574
10.062	-5229	10.062	-93023	10.062	2843	0.0128684	0.0063953	0.00434415
10.062	-5275	10.062	-93162	10.062	2847	0.0126448	0.00593061	0.00435491
10.063	-5299	10.063	-93223	10.063	2876	0.0125281	0.00572668	0.00443292
10.063	-5299	10.063	-93181	10.063	2884	0.0125281	0.00586709	0.00445444
10.063	-5284	10.063	-93112	10.063	2838	0.012601	0.00609776	0.0043307
10.064	-5300	10.064	-93052	10.064	2798	0.0125232	0.00629835	0.00422311
10.064	-5305	10.064	-92998	10.064	2807	0.0124989	0.00647888	0.00424732
10.065	-5306	10.065	-92996	10.065	2856	0.012494	0.00648556	0.00437912
10.065	-5342	10.065	-93040	10.065	2899	0.012319	0.00633847	0.00449479
10.065	-5460	10.065	-93129	10.065	2932	0.0117454	0.00604093	0.00458355
10.066	-5613	10.066	-93151	10.066	2912	0.0110016	0.00596738	0.00452976
10.066	-5695	10.066	-93066	10.066	2873	0.0106029	0.00625155	0.00442485
10.067	-5631	10.067	-92955	10.067	2826	0.0109141	0.00662263	0.00429843
10.067	-5490	10.067	-92868	10.067	2766	0.0115995	0.00691347	0.00413703
10.068	-5401	10.068	-92832	10.068	2692	0.0120322	0.00703383	0.00393798
10.068	-5394	10.068	-92819	10.068	2620	0.0120662	0.00707729	0.00374431
10.068	-5402	10.068	-92829	10.068	2611	0.0120273	0.00704385	0.0037201
10.069	-5392	10.069	-92849	10.069	2625	0.012076	0.00697699	0.00375776
10.069	-5411	10.069	-92824	10.069	2609	0.0119836	0.00706057	0.00371472
10.07	-5473	10.07	-92768	10.07	2568	0.0116822	0.00724778	0.00360444
10.07	-5575	10.07	-92781	10.07	2577	0.0111863	0.00720432	0.00362865
10.07	-5635	10.07	-92893	10.07	2641	0.0108946	0.0068299	0.0038008
10.071	-5646	10.071	-93050	10.071	2768	0.0108411	0.00630504	0.00414241
10.071	-5554	10.071	-93203	10.071	2896	0.0112884	0.00579355	0.00448672
10.072	-5392	10.072	-93328	10.072	2986	0.012076	0.00537566	0.00472881
10.072	-5297	10.072	-93409	10.072	3004	0.0125378	0.00510487	0.00477722
10.073	-5321	10.073	-93391	10.073	2922	0.0124211	0.00516505	0.00455665
10.073	-5448	10.073	-93288	10.073	2810	0.0118037	0.00550938	0.00425539
10.073	-5542	10.073	-93138	10.073	2719	0.0113467	0.00601084	0.00401061
10.074	-5552	10.074	-92997	10.074	2673	0.0112981	0.00648222	0.00388687
10.074	-5521	10.074	-92909	10.074	2646	0.0114488	0.00677641	0.00381425
10.075	-5477	10.075	-92879	10.075	2598	0.0116627	0.0068767	0.00368513
10.075	-5444	10.075	-92865	10.075	2567	0.0118232	0.0069235	0.00360175
10.075	-5425	10.075	-92834	10.075	2599	0.0119155	0.00702714	0.00368782
10.076	-5411	10.076	-92863	10.076	2677	0.0119836	0.00693019	0.00389763
10.076	-5442	10.076	-92957	10.076	2725	0.0118329	0.00661594	0.00402675
10.077	-5468	10.077	-93070	10.077	2697	0.0117065	0.00623817	0.00395143
10.077	-5469	10.077	-93144	10.077	2577	0.0117016	0.00599079	0.00362865
10.078	-5430	10.078	-93183	10.078	2449	0.0118912	0.00586041	0.00328434
10.078	-5378	10.078	-93248	10.078	2405	0.012144	0.00564311	0.00316599
10.078	-5374	10.078	-93328	10.078	2454	0.0121635	0.00537566	0.00329779
10.079	-5377	10.079	-93416	10.079	2558	0.0121489	0.00508147	0.00357754
10.079	-5406	10.079	-93476	10.079	2631	0.0120079	0.00488089	0.0037739
10.08	-5389	10.08	-93492	10.08	2711	0.0120905	0.0048274	0.00398909
10.08	-5359	10.08	-93466	10.08	2827	0.0122364	0.00491432	0.00430112
10.08	-5329	10.08	-93399	10.08	2936	0.0123822	0.0051383	0.00459431
10.081	-5324	10.081	-93340	10.081	3000	0.0124065	0.00533554	0.00476646
10.081	-5349	10.081	-93319	10.081	3002	0.012285	0.00540575	0.00477184
10.082	-5368	10.082	-93275	10.082	3028	0.0121926	0.00555284	0.00484178
10.082	-5371	10.082	-93145	10.082	3052	0.012178	0.00598744	0.00490634
10.083	-5330	10.083	-92957	10.083	3030	0.0123774	0.00661594	0.00484716
10.083	-5288	10.083	-92851	10.083	2930	0.0125816	0.00697031	0.00457817
10.083	-5250	10.083	-92901	10.083	2803	0.0127663	0.00680315	0.00423656
10.084	-5250	10.084	-93006	10.084	2715	0.0127663	0.00645213	0.00399985
10.084	-5295	10.084	-93071	10.084	2670	0.0125475	0.00623483	0.0038788
10.085	-5411	10.085	-93071	10.085	2655	0.0119836	0.00623483	0.00383846
10.085	-5538	10.085	-93067	10.085	2643	0.0113662	0.0062482	0.00380618
10.085	-5593	10.085	-93050	10.085	2658	0.0110988	0.00630504	0.00384653
10.086	-5553	10.086	-93019	10.086	2671	0.0112933	0.00640867	0.00388149
10.086	-5465	10.086	-93009	10.086	2670	0.0117211	0.0064421	0.0038788
10.087	-5422	10.087	-93049	10.087	2619	0.0119301	0.00630838	0.00374162
10.087	-5446	10.087	-93136	10.087	2541	0.0118134	0.00601753	0.00353181
10.087	-5491	10.087	-93217	10.087	2486	0.0115947	0.00574674	0.00338387
10.088	-5490	10.088	-93281	10.088	2498	0.0115995	0.00553279	0.00341615
10.088	-5416	10.088	-93298	10.088	2586	0.0119593	0.00547595	0.00365286
10.089	-5313	10.089	-93292	10.089	2677	0.01246	0.00549601	0.00389763
10.089	-5276	10.089	-93288	10.089	2722	0.0126399	0.00550938	0.00401868
10.09	-5304	10.09	-93308	10.09	2742	0.0125038	0.00544252	0.00407248
10.09	-5347	10.09	-93348	10.09	2783	0.0122947	0.0053088	0.00418276
10.09	-5354	10.09	-93380	10.09	2810	0.0122607	0.00520182	0.00425539
10.091	-5325	10.091	-93378	10.091	2780	0.0124017	0.00520851	0.00417469
10.091	-5349	10.091	-93344	10.091	2694	0.012285	0.00532217	0.00394336
10.092	-5399	10.092	-93283	10.092	2625	0.0120419	0.0055261	0.00375776
10.092	-5421	10.092	-93181	10.092	2609	0.011935	0.00586709	0.00371472
10.092	-5343	10.092	-93076	10.092	2593	0.0123142	0.00621812	0.00367168
10.093	-5203	10.093	-92995	10.093	2604	0.0129948	0.0064889	0.00370127
10.093	-5118	10.093	-93003	10.093	2621	0.013408	0.00646216	0.003747
10.094	-5110	10.094	-93050	10.094	2667	0.0134469	0.00630504	0.00387074
10.094	-5168	10.094	-93080	10.094	2747	0.0131649	0.00620474	0.00408593
10.095	-5205	10.095	-93054	10.095	2826	0.0129851	0.00629166	0.00429843
10.095	-5172	10.095	-93006	10.095	2906	0.0131455	0.00645213	0.00451362
10.095	-5086	10.095	-92997	10.095	2972	0.0135636	0.00648222	0.00469115
10.096	-5005	10.096	-93050	10.096	3028	0.0139574	0.00630504	0.00484178
10.096	-4988	10.096	-93136	10.096	3082	0.01404	0.00601753	0.00498703
10.097	-5001	10.097	-93191	10.097	3106	0.0139768	0.00583366	0.00505159
10.097	-5049	10.097	-93196	10.097	3123	0.0137434	0.00581695	0.00509732
10.097	-5089	10.097	-93182	10.097	3098	0.013549	0.00586375	0.00503007
10.098	-5070	10.098	-93214	10.098	3011	0.0136414	0.00575677	0.00479605
10.098	-5021	10.098	-93251	10.098	2904	0.0138796	0.00563308	0.00450824
10.099	-5017	10.099	-93231	10.099	2819	0.013899	0.00569994	0.0042796
10.099	-5110	10.099	-93162	10.099	2801	0.0134469	0.00593061	0.00423118
10.1	-5265	10.1	-93113	10.1	2829	0.0126934	0.00609442	0.0043065
10.1	-5410	10.1	-93132	10.1	2876	0.0119884	0.0060309	0.00443292
10.1	-5491	10.1	-93206	10.1	2895	0.0115947	0.00578352	0.00448403
10.101	-5466	10.101	-93291	10.101	2894	0.0117162	0.00549935	0.00448134
10.101	-5355	10.101	-93338	10.101	2839	0.0122558	0.00534223	0.00433339
10.102	-5262	10.102	-93280	10.102	2755	0.012708	0.00553613	0.00410744
10.102	-5235	10.102	-93156	10.102	2675	0.0128392	0.00595067	0.00389225
10.102	-5275	10.102	-93028	10.102	2612	0.0126448	0.00637858	0.00372279
10.103	-5305	10.103	-92974	10.103	2582	0.0124989	0.00655911	0.0036421
10.103	-5286	10.103	-92992	10.103	2580	0.0125913	0.00649893	0.00363672
10.104	-5235	10.104	-93021	10.104	2632	0.0128392	0.00640198	0.00377659
10.104	-5193	10.104	-93019	10.104	2724	0.0130434	0.00640867	0.00402406
10.105	-5185	10.105	-92974	10.105	2815	0.0130823	0.00655911	0.00426884
10.105	-5229	10.105	-92928	10.105	2898	0.0128684	0.00671289	0.0044921
10.105	-5264	10.105	-92914	10.105	2928	0.0126982	0.00675969	0.00457279
10.106	-5251	10.106	-92939	10.106	2906	0.0127614	0.00667612	0.00451362
10.106	-5203	10.106	-93010	10.106	2849	0.0129948	0.00643876	0.00436029
10.107	-5136	10.107	-93126	10.107	2792	0.0133205	0.00605096	0.00420697
10.107	-5060	10.107	-93260	10.107	2780	0.01369	0.00560299	0.00417469
10.108	-4995	10.108	-93363	10.108	2816	0.014006	0.00525865	0.00427153
10.108	-4958	10.108	-93405	10.108	2901	0.0141858	0.00511824	0.00450017
10.108	-4955	10.108	-93398	10.108	2936	0.0142004	0.00514165	0.00459431
10.109	-5005	10.109	-93333	10.109	2876	0.0139574	0.00535895	0.00443292
10.109	-5063	10.109	-93230	10.109	2748	0.0136754	0.00570328	0.00408862
10.11	-5108	10.11	-93091	10.11	2638	0.0134566	0.00616797	0.00379273
10.11	-5079	10.11	-93019	10.11	2604	0.0135976	0.00640867	0.00370127
10.11	-5016	10.11	-93052	10.11	2628	0.0139039	0.00629835	0.00376583
10.111	-4982	10.111	-93191	10.111	2688	0.0140692	0.00583366	0.00392722
10.111	-4979	10.111	-93377	10.111	2744	0.0140838	0.00521185	0.00407786
10.112	-5033	10.112	-93528	10.112	2804	0.0138212	0.00470705	0.00423925
10.112	-5061	10.112	-93592	10.112	2879	0.0136851	0.00449309	0.00444099
10.113	-5059	10.113	-93545	10.113	2953	0.0136948	0.00465021	0.00464004
10.113	-5033	10.113	-93435	10.113	2960	0.0138212	0.00501795	0.00465887
10.113	-5010	10.113	-93315	10.113	2897	0.013933	0.00541912	0.00448941
10.114	-5000	10.114	-93218	10.114	2816	0.0139817	0.0057434	0.00427153
10.114	-5027	10.114	-93122	10.114	2780	0.0138504	0.00606433	0.00417469
10.115	-5078	10.115	-93012	10.115	2811	0.0136025	0.00643207	0.00425808
10.115	-5085	10.115	-92912	10.115	2916	0.0135684	0.00676638	0.00454051
10.115	-5037	10.115	-92869	10.115	3080	0.0138018	0.00691013	0.00498166
10.116	-4957	10.116	-92969	10.116	3196	0.0141907	0.00657582	0.00529368
10.116	-4878	10.116	-93179	10.116	3192	0.0145748	0.00587378	0.00528292
10.117	-4829	10.117	-93413	10.117	3064	0.014813	0.0050915	0.00493862
10.117	-4838	10.117	-93561	10.117	2902	0.0147692	0.00459673	0.00450286
10.118	-4922	10.118	-93543	10.118	2782	0.0143609	0.0046569	0.00418007
10.118	-5044	10.118	-93417	10.118	2686	0.0137678	0.00507813	0.00392184
10.118	-5126	10.118	-93277	10.118	2604	0.0133691	0.00554616	0.00370127
10.119	-5180	10.119	-93214	10.119	2559	0.0131066	0.00575677	0.00358023
10.119	-5247	10.119	-93192	10.119	2597	0.0127809	0.00583032	0.00368244
10.12	-5312	10.12	-93168	10.12	2689	0.0124649	0.00591055	0.00392991
10.12	-5317	10.12	-93161	10.12	2771	0.0124406	0.00593395	0.00415048
10.12	-5214	10.12	-93185	10.12	2834	0.0129413	0.00585372	0.00431994
10.121	-5077	10.121	-93178	10.121	2908	0.0136073	0.00587712	0.004519
10.121	-5005	10.121	-93130	10.121	2969	0.0139574	0.00603759	0.00468308
10.122	-4999	10.122	-93080	10.122	2969	0.0139865	0.00620474	0.00468308
10.122	-4997	10.122	-93065	10.122	2952	0.0139962	0.00625489	0.00463735
10.123	-4970	10.123	-93074	10.123	2976	0.0141275	0.0062248	0.00470191
10.123	-4933	10.123	-93112	10.123	3056	0.0143074	0.00609776	0.0049171
10.123	-4957	10.123	-93167	10.123	3108	0.0141907	0.0059139	0.00505697
10.124	-5003	10.124	-93180	10.124	3088	0.0139671	0.00587044	0.00500317
10.124	-4993	10.124	-93114	10.124	3003	0.0140157	0.00609108	0.00477453
10.125	-4912	10.125	-93011	10.125	2918	0.0144095	0.00643542	0.00454589
10.125	-4800	10.125	-92940	10.125	2846	0.014954	0.00667277	0.00435222
10.125	-4749	10.125	-92918	10.125	2789	0.0152019	0.00674632	0.0041989
10.126	-4774	10.126	-92930	10.126	2793	0.0150804	0.0067062	0.00420966
10.126	-4887	10.126	-92921	10.126	2906	0.014531	0.00673629	0.00451362
10.127	-5019	10.127	-92906	10.127	3105	0.0138893	0.00678644	0.0050489
10.127	-5115	10.127	-92958	10.127	3253	0.0134226	0.0066126	0.005447
10.127	-5123	10.127	-93109	10.127	3321	0.0133837	0.00610779	0.00562992
10.128	-5068	10.128	-93308	10.128	3295	0.0136511	0.00544252	0.00555998
10.128	-4990	10.128	-93432	10.128	3208	0.0140303	0.00502798	0.00532596
10.129	-4901	10.129	-93447	10.129	3119	0.014463	0.00497784	0.00508656
10.129	-4838	10.129	-93390	10.129	3071	0.0147692	0.00516839	0.00495745
10.13	-4848	10.13	-93338	10.13	3100	0.0147206	0.00534223	0.00503545
10.13	-4911	10.13	-93323	10.13	3166	0.0144143	0.00539238	0.00521298
10.13	-4945	10.13	-93305	10.13	3247	0.014249	0.00545255	0.00543086
10.131	-4931	10.131	-93296	10.131	3283	0.0143171	0.00548264	0.0055277
10.131	-4895	10.131	-93306	10.131	3213	0.0144921	0.00544921	0.00533941
10.132	-4888	10.132	-93380	10.132	3093	0.0145261	0.00520182	0.00501662
10.132	-4844	10.132	-93472	10.132	3010	0.0147401	0.00489426	0.00479336
10.132	-4760	10.132	-93515	10.132	3021	0.0151484	0.00475051	0.00482295
10.133	-4701	10.133	-93502	10.133	3077	0.0154352	0.00479397	0.00497359
10.133	-4698	10.133	-93410	10.133	3120	0.0154498	0.00510153	0.00508925
10.134	-4730	10.134	-93269	10.134	3149	0.0152943	0.0055729	0.00516726
10.134	-4753	10.134	-93119	10.134	3182	0.0151825	0.00607436	0.00525602
10.135	-4766	10.135	-92992	10.135	3184	0.0151193	0.00649893	0.0052614
10.135	-4774	10.135	-92898	10.135	3110	0.0150804	0.00681318	0.00506235
10.135	-4761	10.135	-92802	10.135	2986	0.0151436	0.00713412	0.00472881
10.136	-4746	10.136	-92742	10.136	2928	0.0152165	0.0073347	0.00457279
10.136	-4754	10.136	-92767	10.136	3003	0.0151776	0.00725112	0.00477453
10.137	-4778	10.137	-92837	10.137	3125	0.0150609	0.00701711	0.0051027
10.137	-4850	10.137	-92879	10.137	3185	0.0147109	0.0068767	0.00526409
10.137	-4957	10.137	-92875	10.137	3166	0.0141907	0.00689007	0.00521298
10.138	-5087	10.138	-92867	10.138	3157	0.0135587	0.00691682	0.00518878
10.138	-5193	10.138	-92913	10.138	3207	0.0130434	0.00676304	0.00532327
10.139	-5214	10.139	-92986	10.139	3261	0.0129413	0.00651899	0.00546852
10.139	-5124	10.139	-93035	10.139	3306	0.0133788	0.00635518	0.00558957
10.14	-4967	10.14	-93033	10.14	3348	0.0141421	0.00636187	0.00570254
10.14	-4809	10.14	-92963	10.14	3387	0.0149102	0.00659588	0.00580745
10.14	-4723	10.14	-92825	10.14	3363	0.0153283	0.00705723	0.00574289
10.141	-4705	10.141	-92672	10.141	3266	0.0154158	0.00756872	0.00548197
10.141	-4739	10.141	-92597	10.141	3202	0.0152505	0.00781945	0.00530982
10.142	-4784	10.142	-92638	10.142	3210	0.0150317	0.00768238	0.00533134
10.142	-4768	10.142	-92726	10.142	3251	0.0151095	0.00738819	0.00544162
10.142	-4766	10.142	-92781	10.142	3255	0.0151193	0.00720432	0.00545238
10.143	-4831	10.143	-92811	10.143	3260	0.0148033	0.00710403	0.00546583
10.143	-4978	10.143	-92851	10.143	3311	0.0140886	0.00697031	0.00560302
10.144	-5081	10.144	-92907	10.144	3397	0.0135879	0.00678309	0.00583435
10.144	-5056	10.144	-92958	10.144	3436	0.0137094	0.0066126	0.00593925
10.145	-4980	10.145	-92985	10.145	3381	0.0140789	0.00652234	0.00579131
10.145	-4930	10.145	-92995	10.145	3278	0.014322	0.0064889	0.00551425
10.145	-4932	10.145	-92975	10.145	3201	0.0143122	0.00655577	0.00530713
10.146	-4900	10.146	-92921	10.146	3206	0.0144678	0.00673629	0.00532058
10.146	-4778	10.146	-92866	10.146	3253	0.0150609	0.00692016	0.005447
10.147	-4617	10.147	-92882	10.147	3298	0.0158436	0.00686667	0.00556805
10.147	-4495	10.147	-92979	10.147	3317	0.0164367	0.00654239	0.00561916
10.148	-4496	10.148	-93084	10.148	3338	0.0164319	0.00619137	0.00567564
10.148	-4603	10.148	-93125	10.148	3375	0.0159117	0.0060543	0.00577517
10.148	-4714	10.148	-93091	10.148	3420	0.0153721	0.00616797	0.00589621
10.149	-4768	10.149	-93025	10.149	3460	0.0151095	0.00638861	0.00600381
10.149	-4729	10.149	-92995	10.149	3494	0.0152991	0.0064889	0.00609526
10.15	-4628	10.15	-93018	10.15	3579	0.0157901	0.00641201	0.0063239
10.15	-4519	10.15	-93059	10.15	3704	0.01632	0.00627495	0.00666014
10.15	-4454	10.15	-93072	10.15	3797	0.016636	0.00623149	0.0069103
10.151	-4424	10.151	-93019	10.151	3796	0.0167819	0.00640867	0.00690761
10.151	-4401	10.151	-92909	10.151	3652	0.0168937	0.00677641	0.00652027
10.152	-4336	10.152	-92746	10.152	3454	0.0172097	0.00732133	0.00598767
10.152	-4272	10.152	-92604	10.152	3286	0.0175208	0.00779605	0.00553577
10.153	-4291	10.153	-92566	10.153	3192	0.0174285	0.00792308	0.00528292
10.153	-4391	10.153	-92624	10.153	3210	0.0169423	0.00772918	0.00533134
10.153	-4547	10.153	-92724	10.153	3281	0.0161839	0.00739488	0.00552232
10.154	-4658	10.154	-92785	10.154	3383	0.0156443	0.00719095	0.00579669
10.154	-4702	10.154	-92804	10.154	3480	0.0154304	0.00712743	0.00605761
10.155	-4706	10.155	-92824	10.155	3551	0.0154109	0.00706057	0.00624859
10.155	-4686	10.155	-92848	10.155	3601	0.0155082	0.00698034	0.00638308
10.155	-4687	10.155	-92883	10.155	3613	0.0155033	0.00686333	0.00641536
10.156	-4716	10.156	-92917	10.156	3614	0.0153623	0.00674966	0.00641805
10.156	-4765	10.156	-92949	10.156	3656	0.0151241	0.00664269	0.00653103
10.157	-4792	10.157	-92927	10.157	3705	0.0149929	0.00671623	0.00666283
10.157	-4729	10.157	-92865	10.157	3679	0.0152991	0.0069235	0.00659289
10.158	-4574	10.158	-92809	10.158	3536	0.0160527	0.00711072	0.00620824
10.158	-4422	10.158	-92809	10.158	3336	0.0167916	0.00711072	0.00567026
10.158	-4344	10.158	-92864	10.158	3183	0.0171708	0.00692685	0.00525871
10.159	-4378	10.159	-92936	10.159	3135	0.0170055	0.00668615	0.0051296
10.159	-4431	10.159	-92976	10.159	3159	0.0167479	0.00655242	0.00519416
10.16	-4430	10.16	-92938	10.16	3216	0.0167527	0.00667946	0.00534748
10.16	-4375	10.16	-92858	10.16	3238	0.0170201	0.00694691	0.00540666
10.16	-4319	10.16	-92762	10.16	3220	0.0172923	0.00726784	0.00535824
10.161	-4340	10.161	-92679	10.161	3162	0.0171902	0.00754532	0.00520223
10.161	-4398	10.161	-92594	10.161	3094	0.0169083	0.00782948	0.00501931
10.162	-4467	10.162	-92531	10.162	3104	0.0165728	0.00804009	0.00504621
10.162	-4505	10.162	-92513	10.162	3201	0.0163881	0.00810027	0.00530713
10.163	-4514	10.163	-92523	10.163	3341	0.0163443	0.00806683	0.00568371
10.163	-4483	10.163	-92546	10.163	3437	0.0164951	0.00798994	0.00594194
10.163	-4444	10.163	-92541	10.163	3472	0.0166847	0.00800666	0.00603609
10.164	-4454	10.164	-92525	10.164	3493	0.016636	0.00806015	0.00609257
10.164	-4516	10.164	-92496	10.164	3506	0.0163346	0.0081571	0.00612754
10.165	-4601	10.165	-92426	10.165	3516	0.0159214	0.00839111	0.00615444
10.165	-4657	10.165	-92344	10.165	3465	0.0156492	0.00866524	0.00601726
10.165	-4642	10.165	-92278	10.165	3339	0.0157221	0.00888589	0.00567833
10.166	-4605	10.166	-92272	10.166	3223	0.015902	0.00890595	0.00536631
10.166	-4590	10.166	-92319	10.166	3205	0.0159749	0.00874882	0.00531789
10.167	-4616	10.167	-92341	10.167	3291	0.0158485	0.00867527	0.00554922
10.167	-4601	10.167	-92311	10.167	3370	0.0159214	0.00877557	0.00576172
10.167	-4523	10.167	-92280	10.167	3351	0.0163006	0.0088792	0.00571061
10.168	-4458	10.168	-92319	10.168	3250	0.0166166	0.00874882	0.00543893
10.168	-4457	10.168	-92406	10.168	3193	0.0166215	0.00845797	0.00528561
10.169	-4509	10.169	-92434	10.169	3206	0.0163687	0.00836437	0.00532058
10.169	-4575	10.169	-92436	10.169	3230	0.0160478	0.00835768	0.00538514
10.17	-4643	10.17	-92447	10.17	3193	0.0157172	0.00832091	0.00528561
10.17	-4649	10.17	-92458	10.17	3139	0.015688	0.00828413	0.00514036
10.17	-4607	10.17	-92423	10.17	3180	0.0158922	0.00840114	0.00525064
10.171	-4542	10.171	-92338	10.171	3325	0.0162082	0.0086853	0.00564068
10.171	-4527	10.171	-92255	10.171	3480	0.0162812	0.00896278	0.00605761
10.172	-4548	10.172	-92194	10.172	3546	0.0161791	0.00916671	0.00623514
10.172	-4543	10.172	-92183	10.172	3531	0.0162034	0.00920348	0.00619479
10.172	-4533	10.172	-92212	10.172	3505	0.016252	0.00910653	0.00612485
10.173	-4554	10.173	-92257	10.173	3493	0.0161499	0.00895609	0.00609257
10.173	-4624	10.173	-92260	10.173	3441	0.0158096	0.00894606	0.0059527
10.174	-4702	10.174	-92229	10.174	3330	0.0154304	0.0090497	0.00565412
10.174	-4708	10.174	-92153	10.174	3224	0.0154012	0.00930377	0.005369
10.175	-4644	10.175	-92057	10.175	3178	0.0157124	0.00962471	0.00524526
10.175	-4565	10.175	-91967	10.175	3195	0.0160964	0.00992558	0.00529099
10.175	-4519	10.175	-91945	10.175	3197	0.01632	0.00999913	0.00529637
10.176	-4495	10.176	-92032	10.176	3171	0.0164367	0.00970828	0.00522643
10.176	-4442	10.176	-92154	10.176	3129	0.0166944	0.00930043	0.00511346
10.177	-4419	10.177	-92207	10.177	3110	0.0168062	0.00912325	0.00506235
10.177	-4461	10.177	-92136	10.177	3129	0.016602	0.0093606	0.00511346
10.177	-4559	10.177	-92007	10.177	3157	0.0161256	0.00979186	0.00518878
10.178	-4652	10.178	-91908	10.178	3152	0.0156735	0.0101228	0.00517533
10.178	-4700	10.178	-91878	10.178	3072	0.0154401	0.0102231	0.00496014
10.179	-4736	10.179	-91860	10.179	2993	0.0152651	0.0102833	0.00474764
10.179	-4758	10.179	-91844	10.179	2971	0.0151581	0.0103368	0.00468846
10.18	-4771	10.18	-91822	10.18	3021	0.0150949	0.0104103	0.00482295
10.18	-4710	10.18	-91819	10.18	3129	0.0153915	0.0104204	0.00511346
10.18	-4589	10.18	-91828	10.18	3219	0.0159797	0.0103903	0.00535555
10.181	-4442	10.181	-91848	10.181	3241	0.0166944	0.0103234	0.00541473
10.181	-4324	10.181	-91890	10.181	3194	0.017268	0.010183	0.0052883
10.182	-4254	10.182	-91925	10.182	3114	0.0176083	0.010066	0.00507311
10.182	-4204	10.182	-91903	10.182	3050	0.0178514	0.0101395	0.00490096
10.182	-4199	10.182	-91788	10.182	3021	0.0178757	0.010524	0.00482295
10.183	-4212	10.183	-91609	10.183	3057	0.0178125	0.0111224	0.00491979
10.183	-4226	10.183	-91429	10.183	3133	0.0177445	0.0117242	0.00512422
10.184	-4210	10.184	-91351	10.184	3165	0.0178222	0.0119849	0.00521029
10.184	-4206	10.184	-91392	10.184	3136	0.0178417	0.0118479	0.00513229
10.185	-4267	10.185	-91526	10.185	3083	0.0175451	0.0113999	0.00498972
10.185	-4340	10.185	-91660	10.185	3090	0.0171902	0.0109519	0.00500855
10.185	-4396	10.185	-91745	10.185	3167	0.016918	0.0106677	0.00521567
10.186	-4393	10.186	-91753	10.186	3202	0.0169326	0.010641	0.00530982
10.186	-4371	10.186	-91706	10.186	3107	0.0170395	0.0107981	0.00505428
10.187	-4347	10.187	-91670	10.187	2936	0.0171562	0.0109185	0.00459431
10.187	-4349	10.187	-91684	10.187	2848	0.0171465	0.0108717	0.0043576
10.188	-4369	10.188	-91741	10.188	2883	0.0170493	0.0106811	0.00445175
10.188	-4393	10.188	-91781	10.188	2927	0.0169326	0.0105474	0.0045701
10.188	-4440	10.188	-91787	10.188	2902	0.0167041	0.0105273	0.00450286
10.189	-4511	10.189	-91759	10.189	2837	0.0163589	0.0106209	0.00432801
10.189	-4568	10.189	-91724	10.189	2793	0.0160818	0.0107379	0.00420966
10.19	-4557	10.19	-91669	10.19	2749	0.0161353	0.0109218	0.00409131
10.19	-4520	10.19	-91580	10.19	2685	0.0163152	0.0112194	0.00391915
10.19	-4488	10.19	-91460	10.19	2652	0.0164707	0.0116205	0.00383039
10.191	-4458	10.191	-91350	10.191	2693	0.0166166	0.0119883	0.00394067
10.191	-4410	10.191	-91308	10.191	2768	0.0168499	0.0121287	0.00414241
10.192	-4325	10.192	-91301	10.192	2781	0.0172632	0.0121521	0.00417738
10.192	-4225	10.192	-91278	10.192	2770	0.0177493	0.012229	0.00414779
10.193	-4127	10.193	-91225	10.193	2788	0.0182257	0.0124061	0.00419621
10.193	-4046	10.193	-91162	10.193	2894	0.0186195	0.0126168	0.00448134
10.193	-4040	10.193	-91135	10.193	3029	0.0186487	0.012707	0.00484447
10.194	-4098	10.194	-91122	10.194	3132	0.0183667	0.0127505	0.00512153
10.194	-4187	10.194	-91159	10.194	3160	0.0179341	0.0126268	0.00519685
10.195	-4249	10.195	-91240	10.195	3108	0.0176326	0.012356	0.00505697
10.195	-4212	10.195	-91303	10.195	3088	0.0178125	0.0121454	0.00500317
10.195	-4069	10.195	-91309	10.195	3114	0.0185077	0.0121253	0.00507311
10.196	-3927	10.196	-91230	10.196	3173	0.019198	0.0123894	0.00523181
10.196	-3891	10.196	-91165	10.196	3176	0.0193731	0.0126067	0.00523988
10.197	-3983	10.197	-91104	10.197	3127	0.0189258	0.0128107	0.00510808
10.197	-4076	10.197	-91045	10.197	3035	0.0184737	0.0130079	0.00486061
10.198	-4102	10.198	-90960	10.198	2932	0.0183473	0.0132921	0.00458355
10.198	-4103	10.198	-90847	10.198	2858	0.0183424	0.0136698	0.0043845
10.198	-4113	10.198	-90770	10.198	2817	0.0182938	0.0139272	0.00427422
10.199	-4142	10.199	-90738	10.199	2833	0.0181528	0.0140342	0.00431726
10.199	-4166	10.199	-90779	10.199	2886	0.0180362	0.0138972	0.00445982
10.2	-4174	10.2	-90845	10.2	2967	0.0179973	0.0136765	0.0046777
10.2	-4150	10.2	-90915	10.2	3008	0.0181139	0.0134425	0.00478798
10.2	-4102	10.2	-90951	10.2	2988	0.0183473	0.0133221	0.00473419
10.201	-4052	10.201	-90947	10.201	2908	0.0185904	0.0133355	0.004519
10.201	-4009	10.201	-90936	10.201	2807	0.0187994	0.0133723	0.00424732
10.202	-3965	10.202	-90952	10.202	2710	0.0190133	0.0133188	0.0039864
10.202	-3941	10.202	-90981	10.202	2658	0.01913	0.0132219	0.00384653
10.203	-3945	10.203	-90962	10.203	2670	0.0191105	0.0132854	0.0038788
10.203	-3950	10.203	-90879	10.203	2715	0.0190862	0.0135628	0.00399985
10.203	-3927	10.203	-90757	10.203	2752	0.019198	0.0139707	0.00409937
10.204	-3897	10.204	-90626	10.204	2771	0.0193439	0.0144086	0.00415048
10.204	-3880	10.204	-90501	10.204	2807	0.0194265	0.0148265	0.00424732
10.205	-3878	10.205	-90388	10.205	2840	0.0194363	0.0152043	0.00433608
10.205	-3901	10.205	-90277	10.205	2828	0.0193244	0.0155754	0.00430381
10.205	-3920	10.205	-90162	10.205	2766	0.0192321	0.0159598	0.00413703
10.206	-3948	10.206	-90032	10.206	2716	0.019096	0.0163944	0.00400254
10.206	-3968	10.206	-89903	10.206	2675	0.0189987	0.0168257	0.00389225
10.207	-3951	10.207	-89805	10.207	2630	0.0190814	0.0171533	0.00377121
10.207	-3881	10.207	-89764	10.207	2584	0.0194217	0.0172904	0.00364748
10.208	-3808	10.208	-89756	10.208	2556	0.0197766	0.0173171	0.00357216
10.208	-3803	10.208	-89745	10.208	2577	0.0198009	0.0173539	0.00362865
10.208	-3858	10.208	-89753	10.208	2626	0.0195335	0.0173271	0.00376045
10.209	-3903	10.209	-89808	10.209	2723	0.0193147	0.0171433	0.00402137
10.209	-3906	10.209	-89894	10.209	2828	0.0193001	0.0168558	0.00430381
10.21	-3896	10.21	-89956	10.21	2896	0.0193488	0.0166485	0.00448672
10.21	-3915	10.21	-89933	10.21	2909	0.0192564	0.0167254	0.00452169
10.21	-3971	10.21	-89837	10.21	2848	0.0189841	0.0170463	0.0043576
10.211	-3986	10.211	-89720	10.211	2728	0.0189112	0.0174375	0.00403482
10.211	-3921	10.211	-89634	10.211	2603	0.0192272	0.017725	0.00369858
10.212	-3843	10.212	-89622	10.212	2551	0.0196064	0.0177651	0.00355871
10.212	-3865	10.212	-89624	10.212	2578	0.0194995	0.0177584	0.00363134
10.212	-3960	10.212	-89642	10.212	2626	0.0190376	0.0176982	0.00376045
10.213	-4020	10.213	-89648	10.213	2678	0.0187459	0.0176782	0.00390032
10.213	-3981	10.213	-89656	10.213	2725	0.0189355	0.0176514	0.00402675
10.214	-3891	10.214	-89644	10.214	2730	0.0193731	0.0176915	0.0040402
10.214	-3806	10.214	-89546	10.214	2665	0.0197863	0.0180192	0.00386536
10.215	-3765	10.215	-89405	10.215	2567	0.0199856	0.0184905	0.00360175
10.215	-3814	10.215	-89264	10.215	2546	0.0197474	0.0189619	0.00354526
10.215	-3939	10.215	-89203	10.215	2629	0.0191397	0.0191658	0.00376852
10.216	-4074	10.216	-89190	10.216	2796	0.0184834	0.0192093	0.00421773
10.216	-4150	10.216	-89156	10.216	2957	0.0181139	0.019323	0.0046508
10.217	-4104	10.217	-89102	10.217	3022	0.0183376	0.0195035	0.00482564
10.217	-3970	10.217	-89011	10.217	3018	0.018989	0.0198077	0.00481488
10.217	-3798	10.217	-88904	10.217	2931	0.0198252	0.0201654	0.00458086
10.218	-3683	10.218	-88762	10.218	2813	0.0203843	0.0206401	0.00426346
10.218	-3680	10.218	-88590	10.218	2691	0.0203988	0.0212151	0.00393529
10.219	-3750	10.219	-88416	10.219	2630	0.0200585	0.0217968	0.00377121
10.219	-3823	10.219	-88248	10.219	2627	0.0197036	0.0223585	0.00376314
10.22	-3826	10.22	-88134	10.22	2638	0.0196891	0.0227396	0.00379273
10.22	-3791	10.22	-88068	10.22	2648	0.0198592	0.0229602	0.00381963
10.22	-3777	10.22	-88020	10.22	2644	0.0199273	0.0231207	0.00380887
10.221	-3828	10.221	-87993	10.221	2658	0.0196793	0.023211	0.00384653
10.221	-3907	10.221	-87942	10.221	2645	0.0192953	0.0233815	0.00381156
10.222	-3996	10.222	-87876	10.222	2610	0.0188626	0.0236021	0.00371741
10.222	-4056	10.222	-87746	10.222	2551	0.0185709	0.0240367	0.00355871
10.222	-4061	10.222	-87599	10.222	2501	0.0185466	0.0245281	0.00342422
10.223	-3995	10.223	-87490	10.223	2517	0.0188675	0.0248925	0.00346725
10.223	-3878	10.223	-87412	10.223	2577	0.0194363	0.0251533	0.00362865
10.224	-3778	10.224	-87371	10.224	2692	0.0199224	0.0252903	0.00393798
10.224	-3702	10.224	-87308	10.224	2776	0.0202919	0.025501	0.00416393
10.225	-3674	10.225	-87211	10.225	2756	0.020428	0.0258252	0.00411013
10.225	-3674	10.225	-87057	10.225	2675	0.020428	0.0263401	0.00389225
10.225	-3721	10.225	-86884	10.225	2653	0.0201995	0.0269184	0.00383308
10.226	-3832	10.226	-86752	10.226	2712	0.0196599	0.0273597	0.00399178
10.226	-3953	10.226	-86643	10.226	2712	0.0190716	0.0277241	0.00399178
10.227	-4040	10.227	-86523	10.227	2599	0.0186487	0.0281253	0.00368782
10.227	-4036	10.227	-86392	10.227	2464	0.0186681	0.0285632	0.00332469
10.227	-3963	10.227	-86278	10.227	2462	0.019023	0.0289443	0.00331931
10.228	-3874	10.228	-86196	10.228	2565	0.0194557	0.0292185	0.00359637
10.228	-3785	10.228	-86151	10.228	2678	0.0198884	0.0293689	0.00390032
10.229	-3738	10.229	-86143	10.229	2734	0.0201169	0.0293956	0.00405096
10.229	-3718	10.229	-86127	10.229	2721	0.0202141	0.0294491	0.00401599
10.23	-3721	10.23	-86060	10.23	2665	0.0201995	0.0296731	0.00386536
10.23	-3711	10.23	-85871	10.23	2556	0.0202481	0.030305	0.00357216
10.23	-3670	10.23	-85611	10.23	2464	0.0204475	0.0311742	0.00332469
10.231	-3627	10.231	-85345	10.231	2446	0.0206565	0.0320634	0.00327627
10.231	-3577	10.231	-85177	10.231	2495	0.0208996	0.032625	0.00340808
10.232	-3528	10.232	-85108	10.232	2556	0.0211378	0.0328557	0.00357216
10.232	-3442	10.232	-85029	10.232	2612	0.0215559	0.0331198	0.00372279
10.233	-3376	10.233	-84888	10.233	2653	0.0218767	0.0335912	0.00383308
10.233	-3355	10.233	-84648	10.233	2641	0.0219788	0.0343935	0.0038008
10.233	-3392	10.233	-84408	10.233	2612	0.0217989	0.0351959	0.00372279
10.234	-3470	10.234	-84199	10.234	2595	0.0214198	0.0358946	0.00367706
10.234	-3525	10.234	-83996	10.234	2617	0.0211524	0.0365732	0.00373624
10.235	-3555	10.235	-83752	10.235	2635	0.0210065	0.0373889	0.00378466
10.235	-3540	10.235	-83453	10.235	2647	0.0210794	0.0383885	0.00381694
10.235	-3525	10.235	-83172	10.235	2684	0.0211524	0.0393279	0.00391646
10.236	-3529	10.236	-82975	10.236	2710	0.0211329	0.0399865	0.0039864
10.236	-3567	10.236	-82880	10.236	2753	0.0209482	0.0403041	0.00410206
10.237	-3609	10.237	-82836	10.237	2786	0.020744	0.0404512	0.00419083
10.237	-3633	10.237	-82747	10.237	2830	0.0206273	0.0407487	0.00430919
10.238	-3618	10.238	-82566	10.238	2861	0.0207002	0.0413538	0.00439257
10.238	-3562	10.238	-82345	10.238	2865	0.0209725	0.0420926	0.00440333
10.238	-3478	10.238	-82127	10.238	2839	0.0213809	0.0428214	0.00433339
10.239	-3365	10.239	-81904	10.239	2757	0.0219302	0.0435669	0.00411282
10.239	-3306	10.239	-81624	10.239	2684	0.022217	0.044503	0.00391646
10.24	-3331	10.24	-81288	10.24	2590	0.0220955	0.0456263	0.00366361
10.24	-3413	10.24	-80972	10.24	2496	0.0216969	0.0466827	0.00341077
10.24	-3458	10.24	-80728	10.24	2399	0.0214781	0.0474984	0.00314985
10.241	-3428	10.241	-80606	10.241	2322	0.0216239	0.0479062	0.00294273
10.241	-3350	10.241	-80572	10.241	2309	0.0220031	0.0480199	0.00290776
10.242	-3279	10.242	-80523	10.242	2383	0.0223483	0.0481837	0.00310681
10.242	-3258	10.242	-80360	10.242	2549	0.0224504	0.0487286	0.00355333
10.243	-3320	10.243	-80064	10.243	2728	0.022149	0.0497182	0.00403482
10.243	-3433	10.243	-79723	10.243	2837	0.0215996	0.0508582	0.00432801
10.243	-3507	10.243	-79403	10.243	2856	0.0212399	0.051928	0.00437912
10.244	-3496	10.244	-79136	10.244	2815	0.0212934	0.0528206	0.00426884
10.244	-3445	10.244	-78883	10.244	2802	0.0215413	0.0536663	0.00423387
10.245	-3416	10.245	-78605	10.245	2881	0.0216823	0.0545957	0.00444637
10.245	-3443	10.245	-78269	10.245	2999	0.021551	0.055719	0.00476377
10.245	-3482	10.245	-77931	10.245	3052	0.0213614	0.056849	0.00490634
10.246	-3506	10.246	-77667	10.246	2984	0.0212447	0.0577315	0.00472343
10.246	-3505	10.246	-77460	10.246	2850	0.0212496	0.0584235	0.00436298
10.247	-3458	10.247	-77213	10.247	2700	0.0214781	0.0592493	0.0039595
10.247	-3392	10.247	-76863	10.247	2578	0.0217989	0.0604194	0.00363134
10.248	-3299	10.248	-76459	10.248	2520	0.0222511	0.06177	0.00347532
10.248	-3219	10.248	-76074	10.248	2556	0.02264	0.063057	0.00357216
10.248	-3170	10.248	-75749	10.248	2649	0.0228782	0.0641435	0.00382232
10.249	-3165	10.249	-75519	10.249	2761	0.0229025	0.0649124	0.00412358
10.249	-3229	10.249	-75360	10.249	2830	0.0225914	0.065444	0.00430919
10.25	-3315	10.25	-75221	10.25	2845	0.0221733	0.0659087	0.00434953
10.25	-3384	10.25	-74991	10.25	2800	0.0218378	0.0666776	0.00422849
10.25	-3363	10.25	-74628	10.25	2747	0.0219399	0.0678911	0.00408593
10.251	-3298	10.251	-74224	10.251	2773	0.0222559	0.0692417	0.00415586
10.251	-3254	10.251	-73930	10.251	2867	0.0224698	0.0702246	0.00440871
10.252	-3243	10.252	-73776	10.252	2939	0.0225233	0.0707394	0.00460238
10.252	-3244	10.252	-73618	10.252	2922	0.0225184	0.0712676	0.00455665
10.252	-3219	10.252	-73352	10.252	2906	0.02264	0.0721569	0.00451362
10.253	-3187	10.253	-73032	10.253	2958	0.0227956	0.0732267	0.00465349
10.253	-3163	10.253	-72714	10.253	3057	0.0229122	0.0742898	0.00491979
10.254	-3163	10.254	-72403	10.254	3102	0.0229122	0.0753295	0.00504083
10.254	-3162	10.254	-72083	10.254	3104	0.0229171	0.0763992	0.00504621
10.255	-3145	10.255	-71740	10.255	3120	0.0229997	0.0775459	0.00508925
10.255	-3128	10.255	-71440	10.255	3142	0.0230824	0.0785488	0.00514843
10.255	-3163	10.255	-71163	10.255	3149	0.0229122	0.0794749	0.00516726
10.256	-3247	10.256	-70888	10.256	3102	0.0225039	0.0803942	0.00504083
10.256	-3306	10.256	-70555	10.256	3032	0.022217	0.0815075	0.00485254
10.257	-3325	10.257	-70162	10.257	2975	0.0221247	0.0828213	0.00469922
10.257	-3329	10.257	-69781	10.257	2930	0.0221052	0.084095	0.00457817
10.257	-3336	10.257	-69412	10.257	2898	0.0220712	0.0853286	0.0044921
10.258	-3348	10.258	-69068	10.258	2874	0.0220129	0.0864786	0.00442754
10.258	-3312	10.258	-68763	10.258	2873	0.0221879	0.0874982	0.00442485
10.259	-3217	10.259	-68505	10.259	2885	0.0226497	0.0883608	0.00445713
10.259	-3095	10.259	-68258	10.259	2917	0.0232428	0.0891865	0.0045432
10.26	-3031	10.26	-67915	10.26	2941	0.0235539	0.0903332	0.00460776
10.26	-3085	10.26	-67451	10.26	2979	0.0232914	0.0918844	0.00470998
10.26	-3196	10.26	-66946	10.26	2993	0.0227518	0.0935726	0.00474764
10.261	-3276	10.261	-66494	10.261	2960	0.0223629	0.0950837	0.00465887
10.261	-3292	10.261	-66117	10.261	2922	0.0222851	0.096344	0.00455665
10.262	-3238	10.262	-65776	10.262	2873	0.0225476	0.097484	0.00442485
10.262	-3150	10.262	-65483	10.262	2823	0.0229754	0.0984635	0.00429036
10.262	-3063	10.262	-65268	10.262	2753	0.0233984	0.0991823	0.00410206
10.263	-3045	10.263	-65110	10.263	2748	0.0234859	0.0997105	0.00408862
10.263	-3097	10.263	-64893	10.263	2870	0.0232331	0.100436	0.00441678
10.264	-3147	10.264	-64560	10.264	3048	0.02299	0.101549	0.00489558
10.264	-3140	10.264	-64131	10.264	3150	0.023024	0.102983	0.00516995
10.265	-3106	10.265	-63698	10.265	3138	0.0231893	0.104431	0.00513767
10.265	-3108	10.265	-63325	10.265	3052	0.0231796	0.105678	0.00490634
10.265	-3143	10.265	-63025	10.265	2948	0.0230095	0.106681	0.00462659
10.266	-3141	10.266	-62778	10.266	2868	0.0230192	0.107507	0.0044114
10.266	-3087	10.266	-62531	10.266	2851	0.0232817	0.108332	0.00436567
10.267	-3015	10.267	-62304	10.267	2923	0.0236317	0.109091	0.00455934
10.267	-2970	10.267	-62112	10.267	3046	0.0238505	0.109733	0.0048902
10.267	-2998	10.267	-61941	10.267	3150	0.0237144	0.110305	0.00516995
10.268	-3063	10.268	-61689	10.268	3180	0.0233984	0.111147	0.00525064
10.268	-3150	10.268	-61297	10.268	3124	0.0229754	0.112458	0.00510001
10.269	-3197	10.269	-60833	10.269	3034	0.0227469	0.114009	0.00485792
10.269	-3208	10.269	-60381	10.269	3028	0.0226935	0.11552	0.00484178
10.27	-3209	10.27	-59999	10.27	3158	0.0226886	0.116797	0.00519147
10.27	-3176	10.27	-59689	10.27	3389	0.022849	0.117833	0.00581283
10.27	-3116	10.27	-59438	10.27	3594	0.0231407	0.118672	0.00636425
10.271	-3016	10.271	-59212	10.271	3676	0.0236269	0.119428	0.00658482
10.271	-2899	10.271	-58946	10.271	3646	0.0241957	0.120317	0.00650413
10.272	-2780	10.272	-58612	10.272	3561	0.0247742	0.121434	0.00627549
10.272	-2683	10.272	-58257	10.272	3470	0.0252457	0.122621	0.00603071
10.273	-2659	10.273	-57961	10.273	3394	0.0253624	0.12361	0.00582628
10.273	-2712	10.273	-57775	10.273	3338	0.0251048	0.124232	0.00567564
10.273	-2795	10.273	-57707	10.273	3330	0.0247013	0.124459	0.00565412
10.274	-2853	10.274	-57624	10.274	3374	0.0244193	0.124737	0.00577248
10.274	-2866	10.274	-57444	10.274	3463	0.0243561	0.125338	0.00601188
10.275	-2836	10.275	-57127	10.275	3531	0.0245019	0.126398	0.00619479
10.275	-2758	10.275	-56749	10.275	3533	0.0248811	0.127662	0.00620017
10.275	-2678	10.275	-56396	10.275	3509	0.0252701	0.128842	0.00613561
10.276	-2658	10.276	-56106	10.276	3518	0.0253673	0.129812	0.00615982
10.276	-2698	10.276	-55883	10.276	3554	0.0251728	0.130557	0.00625666
10.277	-2732	10.277	-55686	10.277	3524	0.0250075	0.131216	0.00617596
10.277	-2732	10.277	-55520	10.277	3417	0.0250075	0.131771	0.00588814
10.278	-2757	10.278	-55355	10.278	3309	0.024886	0.132322	0.00559764
10.278	-2817	10.278	-55166	10.278	3281	0.0245943	0.132954	0.00552232
10.278	-2865	10.278	-54928	10.278	3330	0.024361	0.13375	0.00565412
10.279	-2839	10.279	-54673	10.279	3402	0.0244874	0.134602	0.0058478
10.279	-2751	10.279	-54423	10.279	3447	0.0249152	0.135438	0.00596884
10.28	-2688	10.28	-54173	10.28	3481	0.0252214	0.136274	0.0060603
10.28	-2720	10.28	-53888	10.28	3569	0.0250659	0.137226	0.00629701
10.28	-2827	10.28	-53602	10.28	3749	0.0245457	0.138183	0.00678118
10.281	-2899	10.281	-53330	10.281	3947	0.0241957	0.139092	0.00731378
10.281	-2880	10.281	-53123	10.281	4015	0.024288	0.139784	0.00749669
10.282	-2797	10.282	-52985	10.282	3904	0.0246915	0.140245	0.00719811
10.282	-2733	10.282	-52876	10.282	3728	0.0250027	0.14061	0.0067247
10.283	-2750	10.283	-52812	10.283	3621	0.02492	0.140824	0.00643688
10.283	-2805	10.283	-52752	10.283	3638	0.0246526	0.141024	0.00648261
10.283	-2830	10.283	-52697	10.283	3709	0.0245311	0.141208	0.00667359
10.284	-2795	10.284	-52577	10.284	3794	0.0247013	0.141609	0.00690223
10.284	-2722	10.284	-52372	10.284	3901	0.0250562	0.142295	0.00719005
10.285	-2637	10.285	-52139	10.285	3984	0.0254694	0.143073	0.00741331
10.285	-2575	10.285	-51933	10.285	4003	0.0257708	0.143762	0.00746441
10.285	-2560	10.285	-51783	10.285	3946	0.0258437	0.144264	0.00731109
10.286	-2601	10.286	-51666	10.286	3921	0.0256444	0.144655	0.00724384
10.286	-2649	10.286	-51600	10.286	3953	0.025411	0.144875	0.00732992
10.287	-2695	10.287	-51601	10.287	3999	0.0251874	0.144872	0.00745365
10.287	-2735	10.287	-51656	10.287	3996	0.024993	0.144688	0.00744558
10.288	-2755	10.288	-51714	10.288	3944	0.0248957	0.144494	0.00730571
10.288	-2795	10.288	-51739	10.288	3917	0.0247013	0.144411	0.00723308
10.288	-2827	10.288	-51758	10.288	3938	0.0245457	0.144347	0.00728957
10.289	-2840	10.289	-51794	10.289	3971	0.0244825	0.144227	0.00737834
10.289	-2811	10.289	-51841	10.289	3961	0.0246235	0.14407	0.00735144
10.29	-2764	10.29	-51847	10.29	3913	0.024852	0.14405	0.00722232
10.29	-2726	10.29	-51751	10.29	3869	0.0250367	0.144371	0.00710397
10.29	-2736	10.29	-51563	10.29	3806	0.0249881	0.144999	0.00693451
10.291	-2772	10.291	-51366	10.291	3660	0.0248131	0.145658	0.00654178
10.291	-2816	10.291	-51258	10.291	3455	0.0245992	0.146019	0.00599036
10.292	-2815	10.292	-51282	10.292	3278	0.024604	0.145939	0.00551425
10.292	-2780	10.292	-51386	10.292	3227	0.0247742	0.145591	0.00537707
10.292	-2769	10.292	-51485	10.292	3295	0.0248277	0.14526	0.00555998
10.293	-2778	10.293	-51581	10.293	3416	0.0247839	0.144939	0.00588545
10.293	-2823	10.293	-51661	10.293	3526	0.0245651	0.144671	0.00618134
10.294	-2844	10.294	-51723	10.294	3545	0.024463	0.144464	0.00623245
10.294	-2851	10.294	-51723	10.294	3484	0.024429	0.144464	0.00606837
10.295	-2856	10.295	-51694	10.295	3435	0.0244047	0.144561	0.00593656
10.295	-2871	10.295	-51727	10.295	3452	0.0243318	0.144451	0.00598229
10.295	-2898	10.295	-51808	10.295	3524	0.0242005	0.14418	0.00617596
10.296	-2910	10.296	-51884	10.296	3581	0.0241422	0.143926	0.00632928
10.296	-2918	10.296	-51897	10.296	3587	0.0241033	0.143883	0.00634542
10.297	-2889	10.297	-51902	10.297	3554	0.0242443	0.143866	0.00625666
10.297	-2832	10.297	-51993	10.297	3503	0.0245214	0.143562	0.00611947
10.297	-2774	10.297	-52186	10.297	3498	0.0248034	0.142916	0.00610602
10.298	-2748	10.298	-52387	10.298	3521	0.0249298	0.142244	0.00616789
10.298	-2734	10.298	-52501	10.298	3553	0.0249978	0.141863	0.00625397
10.299	-2674	10.299	-52553	10.299	3562	0.0252895	0.141689	0.00627818
10.299	-2595	10.299	-52628	10.299	3547	0.0256736	0.141439	0.00623783
10.3	-2557	10.3	-52699	10.3	3521	0.0258583	0.141201	0.00616789
10.3	-2605	10.3	-52723	10.3	3502	0.0256249	0.141121	0.00611678
10.3	-2708	10.3	-52679	10.3	3508	0.0251242	0.141268	0.00613292
10.301	-2793	10.301	-52688	10.301	3532	0.024711	0.141238	0.00619748
10.301	-2807	10.301	-52826	10.301	3577	0.0246429	0.140777	0.00631852
10.302	-2773	10.302	-53050	10.302	3616	0.0248082	0.140028	0.00642343
10.302	-2765	10.302	-53273	10.302	3614	0.0248471	0.139282	0.00641805
10.302	-2806	10.302	-53389	10.302	3578	0.0246478	0.138895	0.00632121
10.303	-2840	10.303	-53460	10.303	3560	0.0244825	0.138657	0.0062728
10.303	-2810	10.303	-53558	10.303	3587	0.0246283	0.13833	0.00634542
10.304	-2723	10.304	-53765	10.304	3655	0.0250513	0.137638	0.00652834
10.304	-2643	10.304	-54011	10.304	3700	0.0254402	0.136815	0.00664938
10.305	-2536	10.305	-54206	10.305	3695	0.0259604	0.136163	0.00663593
10.305	-2405	10.305	-54328	10.305	3650	0.0265972	0.135756	0.00651489
10.305	-2302	10.305	-54432	10.305	3630	0.027098	0.135408	0.00646109
10.306	-2312	10.306	-54579	10.306	3724	0.0270494	0.134916	0.00671394
10.306	-2444	10.306	-54760	10.306	3824	0.0264076	0.134311	0.00698292
10.307	-2603	10.307	-54988	10.307	3797	0.0256347	0.133549	0.0069103
10.307	-2748	10.307	-55238	10.307	3625	0.0249298	0.132713	0.00644764
10.307	-2838	10.307	-55507	10.307	3484	0.0244922	0.131814	0.00606837
10.308	-2887	10.308	-55749	10.308	3508	0.024254	0.131005	0.00613292
10.308	-2853	10.308	-55974	10.308	3590	0.0244193	0.130253	0.00635349
10.309	-2774	10.309	-56200	10.309	3628	0.0248034	0.129497	0.00645571
10.309	-2681	10.309	-56427	10.309	3634	0.0252555	0.128738	0.00647185
10.31	-2611	10.31	-56672	10.31	3680	0.0255958	0.127919	0.00659558
10.31	-2576	10.31	-56907	10.31	3777	0.0257659	0.127134	0.0068565
10.31	-2519	10.31	-57130	10.31	3807	0.026043	0.126388	0.0069372
10.311	-2456	10.311	-57312	10.311	3719	0.0263493	0.12578	0.00670049
10.311	-2402	10.311	-57461	10.311	3578	0.0266118	0.125282	0.00632121
10.312	-2410	10.312	-57612	10.312	3465	0.0265729	0.124777	0.00601726
10.312	-2501	10.312	-57772	10.312	3430	0.0261305	0.124242	0.00592311
10.313	-2591	10.313	-57929	10.313	3422	0.025693	0.123717	0.00590159
10.313	-2640	10.313	-58093	10.313	3418	0.0254548	0.123169	0.00589083
10.313	-2626	10.313	-58320	10.313	3410	0.0255229	0.12241	0.00586931
10.314	-2540	10.314	-58617	10.314	3480	0.0259409	0.121417	0.00605761
10.314	-2417	10.314	-58969	10.314	3648	0.0265389	0.12024	0.00650951
10.315	-2331	10.315	-59322	10.315	3791	0.026957	0.11906	0.00689416
10.315	-2373	10.315	-59629	10.315	3764	0.0267528	0.118034	0.00682153
10.315	-2527	10.315	-59875	10.315	3587	0.0260041	0.117211	0.00634542
10.316	-2679	10.316	-60067	10.316	3423	0.0252652	0.11657	0.00590428
10.316	-2733	10.316	-60264	10.316	3366	0.0250027	0.115911	0.00575096
10.317	-2705	10.317	-60515	10.317	3414	0.0251388	0.115072	0.00588007
10.317	-2647	10.317	-60824	10.317	3462	0.0254208	0.114039	0.00600919
10.318	-2603	10.318	-61171	10.318	3438	0.0256347	0.112879	0.00594463
10.318	-2554	10.318	-61489	10.318	3391	0.0258729	0.111816	0.00581821
10.318	-2476	10.318	-61777	10.318	3406	0.0262521	0.110853	0.00585856
10.319	-2405	10.319	-62015	10.319	3501	0.0265972	0.110057	0.00611409
10.319	-2385	10.319	-62223	10.319	3561	0.0266945	0.109362	0.00627549
10.32	-2458	10.32	-62424	10.32	3507	0.0263396	0.10869	0.00613023
10.32	-2554	10.32	-62631	10.32	3356	0.0258729	0.107998	0.00572406
10.32	-2576	10.32	-62853	10.32	3211	0.0257659	0.107256	0.00533403
10.321	-2500	10.321	-63088	10.321	3179	0.0261354	0.10647	0.00524795
10.321	-2400	10.321	-63390	10.321	3253	0.0266216	0.105461	0.005447
10.322	-2356	10.322	-63743	10.322	3352	0.0268355	0.10428	0.0057133
10.322	-2370	10.322	-64098	10.322	3424	0.0267674	0.103094	0.00590697
10.323	-2440	10.323	-64413	10.323	3491	0.0264271	0.102041	0.0060872
10.323	-2497	10.323	-64680	10.323	3561	0.02615	0.101148	0.00627549
10.323	-2498	10.323	-64938	10.323	3569	0.0261451	0.100285	0.00629701
10.324	-2414	10.324	-65221	10.324	3500	0.0265535	0.0993394	0.0061114
10.324	-2338	10.324	-65494	10.324	3378	0.026923	0.0984267	0.00578324
10.325	-2352	10.325	-65746	10.325	3263	0.0268549	0.0975843	0.0054739
10.325	-2416	10.325	-65972	10.325	3185	0.0265438	0.0968288	0.00526409
10.325	-2445	10.325	-66236	10.325	3131	0.0264028	0.0959462	0.00511884
10.326	-2368	10.326	-66560	10.326	3124	0.0267771	0.094863	0.00510001
10.326	-2271	10.326	-66881	10.326	3164	0.0272487	0.0937899	0.0052076
10.327	-2199	10.327	-67159	10.327	3255	0.0275987	0.0928605	0.00545238
10.327	-2164	10.327	-67385	10.327	3327	0.0277689	0.092105	0.00564606
10.328	-2143	10.328	-67632	10.328	3315	0.027871	0.0912793	0.00561378
10.328	-2187	10.328	-67892	10.328	3254	0.0276571	0.0904101	0.00544969
10.328	-2335	10.328	-68154	10.328	3220	0.0269375	0.0895342	0.00535824
10.329	-2492	10.329	-68398	10.329	3267	0.0261743	0.0887185	0.00548466
10.329	-2568	10.329	-68658	10.329	3360	0.0258048	0.0878493	0.00573482
10.33	-2551	10.33	-68937	10.33	3431	0.0258875	0.0869166	0.0059258
10.33	-2513	10.33	-69212	10.33	3461	0.0260722	0.0859972	0.0060065
10.33	-2430	10.33	-69490	10.33	3447	0.0264757	0.0850678	0.00596884
10.331	-2302	10.331	-69760	10.331	3445	0.027098	0.0841652	0.00596346
10.331	-2164	10.331	-70040	10.331	3433	0.0277689	0.0832291	0.00593118
10.332	-2106	10.332	-70308	10.332	3402	0.0280508	0.0823332	0.0058478
10.332	-2144	10.332	-70542	10.332	3364	0.0278661	0.0815509	0.00574558
10.333	-2263	10.333	-70757	10.333	3337	0.0272876	0.0808322	0.00567295
10.333	-2412	10.333	-70985	10.333	3342	0.0265632	0.0800699	0.0056864
10.333	-2497	10.333	-71247	10.333	3319	0.02615	0.0791941	0.00562454
10.334	-2507	10.334	-71556	10.334	3262	0.0261014	0.078161	0.00547121
10.334	-2460	10.334	-71898	10.334	3167	0.0263299	0.0770177	0.00521567
10.335	-2407	10.335	-72258	10.335	3087	0.0265875	0.0758142	0.00500048
10.335	-2347	10.335	-72576	10.335	3052	0.0268792	0.0747511	0.00490634
10.335	-2259	10.335	-72793	10.335	3042	0.027307	0.0740257	0.00487944
10.336	-2185	10.336	-72935	10.336	3019	0.0276668	0.0735509	0.00481757
10.336	-2147	10.336	-73028	10.336	3003	0.0278515	0.07324	0.00477453
10.337	-2144	10.337	-73138	10.337	3008	0.0278661	0.0728723	0.00478798
10.337	-2156	10.337	-73267	10.337	3052	0.0278078	0.072441	0.00490634
10.337	-2156	10.337	-73435	10.337	3086	0.0278078	0.0718794	0.00499779
10.338	-2192	10.338	-73672	10.338	3073	0.0276327	0.0710871	0.00496283
10.338	-2248	10.338	-73983	10.338	3044	0.0273605	0.0700474	0.00488482
10.339	-2321	10.339	-74339	10.339	3031	0.0270056	0.0688573	0.00484985
10.339	-2381	10.339	-74683	10.339	3071	0.0267139	0.0677073	0.00495745
10.34	-2373	10.34	-75010	10.34	3108	0.0267528	0.0666141	0.00505697
10.34	-2267	10.34	-75288	10.34	3136	0.0272681	0.0656847	0.00513229
10.34	-2101	10.34	-75537	10.34	3144	0.0280751	0.0648523	0.00515381
10.341	-1999	10.341	-75764	10.341	3152	0.028571	0.0640934	0.00517533
10.341	-1976	10.341	-75998	10.341	3152	0.0286828	0.0633111	0.00517533
10.342	-1981	10.342	-76276	10.342	3184	0.0286585	0.0623817	0.0052614
10.342	-1941	10.342	-76561	10.342	3276	0.028853	0.061429	0.00550887
10.342	-1849	10.342	-76828	10.342	3386	0.0293002	0.0605364	0.00580476
10.343	-1748	10.343	-77054	10.343	3439	0.0297912	0.0597808	0.00594732
10.343	-1688	10.343	-77275	10.343	3369	0.0300829	0.059042	0.00575903
10.344	-1728	10.344	-77520	10.344	3236	0.0298885	0.058223	0.00540128
10.344	-1855	10.344	-77725	10.344	3122	0.0292711	0.0575376	0.00509463
10.345	-2012	10.345	-77875	10.345	3027	0.0285078	0.0570362	0.00483909
10.345	-2140	10.345	-78009	10.345	2921	0.0278855	0.0565882	0.00455396
10.345	-2220	10.345	-78180	10.345	2802	0.0274966	0.0560165	0.00423387
10.346	-2248	10.346	-78429	10.346	2757	0.0273605	0.0551841	0.00411282
10.346	-2186	10.346	-78681	10.346	2797	0.0276619	0.0543416	0.00422042
10.347	-2026	10.347	-78881	10.347	2900	0.0284398	0.053673	0.00449748
10.347	-1812	10.347	-79005	10.347	3035	0.0294801	0.0532585	0.00486061
10.347	-1686	10.347	-79084	10.347	3139	0.0300927	0.0529944	0.00514036
10.348	-1713	10.348	-79166	10.348	3183	0.0299614	0.0527203	0.00525871
10.348	-1857	10.348	-79263	10.348	3133	0.0292613	0.052396	0.00512422
10.349	-1996	10.349	-79418	10.349	3071	0.0285856	0.0518778	0.00495745
10.349	-2048	10.349	-79660	10.349	3020	0.0283328	0.0510688	0.00482026
10.35	-2063	10.35	-79995	10.35	2962	0.0282599	0.0499489	0.00466425
10.35	-2057	10.35	-80336	10.35	2879	0.028289	0.0488089	0.00444099
10.35	-2032	10.35	-80579	10.35	2794	0.0284106	0.0479965	0.00421235
10.351	-1963	10.351	-80688	10.351	2747	0.028746	0.0476321	0.00408593
10.351	-1891	10.351	-80700	10.351	2748	0.0290961	0.047592	0.00408862
10.352	-1847	10.352	-80732	10.352	2788	0.02931	0.047485	0.00419621
10.352	-1828	10.352	-80858	10.352	2825	0.0294023	0.0470638	0.00429574
10.352	-1859	10.352	-81099	10.352	2877	0.0292516	0.0462581	0.00443561
10.353	-1941	10.353	-81372	10.353	2913	0.028853	0.0453454	0.00453245
10.353	-2005	10.353	-81571	10.353	2958	0.0285418	0.0446802	0.00465349
10.354	-2010	10.354	-81715	10.354	2986	0.0285175	0.0441988	0.00472881
10.354	-1927	10.354	-81872	10.354	2963	0.028921	0.0436739	0.00466694
10.355	-1821	10.355	-82076	10.355	2901	0.0294364	0.0429919	0.00450017
10.355	-1750	10.355	-82316	10.355	2860	0.0297815	0.0421896	0.00438988
10.355	-1773	10.355	-82532	10.355	2901	0.0296697	0.0414675	0.00450017
10.356	-1937	10.356	-82736	10.356	2989	0.0288724	0.0407855	0.00473688
10.356	-2117	10.356	-82922	10.356	3072	0.0279974	0.0401637	0.00496014
10.357	-2230	10.357	-83060	10.357	3124	0.027448	0.0397023	0.00510001
10.357	-2208	10.357	-83144	10.357	3169	0.027555	0.0394215	0.00522105
10.358	-2101	10.358	-83210	10.358	3169	0.0280751	0.0392009	0.00522105
10.358	-2016	10.358	-83346	10.358	3164	0.0284884	0.0387462	0.0052076
10.358	-1978	10.358	-83547	10.358	3149	0.0286731	0.0380743	0.00516726
10.359	-2014	10.359	-83778	10.359	3109	0.0284981	0.037302	0.00505966
10.359	-2031	10.359	-84032	10.359	3069	0.0284154	0.0364529	0.00495207
10.36	-1965	10.36	-84294	10.36	2990	0.0287363	0.035577	0.00473957
10.36	-1848	10.36	-84541	10.36	2873	0.0293051	0.0347512	0.00442485
10.36	-1796	10.36	-84752	10.36	2733	0.0295579	0.0340459	0.00404827
10.361	-1882	10.361	-84908	10.361	2692	0.0291398	0.0335243	0.00393798
10.361	-2042	10.361	-85008	10.361	2801	0.028362	0.03319	0.00423118
10.362	-2163	10.362	-85048	10.362	2980	0.0277737	0.0330563	0.00471267
10.362	-2188	10.362	-85070	10.362	3116	0.0276522	0.0329828	0.00507849
10.363	-2078	10.363	-85063	10.363	3122	0.028187	0.0330062	0.00509463
10.363	-1903	10.363	-85044	10.363	3055	0.0290377	0.0330697	0.00491441
10.363	-1785	10.363	-85056	10.363	2993	0.0296114	0.0330296	0.00474764
10.364	-1783	10.364	-85165	10.364	3008	0.0296211	0.0326652	0.00478798
10.364	-1865	10.364	-85342	10.364	3070	0.0292225	0.0320734	0.00495476
10.365	-1921	10.365	-85470	10.365	3120	0.0289502	0.0316455	0.00508925
10.365	-1907	10.365	-85528	10.365	3179	0.0290183	0.0314516	0.00524795
10.365	-1805	10.365	-85578	10.365	3216	0.0295141	0.0312845	0.00534748
10.366	-1663	10.366	-85749	10.366	3182	0.0302045	0.0307128	0.00525602
10.366	-1554	10.366	-86006	10.366	3078	0.0307344	0.0298536	0.00497628
10.367	-1539	10.367	-86224	10.367	2955	0.0308073	0.0291249	0.00464542
10.367	-1596	10.367	-86362	10.367	2879	0.0305302	0.0286635	0.00444099
10.368	-1683	10.368	-86442	10.368	2885	0.0301072	0.0283961	0.00445713
10.368	-1762	10.368	-86550	10.368	2921	0.0297232	0.028035	0.00455396
10.368	-1802	10.368	-86678	10.368	2969	0.0295287	0.0276071	0.00468308
10.369	-1809	10.369	-86801	10.369	2989	0.0294947	0.0271959	0.00473688
10.369	-1762	10.369	-86930	10.369	2995	0.0297232	0.0267646	0.00475302
10.37	-1696	10.37	-87048	10.37	3037	0.030044	0.0263702	0.00486599
10.37	-1645	10.37	-87126	10.37	3084	0.030292	0.0261094	0.00499241
10.37	-1632	10.37	-87110	10.37	3104	0.0303552	0.0261629	0.00504621
10.371	-1623	10.371	-87044	10.371	3089	0.0303989	0.0263835	0.00500586
10.371	-1601	10.371	-87045	10.371	3074	0.0305059	0.0263802	0.00496552
10.372	-1579	10.372	-87168	10.372	3111	0.0306128	0.025969	0.00506504
10.372	-1597	10.372	-87336	10.372	3158	0.0305253	0.0254074	0.00519147
10.373	-1611	10.373	-87464	10.373	3169	0.0304573	0.0249794	0.00522105
10.373	-1566	10.373	-87549	10.373	3182	0.030676	0.0246953	0.00525602
10.373	-1491	10.373	-87619	10.373	3209	0.0310407	0.0244613	0.00532865
10.374	-1437	10.374	-87688	10.374	3204	0.0313032	0.0242306	0.0053152
10.374	-1427	10.374	-87738	10.374	3126	0.0313518	0.0240634	0.00510539
10.375	-1437	10.375	-87784	10.375	2990	0.0313032	0.0239097	0.00473957
10.375	-1457	10.375	-87841	10.375	2886	0.0312059	0.0237191	0.00445982
10.375	-1494	10.375	-87921	10.375	2828	0.0310261	0.0234517	0.00430381
10.376	-1581	10.376	-88072	10.376	2784	0.0306031	0.0229469	0.00418545
10.376	-1697	10.376	-88286	10.376	2774	0.0300392	0.0222314	0.00415855
10.377	-1793	10.377	-88521	10.377	2777	0.0295725	0.0214458	0.00416662
10.377	-1834	10.377	-88696	10.377	2791	0.0293732	0.0208608	0.00420428
10.377	-1814	10.377	-88775	10.377	2783	0.0294704	0.0205967	0.00418276
10.378	-1760	10.378	-88791	10.378	2791	0.0297329	0.0205432	0.00420428
10.378	-1654	10.378	-88806	10.378	2806	0.0302482	0.020493	0.00424463
10.379	-1545	10.379	-88843	10.379	2821	0.0307781	0.0203693	0.00428498
10.379	-1540	10.379	-88921	10.379	2849	0.0308024	0.0201086	0.00436029
10.38	-1616	10.38	-89046	10.38	2899	0.030433	0.0196907	0.00449479
10.38	-1709	10.38	-89197	10.38	2966	0.0299808	0.0191859	0.00467501
10.38	-1722	10.38	-89351	10.38	2977	0.0299176	0.0186711	0.0047046
10.381	-1686	10.381	-89484	10.381	2933	0.0300927	0.0182264	0.00458624
10.381	-1680	10.381	-89606	10.381	2846	0.0301218	0.0178186	0.00435222
10.382	-1713	10.382	-89673	10.382	2784	0.0299614	0.0175946	0.00418545
10.382	-1767	10.382	-89684	10.382	2781	0.0296989	0.0175578	0.00417738
10.382	-1754	10.382	-89656	10.382	2809	0.0297621	0.0176514	0.0042527
10.383	-1671	10.383	-89643	10.383	2813	0.0301656	0.0176949	0.00426346
10.383	-1555	10.383	-89624	10.383	2787	0.0307295	0.0177584	0.00419352
10.384	-1474	10.384	-89554	10.384	2787	0.0311233	0.0179924	0.00419352
10.384	-1469	10.384	-89483	10.384	2837	0.0311476	0.0182298	0.00432801
10.385	-1522	10.385	-89468	10.385	2905	0.0308899	0.0182799	0.00451093
10.385	-1598	10.385	-89594	10.385	2953	0.0305205	0.0178587	0.00464004
10.385	-1598	10.385	-89810	10.385	2959	0.0305205	0.0171366	0.00465618
10.386	-1530	10.386	-90038	10.386	2938	0.0308511	0.0163744	0.00459969
10.386	-1415	10.386	-90181	10.386	2908	0.0314101	0.0158963	0.004519
10.387	-1343	10.387	-90243	10.387	2922	0.0317602	0.015689	0.00455665
10.387	-1351	10.387	-90279	10.387	2994	0.0317213	0.0155687	0.00475033
10.387	-1410	10.387	-90294	10.387	3035	0.0314344	0.0155185	0.00486061
10.388	-1462	10.388	-90289	10.388	2984	0.0311816	0.0155353	0.00472343
10.388	-1426	10.388	-90273	10.388	2901	0.0313566	0.0155887	0.00450017
10.389	-1371	10.389	-90309	10.389	2889	0.031624	0.0154684	0.00446789
10.389	-1345	10.389	-90401	10.389	2953	0.0317504	0.0151608	0.00464004
10.39	-1360	10.39	-90477	10.39	3030	0.0316775	0.0149068	0.00484716
10.39	-1354	10.39	-90511	10.39	3107	0.0317067	0.0147931	0.00505428
10.39	-1307	10.39	-90508	10.39	3180	0.0319352	0.0148031	0.00525064
10.391	-1271	10.391	-90532	10.391	3233	0.0321102	0.0147229	0.00539321
10.391	-1278	10.391	-90580	10.391	3219	0.0320762	0.0145624	0.00535555
10.392	-1325	10.392	-90627	10.392	3189	0.0318477	0.0144053	0.00527485
10.392	-1368	10.392	-90680	10.392	3189	0.0316386	0.0142281	0.00527485
10.392	-1389	10.392	-90748	10.392	3222	0.0315365	0.0140008	0.00536362
10.393	-1389	10.393	-90847	10.393	3221	0.0315365	0.0136698	0.00536093
10.393	-1385	10.393	-90962	10.393	3148	0.031556	0.0132854	0.00516457
10.394	-1377	10.394	-91062	10.394	3083	0.0315949	0.0129511	0.00498972
10.394	-1319	10.394	-91116	10.394	3054	0.0318768	0.0127705	0.00491172
10.395	-1223	10.395	-91138	10.395	3045	0.0323435	0.012697	0.00488751
10.395	-1097	10.395	-91188	10.395	2995	0.0329561	0.0125298	0.00475302
10.395	-977	10.395	-91259	10.395	2908	0.0335395	0.0122925	0.004519
10.396	-894	10.396	-91301	10.396	2877	0.033943	0.0121521	0.00443561
10.396	-871	10.396	-91321	10.396	2880	0.0340548	0.0120852	0.00444368
10.397	-921	10.397	-91320	10.397	2877	0.0338117	0.0120886	0.00443561
10.397	-983	10.397	-91311	10.397	2836	0.0335103	0.0121186	0.00432532
10.398	-1006	10.398	-91268	10.398	2792	0.0333985	0.0122624	0.00420697
10.398	-992	10.398	-91265	10.398	2825	0.0334665	0.0122724	0.00429574
10.398	-1009	10.398	-91362	10.398	2881	0.0333839	0.0119481	0.00444637
10.399	-1106	10.399	-91485	10.399	2941	0.0329123	0.0115369	0.00460776
10.399	-1242	10.399	-91555	10.399	2952	0.0322512	0.0113029	0.00463735
10.4	-1339	10.4	-91586	10.4	2950	0.0317796	0.0111993	0.00463197
10.4	-1321	10.4	-91669	10.4	2944	0.0318671	0.0109218	0.00461583
10.4	-1199	10.4	-91829	10.4	2955	0.0324602	0.0103869	0.00464542
10.401	-1031	10.401	-91959	10.401	3003	0.0332769	0.00995233	0.00477453
10.401	-921	10.401	-91981	10.401	3092	0.0338117	0.00987878	0.00501393
10.402	-908	10.402	-91915	10.402	3211	0.0338749	0.0100994	0.00533403
10.402	-927	10.402	-91828	10.402	3242	0.0337825	0.0103903	0.00541742
10.403	-943	10.403	-91801	10.403	3212	0.0337048	0.0104805	0.00533672
10.403	-945	10.403	-91845	10.403	3166	0.033695	0.0103334	0.00521298
10.403	-953	10.403	-91905	10.403	3126	0.0336561	0.0101329	0.00510539
10.404	-922	10.404	-91920	10.404	3063	0.0338068	0.0100827	0.00493593
10.404	-846	10.404	-91890	10.404	2957	0.0341763	0.010183	0.0046508
10.405	-743	10.405	-91845	10.405	2922	0.0346771	0.0103334	0.00455665
10.405	-640	10.405	-91818	10.405	2973	0.0351778	0.0104237	0.00469384
10.405	-546	10.405	-91796	10.405	3096	0.0356348	0.0104972	0.00502469
10.406	-417	10.406	-91819	10.406	3224	0.0362619	0.0104204	0.005369
10.406	-323	10.406	-91923	10.406	3251	0.0367189	0.0100727	0.00544162
10.407	-265	10.407	-92050	10.407	3165	0.0370008	0.00964811	0.00521029
10.407	-273	10.407	-92147	10.407	3047	0.036962	0.00932383	0.00489289
10.408	-303	10.408	-92216	10.408	3028	0.0368161	0.00909316	0.00484178
10.408	-312	10.408	-92288	10.408	3090	0.0367724	0.00885246	0.00500855
10.408	-325	10.408	-92346	10.408	3139	0.0367092	0.00865856	0.00514036
10.409	-324	10.409	-92340	10.409	3182	0.036714	0.00867862	0.00525602
10.409	-376	10.409	-92288	10.409	3252	0.0364612	0.00885246	0.00544431
10.41	-466	10.41	-92223	10.41	3303	0.0360237	0.00906976	0.0055815
10.41	-532	10.41	-92185	10.41	3307	0.0357028	0.00919679	0.00559226
10.41	-482	10.41	-92204	10.41	3270	0.0359459	0.00913327	0.00549273
10.411	-334	10.411	-92280	10.411	3255	0.0366654	0.0088792	0.00545238
10.411	-173	10.411	-92385	10.411	3262	0.0374481	0.00852818	0.00547121
10.412	-110	10.412	-92436	10.412	3279	0.0377544	0.00835768	0.00551694
10.412	-176	10.412	-92421	10.412	3308	0.0374335	0.00840783	0.00559495
10.413	-309	10.413	-92360	10.413	3323	0.0367869	0.00861176	0.0056353
10.413	-439	10.413	-92323	10.413	3338	0.0361549	0.00873545	0.00567564
10.413	-506	10.413	-92328	10.413	3353	0.0358292	0.00871873	0.00571599
10.414	-514	10.414	-92348	10.414	3362	0.0357903	0.00865187	0.0057402
10.414	-504	10.414	-92377	10.414	3370	0.0358389	0.00855492	0.00576172
10.415	-518	10.415	-92424	10.415	3385	0.0357709	0.0083978	0.00580207
10.415	-552	10.415	-92451	10.415	3395	0.0356056	0.00830754	0.00582897
10.415	-564	10.415	-92416	10.415	3390	0.0355473	0.00842454	0.00581552
10.416	-521	10.416	-92380	10.416	3350	0.0357563	0.00854489	0.00570792
10.416	-502	10.416	-92427	10.416	3317	0.0358487	0.00838777	0.00561916
10.417	-532	10.417	-92556	10.417	3302	0.0357028	0.00795651	0.00557881
10.417	-615	10.417	-92656	10.417	3320	0.0352993	0.00762221	0.00562723
10.417	-683	10.417	-92636	10.417	3361	0.0349687	0.00768907	0.00573751
10.418	-680	10.418	-92487	10.418	3347	0.0349833	0.00818719	0.00569985
10.418	-587	10.418	-92324	10.418	3265	0.0354354	0.00873211	0.00547928
10.419	-427	10.419	-92248	10.419	3171	0.0362133	0.00898618	0.00522643
10.419	-276	10.419	-92304	10.419	3142	0.0369474	0.00879897	0.00514843
10.42	-160	10.42	-92441	10.42	3216	0.0375113	0.00834097	0.00534748
10.42	-121	10.42	-92588	10.42	3298	0.0377009	0.00784953	0.00556805
10.42	-131	10.42	-92673	10.42	3377	0.0376523	0.00756537	0.00578055
10.421	-195	10.421	-92670	10.421	3439	0.0373412	0.0075754	0.00594732
10.421	-273	10.421	-92655	10.421	3515	0.036962	0.00762555	0.00615175
10.422	-326	10.422	-92688	10.422	3569	0.0367043	0.00751523	0.00629701
10.422	-325	10.422	-92727	10.422	3524	0.0367092	0.00738485	0.00617596
10.422	-221	10.422	-92713	10.422	3435	0.0372148	0.00743165	0.00593656
10.423	-102	10.423	-92649	10.423	3381	0.0377933	0.00764561	0.00579131
10.423	-33	10.423	-92610	10.423	3429	0.0381287	0.00777599	0.00592042
10.424	-45	10.424	-92620	10.424	3539	0.0380704	0.00774256	0.00621631
10.424	-91	10.424	-92639	10.424	3644	0.0378467	0.00767904	0.00649875
10.425	-150	10.425	-92610	10.425	3713	0.0375599	0.00777599	0.00668435
10.425	-207	10.425	-92540	10.425	3767	0.0372828	0.00801	0.0068296
10.425	-207	10.425	-92543	10.425	3757	0.0372828	0.00799997	0.0068027
10.426	-127	10.426	-92671	10.426	3693	0.0376717	0.00757206	0.00663055
10.426	-12	10.426	-92877	10.426	3595	0.0382308	0.00688339	0.00636694
10.427	31	10.427	-93031	10.427	3544	0.0384398	0.00636855	0.00622976
10.427	-21	10.427	-93071	10.427	3545	0.0381871	0.00623483	0.00623245
10.427	-146	10.427	-93021	10.427	3542	0.0375794	0.00640198	0.00622438
10.428	-265	10.428	-92974	10.428	3553	0.0370008	0.00655911	0.00625397
10.428	-306	10.428	-92970	10.428	3530	0.0368015	0.00657248	0.0061921
10.429	-265	10.429	-92986	10.429	3462	0.0370008	0.00651899	0.00600919
10.429	-173	10.429	-92984	10.429	3385	0.0374481	0.00652568	0.00580207
10.43	-111	10.43	-92955	10.43	3400	0.0377495	0.00662263	0.00584242
10.43	-102	10.43	-92921	10.43	3511	0.0377933	0.00673629	0.00614099
10.43	-113	10.43	-92888	10.43	3598	0.0377398	0.00684661	0.00637501
10.431	-130	10.431	-92883	10.431	3591	0.0376571	0.00686333	0.00635618
10.431	-131	10.431	-92929	10.431	3487	0.0376523	0.00670955	0.00607644
10.432	-116	10.432	-93012	10.432	3406	0.0377252	0.00643207	0.00585856
10.432	-34	10.432	-93106	10.432	3430	0.0381239	0.00611782	0.00592311
10.432	108	10.432	-93140	10.432	3526	0.0388142	0.00600416	0.00618134
10.433	251	10.433	-93122	10.433	3613	0.0395094	0.00606433	0.00641536
10.433	293	10.433	-93132	10.433	3631	0.0397136	0.0060309	0.00646378
10.434	199	10.434	-93204	10.434	3611	0.0392566	0.0057902	0.00640998
10.434	55	10.434	-93318	10.434	3564	0.0385565	0.00540909	0.00628356
10.435	-90	10.435	-93385	10.435	3505	0.0378516	0.00518511	0.00612485
10.435	-176	10.435	-93362	10.435	3508	0.0374335	0.005262	0.00613292
10.435	-221	10.435	-93249	10.435	3585	0.0372148	0.00563976	0.00634004
10.436	-213	10.436	-93104	10.436	3688	0.0372536	0.00612451	0.0066171
10.436	-173	10.436	-92997	10.436	3765	0.0374481	0.00648222	0.00682422
10.437	-131	10.437	-92978	10.437	3791	0.0376523	0.00654574	0.00689416
10.437	-100	10.437	-93018	10.437	3810	0.037803	0.00641201	0.00694527
10.438	-60	10.438	-93086	10.438	3829	0.0379975	0.00618468	0.00699637
10.438	-3	10.438	-93123	10.438	3814	0.0382746	0.00606099	0.00695603
10.438	62	10.438	-93156	10.438	3772	0.0385906	0.00595067	0.00684305
10.439	121	10.439	-93190	10.439	3745	0.0388774	0.00583701	0.00677042
10.439	177	10.439	-93194	10.439	3787	0.0391496	0.00582363	0.0068834
10.44	233	10.44	-93168	10.44	3845	0.0394219	0.00591055	0.00703941
10.44	246	10.44	-93110	10.44	3837	0.0394851	0.00610445	0.00701789
10.44	242	10.44	-93082	10.44	3789	0.0394656	0.00619806	0.00688878
10.441	244	10.441	-93072	10.441	3743	0.0394753	0.00623149	0.00676504
10.441	256	10.441	-93094	10.441	3698	0.0395337	0.00615794	0.006644
10.442	223	10.442	-93127	10.442	3670	0.0393733	0.00604762	0.00656868
10.442	154	10.442	-93111	10.442	3627	0.0390378	0.00610111	0.00645302
10.443	78	10.443	-93091	10.443	3620	0.0386683	0.00616797	0.00643419
10.443	41	10.443	-93097	10.443	3653	0.0384885	0.00614791	0.00652296
10.443	64	10.443	-93169	10.443	3668	0.0386003	0.00590721	0.0065633
10.444	134	10.444	-93275	10.444	3658	0.0389406	0.00555284	0.0065364
10.444	224	10.444	-93340	10.444	3639	0.0393781	0.00533554	0.0064853
10.445	308	10.445	-93314	10.445	3733	0.0397865	0.00542246	0.00673815
10.445	376	10.445	-93192	10.445	3952	0.0401171	0.00583032	0.00732723
10.445	420	10.445	-93080	10.445	4164	0.040331	0.00620474	0.00789748
10.446	410	10.446	-93055	10.446	4265	0.0402824	0.00628832	0.00816916
10.446	320	10.446	-93131	10.446	4209	0.0398448	0.00603425	0.00801853
10.447	171	10.447	-93243	10.447	4089	0.0391205	0.00565982	0.00769574
10.447	-4	10.447	-93350	10.447	3993	0.0382697	0.00530211	0.00743751
10.448	-113	10.448	-93404	10.448	3934	0.0377398	0.00512159	0.00727881
10.448	-121	10.448	-93413	10.448	3886	0.0377009	0.0050915	0.0071497
10.448	-76	10.448	-93444	10.448	3845	0.0379197	0.00498786	0.00703941
10.449	-42	10.449	-93520	10.449	3822	0.038085	0.00473379	0.00697754
10.449	-48	10.449	-93587	10.449	3846	0.0380558	0.00450981	0.0070421
10.45	-66	10.45	-93573	10.45	3943	0.0379683	0.00455661	0.00730302
10.45	-117	10.45	-93500	10.45	4111	0.0377203	0.00480065	0.00775492
10.45	-221	10.45	-93455	10.45	4283	0.0372148	0.00495109	0.00821758
10.451	-352	10.451	-93477	10.451	4324	0.0365779	0.00487754	0.00832786
10.451	-419	10.451	-93531	10.451	4240	0.0362522	0.00469702	0.00810191
10.452	-402	10.452	-93585	10.452	4103	0.0363348	0.00451649	0.0077334
10.452	-306	10.452	-93579	10.452	4045	0.0368015	0.00453655	0.00757739
10.453	-174	10.453	-93514	10.453	4048	0.0374432	0.00475385	0.00758546
10.453	-82	10.453	-93390	10.453	4056	0.0378905	0.00516839	0.00760698
10.453	-94	10.453	-93290	10.453	4072	0.0378322	0.0055027	0.00765001
10.454	-226	10.454	-93278	10.454	4071	0.0371904	0.00554281	0.00764732
10.454	-376	10.454	-93330	10.454	4045	0.0364612	0.00536897	0.00757739
10.455	-451	10.455	-93402	10.455	3983	0.0360966	0.00512827	0.00741062
10.455	-422	10.455	-93441	10.455	3964	0.0362376	0.00499789	0.00735951
10.455	-341	10.455	-93461	10.455	4033	0.0366314	0.00493103	0.00754511
10.456	-278	10.456	-93459	10.456	4177	0.0369376	0.00493772	0.00793245
10.456	-293	10.456	-93408	10.456	4327	0.0368647	0.00510822	0.00833593
10.457	-325	10.457	-93317	10.457	4373	0.0367092	0.00541243	0.00845967
10.457	-343	10.457	-93222	10.457	4297	0.0366216	0.00573003	0.00825524
10.458	-344	10.458	-93175	10.458	4156	0.0366168	0.00588715	0.00787596
10.458	-380	10.458	-93222	10.458	4071	0.0364418	0.00573003	0.00764732
10.458	-393	10.458	-93307	10.458	4027	0.0363786	0.00544587	0.00752897
10.459	-354	10.459	-93404	10.459	3996	0.0365682	0.00512159	0.00744558
10.459	-319	10.459	-93472	10.459	3982	0.0367383	0.00489426	0.00740793
10.46	-337	10.46	-93544	10.46	3992	0.0366508	0.00465356	0.00743482
10.46	-404	10.46	-93624	10.46	4072	0.0363251	0.00438611	0.00765001
10.46	-394	10.46	-93684	10.46	4176	0.0363737	0.00418553	0.00792976
10.461	-326	10.461	-93689	10.461	4291	0.0367043	0.00416881	0.0082391
10.461	-246	10.461	-93657	10.461	4321	0.0370932	0.00427579	0.00831979
10.462	-189	10.462	-93593	10.462	4256	0.0373703	0.00448975	0.00814495
10.462	-159	10.462	-93514	10.462	4160	0.0375162	0.00475385	0.00788672
10.462	-176	10.462	-93429	10.462	4075	0.0374335	0.00503801	0.00765808
10.463	-258	10.463	-93357	10.463	4045	0.0370349	0.00527871	0.00757739
10.463	-375	10.463	-93343	10.463	4040	0.0364661	0.00532552	0.00756394
10.464	-470	10.464	-93419	10.464	4108	0.0360042	0.00507144	0.00774685
10.464	-533	10.464	-93573	10.464	4210	0.035698	0.00455661	0.00802122
10.465	-591	10.465	-93670	10.465	4277	0.035416	0.00423233	0.00820144
10.465	-648	10.465	-93625	10.465	4266	0.0351389	0.00438277	0.00817185
10.465	-728	10.465	-93436	10.465	4166	0.03475	0.00501461	0.00790286
10.466	-777	10.466	-93232	10.466	4039	0.0345118	0.0056966	0.00756125
10.466	-787	10.466	-93152	10.466	3939	0.0344631	0.00596404	0.00729226
10.467	-777	10.467	-93243	10.467	3894	0.0345118	0.00565982	0.00717122
10.467	-766	10.467	-93474	10.467	3877	0.0345652	0.00488757	0.00712549
10.467	-786	10.467	-93682	10.467	3872	0.034468	0.00419221	0.00711204
10.468	-818	10.468	-93741	10.468	3908	0.0343124	0.00399497	0.00720887
10.468	-849	10.468	-93666	10.468	4010	0.0341617	0.0042457	0.00748324
10.469	-858	10.469	-93562	10.469	4162	0.034118	0.00459338	0.0078921
10.469	-833	10.469	-93535	10.469	4276	0.0342395	0.00468365	0.00819875
10.47	-790	10.47	-93590	10.47	4334	0.0344486	0.00449978	0.00835476
10.47	-727	10.47	-93657	10.47	4359	0.0347548	0.00427579	0.00842201
10.47	-660	10.47	-93674	10.47	4375	0.0350806	0.00421896	0.00846505
10.471	-669	10.471	-93586	10.471	4345	0.0350368	0.00451315	0.00838435
10.471	-747	10.471	-93454	10.471	4251	0.0346576	0.00495443	0.0081315
10.472	-885	10.472	-93366	10.472	4188	0.0339867	0.00524862	0.00796204
10.472	-966	10.472	-93324	10.472	4168	0.0335929	0.00538903	0.00790824
10.472	-952	10.472	-93316	10.472	4164	0.033661	0.00541578	0.00789748
10.473	-913	10.473	-93334	10.473	4158	0.0338506	0.0053556	0.00788134
10.473	-931	10.473	-93390	10.473	4198	0.0337631	0.00516839	0.00798894
10.474	-1040	10.474	-93437	10.474	4297	0.0332332	0.00501127	0.00825524
10.474	-1141	10.474	-93452	10.474	4398	0.0327422	0.00496112	0.00852691
10.475	-1230	10.475	-93449	10.475	4442	0.0323095	0.00497115	0.00864527
10.475	-1304	10.475	-93450	10.475	4424	0.0319498	0.00496781	0.00859685
10.475	-1320	10.475	-93428	10.475	4408	0.031872	0.00504135	0.00855381
10.476	-1266	10.476	-93426	10.476	4415	0.0321345	0.00504804	0.00857264
10.476	-1161	10.476	-93462	10.476	4452	0.0326449	0.00492769	0.00867217
10.477	-1058	10.477	-93526	10.477	4457	0.0331457	0.00471373	0.00868562
10.477	-1032	10.477	-93590	10.477	4425	0.0332721	0.00449978	0.00859954
10.477	-1107	10.477	-93616	10.477	4393	0.0329075	0.00441286	0.00851347
10.478	-1262	10.478	-93616	10.478	4370	0.0321539	0.00441286	0.0084516
10.478	-1364	10.478	-93592	10.478	4346	0.0316581	0.00449309	0.00838704
10.479	-1352	10.479	-93573	10.479	4275	0.0317164	0.00455661	0.00819606
10.479	-1248	10.479	-93570	10.479	4171	0.032222	0.00456664	0.00791631
10.48	-1122	10.48	-93569	10.48	4086	0.0328345	0.00456998	0.00768767
10.48	-1055	10.48	-93561	10.48	4066	0.0331603	0.00459673	0.00763388
10.48	-1071	10.48	-93542	10.48	4153	0.0330825	0.00466024	0.00786789
10.481	-1124	10.481	-93474	10.481	4277	0.0328248	0.00488757	0.00820144
10.481	-1181	10.481	-93373	10.481	4341	0.0325477	0.00522522	0.00837359
10.482	-1246	10.482	-93246	10.482	4323	0.0322317	0.00564979	0.00832517
10.482	-1308	10.482	-93150	10.482	4279	0.0319303	0.00597073	0.00820682
10.483	-1370	10.483	-93131	10.483	4267	0.0316289	0.00603425	0.00817454
10.483	-1418	10.483	-93164	10.483	4256	0.0313955	0.00592393	0.00814495
10.483	-1494	10.483	-93279	10.483	4263	0.0310261	0.00553947	0.00816378
10.484	-1581	10.484	-93432	10.484	4296	0.0306031	0.00502798	0.00825255
10.484	-1676	10.484	-93578	10.484	4345	0.0301413	0.00453989	0.00838435
10.485	-1746	10.485	-93660	10.485	4367	0.029801	0.00426576	0.00844353
10.485	-1775	10.485	-93654	10.485	4351	0.02966	0.00428582	0.00840049
10.485	-1800	10.485	-93585	10.485	4304	0.0295384	0.00451649	0.00827407
10.486	-1824	10.486	-93472	10.486	4272	0.0294218	0.00489426	0.00818799
10.486	-1868	10.486	-93367	10.486	4238	0.0292079	0.00524528	0.00809653
10.487	-1868	10.487	-93332	10.487	4237	0.0292079	0.00536229	0.00809384
10.487	-1856	10.487	-93356	10.487	4234	0.0292662	0.00528206	0.00808577
10.488	-1828	10.488	-93395	10.488	4220	0.0294023	0.00515168	0.00804812
10.488	-1755	10.488	-93406	10.488	4191	0.0297572	0.0051149	0.00797011
10.488	-1662	10.488	-93387	10.488	4167	0.0302093	0.00517842	0.00790555
10.489	-1570	10.489	-93363	10.489	4190	0.0306566	0.00525865	0.00796742
10.489	-1573	10.489	-93323	10.489	4210	0.030642	0.00539238	0.00802122
10.49	-1667	10.49	-93280	10.49	4210	0.030185	0.00553613	0.00802122
10.49	-1809	10.49	-93277	10.49	4174	0.0294947	0.00554616	0.00792438
10.49	-1940	10.49	-93333	10.49	4135	0.0288578	0.00535895	0.00781948
10.491	-1999	10.491	-93406	10.491	4064	0.028571	0.0051149	0.0076285
10.491	-1966	10.491	-93422	10.491	3969	0.0287314	0.00506141	0.00737296
10.492	-1854	10.492	-93389	10.492	3872	0.0292759	0.00517173	0.00711204
10.492	-1734	10.492	-93363	10.492	3841	0.0298593	0.00525865	0.00702865
10.493	-1675	10.493	-93381	10.493	3916	0.0301461	0.00519848	0.00723039
10.493	-1717	10.493	-93452	10.493	4023	0.029942	0.00496112	0.00751821
10.493	-1835	10.493	-93499	10.493	4082	0.0293683	0.004804	0.00767691
10.494	-1984	10.494	-93450	10.494	4044	0.0286439	0.00496781	0.0075747
10.494	-2095	10.494	-93318	10.494	3974	0.0281043	0.00540909	0.00738641
10.495	-2152	10.495	-93186	10.495	3914	0.0278272	0.00585038	0.00722501
10.495	-2156	10.495	-93172	10.495	3898	0.0278078	0.00589718	0.00718198
10.495	-2171	10.495	-93250	10.495	3907	0.0277348	0.00563642	0.00720618
10.496	-2212	10.496	-93331	10.496	3930	0.0275355	0.00536563	0.00726805
10.496	-2221	10.496	-93352	10.496	3951	0.0274918	0.00529543	0.00732454
10.497	-2194	10.497	-93324	10.497	3928	0.027623	0.00538903	0.00726267
10.497	-2136	10.497	-93330	10.497	3916	0.027905	0.00536897	0.00723039
10.498	-2108	10.498	-93392	10.498	3942	0.0280411	0.0051617	0.00730033
10.498	-2108	10.498	-93474	10.498	3989	0.0280411	0.00488757	0.00742675
10.498	-2149	10.498	-93502	10.498	4004	0.0278418	0.00479397	0.0074671
10.499	-2263	10.499	-93455	10.499	3967	0.0272876	0.00495109	0.00736758
10.499	-2433	10.499	-93414	10.499	3953	0.0264611	0.00508816	0.00732992
10.5	-2595	10.5	-93442	10.5	3970	0.0256736	0.00499455	0.00737565
10.5	-2671	10.5	-93494	10.5	3978	0.0253041	0.00482071	0.00739717
10.5	-2626	10.5	-93496	10.5	3973	0.0255229	0.00481402	0.00738372
10.501	-2526	10.501	-93442	10.501	3961	0.026009	0.00499455	0.00735144
10.501	-2491	10.501	-93377	10.501	3981	0.0261792	0.00521185	0.00740524
10.502	-2543	10.502	-93378	10.502	4045	0.0259264	0.00520851	0.00757739
10.502	-2620	10.502	-93472	10.502	4083	0.025552	0.00489426	0.0076796
10.502	-2654	10.502	-93629	10.502	4054	0.0253867	0.0043694	0.0076016
10.503	-2642	10.503	-93791	10.503	3997	0.0254451	0.00382782	0.00744827
10.503	-2620	10.503	-93870	10.503	3945	0.025552	0.00356372	0.0073084
10.504	-2613	10.504	-93855	10.504	3948	0.0255861	0.00361386	0.00731647
10.504	-2614	10.504	-93742	10.504	3932	0.0255812	0.00399163	0.00727343
10.505	-2607	10.505	-93587	10.505	3901	0.0256152	0.00450981	0.00719005
10.505	-2559	10.505	-93480	10.505	3859	0.0258486	0.00486751	0.00707707
10.505	-2490	10.505	-93452	10.505	3816	0.026184	0.00496112	0.00696141
10.506	-2447	10.506	-93483	10.506	3815	0.0263931	0.00485748	0.00695872
10.506	-2467	10.506	-93504	10.506	3794	0.0262958	0.00478728	0.00690223
10.507	-2546	10.507	-93501	10.507	3731	0.0259118	0.00479731	0.00673277
10.507	-2633	10.507	-93496	10.507	3586	0.0254888	0.00481402	0.00634273
10.507	-2705	10.507	-93526	10.507	3472	0.0251388	0.00471373	0.00603609
10.508	-2752	10.508	-93580	10.508	3461	0.0249103	0.00453321	0.0060065
10.508	-2782	10.508	-93618	10.508	3584	0.0247645	0.00440617	0.00633735
10.509	-2808	10.509	-93601	10.509	3721	0.0246381	0.004463	0.00670587
10.509	-2845	10.509	-93506	10.509	3746	0.0244582	0.00478059	0.00677311
10.51	-2887	10.51	-93372	10.51	3691	0.024254	0.00522857	0.00662517
10.51	-2878	10.51	-93248	10.51	3598	0.0242978	0.00564311	0.00637501
10.51	-2823	10.51	-93187	10.51	3566	0.0245651	0.00584703	0.00628894
10.511	-2777	10.511	-93182	10.511	3567	0.0247888	0.00586375	0.00629163
10.511	-2800	10.511	-93214	10.511	3595	0.024677	0.00575677	0.00636694
10.512	-2890	10.512	-93256	10.512	3598	0.0242394	0.00561636	0.00637501
10.512	-2990	10.512	-93300	10.512	3544	0.0237533	0.00546927	0.00622976
10.512	-3083	10.512	-93320	10.512	3472	0.0233012	0.00540241	0.00603609
10.513	-3134	10.513	-93313	10.513	3407	0.0230532	0.00542581	0.00586125
10.513	-3167	10.513	-93310	10.513	3387	0.0228928	0.00543584	0.00580745
10.514	-3165	10.514	-93302	10.514	3381	0.0229025	0.00546258	0.00579131
10.514	-3143	10.514	-93281	10.514	3371	0.0230095	0.00553279	0.00576441
10.515	-3098	10.515	-93244	10.515	3357	0.0232282	0.00565648	0.00572675
10.515	-3031	10.515	-93237	10.515	3393	0.0235539	0.00567988	0.00582359
10.515	-2970	10.515	-93282	10.515	3515	0.0238505	0.00552944	0.00615175
10.516	-2921	10.516	-93368	10.516	3660	0.0240887	0.00524194	0.00654178
10.516	-2923	10.516	-93482	10.516	3695	0.024079	0.00486083	0.00663593
10.517	-2934	10.517	-93584	10.517	3597	0.0240255	0.00451983	0.00637232
10.517	-2944	10.517	-93645	10.517	3437	0.0239769	0.00431591	0.00594194
10.517	-2961	10.517	-93622	10.517	3320	0.0238943	0.0043928	0.00562723
10.518	-3008	10.518	-93551	10.518	3306	0.0236658	0.00463016	0.00558957
10.518	-3114	10.518	-93480	10.518	3381	0.0231504	0.00486751	0.00579131
10.519	-3237	10.519	-93445	10.519	3513	0.0225525	0.00498452	0.00614637
10.519	-3326	10.519	-93438	10.519	3628	0.0221198	0.00500792	0.00645571
10.52	-3351	10.52	-93427	10.52	3642	0.0219983	0.0050447	0.00649337
10.52	-3319	10.52	-93447	10.52	3497	0.0221538	0.00497784	0.00610333
10.52	-3306	10.52	-93486	10.52	3259	0.022217	0.00484746	0.00546314
10.521	-3350	10.521	-93507	10.521	3104	0.0220031	0.00477725	0.00504621
10.521	-3420	10.521	-93512	10.521	3134	0.0216628	0.00476054	0.00512691
10.522	-3500	10.522	-93529	10.522	3269	0.0212739	0.0047037	0.00549004
10.522	-3559	10.522	-93530	10.522	3369	0.0209871	0.00470036	0.00575903
10.523	-3592	10.523	-93482	10.523	3370	0.0208266	0.00486083	0.00576172
10.523	-3572	10.523	-93405	10.523	3303	0.0209239	0.00511824	0.0055815
10.523	-3492	10.523	-93370	10.523	3220	0.0213128	0.00523525	0.00535824
10.524	-3421	10.524	-93396	10.524	3168	0.021658	0.00514833	0.00521836
10.524	-3393	10.524	-93434	10.524	3173	0.0217941	0.0050213	0.00523181
10.525	-3371	10.525	-93479	10.525	3217	0.021901	0.00487086	0.00535017
10.525	-3336	10.525	-93474	10.525	3248	0.0220712	0.00488757	0.00543355
10.525	-3308	10.525	-93416	10.525	3251	0.0222073	0.00508147	0.00544162
10.526	-3323	10.526	-93316	10.526	3239	0.0221344	0.00541578	0.00540935
10.526	-3354	10.526	-93242	10.526	3273	0.0219837	0.00566317	0.0055008
10.527	-3370	10.527	-93254	10.527	3297	0.0219059	0.00562305	0.00556536
10.527	-3358	10.527	-93322	10.527	3316	0.0219642	0.00539572	0.00561647
10.528	-3318	10.528	-93387	10.528	3309	0.0221587	0.00517842	0.00559764
10.528	-3262	10.528	-93393	10.528	3328	0.0224309	0.00515836	0.00564874
10.528	-3215	10.528	-93377	10.528	3327	0.0226594	0.00521185	0.00564606
10.529	-3213	10.529	-93345	10.529	3252	0.0226692	0.00531883	0.00544431
10.529	-3247	10.529	-93318	10.529	3165	0.0225039	0.00540909	0.00521029
10.53	-3300	10.53	-93256	10.53	3143	0.0222462	0.00561636	0.00515112
10.53	-3361	10.53	-93186	10.53	3255	0.0219497	0.00585038	0.00545238
10.53	-3418	10.53	-93153	10.53	3384	0.0216725	0.0059607	0.00579938
10.531	-3459	10.531	-93197	10.531	3433	0.0214732	0.0058136	0.00593118
10.531	-3496	10.531	-93319	10.531	3402	0.0212934	0.00540575	0.0058478
10.532	-3504	10.532	-93452	10.532	3344	0.0212545	0.00496112	0.00569178
10.532	-3496	10.532	-93536	10.532	3283	0.0212934	0.0046803	0.0055277
10.533	-3490	10.533	-93543	10.533	3219	0.0213225	0.0046569	0.00535555
10.533	-3506	10.533	-93522	10.533	3191	0.0212447	0.0047271	0.00528023
10.533	-3584	10.533	-93517	10.533	3221	0.0208655	0.00474382	0.00536093
10.534	-3679	10.534	-93534	10.534	3237	0.0204037	0.00468699	0.00540397
10.534	-3753	10.534	-93472	10.534	3209	0.0200439	0.00489426	0.00532865
10.535	-3780	10.535	-93328	10.535	3112	0.0199127	0.00537566	0.00506773
10.535	-3752	10.535	-93151	10.535	2990	0.0200488	0.00596738	0.00473957
10.535	-3719	10.535	-93035	10.535	2883	0.0202092	0.00635518	0.00445175
10.536	-3726	10.536	-93023	10.536	2842	0.0201752	0.0063953	0.00434146
10.536	-3778	10.536	-93093	10.536	2884	0.0199224	0.00616128	0.00445444
10.537	-3832	10.537	-93198	10.537	2959	0.0196599	0.00581026	0.00465618
10.537	-3838	10.537	-93260	10.537	3030	0.0196307	0.00560299	0.00484716
10.538	-3797	10.538	-93252	10.538	3042	0.01983	0.00562973	0.00487944
10.538	-3780	10.538	-93183	10.538	2996	0.0199127	0.00586041	0.00475571
10.538	-3820	10.538	-93097	10.538	2946	0.0197182	0.00614791	0.00462121
10.539	-3880	10.539	-93037	10.539	2941	0.0194265	0.0063485	0.00460776
10.539	-3922	10.539	-93040	10.539	2971	0.0192224	0.00633847	0.00468846
10.54	-3930	10.54	-93093	10.54	2998	0.0191835	0.00616128	0.00476108
10.54	-3935	10.54	-93134	10.54	3029	0.0191592	0.00602422	0.00484447
10.54	-3951	10.54	-93140	10.54	3094	0.0190814	0.00600416	0.00501931
10.541	-3961	10.541	-93105	10.541	3168	0.0190328	0.00612117	0.00521836
10.541	-3994	10.541	-93033	10.541	3186	0.0188723	0.00636187	0.00526678
10.542	-4021	10.542	-92943	10.542	3114	0.0187411	0.00666274	0.00507311
10.542	-4036	10.542	-92880	10.542	3016	0.0186681	0.00687336	0.0048095
10.542	-4051	10.542	-92871	10.542	2958	0.0185952	0.00690345	0.00465349
10.543	-4019	10.543	-92909	10.543	2955	0.0187508	0.00677641	0.00464542
10.543	-3930	10.543	-93007	10.543	2972	0.0191835	0.00644879	0.00469115
10.544	-3820	10.544	-93144	10.544	2956	0.0197182	0.00599079	0.00464811
10.544	-3763	10.544	-93238	10.544	2881	0.0199953	0.00567654	0.00444637
10.545	-3782	10.545	-93216	10.545	2762	0.019903	0.00575009	0.00412627
10.545	-3824	10.545	-93076	10.545	2703	0.0196988	0.00621812	0.00396757
10.545	-3872	10.545	-92911	10.545	2755	0.0194654	0.00676972	0.00410744
10.546	-3933	10.546	-92806	10.546	2874	0.0191689	0.00712075	0.00442754
10.546	-3990	10.546	-92796	10.546	2961	0.0188918	0.00715418	0.00466156
10.547	-4047	10.547	-92875	10.547	2945	0.0186147	0.00689007	0.00461852
10.547	-4106	10.547	-92968	10.547	2892	0.0183278	0.00657917	0.00447596
10.547	-4133	10.547	-93047	10.547	2844	0.0181966	0.00631506	0.00434684
10.548	-4106	10.548	-93060	10.548	2809	0.0183278	0.0062716	0.0042527
10.548	-4029	10.548	-93027	10.548	2795	0.0187022	0.00638193	0.00421504
10.549	-3999	10.549	-92999	10.549	2784	0.018848	0.00647553	0.00418545
10.549	-4061	10.549	-93000	10.549	2773	0.0185466	0.00647219	0.00415586
10.55	-4184	10.55	-93038	10.55	2764	0.0179486	0.00634515	0.00413165
10.55	-4267	10.55	-93089	10.55	2770	0.0175451	0.00617466	0.00414779
10.55	-4233	10.55	-93135	10.55	2793	0.0177104	0.00602087	0.00420966
10.551	-4125	10.551	-93152	10.551	2803	0.0182355	0.00596404	0.00423656
10.551	-4042	10.551	-93119	10.551	2789	0.018639	0.00607436	0.0041989
10.552	-4076	10.552	-93053	10.552	2758	0.0184737	0.00629501	0.00411551
10.552	-4198	10.552	-92984	10.552	2717	0.0178806	0.00652568	0.00400523
10.552	-4304	10.552	-92966	10.552	2699	0.0173653	0.00658585	0.00395681
10.553	-4331	10.553	-93006	10.553	2771	0.017234	0.00645213	0.00415048
10.553	-4304	10.553	-93050	10.553	2903	0.0173653	0.00630504	0.00450555
10.554	-4255	10.554	-93046	10.554	3011	0.0176035	0.00631841	0.00479605
10.554	-4235	10.554	-92965	10.554	3063	0.0177007	0.0065892	0.00493593
10.555	-4208	10.555	-92871	10.555	3050	0.017832	0.00690345	0.00490096
10.555	-4172	10.555	-92814	10.555	3047	0.018007	0.007094	0.00489289
10.555	-4171	10.555	-92811	10.555	3090	0.0180118	0.00710403	0.00500855
10.556	-4256	10.556	-92831	10.556	3141	0.0175986	0.00703717	0.00514574
10.556	-4400	10.556	-92891	10.556	3143	0.0168986	0.00683658	0.00515112
10.557	-4483	10.557	-93025	10.557	3058	0.0164951	0.00638861	0.00492248
10.557	-4447	10.557	-93144	10.557	2965	0.0166701	0.00599079	0.00467232
10.557	-4332	10.557	-93161	10.557	2916	0.0172291	0.00593395	0.00454051
10.558	-4252	10.558	-93042	10.558	2931	0.0176181	0.00633178	0.00458086
10.558	-4261	10.558	-92875	10.558	3009	0.0175743	0.00689007	0.00479067
10.559	-4340	10.559	-92723	10.559	3084	0.0171902	0.00739822	0.00499241
10.559	-4388	10.559	-92603	10.559	3106	0.0169569	0.00779939	0.00505159
10.56	-4373	10.56	-92554	10.56	3068	0.0170298	0.0079632	0.00494938
10.56	-4349	10.56	-92566	10.56	3045	0.0171465	0.00792308	0.00488751
10.56	-4352	10.56	-92632	10.56	3048	0.0171319	0.00770244	0.00489558
10.561	-4337	10.561	-92669	10.561	3048	0.0172048	0.00757875	0.00489558
10.561	-4281	10.561	-92641	10.561	2989	0.0174771	0.00767235	0.00473688
10.562	-4210	10.562	-92570	10.562	2884	0.0178222	0.00790971	0.00445444
10.562	-4203	10.562	-92535	10.562	2788	0.0178563	0.00802672	0.00419621
10.563	-4297	10.563	-92603	10.563	2757	0.0173993	0.00779939	0.00411282
10.563	-4390	10.563	-92752	10.563	2792	0.0169472	0.00730127	0.00420697
10.563	-4413	10.563	-92891	10.563	2841	0.0168354	0.00683658	0.00433877
10.564	-4386	10.564	-92898	10.564	2905	0.0169666	0.00681318	0.00451093
10.564	-4399	10.564	-92777	10.564	3004	0.0169034	0.00721769	0.00477722
10.565	-4500	10.565	-92646	10.565	3107	0.0164124	0.00765564	0.00505428
10.565	-4644	10.565	-92596	10.565	3103	0.0157124	0.00782279	0.00504352
10.565	-4736	10.565	-92661	10.565	2983	0.0152651	0.00760549	0.00472074
10.566	-4751	10.566	-92768	10.566	2826	0.0151922	0.00724778	0.00429843
10.566	-4728	10.566	-92839	10.566	2733	0.015304	0.00701042	0.00404827
10.567	-4725	10.567	-92836	10.567	2691	0.0153186	0.00702045	0.00393529
10.567	-4767	10.567	-92776	10.567	2665	0.0151144	0.00722104	0.00386536
10.568	-4783	10.568	-92767	10.568	2666	0.0150366	0.00725112	0.00386805
10.568	-4758	10.568	-92815	10.568	2675	0.0151581	0.00709066	0.00389225
10.568	-4731	10.568	-92848	10.568	2721	0.0152894	0.00698034	0.00401599
10.569	-4751	10.569	-92772	10.569	2808	0.0151922	0.00723441	0.00425001
10.569	-4828	10.569	-92610	10.569	2910	0.0148178	0.00777599	0.00452438
10.57	-4888	10.57	-92481	10.57	2944	0.0145261	0.00820724	0.00461583
10.57	-4877	10.57	-92440	10.57	2879	0.0145796	0.00834431	0.00444099
10.57	-4839	10.57	-92423	10.57	2798	0.0147644	0.00840114	0.00422311
10.571	-4788	10.571	-92336	10.571	2721	0.0150123	0.00869199	0.00401599
10.571	-4710	10.571	-92159	10.571	2678	0.0153915	0.00928371	0.00390032
10.572	-4595	10.572	-91986	10.572	2661	0.0159506	0.00986206	0.0038546
10.572	-4444	10.572	-91920	10.572	2711	0.0166847	0.0100827	0.00398909
10.573	-4359	10.573	-91937	10.573	2779	0.0170979	0.0100259	0.004172
10.573	-4321	10.573	-91952	10.573	2841	0.0172826	0.00997573	0.00433877
10.573	-4319	10.573	-91959	10.573	2922	0.0172923	0.00995233	0.00455665
10.574	-4360	10.574	-91968	10.574	2979	0.017093	0.00992224	0.00470998
10.574	-4471	10.574	-92028	10.574	3010	0.0165534	0.00972166	0.00479336
10.575	-4645	10.575	-92118	10.575	3013	0.0157075	0.00942078	0.00480143
10.575	-4794	10.575	-92236	10.575	3025	0.0149831	0.0090263	0.00483371
10.575	-4831	10.575	-92354	10.575	3017	0.0148033	0.00863181	0.00481219
10.576	-4771	10.576	-92426	10.576	2956	0.0150949	0.00839111	0.00464811
10.576	-4713	10.576	-92470	10.576	2890	0.0153769	0.00824402	0.00447058
10.577	-4724	10.577	-92516	10.577	2866	0.0153234	0.00809024	0.00440602
10.577	-4798	10.577	-92544	10.577	2886	0.0149637	0.00799663	0.00445982
10.578	-4840	10.578	-92518	10.578	2879	0.0147595	0.00808355	0.00444099
10.578	-4820	10.578	-92411	10.578	2808	0.0148567	0.00844126	0.00425001
10.578	-4747	10.578	-92237	10.578	2695	0.0152116	0.00902295	0.00394605
10.579	-4673	10.579	-92082	10.579	2586	0.0155714	0.00954113	0.00365286
10.579	-4590	10.579	-91969	10.579	2533	0.0159749	0.0099189	0.00351029
10.58	-4520	10.58	-91947	10.58	2509	0.0163152	0.00999244	0.00344573
10.58	-4473	10.58	-91957	10.58	2519	0.0165437	0.00995901	0.00347263
10.58	-4501	10.58	-91945	10.58	2555	0.0164075	0.00999913	0.00356947
10.581	-4613	10.581	-91906	10.581	2678	0.0158631	0.0101295	0.00390032
10.581	-4744	10.581	-91846	10.581	2866	0.0152262	0.0103301	0.00440602
10.582	-4855	10.582	-91805	10.582	3018	0.0146866	0.0104672	0.00481488
10.582	-4911	10.582	-91776	10.582	3056	0.0144143	0.0105641	0.0049171
10.583	-4904	10.583	-91784	10.583	2957	0.0144484	0.0105374	0.0046508
10.583	-4867	10.583	-91880	10.583	2790	0.0146282	0.0102164	0.00420159
10.583	-4852	10.583	-92017	10.583	2628	0.0147012	0.00975843	0.00376583
10.584	-4890	10.584	-92120	10.584	2546	0.0145164	0.00941409	0.00354526
10.584	-4952	10.584	-92098	10.584	2542	0.014215	0.00948764	0.0035345
10.585	-4965	10.585	-92000	10.585	2586	0.0141518	0.00981526	0.00365286
10.585	-4947	10.585	-91946	10.585	2610	0.0142393	0.00999579	0.00371741
10.585	-4932	10.585	-91938	10.585	2630	0.0143122	0.0100225	0.00377121
10.586	-4958	10.586	-91922	10.586	2688	0.0141858	0.010076	0.00392722
10.586	-4991	10.586	-91898	10.586	2786	0.0140254	0.0101563	0.00419083
10.587	-5008	10.587	-91910	10.587	2872	0.0139428	0.0101161	0.00442216
10.587	-5023	10.587	-91992	10.587	2874	0.0138698	0.00984201	0.00442754
10.587	-5043	10.587	-92069	10.587	2804	0.0137726	0.00958459	0.00423925
10.588	-5068	10.588	-92109	10.588	2751	0.0136511	0.00945087	0.00409668
10.588	-5070	10.588	-92091	10.588	2746	0.0136414	0.00951104	0.00408324
10.589	-5041	10.589	-92000	10.589	2761	0.0137823	0.00981526	0.00412358
10.589	-5037	10.589	-91861	10.589	2732	0.0138018	0.0102799	0.00404558
10.59	-5059	10.59	-91751	10.59	2677	0.0136948	0.0106477	0.00389763
10.59	-5116	10.59	-91733	10.59	2650	0.0134177	0.0107079	0.00382501
10.59	-5153	10.59	-91768	10.59	2628	0.0132379	0.0105909	0.00376583
10.591	-5133	10.591	-91807	10.591	2609	0.0133351	0.0104605	0.00371472
10.591	-5106	10.591	-91846	10.591	2616	0.0134663	0.0103301	0.00373355
10.592	-5066	10.592	-91863	10.592	2710	0.0136608	0.0102733	0.0039864
10.592	-5024	10.592	-91849	10.592	2876	0.013865	0.0103201	0.00443292
10.592	-5017	10.592	-91853	10.592	3023	0.013899	0.0103067	0.00482833
10.593	-5076	10.593	-91923	10.593	3110	0.0136122	0.0100727	0.00506235
10.593	-5179	10.593	-92008	10.593	3135	0.0131115	0.00978852	0.0051296
10.594	-5219	10.594	-92008	10.594	3138	0.012917	0.00978852	0.00513767
10.594	-5172	10.594	-91943	10.594	3138	0.0131455	0.0100058	0.00513767
10.595	-5133	10.595	-91843	10.595	3123	0.0133351	0.0103401	0.00509732
10.595	-5124	10.595	-91763	10.595	3070	0.0133788	0.0106076	0.00495476
10.595	-5112	10.595	-91728	10.595	3000	0.0134372	0.0107246	0.00476646
10.596	-5087	10.596	-91793	10.596	2914	0.0135587	0.0105073	0.00453514
10.596	-5067	10.596	-91879	10.596	2861	0.0136559	0.0102198	0.00439257
10.597	-5081	10.597	-91925	10.597	2834	0.0135879	0.010066	0.00431994
10.597	-5128	10.597	-91893	10.597	2808	0.0133594	0.010173	0.00425001
10.597	-5209	10.597	-91838	10.597	2808	0.0129656	0.0103568	0.00425001
10.598	-5301	10.598	-91833	10.598	2810	0.0125184	0.0103736	0.00425539
10.598	-5338	10.598	-91870	10.598	2820	0.0123385	0.0102499	0.00428229
10.599	-5276	10.599	-91898	10.599	2784	0.0126399	0.0101563	0.00418545
10.599	-5163	10.599	-91868	10.599	2735	0.0131892	0.0102565	0.00405365
10.6	-5067	10.6	-91808	10.6	2696	0.0136559	0.0104571	0.00394874
10.6	-5017	10.6	-91775	10.6	2706	0.013899	0.0105675	0.00397564
10.6	-5022	10.6	-91793	10.6	2784	0.0138747	0.0105073	0.00418545
10.601	-5030	10.601	-91801	10.601	2869	0.0138358	0.0104805	0.00441409
10.601	-5039	10.601	-91782	10.601	2920	0.0137921	0.0105441	0.00455127
10.602	-5051	10.602	-91680	10.602	2895	0.0137337	0.010885	0.00448403
10.602	-5083	10.602	-91590	10.602	2829	0.0135782	0.0111859	0.0043065
10.602	-5103	10.602	-91582	10.602	2761	0.0134809	0.0112127	0.00412358
10.603	-5112	10.603	-91682	10.603	2720	0.0134372	0.0108784	0.0040133
10.603	-5145	10.603	-91803	10.603	2740	0.0132767	0.0104738	0.0040671
10.604	-5233	10.604	-91863	10.604	2759	0.0128489	0.0102733	0.0041182
10.604	-5312	10.604	-91915	10.604	2749	0.0124649	0.0100994	0.00409131
10.605	-5295	10.605	-91957	10.605	2757	0.0125475	0.00995901	0.00411282
10.605	-5237	10.605	-91996	10.605	2827	0.0128295	0.00982863	0.00430112
10.605	-5192	10.605	-91982	10.605	2917	0.0130483	0.00987544	0.0045432
10.606	-5192	10.606	-91931	10.606	2982	0.0130483	0.0100459	0.00471805
10.606	-5205	10.606	-91865	10.606	3013	0.0129851	0.0102666	0.00480143
10.607	-5208	10.607	-91788	10.607	3027	0.0129705	0.010524	0.00483909
10.607	-5216	10.607	-91759	10.607	3032	0.0129316	0.0106209	0.00485254
10.608	-5205	10.608	-91751	10.608	2998	0.0129851	0.0106477	0.00476108
10.608	-5150	10.608	-91753	10.608	2941	0.0132524	0.010641	0.00460776
10.608	-5039	10.608	-91755	10.608	2914	0.0137921	0.0106343	0.00453514
10.609	-4948	10.609	-91775	10.609	2974	0.0142345	0.0105675	0.00469653
10.609	-4945	10.609	-91794	10.609	3085	0.014249	0.0105039	0.0049951
10.61	-5035	10.61	-91816	10.61	3147	0.0138115	0.0104304	0.00516188
10.61	-5098	10.61	-91866	10.61	3124	0.0135052	0.0102632	0.00510001
10.61	-5066	10.61	-91973	10.61	3053	0.0136608	0.00990552	0.00490903
10.611	-4999	10.611	-92120	10.611	2995	0.0139865	0.00941409	0.00475302
10.611	-4971	10.611	-92237	10.611	2993	0.0141226	0.00902295	0.00474764
10.612	-5056	10.612	-92290	10.612	3024	0.0137094	0.00884577	0.00483102
10.612	-5177	10.612	-92252	10.612	3050	0.0131212	0.00897281	0.00490096
10.613	-5257	10.613	-92167	10.613	3062	0.0127323	0.00925697	0.00493324
10.613	-5267	10.613	-92096	10.613	3039	0.0126836	0.00949433	0.00487137
10.613	-5226	10.613	-92084	10.613	3003	0.012883	0.00953444	0.00477453
10.614	-5180	10.614	-92122	10.614	2933	0.0131066	0.00940741	0.00458624
10.614	-5141	10.614	-92166	10.614	2893	0.0132962	0.00926031	0.00447865
10.615	-5106	10.615	-92192	10.615	2871	0.0134663	0.00917339	0.00441947
10.615	-5107	10.615	-92214	10.615	2848	0.0134615	0.00909984	0.0043576
10.615	-5112	10.615	-92202	10.615	2869	0.0134372	0.00913996	0.00441409
10.616	-5151	10.616	-92107	10.616	2924	0.0132476	0.00945755	0.00456203
10.616	-5215	10.616	-91952	10.616	2996	0.0129364	0.00997573	0.00475571
10.617	-5288	10.617	-91819	10.617	3023	0.0125816	0.0104204	0.00482833
10.617	-5305	10.617	-91792	10.617	3018	0.0124989	0.0105106	0.00481488
10.618	-5235	10.618	-91861	10.618	2985	0.0128392	0.0102799	0.00472612
10.618	-5169	10.618	-91997	10.618	2916	0.0131601	0.00982529	0.00454051
10.618	-5148	10.618	-92150	10.618	2832	0.0132622	0.0093138	0.00431457
10.619	-5150	10.619	-92243	10.619	2775	0.0132524	0.0090029	0.00416124
10.619	-5101	10.619	-92300	10.619	2739	0.0134907	0.00881234	0.00406441
10.62	-5045	10.62	-92338	10.62	2696	0.0137629	0.0086853	0.00394874
10.62	-5014	10.62	-92382	10.62	2634	0.0139136	0.00853821	0.00378197
10.62	-5040	10.62	-92385	10.62	2584	0.0137872	0.00852818	0.00364748
10.621	-5088	10.621	-92341	10.621	2612	0.0135539	0.00867527	0.00372279
10.621	-5148	10.621	-92310	10.621	2699	0.0132622	0.00877891	0.00395681
10.622	-5193	10.622	-92319	10.622	2801	0.0130434	0.00874882	0.00423118
10.622	-5158	10.622	-92366	10.622	2845	0.0132135	0.0085917	0.00434953
10.623	-5111	10.623	-92412	10.623	2806	0.013442	0.00843792	0.00424463
10.623	-5109	10.623	-92444	10.623	2707	0.0134518	0.00833094	0.00397833
10.623	-5152	10.623	-92434	10.623	2612	0.0132427	0.00836437	0.00372279
10.624	-5183	10.624	-92416	10.624	2608	0.013092	0.00842454	0.00371203
10.624	-5151	10.624	-92391	10.624	2705	0.0132476	0.00850812	0.00397295
10.625	-5151	10.625	-92419	10.625	2851	0.0132476	0.00841451	0.00436567
10.625	-5194	10.625	-92467	10.625	2975	0.0130385	0.00825405	0.00469922
10.625	-5236	10.625	-92481	10.625	3023	0.0128343	0.00820724	0.00482833
10.626	-5248	10.626	-92479	10.626	2990	0.012776	0.00821393	0.00473957
10.626	-5244	10.626	-92466	10.626	2906	0.0127955	0.00825739	0.00451362
10.627	-5275	10.627	-92511	10.627	2804	0.0126448	0.00810695	0.00423925
10.627	-5315	10.627	-92548	10.627	2739	0.0124503	0.00798326	0.00406441
10.627	-5325	10.627	-92556	10.627	2723	0.0124017	0.00795651	0.00402137
10.628	-5292	10.628	-92517	10.628	2745	0.0125621	0.00808689	0.00408055
10.628	-5271	10.628	-92440	10.628	2763	0.0126642	0.00834431	0.00412896
10.629	-5306	10.629	-92392	10.629	2766	0.012494	0.00850478	0.00413703
10.629	-5379	10.629	-92426	10.629	2768	0.0121392	0.00839111	0.00414241
10.63	-5437	10.63	-92536	10.63	2767	0.0118572	0.00802337	0.00413972
10.63	-5458	10.63	-92631	10.63	2785	0.0117551	0.00770578	0.00418814
10.63	-5469	10.63	-92651	10.63	2838	0.0117016	0.00763892	0.0043307
10.631	-5475	10.631	-92630	10.631	2870	0.0116725	0.00770913	0.00441678
10.631	-5463	10.631	-92610	10.631	2878	0.0117308	0.00777599	0.0044383
10.632	-5443	10.632	-92583	10.632	2882	0.011828	0.00786625	0.00444906
10.632	-5391	10.632	-92539	10.632	2955	0.0120808	0.00801335	0.00464542
10.632	-5332	10.632	-92506	10.632	3077	0.0123676	0.00812367	0.00497359
10.633	-5290	10.633	-92521	10.633	3131	0.0125718	0.00807352	0.00511884
10.633	-5251	10.633	-92552	10.633	3082	0.0127614	0.00796989	0.00498703
10.634	-5180	10.634	-92550	10.634	2924	0.0131066	0.00797657	0.00456203
10.634	-5085	10.634	-92536	10.634	2799	0.0135684	0.00802337	0.0042258
10.635	-5031	10.635	-92546	10.635	2763	0.013831	0.00798994	0.00412896
10.635	-5033	10.635	-92616	10.635	2802	0.0138212	0.00775593	0.00423387
10.635	-5086	10.635	-92685	10.635	2862	0.0135636	0.00752526	0.00439526
10.636	-5166	10.636	-92670	10.636	2890	0.0131747	0.0075754	0.00447058
10.636	-5255	10.636	-92600	10.636	2875	0.012742	0.00780942	0.00443023
10.637	-5311	10.637	-92528	10.637	2784	0.0124697	0.00805012	0.00418545
10.637	-5300	10.637	-92540	10.637	2626	0.0125232	0.00801	0.00376045
10.637	-5276	10.637	-92645	10.637	2441	0.0126399	0.00765898	0.00326282
10.638	-5246	10.638	-92817	10.638	2320	0.0127857	0.00708397	0.00293735
10.638	-5234	10.638	-92950	10.638	2298	0.0128441	0.00663934	0.00287817
10.639	-5209	10.639	-92973	10.639	2345	0.0129656	0.00656245	0.00300459
10.639	-5135	10.639	-92903	10.639	2420	0.0133254	0.00679647	0.00320634
10.64	-5017	10.64	-92835	10.64	2494	0.013899	0.0070238	0.00340539
10.64	-4882	10.64	-92807	10.64	2556	0.0145553	0.0071174	0.00357216
10.64	-4798	10.64	-92788	10.64	2606	0.0149637	0.00718092	0.00370665
10.641	-4796	10.641	-92781	10.641	2668	0.0149734	0.00720432	0.00387343
10.641	-4862	10.641	-92737	10.641	2748	0.0146525	0.00735142	0.00408862
10.642	-4935	10.642	-92700	10.642	2807	0.0142977	0.00747511	0.00424732
10.642	-4939	10.642	-92692	10.642	2808	0.0142782	0.00750186	0.00425001
10.642	-4856	10.642	-92737	10.642	2734	0.0146817	0.00735142	0.00405096
10.643	-4793	10.643	-92852	10.643	2624	0.014988	0.00696696	0.00375507
10.643	-4839	10.643	-92980	10.643	2519	0.0147644	0.00653905	0.00347263
10.644	-4972	10.644	-93067	10.644	2434	0.0141178	0.0062482	0.00324399
10.644	-5087	10.644	-93074	10.644	2380	0.0135587	0.0062248	0.00309874
10.645	-5121	10.645	-93066	10.645	2319	0.0133934	0.00625155	0.00293466
10.645	-5100	10.645	-93096	10.645	2291	0.0134955	0.00615125	0.00285934
10.645	-5031	10.645	-93142	10.645	2280	0.013831	0.00599747	0.00282975
10.646	-4958	10.646	-93126	10.646	2290	0.0141858	0.00605096	0.00285665
10.646	-4910	10.646	-93074	10.646	2324	0.0144192	0.0062248	0.00294811
10.647	-4907	10.647	-93007	10.647	2373	0.0144338	0.00644879	0.00307991
10.647	-4944	10.647	-92949	10.647	2463	0.0142539	0.00664269	0.003322
10.648	-4982	10.648	-92934	10.648	2558	0.0140692	0.00669283	0.00357754
10.648	-5037	10.648	-92956	10.648	2650	0.0138018	0.00661928	0.00382501
10.648	-5048	10.648	-93002	10.648	2703	0.0137483	0.0064655	0.00396757
10.649	-4990	10.649	-93033	10.649	2699	0.0140303	0.00636187	0.00395681
10.649	-4919	10.649	-93014	10.649	2657	0.0143754	0.00642539	0.00384384
10.65	-4917	10.65	-92966	10.65	2642	0.0143852	0.00658585	0.00380349
10.65	-5019	10.65	-92916	10.65	2670	0.0138893	0.00675301	0.0038788
10.65	-5138	10.65	-92910	10.65	2682	0.0133108	0.00677307	0.00391108
10.651	-5220	10.651	-92985	10.651	2637	0.0129121	0.00652234	0.00379004
10.651	-5255	10.651	-93070	10.651	2548	0.012742	0.00623817	0.00355064
10.652	-5266	10.652	-93123	10.652	2478	0.0126885	0.00606099	0.00336235
10.652	-5235	10.652	-93120	10.652	2483	0.0128392	0.00607102	0.0033758
10.653	-5132	10.653	-93084	10.653	2615	0.0133399	0.00619137	0.00373086
10.653	-4972	10.653	-93047	10.653	2795	0.0141178	0.00631506	0.00421504
10.653	-4843	10.653	-93012	10.653	2897	0.0147449	0.00643207	0.00448941
10.654	-4816	10.654	-92996	10.654	2866	0.0148762	0.00648556	0.00440602
10.654	-4843	10.654	-93018	10.654	2785	0.0147449	0.00641201	0.00418814
10.655	-4844	10.655	-93079	10.655	2719	0.0147401	0.00620809	0.00401061
10.655	-4772	10.655	-93125	10.655	2660	0.0150901	0.0060543	0.00385191
10.655	-4669	10.655	-93119	10.655	2577	0.0155908	0.00607436	0.00362865
10.656	-4599	10.656	-93065	10.656	2495	0.0159311	0.00625489	0.00340808
10.656	-4608	10.656	-93008	10.656	2448	0.0158874	0.00644544	0.00328165
10.657	-4664	10.657	-92999	10.657	2430	0.0156151	0.00647553	0.00323323
10.657	-4716	10.657	-93027	10.657	2438	0.0153623	0.00638193	0.00325475
10.658	-4715	10.658	-93095	10.658	2418	0.0153672	0.0061546	0.00320096
10.658	-4706	10.658	-93186	10.658	2377	0.0154109	0.00585038	0.00309067
10.658	-4720	10.658	-93307	10.658	2339	0.0153429	0.00544587	0.00298846
10.659	-4766	10.659	-93443	10.659	2354	0.0151193	0.00499121	0.0030288
10.659	-4830	10.659	-93547	10.659	2419	0.0148081	0.00464353	0.00320365
10.66	-4875	10.66	-93547	10.66	2510	0.0145893	0.00464353	0.00344842
10.66	-4897	10.66	-93435	10.66	2579	0.0144824	0.00501795	0.00363403
10.66	-4885	10.66	-93265	10.66	2583	0.0145407	0.00558627	0.00364479
10.661	-4862	10.661	-93128	10.661	2489	0.0146525	0.00604428	0.00339194
10.661	-4833	10.661	-93078	10.661	2376	0.0147935	0.00621143	0.00308798
10.662	-4788	10.662	-93106	10.662	2338	0.0150123	0.00611782	0.00298577
10.662	-4754	10.662	-93212	10.662	2357	0.0151776	0.00576346	0.00303687
10.663	-4749	10.663	-93349	10.663	2383	0.0152019	0.00530546	0.00310681
10.663	-4778	10.663	-93481	10.663	2365	0.0150609	0.00486417	0.00305839
10.663	-4817	10.663	-93526	10.663	2341	0.0148713	0.00471373	0.00299383
10.664	-4835	10.664	-93450	10.664	2332	0.0147838	0.00496781	0.00296963
10.664	-4843	10.664	-93300	10.664	2368	0.0147449	0.00546927	0.00306646
10.665	-4874	10.665	-93198	10.665	2439	0.0145942	0.00581026	0.00325744
10.665	-4964	10.665	-93208	10.665	2516	0.0141567	0.00577683	0.00346456
10.665	-5073	10.665	-93256	10.665	2521	0.0136268	0.00561636	0.00347801
10.666	-5124	10.666	-93252	10.666	2445	0.0133788	0.00562973	0.00327358
10.666	-5060	10.666	-93180	10.666	2362	0.01369	0.00587044	0.00305032
10.667	-4919	10.667	-93118	10.667	2318	0.0143754	0.00607771	0.00293197
10.667	-4764	10.667	-93135	10.667	2315	0.015129	0.00602087	0.0029239
10.667	-4632	10.667	-93223	10.667	2315	0.0157707	0.00572668	0.0029239
10.668	-4538	10.668	-93312	10.668	2329	0.0162277	0.00542915	0.00296156
10.668	-4491	10.668	-93338	10.668	2382	0.0164562	0.00534223	0.00310412
10.669	-4510	10.669	-93330	10.669	2422	0.0163638	0.00536897	0.00321171
10.669	-4571	10.669	-93331	10.669	2436	0.0160672	0.00536563	0.00324937
10.67	-4646	10.67	-93348	10.67	2412	0.0157026	0.0053088	0.00318482
10.67	-4688	10.67	-93362	10.67	2333	0.0154984	0.005262	0.00297232
10.67	-4649	10.67	-93364	10.67	2242	0.015688	0.00525531	0.00272754
10.671	-4521	10.671	-93338	10.671	2171	0.0163103	0.00534223	0.00253656
10.671	-4393	10.671	-93301	10.671	2177	0.0169326	0.00546592	0.00255269
10.672	-4355	10.672	-93250	10.672	2266	0.0171173	0.00563642	0.00279209
10.672	-4396	10.672	-93209	10.672	2362	0.016918	0.00577349	0.00305032
10.672	-4454	10.672	-93196	10.672	2432	0.016636	0.00581695	0.00323861
10.673	-4516	10.673	-93242	10.673	2468	0.0163346	0.00566317	0.00333545
10.673	-4628	10.673	-93349	10.673	2507	0.0157901	0.00530546	0.00344035
10.674	-4757	10.674	-93429	10.674	2573	0.015163	0.00503801	0.00361789
10.674	-4808	10.674	-93474	10.674	2608	0.0149151	0.00488757	0.00371203
10.675	-4747	10.675	-93489	10.675	2572	0.0152116	0.00483743	0.0036152
10.675	-4618	10.675	-93506	10.675	2518	0.0158388	0.00478059	0.00346994
10.675	-4496	10.675	-93509	10.675	2509	0.0164319	0.00477056	0.00344573
10.676	-4400	10.676	-93503	10.676	2568	0.0168986	0.00479062	0.00360444
10.676	-4336	10.676	-93483	10.676	2647	0.0172097	0.00485748	0.00381694
10.677	-4278	10.677	-93416	10.677	2652	0.0174917	0.00508147	0.00383039
10.677	-4246	10.677	-93307	10.677	2578	0.0176472	0.00544587	0.00363134
10.677	-4274	10.677	-93184	10.677	2435	0.0175111	0.00585706	0.00324668
10.678	-4356	10.678	-93109	10.678	2302	0.0171125	0.00610779	0.00288893
10.678	-4445	10.678	-93051	10.678	2229	0.0166798	0.00630169	0.00269257
10.679	-4448	10.679	-93010	10.679	2208	0.0166652	0.00643876	0.00263608
10.679	-4408	10.679	-93005	10.679	2233	0.0168597	0.00645547	0.00270333
10.68	-4379	10.68	-93071	10.68	2244	0.0170007	0.00623483	0.00273292
10.68	-4384	10.68	-93187	10.68	2243	0.0169763	0.00584703	0.00273023
10.68	-4446	10.68	-93293	10.68	2239	0.0166749	0.00549267	0.00271947
10.681	-4544	10.681	-93379	10.681	2266	0.0161985	0.00520516	0.00279209
10.681	-4622	10.681	-93462	10.681	2340	0.0158193	0.00492769	0.00299114
10.682	-4602	10.682	-93540	10.682	2431	0.0159165	0.00466693	0.00323592
10.682	-4498	10.682	-93538	10.682	2491	0.0164221	0.00467362	0.00339732
10.682	-4397	10.682	-93461	10.682	2489	0.0169131	0.00493103	0.00339194
10.683	-4351	10.683	-93382	10.683	2422	0.0171368	0.00519514	0.00321171
10.683	-4341	10.683	-93391	10.683	2342	0.0171854	0.00516505	0.00299652
10.684	-4374	10.684	-93455	10.684	2303	0.017025	0.00495109	0.00289162
10.684	-4441	10.684	-93497	10.684	2332	0.0166992	0.00481068	0.00296963
10.685	-4521	10.685	-93468	10.685	2446	0.0163103	0.00490763	0.00327627
10.685	-4593	10.685	-93384	10.685	2569	0.0159603	0.00518845	0.00360713
10.685	-4634	10.685	-93297	10.685	2643	0.015761	0.0054793	0.00380618
10.686	-4664	10.686	-93277	10.686	2590	0.0156151	0.00554616	0.00366361
10.686	-4634	10.686	-93330	10.686	2452	0.015761	0.00536897	0.00329241
10.687	-4565	10.687	-93400	10.687	2297	0.0160964	0.00513496	0.00287548
10.687	-4477	10.687	-93424	10.687	2184	0.0165242	0.00505473	0.00257152
10.688	-4431	10.688	-93406	10.688	2129	0.0167479	0.0051149	0.00242358
10.688	-4436	10.688	-93401	10.688	2113	0.0167235	0.00513162	0.00238054
10.688	-4422	10.688	-93408	10.688	2129	0.0167916	0.00510822	0.00242358
10.689	-4411	10.689	-93407	10.689	2143	0.0168451	0.00511156	0.00246124
10.689	-4379	10.689	-93385	10.689	2149	0.0170007	0.00518511	0.00247738
10.69	-4336	10.69	-93410	10.69	2148	0.0172097	0.00510153	0.00247469
10.69	-4290	10.69	-93465	10.69	2129	0.0174333	0.00491766	0.00242358
10.69	-4279	10.69	-93493	10.69	2108	0.0174868	0.00482405	0.00236709
10.691	-4329	10.691	-93460	10.691	2123	0.0172437	0.00493438	0.00240744
10.691	-4386	10.691	-93364	10.691	2204	0.0169666	0.00525531	0.00262532
10.692	-4413	10.692	-93258	10.692	2313	0.0168354	0.00560968	0.00291852
10.692	-4407	10.692	-93154	10.692	2404	0.0168645	0.00595736	0.0031633
10.693	-4391	10.693	-93122	10.693	2470	0.0169423	0.00606433	0.00334083
10.693	-4391	10.693	-93144	10.693	2481	0.0169423	0.00599079	0.00337042
10.693	-4386	10.693	-93192	10.693	2420	0.0169666	0.00583032	0.00320634
10.694	-4354	10.694	-93229	10.694	2357	0.0171222	0.00570663	0.00303687
10.694	-4294	10.694	-93243	10.694	2330	0.0174139	0.00565982	0.00296425
10.695	-4253	10.695	-93242	10.695	2337	0.0176132	0.00566317	0.00298308
10.695	-4276	10.695	-93249	10.695	2347	0.0175014	0.00563976	0.00300997
10.695	-4350	10.695	-93309	10.695	2375	0.0171416	0.00543918	0.00308529
10.696	-4458	10.696	-93408	10.696	2441	0.0166166	0.00510822	0.00326282
10.696	-4544	10.696	-93510	10.696	2459	0.0161985	0.00476722	0.00331124
10.697	-4584	10.697	-93534	10.697	2392	0.016004	0.00468699	0.00313102
10.697	-4602	10.697	-93464	10.697	2249	0.0159165	0.004921	0.00274637
10.698	-4618	10.698	-93375	10.698	2127	0.0158388	0.00521854	0.0024182
10.698	-4589	10.698	-93344	10.698	2111	0.0159797	0.00532217	0.00237516
10.698	-4459	10.698	-93355	10.698	2187	0.0166117	0.0052854	0.00257959
10.699	-4259	10.699	-93330	10.699	2310	0.017584	0.00536897	0.00291045
10.699	-4071	10.699	-93265	10.699	2394	0.018498	0.00558627	0.0031364
10.7	-4016	10.7	-93232	10.7	2402	0.0187654	0.0056966	0.00315792
10.7	-4088	10.7	-93268	10.7	2351	0.0184153	0.00557625	0.00302073
10.7	-4186	10.7	-93351	10.7	2294	0.0179389	0.00529877	0.00286741
10.701	-4231	10.701	-93449	10.701	2246	0.0177202	0.00497115	0.0027383
10.701	-4212	10.701	-93514	10.701	2223	0.0178125	0.00475385	0.00267643
10.702	-4211	10.702	-93542	10.702	2263	0.0178174	0.00466024	0.00278402
10.702	-4211	10.702	-93531	10.702	2367	0.0178174	0.00469702	0.00306377
10.703	-4183	10.703	-93528	10.703	2441	0.0179535	0.00470705	0.00326282
10.703	-4142	10.703	-93526	10.703	2383	0.0181528	0.00471373	0.00310681
10.703	-4135	10.703	-93518	10.703	2263	0.0181869	0.00474048	0.00278402
10.704	-4180	10.704	-93501	10.704	2128	0.0179681	0.00479731	0.00242089
10.704	-4264	10.704	-93494	10.704	2029	0.0175597	0.00482071	0.00215459
10.705	-4336	10.705	-93490	10.705	1944	0.0172097	0.00483408	0.00192595
10.705	-4337	10.705	-93452	10.705	1879	0.0172048	0.00496112	0.00175111
10.705	-4262	10.705	-93359	10.705	1884	0.0175694	0.00527203	0.00176456
10.706	-4155	10.706	-93239	10.706	1974	0.0180896	0.00567319	0.00200665
10.706	-4076	10.706	-93128	10.706	2144	0.0184737	0.00604428	0.00246393
10.707	-4025	10.707	-93060	10.707	2295	0.0187216	0.0062716	0.0028701
10.707	-4028	10.707	-93069	10.707	2371	0.018707	0.00624152	0.00307453
10.708	-4098	10.708	-93155	10.708	2419	0.0183667	0.00595401	0.00320365
10.708	-4212	10.708	-93317	10.708	2436	0.0178125	0.00541243	0.00324937
10.708	-4306	10.708	-93484	10.708	2394	0.0173555	0.00485414	0.0031364
10.709	-4326	10.709	-93606	10.709	2281	0.0172583	0.00444629	0.00283244
10.709	-4301	10.709	-93635	10.709	2216	0.0173798	0.00434934	0.0026576
10.71	-4236	10.71	-93617	10.71	2281	0.0176958	0.00440951	0.00283244
10.71	-4175	10.71	-93569	10.71	2395	0.0179924	0.00456998	0.00313909
10.71	-4176	10.71	-93501	10.71	2454	0.0179875	0.00479731	0.00329779
10.711	-4224	10.711	-93420	10.711	2399	0.0177542	0.0050681	0.00314985
10.711	-4297	10.711	-93372	10.711	2311	0.0173993	0.00522857	0.00291314
10.712	-4317	10.712	-93351	10.712	2258	0.0173021	0.00529877	0.00277057
10.712	-4287	10.712	-93322	10.712	2275	0.0174479	0.00539572	0.0028163
10.712	-4264	10.712	-93287	10.712	2343	0.0175597	0.00551273	0.00299921
10.713	-4261	10.713	-93293	10.713	2384	0.0175743	0.00549267	0.0031095
10.713	-4299	10.713	-93342	10.713	2387	0.0173896	0.00532886	0.00311757
10.714	-4326	10.714	-93382	10.714	2356	0.0172583	0.00519514	0.00303418
10.714	-4328	10.714	-93398	10.714	2335	0.0172486	0.00514165	0.0029777
10.715	-4280	10.715	-93376	10.715	2360	0.0174819	0.00521519	0.00304494
10.715	-4227	10.715	-93362	10.715	2437	0.0177396	0.005262	0.00325206
10.715	-4239	10.715	-93383	10.715	2559	0.0176813	0.00519179	0.00358023
10.716	-4301	10.716	-93456	10.716	2608	0.0173798	0.00494775	0.00371203
10.716	-4364	10.716	-93554	10.716	2522	0.0170736	0.00462013	0.0034807
10.717	-4369	10.717	-93601	10.717	2368	0.0170493	0.004463	0.00306646
10.717	-4386	10.717	-93575	10.717	2259	0.0169666	0.00454992	0.00277326
10.717	-4406	10.717	-93514	10.717	2267	0.0168694	0.00475385	0.00279478
10.718	-4411	10.718	-93457	10.718	2379	0.0168451	0.0049444	0.00309605
10.718	-4429	10.718	-93392	10.718	2521	0.0167576	0.0051617	0.00347801
10.719	-4422	10.719	-93307	10.719	2597	0.0167916	0.00544587	0.00368244
10.719	-4392	10.719	-93266	10.719	2538	0.0169375	0.00558293	0.00352374
10.72	-4325	10.72	-93290	10.72	2373	0.0172632	0.0055027	0.00307991
10.72	-4326	10.72	-93364	10.72	2227	0.0172583	0.00525531	0.00268719
10.72	-4402	10.72	-93433	10.72	2144	0.0168888	0.00502464	0.00246393
10.721	-4473	10.721	-93484	10.721	2114	0.0165437	0.00485414	0.00238323
10.721	-4480	10.721	-93479	10.721	2099	0.0165096	0.00487086	0.00234288
10.722	-4421	10.722	-93436	10.722	2094	0.0167965	0.00501461	0.00232943
10.722	-4376	10.722	-93444	10.722	2137	0.0170152	0.00498786	0.0024451
10.722	-4349	10.722	-93530	10.722	2246	0.0171465	0.00470036	0.0027383
10.723	-4384	10.723	-93666	10.723	2389	0.0169763	0.0042457	0.00312295
10.723	-4439	10.723	-93735	10.723	2512	0.016709	0.00401503	0.0034538
10.724	-4471	10.724	-93736	10.724	2541	0.0165534	0.00401169	0.00353181
10.724	-4453	10.724	-93732	10.724	2476	0.0166409	0.00402506	0.00335697
10.725	-4401	10.725	-93718	10.725	2380	0.0168937	0.00407186	0.00309874
10.725	-4386	10.725	-93662	10.725	2301	0.0169666	0.00425907	0.00288624
10.725	-4401	10.725	-93555	10.725	2295	0.0168937	0.00461678	0.0028701
10.726	-4437	10.726	-93458	10.726	2305	0.0167187	0.00494106	0.002897
10.726	-4457	10.726	-93420	10.726	2315	0.0166215	0.0050681	0.0029239
10.727	-4484	10.727	-93432	10.727	2307	0.0164902	0.00502798	0.00290238
10.727	-4536	10.727	-93467	10.727	2290	0.0162374	0.00491097	0.00285665
10.727	-4590	10.727	-93512	10.727	2305	0.0159749	0.00476054	0.002897
10.728	-4613	10.728	-93523	10.728	2306	0.0158631	0.00472376	0.00289969
10.728	-4568	10.728	-93489	10.728	2300	0.0160818	0.00483743	0.00288355
10.729	-4507	10.729	-93431	10.729	2261	0.0163784	0.00503132	0.00277864
10.729	-4501	10.729	-93390	10.729	2214	0.0164075	0.00516839	0.00265222
10.73	-4547	10.73	-93405	10.73	2234	0.0161839	0.00511824	0.00270602
10.73	-4633	10.73	-93456	10.73	2315	0.0157658	0.00494775	0.0029239
10.73	-4701	10.73	-93481	10.73	2451	0.0154352	0.00486417	0.00328972
10.731	-4741	10.731	-93452	10.731	2578	0.0152408	0.00496112	0.00363134
10.731	-4787	10.731	-93403	10.731	2658	0.0150172	0.00512493	0.00384653
10.732	-4831	10.732	-93387	10.732	2650	0.0148033	0.00517842	0.00382501
10.732	-4888	10.732	-93419	10.732	2539	0.0145261	0.00507144	0.00352643
10.733	-4880	10.733	-93472	10.733	2428	0.014565	0.00489426	0.00322785
10.733	-4824	10.733	-93521	10.733	2336	0.0148373	0.00473045	0.00298039
10.733	-4729	10.733	-93544	10.733	2260	0.0152991	0.00465356	0.00277595
10.734	-4632	10.734	-93529	10.734	2241	0.0157707	0.0047037	0.00272485
10.734	-4552	10.734	-93501	10.734	2251	0.0161596	0.00479731	0.00275175
10.735	-4482	10.735	-93480	10.735	2276	0.0164999	0.00486751	0.00281899
10.735	-4482	10.735	-93479	10.735	2251	0.0164999	0.00487086	0.00275175
10.735	-4549	10.735	-93480	10.735	2221	0.0161742	0.00486751	0.00267105
10.736	-4681	10.736	-93458	10.736	2187	0.0155325	0.00494106	0.00257959
10.736	-4822	10.736	-93418	10.736	2126	0.014847	0.00507478	0.00241551
10.737	-4901	10.737	-93377	10.737	2107	0.014463	0.00521185	0.0023644
10.737	-4925	10.737	-93376	10.737	2145	0.0143463	0.00521519	0.00246662
10.738	-4894	10.738	-93428	10.738	2194	0.014497	0.00504135	0.00259842
10.738	-4815	10.738	-93530	10.738	2182	0.014881	0.00470036	0.00256614
10.738	-4736	10.738	-93628	10.738	2163	0.0152651	0.00437274	0.00251504
10.739	-4709	10.739	-93664	10.739	2253	0.0153964	0.00425239	0.00275713
10.739	-4787	10.739	-93604	10.739	2422	0.0150172	0.00445297	0.00321171
10.74	-4918	10.74	-93502	10.74	2566	0.0143803	0.00479397	0.00359906
10.74	-5021	10.74	-93410	10.74	2589	0.0138796	0.00510153	0.00366092
10.74	-5060	10.74	-93349	10.74	2496	0.01369	0.00530546	0.00341077
10.741	-5060	10.741	-93333	10.741	2411	0.01369	0.00535895	0.00318213
10.741	-5041	10.741	-93348	10.741	2381	0.0137823	0.0053088	0.00310143
10.742	-4996	10.742	-93357	10.742	2380	0.0140011	0.00527871	0.00309874
10.742	-4925	10.742	-93320	10.742	2353	0.0143463	0.00540241	0.00302611
10.743	-4858	10.743	-93280	10.743	2283	0.014672	0.00553613	0.00283782
10.743	-4846	10.743	-93264	10.743	2231	0.0147303	0.00558962	0.00269795
10.743	-4863	10.743	-93243	10.743	2228	0.0146477	0.00565982	0.00268988
10.744	-4848	10.744	-93196	10.744	2262	0.0147206	0.00581695	0.00278133
10.744	-4779	10.744	-93176	10.744	2310	0.0150561	0.00588381	0.00291045
10.745	-4694	10.745	-93268	10.745	2282	0.0154693	0.00557625	0.00283513
10.745	-4647	10.745	-93472	10.745	2243	0.0156978	0.00489426	0.00273023
10.745	-4692	10.745	-93717	10.745	2243	0.015479	0.00407521	0.00273023
10.746	-4831	10.746	-93896	10.746	2299	0.0148033	0.0034768	0.00288086
10.746	-5012	10.746	-93953	10.746	2329	0.0139233	0.00328624	0.00296156
10.747	-5128	10.747	-93898	10.747	2264	0.0133594	0.00347011	0.00278671
10.747	-5104	10.747	-93776	10.747	2187	0.0134761	0.00387796	0.00257959
10.748	-4951	10.748	-93651	10.748	2110	0.0142199	0.00429585	0.00237247
10.748	-4762	10.748	-93560	10.748	2081	0.0151387	0.00460007	0.00229447
10.748	-4624	10.748	-93533	10.748	2084	0.0158096	0.00469033	0.00230254
10.749	-4586	10.749	-93534	10.749	2122	0.0159943	0.00468699	0.00240475
10.749	-4701	10.749	-93531	10.749	2179	0.0154352	0.00469702	0.00255807
10.75	-4877	10.75	-93528	10.75	2216	0.0145796	0.00470705	0.0026576
10.75	-5044	10.75	-93552	10.75	2252	0.0137678	0.00462681	0.00275444
10.75	-5097	10.75	-93625	10.75	2308	0.0135101	0.00438277	0.00290507
10.751	-5066	10.751	-93678	10.751	2375	0.0136608	0.00420559	0.00308529
10.751	-5039	10.751	-93640	10.751	2415	0.0137921	0.00433262	0.00319289
10.752	-5018	10.752	-93483	10.752	2422	0.0138942	0.00485748	0.00321171
10.752	-4996	10.752	-93274	10.752	2424	0.0140011	0.00555619	0.00321709
10.752	-4950	10.752	-93135	10.752	2424	0.0142247	0.00602087	0.00321709
10.753	-4905	10.753	-93112	10.753	2433	0.0144435	0.00609776	0.0032413
10.753	-4922	10.753	-93196	10.753	2440	0.0143609	0.00581695	0.00326013
10.754	-4987	10.754	-93323	10.754	2456	0.0140449	0.00539238	0.00330317
10.754	-5038	10.754	-93418	10.754	2424	0.0137969	0.00507478	0.00321709
10.755	-5028	10.755	-93441	10.755	2350	0.0138455	0.00499789	0.00301804
10.755	-4966	10.755	-93385	10.755	2287	0.014147	0.00518511	0.00284858
10.755	-4927	10.755	-93314	10.755	2260	0.0143366	0.00542246	0.00277595
10.756	-4950	10.756	-93292	10.756	2260	0.0142247	0.00549601	0.00277595
10.756	-5019	10.756	-93345	10.756	2231	0.0138893	0.00531883	0.00269795
10.757	-5076	10.757	-93432	10.757	2208	0.0136122	0.00502798	0.00263608
10.757	-5098	10.757	-93454	10.757	2196	0.0135052	0.00495443	0.0026038
10.757	-5118	10.757	-93376	10.757	2161	0.013408	0.00521519	0.00250966
10.758	-5163	10.758	-93218	10.758	2084	0.0131892	0.0057434	0.00230254
10.758	-5200	10.758	-93065	10.758	2026	0.0130094	0.00625489	0.00214652
10.759	-5201	10.759	-92970	10.759	2090	0.0130045	0.00657248	0.00231868
10.759	-5172	10.759	-92986	10.759	2305	0.0131455	0.00651899	0.002897
10.76	-5155	10.76	-93083	10.76	2573	0.0132281	0.00619471	0.00361789
10.76	-5179	10.76	-93184	10.76	2731	0.0131115	0.00585706	0.00404289
10.76	-5239	10.76	-93239	10.76	2710	0.0128198	0.00567319	0.0039864
10.761	-5329	10.761	-93235	10.761	2547	0.0123822	0.00568657	0.00354795
10.761	-5388	10.761	-93217	10.761	2365	0.0120954	0.00574674	0.00305839
10.762	-5386	10.762	-93198	10.762	2214	0.0121051	0.00581026	0.00265222
10.762	-5362	10.762	-93191	10.762	2072	0.0122218	0.00583366	0.00227026
10.762	-5364	10.762	-93196	10.762	1974	0.0122121	0.00581695	0.00200665
10.763	-5424	10.763	-93206	10.763	1940	0.0119204	0.00578352	0.00191519
10.763	-5506	10.763	-93187	10.763	2002	0.0115217	0.00584703	0.00208197
10.764	-5602	10.764	-93136	10.764	2136	0.011055	0.00601753	0.00244241
10.764	-5672	10.764	-93048	10.764	2252	0.0107147	0.00631172	0.00275444
10.765	-5663	10.765	-92969	10.765	2298	0.0107585	0.00657582	0.00287817
10.765	-5557	10.765	-92896	10.765	2267	0.0112738	0.00681987	0.00279478
10.765	-5409	10.765	-92858	10.765	2201	0.0119933	0.00694691	0.00261725
10.766	-5268	10.766	-92896	10.766	2149	0.0126788	0.00681987	0.00247738
10.766	-5166	10.766	-92992	10.766	2096	0.0131747	0.00649893	0.00233481
10.767	-5083	10.767	-93101	10.767	2010	0.0135782	0.00613454	0.00210349
10.767	-5010	10.767	-93149	10.767	1917	0.013933	0.00597407	0.00185333
10.767	-4956	10.767	-93126	10.767	1868	0.0141956	0.00605096	0.00172152
10.768	-4974	10.768	-93079	10.768	1926	0.0141081	0.00620809	0.00187754
10.768	-5080	10.768	-93069	10.768	2052	0.0135927	0.00624152	0.00221646
10.769	-5200	10.769	-93126	10.769	2158	0.0130094	0.00605096	0.00250159
10.769	-5285	10.769	-93198	10.769	2254	0.0125961	0.00581026	0.00275982
10.77	-5321	10.77	-93229	10.77	2335	0.0124211	0.00570663	0.0029777
10.77	-5337	10.77	-93207	10.77	2406	0.0123433	0.00578017	0.00316868
10.77	-5337	10.77	-93141	10.77	2424	0.0123433	0.00600082	0.00321709
10.771	-5307	10.771	-93052	10.771	2368	0.0124892	0.00629835	0.00306646
10.771	-5275	10.771	-92967	10.771	2242	0.0126448	0.00658251	0.00272754
10.772	-5282	10.772	-92891	10.772	2058	0.0126107	0.00683658	0.0022326
10.772	-5324	10.772	-92855	10.772	1907	0.0124065	0.00695693	0.00182643
10.773	-5342	10.773	-92868	10.773	1854	0.012319	0.00691347	0.00168386
10.773	-5289	10.773	-92933	10.773	1914	0.0125767	0.00669617	0.00184526
10.773	-5207	10.773	-93042	10.773	1976	0.0129753	0.00633178	0.00201203
10.774	-5132	10.774	-93095	10.774	1983	0.0133399	0.0061546	0.00203086
10.774	-5114	10.774	-93070	10.774	1989	0.0134275	0.00623817	0.002047
10.775	-5141	10.775	-93000	10.775	2034	0.0132962	0.00647219	0.00216804
10.775	-5222	10.775	-92947	10.775	2095	0.0129024	0.00664937	0.00233212
10.775	-5305	10.775	-92930	10.775	2072	0.0124989	0.0067062	0.00227026
10.776	-5333	10.776	-92929	10.776	1989	0.0123628	0.00670955	0.002047
10.776	-5313	10.776	-92940	10.776	1941	0.01246	0.00667277	0.00191788
10.777	-5243	10.777	-92930	10.777	1977	0.0128003	0.0067062	0.00201472
10.777	-5176	10.777	-92886	10.777	2086	0.013126	0.0068533	0.00230792
10.778	-5142	10.778	-92812	10.778	2154	0.0132913	0.00710069	0.00249083
10.778	-5155	10.778	-92747	10.778	2133	0.0132281	0.00731799	0.00243434
10.778	-5208	10.778	-92707	10.778	2001	0.0129705	0.00745171	0.00207928
10.779	-5243	10.779	-92696	10.779	1806	0.0128003	0.00748848	0.00155475
10.779	-5275	10.779	-92711	10.779	1665	0.0126448	0.00743834	0.00117548
10.78	-5312	10.78	-92726	10.78	1631	0.0124649	0.00738819	0.00108402
10.78	-5305	10.78	-92740	10.78	1706	0.0124989	0.00734139	0.00128576
10.78	-5235	10.78	-92741	10.78	1836	0.0128392	0.00733804	0.00163545
10.781	-5149	10.781	-92700	10.781	1999	0.0132573	0.00747511	0.0020739
10.781	-5141	10.781	-92625	10.781	2152	0.0132962	0.00772584	0.00248545
10.782	-5197	10.782	-92563	10.782	2273	0.0130239	0.00793311	0.00281092
10.782	-5271	10.782	-92539	10.782	2335	0.0126642	0.00801335	0.0029777
10.783	-5370	10.783	-92558	10.783	2366	0.0121829	0.00794983	0.00306108
10.783	-5473	10.783	-92571	10.783	2380	0.0116822	0.00790637	0.00309874
10.783	-5530	10.783	-92535	10.783	2421	0.0114051	0.00802672	0.00320903
10.784	-5481	10.784	-92464	10.784	2486	0.0116433	0.00826408	0.00338387
10.784	-5343	10.784	-92399	10.784	2497	0.0123142	0.00848138	0.00341346
10.785	-5230	10.785	-92353	10.785	2439	0.0128635	0.00863516	0.00325744
10.785	-5213	10.785	-92332	10.785	2348	0.0129462	0.00870536	0.00301266
10.785	-5287	10.785	-92310	10.785	2293	0.0125864	0.00877891	0.00286472
10.786	-5381	10.786	-92287	10.786	2278	0.0121294	0.0088558	0.00282437
10.786	-5410	10.786	-92275	10.786	2259	0.0119884	0.00889592	0.00277326
10.787	-5370	10.787	-92319	10.787	2195	0.0121829	0.00874882	0.00260111
10.787	-5313	10.787	-92479	10.787	2107	0.01246	0.00821393	0.0023644
10.788	-5277	10.788	-92659	10.788	2073	0.012635	0.00761218	0.00227295
10.788	-5295	10.788	-92738	10.788	2107	0.0125475	0.00734807	0.0023644
10.788	-5307	10.788	-92652	10.788	2171	0.0124892	0.00763558	0.00253656
10.789	-5305	10.789	-92476	10.789	2230	0.0124989	0.00822396	0.00269526
10.789	-5340	10.789	-92319	10.789	2332	0.0123288	0.00874882	0.00296963
10.79	-5464	10.79	-92228	10.79	2471	0.0117259	0.00905304	0.00334352
10.79	-5614	10.79	-92167	10.79	2553	0.0109967	0.00925697	0.00356409
10.79	-5647	10.79	-92103	10.79	2470	0.0108363	0.00947093	0.00334083
10.791	-5548	10.791	-92068	10.791	2279	0.0113176	0.00958793	0.00282706
10.791	-5436	10.791	-92075	10.791	2097	0.0118621	0.00956453	0.0023375
10.792	-5413	10.792	-92152	10.792	2008	0.0119739	0.00930711	0.00209811
10.792	-5503	10.792	-92215	10.792	2055	0.0115363	0.0090965	0.00222453
10.792	-5615	10.792	-92206	10.792	2189	0.0109918	0.00912659	0.00258497
10.793	-5686	10.793	-92139	10.793	2345	0.0106467	0.00935057	0.00300459
10.793	-5638	10.793	-92095	10.793	2412	0.01088	0.00949767	0.00318482
10.794	-5510	10.794	-92127	10.794	2382	0.0115023	0.00939069	0.00310412
10.794	-5439	10.794	-92151	10.794	2330	0.0118475	0.00931046	0.00296425
10.795	-5466	10.795	-92128	10.795	2299	0.0117162	0.00938735	0.00288086
10.795	-5576	10.795	-92072	10.795	2280	0.0111814	0.00957456	0.00282975
10.795	-5625	10.795	-92037	10.795	2284	0.0109432	0.00969157	0.00284051
10.796	-5643	10.796	-92054	10.796	2249	0.0108557	0.00963474	0.00274637
10.796	-5651	10.796	-92093	10.796	2196	0.0108168	0.00950436	0.0026038
10.797	-5645	10.797	-92141	10.797	2114	0.010846	0.00934389	0.00238323
10.797	-5611	10.797	-92171	10.797	2074	0.0110113	0.0092436	0.00227564
10.797	-5542	10.797	-92196	10.797	2111	0.0113467	0.00916002	0.00237516
10.798	-5491	10.798	-92251	10.798	2146	0.0115947	0.00897615	0.00246931
10.798	-5468	10.798	-92311	10.798	2177	0.0117065	0.00877557	0.00255269
10.799	-5470	10.799	-92359	10.799	2177	0.0116968	0.0086151	0.00255269
10.799	-5484	10.799	-92340	10.799	2239	0.0116287	0.00867862	0.00271947
10.8	-5479	10.8	-92274	10.8	2332	0.011653	0.00889926	0.00296963
10.8	-5497	10.8	-92216	10.8	2402	0.0115655	0.00909316	0.00315792
10.8	-5533	10.8	-92165	10.8	2366	0.0113905	0.00926365	0.00306108
10.801	-5548	10.801	-92157	10.801	2246	0.0113176	0.0092904	0.0027383
10.801	-5535	10.801	-92198	10.801	2127	0.0113808	0.00915333	0.0024182
10.802	-5496	10.802	-92299	10.802	2050	0.0115704	0.00881568	0.00221108
10.802	-5469	10.802	-92354	10.802	2070	0.0117016	0.00863181	0.00226488
10.802	-5450	10.802	-92305	10.802	2169	0.011794	0.00879562	0.00253118
10.803	-5470	10.803	-92213	10.803	2310	0.0116968	0.00910319	0.00291045
10.803	-5540	10.803	-92119	10.803	2402	0.0113565	0.00941744	0.00315792
10.804	-5635	10.804	-92016	10.804	2408	0.0108946	0.00976177	0.00317406
10.804	-5684	10.804	-91874	10.804	2355	0.0106564	0.0102365	0.00303149
10.805	-5643	10.805	-91774	10.805	2276	0.0108557	0.0105708	0.00281899
10.805	-5597	10.805	-91805	10.805	2237	0.0110793	0.0104672	0.00271409
10.805	-5570	10.805	-91883	10.805	2274	0.0112106	0.0102064	0.00281361
10.806	-5565	10.806	-91922	10.806	2293	0.0112349	0.010076	0.00286472
10.806	-5559	10.806	-91883	10.806	2219	0.0112641	0.0102064	0.00266567
10.807	-5576	10.807	-91850	10.807	2061	0.0111814	0.0103167	0.00224067
10.807	-5615	10.807	-91891	10.807	1960	0.0109918	0.0101797	0.00196899
10.807	-5607	10.807	-91948	10.807	1986	0.0110307	0.0099891	0.00203893
10.808	-5559	10.808	-91990	10.808	2060	0.0112641	0.00984869	0.00223798
10.808	-5550	10.808	-91983	10.808	2074	0.0113078	0.00987209	0.00227564
10.809	-5591	10.809	-91943	10.809	1998	0.0111085	0.0100058	0.00207121
10.809	-5641	10.809	-91885	10.809	1906	0.0108654	0.0101997	0.00182374
10.81	-5656	10.81	-91816	10.81	1849	0.0107925	0.0104304	0.00167041
10.81	-5602	10.81	-91766	10.81	1824	0.011055	0.0105975	0.00160317
10.81	-5511	10.81	-91764	10.81	1848	0.0114974	0.0106042	0.00166772
10.811	-5410	10.811	-91806	10.811	1954	0.0119884	0.0104638	0.00195285
10.811	-5357	10.811	-91878	10.811	2101	0.0122461	0.0102231	0.00234826
10.812	-5331	10.812	-91918	10.812	2240	0.0123725	0.0100894	0.00272216
10.812	-5352	10.812	-91892	10.812	2322	0.0122704	0.0101763	0.00294273
10.813	-5434	10.813	-91842	10.813	2369	0.0118718	0.0103435	0.00306915
10.813	-5592	10.813	-91806	10.813	2381	0.0111037	0.0104638	0.00310143
10.813	-5746	10.813	-91793	10.813	2322	0.010355	0.0105073	0.00294273
10.814	-5826	10.814	-91746	10.814	2194	0.00996607	0.0106644	0.00259842
10.814	-5806	10.814	-91649	10.814	2020	0.0100633	0.0109887	0.00213038
10.815	-5687	10.815	-91542	10.815	1891	0.0106418	0.0113464	0.00178339
10.815	-5546	10.815	-91472	10.815	1871	0.0113273	0.0115804	0.00172959
10.815	-5462	10.815	-91468	10.815	1975	0.0117357	0.0115938	0.00200934
10.816	-5456	10.816	-91496	10.816	2182	0.0117648	0.0115002	0.00256614
10.816	-5530	10.816	-91531	10.816	2352	0.0114051	0.0113832	0.00302342
10.817	-5690	10.817	-91582	10.817	2437	0.0106272	0.0112127	0.00325206
10.817	-5859	10.817	-91615	10.817	2448	0.00980564	0.0111023	0.00328165
10.818	-5904	10.818	-91602	10.818	2410	0.00958687	0.0111458	0.00317944
10.818	-5829	10.818	-91517	10.818	2349	0.00995148	0.01143	0.00301535
10.818	-5739	10.818	-91414	10.818	2247	0.010389	0.0117743	0.00274099
10.819	-5761	10.819	-91366	10.819	2187	0.0102821	0.0119348	0.00257959
10.819	-5838	10.819	-91382	10.819	2164	0.00990773	0.0118813	0.00251773
10.82	-5868	10.82	-91477	10.82	2169	0.00976188	0.0115637	0.00253118
10.82	-5806	10.82	-91608	10.82	2189	0.0100633	0.0111257	0.00258497
10.82	-5671	10.82	-91720	10.82	2232	0.0107196	0.0107513	0.00270064
10.821	-5583	10.821	-91761	10.821	2301	0.0111474	0.0106143	0.00288624
10.821	-5548	10.821	-91715	10.821	2354	0.0113176	0.010768	0.0030288
10.822	-5555	10.822	-91681	10.822	2351	0.0112835	0.0108817	0.00302073
10.822	-5564	10.822	-91681	10.822	2270	0.0112398	0.0108817	0.00280285
10.823	-5546	10.823	-91681	10.823	2185	0.0113273	0.0108817	0.00257421
10.823	-5479	10.823	-91654	10.823	2170	0.011653	0.010972	0.00253387
10.823	-5393	10.823	-91598	10.823	2247	0.0120711	0.0111592	0.00274099
10.824	-5337	10.824	-91550	10.824	2380	0.0123433	0.0113196	0.00309874
10.824	-5352	10.824	-91481	10.824	2492	0.0122704	0.0115503	0.00340001
10.825	-5384	10.825	-91397	10.825	2558	0.0121148	0.0118311	0.00357754
10.825	-5408	10.825	-91323	10.825	2573	0.0119982	0.0120785	0.00361789
10.825	-5419	10.825	-91301	10.825	2502	0.0119447	0.0121521	0.00342691
10.826	-5410	10.826	-91344	10.826	2365	0.0119884	0.0120083	0.00305839
10.826	-5411	10.826	-91421	10.826	2179	0.0119836	0.0117509	0.00255807
10.827	-5423	10.827	-91498	10.827	2027	0.0119252	0.0114935	0.00214921
10.827	-5466	10.827	-91529	10.827	1926	0.0117162	0.0113898	0.00187754
10.828	-5512	10.828	-91502	10.828	1891	0.0114926	0.0114801	0.00178339
10.828	-5532	10.828	-91430	10.828	1889	0.0113953	0.0117208	0.00177801
10.828	-5483	10.828	-91362	10.828	1940	0.0116336	0.0119481	0.00191519
10.829	-5382	10.829	-91351	10.829	2077	0.0121246	0.0119849	0.00228371
10.829	-5286	10.829	-91374	10.829	2250	0.0125913	0.011908	0.00274906
10.83	-5269	10.83	-91379	10.83	2398	0.0126739	0.0118913	0.00314716
10.83	-5344	10.83	-91347	10.83	2429	0.0123093	0.0119983	0.00323054
10.83	-5447	10.83	-91289	10.83	2403	0.0118086	0.0121922	0.00316061
10.831	-5529	10.831	-91270	10.831	2333	0.0114099	0.0122557	0.00297232
10.831	-5512	10.831	-91315	10.831	2266	0.0114926	0.0121053	0.00279209
10.832	-5441	10.832	-91438	10.832	2227	0.0118377	0.0116941	0.00268719
10.832	-5375	10.832	-91609	10.832	2221	0.0121586	0.0111224	0.00267105
[truncated: 26,803 more rows]
