# Supplementary material for: Enhancing cap-independent translation of linear mRNA
Source: Nat Commun. 2025 Oct 16;16:9205. doi: 10.1038/s41467-025-64257-6 (PMC12532787; doi:10.1038/s41467-025-64257-6)
Supplement: Supplementary file 11 — Source Data [file 41467_2025_64257_MOESM11_ESM.zip › Source Data/Figure 3/Priming efficiency mass spectra.xlsx]

## Sheet: Sheet1
CleanCap		CleaN3		non-primed		CleanCap	CleaN3	non-primed
mass (Da)	intensity	mass (Da)	intensity	mass (Da)	intensity	intensity norm. to max.
5000	2.447e-06	5000	0.4742	5000	2.594e-07	3.37331e-12	2.42682e-06	3.64912e-14
5000.1	1.165e-05	5000.1	0.3283	5000.1	9.198e-07	1.60601e-11	1.68014e-06	4.67088e-12
5000.2	5.667e-06	5000.2	0.52	5000.2	1.398e-06	7.81224e-12	2.66121e-06	8.02667e-12
5000.3	4.272e-07	5000.3	2.589	5000.4	4.897e-07	5.88916e-13	1.32497e-05	1.65263e-12
5000.4	2.136e-06	5000.4	12.95	5000.5	2.459e-06	2.94458e-12	6.62743e-05	1.54723e-11
5000.5	1.068e-05	5000.5	64.73	5000.6	1.229e-05	1.47229e-11	0.000331269	8.44618e-11
5000.7	3.357e-23	5000.6	323.6	5000.8	8.205	0	0.00165609	5.75789e-05
5000.8	10.41	5000.7	2.014e-16	5000.9	12.45	1.43507e-05	0	8.73684e-05
5000.9	8.006	5000.8	1.368	5001	18.47	1.10367e-05	7.00102e-06	0.000129614
5001	7.446	5000.9	1.404	5001.1	26.16	1.02647e-05	7.18526e-06	0.000183579
5001.1	7.626	5001	1.437	5001.2	34.34	1.05128e-05	7.35415e-06	0.000240982
5001.2	8.01	5001.1	1.46	5001.3	40.6	1.10422e-05	7.47185e-06	0.000284912
5001.3	8.368	5001.2	1.469	5001.4	42.36	1.15357e-05	7.51791e-06	0.000297263
5001.4	8.619	5001.3	1.462	5001.5	38.65	1.18817e-05	7.48209e-06	0.000271228
5001.5	8.73	5001.4	1.444	5001.6	30.8	1.20347e-05	7.38997e-06	0.00021614
5001.6	8.674	5001.5	1.421	5001.7	21.55	1.19575e-05	7.27226e-06	0.000151228
5001.7	8.446	5001.6	1.403	5001.8	13.44	1.16432e-05	7.18014e-06	9.43158e-05
5001.8	8.087	5001.7	1.396	5001.9	7.75	1.11483e-05	7.14432e-06	5.4386e-05
5001.9	7.657	5001.8	1.405	5002	4.434	1.05556e-05	7.19038e-06	3.11158e-05
5002	7.216	5001.9	1.431	5002.1	2.761	9.94762e-06	7.32344e-06	1.93754e-05
5002.1	6.806	5002	1.471	5002.2	1.98	9.38241e-06	7.52815e-06	1.38947e-05
5002.2	6.448	5002.1	1.524	5002.3	1.618	8.88889e-06	7.79939e-06	1.13544e-05
5002.3	6.141	5002.2	1.589	5002.4	1.44	8.46567e-06	8.13204e-06	1.01053e-05
5002.4	5.881	5002.3	1.667	5002.5	1.349	8.10725e-06	8.53122e-06	9.46666e-06
5002.5	5.657	5002.4	1.759	5002.6	1.302	7.79846e-06	9.00205e-06	9.13684e-06
5002.6	5.463	5002.5	1.864	5002.7	1.281	7.53102e-06	9.53941e-06	8.98947e-06
5002.7	5.292	5002.6	1.982	5002.8	1.276	7.29529e-06	1.01433e-05	8.95438e-06
5002.8	5.137	5002.7	2.175	5002.9	1.282	7.08161e-06	1.1131e-05	8.99649e-06
5002.9	4.991	5002.8	3.165	5003	1.297	6.88034e-06	1.61975e-05	9.10175e-06
5003	4.849	5002.9	7.773	5003.1	1.319	6.68459e-06	3.97799e-05	9.25614e-06
5003.1	4.709	5003	17.09	5003.2	1.348	6.49159e-06	8.74616e-05	9.45965e-06
5003.2	4.571	5003.1	22.41	5003.3	1.382	6.30135e-06	0.000114688	9.69824e-06
5003.3	4.439	5003.2	16.67	5003.4	1.421	6.11938e-06	8.53122e-05	9.97193e-06
5003.4	4.318	5003.3	9.069	5003.5	1.464	5.95258e-06	4.64125e-05	1.02737e-05
5003.5	4.218	5003.4	10.03	5003.6	1.51	5.81472e-06	5.13306e-05	1.05965e-05
5003.6	4.158	5003.5	18.61	5003.7	1.559	5.73201e-06	9.52405e-05	1.09403e-05
5003.7	4.169	5003.6	27.36	5003.8	1.612	5.74717e-06	0.00014002	1.13123e-05
5003.8	4.294	5003.7	27.82	5003.9	1.67	5.91949e-06	0.000142375	1.17193e-05
5003.9	4.598	5003.8	19.14	5004	1.738	6.33857e-06	9.79529e-05	1.21965e-05
5004	5.188	5003.9	9.097	5004.1	1.82	7.15192e-06	4.65558e-05	1.27719e-05
5004.1	6.247	5004	3.476	5004.2	1.918	8.6118e-06	1.77892e-05	1.34596e-05
5004.2	8.06	5004.1	1.669	5004.3	2.033	1.11111e-05	8.54145e-06	1.42667e-05
5004.3	11	5004.2	1.28	5004.4	2.158	1.5164e-05	6.55067e-06	1.51439e-05
5004.4	15.42	5004.3	1.172	5004.5	2.286	2.12572e-05	5.99795e-06	1.60421e-05
5004.5	21.44	5004.4	1.106	5004.6	2.408	2.95561e-05	5.66018e-06	1.68982e-05
5004.6	28.62	5004.5	1.054	5004.7	2.521	3.94541e-05	5.39406e-06	1.76912e-05
5004.7	35.64	5004.6	1.014	5004.8	2.613	4.91315e-05	5.18936e-06	1.83368e-05
5004.8	40.52	5004.7	0.9864	5004.9	2.661	5.58588e-05	5.04811e-06	1.86737e-05
5004.9	41.63	5004.8	0.9691	5005	2.639	5.7389e-05	4.95957e-06	1.85193e-05
5005	38.67	5004.9	0.9626	5005.1	2.535	5.33085e-05	4.92631e-06	1.77895e-05
5005.1	32.9	5005	0.9672	5005.2	2.364	4.53543e-05	4.94985e-06	1.65895e-05
5005.2	26.51	5005.1	0.9835	5005.3	2.159	3.65454e-05	5.03327e-06	1.51509e-05
5005.3	21.76	5005.2	1.012	5005.4	1.966	2.99972e-05	5.17912e-06	1.37965e-05
5005.4	20.24	5005.3	1.053	5005.5	1.816	2.79018e-05	5.38895e-06	1.27439e-05
5005.5	23.01	5005.4	1.106	5005.6	1.724	3.17204e-05	5.66018e-06	1.20982e-05
5005.6	30.36	5005.5	1.175	5005.7	1.684	4.18528e-05	6.01331e-06	1.18175e-05
5005.7	40.5	5005.6	1.263	5005.8	1.684	5.58313e-05	6.46366e-06	1.18175e-05
5005.8	48.84	5005.7	1.374	5005.9	1.71	6.73284e-05	7.03173e-06	1.2e-05
5005.9	50.41	5005.8	1.515	5006	1.749	6.94927e-05	7.75333e-06	1.22737e-05
5006	44.05	5005.9	1.681	5006.1	1.796	6.07251e-05	8.60287e-06	1.26035e-05
5006.1	33.3	5006	1.86	5006.2	1.845	4.59057e-05	9.51894e-06	1.29474e-05
5006.2	22.83	5006.1	2.029	5006.3	1.897	3.14723e-05	1.03838e-05	1.33123e-05
5006.3	15.12	5006.2	2.159	5006.4	1.95	2.08437e-05	1.10491e-05	1.36842e-05
5006.4	10.29	5006.3	2.226	5006.5	2.003	1.41853e-05	1.1392e-05	1.40561e-05
5006.5	7.504	5006.4	2.22	5006.6	2.051	1.03446e-05	1.13613e-05	1.4393e-05
5006.6	5.9	5006.5	2.151	5006.7	2.093	8.13344e-06	1.10082e-05	1.46877e-05
5006.7	4.932	5006.6	2.037	5006.8	2.126	6.79901e-06	1.04248e-05	1.49193e-05
5006.8	4.292	5006.7	1.903	5006.9	2.142	5.91674e-06	9.739e-06	1.50316e-05
5006.9	3.818	5006.8	1.768	5007	2.135	5.2633e-06	9.04811e-06	1.49825e-05
5007	3.427	5006.9	1.645	5007.1	2.106	4.72429e-06	8.41863e-06	1.47789e-05
5007.1	3.092	5007	1.544	5007.2	2.063	4.26248e-06	7.90174e-06	1.44772e-05
5007.2	2.819	5007.1	1.464	5007.3	2.021	3.88613e-06	7.49232e-06	1.41825e-05
5007.3	2.624	5007.2	1.397	5007.4	1.991	3.61731e-06	7.14944e-06	1.39719e-05
5007.4	2.517	5007.3	1.34	5007.5	1.98	3.46981e-06	6.85773e-06	1.38947e-05
5007.5	2.499	5007.4	1.29	5007.6	1.994	3.445e-06	6.60184e-06	1.3993e-05
5007.6	2.569	5007.5	1.253	5007.7	2.039	3.54149e-06	6.41249e-06	1.43088e-05
5007.7	2.744	5007.6	1.233	5007.8	2.126	3.78274e-06	6.31013e-06	1.49193e-05
5007.8	3.063	5007.7	1.232	5007.9	2.272	4.2225e-06	6.30502e-06	1.59439e-05
5007.9	3.604	5007.8	1.249	5008	2.499	4.96829e-06	6.39202e-06	1.75368e-05
5008	4.49	5007.9	1.285	5008.1	2.843	6.18969e-06	6.57625e-06	1.99509e-05
5008.1	5.856	5008	1.343	5008.2	3.349	8.07279e-06	6.87308e-06	2.35018e-05
5008.2	7.753	5008.1	1.427	5008.3	4.06	1.06879e-05	7.30297e-06	2.84912e-05
5008.3	10.1	5008.2	1.54	5008.4	4.985	1.39234e-05	7.88127e-06	3.49825e-05
5008.4	12.79	5008.3	1.68	5008.5	6.103	1.76317e-05	8.59775e-06	4.28281e-05
5008.5	15.86	5008.4	1.835	5008.6	7.349	2.18638e-05	9.39099e-06	5.15719e-05
5008.6	19.34	5008.5	1.966	5008.7	8.558	2.66612e-05	1.00614e-05	6.00561e-05
5008.7	22.8	5008.6	2.018	5008.8	9.429	3.14309e-05	1.03275e-05	6.61684e-05
5008.8	24.99	5008.7	1.946	5008.9	9.62	3.445e-05	9.95906e-06	6.75088e-05
5008.9	24.55	5008.8	1.764	5009	8.944	3.38434e-05	9.02764e-06	6.27649e-05
5009	21.42	5008.9	1.531	5009.1	7.521	2.95285e-05	7.83521e-06	5.27789e-05
5009.1	16.89	5009	1.303	5009.2	5.755	2.32837e-05	6.66837e-06	4.0386e-05
5009.2	12.47	5009.1	1.109	5009.3	4.092	1.71905e-05	5.67554e-06	2.87158e-05
5009.3	8.965	5009.2	0.95	5009.4	2.802	1.23587e-05	4.86182e-06	1.96632e-05
5009.4	6.549	5009.3	0.8179	5009.5	1.938	9.02812e-06	4.18577e-06	1.36e-05
5009.5	5.033	5009.4	0.7222	5009.6	1.413	6.93824e-06	3.69601e-06	9.91579e-06
5009.6	4.116	5009.5	0.9571	5009.7	1.104	5.67411e-06	4.89816e-06	7.74737e-06
5009.7	3.547	5009.6	3.883	5009.8	0.9102	4.88972e-06	1.98721e-05	6.38737e-06
5009.8	3.179	5009.7	16.75	5009.9	0.7759	4.38241e-06	8.57216e-05	5.44491e-06
5009.9	2.94	5009.8	43.55	5010	0.6752	4.05294e-06	0.000222876	4.73824e-06
5010	2.793	5009.9	66.89	5010.1	0.5978	3.85029e-06	0.000342323	4.19509e-06
5010.1	2.721	5010	62.18	5010.2	0.5385	3.75103e-06	0.000318219	3.77895e-06
5010.2	2.718	5010.1	35.33	5010.3	0.4939	3.7469e-06	0.000180809	3.46596e-06
5010.3	2.783	5010.2	12.29	5010.4	0.4612	3.8365e-06	6.28966e-05	3.23649e-06
5010.4	2.922	5010.3	2.732	5010.5	0.4375	4.02812e-06	1.39816e-05	3.07017e-06
5010.5	3.157	5010.4	0.5504	5010.6	0.42	4.35208e-06	2.81679e-06	2.94737e-06
5010.6	3.535	5010.5	0.2543	5010.7	0.406	4.87317e-06	1.30143e-06	2.84912e-06
5010.7	4.162	5010.6	0.2222	5010.8	0.3943	5.73752e-06	1.13715e-06	2.76702e-06
5010.8	5.256	5010.7	0.214	5010.9	0.3849	7.24566e-06	1.09519e-06	2.70105e-06
5010.9	7.24	5010.8	0.2098	5011	0.3786	9.9807e-06	1.07369e-06	2.65684e-06
5011	10.72	5010.9	0.2095	5011.1	0.3766	1.47781e-05	1.07216e-06	2.64281e-06
5011.1	16.04	5011	0.2165	5011.2	0.3805	2.21119e-05	1.10798e-06	2.67017e-06
5011.2	22.55	5011.1	0.241	5011.3	0.3919	3.10863e-05	1.23337e-06	2.75017e-06
5011.3	28.34	5011.2	0.312	5011.4	0.413	3.90681e-05	1.59672e-06	2.89824e-06
5011.4	31.04	5011.3	0.4981	5011.5	0.4465	4.27902e-05	2.54913e-06	3.13333e-06
5011.5	29.17	5011.4	0.9237	5011.6	0.496	4.02123e-05	4.72723e-06	3.4807e-06
5011.6	23.45	5011.5	1.718	5011.7	0.5659	3.2327e-05	8.79222e-06	3.97123e-06
5011.7	16.44	5011.6	2.838	5011.8	0.661	2.26634e-05	1.45241e-05	4.63859e-06
5011.8	10.55	5011.7	3.891	5011.9	0.7863	1.45437e-05	1.9913e-05	5.51789e-06
5011.9	6.714	5011.8	4.294	5012	0.9471	9.25558e-06	2.19754e-05	6.64631e-06
5012	4.622	5011.9	3.8	5012.1	1.151	6.37166e-06	1.94473e-05	8.07719e-06
5012.1	3.55	5012	2.755	5012.2	1.415	4.89385e-06	1.40993e-05	9.92982e-06
5012.2	2.958	5012.1	1.726	5012.3	1.772	4.07775e-06	8.83316e-06	1.24351e-05
5012.3	2.62	5012.2	1.019	5012.4	2.261	3.6118e-06	5.21494e-06	1.58667e-05
5012.4	2.514	5012.3	0.6345	5012.5	2.892	3.46567e-06	3.24719e-06	2.02947e-05
5012.5	2.707	5012.4	0.4573	5012.6	3.598	3.73173e-06	2.34033e-06	2.52491e-05
5012.6	3.205	5012.5	0.3875	5012.7	4.244	4.41825e-06	1.98311e-06	2.97825e-05
5012.7	3.81	5012.6	0.3676	5012.8	4.694	5.25227e-06	1.88127e-06	3.29403e-05
5012.8	4.164	5012.7	0.3694	5012.9	4.881	5.74028e-06	1.89048e-06	3.42526e-05
5012.9	4.024	5012.8	0.3804	5013	4.83	5.54728e-06	1.94678e-06	3.38947e-05
5013	3.469	5012.9	0.3948	5013.1	4.62	4.78219e-06	2.02047e-06	3.24211e-05
5013.1	2.795	5013	0.4101	5013.2	4.349	3.85305e-06	2.09877e-06	3.05193e-05
5013.2	2.264	5013.1	0.4251	5013.3	4.092	3.12104e-06	2.17554e-06	2.87158e-05
5013.3	1.972	5013.2	0.4391	5013.4	3.888	2.7185e-06	2.24719e-06	2.72842e-05
5013.4	1.881	5013.3	0.4521	5013.5	3.76	2.59305e-06	2.31372e-06	2.6386e-05
5013.5	1.915	5013.4	0.4643	5013.6	3.746	2.63992e-06	2.37615e-06	2.62877e-05
5013.6	2.018	5013.5	0.4758	5013.7	3.904	2.78191e-06	2.43501e-06	2.73965e-05
5013.7	2.165	5013.6	0.4874	5013.8	4.297	2.98456e-06	2.49437e-06	3.01544e-05
5013.8	2.346	5013.7	0.4994	5013.9	4.967	3.23408e-06	2.55578e-06	3.48561e-05
5013.9	2.558	5013.8	0.5123	5014	5.918	3.52633e-06	2.6218e-06	4.15298e-05
5014	2.802	5013.9	0.5266	5014.1	7.094	3.8627e-06	2.69498e-06	4.97825e-05
5014.1	3.078	5014	0.5424	5014.2	8.329	4.24318e-06	2.77584e-06	5.84491e-05
5014.2	3.393	5014.1	0.5599	5014.3	9.36	4.67742e-06	2.8654e-06	6.56842e-05
5014.3	3.751	5014.2	0.5792	5014.4	9.903	5.17094e-06	2.96418e-06	6.94947e-05
5014.4	4.144	5014.3	0.6003	5014.5	9.765	5.71271e-06	3.07216e-06	6.85263e-05
5014.5	4.542	5014.4	0.623	5014.6	8.945	6.26137e-06	3.18833e-06	6.27719e-05
5014.6	4.906	5014.5	0.6472	5014.7	7.636	6.76317e-06	3.31218e-06	5.3586e-05
5014.7	5.2	5014.6	0.6729	5014.8	6.137	7.16846e-06	3.44371e-06	4.30667e-05
5014.8	5.4	5014.7	0.7003	5014.9	4.726	7.44417e-06	3.58393e-06	3.31649e-05
5014.9	5.503	5014.8	0.7292	5015	3.577	7.58616e-06	3.73183e-06	2.51018e-05
5015	5.52	5014.9	0.7599	5015.1	2.741	7.60959e-06	3.88895e-06	1.92351e-05
5015.1	5.469	5015	0.7928	5015.2	2.184	7.53929e-06	4.05732e-06	1.53263e-05
5015.2	5.37	5015.1	0.829	5015.3	1.835	7.40281e-06	4.24258e-06	1.28772e-05
5015.3	5.249	5015.2	0.8698	5015.4	1.631	7.23601e-06	4.45138e-06	1.14456e-05
5015.4	5.136	5015.3	0.9169	5015.5	1.525	7.08023e-06	4.69243e-06	1.07018e-05
5015.5	5.051	5015.4	0.973	5015.6	1.492	6.96305e-06	4.97953e-06	1.04702e-05
5015.6	5.01	5015.5	1.043	5015.7	1.523	6.90653e-06	5.33777e-06	1.06877e-05
5015.7	5.018	5015.6	1.135	5015.8	1.624	6.91756e-06	5.8086e-06	1.13965e-05
5015.8	5.075	5015.7	1.274	5015.9	1.816	6.99614e-06	6.51996e-06	1.27439e-05
5015.9	5.182	5015.8	1.541	5016	2.14	7.14364e-06	7.88639e-06	1.50175e-05
5016	5.339	5015.9	2.196	5016.1	2.644	7.36008e-06	1.12385e-05	1.85544e-05
5016.1	5.552	5016	3.935	5016.2	3.371	7.65371e-06	2.01382e-05	2.36561e-05
5016.2	5.826	5016.1	8.223	5016.3	4.321	8.03143e-06	4.20829e-05	3.03228e-05
5016.3	6.177	5016.2	17.04	5016.4	5.396	8.5153e-06	8.72057e-05	3.78667e-05
5016.4	6.661	5016.3	30.16	5016.5	6.363	9.18252e-06	0.00015435	4.46526e-05
5016.5	7.399	5016.4	41.43	5016.6	6.899	1.01999e-05	0.000212027	4.8414e-05
5016.6	8.602	5016.5	42.67	5016.7	6.752	1.18583e-05	0.000218373	4.73825e-05
5016.7	10.52	5016.6	33.49	5016.8	5.939	1.45023e-05	0.000171392	4.16772e-05
5016.8	13.27	5016.7	21.08	5016.9	4.758	1.82934e-05	0.000107881	3.33895e-05
5016.9	16.61	5016.8	11.37	5017	3.588	2.28977e-05	5.81883e-05	2.51789e-05
5017	19.84	5016.9	5.625	5017.1	2.681	2.73504e-05	2.87871e-05	1.8814e-05
5017.1	22.03	5017	2.821	5017.2	2.087	3.03695e-05	1.44371e-05	1.46456e-05
5017.2	22.55	5017.1	1.659	5017.3	1.731	3.10863e-05	8.49028e-06	1.21474e-05
5017.3	21.42	5017.2	1.224	5017.4	1.516	2.95285e-05	6.26407e-06	1.06386e-05
5017.4	19.1	5017.3	1.049	5017.5	1.371	2.63303e-05	5.36847e-06	9.62105e-06
5017.5	16.22	5017.4	0.9549	5017.6	1.261	2.23601e-05	4.8869e-06	8.84912e-06
5017.6	13.38	5017.5	0.8894	5017.7	1.171	1.8445e-05	4.55169e-06	8.21754e-06
5017.7	10.98	5017.6	0.8378	5017.8	1.096	1.51365e-05	4.28762e-06	7.69123e-06
5017.8	9.165	5017.7	0.7953	5017.9	1.033	1.26344e-05	4.07011e-06	7.24912e-06
5017.9	7.861	5017.8	0.7593	5018	0.9799	1.08368e-05	3.88588e-06	6.87649e-06
5018	6.928	5017.9	0.7285	5018.1	0.9364	9.55059e-06	3.72825e-06	6.57123e-06
5018.1	6.243	5018	0.7015	5018.2	0.9009	8.60629e-06	3.59007e-06	6.3221e-06
5018.2	5.722	5018.1	0.6776	5018.3	0.8722	7.88806e-06	3.46776e-06	6.1207e-06
5018.3	5.31	5018.2	0.6563	5018.4	0.8494	7.3201e-06	3.35875e-06	5.9607e-06
5018.4	4.972	5018.3	0.6374	5018.5	0.8321	6.85415e-06	3.26203e-06	5.8393e-06
5018.5	4.691	5018.4	0.6209	5018.6	0.82	6.46678e-06	3.17758e-06	5.75438e-06
5018.6	4.455	5018.5	0.6069	5018.7	0.8129	6.14144e-06	3.10594e-06	5.70456e-06
5018.7	4.255	5018.6	0.5955	5018.8	0.8108	5.86573e-06	3.04759e-06	5.68982e-06
5018.8	4.083	5018.7	0.5867	5018.9	0.8134	5.62862e-06	3.00256e-06	5.70807e-06
5018.9	3.934	5018.8	0.5805	5019	0.8204	5.42321e-06	2.97083e-06	5.75719e-06
5019	3.804	5018.9	0.5769	5019.1	0.8316	5.244e-06	2.95241e-06	5.83579e-06
5019.1	3.69	5019	0.576	5019.2	0.8468	5.08685e-06	2.9478e-06	5.94245e-06
5019.2	3.587	5019.1	0.5779	5019.3	0.866	4.94486e-06	2.95752e-06	6.07719e-06
5019.3	3.494	5019.2	0.5825	5019.4	0.8894	4.81665e-06	2.98106e-06	6.2414e-06
5019.4	3.409	5019.3	0.5896	5019.5	0.9178	4.69948e-06	3.0174e-06	6.4407e-06
5019.5	3.333	5019.4	0.5989	5019.6	0.9524	4.59471e-06	3.06499e-06	6.68351e-06
5019.6	3.267	5019.5	0.6101	5019.7	0.9949	4.50372e-06	3.12231e-06	6.98175e-06
5019.7	3.213	5019.6	0.6231	5019.8	1.048	4.42928e-06	3.18884e-06	7.35438e-06
5019.8	3.17	5019.7	0.6378	5019.9	1.113	4.37e-06	3.26407e-06	7.81052e-06
5019.9	3.145	5019.8	0.6543	5020	1.196	4.33554e-06	3.34852e-06	8.39298e-06
5020	3.152	5019.9	0.6727	5020.1	1.299	4.34519e-06	3.44268e-06	9.11579e-06
5020.1	3.26	5020	0.6932	5020.2	1.433	4.49407e-06	3.54759e-06	1.00561e-05
5020.2	3.695	5020.1	0.7159	5020.3	1.622	5.09374e-06	3.66377e-06	1.13825e-05
5020.3	5.364	5020.2	0.7409	5020.4	1.941	7.39454e-06	3.79171e-06	1.36211e-05
5020.4	14.48	5020.3	0.7687	5020.5	2.532	1.99614e-05	3.93398e-06	1.77684e-05
5020.5	58.22	5020.4	0.7997	5020.6	3.528	8.02592e-05	4.09263e-06	2.47579e-05
5020.6	164.3	5020.5	0.8349	5020.7	4.775	0.000226496	4.27277e-06	3.35088e-05
5020.7	267.8	5020.6	0.8748	5020.8	5.69	0.000369176	4.47697e-06	3.99298e-05
5020.8	256.2	5020.7	0.9202	5020.9	5.697	0.000353184	4.70931e-06	3.99789e-05
5020.9	155.3	5020.8	0.9721	5021	4.849	0.000214089	4.97492e-06	3.40281e-05
5021	74.95	5020.9	1.031	5021.1	3.761	0.000103322	5.27636e-06	2.6393e-05
5021.1	41.33	5021	1.098	5021.2	2.951	5.69755e-05	5.61924e-06	2.07088e-05
5021.2	26.24	5021.1	1.173	5021.3	2.512	3.61731e-05	6.00307e-06	1.76281e-05
5021.3	16.26	5021.2	1.258	5021.4	2.297	2.24152e-05	6.43808e-06	1.61193e-05
5021.4	10.03	5021.3	1.366	5021.5	2.175	1.38269e-05	6.99079e-06	1.52632e-05
5021.5	6.944	5021.4	1.53	5021.6	2.088	9.57265e-06	7.83009e-06	1.46526e-05
5021.6	5.874	5021.5	1.817	5021.7	2.029	8.0976e-06	9.29887e-06	1.42386e-05
5021.7	5.794	5021.6	2.323	5021.8	2.004	7.98732e-06	1.18884e-05	1.40632e-05
5021.8	6.103	5021.7	3.135	5021.9	2.019	8.41329e-06	1.6044e-05	1.41684e-05
5021.9	6.522	5021.8	4.279	5022	2.09	8.9909e-06	2.18987e-05	1.46667e-05
5022	6.916	5021.9	5.697	5022.1	2.244	9.53405e-06	2.91556e-05	1.57474e-05
5022.1	7.184	5022	7.275	5022.2	2.509	9.9035e-06	3.72313e-05	1.7607e-05
5022.2	7.251	5022.1	8.85	5022.3	2.897	9.99586e-06	4.52917e-05	2.03298e-05
5022.3	7.093	5022.2	10.2	5022.4	3.374	9.77805e-06	5.22006e-05	2.36772e-05
5022.4	6.745	5022.3	11.17	5022.5	3.863	9.29832e-06	5.71648e-05	2.71088e-05
5022.5	6.272	5022.4	11.85	5022.6	4.283	8.64626e-06	6.06448e-05	3.00561e-05
5022.6	5.74	5022.5	12.88	5022.7	4.615	7.91288e-06	6.59161e-05	3.2386e-05
5022.7	5.199	5022.6	15.49	5022.8	4.936	7.16708e-06	7.92733e-05	3.46386e-05
5022.8	4.688	5022.7	20.8	5022.9	5.379	6.46264e-06	0.000106448	3.77474e-05
5022.9	4.227	5022.8	28.08	5023	6.087	5.82713e-06	0.000143705	4.27158e-05
5023	3.823	5022.9	33.56	5023.1	7.196	5.2702e-06	0.00017175	5.04982e-05
5023.1	3.471	5023	32.92	5023.2	8.86	4.78495e-06	0.000168475	6.21754e-05
5023.2	3.162	5023.1	25.92	5023.3	11.31	4.35897e-06	0.000132651	7.93684e-05
5023.3	2.886	5023.2	16.75	5023.4	14.94	3.97849e-06	8.57216e-05	0.000104842
5023.4	2.636	5023.3	9.458	5023.5	20.21	3.63386e-06	4.84033e-05	0.000141825
5023.5	2.41	5023.4	5.155	5023.6	27.61	3.3223e-06	2.63818e-05	0.000193754
5023.6	2.205	5023.5	3.024	5023.7	37.39	3.0397e-06	1.54759e-05	0.000262386
5023.7	2.021	5023.6	2.042	5023.8	49.1	2.78605e-06	1.04504e-05	0.000344561
5023.8	1.857	5023.7	1.581	5023.9	60.86	2.55997e-06	8.0911e-06	0.000427088
5023.9	1.711	5023.8	1.346	5024	69.6	2.3587e-06	6.88843e-06	0.000488421
5024	1.583	5023.9	1.21	5024.1	72.63	2.18224e-06	6.19243e-06	0.000509684
5024.1	1.47	5024	1.119	5024.2	69.21	2.02647e-06	5.72671e-06	0.000485684
5024.2	1.371	5024.1	1.05	5024.3	60.76	1.88999e-06	5.37359e-06	0.000426386
5024.3	1.285	5024.2	0.9947	5024.4	49.63	1.77144e-06	5.09058e-06	0.000348281
5024.4	1.208	5024.3	0.9491	5024.5	37.99	1.66529e-06	4.85722e-06	0.000266596
5024.5	1.14	5024.4	0.9105	5024.6	27.33	1.57155e-06	4.65967e-06	0.000191789
5024.6	1.079	5024.5	0.8772	5024.7	18.46	1.48746e-06	4.48925e-06	0.000129544
5024.7	1.025	5024.6	0.8484	5024.8	11.68	1.41301e-06	4.34186e-06	8.19649e-05
5024.8	0.9756	5024.7	0.8236	5024.9	6.948	1.34491e-06	4.21494e-06	4.87579e-05
5024.9	0.9313	5024.8	0.8026	5025	3.96	1.28384e-06	4.10747e-06	2.77895e-05
5025	0.8914	5024.9	0.7862	5025.1	2.278	1.22884e-06	4.02354e-06	1.5986e-05
5025.1	0.8559	5025	0.7773	5025.2	1.433	1.1799e-06	3.97799e-06	1.00561e-05
5025.2	0.825	5025.1	0.7857	5025.3	1.048	1.1373e-06	4.02098e-06	7.35438e-06
5025.3	0.7986	5025.2	0.838	5025.4	0.8863	1.10091e-06	4.28864e-06	6.21965e-06
5025.4	0.777	5025.3	1.005	5025.5	0.8242	1.07113e-06	5.1433e-06	5.78386e-06
5025.5	0.7608	5025.4	1.459	5025.6	0.8076	1.0488e-06	7.46673e-06	5.66737e-06
5025.6	0.7526	5025.5	2.564	5025.7	0.814	1.0375e-06	1.31218e-05	5.71228e-06
5025.7	0.7567	5025.6	4.953	5025.8	0.834	1.04315e-06	2.5348e-05	5.85263e-06
5025.8	0.7714	5025.7	9.461	5025.9	0.8634	1.06341e-06	4.84186e-05	6.05895e-06
5025.9	0.7841	5025.8	16.79	5026	0.9008	1.08092e-06	8.59263e-05	6.3214e-06
5026	0.7828	5025.9	26.96	5026.1	0.9455	1.07913e-06	0.000137973	6.63509e-06
5026.1	0.7727	5026	38.44	5026.2	0.9978	1.06521e-06	0.000196725	7.0021e-06
5026.2	0.7679	5026.1	47.58	5026.3	1.059	1.05859e-06	0.000243501	7.43158e-06
5026.3	0.7748	5026.2	49.99	5026.4	1.13	1.0681e-06	0.000255834	7.92982e-06
5026.4	0.7914	5026.3	44.18	5026.5	1.213	1.09098e-06	0.0002261	8.51228e-06
5026.5	0.8147	5026.4	33.02	5026.6	1.309	1.1231e-06	0.000168987	9.18596e-06
5026.6	0.8434	5026.5	21.25	5026.7	1.421	1.16267e-06	0.000108751	9.97193e-06
5026.7	0.8776	5026.6	12.43	5026.8	1.554	1.20982e-06	6.36131e-05	1.09053e-05
5026.8	0.9179	5026.7	7.838	5026.9	1.717	1.26537e-06	4.01126e-05	1.20491e-05
5026.9	0.9652	5026.8	6.82	5027	1.935	1.33058e-06	3.49028e-05	1.35789e-05
5027	1.02	5026.9	7.603	5027.1	2.247	1.40612e-06	3.89099e-05	1.57684e-05
5027.1	1.084	5027	8.243	5027.2	2.69	1.49435e-06	4.21853e-05	1.88772e-05
5027.2	1.157	5027.1	7.653	5027.3	3.255	1.59498e-06	3.91658e-05	2.28421e-05
5027.3	1.24	5027.2	6.007	5027.4	3.849	1.7094e-06	3.07421e-05	2.70105e-05
5027.4	1.335	5027.3	4.134	5027.5	4.317	1.84036e-06	2.11566e-05	3.02947e-05
5027.5	1.444	5027.4	2.68	5027.6	4.534	1.99063e-06	1.37155e-05	3.18175e-05
5027.6	1.568	5027.5	1.817	5027.7	4.466	2.16157e-06	9.29887e-06	3.13403e-05
5027.7	1.711	5027.6	1.417	5027.8	4.174	2.3587e-06	7.25179e-06	2.92912e-05
5027.8	1.872	5027.7	1.286	5027.9	3.769	2.58065e-06	6.58137e-06	2.64491e-05
5027.9	2.056	5027.8	1.28	5028	3.354	2.8343e-06	6.55067e-06	2.35368e-05
5028	2.265	5027.9	1.317	5028.1	2.994	3.12242e-06	6.74002e-06	2.10105e-05
5028.1	2.503	5028	1.354	5028.2	2.713	3.45051e-06	6.92938e-06	1.90386e-05
5028.2	2.783	5028.1	1.366	5028.3	2.507	3.8365e-06	6.99079e-06	1.7593e-05
5028.3	3.124	5028.2	1.347	5028.4	2.363	4.30659e-06	6.89355e-06	1.65825e-05
5028.4	3.565	5028.3	1.298	5028.5	2.264	4.91453e-06	6.64278e-06	1.58877e-05
5028.5	4.163	5028.4	1.228	5028.6	2.194	5.7389e-06	6.28454e-06	1.53965e-05
5028.6	4.999	5028.5	1.145	5028.7	2.143	6.89137e-06	5.85977e-06	1.50386e-05
5028.7	6.288	5028.6	1.058	5028.8	2.106	8.66832e-06	5.41453e-06	1.47789e-05
5028.8	8.836	5028.7	0.9714	5028.9	2.082	1.21809e-05	4.97134e-06	1.46105e-05
5028.9	14.03	5028.8	0.8895	5029	2.071	1.93411e-05	4.5522e-06	1.45333e-05
5029	21.5	5028.9	0.8126	5029.1	2.074	2.96388e-05	4.15865e-06	1.45544e-05
5029.1	27	5029	0.7409	5029.2	2.092	3.72208e-05	3.79171e-06	1.46807e-05
5029.2	26.28	5029.1	0.6745	5029.3	2.129	3.62283e-05	3.45189e-06	1.49403e-05
5029.3	20.46	5029.2	0.6139	5029.4	2.192	2.82051e-05	3.14176e-06	1.53825e-05
5029.4	14	5029.3	0.559	5029.5	2.287	1.92997e-05	2.8608e-06	1.60491e-05
5029.5	9.611	5029.4	0.5097	5029.6	2.419	1.32492e-05	2.6085e-06	1.69754e-05
5029.6	7.261	5029.5	0.466	5029.7	2.591	1.00096e-05	2.38485e-06	1.81825e-05
5029.7	6.023	5029.6	0.4273	5029.8	2.813	8.30301e-06	2.1868e-06	1.97403e-05
5029.8	5.272	5029.7	0.3934	5029.9	3.093	7.26771e-06	2.01331e-06	2.17053e-05
5029.9	4.749	5029.8	0.3636	5030	3.445	6.54673e-06	1.8608e-06	2.41754e-05
5030	4.359	5029.9	0.3376	5030.1	3.884	6.0091e-06	1.72774e-06	2.72561e-05
5030.1	4.06	5030	0.3148	5030.2	4.425	5.59691e-06	1.61105e-06	3.10526e-05
5030.2	3.831	5030.1	0.2953	5030.3	5.076	5.28122e-06	1.51126e-06	3.56211e-05
5030.3	3.655	5030.2	0.2804	5030.4	5.855	5.0386e-06	1.43501e-06	4.10877e-05
5030.4	3.524	5030.3	0.2761	5030.5	6.809	4.85801e-06	1.413e-06	4.77825e-05
5030.5	3.431	5030.4	0.3001	5030.6	8.016	4.7298e-06	1.53582e-06	5.62526e-05
5030.6	3.371	5030.5	0.3937	5030.7	9.538	4.64709e-06	2.01484e-06	6.69333e-05
5030.7	3.34	5030.6	0.628	5030.8	11.34	4.60436e-06	3.21392e-06	7.95789e-05
5030.8	3.337	5030.7	1.082	5030.9	13.19	4.60022e-06	5.53736e-06	9.25614e-05
5030.9	3.363	5030.8	1.78	5031	14.74	4.63606e-06	9.10952e-06	0.000103439
5031	3.425	5030.9	2.638	5031.1	15.64	4.72153e-06	1.35005e-05	0.000109754
5031.1	3.53	5031	3.485	5031.2	15.72	4.86628e-06	1.78352e-05	0.000110316
5031.2	3.686	5031.1	4.233	5031.3	15.1	5.08133e-06	2.16633e-05	0.000105965
5031.3	3.907	5031.2	5.356	5031.4	14.08	5.38599e-06	2.74104e-05	9.8807e-05
5031.4	4.212	5031.3	9.086	5031.5	13.04	5.80645e-06	4.64995e-05	9.15088e-05
5031.5	4.654	5031.4	20.98	5031.6	12.24	6.41577e-06	0.000107369	8.58947e-05
5031.6	5.424	5031.5	48.43	5031.7	11.72	7.47725e-06	0.000247851	8.22456e-05
5031.7	7.217	5031.6	90.05	5031.8	11.37	9.94899e-06	0.00046085	7.97895e-05
5031.8	11.95	5031.7	123.1	5031.9	10.99	1.64737e-05	0.00062999	7.71228e-05
5031.9	23.22	5031.8	118.5	5032	10.44	3.20099e-05	0.000606448	7.32632e-05
5032	44.42	5031.9	78.02	5032.1	9.672	6.12352e-05	0.000399284	6.78737e-05
5032.1	72.85	5032	34.47	5032.2	8.748	0.000100427	0.000176407	6.13895e-05
5032.2	95.51	5032.1	10.11	5032.3	7.817	0.000131665	5.174e-05	5.48561e-05
5032.3	97.31	5032.2	2.09	5032.4	6.995	0.000134147	1.0696e-05	4.90877e-05
5032.4	76.85	5032.3	0.4874	5032.5	6.326	0.000105942	2.49437e-06	4.4393e-05
5032.5	48.09	5032.4	0.3024	5032.6	5.798	6.62945e-05	1.54759e-06	4.06877e-05
5032.6	25.28	5032.5	0.3149	5032.7	5.388	3.48497e-05	1.61157e-06	3.78105e-05
5032.7	12.53	5032.6	0.3525	5032.8	5.087	1.72732e-05	1.80399e-06	3.56982e-05
5032.8	6.85	5032.7	0.4004	5032.9	4.896	9.44307e-06	2.04913e-06	3.43579e-05
5032.9	4.572	5032.8	0.4601	5033	4.829	6.30273e-06	2.35466e-06	3.38877e-05
5033	3.612	5032.9	0.5342	5033.1	4.906	4.97932e-06	2.73388e-06	3.44281e-05
5033.1	3.12	5033	0.6258	5033.2	5.14	4.30108e-06	3.20266e-06	3.60702e-05
5033.2	2.805	5033.1	0.7381	5033.3	5.528	3.86683e-06	3.77738e-06	3.8793e-05
5033.3	2.569	5033.2	0.88	5033.4	6.035	3.54149e-06	4.50358e-06	4.23509e-05
5033.4	2.38	5033.3	1.075	5033.5	6.577	3.28095e-06	5.50154e-06	4.61544e-05
5033.5	2.227	5033.4	1.361	5033.6	7.055	3.07003e-06	6.9652e-06	4.95088e-05
5033.6	2.104	5033.5	1.753	5033.7	7.427	2.90047e-06	8.97134e-06	5.21193e-05
5033.7	2.01	5033.6	2.172	5033.8	7.735	2.77089e-06	1.11157e-05	5.42807e-05
5033.8	1.944	5033.7	2.433	5033.9	8.067	2.6799e-06	1.24514e-05	5.66105e-05
5033.9	1.906	5033.8	2.374	5034	8.525	2.62752e-06	1.21494e-05	5.98246e-05
5034	1.898	5033.9	2.024	5034.1	9.198	2.61649e-06	1.03582e-05	6.45474e-05
5034.1	1.92	5034	1.584	5034.2	10.11	2.64682e-06	8.10645e-06	7.09474e-05
5034.2	1.984	5034.1	1.229	5034.3	11.17	2.73504e-06	6.28966e-06	7.8386e-05
5034.3	2.13	5034.2	0.9977	5034.4	12.18	2.93631e-06	5.10594e-06	8.54737e-05
5034.4	2.524	5034.3	0.8511	5034.5	12.87	3.47946e-06	4.35568e-06	9.03158e-05
5034.5	3.781	5034.4	0.7517	5034.6	12.98	5.2123e-06	3.84698e-06	9.10877e-05
5034.6	7.278	5034.5	0.6807	5034.7	12.37	1.00331e-05	3.48362e-06	8.6807e-05
5034.7	13.62	5034.6	0.63	5034.8	11.11	1.87758e-05	3.22416e-06	7.79649e-05
5034.8	19.08	5034.7	0.5952	5034.9	9.462	2.63027e-05	3.04606e-06	6.64e-05
5034.9	18.21	5034.8	0.5731	5035	7.786	2.51034e-05	2.93296e-06	5.46386e-05
5035	12.67	5034.9	0.5612	5035.1	6.375	1.74662e-05	2.87206e-06	4.47368e-05
5035.1	9.148	5035	0.5574	5035.2	5.359	1.2611e-05	2.85261e-06	3.7607e-05
5035.2	9.44	5035.1	0.5597	5035.3	4.727	1.30135e-05	2.86438e-06	3.31719e-05
5035.3	10.52	5035.2	0.5675	5035.4	4.399	1.45023e-05	2.9043e-06	3.08702e-05
5035.4	10.02	5035.3	0.5804	5035.5	4.288	1.38131e-05	2.97032e-06	3.00912e-05
5035.5	7.928	5035.4	0.5991	5035.6	4.317	1.09291e-05	3.06602e-06	3.02947e-05
5035.6	5.59	5035.5	0.6248	5035.7	4.437	7.70609e-06	3.19754e-06	3.11368e-05
5035.7	3.936	5035.6	0.6592	5035.8	4.626	5.42597e-06	3.37359e-06	3.24632e-05
5035.8	2.931	5035.7	0.7046	5035.9	4.91	4.04053e-06	3.60594e-06	3.44561e-05
5035.9	2.254	5035.8	0.7641	5036	5.339	3.10725e-06	3.91044e-06	3.74667e-05
5036	1.746	5035.9	0.8441	5036.1	5.983	2.40695e-06	4.31986e-06	4.1986e-05
5036.1	1.359	5036	0.959	5036.2	6.931	1.87345e-06	4.90788e-06	4.86386e-05
5036.2	1.066	5036.1	1.138	5036.3	8.3	1.46953e-06	5.82395e-06	5.82456e-05
5036.3	0.8415	5036.2	1.42	5036.4	10.2	1.16005e-06	7.26714e-06	7.15789e-05
5036.4	0.6654	5036.3	1.83	5036.5	12.65	9.17287e-07	9.3654e-06	8.87719e-05
5036.5	0.5255	5036.4	2.313	5036.6	15.5	7.24428e-07	1.18373e-05	0.000108772
5036.6	0.414	5036.5	2.722	5036.7	18.36	5.7072e-07	1.39304e-05	0.000128842
5036.7	0.3259	5036.6	2.913	5036.8	20.63	4.49269e-07	1.49079e-05	0.000144772
5036.8	0.257	5036.7	2.861	5036.9	21.68	3.54287e-07	1.46418e-05	0.00015214
5036.9	0.2038	5036.8	2.651	5037	21.1	2.80948e-07	1.3567e-05	0.00014807
5037	0.1631	5036.9	2.378	5037.1	18.99	2.24841e-07	1.21699e-05	0.000133263
5037.1	0.1321	5037	2.105	5037.2	15.87	1.82106e-07	1.07728e-05	0.000111368
5037.2	0.1087	5037.1	1.861	5037.3	12.44	1.49848e-07	9.52405e-06	8.72982e-05
5037.3	0.09095	5037.2	1.659	5037.4	9.293	1.25379e-07	8.49028e-06	6.5214e-05
5037.4	0.07747	5037.3	1.498	5037.5	6.727	1.06796e-07	7.66633e-06	4.7207e-05
5037.5	0.0673	5037.4	1.374	5037.6	4.859	9.27764e-08	7.03173e-06	3.40982e-05
5037.6	0.05971	5037.5	1.281	5037.7	3.671	8.23132e-08	6.55578e-06	2.57614e-05
5037.7	0.05414	5037.6	1.212	5037.8	3.073	7.46347e-08	6.20266e-06	2.15649e-05
5037.8	0.05019	5037.7	1.161	5037.9	2.967	6.91894e-08	5.94166e-06	2.08211e-05
5037.9	0.04756	5037.8	1.121	5038	3.29	6.55638e-08	5.73695e-06	2.30877e-05
5038	0.04605	5037.9	1.088	5038.1	4.013	6.34822e-08	5.56807e-06	2.81614e-05
5038.1	0.04553	5038	1.058	5038.2	5.104	6.27654e-08	5.41453e-06	3.58175e-05
5038.2	0.04593	5038.1	1.03	5038.3	6.458	6.33168e-08	5.27124e-06	4.53193e-05
5038.3	0.04721	5038.2	1.006	5038.4	7.801	6.50813e-08	5.14841e-06	5.47439e-05
5038.4	0.04936	5038.3	0.9839	5038.5	8.657	6.80452e-08	5.03531e-06	6.07509e-05
5038.5	0.05236	5038.4	0.9597	5038.6	8.555	7.21809e-08	4.91146e-06	6.00351e-05
5038.6	0.05624	5038.5	0.931	5038.7	7.411	7.75296e-08	4.76459e-06	5.2007e-05
5038.7	0.06099	5038.6	0.8993	5038.8	5.671	8.40778e-08	4.60235e-06	3.97965e-05
5038.8	0.06665	5038.7	0.8677	5038.9	4.003	9.18803e-08	4.44063e-06	2.80912e-05
5038.9	0.07325	5038.8	0.8379	5039	2.832	1.00979e-07	4.28813e-06	1.98737e-05
5039	0.08082	5038.9	0.8108	5039.1	2.202	1.11414e-07	4.14944e-06	1.54526e-05
5039.1	0.08935	5039	0.7862	5039.2	1.961	1.23173e-07	4.02354e-06	1.37614e-05
5039.2	0.09883	5039.1	0.7638	5039.3	1.975	1.36242e-07	3.9089e-06	1.38596e-05
5039.3	0.1093	5039.2	0.7436	5039.4	2.219	1.50675e-07	3.80553e-06	1.55719e-05
5039.4	0.1207	5039.3	0.7255	5039.5	2.794	1.66391e-07	3.7129e-06	1.9607e-05
5039.5	0.133	5039.4	0.7102	5039.6	3.912	1.83347e-07	3.6346e-06	2.74526e-05
5039.6	0.1462	5039.5	0.6987	5039.7	5.879	2.01544e-07	3.57574e-06	4.12561e-05
5039.7	0.1603	5039.6	0.6922	5039.8	9.018	2.20982e-07	3.54248e-06	6.32842e-05
5039.8	0.1752	5039.7	0.6913	5039.9	13.55	2.41522e-07	3.53787e-06	9.50877e-05
5039.9	0.1909	5039.8	0.6959	5040	19.41	2.63165e-07	3.56141e-06	0.000136211
5040	0.2075	5039.9	0.7059	5040.1	26.17	2.86049e-07	3.61259e-06	0.000183649
5040.1	0.225	5040	0.7219	5040.2	32.96	3.10174e-07	3.69447e-06	0.000231298
5040.2	0.2436	5040.1	0.7453	5040.3	38.6	3.35815e-07	3.81423e-06	0.000270877
5040.3	0.2634	5040.2	0.7773	5040.4	41.97	3.6311e-07	3.97799e-06	0.000294526
5040.4	0.2847	5040.3	0.819	5040.5	42.34	3.92473e-07	4.1914e-06	0.000297123
5040.5	0.3079	5040.4	0.8716	5040.6	39.73	4.24455e-07	4.46059e-06	0.000278807
5040.6	0.3332	5040.5	0.9366	5040.7	34.9	4.59333e-07	4.79324e-06	0.000244912
5040.7	0.3611	5040.6	1.016	5040.8	28.95	4.97794e-07	5.19959e-06	0.000203158
5040.8	0.3919	5040.7	1.114	5040.9	22.96	5.40254e-07	5.70113e-06	0.000161123
5040.9	0.4261	5040.8	1.231	5041	17.69	5.874e-07	6.2999e-06	0.00012414
5041	0.4641	5040.9	1.37	5041.1	13.45	6.39785e-07	7.01126e-06	9.4386e-05
5041.1	0.5061	5041	1.533	5041.2	10.2	6.97684e-07	7.84545e-06	7.15789e-05
5041.2	0.5525	5041.1	1.725	5041.3	7.758	7.61649e-07	8.82805e-06	5.44421e-05
5041.3	0.6035	5041.2	1.952	5041.4	5.946	8.31955e-07	9.98976e-06	4.17263e-05
5041.4	0.6593	5041.3	2.221	5041.5	4.627	9.08878e-07	1.13664e-05	3.24702e-05
5041.5	0.7203	5041.4	2.535	5041.6	3.678	9.92969e-07	1.29734e-05	2.58105e-05
5041.6	0.7869	5041.5	2.877	5041.7	3.004	1.08478e-06	1.47236e-05	2.10807e-05
5041.7	0.86	5041.6	3.198	5041.8	2.543	1.18555e-06	1.63664e-05	1.78456e-05
5041.8	0.9402	5041.7	3.436	5041.9	2.256	1.29611e-06	1.75844e-05	1.58316e-05
5041.9	1.029	5041.8	3.544	5042	2.108	1.41853e-06	1.81372e-05	1.4793e-05
5042	1.126	5041.9	3.509	5042.1	2.07	1.55225e-06	1.7958e-05	1.45263e-05
5042.1	1.235	5042	3.37	5042.2	2.12	1.70251e-06	1.72467e-05	1.48772e-05
5042.2	1.356	5042.1	3.187	5042.3	2.248	1.86931e-06	1.63101e-05	1.57754e-05
5042.3	1.49	5042.2	3.004	5042.4	2.464	2.05404e-06	1.53736e-05	1.72912e-05
5042.4	1.638	5042.3	2.865	5042.5	2.819	2.25806e-06	1.46622e-05	1.97825e-05
5042.5	1.801	5042.4	2.847	5042.6	3.444	2.48277e-06	1.45701e-05	2.41684e-05
5042.6	1.977	5042.5	3.103	5042.7	4.574	2.72539e-06	1.58802e-05	3.20982e-05
5042.7	2.163	5042.6	3.811	5042.8	6.47	2.9818e-06	1.95036e-05	4.54035e-05
5042.8	2.358	5042.7	4.963	5042.9	9.176	3.25062e-06	2.53992e-05	6.4393e-05
5042.9	2.556	5042.8	6.252	5043	12.24	3.52357e-06	3.19959e-05	8.58947e-05
5043	2.751	5042.9	7.38	5043.1	14.7	3.79239e-06	3.77687e-05	0.000103158
5043.1	2.939	5043	8.445	5043.2	15.53	4.05156e-06	4.3219e-05	0.000108982
5043.2	3.113	5043.1	9.719	5043.3	14.32	4.29143e-06	4.9739e-05	0.000100491
5043.3	3.268	5043.2	11.07	5043.4	11.61	4.5051e-06	5.6653e-05	8.14737e-05
5043.4	3.399	5043.3	11.9	5043.5	8.499	4.68569e-06	6.09007e-05	5.96421e-05
5043.5	3.501	5043.4	11.68	5043.6	5.892	4.8263e-06	5.97748e-05	4.13474e-05
5043.6	3.571	5043.5	10.52	5043.7	4.106	4.9228e-06	5.38383e-05	2.8814e-05
5043.7	3.607	5043.6	8.984	5043.8	3.029	4.97243e-06	4.59775e-05	2.12561e-05
5043.8	3.611	5043.7	7.585	5043.9	2.414	4.97794e-06	3.88178e-05	1.69403e-05
5043.9	3.586	5043.8	6.481	5044	2.057	4.94348e-06	3.31679e-05	1.44351e-05
5044	3.537	5043.9	5.575	5044.1	1.834	4.87593e-06	2.85312e-05	1.28702e-05
5044.1	3.468	5044	4.694	5044.2	1.68	4.78081e-06	2.40225e-05	1.17895e-05
5044.2	3.384	5044.1	3.773	5044.3	1.564	4.66501e-06	1.93091e-05	1.09754e-05
5044.3	3.288	5044.2	2.899	5044.4	1.472	4.53267e-06	1.48362e-05	1.03298e-05
5044.4	3.186	5044.3	2.203	5044.5	1.396	4.39206e-06	1.12743e-05	9.79649e-06
5044.5	3.082	5044.4	1.738	5044.6	1.335	4.24869e-06	8.89458e-06	9.36842e-06
5044.6	2.98	5044.5	1.468	5044.7	1.284	4.10808e-06	7.51279e-06	9.01052e-06
5044.7	2.883	5044.6	1.318	5044.8	1.244	3.97436e-06	6.74514e-06	8.72982e-06
5044.8	2.792	5044.7	1.228	5044.9	1.212	3.84891e-06	6.28454e-06	8.50526e-06
5044.9	2.709	5044.8	1.166	5045	1.188	3.73449e-06	5.96725e-06	8.33684e-06
5045	2.633	5044.9	1.121	5045.1	1.172	3.62972e-06	5.73695e-06	8.22456e-06
5045.1	2.565	5045	1.088	5045.2	1.161	3.53598e-06	5.56807e-06	8.14737e-06
5045.2	2.506	5045.1	1.065	5045.3	1.158	3.45465e-06	5.45036e-06	8.12631e-06
5045.3	2.456	5045.2	1.05	5045.4	1.162	3.38572e-06	5.37359e-06	8.15438e-06
5045.4	2.417	5045.3	1.041	5045.5	1.174	3.33195e-06	5.32753e-06	8.23859e-06
5045.5	2.388	5045.4	1.037	5045.6	1.195	3.29198e-06	5.30706e-06	8.38596e-06
5045.6	2.372	5045.5	1.035	5045.7	1.228	3.26992e-06	5.29683e-06	8.61754e-06
5045.7	2.374	5045.6	1.036	5045.8	1.274	3.27268e-06	5.30194e-06	8.94035e-06
5045.8	2.405	5045.7	1.04	5045.9	1.341	3.31541e-06	5.32242e-06	9.41052e-06
5045.9	2.49	5045.8	1.045	5046	1.44	3.43259e-06	5.348e-06	1.01053e-05
5046	2.663	5045.9	1.054	5046.1	1.592	3.67108e-06	5.39406e-06	1.11719e-05
5046.1	2.929	5046	1.065	5046.2	1.832	4.03777e-06	5.45036e-06	1.28561e-05
5046.2	3.229	5046.1	1.079	5046.3	2.206	4.45134e-06	5.52201e-06	1.54807e-05
5046.3	3.463	5046.2	1.097	5046.4	2.774	4.77392e-06	5.61412e-06	1.94667e-05
5046.4	3.565	5046.3	1.12	5046.5	3.59	4.91453e-06	5.73183e-06	2.5193e-05
5046.5	3.566	5046.4	1.149	5046.6	4.682	4.91591e-06	5.88025e-06	3.28561e-05
5046.6	3.57	5046.5	1.186	5046.7	6.036	4.92142e-06	6.0696e-06	4.23579e-05
5046.7	3.683	5046.6	1.234	5046.8	7.601	5.0772e-06	6.31525e-06	5.33403e-05
5046.8	3.976	5046.7	1.291	5046.9	9.294	5.48111e-06	6.60696e-06	6.52211e-05
5046.9	4.5	5046.8	1.36	5047	10.99	6.20347e-06	6.96008e-06	7.71228e-05
5047	5.3	5046.9	1.438	5047.1	12.49	7.30631e-06	7.35926e-06	8.76491e-05
5047.1	6.425	5047	1.527	5047.2	13.55	8.85718e-06	7.81474e-06	9.50877e-05
5047.2	7.95	5047.1	1.626	5047.3	13.92	1.09595e-05	8.32139e-06	9.76842e-05
5047.3	10.05	5047.2	1.741	5047.4	13.45	1.38544e-05	8.90993e-06	9.4386e-05
5047.4	13.01	5047.3	1.876	5047.5	12.16	1.79349e-05	9.60082e-06	8.53333e-05
5047.5	16.74	5047.4	2.035	5047.6	10.24	2.30769e-05	1.04145e-05	7.18596e-05
5047.6	20.01	5047.5	2.211	5047.7	8.036	2.75848e-05	1.13153e-05	5.6393e-05
5047.7	20.86	5047.6	2.389	5047.8	5.932	2.87565e-05	1.22262e-05	4.16281e-05
5047.8	18.52	5047.7	2.548	5047.9	4.214	2.55307e-05	1.30399e-05	2.95719e-05
5047.9	14.47	5047.8	2.672	5048	2.991	1.99476e-05	1.36745e-05	2.09895e-05
5048	10.77	5047.9	2.763	5048.1	2.216	1.4847e-05	1.41402e-05	1.55509e-05
5048.1	8.312	5048	2.822	5048.2	1.765	1.14585e-05	1.44422e-05	1.2386e-05
5048.2	6.875	5048.1	2.849	5048.3	1.515	9.47753e-06	1.45803e-05	1.06316e-05
5048.3	5.988	5048.2	2.842	5048.4	1.379	8.25476e-06	1.45445e-05	9.67719e-06
5048.4	5.364	5048.3	2.792	5048.5	1.302	7.39454e-06	1.42886e-05	9.13684e-06
5048.5	4.884	5048.4	2.688	5048.6	1.256	6.73284e-06	1.37564e-05	8.81403e-06
5048.6	4.504	5048.5	2.525	5048.7	1.225	6.20899e-06	1.29222e-05	8.59649e-06
5048.7	4.199	5048.6	2.318	5048.8	1.202	5.78853e-06	1.18628e-05	8.43509e-06
5048.8	3.953	5048.7	2.102	5048.9	1.182	5.44941e-06	1.07574e-05	8.29474e-06
5048.9	3.758	5048.8	1.914	5049	1.164	5.18059e-06	9.79529e-06	8.16842e-06
5049	3.605	5048.9	1.771	5049.1	1.145	4.96967e-06	9.06346e-06	8.03509e-06
5049.1	3.49	5049	1.672	5049.2	1.127	4.81114e-06	8.55681e-06	7.90877e-06
5049.2	3.409	5049.1	1.61	5049.3	1.109	4.69948e-06	8.23951e-06	7.78245e-06
5049.3	3.359	5049.2	1.582	5049.4	1.092	4.63055e-06	8.09621e-06	7.66316e-06
5049.4	3.34	5049.3	1.609	5049.5	1.077	4.60436e-06	8.23439e-06	7.55789e-06
5049.5	3.351	5049.4	1.941	5049.6	1.063	4.61952e-06	9.93347e-06	7.45965e-06
5049.6	3.393	5049.5	4.604	5049.7	1.052	4.67742e-06	2.35619e-05	7.38245e-06
5049.7	3.467	5049.6	16.26	5049.8	1.044	4.77943e-06	8.32139e-05	7.32631e-06
5049.8	3.575	5049.7	39.44	5049.9	1.04	4.92832e-06	0.000201842	7.29824e-06
5049.9	3.72	5049.8	55.73	5050	1.042	5.12821e-06	0.00028521	7.31228e-06
5050	3.906	5049.9	47.82	5050.1	1.05	5.38462e-06	0.000244729	7.36842e-06
5050.1	4.139	5050	30.25	5050.2	1.07	5.70582e-06	0.000154811	7.50877e-06
5050.2	4.433	5050.1	21.64	5050.3	1.105	6.11111e-06	0.000110747	7.75438e-06
5050.3	4.806	5050.2	19.38	5050.4	1.162	6.62531e-06	9.91812e-05	8.15438e-06
5050.4	5.286	5050.3	16.57	5050.5	1.248	7.28701e-06	8.48004e-05	8.75789e-06
5050.5	5.911	5050.4	12.48	5050.6	1.369	8.14861e-06	6.3869e-05	9.60702e-06
5050.6	6.741	5050.5	8.437	5050.7	1.537	9.2928e-06	4.31781e-05	1.0786e-05
5050.7	7.93	5050.6	5.299	5050.8	1.763	1.09319e-05	2.71187e-05	1.23719e-05
5050.8	9.942	5050.7	3.254	5050.9	2.058	1.37055e-05	1.6653e-05	1.44421e-05
5050.9	13.71	5050.8	2.098	5051	2.427	1.88999e-05	1.07369e-05	1.70316e-05
5051	19.8	5050.9	1.521	5051.1	2.853	2.72953e-05	7.78403e-06	2.00211e-05
5051.1	26.56	5051	1.267	5051.2	3.289	3.66143e-05	6.48414e-06	2.30807e-05
5051.2	30.13	5051.1	1.171	5051.3	3.669	4.15357e-05	5.99284e-06	2.57474e-05
5051.3	28.04	5051.2	1.149	5051.4	3.938	3.86545e-05	5.88025e-06	2.76351e-05
5051.4	21.93	5051.3	1.159	5051.5	4.074	3.02316e-05	5.93142e-06	2.85895e-05
5051.5	15.43	5051.4	1.185	5051.6	4.095	2.1271e-05	6.06448e-06	2.87368e-05
5051.6	10.81	5051.5	1.219	5051.7	4.044	1.49021e-05	6.23849e-06	2.83789e-05
5051.7	8.152	5051.6	1.259	5051.8	3.974	1.12379e-05	6.44319e-06	2.78877e-05
5051.8	6.678	5051.7	1.302	5051.9	3.937	9.20596e-06	6.66325e-06	2.76281e-05
5051.9	5.757	5051.8	1.348	5052	3.974	7.93631e-06	6.89867e-06	2.78877e-05
5052	5.095	5051.9	1.396	5052.1	4.104	7.02371e-06	7.14432e-06	2.88e-05
5052.1	4.588	5052	1.448	5052.2	4.309	6.32479e-06	7.41044e-06	3.02386e-05
5052.2	4.196	5052.1	1.503	5052.3	4.528	5.78439e-06	7.69191e-06	3.17754e-05
5052.3	3.894	5052.2	1.561	5052.4	4.679	5.36807e-06	7.98874e-06	3.28351e-05
5052.4	3.665	5052.3	1.622	5052.5	4.714	5.05238e-06	8.30092e-06	3.30807e-05
5052.5	3.493	5052.4	1.686	5052.6	4.675	4.81527e-06	8.62845e-06	3.2807e-05
5052.6	3.365	5052.5	1.753	5052.7	4.689	4.63882e-06	8.97134e-06	3.29053e-05
5052.7	3.274	5052.6	1.823	5052.8	4.904	4.51337e-06	9.32958e-06	3.4414e-05
5052.8	3.212	5052.7	1.891	5052.9	5.402	4.4279e-06	9.67758e-06	3.79088e-05
5052.9	3.177	5052.8	1.955	5053	6.135	4.37965e-06	1.00051e-05	4.30526e-05
5053	3.166	5052.9	2.011	5053.1	6.902	4.36449e-06	1.02917e-05	4.84351e-05
5053.1	3.175	5053	2.055	5053.2	7.421	4.3769e-06	1.05169e-05	5.20772e-05
5053.2	3.202	5053.1	2.083	5053.3	7.466	4.41412e-06	1.06602e-05	5.2393e-05
5053.3	3.243	5053.2	2.089	5053.4	6.985	4.47064e-06	1.06909e-05	4.90175e-05
5053.4	3.297	5053.3	2.071	5053.5	6.105	4.54508e-06	1.05988e-05	4.28421e-05
5053.5	3.362	5053.4	2.026	5053.6	5.055	4.63468e-06	1.03685e-05	3.54737e-05
5053.6	3.437	5053.5	1.961	5053.7	4.06	4.73808e-06	1.00358e-05	2.84912e-05
5053.7	3.522	5053.6	1.882	5053.8	3.256	4.85525e-06	9.63153e-06	2.28491e-05
5053.8	3.618	5053.7	1.798	5053.9	2.673	4.98759e-06	9.20164e-06	1.87579e-05
5053.9	3.726	5053.8	1.716	5054	2.276	5.13648e-06	8.78199e-06	1.59719e-05
5054	3.847	5053.9	1.637	5054.1	2.011	5.30328e-06	8.37769e-06	1.41123e-05
5054.1	3.981	5054	1.563	5054.2	1.83	5.48801e-06	7.99898e-06	1.28421e-05
5054.2	4.128	5054.1	1.497	5054.3	1.7	5.69065e-06	7.66121e-06	1.19298e-05
5054.3	4.282	5054.2	1.438	5054.4	1.602	5.90295e-06	7.35926e-06	1.12421e-05
5054.4	4.433	5054.3	1.386	5054.5	1.525	6.11111e-06	7.09314e-06	1.07018e-05
5054.5	4.569	5054.4	1.342	5054.6	1.462	6.29859e-06	6.86796e-06	1.02596e-05
5054.6	4.676	5054.5	1.305	5054.7	1.412	6.4461e-06	6.67861e-06	9.90877e-06
5054.7	4.745	5054.6	1.274	5054.8	1.371	6.54122e-06	6.51996e-06	9.62105e-06
5054.8	4.775	5054.7	1.247	5054.9	1.339	6.58258e-06	6.38178e-06	9.39649e-06
5054.9	4.768	5054.8	1.226	5055	1.316	6.57293e-06	6.27431e-06	9.23509e-06
5055	4.734	5054.9	1.209	5055.1	1.299	6.52605e-06	6.18731e-06	9.11579e-06
5055.1	4.685	5055	1.195	5055.2	1.289	6.45851e-06	6.11566e-06	9.04561e-06
5055.2	4.632	5055.1	1.184	5055.3	1.285	6.38544e-06	6.05937e-06	9.01754e-06
5055.3	4.585	5055.2	1.176	5055.4	1.287	6.32065e-06	6.01842e-06	9.03158e-06
5055.4	4.558	5055.3	1.168	5055.5	1.295	6.28343e-06	5.97748e-06	9.08772e-06
5055.5	4.591	5055.4	1.161	5055.6	1.309	6.32892e-06	5.94166e-06	9.18596e-06
5055.6	4.831	5055.5	1.15	5055.7	1.328	6.65977e-06	5.88536e-06	9.3193e-06
5055.7	5.701	5055.6	1.131	5055.8	1.354	7.85911e-06	5.78813e-06	9.50175e-06
5055.8	8.002	5055.7	1.102	5055.9	1.386	1.10312e-05	5.63971e-06	9.72631e-06
5055.9	12.42	5055.8	1.062	5056	1.424	1.71216e-05	5.43501e-06	9.99298e-06
5056	18.3	5055.9	1.014	5056.1	1.468	2.52275e-05	5.18936e-06	1.03018e-05
5056.1	23.25	5056	0.9617	5056.2	1.519	3.20513e-05	4.9217e-06	1.06596e-05
5056.2	24.88	5056.1	0.9073	5056.3	1.577	3.42983e-05	4.6433e-06	1.10667e-05
5056.3	22.97	5056.2	0.8524	5056.4	1.642	3.16653e-05	4.36233e-06	1.15228e-05
5056.4	19.34	5056.3	0.7979	5056.5	1.712	2.66612e-05	4.08342e-06	1.2014e-05
5056.5	15.89	5056.4	0.7451	5056.6	1.785	2.19052e-05	3.8132e-06	1.25263e-05
5056.6	13.28	5056.5	0.6949	5056.7	1.853	1.83071e-05	3.55629e-06	1.30035e-05
5056.7	11.3	5056.6	0.6485	5056.8	1.912	1.55776e-05	3.31883e-06	1.34175e-05
5056.8	9.667	5056.7	0.6062	5056.9	1.955	1.33264e-05	3.10235e-06	1.37193e-05
5056.9	8.355	5056.8	0.5682	5057	1.976	1.15178e-05	2.90788e-06	1.38667e-05
5057	7.445	5056.9	0.5345	5057.1	1.971	1.02633e-05	2.73541e-06	1.38316e-05
5057.1	6.957	5057	0.5051	5057.2	1.939	9.59057e-06	2.58495e-06	1.3607e-05
5057.2	6.82	5057.1	0.4847	5057.3	1.878	9.40171e-06	2.48055e-06	1.31789e-05
5057.3	6.9	5057.2	0.5381	5057.4	1.787	9.51199e-06	2.75384e-06	1.25403e-05
5057.4	7.044	5057.3	1.124	5057.5	1.672	9.7105e-06	5.7523e-06	1.17333e-05
5057.5	7.138	5057.4	4.064	5057.6	1.54	9.84009e-06	2.07984e-05	1.0807e-05
5057.6	7.128	5057.5	13.33	5057.7	1.4	9.8263e-06	6.8219e-05	9.82456e-06
5057.7	6.996	5057.6	32.85	5057.8	1.264	9.64433e-06	0.000168117	8.87017e-06
5057.8	6.729	5057.7	61.24	5057.9	1.139	9.27626e-06	0.000313408	7.99298e-06
5057.9	6.34	5057.8	89.55	5058	1.03	8.74001e-06	0.000458291	7.22807e-06
5058	5.874	5057.9	105.8	5058.1	0.9347	8.0976e-06	0.000541453	6.5593e-06
5058.1	5.394	5058	101.9	5058.2	0.8524	7.4359e-06	0.000521494	5.98175e-06
5058.2	4.959	5058.1	79.33	5058.3	0.7801	6.83623e-06	0.000405988	5.47438e-06
5058.3	4.598	5058.2	49.4	5058.4	0.7157	6.33857e-06	0.000252815	5.02245e-06
5058.4	4.315	5058.3	24.64	5058.5	0.6578	5.94844e-06	0.0001261	4.61614e-06
5058.5	4.091	5058.4	10.1	5058.6	0.6057	5.63965e-06	5.16888e-05	4.25052e-06
5058.6	3.902	5058.5	3.625	5058.7	0.5587	5.3791e-06	1.85517e-05	3.9207e-06
5058.7	3.732	5058.6	1.344	5058.8	0.5166	5.14475e-06	6.8782e-06	3.62526e-06
5058.8	3.577	5058.7	0.695	5058.9	0.479	4.93107e-06	3.55681e-06	3.3614e-06
5058.9	3.437	5058.8	0.5539	5059	0.4461	4.73808e-06	2.8347e-06	3.13052e-06
5059	3.311	5058.9	0.5452	5059.1	0.4177	4.56438e-06	2.79017e-06	2.93123e-06
5059.1	3.201	5059	0.5676	5059.2	0.3935	4.41274e-06	2.90481e-06	2.7614e-06
5059.2	3.108	5059.1	0.5976	5059.3	0.3732	4.28453e-06	3.05834e-06	2.61895e-06
5059.3	3.035	5059.2	0.6308	5059.4	0.3564	4.1839e-06	3.22825e-06	2.50105e-06
5059.4	2.989	5059.3	0.6671	5059.5	0.3429	4.12049e-06	3.41402e-06	2.40631e-06
5059.5	2.979	5059.4	0.7083	5059.6	0.3322	4.1067e-06	3.62487e-06	2.33123e-06
5059.6	3.019	5059.5	0.756	5059.7	0.324	4.16184e-06	3.86899e-06	2.27368e-06
5059.7	3.119	5059.6	0.8129	5059.8	0.3182	4.2997e-06	4.16018e-06	2.23298e-06
5059.8	3.29	5059.7	0.8825	5059.9	0.3147	4.53543e-06	4.51638e-06	2.20842e-06
5059.9	3.537	5059.8	0.9701	5060	0.3134	4.87593e-06	4.96469e-06	2.1993e-06
5060	3.863	5059.9	1.084	5060.1	0.3144	5.32534e-06	5.54759e-06	2.20631e-06
5060.1	4.261	5060	1.238	5060.2	0.318	5.874e-06	6.33572e-06	2.23158e-06
5060.2	4.72	5060.1	1.448	5060.3	0.3243	6.50675e-06	7.41044e-06	2.27579e-06
5060.3	5.225	5060.2	1.722	5060.4	0.3339	7.20292e-06	8.81269e-06	2.34316e-06
5060.4	5.764	5060.3	2.03	5060.5	0.347	7.94596e-06	1.03889e-05	2.43509e-06
5060.5	6.332	5060.4	2.286	5060.6	0.3639	8.72898e-06	1.16991e-05	2.55368e-06
5060.6	6.938	5060.5	2.395	5060.7	0.3849	9.56438e-06	1.22569e-05	2.70105e-06
5060.7	7.59	5060.6	2.345	5060.8	0.41	1.04632e-05	1.2001e-05	2.87719e-06
5060.8	8.277	5060.7	2.24	5060.9	0.4396	1.14103e-05	1.14637e-05	3.08491e-06
5060.9	8.937	5060.8	2.257	5061	0.4742	1.23201e-05	1.15507e-05	3.32772e-06
5061	9.427	5060.9	2.616	5061.1	0.5141	1.29956e-05	1.33879e-05	3.60772e-06
5061.1	9.537	5061	3.59	5061.2	0.5599	1.31472e-05	1.83726e-05	3.92912e-06
5061.2	9.108	5061.1	5.556	5061.3	0.6127	1.25558e-05	2.8434e-05	4.29965e-06
5061.3	8.188	5061.2	8.985	5061.4	0.6738	1.12876e-05	4.59826e-05	4.72842e-06
5061.4	7.032	5061.3	14.19	5061.5	0.7452	9.69396e-06	7.26203e-05	5.22947e-06
5061.5	5.946	5061.4	20.55	5061.6	0.8298	8.19686e-06	0.000105169	5.82316e-06
5061.6	5.129	5061.5	25.62	5061.7	0.9319	7.07058e-06	0.000131116	6.53965e-06
5061.7	4.633	5061.6	25.67	5061.8	1.058	6.38682e-06	0.000131372	7.42456e-06
5061.8	4.44	5061.7	19.41	5061.9	1.212	6.12076e-06	9.93347e-05	8.50526e-06
5061.9	4.506	5061.8	10.52	5062	1.389	6.21175e-06	5.38383e-05	9.74737e-06
5062	4.747	5061.9	4.004	5062.1	1.562	6.54398e-06	2.04913e-05	1.09614e-05
5062.1	5.016	5062	1.176	5062.2	1.696	6.91481e-06	6.01842e-06	1.19018e-05
5062.2	5.152	5062.1	0.4142	5062.3	1.763	7.10229e-06	2.11975e-06	1.23719e-05
5062.3	5.064	5062.2	0.2654	5062.4	1.76	6.98098e-06	1.35824e-06	1.23509e-05
5062.4	4.787	5062.3	0.2291	5062.5	1.706	6.59912e-06	1.17247e-06	1.19719e-05
5062.5	4.466	5062.4	0.2093	5062.6	1.622	6.1566e-06	1.07114e-06	1.13825e-05
5062.6	4.263	5062.5	0.1936	5062.7	1.528	5.87676e-06	9.90788e-07	1.07228e-05
5062.7	4.289	5062.6	0.1807	5062.8	1.434	5.9126e-06	9.2477e-07	1.00632e-05
5062.8	4.58	5062.7	0.1703	5062.9	1.346	6.31376e-06	8.71546e-07	9.44561e-06
5062.9	5.107	5062.8	0.1623	5063	1.267	7.04025e-06	8.30604e-07	8.89123e-06
5063	5.784	5062.9	0.1565	5063.1	1.195	7.97353e-06	8.00921e-07	8.38596e-06
5063.1	6.47	5063	0.153	5063.2	1.131	8.91922e-06	7.83009e-07	7.93684e-06
5063.2	6.98	5063.1	0.1517	5063.3	1.075	9.62228e-06	7.76356e-07	7.54386e-06
5063.3	7.203	5063.2	0.1524	5063.4	1.029	9.92969e-06	7.79939e-07	7.22105e-06
5063.4	7.321	5063.3	0.1551	5063.5	0.9942	1.00924e-05	7.93756e-07	6.97684e-06
5063.5	8.053	5063.4	0.1596	5063.6	0.9715	1.11015e-05	8.16786e-07	6.81754e-06
5063.6	10.76	5063.5	0.1661	5063.7	0.9616	1.48332e-05	8.50051e-07	6.74807e-06
5063.7	16.97	5063.6	0.1744	5063.8	0.9648	2.3394e-05	8.92528e-07	6.77052e-06
5063.8	26.75	5063.7	0.185	5063.9	0.9808	3.68762e-05	9.46776e-07	6.88281e-06
5063.9	36.79	5063.8	0.1979	5064	1.008	5.07168e-05	1.01279e-06	7.07368e-06
5064	41.55	5063.9	0.2137	5064.1	1.046	5.72787e-05	1.09365e-06	7.34035e-06
5064.1	38.37	5064	0.2329	5064.2	1.093	5.2895e-05	1.19191e-06	7.67017e-06
5064.2	30.63	5064.1	0.2564	5064.3	1.149	4.2225e-05	1.31218e-06	8.06316e-06
5064.3	24.48	5064.2	0.2852	5064.4	1.218	3.37469e-05	1.45957e-06	8.54737e-06
5064.4	23.01	5064.3	0.3208	5064.5	1.305	3.17204e-05	1.64176e-06	9.15789e-06
5064.5	24.73	5064.4	0.3652	5064.6	1.42	3.40915e-05	1.86899e-06	9.96491e-06
5064.6	26.46	5064.5	0.4208	5064.7	1.575	3.64764e-05	2.15353e-06	1.10526e-05
5064.7	26.18	5064.6	0.4906	5064.8	1.788	3.60904e-05	2.51075e-06	1.25474e-05
5064.8	23.75	5064.7	0.5768	5064.9	2.075	3.27406e-05	2.95189e-06	1.45614e-05
5064.9	20.13	5064.8	0.6821	5065	2.438	2.77502e-05	3.49079e-06	1.71088e-05
5065	16.32	5064.9	0.8113	5065.1	2.852	2.24979e-05	4.152e-06	2.0014e-05
5065.1	12.9	5065	0.9788	5065.2	3.266	1.77833e-05	5.00921e-06	2.29193e-05
5065.2	10.11	5065.1	1.229	5065.3	3.6	1.39371e-05	6.28966e-06	2.52632e-05
5065.3	7.985	5065.2	1.69	5065.4	3.782	1.10077e-05	8.64893e-06	2.65403e-05
5065.4	6.44	5065.3	2.616	5065.5	3.779	8.87786e-06	1.33879e-05	2.65193e-05
5065.5	5.338	5065.4	4.227	5065.6	3.613	7.3587e-06	2.16325e-05	2.53544e-05
5065.6	4.559	5065.5	6.245	5065.7	3.334	6.28481e-06	3.19601e-05	2.33965e-05
5065.7	4.004	5065.6	7.7	5065.8	3.005	5.51971e-06	3.94063e-05	2.10877e-05
5065.8	3.599	5065.7	7.694	5065.9	2.684	4.9614e-06	3.93756e-05	1.88351e-05
5065.9	3.292	5065.8	6.368	5066	2.412	4.53819e-06	3.25896e-05	1.69263e-05
5066	3.054	5065.9	4.676	5066.1	2.214	4.21009e-06	2.39304e-05	1.55368e-05
5066.1	2.869	5066	3.349	5066.2	2.096	3.95506e-06	1.71392e-05	1.47088e-05
5066.2	2.728	5066.1	2.508	5066.3	2.059	3.76068e-06	1.28352e-05	1.44491e-05
5066.3	2.625	5066.2	1.995	5066.4	2.103	3.61869e-06	1.02098e-05	1.47579e-05
5066.4	2.553	5066.3	1.667	5066.5	2.233	3.51944e-06	8.53122e-06	1.56702e-05
5066.5	2.507	5066.4	1.448	5066.6	2.457	3.45602e-06	7.41044e-06	1.72421e-05
5066.6	2.483	5066.5	1.297	5066.7	2.774	3.42294e-06	6.63767e-06	1.94667e-05
5066.7	2.477	5066.6	1.19	5066.8	3.17	3.41467e-06	6.09007e-06	2.22456e-05
5066.8	2.486	5066.7	1.114	5066.9	3.604	3.42707e-06	5.70113e-06	2.52912e-05
5066.9	2.51	5066.8	1.061	5067	4.012	3.46016e-06	5.42989e-06	2.81544e-05
5067	2.547	5066.9	1.024	5067.1	4.318	3.51117e-06	5.24053e-06	3.03018e-05
5067.1	2.601	5067	0.9989	5067.2	4.456	3.58561e-06	5.11208e-06	3.12702e-05
5067.2	2.674	5067.1	0.9838	5067.3	4.402	3.68624e-06	5.0348e-06	3.08912e-05
5067.3	2.771	5067.2	0.9771	5067.4	4.172	3.81996e-06	5.00051e-06	2.92772e-05
5067.4	2.897	5067.3	0.9787	5067.5	3.825	3.99366e-06	5.0087e-06	2.68421e-05
5067.5	3.056	5067.4	0.9882	5067.6	3.438	4.21285e-06	5.05732e-06	2.41263e-05
5067.6	3.256	5067.5	1.005	5067.7	3.094	4.48856e-06	5.1433e-06	2.17123e-05
5067.7	3.505	5067.6	1.03	5067.8	2.862	4.83182e-06	5.27124e-06	2.00842e-05
5067.8	3.813	5067.7	1.063	5067.9	2.777	5.25641e-06	5.44012e-06	1.94877e-05
5067.9	4.198	5067.8	1.106	5068	2.843	5.78715e-06	5.66018e-06	1.99509e-05
5068	4.674	5067.9	1.158	5068.1	3.038	6.44334e-06	5.92631e-06	2.13193e-05
5068.1	5.259	5068	1.219	5068.2	3.313	7.24979e-06	6.23849e-06	2.32491e-05
5068.2	5.994	5068.1	1.288	5068.3	3.613	8.26303e-06	6.59161e-06	2.53544e-05
5068.3	6.999	5068.2	1.366	5068.4	3.896	9.64847e-06	6.99079e-06	2.73403e-05
5068.4	8.491	5068.3	1.455	5068.5	4.155	1.17053e-05	7.44626e-06	2.91579e-05
5068.5	10.71	5068.4	1.555	5068.6	4.414	1.47643e-05	7.95803e-06	3.09754e-05
5068.6	13.78	5068.5	1.671	5068.7	4.725	1.89964e-05	8.55169e-06	3.31579e-05
5068.7	17.78	5068.6	1.822	5068.8	5.152	2.45106e-05	9.32446e-06	3.61544e-05
5068.8	22.82	5068.7	2.05	5068.9	5.764	3.14585e-05	1.04913e-05	4.04491e-05
5068.9	29.08	5068.8	2.453	5069	6.627	4.00882e-05	1.25537e-05	4.65053e-05
5069	36.09	5068.9	3.259	5069.1	7.771	4.97519e-05	1.66786e-05	5.45333e-05
5069.1	42.13	5069	4.981	5069.2	9.111	5.80783e-05	2.54913e-05	6.39368e-05
5069.2	44.64	5069.1	8.591	5069.3	10.34	6.15385e-05	4.39662e-05	7.25614e-05
5069.3	41.89	5069.2	15.31	5069.4	11	5.77474e-05	7.83521e-05	7.7193e-05
5069.4	34.47	5069.3	25.32	5069.5	10.78	4.75186e-05	0.00012958	7.56491e-05
5069.5	25.24	5069.4	36.02	5069.6	9.731	3.47946e-05	0.00018434	6.82877e-05
5069.6	17.28	5069.5	42.31	5069.7	8.206	2.38213e-05	0.00021653	5.7586e-05
5069.7	11.95	5069.6	40.62	5069.8	6.626	1.64737e-05	0.000207881	4.64982e-05
5069.8	8.923	5069.7	32.39	5069.9	5.302	1.23008e-05	0.000165763	3.7207e-05
5069.9	7.325	5069.8	22.45	5070	4.348	1.00979e-05	0.000114893	3.05123e-05
5070	6.501	5069.9	14.63	5070.1	3.72	8.96195e-06	7.48721e-05	2.61053e-05
5070.1	6.094	5070	9.956	5070.2	3.328	8.40088e-06	5.09519e-05	2.33544e-05
5070.2	5.936	5070.1	7.87	5070.3	3.093	8.18307e-06	4.02764e-05	2.17053e-05
5070.3	5.955	5070.2	7.732	5070.4	2.956	8.20926e-06	3.95701e-05	2.07439e-05
5070.4	6.129	5070.3	9.454	5070.5	2.875	8.44913e-06	4.83828e-05	2.01754e-05
5070.5	6.453	5070.4	13.84	5070.6	2.816	8.89578e-06	7.08291e-05	1.97614e-05
5070.6	6.924	5070.5	22.37	5070.7	2.758	9.54508e-06	0.000114483	1.93544e-05
5070.7	7.532	5070.6	35.19	5070.8	2.685	1.03832e-05	0.000180092	1.88421e-05
5070.8	8.252	5070.7	48.01	5070.9	2.593	1.13758e-05	0.000245701	1.81965e-05
5070.9	9.07	5070.8	52.95	5071	2.491	1.25034e-05	0.000270983	1.74807e-05
5071	10.03	5070.9	45.74	5071.1	2.396	1.38269e-05	0.000234084	1.6814e-05
5071.1	11.29	5071	30.85	5071.2	2.331	1.55638e-05	0.000157881	1.63579e-05
5071.2	13.02	5071.1	16.74	5071.3	2.321	1.79487e-05	8.56704e-05	1.62877e-05
5071.3	15.42	5071.2	7.953	5071.4	2.395	2.12572e-05	4.07011e-05	1.6807e-05
5071.4	18.62	5071.3	3.882	5071.5	2.591	2.56686e-05	1.98669e-05	1.81825e-05
5071.5	22.61	5071.4	2.341	5071.6	2.988	3.1169e-05	1.19806e-05	2.09684e-05
5071.6	26.92	5071.5	1.812	5071.7	3.751	3.71106e-05	9.27329e-06	2.63228e-05
5071.7	30.51	5071.6	1.629	5071.8	5.197	4.20596e-05	8.33675e-06	3.64702e-05
5071.8	31.98	5071.7	1.558	5071.9	7.844	4.4086e-05	7.97339e-06	5.50456e-05
5071.9	30.34	5071.8	1.523	5072	12.44	4.18252e-05	7.79427e-06	8.72982e-05
5072	25.82	5071.9	1.496	5072.1	19.95	3.55942e-05	7.65609e-06	0.00014
5072.1	19.92	5072	1.468	5072.2	31.28	2.74607e-05	7.51279e-06	0.000219509
5072.2	14.48	5072.1	1.436	5072.3	46.26	1.99614e-05	7.34903e-06	0.000324632
5072.3	10.57	5072.2	1.406	5072.4	62.7	1.45713e-05	7.1955e-06	0.00044
5072.4	8.219	5072.3	1.38	5072.5	76.21	1.13303e-05	7.06244e-06	0.000534807
5072.5	6.932	5072.4	1.362	5072.6	81.99	9.55611e-06	6.97032e-06	0.000575368
5072.6	6.22	5072.5	1.355	5072.7	77.76	8.57458e-06	6.93449e-06	0.000545684
5072.7	5.784	5072.6	1.362	5072.8	65.36	7.97353e-06	6.97032e-06	0.000458667
5072.8	5.476	5072.7	1.387	5072.9	49.21	7.54894e-06	7.09826e-06	0.000345333
5072.9	5.229	5072.8	1.433	5073	33.46	7.20844e-06	7.33367e-06	0.000234807
5073	5.015	5072.9	1.503	5073.1	20.56	6.91343e-06	7.69191e-06	0.000144281
5073.1	4.824	5073	1.604	5073.2	11.46	6.65012e-06	8.2088e-06	8.04211e-05
5073.2	4.653	5073.1	1.739	5073.3	6.011	6.41439e-06	8.89969e-06	4.21825e-05
5073.3	4.507	5073.2	1.905	5073.4	3.301	6.21312e-06	9.74923e-06	2.31649e-05
5073.4	4.388	5073.3	2.106	5073.5	2.171	6.04908e-06	1.07779e-05	1.52351e-05
5073.5	4.299	5073.4	2.368	5073.6	1.751	5.92639e-06	1.21187e-05	1.22877e-05
5073.6	4.242	5073.5	2.763	5073.7	1.601	5.84781e-06	1.41402e-05	1.12351e-05
5073.7	4.215	5073.6	3.427	5073.8	1.56	5.81059e-06	1.75384e-05	1.09474e-05
5073.8	4.219	5073.7	4.615	5073.9	1.585	5.8161e-06	2.36182e-05	1.11228e-05
5073.9	4.256	5073.8	6.796	5074	1.664	5.86711e-06	3.47799e-05	1.16772e-05
5074	4.324	5073.9	10.66	5074.1	1.785	5.96085e-06	5.45548e-05	1.25263e-05
5074.1	4.426	5074	16.58	5074.2	1.922	6.10146e-06	8.48516e-05	1.34877e-05
5074.2	4.564	5074.1	23.14	5074.3	2.042	6.2917e-06	0.000118424	1.43298e-05
5074.3	4.738	5074.2	26.6	5074.4	2.111	6.53157e-06	0.000136131	1.4814e-05
5074.4	4.949	5074.3	23.98	5074.5	2.107	6.82244e-06	0.000122723	1.4786e-05
5074.5	5.197	5074.4	16.98	5074.6	2.03	7.16432e-06	8.68987e-05	1.42456e-05
5074.6	5.488	5074.5	10.08	5074.7	1.899	7.56548e-06	5.15865e-05	1.33263e-05
5074.7	5.839	5074.6	5.881	5074.8	1.744	8.04935e-06	3.00972e-05	1.22386e-05
5074.8	6.286	5074.7	4.003	5074.9	1.597	8.66556e-06	2.04862e-05	1.1207e-05
5074.9	6.904	5074.8	3.179	5075	1.484	9.51751e-06	1.62692e-05	1.0414e-05
5075	7.834	5074.9	2.68	5075.1	1.424	1.07996e-05	1.37155e-05	9.99298e-06
5075.1	9.32	5075	2.307	5075.2	1.425	1.28481e-05	1.18066e-05	1e-05
5075.2	11.61	5075.1	2.05	5075.3	1.493	1.6005e-05	1.04913e-05	1.04772e-05
5075.3	14.6	5075.2	1.956	5075.4	1.64	2.01268e-05	1.00102e-05	1.15088e-05
5075.4	17.49	5075.3	2.152	5075.5	1.881	2.41108e-05	1.10133e-05	1.32e-05
5075.5	19.32	5075.4	2.826	5075.6	2.229	2.66336e-05	1.44626e-05	1.56421e-05
5075.6	19.98	5075.5	3.974	5075.7	2.695	2.75434e-05	2.03378e-05	1.89123e-05
5075.7	20.09	5075.6	5.096	5075.8	3.323	2.76951e-05	2.60798e-05	2.33193e-05
5075.8	19.65	5075.7	5.397	5075.9	4.273	2.70885e-05	2.76203e-05	2.9986e-05
5075.9	17.93	5075.8	4.599	5076	5.889	2.47174e-05	2.35363e-05	4.13263e-05
5076	14.8	5075.9	3.255	5076.1	8.533	2.04025e-05	1.66581e-05	5.98807e-05
5076.1	11.13	5076	2.11	5076.2	12.08	1.53433e-05	1.07984e-05	8.47719e-05
5076.2	7.962	5076.1	1.457	5076.3	15.42	1.0976e-05	7.4565e-06	0.000108211
5076.3	5.781	5076.2	1.192	5076.4	16.8	7.9694e-06	6.10031e-06	0.000117895
5076.4	4.488	5076.3	1.139	5076.5	15.16	6.18693e-06	5.82907e-06	0.000106386
5076.5	3.761	5076.4	1.21	5076.6	11.25	5.18473e-06	6.19243e-06	7.89474e-05
5076.6	3.329	5076.5	1.395	5076.7	7.071	4.58919e-06	7.1392e-06	4.96211e-05
5076.7	3.04	5076.6	1.73	5076.8	4.123	4.19079e-06	8.85363e-06	2.89333e-05
5076.8	2.821	5076.7	2.268	5076.9	2.576	3.88889e-06	1.1607e-05	1.80772e-05
5076.9	2.642	5076.8	3.092	5077	1.892	3.64213e-06	1.5824e-05	1.32772e-05
5077	2.489	5076.9	4.31	5077.1	1.581	3.43121e-06	2.20573e-05	1.10947e-05
5077.1	2.358	5077	6.064	5077.2	1.404	3.25062e-06	3.10338e-05	9.85263e-06
5077.2	2.247	5077.1	8.521	5077.3	1.276	3.0976e-06	4.3608e-05	8.95438e-06
5077.3	2.154	5077.2	11.73	5077.4	1.175	2.9694e-06	6.00307e-05	8.24561e-06
5077.4	2.078	5077.3	15.36	5077.5	1.093	2.86463e-06	7.8608e-05	7.67017e-06
5077.5	2.018	5077.4	18.96	5077.6	1.026	2.78191e-06	9.70317e-05	7.2e-06
5077.6	1.971	5077.5	23.15	5077.7	0.973	2.71712e-06	0.000118475	6.82807e-06
5077.7	1.938	5077.6	30.32	5077.8	0.9306	2.67163e-06	0.000155169	6.53052e-06
5077.8	1.917	5077.7	41.3	5077.9	0.8973	2.64268e-06	0.000211361	6.29684e-06
5077.9	1.908	5077.8	50.05	5078	0.8716	2.63027e-06	0.000256141	6.11649e-06
5078	1.909	5077.9	47.61	5078.1	0.8522	2.63165e-06	0.000243654	5.98035e-06
5078.1	1.919	5078	33.84	5078.2	0.8381	2.64544e-06	0.000173183	5.8814e-06
5078.2	1.939	5078.1	18.11	5078.3	0.8285	2.67301e-06	9.26817e-05	5.81403e-06
5078.3	1.967	5078.2	7.889	5078.4	0.8231	2.71161e-06	4.03736e-05	5.77614e-06
5078.4	2.003	5078.3	3.434	5078.5	0.8217	2.76124e-06	1.75742e-05	5.76631e-06
5078.5	2.047	5078.4	1.969	5078.6	0.8243	2.82189e-06	1.00768e-05	5.78456e-06
5078.6	2.099	5078.5	1.514	5078.7	0.831	2.89358e-06	7.74821e-06	5.83158e-06
5078.7	2.159	5078.6	1.329	5078.8	0.8419	2.97629e-06	6.80143e-06	5.90807e-06
5078.8	2.228	5078.7	1.217	5078.9	0.857	3.07141e-06	6.22825e-06	6.01403e-06
5078.9	2.305	5078.8	1.135	5079	0.8763	3.17756e-06	5.8086e-06	6.14947e-06
5079	2.393	5078.9	1.07	5079.1	0.9002	3.29887e-06	5.47595e-06	6.31719e-06
5079.1	2.503	5079	1.015	5079.2	0.929	3.45051e-06	5.19447e-06	6.5193e-06
5079.2	2.684	5079.1	0.9687	5079.3	0.9636	3.70003e-06	4.95752e-06	6.7621e-06
5079.3	3.089	5079.2	0.9288	5079.4	1.005	4.25834e-06	4.75333e-06	7.05263e-06
5079.4	4.137	5079.3	0.8956	5079.5	1.054	5.70306e-06	4.58342e-06	7.39649e-06
5079.5	6.816	5079.4	0.8699	5079.6	1.113	9.3962e-06	4.45189e-06	7.81052e-06
5079.6	12.94	5079.5	0.8525	5079.7	1.181	1.78384e-05	4.36285e-06	8.28772e-06
5079.7	24.74	5079.6	0.8445	5079.8	1.261	3.41053e-05	4.3219e-06	8.84912e-06
5079.8	43.35	5079.7	0.8463	5079.9	1.355	5.97601e-05	4.33112e-06	9.50877e-06
5079.9	67.01	5079.8	0.8584	5080	1.467	9.23766e-05	4.39304e-06	1.02947e-05
5080	90.62	5079.9	0.8815	5080.1	1.611	0.000124924	4.51126e-06	1.13053e-05
5080.1	107.5	5080	0.9163	5080.2	1.817	0.000148194	4.68936e-06	1.27509e-05
5080.2	112.6	5080.1	0.9632	5080.3	2.146	0.000155225	4.92938e-06	1.50596e-05
5080.3	104.6	5080.2	1.023	5080.4	2.707	0.000144196	5.23541e-06	1.89965e-05
5080.4	86.68	5080.3	1.095	5080.5	3.645	0.000119493	5.60389e-06	2.55789e-05
5080.5	64.34	5080.4	1.179	5080.6	5.073	8.86959e-05	6.03378e-06	3.56e-05
5080.6	43.02	5080.5	1.272	5080.7	6.921	5.93052e-05	6.50972e-06	4.85684e-05
5080.7	26.3	5080.6	1.369	5080.8	8.826	3.62559e-05	7.00614e-06	6.19368e-05
5080.8	15.3	5080.7	1.466	5080.9	10.24	2.10918e-05	7.50256e-06	7.18596e-05
5080.9	9.104	5080.8	1.556	5081	10.71	1.25503e-05	7.96315e-06	7.51579e-05
5081	6.045	5080.9	1.636	5081.1	10.12	8.33333e-06	8.37257e-06	7.10175e-05
5081.1	4.644	5081	1.709	5081.2	8.755	6.40199e-06	8.74616e-06	6.14386e-05
5081.2	3.981	5081.1	1.777	5081.3	7.174	5.48801e-06	9.09417e-06	5.03439e-05
5081.3	3.615	5081.2	1.839	5081.4	5.885	4.98346e-06	9.41146e-06	4.12982e-05
5081.4	3.364	5081.3	1.883	5081.5	5.126	4.63744e-06	9.63664e-06	3.59719e-05
5081.5	3.152	5081.4	1.887	5081.6	4.842	4.34519e-06	9.65711e-06	3.39789e-05
5081.6	2.949	5081.5	1.84	5081.7	4.811	4.06534e-06	9.41658e-06	3.37614e-05
5081.7	2.74	5081.6	1.749	5081.8	4.781	3.77723e-06	8.95087e-06	3.35509e-05
5081.8	2.526	5081.7	1.635	5081.9	4.578	3.48222e-06	8.36745e-06	3.21263e-05
5081.9	2.316	5081.8	1.518	5082	4.144	3.19272e-06	7.76868e-06	2.90807e-05
5082	2.133	5081.9	1.409	5082.1	3.54	2.94045e-06	7.21085e-06	2.48421e-05
5082.1	2.023	5082	1.314	5082.2	2.889	2.78881e-06	6.72467e-06	2.02737e-05
5082.2	2.064	5082.1	1.234	5082.3	2.296	2.84533e-06	6.31525e-06	1.61123e-05
5082.3	2.397	5082.2	1.169	5082.4	1.812	3.30438e-06	5.9826e-06	1.27158e-05
5082.4	3.247	5082.3	1.117	5082.5	1.445	4.47615e-06	5.71648e-06	1.01403e-05
5082.5	4.93	5082.4	1.078	5082.6	1.181	6.79625e-06	5.51689e-06	8.28772e-06
5082.6	7.796	5082.5	1.047	5082.7	1.001	1.07472e-05	5.35824e-06	7.02456e-06
5082.7	12.07	5082.6	1.024	5082.8	0.8831	1.66391e-05	5.24053e-06	6.19719e-06
5082.8	17.6	5082.7	1.008	5082.9	0.8069	2.42625e-05	5.15865e-06	5.66245e-06
5082.9	23.57	5082.8	0.9994	5083	0.7581	3.24924e-05	5.11464e-06	5.32e-06
5083	28.43	5082.9	0.9961	5083.1	0.7274	3.91922e-05	5.09775e-06	5.10456e-06
5083.1	30.5	5083	0.9971	5083.2	0.7094	4.20458e-05	5.10287e-06	4.97824e-06
5083.2	28.82	5083.1	1.002	5083.3	0.7012	3.97298e-05	5.12794e-06	4.9207e-06
5083.3	23.73	5083.2	1.01	5083.4	0.7022	3.2713e-05	5.16888e-06	4.92772e-06
5083.4	16.76	5083.3	1.018	5083.5	0.7128	2.31045e-05	5.20983e-06	5.0021e-06
5083.5	10.01	5083.4	1.024	5083.6	0.7347	1.37993e-05	5.24053e-06	5.15579e-06
5083.6	5.056	5083.5	1.029	5083.7	0.7707	6.96995e-06	5.26612e-06	5.40842e-06
5083.7	2.248	5083.6	1.042	5083.8	0.824	3.09898e-06	5.33265e-06	5.78245e-06
5083.8	1.02	5083.7	1.082	5083.9	0.8981	1.40612e-06	5.53736e-06	6.30245e-06
5083.9	0.6198	5083.8	1.184	5084	0.9966	8.54425e-07	6.05937e-06	6.99368e-06
5084	0.5462	5083.9	1.366	5084.1	1.125	7.52964e-07	6.99079e-06	7.89474e-06
5084.1	0.5809	5084	1.597	5084.2	1.295	8.008e-07	8.17298e-06	9.08772e-06
5084.2	0.657	5084.1	1.826	5084.3	1.529	9.05707e-07	9.34493e-06	1.07298e-05
5084.3	0.7628	5084.2	2.112	5084.4	1.868	1.05156e-06	1.08086e-05	1.31088e-05
5084.4	0.904	5084.3	2.673	5084.5	2.373	1.24621e-06	1.36796e-05	1.66526e-05
5084.5	1.096	5084.4	3.689	5084.6	3.099	1.51089e-06	1.88792e-05	2.17474e-05
5084.6	1.37	5084.5	5.021	5084.7	4.057	1.88861e-06	2.5696e-05	2.84702e-05
5084.7	1.787	5084.6	6.158	5084.8	5.17	2.46347e-06	3.15148e-05	3.62807e-05
5084.8	2.493	5084.7	6.569	5084.9	6.273	3.43672e-06	3.36182e-05	4.40211e-05
5084.9	4.576	5084.8	6.144	5085	7.149	6.30824e-06	3.14432e-05	5.01684e-05
5085	15.23	5084.9	5.19	5085.1	7.595	2.09953e-05	2.65609e-05	5.32982e-05
5085.1	48.71	5085	4.084	5085.2	7.513	6.71492e-05	2.09007e-05	5.27228e-05
5085.2	92.54	5085.1	3.077	5085.3	6.953	0.000127571	1.57472e-05	4.8793e-05
5085.3	98.73	5085.2	2.294	5085.4	6.091	0.000136104	1.174e-05	4.27439e-05
5085.4	59.75	5085.3	1.781	5085.5	5.143	8.23683e-05	9.11464e-06	3.60912e-05
5085.5	21.58	5085.4	1.542	5085.6	4.272	2.97491e-05	7.8915e-06	2.99789e-05
5085.6	6.425	5085.5	1.549	5085.7	3.557	8.85718e-06	7.92733e-06	2.49614e-05
5085.7	3.01	5085.6	1.754	5085.8	3.017	4.14943e-06	8.97646e-06	2.11719e-05
5085.8	2.073	5085.7	2.106	5085.9	2.631	2.85773e-06	1.07779e-05	1.84632e-05
5085.9	1.564	5085.8	2.523	5086	2.36	2.15605e-06	1.2912e-05	1.65614e-05
5086	1.223	5085.9	2.888	5086.1	2.162	1.68597e-06	1.47799e-05	1.51719e-05
5086.1	0.9796	5086	3.08	5086.2	2.007	1.35043e-06	1.57625e-05	1.40842e-05
5086.2	0.799	5086.1	3.028	5086.3	1.882	1.10146e-06	1.54964e-05	1.3207e-05
5086.3	0.6619	5086.2	2.748	5086.4	1.785	9.12462e-07	1.40635e-05	1.25263e-05
5086.4	0.5584	5086.3	2.346	5086.5	1.717	7.69782e-07	1.20061e-05	1.20491e-05
5086.5	0.4829	5086.4	1.953	5086.6	1.675	6.65702e-07	9.99488e-06	1.17544e-05
5086.6	0.4315	5086.5	1.64	5086.7	1.657	5.94844e-07	8.39304e-06	1.16281e-05
5086.7	0.4011	5086.6	1.412	5086.8	1.65	5.52936e-07	7.2262e-06	1.15789e-05
5086.8	0.389	5086.7	1.246	5086.9	1.647	5.36256e-07	6.37666e-06	1.15579e-05
5086.9	0.393	5086.8	1.12	5087	1.644	5.4177e-07	5.73183e-06	1.15368e-05
5087	0.4117	5086.9	1.016	5087.1	1.65	5.67549e-07	5.19959e-06	1.15789e-05
5087.1	0.445	5087	0.9278	5087.2	1.683	6.13455e-07	4.74821e-06	1.18105e-05
5087.2	0.4939	5087.1	0.8523	5087.3	1.767	6.80866e-07	4.36182e-06	1.24e-05
5087.3	0.5606	5087.2	0.7883	5087.4	1.923	7.72815e-07	4.03429e-06	1.34947e-05
5087.4	0.649	5087.3	0.7342	5087.5	2.159	8.94679e-07	3.75742e-06	1.51509e-05
5087.5	0.7639	5087.4	0.6888	5087.6	2.446	1.05307e-06	3.52508e-06	1.71649e-05
5087.6	0.9117	5087.5	0.6514	5087.7	2.712	1.25682e-06	3.33367e-06	1.90316e-05
5087.7	1.101	5087.6	0.6214	5087.8	2.873	1.51778e-06	3.18014e-06	2.01614e-05
5087.8	1.35	5087.7	0.5978	5087.9	2.887	1.86104e-06	3.05937e-06	2.02596e-05
5087.9	1.694	5087.8	0.5798	5088	2.779	2.33526e-06	2.96725e-06	1.95018e-05
5088	2.2	5087.9	0.5672	5088.1	2.607	3.03281e-06	2.90276e-06	1.82947e-05
5088.1	3.111	5088	0.5601	5088.2	2.431	4.28867e-06	2.86643e-06	1.70596e-05
5088.2	5.795	5088.1	0.5598	5088.3	2.285	7.9887e-06	2.86489e-06	1.60351e-05
5088.3	14.3	5088.2	0.5687	5088.4	2.188	1.97133e-05	2.91044e-06	1.53544e-05
5088.4	31.63	5088.3	0.5881	5088.5	2.158	4.36035e-05	3.00972e-06	1.51439e-05
5088.5	50.22	5088.4	0.6141	5088.6	2.221	6.92308e-05	3.14278e-06	1.5586e-05
5088.6	55.49	5088.5	0.6362	5088.7	2.406	7.64957e-05	3.25589e-06	1.68842e-05
5088.7	44.03	5088.6	0.6413	5088.8	2.717	6.06975e-05	3.28199e-06	1.90667e-05
5088.8	26.62	5088.7	0.6221	5088.9	3.122	3.6697e-05	3.18373e-06	2.19088e-05
5088.9	13.59	5088.8	0.5835	5089	3.568	1.87345e-05	2.98618e-06	2.50386e-05
5089	6.936	5088.9	0.5393	5089.1	4.003	9.56162e-06	2.75998e-06	2.80912e-05
5089.1	4.199	5089	0.501	5089.2	4.392	5.78853e-06	2.56397e-06	3.08211e-05
5089.2	3.089	5089.1	0.4725	5089.3	4.709	4.25834e-06	2.41812e-06	3.30456e-05
5089.3	2.544	5089.2	0.4521	5089.4	4.922	3.50703e-06	2.31372e-06	3.45403e-05
5089.4	2.211	5089.3	0.4373	5089.5	4.983	3.04797e-06	2.23797e-06	3.49684e-05
5089.5	1.986	5089.4	0.4264	5089.6	4.864	2.7378e-06	2.18219e-06	3.41333e-05
5089.6	1.832	5089.5	0.4185	5089.7	4.586	2.5255e-06	2.14176e-06	3.21825e-05
5089.7	1.73	5089.6	0.4131	5089.8	4.212	2.38489e-06	2.11412e-06	2.95579e-05
5089.8	1.672	5089.7	0.4102	5089.9	3.809	2.30494e-06	2.09928e-06	2.67298e-05
5089.9	1.649	5089.8	0.4107	5090	3.416	2.27323e-06	2.10184e-06	2.39719e-05
5090	1.659	5089.9	0.4171	5090.1	3.046	2.28701e-06	2.1346e-06	2.13754e-05
5090.1	1.7	5090	0.4377	5090.2	2.698	2.34353e-06	2.24002e-06	1.89333e-05
5090.2	1.77	5090.1	0.4957	5090.3	2.374	2.44003e-06	2.53685e-06	1.66596e-05
5090.3	1.871	5090.2	0.6471	5090.4	2.085	2.57927e-06	3.31167e-06	1.46316e-05
5090.4	2.009	5090.3	0.9998	5090.5	1.843	2.76951e-06	5.11668e-06	1.29333e-05
5090.5	2.199	5090.4	1.71	5090.6	1.658	3.03143e-06	8.75128e-06	1.16351e-05
5090.6	2.48	5090.5	2.941	5090.7	1.533	3.4188e-06	1.50512e-05	1.07579e-05
5090.7	2.973	5090.6	4.768	5090.8	1.465	4.09843e-06	2.44012e-05	1.02807e-05
5090.8	4.082	5090.7	7.055	5090.9	1.443	5.62724e-06	3.61054e-05	1.01263e-05
5090.9	7.065	5090.8	9.374	5091	1.457	9.73945e-06	4.79734e-05	1.02246e-05
5091	15.03	5090.9	11.04	5091.1	1.498	2.07196e-05	5.64995e-05	1.05123e-05
5091.1	33.35	5091	11.37	5091.2	1.56	4.59746e-05	5.81883e-05	1.09474e-05
5091.2	66.94	5091.1	10.15	5091.3	1.637	9.22801e-05	5.19447e-05	1.14877e-05
5091.3	113.7	5091.2	7.839	5091.4	1.725	0.000156741	4.01177e-05	1.21053e-05
5091.4	160.6	5091.3	5.291	5091.5	1.822	0.000221395	2.70778e-05	1.2786e-05
5091.5	191.2	5091.4	3.226	5091.6	1.928	0.000263579	1.65097e-05	1.35298e-05
5091.6	194.2	5091.5	1.944	5091.7	2.045	0.000267714	9.94882e-06	1.43509e-05
5091.7	167	5091.6	1.343	5091.8	2.175	0.000230218	6.87308e-06	1.52632e-05
5091.8	119.3	5091.7	1.144	5091.9	2.32	0.000164461	5.85466e-06	1.62807e-05
5091.9	71.49	5091.8	1.11	5092	2.472	9.85525e-05	5.68066e-06	1.73474e-05
5092	37.93	5091.9	1.117	5092.1	2.617	5.22884e-05	5.71648e-06	1.83649e-05
5092.1	19.19	5092	1.121	5092.2	2.732	2.64544e-05	5.73695e-06	1.91719e-05
5092.2	9.988	5092.1	1.115	5092.3	2.79	1.3769e-05	5.70624e-06	1.95789e-05
5092.3	6.093	5092.2	1.099	5092.4	2.77	8.3995e-06	5.62436e-06	1.94386e-05
5092.4	5.13	5092.3	1.079	5092.5	2.67	7.07196e-06	5.52201e-06	1.87368e-05
5092.5	5.831	5092.4	1.057	5092.6	2.515	8.03832e-06	5.40942e-06	1.76491e-05
5092.6	7.095	5092.5	1.036	5092.7	2.34	9.78081e-06	5.30194e-06	1.64211e-05
5092.7	7.678	5092.6	1.018	5092.8	2.185	1.05845e-05	5.20983e-06	1.53333e-05
5092.8	6.881	5092.7	1.003	5092.9	2.078	9.4858e-06	5.13306e-06	1.45825e-05
5092.9	5.135	5092.8	0.9925	5093	2.042	7.07885e-06	5.07932e-06	1.43298e-05
5093	3.43	5092.9	0.9903	5093.1	2.111	4.72843e-06	5.06807e-06	1.4814e-05
5093.1	2.342	5093	1.006	5093.2	2.36	3.22856e-06	5.14841e-06	1.65614e-05
5093.2	1.83	5093.1	1.063	5093.3	2.949	2.52275e-06	5.44012e-06	2.06947e-05
5093.3	1.641	5093.2	1.21	5093.4	4.186	2.2622e-06	6.19243e-06	2.93754e-05
5093.4	1.608	5093.3	1.526	5093.5	6.557	2.21671e-06	7.80962e-06	4.6014e-05
5093.5	1.687	5093.4	2.126	5093.6	10.59	2.32561e-06	1.08802e-05	7.43158e-05
5093.6	1.901	5093.5	3.132	5093.7	16.48	2.62062e-06	1.60287e-05	0.000115649
5093.7	2.235	5093.6	4.621	5093.8	23.56	3.08106e-06	2.36489e-05	0.000165333
5093.8	2.558	5093.7	6.518	5093.9	30.14	3.52633e-06	3.33572e-05	0.000211509
5093.9	2.686	5093.8	8.476	5094	34.21	3.70278e-06	4.33777e-05	0.00024007
5094	2.569	5093.9	9.902	5094.1	34.57	3.54149e-06	5.06755e-05	0.000242596
5094.1	2.359	5094	10.27	5094.2	31.46	3.252e-06	5.25589e-05	0.000220772
5094.2	2.236	5094.1	9.544	5094.3	26.19	3.08244e-06	4.88434e-05	0.000183789
5094.3	2.26	5094.2	8.342	5094.4	20.28	3.11552e-06	4.26919e-05	0.000142316
5094.4	2.394	5094.3	7.464	5094.5	14.8	3.30025e-06	3.81986e-05	0.00010386
5094.5	2.603	5094.4	7.305	5094.6	10.27	3.58837e-06	3.73849e-05	7.20702e-05
5094.6	2.895	5094.5	7.62	5094.7	6.85	3.9909e-06	3.89969e-05	4.80702e-05
5094.7	3.325	5094.6	7.803	5094.8	4.483	4.58368e-06	3.99335e-05	3.14596e-05
5094.8	4.015	5094.7	7.351	5094.9	2.97	5.53488e-06	3.76203e-05	2.08421e-05
5094.9	5.206	5094.8	6.154	5095	2.072	7.17673e-06	3.14944e-05	1.45403e-05
5095	8.108	5094.9	4.519	5095.1	1.566	1.11773e-05	2.31269e-05	1.09895e-05
5095.1	23.34	5095	2.936	5095.2	1.285	3.21754e-05	1.50256e-05	9.01754e-06
5095.2	102	5095.1	1.765	5095.3	1.121	0.000140612	9.03275e-06	7.86666e-06
5095.3	325.3	5095.2	1.08	5095.4	1.015	0.000448442	5.52712e-06	7.12281e-06
5095.4	628.7	5095.3	0.7516	5095.5	0.9365	0.000866694	3.84647e-06	6.57193e-06
5095.5	746.3	5095.4	0.6104	5095.6	0.871	0.00102881	3.12385e-06	6.11228e-06
5095.6	562	5095.5	0.5452	5095.7	0.8123	0.000774745	2.79017e-06	5.70035e-06
5095.7	278.8	5095.6	0.5069	5095.8	0.7575	0.00038434	2.59417e-06	5.31579e-06
5095.8	98.23	5095.7	0.4795	5095.9	0.7055	0.000135415	2.45394e-06	4.95088e-06
5095.9	29.97	5095.8	0.4581	5096	0.6559	4.13151e-05	2.34442e-06	4.60281e-06
5096	11.69	5095.9	0.4416	5096.1	0.6086	1.61152e-05	2.25998e-06	4.27088e-06
5096.1	7.149	5096	0.4296	5096.2	0.5639	9.85525e-06	2.19857e-06	3.95719e-06
5096.2	5.6	5096.1	0.4219	5096.3	0.5218	7.71988e-06	2.15916e-06	3.66175e-06
5096.3	4.784	5096.2	0.4185	5096.4	0.4826	6.59498e-06	2.14176e-06	3.38666e-06
5096.4	4.253	5096.3	0.4191	5096.5	0.4462	5.86297e-06	2.14483e-06	3.13123e-06
5096.5	3.886	5096.4	0.4238	5096.6	0.4128	5.35704e-06	2.16888e-06	2.89684e-06
5096.6	3.63	5096.5	0.4324	5096.7	0.3823	5.00414e-06	2.2129e-06	2.68281e-06
5096.7	3.452	5096.6	0.4451	5096.8	0.3544	4.75875e-06	2.27789e-06	2.48702e-06
5096.8	3.33	5096.7	0.4621	5096.9	0.3292	4.59057e-06	2.36489e-06	2.31017e-06
5096.9	3.253	5096.8	0.4838	5097	0.3063	4.48442e-06	2.47595e-06	2.14947e-06
5097	3.212	5096.9	0.5106	5097.1	0.2857	4.4279e-06	2.6131e-06	2.00491e-06
5097.1	3.205	5097	0.5433	5097.2	0.2671	4.41825e-06	2.78045e-06	1.87438e-06
5097.2	3.236	5097.1	0.5827	5097.3	0.2506	4.46099e-06	2.98209e-06	1.75859e-06
5097.3	3.31	5097.2	0.6306	5097.4	0.2361	4.563e-06	3.22723e-06	1.65684e-06
5097.4	3.436	5097.3	0.69	5097.5	0.2239	4.7367e-06	3.53122e-06	1.57123e-06
5097.5	3.625	5097.4	0.77	5097.6	0.2143	4.99724e-06	3.94063e-06	1.50386e-06
5097.6	3.891	5097.5	0.9024	5097.7	0.2074	5.36394e-06	4.61822e-06	1.45544e-06
5097.7	4.255	5097.6	1.191	5097.8	0.2027	5.86573e-06	6.09519e-06	1.42245e-06
5097.8	4.744	5097.7	1.911	5097.9	0.1987	6.53984e-06	9.77994e-06	1.39438e-06
5097.9	5.392	5097.8	3.602	5098	0.1937	7.43314e-06	1.8434e-05	1.3593e-06
5098	6.265	5097.9	6.95	5098.1	0.1863	8.63661e-06	3.55681e-05	1.30737e-06
5098.1	7.573	5098	12.57	5098.2	0.1767	1.04398e-05	6.43296e-05	1.24e-06
5098.2	9.896	5098.1	21.16	5098.3	0.1664	1.36421e-05	0.000108291	1.16772e-06
5098.3	14.38	5098.2	32.44	5098.4	0.1572	1.98235e-05	0.000166018	1.10316e-06
5098.4	22.33	5098.3	42.35	5098.5	0.1502	3.0783e-05	0.000216735	1.05403e-06
5098.5	33.47	5098.4	45.04	5098.6	0.1455	4.61401e-05	0.000230502	1.02105e-06
5098.6	43.89	5098.5	39.66	5098.7	0.1426	6.05045e-05	0.000202968	1.0007e-06
5098.7	47.38	5098.6	30.35	5098.8	0.1408	6.53157e-05	0.000155322	9.88068e-07
5098.8	41.13	5098.7	20.72	5098.9	0.1399	5.66998e-05	0.000106039	9.81753e-07
5098.9	29.14	5098.8	12.52	5099	0.1396	4.01709e-05	6.40737e-05	9.79647e-07
5099	18.06	5098.9	6.736	5099.1	0.1399	2.48966e-05	3.44729e-05	9.81753e-07
5099.1	11.2	5099	3.465	5099.2	0.1409	1.54398e-05	1.77329e-05	9.8877e-07
5099.2	7.841	5099.1	1.987	5099.3	0.1424	1.08092e-05	1.01689e-05	9.99296e-07
5099.3	6.189	5099.2	1.419	5099.4	0.1446	8.53184e-06	7.26203e-06	1.01474e-06
5099.4	5.189	5099.3	1.203	5099.5	0.1475	7.15329e-06	6.1566e-06	1.03509e-06
5099.5	4.479	5099.4	1.099	5099.6	0.151	6.17452e-06	5.62436e-06	1.05965e-06
5099.6	3.957	5099.5	1.033	5099.7	0.1552	5.45492e-06	5.28659e-06	1.08912e-06
5099.7	3.573	5099.6	0.9851	5099.8	0.1602	4.92556e-06	5.04145e-06	1.12421e-06
5099.8	3.287	5099.7	0.9483	5099.9	0.1659	4.53129e-06	4.85312e-06	1.16421e-06
5099.9	3.072	5099.8	0.9203	5100	0.1724	4.2349e-06	4.70983e-06	1.20982e-06
5100	2.909	5099.9	0.8993	5100.1	0.1798	4.0102e-06	4.60235e-06	1.26175e-06
5100.1	2.785	5100	0.8845	5100.2	0.1881	3.83926e-06	4.52661e-06	1.32e-06
5100.2	2.691	5100.1	0.8755	5100.3	0.1973	3.70968e-06	4.48055e-06	1.38456e-06
5100.3	2.62	5100.2	0.8721	5100.4	0.2076	3.6118e-06	4.46315e-06	1.45684e-06
5100.4	2.568	5100.3	0.874	5100.5	0.2189	3.54012e-06	4.47288e-06	1.53614e-06
5100.5	2.533	5100.4	0.8805	5100.6	0.2314	3.49187e-06	4.50614e-06	1.62386e-06
5100.6	2.513	5100.5	0.8908	5100.7	0.2451	3.4643e-06	4.55885e-06	1.72e-06
5100.7	2.509	5100.6	0.904	5100.8	0.2602	3.45878e-06	4.62641e-06	1.82596e-06
5100.8	2.522	5100.7	0.9196	5100.9	0.2767	3.4767e-06	4.70624e-06	1.94175e-06
5100.9	2.556	5100.8	0.9374	5101	0.2946	3.52357e-06	4.79734e-06	2.06737e-06
5101	2.615	5100.9	0.9583	5101.1	0.3142	3.60491e-06	4.9043e-06	2.20491e-06
5101.1	2.703	5101	0.984	5101.2	0.3355	3.72622e-06	5.03582e-06	2.35438e-06
5101.2	2.826	5101.1	1.017	5101.3	0.3584	3.89578e-06	5.20471e-06	2.51509e-06
5101.3	2.991	5101.2	1.061	5101.4	0.383	4.12324e-06	5.42989e-06	2.68772e-06
5101.4	3.204	5101.3	1.118	5101.5	0.4094	4.41687e-06	5.7216e-06	2.87298e-06
5101.5	3.472	5101.4	1.193	5101.6	0.4374	4.78632e-06	6.10542e-06	3.06947e-06
5101.6	3.799	5101.5	1.3	5101.7	0.4671	5.23711e-06	6.65302e-06	3.27789e-06
5101.7	4.195	5101.6	1.491	5101.8	0.4984	5.78302e-06	7.6305e-06	3.49754e-06
5101.8	4.683	5101.7	1.936	5101.9	0.5311	6.45575e-06	9.90788e-06	3.72702e-06
5101.9	5.324	5101.8	3.086	5102	0.565	7.3394e-06	1.57932e-05	3.96491e-06
5102	6.386	5101.9	5.843	5102.1	0.6001	8.80342e-06	2.99028e-05	4.21123e-06
5102.1	8.945	5102	11.41	5102.2	0.6359	1.23311e-05	5.8393e-05	4.46245e-06
5102.2	15.93	5102.1	20.38	5102.3	0.6722	2.19603e-05	0.000104299	4.71719e-06
5102.3	31.11	5102.2	31.19	5102.4	0.7089	4.28867e-05	0.000159621	4.97474e-06
5102.4	52.21	5102.3	39.37	5102.5	0.7457	7.19741e-05	0.000201484	5.23298e-06
5102.5	65.86	5102.4	40.01	5102.6	0.7829	9.07913e-05	0.000204759	5.49403e-06
5102.6	59.76	5102.5	32.13	5102.7	0.8205	8.23821e-05	0.000164432	5.75789e-06
5102.7	39.29	5102.6	20.14	5102.8	0.8585	5.41632e-05	0.000103071	6.02456e-06
5102.8	20.41	5102.7	9.977	5102.9	0.8971	2.81362e-05	5.10594e-05	6.29544e-06
5102.9	10.6	5102.8	4.282	5103	0.9364	1.46126e-05	2.1914e-05	6.57123e-06
5103	6.937	5102.9	2.055	5103.1	0.9777	9.563e-06	1.05169e-05	6.86105e-06
5103.1	5.377	5103	1.393	5103.2	1.027	7.41246e-06	7.12897e-06	7.20702e-06
5103.2	4.376	5103.1	1.193	5103.3	1.115	6.03253e-06	6.10542e-06	7.82456e-06
5103.3	3.645	5103.2	1.092	5103.4	1.37	5.02481e-06	5.58854e-06	9.61403e-06
5103.4	3.109	5103.3	1.013	5103.5	2.165	4.28591e-06	5.18424e-06	1.5193e-05
5103.5	2.708	5103.4	0.9428	5103.6	4.193	3.73311e-06	4.82497e-06	2.94246e-05
5103.6	2.397	5103.5	0.8801	5103.7	8.111	3.30438e-06	4.50409e-06	5.69193e-05
5103.7	2.148	5103.6	0.8241	5103.8	13.62	2.96112e-06	4.2175e-06	9.55789e-05
5103.8	1.944	5103.7	0.7746	5103.9	18.86	2.6799e-06	3.96418e-06	0.000132351
5103.9	1.774	5103.8	0.7317	5104	21.26	2.44555e-06	3.74463e-06	0.000149193
5104	1.632	5103.9	0.6954	5104.1	19.59	2.24979e-06	3.55885e-06	0.000137474
5104.1	1.512	5104	0.6652	5104.2	14.91	2.08437e-06	3.4043e-06	0.000104632
5104.2	1.413	5104.1	0.6405	5104.3	9.642	1.94789e-06	3.27789e-06	6.76632e-05
5104.3	1.331	5104.2	0.621	5104.4	5.702	1.83485e-06	3.1781e-06	4.0014e-05
5104.4	1.266	5104.3	0.606	5104.5	3.575	1.74524e-06	3.10133e-06	2.50877e-05
5104.5	1.216	5104.4	0.5955	5104.6	2.745	1.67632e-06	3.04759e-06	1.92632e-05
5104.6	1.181	5104.5	0.589	5104.7	2.525	1.62807e-06	3.01433e-06	1.77193e-05
5104.7	1.157	5104.6	0.5866	5104.8	2.489	1.59498e-06	3.00205e-06	1.74667e-05
5104.8	1.137	5104.7	0.5883	5104.9	2.465	1.56741e-06	3.01075e-06	1.72982e-05
5104.9	1.115	5104.8	0.5942	5105	2.414	1.53708e-06	3.04094e-06	1.69403e-05
5105	1.087	5104.9	0.6045	5105.1	2.343	1.49848e-06	3.09365e-06	1.64421e-05
5105.1	1.053	5105	0.6195	5105.2	2.269	1.45161e-06	3.17042e-06	1.59228e-05
5105.2	1.016	5105.1	0.6396	5105.3	2.204	1.40061e-06	3.27329e-06	1.54667e-05
5105.3	0.9843	5105.2	0.6654	5105.4	2.156	1.35691e-06	3.40532e-06	1.51298e-05
5105.4	0.9623	5105.3	0.6972	5105.5	2.124	1.32658e-06	3.56807e-06	1.49053e-05
5105.5	0.9524	5105.4	0.7355	5105.6	2.104	1.31293e-06	3.76407e-06	1.47649e-05
5105.6	0.954	5105.5	0.7807	5105.7	2.092	1.31514e-06	3.99539e-06	1.46807e-05
5105.7	0.9649	5105.6	0.8337	5105.8	2.082	1.33016e-06	4.26663e-06	1.46105e-05
5105.8	0.9828	5105.7	0.8956	5105.9	2.071	1.35484e-06	4.58342e-06	1.45333e-05
5105.9	1.006	5105.8	0.9671	5106	2.059	1.38682e-06	4.94933e-06	1.44491e-05
5106	1.034	5105.9	1.048	5106.1	2.051	1.42542e-06	5.36336e-06	1.4393e-05
5106.1	1.067	5106	1.139	5106.2	2.054	1.47091e-06	5.82907e-06	1.4414e-05
5106.2	1.104	5106.1	1.237	5106.3	2.076	1.52192e-06	6.3306e-06	1.45684e-05
5106.3	1.146	5106.2	1.341	5106.4	2.125	1.57982e-06	6.86285e-06	1.49123e-05
5106.4	1.192	5106.3	1.449	5106.5	2.212	1.64323e-06	7.41556e-06	1.55228e-05
5106.5	1.242	5106.4	1.556	5106.6	2.347	1.71216e-06	7.96315e-06	1.64702e-05
5106.6	1.296	5106.5	1.647	5106.7	2.543	1.7866e-06	8.42886e-06	1.78456e-05
5106.7	1.354	5106.6	1.706	5106.8	2.805	1.86656e-06	8.73081e-06	1.96842e-05
5106.8	1.418	5106.7	1.722	5106.9	3.128	1.95478e-06	8.81269e-06	2.19509e-05
5106.9	1.488	5106.8	1.702	5107	3.478	2.05128e-06	8.71034e-06	2.4407e-05
5107	1.568	5106.9	1.656	5107.1	3.782	2.16157e-06	8.47492e-06	2.65403e-05
5107.1	1.658	5107	1.596	5107.2	3.944	2.28564e-06	8.16786e-06	2.76772e-05
5107.2	1.759	5107.1	1.528	5107.3	3.89	2.42487e-06	7.81986e-06	2.72982e-05
5107.3	1.871	5107.2	1.455	5107.4	3.626	2.57927e-06	7.44626e-06	2.54456e-05
5107.4	1.991	5107.3	1.38	5107.5	3.234	2.74469e-06	7.06244e-06	2.26947e-05
5107.5	2.121	5107.4	1.306	5107.6	2.817	2.9239e-06	6.68373e-06	1.97684e-05
5107.6	2.26	5107.5	1.235	5107.7	2.449	3.11552e-06	6.32037e-06	1.7186e-05
5107.7	2.407	5107.6	1.17	5107.8	2.159	3.31817e-06	5.98772e-06	1.51509e-05
5107.8	2.564	5107.7	1.112	5107.9	1.941	3.5346e-06	5.69089e-06	1.36211e-05
5107.9	2.732	5107.8	1.061	5108	1.776	3.7662e-06	5.42989e-06	1.24632e-05
5108	2.914	5107.9	1.018	5108.1	1.645	4.01709e-06	5.20983e-06	1.15439e-05
5108.1	3.116	5108	0.9817	5108.2	1.533	4.29556e-06	5.02405e-06	1.07579e-05
5108.2	3.345	5108.1	0.9503	5108.3	1.433	4.61125e-06	4.86336e-06	1.00561e-05
5108.3	3.615	5108.2	0.9221	5108.4	1.341	4.98346e-06	4.71904e-06	9.41052e-06
5108.4	3.947	5108.3	0.8952	5108.5	1.26	5.44114e-06	4.58137e-06	8.8421e-06
5108.5	4.372	5108.4	0.8688	5108.6	1.205	6.02702e-06	4.44626e-06	8.45614e-06
5108.6	4.93	5108.5	0.8428	5108.7	1.232	6.79625e-06	4.3132e-06	8.64561e-06
5108.7	5.69	5108.6	0.818	5108.8	1.486	7.84395e-06	4.18628e-06	1.04281e-05
5108.8	6.782	5108.7	0.7975	5108.9	2.242	9.34932e-06	4.08137e-06	1.57333e-05
5108.9	8.421	5108.8	0.8083	5109	3.834	1.16088e-05	4.13664e-06	2.69053e-05
5109	10.9	5108.9	1.029	5109.1	6.413	1.50262e-05	5.26612e-06	4.50035e-05
5109.1	14.55	5109	2.173	5109.2	9.661	2.00579e-05	1.11208e-05	6.77965e-05
5109.2	19.7	5109.1	5.78	5109.3	12.76	2.71574e-05	2.95803e-05	8.95439e-05
5109.3	26.59	5109.2	12.93	5109.4	14.75	3.66556e-05	6.6172e-05	0.000103509
5109.4	35.21	5109.3	21.33	5109.5	15.03	4.85387e-05	0.000109161	0.000105474
5109.5	45.28	5109.4	25.45	5109.6	13.68	6.24207e-05	0.000130246	9.6e-05
5109.6	56.15	5109.5	22.31	5109.7	11.43	7.74056e-05	0.000114176	8.02105e-05
5109.7	66.74	5109.6	15.13	5109.8	9.219	9.20044e-05	7.74309e-05	6.46947e-05
5109.8	75.45	5109.7	9.1	5109.9	7.707	0.000104012	4.65711e-05	5.40842e-05
5109.9	80.4	5109.8	5.953	5110	7.098	0.000110835	3.04657e-05	4.98105e-05
5110	80.23	5109.9	4.345	5110.1	7.233	0.000110601	2.22364e-05	5.07579e-05
5110.1	75.15	5110	3.042	5110.2	7.776	0.000103598	1.55681e-05	5.45684e-05
5110.2	67.78	5110.1	1.977	5110.3	8.362	9.34381e-05	1.01177e-05	5.86807e-05
5110.3	63.8	5110.2	1.394	5110.4	8.685	8.79515e-05	7.13408e-06	6.09474e-05
5110.4	70.77	5110.3	1.26	5110.5	8.541	9.756e-05	6.44831e-06	5.99368e-05
5110.5	93.4	5110.4	1.397	5110.6	7.875	0.000128757	7.14944e-06	5.52632e-05
5110.6	125.6	5110.5	1.682	5110.7	6.793	0.000173146	8.60798e-06	4.76702e-05
5110.7	149.8	5110.6	2.05	5110.8	5.512	0.000206507	1.04913e-05	3.86807e-05
5110.8	153.7	5110.7	2.435	5110.9	4.258	0.000211883	1.24616e-05	2.98807e-05
5110.9	147.5	5110.8	2.767	5111	3.193	0.000203336	1.41607e-05	2.2407e-05
5111	155.6	5110.9	2.994	5111.1	2.385	0.000214502	1.53224e-05	1.67368e-05
5111.1	194.6	5111	3.091	5111.2	1.825	0.000268266	1.58188e-05	1.2807e-05
5111.2	265.5	5111.1	3.062	5111.3	1.466	0.000366005	1.56704e-05	1.02877e-05
5111.3	357.2	5111.2	2.929	5111.4	1.247	0.000492418	1.49898e-05	8.75088e-06
5111.4	448.5	5111.3	2.722	5111.5	1.122	0.00061828	1.39304e-05	7.87368e-06
5111.5	507.6	5111.4	2.469	5111.6	1.058	0.000699752	1.26356e-05	7.42456e-06
5111.6	502.3	5111.5	2.19	5111.7	1.034	0.000692446	1.12078e-05	7.25614e-06
5111.7	423.9	5111.6	1.896	5111.8	1.042	0.000584367	9.70317e-06	7.31228e-06
5111.8	300.6	5111.7	1.613	5111.9	1.078	0.000414392	8.25486e-06	7.56491e-06
5111.9	179.1	5111.8	1.377	5112	1.143	0.000246898	7.04708e-06	8.02105e-06
5112	91.52	5111.9	1.206	5112.1	1.24	0.000126165	6.17195e-06	8.70175e-06
5112.1	43.77	5112	1.096	5112.2	1.376	6.03391e-05	5.60901e-06	9.65614e-06
5112.2	27.5	5112.1	1.031	5112.3	1.562	3.79101e-05	5.27636e-06	1.09614e-05
5112.3	36.45	5112.2	1.003	5112.4	1.807	5.02481e-05	5.13306e-06	1.26807e-05
5112.4	70.83	5112.3	1.007	5112.5	2.11	9.76427e-05	5.15353e-06	1.4807e-05
5112.5	123.3	5112.4	1.039	5112.6	2.443	0.000169975	5.3173e-06	1.71439e-05
5112.6	162.8	5112.5	1.098	5112.7	2.748	0.000224428	5.61924e-06	1.92842e-05
5112.7	154.9	5112.6	1.179	5112.8	2.962	0.000213537	6.03378e-06	2.0786e-05
5112.8	105.5	5112.7	1.283	5112.9	3.048	0.000145437	6.56602e-06	2.13895e-05
5112.9	54.24	5112.8	1.404	5113	3.01	7.47725e-05	7.18526e-06	2.11228e-05
5113	26.68	5112.9	1.536	5113.1	2.883	3.67797e-05	7.8608e-06	2.02316e-05
5113.1	20.11	5113	1.668	5113.2	2.711	2.77226e-05	8.53634e-06	1.90246e-05
5113.2	23.52	5113.1	1.788	5113.3	2.524	3.24235e-05	9.15046e-06	1.77123e-05
5113.3	29.54	5113.2	1.897	5113.4	2.336	4.07224e-05	9.70829e-06	1.6393e-05
5113.4	33.36	5113.3	2.008	5113.5	2.158	4.59884e-05	1.02764e-05	1.51439e-05
5113.5	31.92	5113.4	2.186	5113.6	2.002	4.40033e-05	1.11873e-05	1.40491e-05
5113.6	25.12	5113.5	2.631	5113.7	1.887	3.46292e-05	1.34647e-05	1.32421e-05
5113.7	15.99	5113.6	3.651	5113.8	1.834	2.2043e-05	1.86847e-05	1.28702e-05
5113.8	8.224	5113.7	5.237	5113.9	1.866	1.13372e-05	2.68014e-05	1.30947e-05
5113.9	3.528	5113.8	6.611	5114	1.999	4.86352e-06	3.38332e-05	1.40281e-05
5114	1.432	5113.9	6.874	5114.1	2.225	1.97408e-06	3.51791e-05	1.5614e-05
5114.1	0.7194	5114	6.163	5114.2	2.508	9.91729e-07	3.15404e-05	1.76e-05
5114.2	0.5161	5114.1	5.298	5114.3	2.787	7.1147e-07	2.71136e-05	1.95579e-05
5114.3	0.4488	5114.2	4.531	5114.4	2.999	6.18693e-07	2.31883e-05	2.10456e-05
5114.4	0.4143	5114.3	3.616	5114.5	3.093	5.71133e-07	1.85056e-05	2.17053e-05
5114.5	0.393	5114.4	2.61	5114.6	3.061	5.4177e-07	1.33572e-05	2.14807e-05
5114.6	0.3816	5114.5	1.835	5114.7	2.93	5.26055e-07	9.39099e-06	2.05614e-05
5114.7	0.3795	5114.6	1.437	5114.8	2.749	5.2316e-07	7.35415e-06	1.92912e-05
5114.8	0.3882	5114.7	1.325	5114.9	2.567	5.35153e-07	6.78096e-06	1.8014e-05
5114.9	0.4114	5114.8	1.354	5115	2.421	5.67135e-07	6.92938e-06	1.69895e-05
5115	0.4545	5114.9	1.443	5115.1	2.331	6.26551e-07	7.38485e-06	1.63579e-05
5115.1	0.5209	5115	1.57	5115.2	2.302	7.18087e-07	8.0348e-06	1.61544e-05
5115.2	0.6099	5115.1	1.742	5115.3	2.332	8.40778e-07	8.91505e-06	1.63649e-05
5115.3	0.7197	5115.2	1.979	5115.4	2.411	9.92142e-07	1.01279e-05	1.69193e-05
5115.4	0.8586	5115.3	2.318	5115.5	2.522	1.18362e-06	1.18628e-05	1.76982e-05
5115.5	1.053	5115.4	2.816	5115.6	2.638	1.45161e-06	1.44115e-05	1.85123e-05
5115.6	1.338	5115.5	3.549	5115.7	2.728	1.8445e-06	1.81627e-05	1.91439e-05
5115.7	1.729	5115.6	4.56	5115.8	2.766	2.38351e-06	2.33367e-05	1.94105e-05
5115.8	2.191	5115.7	5.775	5115.9	2.746	3.0204e-06	2.95548e-05	1.92702e-05
5115.9	2.648	5115.8	6.93	5116	2.682	3.6504e-06	3.54657e-05	1.88211e-05
5116	3.017	5115.9	7.658	5116.1	2.603	4.15908e-06	3.91914e-05	1.82667e-05
5116.1	3.247	5116	7.693	5116.2	2.533	4.47615e-06	3.93705e-05	1.77754e-05
5116.2	3.323	5116.1	7.017	5116.3	2.486	4.58092e-06	3.5911e-05	1.74456e-05
5116.3	3.255	5116.2	5.852	5116.4	2.476	4.48718e-06	2.99488e-05	1.73754e-05
5116.4	3.062	5116.3	4.538	5116.5	2.52	4.22112e-06	2.32242e-05	1.76842e-05
5116.5	2.777	5116.4	3.371	5116.6	2.637	3.82823e-06	1.72518e-05	1.85053e-05
5116.6	2.441	5116.5	2.491	5116.7	2.856	3.36504e-06	1.27482e-05	2.00421e-05
5116.7	2.105	5116.6	1.893	5116.8	3.218	2.90185e-06	9.68782e-06	2.25825e-05
5116.8	1.806	5116.7	1.509	5116.9	3.799	2.48966e-06	7.72262e-06	2.66596e-05
5116.9	1.566	5116.8	1.267	5117	4.735	2.15881e-06	6.48414e-06	3.32281e-05
5117	1.386	5116.9	1.111	5117.1	6.238	1.91067e-06	5.68577e-06	4.37754e-05
5117.1	1.254	5117	1.005	5117.2	8.541	1.7287e-06	5.1433e-06	5.99368e-05
5117.2	1.157	5117.1	0.9284	5117.3	11.76	1.59498e-06	4.75128e-06	8.25263e-05
5117.3	1.085	5117.2	0.8697	5117.4	15.69	1.49573e-06	4.45087e-06	0.000110105
5117.4	1.03	5117.3	0.824	5117.5	19.63	1.41991e-06	4.21699e-06	0.000137754
5117.5	0.9874	5117.4	0.7885	5117.6	22.49	1.36118e-06	4.03531e-06	0.000157825
5117.6	0.9542	5117.5	0.7612	5117.7	23.34	1.31541e-06	3.8956e-06	0.000163789
5117.7	0.9289	5117.6	0.7405	5117.8	21.97	1.28053e-06	3.78966e-06	0.000154175
5117.8	0.9105	5117.7	0.7248	5117.9	18.93	1.25517e-06	3.70931e-06	0.000132842
5117.9	0.899	5117.8	0.7128	5118	15.14	1.23932e-06	3.6479e-06	0.000106246
5118	0.8952	5117.9	0.7039	5118.1	11.48	1.23408e-06	3.60235e-06	8.05614e-05
5118.1	0.9004	5118	0.6976	5118.2	8.508	1.24125e-06	3.57011e-06	5.97053e-05
5118.2	0.9161	5118.1	0.6941	5118.3	6.357	1.26289e-06	3.5522e-06	4.46105e-05
5118.3	0.9437	5118.2	0.6946	5118.4	4.904	1.30094e-06	3.55476e-06	3.4414e-05
5118.4	0.9845	5118.3	0.7036	5118.5	3.94	1.35718e-06	3.60082e-06	2.76491e-05
5118.5	1.041	5118.4	0.7435	5118.6	3.286	1.43507e-06	3.80502e-06	2.30596e-05
5118.6	1.114	5118.5	0.9098	5118.7	2.82	1.5357e-06	4.65609e-06	1.97895e-05
5118.7	1.206	5118.6	1.512	5118.8	2.476	1.66253e-06	7.73797e-06	1.73754e-05
5118.8	1.316	5118.7	3.199	5118.9	2.212	1.81417e-06	1.63715e-05	1.55228e-05
5118.9	1.441	5118.8	6.607	5119	2.003	1.98649e-06	3.38127e-05	1.40561e-05
5119	1.577	5118.9	11.31	5119.1	1.825	2.17397e-06	5.78813e-05	1.2807e-05
5119.1	1.719	5119	15.28	5119.2	1.664	2.36973e-06	7.81986e-05	1.16772e-05
5119.2	1.862	5119.1	16.25	5119.3	1.51	2.56686e-06	8.31627e-05	1.05965e-05
5119.3	1.991	5119.2	13.81	5119.4	1.364	2.74469e-06	7.06755e-05	9.57193e-06
5119.4	2.086	5119.3	9.576	5119.5	1.234	2.87565e-06	4.90072e-05	8.65965e-06
5119.5	2.127	5119.4	5.602	5119.6	1.132	2.93218e-06	2.86694e-05	7.94386e-06
5119.6	2.102	5119.5	3.016	5119.7	1.067	2.89771e-06	1.5435e-05	7.48772e-06
5119.7	2.017	5119.6	1.793	5119.8	1.042	2.78053e-06	9.17605e-06	7.31228e-06
5119.8	1.888	5119.7	1.395	5119.9	1.057	2.6027e-06	7.1392e-06	7.41754e-06
5119.9	1.737	5119.8	1.368	5120	1.115	2.39454e-06	7.00102e-06	7.82456e-06
5120	1.582	5119.9	1.498	5120.1	1.22	2.18087e-06	7.66633e-06	8.5614e-06
5120.1	1.432	5120	1.747	5120.2	1.378	1.97408e-06	8.94063e-06	9.67017e-06
5120.2	1.293	5120.1	2.177	5120.3	1.602	1.78246e-06	1.11412e-05	1.12421e-05
5120.3	1.169	5120.2	2.816	5120.4	1.899	1.61152e-06	1.44115e-05	1.33263e-05
5120.4	1.068	5120.3	3.411	5120.5	2.272	1.47229e-06	1.74565e-05	1.59439e-05
5120.5	0.9958	5120.4	3.515	5120.6	2.701	1.37276e-06	1.79887e-05	1.89544e-05
5120.6	0.9537	5120.5	3.03	5120.7	3.139	1.31472e-06	1.55067e-05	2.20281e-05
5120.7	0.9378	5120.6	2.356	5120.8	3.514	1.2928e-06	1.20573e-05	2.46596e-05
5120.8	0.9414	5120.7	1.855	5120.9	3.737	1.29777e-06	9.49335e-06	2.62246e-05
5120.9	0.9578	5120.8	1.552	5121	3.735	1.32037e-06	7.94268e-06	2.62105e-05
5121	0.9818	5120.9	1.349	5121.1	3.489	1.35346e-06	6.90379e-06	2.44842e-05
5121.1	1.01	5121	1.192	5121.2	3.063	1.39234e-06	6.10031e-06	2.14947e-05
5121.2	1.04	5121.1	1.065	5121.3	2.577	1.43369e-06	5.45036e-06	1.80842e-05
5121.3	1.072	5121.2	0.9595	5121.4	2.148	1.47781e-06	4.91044e-06	1.50737e-05
5121.4	1.104	5121.3	0.8702	5121.5	1.849	1.52192e-06	4.45343e-06	1.29754e-05
5121.5	1.137	5121.4	0.7929	5121.6	1.699	1.56741e-06	4.05783e-06	1.19228e-05
5121.6	1.172	5121.5	0.7253	5121.7	1.682	1.61566e-06	3.71187e-06	1.18035e-05
5121.7	1.209	5121.6	0.6662	5121.8	1.79	1.66667e-06	3.40942e-06	1.25614e-05
5121.8	1.249	5121.7	0.6147	5121.9	2.055	1.72181e-06	3.14585e-06	1.44211e-05
5121.9	1.292	5121.8	0.5699	5122	2.588	1.78109e-06	2.91658e-06	1.81614e-05
5122	1.34	5121.9	0.5312	5122.1	3.593	1.84726e-06	2.71853e-06	2.5214e-05
5122.1	1.394	5122	0.4981	5122.2	5.276	1.9217e-06	2.54913e-06	3.70246e-05
5122.2	1.457	5122.1	0.4701	5122.3	7.634	2.00855e-06	2.40583e-06	5.35719e-05
5122.3	1.532	5122.2	0.4469	5122.4	10.26	2.11194e-06	2.2871e-06	7.2e-05
5122.4	1.622	5122.3	0.4281	5122.5	12.33	2.23601e-06	2.19089e-06	8.65263e-05
5122.5	1.731	5122.4	0.4133	5122.6	13.03	2.38627e-06	2.11515e-06	9.14386e-05
5122.6	1.862	5122.5	0.4025	5122.7	12.11	2.56686e-06	2.05988e-06	8.49825e-05
5122.7	2.019	5122.6	0.3964	5122.8	10.07	2.78329e-06	2.02866e-06	7.06667e-05
5122.8	2.204	5122.7	0.3974	5122.9	7.756	3.03832e-06	2.03378e-06	5.44281e-05
5122.9	2.427	5122.8	0.4092	5123	5.797	3.34574e-06	2.09417e-06	4.06807e-05
5123	2.701	5122.9	0.4357	5123.1	4.376	3.72346e-06	2.22979e-06	3.07088e-05
5123.1	3.06	5123	0.476	5123.2	3.405	4.21836e-06	2.43603e-06	2.38947e-05
5123.2	3.577	5123.1	0.5216	5123.3	2.734	4.93107e-06	2.6694e-06	1.9186e-05
5123.3	4.384	5123.2	0.5602	5123.4	2.256	6.04356e-06	2.86694e-06	1.58316e-05
5123.4	5.729	5123.3	0.5831	5123.5	1.906	7.89771e-06	2.98414e-06	1.33754e-05
5123.5	8.562	5123.4	0.5901	5123.6	1.65	1.18031e-05	3.01996e-06	1.15789e-05
5123.6	18.85	5123.5	0.588	5123.7	1.465	2.59857e-05	3.00921e-06	1.02807e-05
5123.7	54.12	5123.6	0.5834	5123.8	1.332	7.46071e-05	2.98567e-06	9.34737e-06
5123.8	118.9	5123.7	0.5792	5123.9	1.238	0.00016391	2.96418e-06	8.68772e-06
5123.9	162	5123.8	0.5763	5124	1.171	0.000223325	2.94933e-06	8.21754e-06
5124	132.7	5123.9	0.575	5124.1	1.123	0.000182934	2.94268e-06	7.8807e-06
5124.1	67.33	5124	0.5757	5124.2	1.087	9.28178e-05	2.94626e-06	7.62807e-06
5124.2	25.84	5124.1	0.5789	5124.3	1.061	3.56217e-05	2.96264e-06	7.44561e-06
5124.3	12.71	5124.2	0.5862	5124.4	1.04	1.75214e-05	3e-06	7.29824e-06
5124.4	9.224	5124.3	0.6005	5124.5	1.022	1.27157e-05	3.07318e-06	7.17193e-06
5124.5	7.501	5124.4	0.6259	5124.6	1.009	1.03405e-05	3.20317e-06	7.0807e-06
5124.6	6.272	5124.5	0.6674	5124.7	0.9984	8.64626e-06	3.41556e-06	7.00631e-06
5124.7	5.289	5124.6	0.7291	5124.8	0.9915	7.29115e-06	3.73132e-06	6.95789e-06
5124.8	4.442	5124.7	0.811	5124.9	0.9893	6.12352e-06	4.15046e-06	6.94245e-06
5124.9	3.705	5124.8	0.9068	5125	0.995	5.10753e-06	4.64074e-06	6.98245e-06
5125	3.087	5124.9	1.003	5125.1	1.017	4.25558e-06	5.13306e-06	7.13684e-06
5125.1	2.601	5125	1.082	5125.2	1.078	3.58561e-06	5.53736e-06	7.56491e-06
5125.2	2.238	5125.1	1.128	5125.3	1.223	3.08519e-06	5.77277e-06	8.58245e-06
5125.3	1.977	5125.2	1.134	5125.4	1.532	2.72539e-06	5.80348e-06	1.07509e-05
5125.4	1.791	5125.3	1.11	5125.5	2.109	2.46898e-06	5.68066e-06	1.48e-05
5125.5	1.657	5125.4	1.076	5125.6	3.019	2.28426e-06	5.50665e-06	2.1186e-05
5125.6	1.561	5125.5	1.053	5125.7	4.214	2.15192e-06	5.38895e-06	2.95719e-05
5125.7	1.493	5125.6	1.059	5125.8	5.484	2.05817e-06	5.41965e-06	3.84842e-05
5125.8	1.448	5125.7	1.105	5125.9	6.512	1.99614e-06	5.65507e-06	4.56982e-05
5125.9	1.422	5125.8	1.21	5126	7.012	1.9603e-06	6.19243e-06	4.9207e-05
5126	1.415	5125.9	1.413	5126.1	6.868	1.95065e-06	7.23132e-06	4.81965e-05
5126.1	1.425	5126	1.778	5126.2	6.225	1.96443e-06	9.09928e-06	4.36842e-05
5126.2	1.453	5126.1	2.393	5126.3	5.444	2.00303e-06	1.22467e-05	3.82035e-05
5126.3	1.5	5126.2	3.343	5126.4	4.985	2.06782e-06	1.71085e-05	3.49825e-05
5126.4	1.568	5126.3	4.652	5126.5	5.289	2.16157e-06	2.38076e-05	3.71158e-05
5126.5	1.656	5126.4	6.22	5126.6	6.675	2.28288e-06	3.18321e-05	4.68421e-05
5126.6	1.768	5126.5	7.78	5126.7	9.238	2.43728e-06	3.98158e-05	6.48281e-05
5126.7	1.904	5126.6	8.974	5126.8	12.72	2.62476e-06	4.59263e-05	8.92632e-05
5126.8	2.066	5126.7	9.481	5126.9	16.45	2.84808e-06	4.8521e-05	0.000115439
5126.9	2.256	5126.8	9.141	5127	19.46	3.11001e-06	4.6781e-05	0.000136561
5127	2.474	5126.9	8.017	5127.1	20.77	3.41053e-06	4.10287e-05	0.000145754
5127.1	2.724	5127	6.43	5127.2	19.89	3.75517e-06	3.29069e-05	0.000139579
5127.2	3.01	5127.1	4.862	5127.3	17.15	4.14943e-06	2.48823e-05	0.000120351
5127.3	3.346	5127.2	3.712	5127.4	13.45	4.61263e-06	1.89969e-05	9.4386e-05
5127.4	3.755	5127.3	3.17	5127.5	9.82	5.17645e-06	1.62231e-05	6.89123e-05
5127.5	4.282	5127.4	3.273	5127.6	6.916	5.90295e-06	1.67503e-05	4.85333e-05
5127.6	4.985	5127.5	3.919	5127.7	4.909	6.87207e-06	2.00563e-05	3.44491e-05
5127.7	5.952	5127.6	4.752	5127.8	3.65	8.20513e-06	2.43193e-05	2.5614e-05
5127.8	7.441	5127.7	5.24	5127.9	2.902	1.02578e-05	2.68168e-05	2.03649e-05
5127.9	10.35	5127.8	5.057	5128	2.465	1.4268e-05	2.58802e-05	1.72982e-05
5128	15.99	5127.9	4.35	5128.1	2.205	2.2043e-05	2.2262e-05	1.54737e-05
5128.1	23.17	5128	3.554	5128.2	2.045	3.1941e-05	1.81883e-05	1.43509e-05
5128.2	26.58	5128.1	3.013	5128.3	1.942	3.66419e-05	1.54197e-05	1.36281e-05
5128.3	22.89	5128.2	2.804	5128.4	1.876	3.1555e-05	1.43501e-05	1.31649e-05
5128.4	15.83	5128.3	2.837	5128.5	1.837	2.18224e-05	1.45189e-05	1.28912e-05
5128.5	10.63	5128.4	2.987	5128.6	1.822	1.4654e-05	1.52866e-05	1.2786e-05
5128.6	8.343	5128.5	3.142	5128.7	1.831	1.15012e-05	1.60798e-05	1.28491e-05
5128.7	7.698	5128.6	3.208	5128.8	1.864	1.06121e-05	1.64176e-05	1.30807e-05
5128.8	7.843	5128.7	3.148	5128.9	1.926	1.0812e-05	1.61105e-05	1.35158e-05
5128.9	8.498	5128.8	2.995	5129	2.024	1.17149e-05	1.53275e-05	1.42035e-05
5129	9.548	5128.9	2.819	5129.1	2.174	1.31624e-05	1.44268e-05	1.52561e-05
5129.1	10.91	5129	2.681	5129.2	2.404	1.504e-05	1.37206e-05	1.68702e-05
5129.2	12.54	5129.1	2.63	5129.3	2.745	1.7287e-05	1.34596e-05	1.92632e-05
5129.3	14.49	5129.2	2.712	5129.4	3.234	1.99752e-05	1.38792e-05	2.26947e-05
5129.4	16.83	5129.3	2.982	5129.5	3.882	2.3201e-05	1.5261e-05	2.72421e-05
5129.5	19.63	5129.4	3.523	5129.6	4.631	2.70609e-05	1.80297e-05	3.24982e-05
5129.6	22.84	5129.5	4.496	5129.7	5.328	3.14861e-05	2.30092e-05	3.73895e-05
5129.7	26.18	5129.6	6.209	5129.8	5.771	3.60904e-05	3.17758e-05	4.04982e-05
5129.8	29.05	5129.7	9.111	5129.9	5.82	4.00469e-05	4.66274e-05	4.08421e-05
5129.9	30.69	5129.8	13.6	5130	5.5	4.23077e-05	6.96008e-05	3.85965e-05
5130	30.52	5129.9	19.65	5130.1	5	4.20733e-05	0.000100563	3.50877e-05
5130.1	28.39	5130	26.33	5130.2	4.604	3.9137e-05	0.000134749	3.23088e-05
5130.2	24.96	5130.1	31.51	5130.3	4.659	3.44086e-05	0.000161259	3.26947e-05
5130.3	21.45	5130.2	32.75	5130.4	5.529	2.95699e-05	0.000167605	3.88e-05
5130.4	18.95	5130.3	29.13	5130.5	7.451	2.61235e-05	0.000149079	5.22877e-05
5130.5	17.78	5130.4	22.2	5130.6	10.24	2.45106e-05	0.000113613	7.18596e-05
5130.6	17.57	5130.5	14.78	5130.7	13.14	2.42211e-05	7.56397e-05	9.22105e-05
5130.7	17.65	5130.6	8.958	5130.8	15.04	2.43314e-05	4.58444e-05	0.000105544
5130.8	17.41	5130.7	5.304	5130.9	15.18	2.40006e-05	2.71443e-05	0.000106526
5130.9	16.53	5130.8	3.365	5131	13.57	2.27874e-05	1.72211e-05	9.52281e-05
5131	15.06	5130.9	2.47	5131.1	10.93	2.0761e-05	1.26407e-05	7.67018e-05
5131.1	13.36	5131	2.129	5131.2	8.146	1.84174e-05	1.08956e-05	5.71649e-05
5131.2	11.79	5131.1	2.076	5131.3	5.818	1.62531e-05	1.06244e-05	4.08281e-05
5131.3	10.46	5131.2	2.221	5131.4	4.136	1.44196e-05	1.13664e-05	2.90246e-05
5131.4	9.353	5131.3	2.606	5131.5	3.015	1.28936e-05	1.33367e-05	2.11579e-05
5131.5	8.434	5131.4	3.378	5131.6	2.286	1.16267e-05	1.72876e-05	1.60421e-05
5131.6	7.659	5131.5	4.666	5131.7	1.807	1.05583e-05	2.38792e-05	1.26807e-05
5131.7	6.987	5131.6	6.299	5131.8	1.488	9.63193e-06	3.22364e-05	1.04421e-05
5131.8	6.388	5131.7	7.603	5131.9	1.272	8.80618e-06	3.89099e-05	8.92631e-06
5131.9	5.841	5131.8	7.728	5132	1.128	8.05211e-06	3.95496e-05	7.91579e-06
5132	5.335	5131.9	6.461	5132.1	1.03	7.35456e-06	3.30655e-05	7.22807e-06
5132.1	4.865	5132	4.55	5132.2	0.9637	6.70664e-06	2.32856e-05	6.76281e-06
5132.2	4.438	5132.1	2.972	5132.3	0.9168	6.118e-06	1.52098e-05	6.43368e-06
5132.3	4.07	5132.2	2.078	5132.4	0.8825	5.6107e-06	1.06346e-05	6.19298e-06
5132.4	3.791	5132.3	1.649	5132.5	0.8566	5.22608e-06	8.4391e-06	6.01123e-06
5132.5	3.622	5132.4	1.406	5132.6	0.8366	4.99311e-06	7.1955e-06	5.87088e-06
5132.6	3.565	5132.5	1.214	5132.7	0.8209	4.91453e-06	6.2129e-06	5.7607e-06
5132.7	3.611	5132.6	1.036	5132.8	0.8085	4.97794e-06	5.30194e-06	5.67368e-06
5132.8	3.753	5132.7	0.8746	5132.9	0.7989	5.1737e-06	4.47595e-06	5.60631e-06
5132.9	3.996	5132.8	0.7498	5133	0.7919	5.50868e-06	3.83726e-06	5.55719e-06
5133	4.355	5132.9	0.6798	5133.1	0.7871	6.00358e-06	3.47902e-06	5.52351e-06
5133.1	4.843	5133	0.6825	5133.2	0.7843	6.67632e-06	3.49284e-06	5.50386e-06
5133.2	5.429	5133.1	0.7876	5133.3	0.7835	7.48415e-06	4.03071e-06	5.49824e-06
5133.3	6.007	5133.2	1.028	5133.4	0.7847	8.28095e-06	5.261e-06	5.50666e-06
5133.4	6.418	5133.3	1.383	5133.5	0.7877	8.84753e-06	7.07779e-06	5.52772e-06
5133.5	6.517	5133.4	1.707	5133.6	0.7928	8.98401e-06	8.73593e-06	5.56351e-06
5133.6	6.258	5133.5	1.775	5133.7	0.8002	8.62696e-06	9.08393e-06	5.61544e-06
5133.7	5.71	5133.6	1.489	5133.8	0.8105	7.87152e-06	7.62027e-06	5.68772e-06
5133.8	5.013	5133.7	1.004	5133.9	0.8242	6.91067e-06	5.13818e-06	5.78386e-06
5133.9	4.315	5133.8	0.5684	5134	0.842	5.94844e-06	2.9089e-06	5.90877e-06
5134	3.705	5133.9	0.3038	5134.1	0.8648	5.10753e-06	1.55476e-06	6.06877e-06
5134.1	3.21	5134	0.1825	5134.2	0.8942	4.42514e-06	9.33982e-07	6.27509e-06
5134.2	2.81	5134.1	0.134	5134.3	0.9334	3.87372e-06	6.85773e-07	6.55017e-06
5134.3	2.48	5134.2	0.1122	5134.4	0.9872	3.4188e-06	5.74207e-07	6.92772e-06
5134.4	2.205	5134.3	0.099	5134.5	1.066	3.0397e-06	5.06653e-07	7.4807e-06
5134.5	1.989	5134.4	0.08891	5134.6	1.195	2.74194e-06	4.55015e-07	8.38596e-06
5134.6	1.865	5134.5	0.08053	5134.7	1.43	2.571e-06	4.12129e-07	1.00351e-05
5134.7	1.941	5134.6	0.07334	5134.8	1.882	2.67577e-06	3.75333e-07	1.3207e-05
5134.8	2.455	5134.7	0.06703	5134.9	2.695	3.38434e-06	3.4304e-07	1.89123e-05
5134.9	3.801	5134.8	0.06146	5135	3.955	5.23987e-06	3.14534e-07	2.77544e-05
5135	6.328	5134.9	0.05651	5135.1	5.531	8.72346e-06	2.89202e-07	3.8814e-05
5135.1	9.87	5135	0.05212	5135.2	7.027	1.36063e-05	2.66735e-07	4.93123e-05
5135.2	13.38	5135.1	0.0482	5135.3	7.986	1.8445e-05	2.46673e-07	5.60421e-05
5135.3	15.29	5135.2	0.04471	5135.4	8.166	2.1078e-05	2.28813e-07	5.73053e-05
5135.4	14.64	5135.3	0.0416	5135.5	7.651	2.0182e-05	2.12897e-07	5.36912e-05
5135.5	11.9	5135.4	0.03887	5135.6	6.733	1.64047e-05	1.98925e-07	4.72491e-05
5135.6	8.521	5135.5	0.03653	5135.7	5.709	1.17466e-05	1.8695e-07	4.00632e-05
5135.7	5.759	5135.6	0.0346	5135.8	4.763	7.93907e-06	1.77073e-07	3.34246e-05
5135.8	4.054	5135.7	0.03315	5135.9	3.96	5.58864e-06	1.69652e-07	2.77895e-05
5135.9	3.223	5135.8	0.0322	5136	3.319	4.44307e-06	1.6479e-07	2.32912e-05
5136	2.914	5135.9	0.03172	5136.1	2.841	4.01709e-06	1.62334e-07	1.99368e-05
5136.1	2.869	5136	0.03167	5136.2	2.514	3.95506e-06	1.62078e-07	1.76421e-05
5136.2	2.959	5136.1	0.03203	5136.3	2.304	4.07913e-06	1.6392e-07	1.61684e-05
5136.3	3.132	5136.2	0.03285	5136.4	2.171	4.31762e-06	1.68117e-07	1.52351e-05
5136.4	3.371	5136.3	0.03425	5136.5	2.088	4.64709e-06	1.75281e-07	1.46526e-05
5136.5	3.695	5136.4	0.03636	5136.6	2.041	5.09374e-06	1.8608e-07	1.43228e-05
5136.6	4.164	5136.5	0.03935	5136.7	2.026	5.74028e-06	2.01382e-07	1.42175e-05
5136.7	4.913	5136.6	0.04341	5136.8	2.046	6.77281e-06	2.2216e-07	1.43579e-05
5136.8	6.262	5136.7	0.04879	5136.9	2.09	8.63248e-06	2.49693e-07	1.46667e-05
5136.9	8.778	5136.8	0.0558	5137	2.133	1.21009e-05	2.85568e-07	1.49684e-05
5137	12.79	5136.9	0.06478	5137.1	2.139	1.76317e-05	3.31525e-07	1.50105e-05
5137.1	17.33	5137	0.07608	5137.2	2.069	2.38903e-05	3.89355e-07	1.45193e-05
5137.2	19.88	5137.1	0.08998	5137.3	1.9	2.74056e-05	4.60491e-07	1.33333e-05
5137.3	18.45	5137.2	0.1066	5137.4	1.642	2.54342e-05	5.45548e-07	1.15228e-05
5137.4	13.88	5137.3	0.1256	5137.5	1.347	1.91343e-05	6.42784e-07	9.45263e-06
5137.5	8.976	5137.4	0.1464	5137.6	1.087	1.23739e-05	7.49232e-07	7.62807e-06
5137.6	5.636	5137.5	0.1682	5137.7	0.9093	7.76951e-06	8.60798e-07	6.38105e-06
5137.7	3.895	5137.6	0.19	5137.8	0.8222	5.36945e-06	9.72364e-07	5.76982e-06
5137.8	3.037	5137.7	0.2112	5137.9	0.8035	4.18666e-06	1.08086e-06	5.63859e-06
5137.9	2.539	5137.8	0.231	5138	0.8259	3.50014e-06	1.18219e-06	5.79579e-06
5138	2.195	5137.9	0.2479	5138.1	0.871	3.02592e-06	1.26868e-06	6.11228e-06
5138.1	1.938	5138	0.2603	5138.2	0.9286	2.67163e-06	1.33214e-06	6.51649e-06
5138.2	1.743	5138.1	0.2667	5138.3	0.9928	2.40281e-06	1.36489e-06	6.96702e-06
5138.3	1.596	5138.2	0.2663	5138.4	1.058	2.20017e-06	1.36285e-06	7.42456e-06
5138.4	1.487	5138.3	0.2591	5138.5	1.117	2.0499e-06	1.326e-06	7.83859e-06
5138.5	1.414	5138.4	0.246	5138.6	1.161	1.94927e-06	1.25896e-06	8.14737e-06
5138.6	1.371	5138.5	0.2288	5138.7	1.181	1.88999e-06	1.17093e-06	8.28772e-06
5138.7	1.358	5138.6	0.2096	5138.8	1.172	1.87207e-06	1.07267e-06	8.22456e-06
5138.8	1.374	5138.7	0.1898	5138.9	1.133	1.89413e-06	9.71341e-07	7.95088e-06
5138.9	1.423	5138.8	0.1709	5139	1.073	1.96168e-06	8.74616e-07	7.52982e-06
5139	1.515	5138.9	0.1537	5139.1	1.001	2.0885e-06	7.86592e-07	7.02456e-06
5139.1	1.666	5139	0.1389	5139.2	0.9288	2.29666e-06	7.1085e-07	6.51789e-06
5139.2	1.901	5139.1	0.1275	5139.3	0.8605	2.62062e-06	6.52508e-07	6.03859e-06
5139.3	2.258	5139.2	0.1246	5139.4	0.7985	3.11277e-06	6.37666e-07	5.60351e-06
5139.4	2.783	5139.3	0.1611	5139.5	0.7431	3.8365e-06	8.24463e-07	5.21474e-06
5139.5	3.537	5139.4	0.374	5139.6	0.6943	4.87593e-06	1.91402e-06	4.87228e-06
5139.6	4.606	5139.5	1.237	5139.7	0.6519	6.3496e-06	6.3306e-06	4.57474e-06
5139.7	6.128	5139.6	4.039	5139.8	0.6157	8.44775e-06	2.06704e-05	4.3207e-06
5139.8	8.251	5139.7	11.43	5139.9	0.5858	1.13744e-05	5.84954e-05	4.11088e-06
5139.9	10.87	5139.8	26.96	5140	0.5619	1.49848e-05	0.000137973	3.94316e-06
5140	13.28	5139.9	52.04	5140.1	0.5432	1.83071e-05	0.000266325	3.81193e-06
5140.1	14.37	5140	80.93	5140.2	0.5293	1.98098e-05	0.000414176	3.71438e-06
5140.2	13.56	5140.1	99.25	5140.3	0.5195	1.86931e-05	0.000507932	3.64561e-06
5140.3	11.41	5140.2	93.45	5140.4	0.5139	1.57293e-05	0.00047825	3.60631e-06
5140.4	8.933	5140.3	65.55	5140.5	0.5132	1.23146e-05	0.000335466	3.6014e-06
5140.5	6.768	5140.4	33.1	5140.6	0.5197	9.33002e-06	0.000169396	3.64702e-06
5140.6	5.076	5140.5	11.59	5140.7	0.5385	6.99752e-06	5.93142e-05	3.77895e-06
5140.7	3.816	5140.6	2.784	5140.8	0.5804	5.26055e-06	1.42477e-05	4.07298e-06
5140.8	2.93	5140.7	0.5918	5140.9	0.667	4.03915e-06	3.02866e-06	4.6807e-06
5140.9	2.362	5140.8	0.3093	5141	0.8379	3.25613e-06	1.58291e-06	5.88e-06
5141	2.063	5140.9	0.3646	5141.1	1.157	2.84395e-06	1.86592e-06	8.1193e-06
5141.1	2.021	5141	0.4916	5141.2	1.71	2.78605e-06	2.51586e-06	1.2e-05
5141.2	2.293	5141.1	0.6448	5141.3	2.597	3.16101e-06	3.2999e-06	1.82246e-05
5141.3	3.067	5141.2	0.7711	5141.4	3.896	4.22801e-06	3.94626e-06	2.73403e-05
5141.4	4.745	5141.3	0.823	5141.5	5.628	6.54122e-06	4.21187e-06	3.94947e-05
5141.5	8.028	5141.4	0.806	5141.6	7.714	1.1067e-05	4.12487e-06	5.41333e-05
5141.6	13.94	5141.5	0.7728	5141.7	9.925	1.9217e-05	3.95496e-06	6.96491e-05
5141.7	23.59	5141.6	0.7698	5141.8	11.88	3.252e-05	3.93961e-06	8.33684e-05
5141.8	37.4	5141.7	0.8065	5141.9	13.13	5.15578e-05	4.12743e-06	9.21403e-05
5141.9	54.1	5141.8	0.87	5142	13.34	7.45795e-05	4.45241e-06	9.3614e-05
5142	70.17	5141.9	0.946	5142.1	12.52	9.67328e-05	4.84135e-06	8.78596e-05
5142.1	80.8	5142	1.026	5142.2	11.13	0.000111387	5.25077e-06	7.81053e-05
5142.2	82.04	5142.1	1.106	5142.3	9.771	0.000113096	5.66018e-06	6.85684e-05
5142.3	73.09	5142.2	1.181	5142.4	8.586	0.000100758	6.04401e-06	6.02526e-05
5142.4	56.92	5142.3	1.247	5142.5	7.158	7.84671e-05	6.38178e-06	5.02316e-05
5142.5	38.83	5142.4	1.301	5142.6	5.278	5.35291e-05	6.65814e-06	3.70386e-05
5142.6	23.54	5142.5	1.341	5142.7	3.412	3.24511e-05	6.86285e-06	2.39439e-05
5142.7	13.1	5142.6	1.364	5142.8	2.125	1.8059e-05	6.98055e-06	1.49123e-05
5142.8	7.113	5142.7	1.373	5142.9	1.497	9.80562e-06	7.02661e-06	1.05053e-05
5142.9	4.131	5142.8	1.37	5143	1.266	5.69479e-06	7.01126e-06	8.88421e-06
5143	2.813	5142.9	1.36	5143.1	1.192	3.87786e-06	6.96008e-06	8.36491e-06
5143.1	2.296	5143	1.348	5143.2	1.161	3.16515e-06	6.89867e-06	8.14737e-06
5143.2	2.132	5143.1	1.338	5143.3	1.141	2.93907e-06	6.84749e-06	8.00702e-06
5143.3	2.118	5143.2	1.336	5143.4	1.122	2.91977e-06	6.83726e-06	7.87368e-06
5143.4	2.164	5143.3	1.347	5143.5	1.103	2.98318e-06	6.89355e-06	7.74035e-06
5143.5	2.235	5143.4	1.377	5143.6	1.084	3.08106e-06	7.04708e-06	7.60702e-06
5143.6	2.315	5143.5	1.429	5143.7	1.063	3.19134e-06	7.3132e-06	7.45965e-06
5143.7	2.401	5143.6	1.51	5143.8	1.042	3.3099e-06	7.72774e-06	7.31228e-06
5143.8	2.494	5143.7	1.624	5143.9	1.021	3.4381e-06	8.31116e-06	7.16491e-06
5143.9	2.597	5143.8	1.777	5144	1	3.58009e-06	9.09417e-06	7.01754e-06
5144	2.715	5143.9	1.972	5144.1	0.9807	3.74276e-06	1.00921e-05	6.8821e-06
5144.1	2.853	5144	2.227	5144.2	0.9621	3.933e-06	1.13971e-05	6.75158e-06
5144.2	3.019	5144.1	2.63	5144.3	0.9451	4.16184e-06	1.34596e-05	6.63228e-06
5144.3	3.226	5144.2	3.453	5144.4	0.9301	4.4472e-06	1.76714e-05	6.52702e-06
5144.4	3.497	5144.3	5.234	5144.5	0.9176	4.82079e-06	2.67861e-05	6.4393e-06
5144.5	3.868	5144.4	8.484	5144.6	0.9078	5.33223e-06	4.34186e-05	6.37052e-06
5144.6	4.412	5144.5	12.75	5144.7	0.9008	6.08216e-06	6.52508e-05	6.3214e-06
5144.7	5.286	5144.6	16	5144.8	0.8965	7.28701e-06	8.18833e-05	6.29123e-06
5144.8	6.875	5144.7	15.98	5144.9	0.8947	9.47753e-06	8.1781e-05	6.27859e-06
5144.9	10.05	5144.8	12.61	5145	0.8956	1.38544e-05	6.45343e-05	6.28491e-06
5145	16.26	5144.9	8.137	5145.1	0.8998	2.24152e-05	4.16428e-05	6.31438e-06
5145.1	26.55	5145	4.708	5145.2	0.9098	3.66005e-05	2.40942e-05	6.38456e-06
5145.2	39.25	5145.1	2.821	5145.3	0.9305	5.41081e-05	1.44371e-05	6.52982e-06
5145.3	49.47	5145.2	1.961	5145.4	0.9738	6.81969e-05	1.00358e-05	6.83368e-06
5145.4	52.81	5145.3	1.571	5145.5	1.064	7.28012e-05	8.03992e-06	7.46666e-06
5145.5	49.24	5145.4	1.366	5145.6	1.252	6.78798e-05	6.99079e-06	8.78596e-06
5145.6	42.07	5145.5	1.243	5145.7	1.625	5.79956e-05	6.36131e-06	1.14035e-05
5145.7	34.49	5145.6	1.186	5145.8	2.318	4.75462e-05	6.0696e-06	1.62667e-05
5145.8	28.61	5145.7	1.211	5145.9	3.491	3.94403e-05	6.19754e-06	2.44982e-05
5145.9	26.14	5145.8	1.343	5146	5.255	3.60353e-05	6.87308e-06	3.68772e-05
5146	27.99	5145.9	1.594	5146.1	7.584	3.85856e-05	8.15763e-06	5.32211e-05
5146.1	33.12	5146	1.943	5146.2	10.23	4.56576e-05	9.94371e-06	7.17895e-05
5146.2	38.29	5146.1	2.338	5146.3	12.65	5.27847e-05	1.19652e-05	8.87719e-05
5146.3	39.68	5146.2	2.716	5146.4	14.2	5.47009e-05	1.38997e-05	9.96491e-05
5146.4	35.35	5146.3	3.014	5146.5	14.55	4.87317e-05	1.54248e-05	0.000102105
5146.5	26.67	5146.4	3.191	5146.6	14.51	3.67659e-05	1.63306e-05	0.000101825
5146.6	17.13	5146.5	3.24	5146.7	16.25	2.36146e-05	1.65814e-05	0.000114035
5146.7	9.741	5146.6	3.182	5146.8	21.71	1.34285e-05	1.62845e-05	0.000152351
5146.8	5.409	5146.7	3.055	5146.9	29.56	7.45658e-06	1.56346e-05	0.000207439
5146.9	3.404	5146.8	2.907	5147	34.52	4.69258e-06	1.48772e-05	0.000242246
5147	2.622	5146.9	2.789	5147.1	32.16	3.61456e-06	1.42733e-05	0.000225684
5147.1	2.329	5147	2.758	5147.2	23.73	3.21064e-06	1.41146e-05	0.000166526
5147.2	2.2	5147.1	2.839	5147.3	14.4	3.03281e-06	1.45292e-05	0.000101053
5147.3	2.122	5147.2	3.004	5147.4	7.969	2.92528e-06	1.53736e-05	5.59228e-05
5147.4	2.067	5147.3	3.174	5147.5	4.851	2.84946e-06	1.62436e-05	3.40421e-05
5147.5	2.027	5147.4	3.283	5147.6	3.73	2.79432e-06	1.68014e-05	2.61754e-05
5147.6	1.998	5147.5	3.324	5147.7	3.367	2.75434e-06	1.70113e-05	2.36281e-05
5147.7	1.98	5147.6	3.363	5147.8	3.147	2.72953e-06	1.72108e-05	2.20842e-05
5147.8	1.972	5147.7	3.523	5147.9	2.9	2.7185e-06	1.80297e-05	2.03509e-05
5147.9	1.975	5147.8	3.95	5148	2.636	2.72264e-06	2.02149e-05	1.84982e-05
5148	1.989	5147.9	4.744	5148.1	2.392	2.74194e-06	2.42784e-05	1.6786e-05
5148.1	2.013	5148	5.848	5148.2	2.191	2.77502e-06	2.99284e-05	1.53754e-05
5148.2	2.05	5148.1	7.007	5148.3	2.036	2.82603e-06	3.58598e-05	1.42877e-05
5148.3	2.098	5148.2	7.863	5148.4	1.919	2.8922e-06	4.02405e-05	1.34667e-05
5148.4	2.158	5148.3	8.132	5148.5	1.831	2.97491e-06	4.16172e-05	1.28491e-05
5148.5	2.231	5148.4	7.742	5148.6	1.764	3.07554e-06	3.96213e-05	1.23789e-05
5148.6	2.315	5148.5	6.882	5148.7	1.712	3.19134e-06	3.52201e-05	1.2014e-05
5148.7	2.413	5148.6	5.895	5148.8	1.67	3.32644e-06	3.01689e-05	1.17193e-05
5148.8	2.526	5148.7	5.072	5148.9	1.637	3.48222e-06	2.5957e-05	1.14877e-05
5148.9	2.655	5148.8	4.536	5149	1.611	3.66005e-06	2.32139e-05	1.13053e-05
5149	2.803	5148.9	4.269	5149.1	1.592	3.86407e-06	2.18475e-05	1.11719e-05
5149.1	2.971	5149	4.196	5149.2	1.582	4.09567e-06	2.14739e-05	1.11018e-05
5149.2	3.163	5149.1	4.25	5149.3	1.579	4.36035e-06	2.17503e-05	1.10807e-05
5149.3	3.386	5149.2	4.382	5149.4	1.583	4.66777e-06	2.24258e-05	1.11088e-05
5149.4	3.654	5149.3	4.564	5149.5	1.593	5.03722e-06	2.33572e-05	1.11789e-05
5149.5	3.998	5149.4	4.791	5149.6	1.609	5.51144e-06	2.45189e-05	1.12912e-05
5149.6	4.478	5149.5	5.094	5149.7	1.63	6.17315e-06	2.60696e-05	1.14386e-05
5149.7	5.208	5149.6	5.525	5149.8	1.659	7.17949e-06	2.82753e-05	1.16421e-05
5149.8	6.384	5149.7	6.129	5149.9	1.705	8.80066e-06	3.13664e-05	1.19649e-05
5149.9	8.317	5149.8	6.928	5150	1.782	1.14654e-05	3.54555e-05	1.25053e-05
5150	11.45	5149.9	7.932	5150.1	1.918	1.57844e-05	4.05937e-05	1.34596e-05
5150.1	16.27	5150	9.13	5150.2	2.16	2.2429e-05	4.67247e-05	1.51579e-05
5150.2	23.08	5150.1	10.45	5150.3	2.578	3.18169e-05	5.348e-05	1.80912e-05
5150.3	31.43	5150.2	11.74	5150.4	3.26	4.33278e-05	6.00819e-05	2.28772e-05
5150.4	39.62	5150.3	12.8	5150.5	4.297	5.46181e-05	6.55067e-05	3.01544e-05
5150.5	45.04	5150.4	13.34	5150.6	5.775	6.20899e-05	6.82702e-05	4.05263e-05
5150.6	45.54	5150.5	13.14	5150.7	7.836	6.27792e-05	6.72467e-05	5.49895e-05
5150.7	40.94	5150.6	12.23	5150.8	10.78	5.64378e-05	6.25896e-05	7.56491e-05
5150.8	33.25	5150.7	10.98	5150.9	14.98	4.58368e-05	5.61924e-05	0.000105123
5150.9	25.31	5150.8	9.869	5151	20.51	3.48911e-05	5.05067e-05	0.00014393
5151	18.98	5150.9	9.242	5151.1	26.41	2.61649e-05	4.72979e-05	0.000185333
5151.1	14.61	5151	9.145	5151.2	30.55	2.01406e-05	4.68014e-05	0.000214386
5151.2	11.7	5151.1	9.285	5151.3	30.63	1.6129e-05	4.75179e-05	0.000214947
5151.3	9.659	5151.2	9.102	5151.4	26.15	1.33154e-05	4.65814e-05	0.000183509
5151.4	8.122	5151.3	8.119	5151.5	19.09	1.11966e-05	4.15507e-05	0.000133965
5151.5	6.901	5151.4	6.393	5151.6	12.32	9.51337e-06	3.27175e-05	8.64561e-05
5151.6	5.909	5151.5	4.487	5151.7	7.538	8.14585e-06	2.29632e-05	5.28982e-05
5151.7	5.098	5151.6	2.962	5151.8	4.802	7.02785e-06	1.51586e-05	3.36982e-05
5151.8	4.442	5151.7	2.009	5151.9	3.394	6.12352e-06	1.02815e-05	2.38175e-05
5151.9	3.923	5151.8	1.511	5152	2.658	5.40805e-06	7.73286e-06	1.86526e-05
5152	3.524	5151.9	1.279	5152.1	2.229	4.85801e-06	6.54555e-06	1.56421e-05
5152.1	3.226	5152	1.187	5152.2	1.946	4.4472e-06	6.07472e-06	1.36561e-05
5152.2	3.009	5152.1	1.171	5152.3	1.741	4.14806e-06	5.99284e-06	1.22175e-05
5152.3	2.851	5152.2	1.204	5152.4	1.582	3.93025e-06	6.16172e-06	1.11018e-05
5152.4	2.737	5152.3	1.275	5152.5	1.454	3.77309e-06	6.52508e-06	1.02035e-05
5152.5	2.653	5152.4	1.38	5152.6	1.35	3.65729e-06	7.06244e-06	9.47368e-06
5152.6	2.593	5152.5	1.516	5152.7	1.265	3.57458e-06	7.75844e-06	8.87719e-06
5152.7	2.553	5152.6	1.672	5152.8	1.2	3.51944e-06	8.55681e-06	8.42105e-06
5152.8	2.535	5152.7	1.831	5152.9	1.152	3.49462e-06	9.37052e-06	8.08421e-06
5152.9	2.544	5152.8	1.97	5153	1.121	3.50703e-06	1.00819e-05	7.86666e-06
5153	2.592	5152.9	2.065	5153.1	1.106	3.5732e-06	1.05681e-05	7.7614e-06
5153.1	2.71	5153	2.103	5153.2	1.105	3.73587e-06	1.07625e-05	7.75438e-06
5153.2	2.957	5153.1	2.088	5153.3	1.115	4.07637e-06	1.06858e-05	7.82456e-06
5153.3	3.455	5153.2	2.039	5153.4	1.134	4.76289e-06	1.0435e-05	7.95789e-06
5153.4	4.429	5153.3	1.974	5153.5	1.16	6.1056e-06	1.01024e-05	8.14035e-06
5153.5	6.261	5153.4	1.906	5153.6	1.193	8.6311e-06	9.75435e-06	8.37193e-06
5153.6	9.524	5153.5	1.843	5153.7	1.23	1.31293e-05	9.43193e-06	8.63158e-06
5153.7	14.91	5153.6	1.793	5153.8	1.271	2.05542e-05	9.17605e-06	8.9193e-06
5153.8	22.92	5153.7	1.763	5153.9	1.316	3.15964e-05	9.02252e-06	9.23509e-06
5153.9	33.29	5153.8	1.743	5154	1.364	4.58919e-05	8.92016e-06	9.57193e-06
5154	44.41	5153.9	1.713	5154.1	1.414	6.12214e-05	8.76663e-06	9.92281e-06
5154.1	53.46	5154	1.642	5154.2	1.467	7.36973e-05	8.40328e-06	1.02947e-05
5154.2	57.58	5154.1	1.514	5154.3	1.522	7.93769e-05	7.74821e-06	1.06807e-05
5154.3	55.44	5154.2	1.341	5154.4	1.576	7.64268e-05	6.86285e-06	1.10596e-05
5154.4	48.21	5154.3	1.153	5154.5	1.628	6.64599e-05	5.90072e-06	1.14246e-05
5154.5	39.21	5154.4	0.979	5154.6	1.673	5.40529e-05	5.01024e-06	1.17403e-05
5154.6	32.51	5154.5	0.8366	5154.7	1.709	4.48167e-05	4.28147e-06	1.1993e-05
5154.7	31.45	5154.6	0.7314	5154.8	1.732	4.33554e-05	3.74309e-06	1.21544e-05
5154.8	38.38	5154.7	0.6595	5154.9	1.74	5.29087e-05	3.37513e-06	1.22105e-05
5154.9	54.74	5154.8	0.6123	5155	1.737	7.54618e-05	3.13357e-06	1.21895e-05
5155	80.29	5154.9	0.5814	5155.1	1.723	0.000110684	2.97544e-06	1.20912e-05
5155.1	111.2	5155	0.5607	5155.2	1.703	0.000153295	2.8695e-06	1.19509e-05
5155.2	138.3	5155.1	0.5467	5155.3	1.681	0.000190653	2.79785e-06	1.17965e-05
5155.3	149.8	5155.2	0.538	5155.4	1.659	0.000206507	2.75333e-06	1.16421e-05
5155.4	138.8	5155.3	0.5338	5155.5	1.642	0.000191343	2.73183e-06	1.15228e-05
5155.5	109	5155.4	0.5341	5155.6	1.635	0.000150262	2.73337e-06	1.14737e-05
5155.6	72.57	5155.5	0.5389	5155.7	1.655	0.000100041	2.75793e-06	1.1614e-05
5155.7	41.52	5155.6	0.5482	5155.8	1.742	5.72374e-05	2.80553e-06	1.22246e-05
5155.8	21.29	5155.7	0.5623	5155.9	1.966	2.93493e-05	2.87769e-06	1.37965e-05
5155.9	10.7	5155.8	0.5814	5156	2.399	1.47505e-05	2.97544e-06	1.68351e-05
5156	6.051	5155.9	0.6058	5156.1	3.047	8.3416e-06	3.10031e-06	2.13825e-05
5156.1	4.279	5156	0.636	5156.2	3.777	5.89881e-06	3.25486e-06	2.65053e-05
5156.2	3.682	5156.1	0.6729	5156.3	4.353	5.07582e-06	3.44371e-06	3.05474e-05
5156.3	3.508	5156.2	0.7177	5156.4	4.565	4.83595e-06	3.67298e-06	3.20351e-05
5156.4	3.472	5156.3	0.7722	5156.5	4.355	4.78632e-06	3.95189e-06	3.05614e-05
5156.5	3.477	5156.4	0.84	5156.6	3.822	4.79322e-06	4.29887e-06	2.68211e-05
5156.6	3.491	5156.5	0.9272	5156.7	3.148	4.81252e-06	4.74514e-06	2.20912e-05
5156.7	3.507	5156.6	1.045	5156.8	2.51	4.83457e-06	5.348e-06	1.7614e-05
5156.8	3.524	5156.7	1.216	5156.9	2.014	4.85801e-06	6.22313e-06	1.41333e-05
5156.9	3.542	5156.8	1.482	5157	1.682	4.88282e-06	7.58444e-06	1.18035e-05
5157	3.565	5156.9	1.956	5157.1	1.482	4.91453e-06	1.00102e-05	1.04e-05
5157.1	3.596	5157	2.906	5157.2	1.371	4.95726e-06	1.48721e-05	9.62105e-06
5157.2	3.642	5157.1	4.741	5157.3	1.314	5.02068e-06	2.42631e-05	9.22105e-06
5157.3	3.715	5157.2	7.865	5157.4	1.295	5.12131e-06	4.02508e-05	9.08772e-06
5157.4	3.829	5157.3	12.65	5157.5	1.308	5.27847e-06	6.4739e-05	9.17895e-06
5157.5	3.995	5157.4	18.9	5157.6	1.355	5.50731e-06	9.67247e-05	9.50877e-06
5157.6	4.207	5157.5	24.38	5157.7	1.441	5.79956e-06	0.00012477	1.01123e-05
5157.7	4.436	5157.6	25.64	5157.8	1.565	6.11525e-06	0.000131218	1.09825e-05
5157.8	4.622	5157.7	21.53	5157.9	1.716	6.37166e-06	0.000110184	1.20421e-05
5157.9	4.694	5157.8	14.6	5158	1.883	6.47091e-06	7.47185e-05	1.3214e-05
5158	4.612	5157.9	8.254	5158.1	2.048	6.35787e-06	4.22416e-05	1.43719e-05
5158.1	4.392	5158	4.096	5158.2	2.196	6.05459e-06	2.09621e-05	1.54105e-05
5158.2	4.105	5158.1	1.945	5158.3	2.314	5.65895e-06	9.95394e-06	1.62386e-05
5158.3	3.84	5158.2	1.007	5158.4	2.392	5.29363e-06	5.15353e-06	1.6786e-05
5158.4	3.656	5158.3	0.638	5158.5	2.423	5.03998e-06	3.2651e-06	1.70035e-05
5158.5	3.584	5158.4	0.4923	5158.6	2.401	4.94072e-06	2.51945e-06	1.68491e-05
5158.6	3.673	5158.5	0.4239	5158.7	2.326	5.06341e-06	2.1694e-06	1.63228e-05
5158.7	4.127	5158.6	0.3814	5158.8	2.205	5.68927e-06	1.95189e-06	1.54737e-05
5158.8	5.564	5158.7	0.3491	5158.9	2.055	7.67025e-06	1.78659e-06	1.44211e-05
5158.9	9.458	5158.8	0.3224	5159	1.893	1.30383e-05	1.64995e-06	1.32842e-05
5159	18.67	5158.9	0.2998	5159.1	1.734	2.57375e-05	1.53429e-06	1.21684e-05
5159.1	37.35	5159	0.2806	5159.2	1.589	5.14888e-05	1.43603e-06	1.11509e-05
5159.2	68.96	5159.1	0.2644	5159.3	1.467	9.50648e-05	1.35312e-06	1.02947e-05
5159.3	111.8	5159.2	0.251	5159.4	1.373	0.000154122	1.28454e-06	9.63509e-06
5159.4	154.9	5159.3	0.2403	5159.5	1.312	0.000213537	1.22979e-06	9.20702e-06
5159.5	180.1	5159.4	0.2319	5159.6	1.282	0.000248277	1.1868e-06	8.99649e-06
5159.6	173	5159.5	0.226	5159.7	1.282	0.000238489	1.1566e-06	8.99649e-06
5159.7	135.5	5159.6	0.2222	5159.8	1.306	0.000186793	1.13715e-06	9.16491e-06
5159.8	86.39	5159.7	0.2207	5159.9	1.349	0.000119093	1.12948e-06	9.46666e-06
5159.9	45.73	5159.8	0.2214	5160	1.412	6.30411e-05	1.13306e-06	9.90877e-06
5160	21.72	5159.9	0.2244	5160.1	1.494	2.99421e-05	1.14841e-06	1.04842e-05
5160.1	11.04	5160	0.2298	5160.2	1.599	1.52192e-05	1.17605e-06	1.12211e-05
5160.2	7.221	5160.1	0.2381	5160.3	1.726	9.95451e-06	1.21853e-06	1.21123e-05
5160.3	5.874	5160.2	0.2496	5160.4	1.867	8.0976e-06	1.27738e-06	1.31018e-05
5160.4	5.169	5160.3	0.2648	5160.5	2.01	7.12572e-06	1.35517e-06	1.41053e-05
5160.5	4.597	5160.4	0.2849	5160.6	2.143	6.33719e-06	1.45803e-06	1.50386e-05
5160.6	4.083	5160.5	0.3114	5160.7	2.256	5.62862e-06	1.59365e-06	1.58316e-05
5160.7	3.639	5160.6	0.3461	5160.8	2.335	5.01654e-06	1.77124e-06	1.6386e-05
5160.8	3.27	5160.7	0.3921	5160.9	2.367	4.50786e-06	2.00665e-06	1.66105e-05
5160.9	2.968	5160.8	0.453	5161	2.351	4.09154e-06	2.31832e-06	1.64982e-05
5161	2.722	5160.9	0.5334	5161.1	2.302	3.75241e-06	2.72979e-06	1.61544e-05
5161.1	2.523	5161	0.6393	5161.2	2.25	3.47808e-06	3.27175e-06	1.57895e-05
5161.2	2.367	5161.1	0.7829	5161.3	2.225	3.26303e-06	4.00665e-06	1.5614e-05
5161.3	2.249	5161.2	0.9983	5161.4	2.243	3.10036e-06	5.10901e-06	1.57403e-05
5161.4	2.166	5161.3	1.364	5161.5	2.309	2.98594e-06	6.98055e-06	1.62035e-05
5161.5	2.115	5161.4	1.968	5161.6	2.417	2.91563e-06	1.00716e-05	1.69614e-05
5161.6	2.093	5161.5	2.787	5161.7	2.555	2.8853e-06	1.42631e-05	1.79298e-05
5161.7	2.097	5161.6	3.705	5161.8	2.708	2.89082e-06	1.89611e-05	1.90035e-05
5161.8	2.125	5161.7	4.821	5161.9	2.866	2.92942e-06	2.46725e-05	2.01123e-05
5161.9	2.179	5161.8	6.511	5162	3.027	3.00386e-06	3.33214e-05	2.12421e-05
5162	2.263	5161.9	8.773	5162.1	3.206	3.11966e-06	4.48976e-05	2.24982e-05
5162.1	2.387	5162	10.82	5162.2	3.421	3.2906e-06	5.53736e-05	2.4007e-05
5162.2	2.565	5162.1	11.63	5162.3	3.683	3.53598e-06	5.95189e-05	2.58456e-05
5162.3	2.811	5162.2	10.83	5162.4	3.955	3.8751e-06	5.54248e-05	2.77544e-05
5162.4	3.146	5162.3	8.759	5162.5	4.153	4.33692e-06	4.4826e-05	2.91439e-05
5162.5	3.606	5162.4	6.208	5162.6	4.172	4.97105e-06	3.17707e-05	2.92772e-05
5162.6	4.277	5162.5	3.892	5162.7	3.96	5.89606e-06	1.99181e-05	2.77895e-05
5162.7	5.346	5162.6	2.207	5162.8	3.54	7.36973e-06	1.12948e-05	2.48421e-05
5162.8	7.134	5162.7	1.178	5162.9	2.992	9.83457e-06	6.02866e-06	2.09965e-05
5162.9	9.959	5162.8	0.6228	5163	2.409	1.3729e-05	3.18731e-06	1.69053e-05
5163	13.76	5162.9	0.3424	5163.1	1.872	1.89688e-05	1.7523e-06	1.31368e-05
5163.1	17.72	5163	0.2035	5163.2	1.431	2.44279e-05	1.04145e-06	1.00421e-05
5163.2	20.4	5163.1	0.1335	5163.3	1.105	2.81224e-05	6.83214e-07	7.75438e-06
5163.3	20.65	5163.2	0.0971	5163.4	0.8861	2.84671e-05	4.96929e-07	6.21824e-06
5163.4	18.63	5163.3	0.07735	5163.5	0.7512	2.56824e-05	3.95855e-07	5.27158e-06
5163.5	15.87	5163.4	0.0662	5163.6	0.6767	2.18776e-05	3.38792e-07	4.74877e-06
5163.6	14.46	5163.5	0.05985	5163.7	0.645	1.99338e-05	3.06295e-07	4.52631e-06
5163.7	16.18	5163.6	0.0565	5163.8	0.647	2.23049e-05	2.8915e-07	4.54035e-06
5163.8	21.98	5163.7	0.05538	5163.9	0.6842	3.03005e-05	2.83419e-07	4.8014e-06
5163.9	31.69	5163.8	0.0562	5164	0.7703	4.36862e-05	2.87615e-07	5.40561e-06
5164	44.16	5163.9	0.05894	5164.1	0.934	6.08768e-05	3.01638e-07	6.55438e-06
5164.1	57.77	5164	0.06373	5164.2	1.219	7.96388e-05	3.26151e-07	8.55438e-06
5164.2	70.57	5164.1	0.07076	5164.3	1.68	9.72843e-05	3.62129e-07	1.17895e-05
5164.3	80.26	5164.2	0.08034	5164.4	2.359	0.000110642	4.11157e-07	1.65544e-05
5164.4	84.71	5164.3	0.09288	5164.5	3.248	0.000116777	4.75333e-07	2.2793e-05
5164.5	82.82	5164.4	0.1089	5164.6	4.245	0.000114171	5.57318e-07	2.97895e-05
5164.6	74.82	5164.5	0.1291	5164.7	5.133	0.000103143	6.60696e-07	3.60211e-05
5164.7	62.22	5164.6	0.1545	5164.8	5.639	8.57734e-05	7.90686e-07	3.95719e-05
5164.8	47.54	5164.7	0.1873	5164.9	5.591	6.55363e-05	9.58547e-07	3.92351e-05
5164.9	33.45	5164.8	0.2315	5165	5.059	4.61125e-05	1.18475e-06	3.55018e-05
5165	21.92	5164.9	0.2945	5165.1	4.34	3.02178e-05	1.50716e-06	3.04561e-05
5165.1	13.64	5165	0.3896	5165.2	3.759	1.88034e-05	1.99386e-06	2.63789e-05
5165.2	8.284	5165.1	0.5369	5165.3	3.489	1.14199e-05	2.7477e-06	2.44842e-05
5165.3	5.116	5165.2	0.7618	5165.4	3.533	7.05266e-06	3.89867e-06	2.4793e-05
5165.4	3.397	5165.3	1.088	5165.5	3.817	4.68293e-06	5.56807e-06	2.6786e-05
5165.5	2.535	5165.4	1.528	5165.6	4.259	3.49462e-06	7.81986e-06	2.98877e-05
5165.6	2.144	5165.5	2.084	5165.7	4.792	2.95561e-06	1.06653e-05	3.36281e-05
5165.7	2.005	5165.6	2.731	5165.8	5.377	2.76399e-06	1.39765e-05	3.77333e-05
5165.8	2	5165.7	3.385	5165.9	5.999	2.7571e-06	1.73234e-05	4.20982e-05
5165.9	2.074	5165.8	3.901	5166	6.658	2.85911e-06	1.99642e-05	4.67228e-05
5166	2.2	5165.9	4.158	5166.1	7.377	3.03281e-06	2.12794e-05	5.17684e-05
5166.1	2.362	5166	4.138	5166.2	8.178	3.25613e-06	2.11771e-05	5.73895e-05
5166.2	2.556	5166.1	3.902	5166.3	9.029	3.52357e-06	1.99693e-05	6.33614e-05
5166.3	2.779	5166.2	3.518	5166.4	9.808	3.83099e-06	1.80041e-05	6.88281e-05
5166.4	3.033	5166.3	3.052	5166.5	10.3	4.18114e-06	1.56192e-05	7.22807e-05
5166.5	3.321	5166.4	2.563	5166.6	10.26	4.57816e-06	1.31167e-05	7.2e-05
5166.6	3.646	5166.5	2.115	5166.7	9.565	5.02619e-06	1.0824e-05	6.71228e-05
5166.7	4.008	5166.6	1.784	5166.8	8.335	5.52523e-06	9.12999e-06	5.84912e-05
5166.8	4.401	5166.7	1.679	5166.9	6.874	6.067e-06	8.59263e-06	4.82386e-05
5166.9	4.811	5166.8	1.964	5167	5.52	6.6322e-06	1.00512e-05	3.87368e-05
5167	5.224	5166.9	2.78	5167.1	4.493	7.20154e-06	1.42272e-05	3.15298e-05
5167.1	5.629	5167	3.999	5167.2	3.83	7.75986e-06	2.04657e-05	2.68772e-05
5167.2	6.023	5167.1	5.053	5167.3	3.438	8.30301e-06	2.58598e-05	2.41263e-05
5167.3	6.415	5167.2	5.25	5167.4	3.194	8.8434e-06	2.6868e-05	2.2414e-05
5167.4	6.819	5167.3	4.442	5167.5	3.009	9.40033e-06	2.27329e-05	2.11158e-05
5167.5	7.248	5167.4	3.205	5167.6	2.849	9.99173e-06	1.64023e-05	1.9993e-05
5167.6	7.713	5167.5	2.259	5167.7	2.714	1.06328e-05	1.15609e-05	1.90456e-05
5167.7	8.24	5167.6	1.892	5167.8	2.611	1.13593e-05	9.6827e-06	1.83228e-05
5167.8	8.874	5167.7	1.983	5167.9	2.541	1.22333e-05	1.01484e-05	1.78316e-05
5167.9	9.679	5167.8	2.319	5168	2.492	1.3343e-05	1.1868e-05	1.74877e-05
5168	10.73	5167.9	2.772	5168.1	2.453	1.47918e-05	1.41863e-05	1.7214e-05
5168.1	12.12	5168	3.289	5168.2	2.413	1.6708e-05	1.68321e-05	1.69333e-05
5168.2	13.91	5168.1	3.844	5168.3	2.371	1.91756e-05	1.96725e-05	1.66386e-05
5168.3	16.08	5168.2	4.395	5168.4	2.329	2.21671e-05	2.24923e-05	1.63439e-05
5168.4	18.51	5168.3	4.867	5168.5	2.292	2.5517e-05	2.49079e-05	1.60842e-05
5168.5	20.93	5168.4	5.143	5168.6	2.26	2.8853e-05	2.63204e-05	1.58596e-05
5168.6	23.12	5168.5	5.123	5168.7	2.225	3.18721e-05	2.6218e-05	1.5614e-05
5168.7	24.93	5168.6	4.788	5168.8	2.179	3.43672e-05	2.45036e-05	1.52912e-05
5168.8	26.58	5168.7	4.213	5168.9	2.119	3.66419e-05	2.15609e-05	1.48702e-05
5168.9	28.93	5168.8	3.545	5169	2.047	3.98814e-05	1.81423e-05	1.43649e-05
5169	33.94	5168.9	2.933	5169.1	1.975	4.6788e-05	1.50102e-05	1.38596e-05
5169.1	43.84	5169	2.459	5169.2	1.91	6.04356e-05	1.25844e-05	1.34035e-05
5169.2	57.97	5169.1	2.123	5169.3	1.857	7.99145e-05	1.08649e-05	1.30316e-05
5169.3	70.62	5169.2	1.887	5169.4	1.819	9.73532e-05	9.65711e-06	1.27649e-05
5169.4	74.53	5169.3	1.717	5169.5	1.797	0.000102743	8.7871e-06	1.26105e-05
5169.5	67.65	5169.4	1.592	5169.6	1.79	9.32589e-05	8.14739e-06	1.25614e-05
5169.6	54.96	5169.5	1.501	5169.7	1.799	7.57651e-05	7.68168e-06	1.26246e-05
5169.7	43.64	5169.6	1.434	5169.8	1.82	6.01599e-05	7.33879e-06	1.27719e-05
5169.8	37.94	5169.7	1.386	5169.9	1.853	5.23022e-05	7.09314e-06	1.30035e-05
5169.9	38.06	5169.8	1.351	5170	1.898	5.24676e-05	6.91402e-06	1.33193e-05
5170	41.65	5169.9	1.327	5170.1	1.954	5.74166e-05	6.7912e-06	1.37123e-05
5170.1	45.64	5170	1.314	5170.2	2.025	6.2917e-05	6.72467e-06	1.42105e-05
5170.2	47.66	5170.1	1.311	5170.3	2.115	6.57017e-05	6.70931e-06	1.48421e-05
5170.3	46.9	5170.2	1.317	5170.4	2.231	6.4654e-05	6.74002e-06	1.56561e-05
5170.4	44.09	5170.3	1.332	5170.5	2.382	6.07803e-05	6.81679e-06	1.67158e-05
5170.5	40.49	5170.4	1.356	5170.6	2.579	5.58175e-05	6.93961e-06	1.80982e-05
5170.6	37.01	5170.5	1.389	5170.7	2.846	5.10201e-05	7.1085e-06	1.99719e-05
5170.7	34.1	5170.6	1.435	5170.8	3.214	4.70085e-05	7.34391e-06	2.25544e-05
5170.8	31.92	5170.7	1.495	5170.9	3.718	4.40033e-05	7.65097e-06	2.60912e-05
5170.9	30.52	5170.8	1.574	5171	4.379	4.20733e-05	8.05527e-06	3.07298e-05
5171	29.9	5170.9	1.677	5171.1	5.172	4.12186e-05	8.5824e-06	3.62947e-05
5171.1	30.06	5171	1.802	5171.2	6.022	4.14392e-05	9.22211e-06	4.22596e-05
5171.2	30.9	5171.1	1.94	5171.3	6.822	4.25972e-05	9.92835e-06	4.78737e-05
5171.3	32.21	5171.2	2.064	5171.4	7.478	4.44031e-05	1.05629e-05	5.24772e-05
5171.4	33.72	5171.3	2.141	5171.5	7.969	4.64847e-05	1.0957e-05	5.59228e-05
5171.5	35.11	5171.4	2.149	5171.6	8.371	4.84009e-05	1.0998e-05	5.87439e-05
5171.6	36.08	5171.5	2.093	5171.7	8.784	4.97381e-05	1.07114e-05	6.16421e-05
5171.7	36.46	5171.6	1.997	5171.8	9.213	5.02619e-05	1.02201e-05	6.46526e-05
5171.8	36.32	5171.7	1.888	5171.9	9.541	5.00689e-05	9.66223e-06	6.69544e-05
5171.9	35.88	5171.8	1.785	5172	9.642	4.94624e-05	9.13511e-06	6.76632e-05
5172	35.34	5171.9	1.692	5172.1	9.546	4.87179e-05	8.65916e-06	6.69895e-05
5172.1	34.79	5172	1.607	5172.2	9.472	4.79597e-05	8.22416e-06	6.64702e-05
5172.2	34.26	5172.1	1.526	5172.3	9.715	4.72291e-05	7.80962e-06	6.81754e-05
5172.3	33.73	5172.2	1.447	5172.4	10.47	4.64985e-05	7.40532e-06	7.34737e-05
5172.4	33.07	5172.3	1.371	5172.5	11.67	4.55886e-05	7.01638e-06	8.18947e-05
5172.5	32.17	5172.4	1.306	5172.6	12.92	4.43479e-05	6.68373e-06	9.06667e-05
5172.6	31.02	5172.5	1.288	5172.7	13.74	4.27626e-05	6.59161e-06	9.64211e-05
5172.7	29.69	5172.6	1.472	5172.8	13.75	4.09291e-05	7.53327e-06	9.64912e-05
5172.8	28.38	5172.7	2.327	5172.9	12.88	3.91232e-05	1.19089e-05	9.0386e-05
5172.9	27.28	5172.8	4.808	5173	11.38	3.76068e-05	2.46059e-05	7.98596e-05
5173	26.62	5172.9	10.01	5173.1	9.611	3.6697e-05	5.12282e-05	6.74456e-05
5173.1	26.63	5173	17.87	5173.2	7.913	3.67108e-05	9.14534e-05	5.55298e-05
5173.2	27.65	5173.1	25.89	5173.3	6.464	3.81169e-05	0.000132497	4.53614e-05
5173.3	30.11	5173.2	30.04	5173.4	5.293	4.15081e-05	0.000153736	3.71439e-05
5173.4	34.48	5173.3	28.28	5173.5	4.356	4.75324e-05	0.000144729	3.05684e-05
5173.5	41.24	5173.4	23.06	5173.6	3.602	5.68514e-05	0.000118014	2.52772e-05
5173.6	50.53	5173.5	18.96	5173.7	2.998	6.96581e-05	9.70317e-05	2.10386e-05
5173.7	61.8	5173.6	18.02	5173.8	2.522	8.51944e-05	9.22211e-05	1.76982e-05
5173.8	73.82	5173.7	18.58	5173.9	2.155	0.000101765	9.5087e-05	1.51228e-05
5173.9	85.37	5173.8	18.16	5174	1.878	0.000117687	9.29376e-05	1.31789e-05
5174	95.97	5173.9	15.99	5174.1	1.675	0.000132299	8.18321e-05	1.17544e-05
5174.1	106.4	5174	12.9	5174.2	1.531	0.000146678	6.60184e-05	1.07439e-05
5174.2	118.1	5174.1	10.01	5174.3	1.438	0.000162807	5.12282e-05	1.00912e-05
5174.3	132.2	5174.2	8.086	5174.4	1.388	0.000182244	4.13818e-05	9.74035e-06
5174.4	148.3	5174.3	7.68	5174.5	1.381	0.000204439	3.9304e-05	9.69123e-06
5174.5	162.6	5174.4	9.484	5174.6	1.421	0.000224152	4.85363e-05	9.97193e-06
5174.6	169.2	5174.5	14.11	5174.7	1.528	0.000233251	7.22108e-05	1.07228e-05
5174.7	162.7	5174.6	20.67	5174.8	1.744	0.00022429	0.000105783	1.22386e-05
5174.8	142.2	5174.7	25.38	5174.9	2.158	0.00019603	0.000129887	1.51439e-05
5174.9	113.1	5174.8	23.97	5175	2.92	0.000155914	0.000122671	2.04912e-05
5175	82.98	5174.9	16.8	5175.1	4.223	0.000114392	8.59775e-05	2.96351e-05
5175.1	57.49	5175	8.789	5175.2	6.155	7.92528e-05	4.49795e-05	4.3193e-05
5175.2	38.6	5175.1	3.772	5175.3	8.477	5.3212e-05	1.9304e-05	5.94877e-05
5175.3	25.89	5175.2	1.773	5175.4	10.6	3.56907e-05	9.07369e-06	7.4386e-05
5175.4	17.95	5175.3	1.191	5175.5	11.96	2.4745e-05	6.09519e-06	8.39298e-05
5175.5	13.27	5175.4	0.995	5175.6	12.51	1.82934e-05	5.09212e-06	8.77895e-05
5175.6	10.62	5175.5	0.8818	5175.7	12.6	1.46402e-05	4.51279e-06	8.84211e-05
5175.7	9.166	5175.6	0.7989	5175.8	12.57	1.26358e-05	4.08854e-06	8.82105e-05
5175.8	8.367	5175.7	0.7348	5175.9	12.37	1.15343e-05	3.76049e-06	8.6807e-05
5175.9	7.929	5175.8	0.6834	5176	11.7	1.09305e-05	3.49744e-06	8.21053e-05
5176	7.699	5175.9	0.6409	5176.1	10.44	1.06135e-05	3.27994e-06	7.32632e-05
5176.1	7.603	5176	0.6051	5176.2	8.799	1.04811e-05	3.09672e-06	6.17474e-05
5176.2	7.606	5176.1	0.5745	5176.3	7.173	1.04852e-05	2.94012e-06	5.03368e-05
5176.3	7.684	5176.2	0.5479	5176.4	5.828	1.05928e-05	2.80399e-06	4.08982e-05
5176.4	7.812	5176.3	0.5248	5176.5	4.81	1.07692e-05	2.68577e-06	3.37544e-05
5176.5	7.953	5176.4	0.5048	5176.6	4.032	1.09636e-05	2.58342e-06	2.82947e-05
5176.6	8.065	5176.5	0.4877	5176.7	3.403	1.1118e-05	2.49591e-06	2.38807e-05
5176.7	8.114	5176.6	0.4736	5176.8	2.872	1.11856e-05	2.42375e-06	2.01544e-05
5176.8	8.087	5176.7	0.4625	5176.9	2.421	1.11483e-05	2.36694e-06	1.69895e-05
5176.9	7.988	5176.8	0.4541	5177	2.046	1.10119e-05	2.32395e-06	1.43579e-05
5177	7.83	5176.9	0.4483	5177.1	1.742	1.0794e-05	2.29427e-06	1.22246e-05
5177.1	7.637	5177	0.445	5177.2	1.503	1.0528e-05	2.27738e-06	1.05474e-05
5177.2	7.433	5177.1	0.4443	5177.3	1.32	1.02468e-05	2.2738e-06	9.26316e-06
5177.3	7.233	5177.2	0.4469	5177.4	1.184	9.97105e-06	2.2871e-06	8.30877e-06
5177.4	7.053	5177.3	0.4553	5177.5	1.083	9.72291e-06	2.33009e-06	7.6e-06
5177.5	6.906	5177.4	0.4804	5177.6	1.008	9.52026e-06	2.45855e-06	7.07368e-06
5177.6	6.806	5177.5	0.5607	5177.7	0.95	9.38241e-06	2.8695e-06	6.66666e-06
5177.7	6.756	5177.6	0.8071	5177.8	0.904	9.31348e-06	4.1305e-06	6.34386e-06
5177.8	6.746	5177.7	1.457	5177.9	0.8664	9.2997e-06	7.4565e-06	6.08e-06
5177.9	6.768	5177.8	2.865	5178	0.8355	9.33002e-06	1.46622e-05	5.86316e-06
5178	6.835	5177.9	5.301	5178.1	0.8102	9.42239e-06	2.7129e-05	5.68561e-06
5178.1	7.034	5178	8.539	5178.2	0.7897	9.69672e-06	4.37001e-05	5.54175e-06
5178.2	7.567	5178.1	11.57	5178.3	0.7733	1.04315e-05	5.92119e-05	5.42666e-06
5178.3	8.7	5178.2	13.05	5178.4	0.7606	1.19934e-05	6.67861e-05	5.33754e-06
5178.4	10.5	5178.3	12.26	5178.5	0.7509	1.44748e-05	6.27431e-05	5.26947e-06
5178.5	12.51	5178.4	9.728	5178.6	0.7437	1.72457e-05	4.97851e-05	5.21895e-06
5178.6	13.77	5178.5	6.691	5178.7	0.7387	1.89826e-05	3.42426e-05	5.18386e-06
5178.7	13.62	5178.6	4.193	5178.8	0.7357	1.87758e-05	2.14585e-05	5.16281e-06
5178.8	12.21	5178.7	2.622	5178.9	0.7344	1.68321e-05	1.34186e-05	5.15368e-06
5178.9	10.26	5178.8	1.839	5179	0.7346	1.41439e-05	9.41146e-06	5.15509e-06
5179	8.48	5178.9	1.536	5179.1	0.7365	1.16901e-05	7.8608e-06	5.16842e-06
5179.1	7.237	5179	1.469	5179.2	0.74	9.97656e-06	7.51791e-06	5.19298e-06
5179.2	6.653	5179.1	1.503	5179.3	0.7455	9.17149e-06	7.69191e-06	5.23158e-06
5179.3	6.718	5179.2	1.573	5179.4	0.7542	9.2611e-06	8.05015e-06	5.29263e-06
5179.4	7.383	5179.3	1.647	5179.5	0.7699	1.01778e-05	8.42886e-06	5.40281e-06
5179.5	8.59	5179.4	1.736	5179.6	0.8095	1.18417e-05	8.88434e-06	5.6807e-06
5179.6	10.22	5179.5	1.929	5179.7	0.9402	1.40888e-05	9.87206e-06	6.59789e-06
5179.7	12.06	5179.6	2.395	5179.8	1.38	1.66253e-05	1.22569e-05	9.68421e-06
5179.8	13.75	5179.7	3.181	5179.9	2.667	1.89551e-05	1.62794e-05	1.87158e-05
5179.9	14.91	5179.8	3.959	5180	5.759	2.05542e-05	2.0261e-05	4.0414e-05
5180	15.24	5179.9	4.194	5180.1	11.79	2.10091e-05	2.14637e-05	8.27368e-05
5180.1	14.61	5180	3.714	5180.2	21.44	2.01406e-05	1.90072e-05	0.000150456
5180.2	13.13	5180.1	2.873	5180.3	34.19	1.81004e-05	1.47032e-05	0.00023993
5180.3	11.19	5180.2	2.121	5180.4	47.98	1.5426e-05	1.08547e-05	0.000336702
5180.4	9.236	5180.3	1.64	5180.5	59.62	1.27323e-05	8.39304e-06	0.000418386
5180.5	7.595	5180.4	1.378	5180.6	65.83	1.04701e-05	7.0522e-06	0.000461965
5180.6	6.381	5180.5	1.231	5180.7	64.88	8.79653e-06	6.2999e-06	0.000455298
5180.7	5.565	5180.6	1.132	5180.8	57.57	7.67163e-06	5.79324e-06	0.000404
5180.8	5.071	5180.7	1.056	5180.9	46.59	6.99063e-06	5.4043e-06	0.000326947
5180.9	4.84	5180.8	0.9938	5181	34.96	6.67218e-06	5.08598e-06	0.000245333
5181	4.865	5180.9	0.9445	5181.1	24.73	6.70664e-06	4.83367e-06	0.000173544
5181.1	5.223	5181	0.9084	5181.2	16.74	7.20017e-06	4.64893e-06	0.000117474
5181.2	6.129	5181.1	0.8895	5181.3	11.01	8.44913e-06	4.5522e-06	7.72632e-05
5181.3	8.012	5181.2	0.8978	5181.4	7.132	1.10449e-05	4.59468e-06	5.00491e-05
5181.4	11.61	5181.3	0.9517	5181.5	4.651	1.6005e-05	4.87052e-06	3.26386e-05
5181.5	18	5181.4	1.078	5181.6	3.144	2.48139e-05	5.51689e-06	2.20632e-05
5181.6	28.33	5181.5	1.302	5181.7	2.28	3.90543e-05	6.66325e-06	1.6e-05
5181.7	43.15	5181.6	1.64	5181.8	1.813	5.94844e-05	8.39304e-06	1.27228e-05
5181.8	61.85	5181.7	2.071	5181.9	1.577	8.52633e-05	1.05988e-05	1.10667e-05
5181.9	82.24	5181.8	2.534	5182	1.47	0.000113372	1.29683e-05	1.03158e-05
5182	99.56	5181.9	2.934	5182.1	1.436	0.000137248	1.50154e-05	1.00772e-05
5182.1	106.1	5182	3.186	5182.2	1.445	0.000146264	1.6305e-05	1.01403e-05
5182.2	96.29	5182.1	3.24	5182.3	1.484	0.000132741	1.65814e-05	1.0414e-05
5182.3	73.58	5182.2	3.093	5182.4	1.546	0.000101434	1.58291e-05	1.08491e-05
5182.4	48.36	5182.3	2.788	5182.5	1.63	6.66667e-05	1.42682e-05	1.14386e-05
5182.5	29.05	5182.4	2.404	5182.6	1.736	4.00469e-05	1.2303e-05	1.21825e-05
5182.6	17.5	5182.5	2.025	5182.7	1.874	2.41246e-05	1.03634e-05	1.31509e-05
5182.7	11.54	5182.6	1.709	5182.8	2.066	1.59085e-05	8.74616e-06	1.44982e-05
5182.8	8.559	5182.7	1.486	5182.9	2.36	1.1799e-05	7.60491e-06	1.65614e-05
5182.9	6.947	5182.8	1.36	5183	2.853	9.57679e-06	6.96008e-06	2.00211e-05
5183	5.941	5182.9	1.319	5183.1	3.723	8.18996e-06	6.75026e-06	2.61263e-05
5183.1	5.233	5183	1.344	5183.2	5.242	7.21395e-06	6.8782e-06	3.6786e-05
5183.2	4.699	5183.1	1.414	5183.3	7.702	6.47781e-06	7.23644e-06	5.40491e-05
5183.3	4.283	5183.2	1.516	5183.4	11.16	5.90433e-06	7.75844e-06	7.83158e-05
5183.4	3.956	5183.3	1.64	5183.5	15.1	5.45354e-06	8.39304e-06	0.000105965
5183.5	3.702	5183.4	1.778	5183.6	18.36	5.10339e-06	9.09928e-06	0.000128842
5183.6	3.513	5183.5	1.923	5183.7	19.76	4.84285e-06	9.84135e-06	0.000138667
5183.7	3.382	5183.6	2.061	5183.8	18.95	4.66226e-06	1.05476e-05	0.000132982
5183.8	3.307	5183.7	2.168	5183.9	16.58	4.55886e-06	1.10952e-05	0.000116351
5183.9	3.292	5183.8	2.213	5184	13.78	4.53819e-06	1.13255e-05	9.67018e-05
5184	3.353	5183.9	2.171	5184.1	11.33	4.62228e-06	1.11105e-05	7.95088e-05
5184.1	3.517	5184	2.047	5184.2	9.332	4.84836e-06	1.04759e-05	6.54877e-05
5184.2	3.841	5184.1	1.877	5184.3	7.557	5.29501e-06	9.60594e-06	5.30316e-05
5184.3	4.445	5184.2	1.71	5184.4	5.887	6.12765e-06	8.75128e-06	4.13123e-05
5184.4	5.595	5184.3	1.58	5184.5	4.407	7.71299e-06	8.08598e-06	3.09263e-05
5184.5	7.867	5184.4	1.503	5184.6	3.228	1.08451e-05	7.69191e-06	2.26526e-05
5184.6	12.38	5184.5	1.489	5184.7	2.377	1.70664e-05	7.62027e-06	1.66807e-05
5184.7	20.99	5184.6	1.545	5184.8	1.809	2.89358e-05	7.90686e-06	1.26947e-05
5184.8	35.92	5184.7	1.686	5184.9	1.447	4.95175e-05	8.62845e-06	1.01544e-05
5184.9	58.2	5184.8	1.946	5185	1.22	8.02316e-05	9.95906e-06	8.5614e-06
5185	85.41	5184.9	2.412	5185.1	1.076	0.000117742	1.23439e-05	7.55088e-06
5185.1	111.2	5185	3.254	5185.2	0.981	0.000153295	1.6653e-05	6.88421e-06
5185.2	128	5185.1	4.753	5185.3	0.9152	0.000176454	2.43245e-05	6.42245e-06
5185.3	131	5185.2	7.286	5185.4	0.8674	0.00018059	3.72876e-05	6.08702e-06
5185.4	119.9	5185.3	11.19	5185.5	0.8309	0.000165288	5.72671e-05	5.83088e-06
5185.5	99.08	5185.4	16.46	5185.6	0.8018	0.000136587	8.42375e-05	5.62666e-06
5185.6	74.64	5185.5	22.31	5185.7	0.778	0.000102895	0.000114176	5.45965e-06
5185.7	52	5185.6	27	5185.8	0.7579	7.16846e-05	0.000138178	5.31859e-06
5185.8	34.49	5185.7	28.41	5185.9	0.7406	4.75462e-05	0.000145394	5.19719e-06
5185.9	23.02	5185.8	25.39	5186	0.7252	3.17342e-05	0.000129939	5.08912e-06
5186	16.68	5185.9	18.94	5186.1	0.7111	2.29942e-05	9.69294e-05	4.99017e-06
5186.1	13.69	5186	11.71	5186.2	0.6978	1.88723e-05	5.99284e-05	4.89684e-06
5186.2	12.47	5186.1	6.104	5186.3	0.6848	1.71905e-05	3.12385e-05	4.80561e-06
5186.3	12.04	5186.2	2.876	5186.4	0.6718	1.65977e-05	1.47185e-05	4.71438e-06
5186.4	11.9	5186.3	1.452	5186.5	0.6585	1.64047e-05	7.43091e-06	4.62105e-06
5186.5	11.77	5186.4	0.9576	5186.6	0.6449	1.62255e-05	4.90072e-06	4.52561e-06
5186.6	11.45	5186.5	0.8276	5186.7	0.6315	1.57844e-05	4.23541e-06	4.43158e-06
5186.7	10.85	5186.6	0.821	5186.8	0.619	1.49573e-05	4.20164e-06	4.34386e-06
5186.8	10.02	5186.7	0.8608	5186.9	0.6094	1.38131e-05	4.40532e-06	4.27649e-06
5186.9	9.097	5186.8	0.9288	5187	0.6064	1.25407e-05	4.75333e-06	4.25544e-06
5187	8.231	5186.9	1.025	5187.1	0.6178	1.13468e-05	5.24565e-06	4.33544e-06
5187.1	7.505	5187	1.156	5187.2	0.6578	1.0346e-05	5.91607e-06	4.61614e-06
5187.2	6.964	5187.1	1.327	5187.3	0.7516	9.60022e-06	6.7912e-06	5.27438e-06
5187.3	6.636	5187.2	1.542	5187.4	0.9395	9.14806e-06	7.8915e-06	6.59298e-06
5187.4	6.545	5187.3	1.786	5187.5	1.277	9.02261e-06	9.14023e-06	8.9614e-06
5187.5	6.729	5187.4	2.025	5187.6	1.821	9.27626e-06	1.03634e-05	1.27789e-05
5187.6	7.267	5187.5	2.223	5187.7	2.598	1.00179e-05	1.13767e-05	1.82316e-05
5187.7	8.342	5187.6	2.35	5187.8	3.559	1.14999e-05	1.20266e-05	2.49754e-05
5187.8	10.34	5187.7	2.446	5187.9	4.565	1.42542e-05	1.25179e-05	3.20351e-05
5187.9	13.93	5187.8	2.834	5188	5.418	1.92032e-05	1.45036e-05	3.80211e-05
5188	19.77	5187.9	4.364	5188.1	5.919	2.72539e-05	2.23337e-05	4.15368e-05
5188.1	27.72	5188	7.78	5188.2	5.945	3.82134e-05	3.98158e-05	4.17193e-05
5188.2	36.32	5188.1	11.99	5188.3	5.497	5.00689e-05	6.13613e-05	3.85754e-05
5188.3	43.34	5188.2	13.98	5188.4	4.708	5.97463e-05	7.15455e-05	3.30386e-05
5188.4	46.88	5188.3	12.02	5188.5	3.778	6.46264e-05	6.15148e-05	2.65123e-05
5188.5	46.6	5188.4	7.742	5188.6	2.89	6.42404e-05	3.96213e-05	2.02807e-05
5188.6	44.14	5188.5	3.957	5188.7	2.151	6.08492e-05	2.02508e-05	1.50947e-05
5188.7	42.09	5188.6	1.848	5188.8	1.592	5.80232e-05	9.45752e-06	1.11719e-05
5188.8	41.94	5188.7	1.013	5188.9	1.194	5.78164e-05	5.18424e-06	8.37895e-06
5188.9	42.81	5188.8	0.7642	5189	0.9235	5.90157e-05	3.91095e-06	6.4807e-06
5189	42.02	5188.9	0.7126	5189.1	0.7512	5.79267e-05	3.64688e-06	5.27158e-06
5189.1	37.36	5189	0.7204	5189.2	0.6523	5.15026e-05	3.6868e-06	4.57754e-06
5189.2	29.15	5189.1	0.7509	5189.3	0.6066	4.01847e-05	3.84289e-06	4.25684e-06
5189.3	19.97	5189.2	0.7927	5189.4	0.5965	2.75296e-05	4.05681e-06	4.18596e-06
5189.4	12.52	5189.3	0.8361	5189.5	0.6085	1.72594e-05	4.27892e-06	4.27017e-06
5189.5	7.911	5189.4	0.8706	5189.6	0.6333	1.09057e-05	4.45548e-06	4.44421e-06
5189.6	5.703	5189.5	0.8896	5189.7	0.6658	7.86187e-06	4.55271e-06	4.67228e-06
5189.7	4.954	5189.6	0.896	5189.8	0.7025	6.82934e-06	4.58547e-06	4.92982e-06
5189.8	4.942	5189.7	0.9065	5189.9	0.7408	6.81279e-06	4.6392e-06	5.19859e-06
5189.9	5.311	5189.8	0.9532	5190	0.779	7.32148e-06	4.8782e-06	5.46666e-06
5190	5.981	5189.9	1.086	5190.1	0.8158	8.24511e-06	5.55783e-06	5.72491e-06
5190.1	7.077	5190	1.381	5190.2	0.8508	9.756e-06	7.06755e-06	5.97052e-06
5190.2	8.941	5190.1	1.969	5190.3	0.8835	1.23256e-05	1.00768e-05	6.2e-06
5190.3	12.21	5190.2	3.064	5190.4	0.9138	1.68321e-05	1.56807e-05	6.41263e-06
5190.4	17.72	5190.3	4.985	5190.5	0.9417	2.44279e-05	2.55118e-05	6.60842e-06
5190.5	25.68	5190.4	8.09	5190.6	0.9675	3.54012e-05	4.14023e-05	6.78947e-06
5190.6	34.27	5190.5	12.57	5190.7	0.9916	4.72429e-05	6.43296e-05	6.95859e-06
5190.7	39.19	5190.6	18.24	5190.8	1.015	5.40254e-05	9.3347e-05	7.12281e-06
5190.8	36.49	5190.7	24.38	5190.9	1.043	5.03033e-05	0.00012477	7.3193e-06
5190.9	27.09	5190.8	29.83	5191	1.082	3.73449e-05	0.000152661	7.59298e-06
5191	16.44	5190.9	33.24	5191.1	1.149	2.26634e-05	0.000170113	8.06316e-06
5191.1	8.985	5191	33.76	5191.2	1.269	1.23863e-05	0.000172774	8.90526e-06
5191.2	5.218	5191.1	31.37	5191.3	1.465	7.19327e-06	0.000160542	1.02807e-05
5191.3	3.57	5191.2	26.94	5191.4	1.739	4.92142e-06	0.000137871	1.22035e-05
5191.4	2.759	5191.3	21.73	5191.5	2.042	3.80342e-06	0.000111208	1.43298e-05
5191.5	2.25	5191.4	16.73	5191.6	2.275	3.10174e-06	8.56192e-05	1.59649e-05
5191.6	1.885	5191.5	12.48	5191.7	2.341	2.59857e-06	6.3869e-05	1.64281e-05
5191.7	1.613	5191.6	9.142	5191.8	2.213	2.2236e-06	4.67861e-05	1.55298e-05
5191.8	1.41	5191.7	6.655	5191.9	1.964	1.94376e-06	3.40583e-05	1.37825e-05
5191.9	1.255	5191.8	4.921	5192	1.707	1.73008e-06	2.51842e-05	1.19789e-05
5192	1.136	5191.9	3.802	5192.1	1.546	1.56603e-06	1.94575e-05	1.08491e-05
5192.1	1.046	5192	3.127	5192.2	1.56	1.44196e-06	1.60031e-05	1.09474e-05
5192.2	0.9789	5192.1	2.747	5192.3	1.846	1.34946e-06	1.40583e-05	1.29544e-05
5192.3	0.9318	5192.2	2.592	5192.4	2.575	1.28453e-06	1.32651e-05	1.80702e-05
5192.4	0.9024	5192.3	2.663	5192.5	4.03	1.244e-06	1.36285e-05	2.82807e-05
5192.5	0.8895	5192.4	2.947	5192.6	6.57	1.22622e-06	1.50819e-05	4.61053e-05
5192.6	0.8923	5192.5	3.329	5192.7	10.46	1.23008e-06	1.70368e-05	7.34035e-05
5192.7	0.9105	5192.6	3.64	5192.8	15.62	1.25517e-06	1.86285e-05	0.000109614
5192.8	0.9435	5192.7	3.827	5192.9	21.36	1.30066e-06	1.95855e-05	0.000149895
5192.9	0.9911	5192.8	4.009	5193	26.6	1.36628e-06	2.05169e-05	0.000186667
5193	1.056	5192.9	4.291	5193.1	30.31	1.45575e-06	2.19601e-05	0.000212702
5193.1	1.151	5193	4.647	5193.2	32.04	1.58671e-06	2.3782e-05	0.000224842
5193.2	1.336	5193.1	5.013	5193.3	31.94	1.84174e-06	2.56551e-05	0.00022414
5193.3	1.832	5193.2	5.394	5193.4	30.41	2.5255e-06	2.76049e-05	0.000213404
5193.4	3.335	5193.3	5.816	5193.5	27.64	4.59746e-06	2.97646e-05	0.000193965
5193.5	7.392	5193.4	6.257	5193.6	23.64	1.01902e-05	3.20215e-05	0.000165895
5193.6	15.9	5193.5	6.634	5193.7	18.66	2.19189e-05	3.39509e-05	0.000130947
5193.7	28.37	5193.6	6.837	5193.8	13.47	3.91095e-05	3.49898e-05	9.45263e-05
5193.8	39.03	5193.7	6.765	5193.9	8.947	5.38048e-05	3.46213e-05	6.2786e-05
5193.9	40.39	5193.8	6.367	5194	5.654	5.56796e-05	3.25844e-05	3.96772e-05
5194	32.06	5193.9	5.657	5194.1	3.621	4.41963e-05	2.89509e-05	2.54105e-05
5194.1	21.59	5194	4.724	5194.2	2.546	2.97629e-05	2.4176e-05	1.78667e-05
5194.2	15	5194.1	3.709	5194.3	2.061	2.06782e-05	1.89816e-05	1.44632e-05
5194.3	11.94	5194.2	2.744	5194.4	1.891	1.64599e-05	1.4043e-05	1.32702e-05
5194.4	9.884	5194.3	1.925	5194.5	1.88	1.36256e-05	9.85159e-06	1.3193e-05
5194.5	7.859	5194.4	1.299	5194.6	1.949	1.0834e-05	6.6479e-06	1.36772e-05
5194.6	6.09	5194.5	0.8664	5194.7	2.061	8.39537e-06	4.43398e-06	1.44632e-05
5194.7	4.838	5194.6	0.597	5194.8	2.193	6.66942e-06	3.05527e-06	1.53895e-05
5194.8	4.095	5194.7	0.4474	5194.9	2.322	5.64516e-06	2.28966e-06	1.62947e-05
5194.9	3.706	5194.8	0.3736	5195	2.429	5.10891e-06	1.91198e-06	1.70456e-05
5195	3.514	5194.9	0.3412	5195.1	2.505	4.84422e-06	1.74616e-06	1.75789e-05
5195.1	3.41	5195	0.3293	5195.2	2.553	4.70085e-06	1.68526e-06	1.79158e-05
5195.2	3.338	5195.1	0.3273	5195.3	2.58	4.6016e-06	1.67503e-06	1.81053e-05
5195.3	3.274	5195.2	0.3308	5195.4	2.593	4.51337e-06	1.69294e-06	1.81965e-05
5195.4	3.21	5195.3	0.338	5195.5	2.593	4.42514e-06	1.72979e-06	1.81965e-05
5195.5	3.145	5195.4	0.3485	5195.6	2.583	4.33554e-06	1.78352e-06	1.81263e-05
5195.6	3.08	5195.5	0.3623	5195.7	2.568	4.24593e-06	1.85415e-06	1.80211e-05
5195.7	3.019	5195.6	0.3796	5195.8	2.554	4.16184e-06	1.94268e-06	1.79228e-05
5195.8	2.965	5195.7	0.4009	5195.9	2.551	4.0874e-06	2.05169e-06	1.79018e-05
5195.9	2.922	5195.8	0.4266	5196	2.567	4.02812e-06	2.18321e-06	1.8014e-05
5196	2.894	5195.9	0.4574	5196.1	2.609	3.98952e-06	2.34084e-06	1.83088e-05
5196.1	2.882	5196	0.4942	5196.2	2.683	3.97298e-06	2.52917e-06	1.88281e-05
5196.2	2.888	5196.1	0.5379	5196.3	2.808	3.98125e-06	2.75281e-06	1.97053e-05
5196.3	2.912	5196.2	0.5899	5196.4	3.012	4.01434e-06	3.01894e-06	2.11368e-05
5196.4	2.956	5196.3	0.6514	5196.5	3.337	4.07499e-06	3.33367e-06	2.34175e-05
5196.5	3.017	5196.4	0.7242	5196.6	3.826	4.15908e-06	3.70624e-06	2.68491e-05
5196.6	3.095	5196.5	0.811	5196.7	4.515	4.26661e-06	4.15046e-06	3.16842e-05
5196.7	3.186	5196.6	0.9166	5196.8	5.407	4.39206e-06	4.69089e-06	3.79439e-05
5196.8	3.284	5196.7	1.048	5196.9	6.45	4.52716e-06	5.36336e-06	4.52632e-05
5196.9	3.384	5196.8	1.217	5197	7.504	4.66501e-06	6.22825e-06	5.26596e-05
5197	3.477	5196.9	1.444	5197.1	8.348	4.79322e-06	7.38997e-06	5.85825e-05
5197.1	3.556	5197	1.825	5197.2	8.749	4.90212e-06	9.33982e-06	6.13965e-05
5197.2	3.613	5197.1	2.634	5197.3	8.57	4.9807e-06	1.348e-05	6.01403e-05
5197.3	3.646	5197.2	4.109	5197.4	7.856	5.02619e-06	2.10287e-05	5.51298e-05
5197.4	3.653	5197.3	5.777	5197.5	6.807	5.03584e-06	2.9565e-05	4.77684e-05
5197.5	3.638	5197.4	6.481	5197.6	5.675	5.01516e-06	3.31679e-05	3.98246e-05
5197.6	3.607	5197.5	5.695	5197.7	4.666	4.97243e-06	2.91453e-05	3.27439e-05
5197.7	3.56	5197.6	4.16	5197.8	3.88	4.90764e-06	2.12897e-05	2.72281e-05
5197.8	3.501	5197.7	2.857	5197.9	3.324	4.8263e-06	1.46213e-05	2.33263e-05
5197.9	3.43	5197.8	2.101	5198	2.956	4.72843e-06	1.07523e-05	2.07439e-05
5198	3.349	5197.9	1.723	5198.1	2.729	4.61676e-06	8.81781e-06	1.91509e-05
5198.1	3.259	5198	1.514	5198.2	2.604	4.49269e-06	7.74821e-06	1.82737e-05
5198.2	3.162	5198.1	1.373	5198.3	2.559	4.35897e-06	7.02661e-06	1.79579e-05
5198.3	3.061	5198.2	1.265	5198.4	2.579	4.21974e-06	6.4739e-06	1.80982e-05
5198.4	2.959	5198.3	1.178	5198.5	2.648	4.07913e-06	6.02866e-06	1.85825e-05
5198.5	2.862	5198.4	1.107	5198.6	2.737	3.94541e-06	5.6653e-06	1.9207e-05
5198.6	2.825	5198.5	1.047	5198.7	2.806	3.8944e-06	5.35824e-06	1.96912e-05
5198.7	3.259	5198.6	0.994	5198.8	2.816	4.49269e-06	5.087e-06	1.97614e-05
5198.8	6.114	5198.7	0.9443	5198.9	2.736	8.42845e-06	4.83265e-06	1.92e-05
5198.9	16.73	5198.8	0.8983	5199	2.565	2.30631e-05	4.59724e-06	1.8e-05
5199	42.61	5198.9	0.8581	5199.1	2.33	5.874e-05	4.3915e-06	1.63509e-05
5199.1	85.83	5199	0.8255	5199.2	2.087	0.000118321	4.22467e-06	1.46456e-05
5199.2	136.1	5199.1	0.8009	5199.3	1.892	0.000187621	4.09877e-06	1.32772e-05
5199.3	176	5199.2	0.7833	5199.4	1.785	0.000242625	4.0087e-06	1.25263e-05
5199.4	193.2	5199.3	0.7713	5199.5	1.786	0.000266336	3.94729e-06	1.25333e-05
5199.5	186.3	5199.4	0.7636	5199.6	1.896	0.000256824	3.90788e-06	1.33053e-05
5199.6	161.9	5199.5	0.7595	5199.7	2.111	0.000223187	3.8869e-06	1.4814e-05
5199.7	128.8	5199.6	0.7582	5199.8	2.413	0.000177557	3.88025e-06	1.69333e-05
5199.8	95.06	5199.7	0.7593	5199.9	2.771	0.000131045	3.88588e-06	1.94456e-05
[truncated: 18,003 more rows]
