# Supplementary material for: Enhancing cap-independent translation of linear mRNA
Source: Nat Commun. 2025 Oct 16;16:9205. doi: 10.1038/s41467-025-64257-6 (PMC12532787; doi:10.1038/s41467-025-64257-6)
Supplement: Supplementary file 11 — Source Data [file 41467_2025_64257_MOESM11_ESM.zip › Source Data/Figure 4/Cell viability.xlsx]

## Sheet: Sheet1
raw luminescence intensity
sample	replicate 1	replicate 2	replicate 3
mock	203641	211594	212485
CleanCap	178579	186979	188284
triphosphate	191844	194038	194687
CleaN3	193300	197595	200441
AF647	183844	191729	193240
background	64	79	74
background-substracted luminescence intensity
sample	replicate 1	replicate 2	replicate 3
mock	203569	211522	212413
CleanCap	178507	186907	188212
triphosphate	191772	193966	194615
CleaN3	193228	197523	200369
AF647	183772	191657	193168
relative cell viability (%)
sample	replicate 1	replicate 2	replicate 3	mean	SD
mock	97.3232	101.125	101.551	100	1.90076
CleanCap	85.3414	89.3573	89.9812	88.2267	2.05601
triphosphate	91.6832	92.7321	93.0424	92.4859	0.581561
CleaN3	92.3793	94.4327	95.7933	94.2018	1.40329
AF647	87.8585	91.6282	92.3506	90.6125	1.96953
