# Supplementary material for: Enhancing cap-independent translation of linear mRNA
Source: Nat Commun. 2025 Oct 16;16:9205. doi: 10.1038/s41467-025-64257-6 (PMC12532787; doi:10.1038/s41467-025-64257-6)
Supplement: Supplementary file 11 — Source Data [file 41467_2025_64257_MOESM11_ESM.zip › Source Data/Figure 4/end comparison.xlsx]

## Sheet: HEK293 - raw data
mock transfection						triphosphate															CleaN3															AF647
replicate 1		replicate 2		replicate 3		replicate 1					replicate 2					replicate 3					replicate 1					replicate 2					replicate 3					replicate 1					replicate 2					replicate 3
EGFP fluorescence	mCherry fluorescence	EGFP fluorescence	mCherry fluorescence	EGFP fluorescence	mCherry fluorescence	EGFP fluorescence	mCherry fluorescence	EGFP fluorescence-background	mCherry fluorescence-background	EGFP/mCherry	EGFP fluorescence	mCherry fluorescence	EGFP fluorescence-background	mCherry fluorescence-background	EGFP/mCherry	EGFP fluorescence	mCherry fluorescence	EGFP fluorescence-background	mCherry fluorescence-background	EGFP/mCherry	EGFP fluorescence	mCherry fluorescence	EGFP fluorescence-background	mCherry fluorescence-background	EGFP/mCherry	EGFP fluorescence	mCherry fluorescence	EGFP fluorescence-background	mCherry fluorescence-background	EGFP/mCherry	EGFP fluorescence	mCherry fluorescence	EGFP fluorescence-background	mCherry fluorescence-background	EGFP/mCherry	EGFP fluorescence	mCherry fluorescence	EGFP fluorescence-background	mCherry fluorescence-background	EGFP/mCherry	EGFP fluorescence	mCherry fluorescence	EGFP fluorescence-background	mCherry fluorescence-background	EGFP/mCherry	EGFP fluorescence	mCherry fluorescence	EGFP fluorescence-background	mCherry fluorescence-background
8.04	7.65	8.71	-12.75	2.01	3.4	25.46	718.25	20.1	714.85	0.0281178	612.38	8667.45	606.35	8663.2	0.0699915	26.8	553.35	14.07	541.45	0.0259858	241.87	8859.55	236.51	8856.15	0.0267057	1011.7	24879.5	1005.67	24875.2	0.0404285	30.82	314.5	18.09	302.6	0.0597819	4665.21	4986.1	4659.85	4982.7	0.935206	7550.9	7236.9	7544.87	7232.65	1.04317	3203.27	5220.7	3190.54	5208.8
3.35	11.05	14.74	-6.8	-3.35	35.7	74.37	1734	69.01	1730.6	0.0398763	489.77	13077.2	483.74	13073	0.0370031	740.35	25625	727.62	25613.1	0.0284081	93.8	1884.45	88.44	1881.05	0.0470163	125.96	2085.9	119.93	2081.65	0.057613	305.52	10121.8	292.79	10109.9	0.0289607	4233.73	3599.75	4228.37	3596.35	1.17574	840.18	3376.2	834.15	3371.95	0.247379	5018.3	3710.25	5005.57	3698.35
-26.8	28.05	12.73	4.25	-5.36	43.35	86.43	1915.9	81.07	1912.5	0.0423895	182.24	1563.15	176.21	1558.9	0.113035	429.47	7049.9	416.74	7038	0.0592128	20.77	864.45	15.41	861.05	0.0178968	184.92	3508.8	178.89	3504.55	0.0510451	269.34	5871.8	256.61	5859.9	0.0437908	315.57	1137.3	310.21	1133.9	0.273578	1081.38	3740	1075.35	3735.75	0.287854	16305.1	17101.2	16292.4	17089.3
5.36	-6.8	0.67	12.75	22.11	45.9	42.21	620.5	36.85	617.1	0.0597148	179.56	2684.3	173.53	2680.05	0.0647488	378.55	6256.85	365.82	6244.95	0.0585785	1632.79	12617.4	1627.43	12614	0.129018	307.53	8415	301.5	8410.75	0.035847	299.49	9564.2	286.76	9552.3	0.03002	1513.53	3037.9	1508.17	3034.5	0.497008	6732.16	4972.5	6726.13	4968.25	1.35382	7713.71	10875.8	7700.98	10863.9
-2.01	-0.85	28.14	-11.05	14.07	6.8	34.17	1454.35	28.81	1450.95	0.019856	113.9	1479	107.87	1474.75	0.0731446	1709.17	17912.9	1696.44	17901	0.0947679	221.1	6410.7	215.74	6407.3	0.033671	121.27	5355	115.24	5350.75	0.0215372	444.88	11514.1	432.15	11502.2	0.0375711	2800.6	2936.75	2795.24	2933.35	0.952917	462.3	1443.3	456.27	1439.05	0.317063	386.59	1297.1	373.86	1285.2
-5.36	13.6	36.18	4.25	12.73	11.9	38.19	439.45	32.83	436.05	0.0752895	393.96	7257.3	387.93	7253.05	0.0534851	127.97	3315	115.24	3303.1	0.0348884	332.32	2428.45	326.96	2425.05	0.134826	1447.2	12905.6	1441.17	12901.4	0.111707	47.57	1853.85	34.84	1841.95	0.0189147	1533.63	3218.95	1528.27	3215.55	0.475275	732.31	2413.15	726.28	2408.9	0.301499	2048.86	3696.65	2036.13	3684.75
16.75	11.9	12.06	15.3	2.68	14.45	180.23	1900.6	174.87	1897.2	0.0921727	251.25	8388.65	245.22	8384.4	0.0292472	309.54	5240.25	296.81	5228.35	0.0567693	115.91	3222.35	110.55	3218.95	0.0343435	791.94	14070.1	785.91	14065.9	0.0558736	52.93	1059.95	40.2	1048.05	0.0383569	17675.3	11431.7	17669.9	11428.3	1.54616	221.77	612	215.74	607.75	0.354981	6626.97	8543.35	6614.24	8531.45
9.38	-10.2	14.07	8.5	10.72	17.85	29.48	345.95	24.12	342.55	0.0704131	94.47	2686	88.44	2681.75	0.0329785	310.88	6333.35	298.15	6321.45	0.0471648	456.94	6365.65	451.58	6362.25	0.070978	400.66	4346.05	394.63	4341.8	0.0908909	395.97	4680.1	383.24	4668.2	0.0820959	1252.23	1963.5	1246.87	1960.1	0.636126	462.3	2434.4	456.27	2430.15	0.187754	265.99	812.6	253.26	800.7
8.71	-11.9	11.39	6.8	6.7	-17.85	1285.06	12842.7	1279.7	12839.3	0.0996705	227.8	5424.7	221.77	5420.45	0.0409136	12.73	351.9	0	340	0	69.68	1737.4	64.32	1734	0.0370934	699.48	11251.5	693.45	11247.2	0.0616551	144.05	1405.9	131.32	1394	0.0942037	209.04	912.05	203.68	908.65	0.224157	744.37	1973.7	738.34	1969.45	0.374897	3376.13	4851.8	3363.4	4839.9
-10.72	4.25	9.38	15.3	16.08	24.65	150.75	2827.95	145.39	2824.55	0.0514737	1802.3	12820.6	1796.27	12816.4	0.140155	901.15	8278.15	888.42	8266.25	0.107476	72.36	3096.55	67	3093.15	0.0216608	440.86	5708.6	434.83	5704.35	0.0762278	73.7	4964	60.97	4952.1	0.0123119	506.52	2333.25	501.16	2329.85	0.215104	443.54	684.25	437.51	680	0.643397	4704.74	9215.7	4692.01	9203.8
-3.35	-5.95	-14.74	22.1	-20.77	-11.9	786.58	8772	781.22	8768.6	0.0890929	443.54	7275.15	437.51	7270.9	0.0601727	58.29	412.25	45.56	400.35	0.1138	370.51	8362.3	365.15	8358.9	0.043684	90.45	2253.35	84.42	2249.1	0.037535	134	3295.45	121.27	3283.55	0.0369326	533.99	1279.25	528.63	1275.85	0.414336	2844.82	6788.1	2838.79	6783.85	0.418463	6996.81	12415.1	6984.08	12403.2
11.39	7.65	5.36	-17	0	10.2	670.67	7109.4	665.31	7106	0.0936265	326.29	8272.2	320.26	8267.95	0.0387351	284.08	4290.8	271.35	4278.9	0.0634158	107.87	3831.8	102.51	3828.4	0.0267762	258.62	3501.15	252.59	3496.9	0.0722325	812.04	29948.9	799.31	29937	0.0266997	1748.03	3410.2	1742.67	3406.8	0.511527	307.53	1653.25	301.5	1649	0.182838	3372.78	4731.1	3360.05	4719.2
7.37	-15.3	12.73	15.3	14.74	15.3	562.13	10019.8	556.77	10016.4	0.0555858	40.2	1400.8	34.17	1396.55	0.0244674	172.86	5765.55	160.13	5753.65	0.027831	166.16	5378.8	160.8	5375.4	0.0299141	832.81	10824.8	826.78	10820.5	0.0764083	62.31	2062.95	49.58	2051.05	0.024173	1258.93	3196.85	1253.57	3193.45	0.392544	2762.41	2869.6	2756.38	2865.35	0.96197	899.14	3053.2	886.41	3041.3
29.48	-7.65	20.77	12.75	-22.78	28.05	580.89	16781.6	575.53	16778.2	0.0343022	94.47	1225.7	88.44	1221.45	0.0724057	41.54	243.1	28.81	231.2	0.124611	1054.58	8257.75	1049.22	8254.35	0.127111	288.1	6466.8	282.07	6462.55	0.0436469	231.82	5527.55	219.09	5515.65	0.0397215	290.78	1248.65	285.42	1245.25	0.229207	253.93	1319.2	247.9	1314.95	0.188524	9311.66	8359.75	9298.93	8347.85
11.39	-17.85	6.03	-2.55	26.8	-21.25	454.26	4959.75	448.9	4956.35	0.0905707	20.77	622.2	14.74	617.95	0.0238531	276.04	6426	263.31	6414.1	0.0410517	1156.42	19838.2	1151.06	19834.8	0.0580323	3776.79	12842.7	3770.76	12838.5	0.293708	53.6	1408.45	40.87	1396.55	0.029265	4257.18	4929.15	4251.82	4925.75	0.863182	1319.23	1070.15	1313.2	1065.9	1.23201	1718.55	4378.35	1705.82	4366.45
8.71	13.6	-9.38	-21.25	4.02	-10.2	19.43	503.2	14.07	499.8	0.0281513	96.48	2714.05	90.45	2709.8	0.0333788	880.38	7023.55	867.65	7011.65	0.123744	38.19	1697.45	32.83	1694.05	0.0193796	56.95	2101.2	50.92	2096.95	0.0242829	67.67	2884.05	54.94	2872.15	0.0191285	2322.22	7861.65	2316.86	7858.25	0.294832	3910.79	4548.35	3904.76	4544.1	0.859303	1597.95	3722.15	1585.22	3710.25
2.01	-7.65	-12.73	-11.9	8.71	11.05	119.93	1886.15	114.57	1882.75	0.0608525	443.54	7474.9	437.51	7470.65	0.0585638	1973.15	21607.9	1960.42	21596	0.090777	170.18	1950.75	164.82	1947.35	0.0846381	35.51	1660.9	29.48	1656.65	0.0177949	83.08	1878.5	70.35	1866.6	0.0376888	4852.14	6805.1	4846.78	6801.7	0.712584	184.92	529.55	178.89	525.3	0.340548	559.45	1695.75	546.72	1683.85
19.43	-0.85	11.39	-12.75	20.77	12.75	592.95	6011.2	587.59	6007.8	0.0978045	339.02	1720.4	332.99	1716.15	0.194033	207.7	4260.2	194.97	4248.3	0.0458937	201	3547.9	195.64	3544.5	0.0551954	33.5	839.8	27.47	835.55	0.0328765	215.74	3054.05	203.01	3042.15	0.0667324	21.44	709.75	16.08	706.35	0.0227649	1819.72	6154	1813.69	6149.75	0.294921	45.56	203.15	32.83	191.25
-14.07	-9.35	15.41	-17	8.71	37.4	42.88	508.3	37.52	504.9	0.0743117	71.69	824.5	65.66	820.25	0.0800488	248.57	5927.9	235.84	5916	0.0398648	26.8	733.55	21.44	730.15	0.0293638	299.49	5349.9	293.46	5345.65	0.054897	16.75	198.05	4.02	186.15	0.0215955	696.8	1538.5	691.44	1535.1	0.45042	927.95	1863.2	921.92	1858.95	0.495936	1375.51	3705.15	1362.78	3693.25
8.04	-5.95	28.14	6.8	2.01	28.9	98.49	1094.8	93.13	1091.4	0.0853308	109.21	1715.3	103.18	1711.05	0.0603022	466.99	8298.55	454.26	8286.65	0.0548183	2470.29	14215.4	2464.93	14212	0.17344	2.01	197.2	-4.02	192.95	-0.0208344	36.18	732.7	23.45	720.8	0.0325333	6821.94	9582.05	6816.58	9578.65	0.711643	1167.81	7672.95	1161.78	7668.7	0.151496	34.17	216.75	21.44	204.85
15.41	0	6.7	43.35	19.43	-0.85	81.07	1671.95	75.71	1668.55	0.0453747	683.4	3685.6	677.37	3681.35	0.184	309.54	3878.55	296.81	3866.65	0.0767615	312.22	4079.15	306.86	4075.75	0.0752892	118.59	1668.55	112.56	1664.3	0.067632	245.22	4636.75	232.49	4624.85	0.0502697	349.74	756.5	344.38	753.1	0.457283	7254.09	8409.9	7248.06	8405.65	0.862284	5989.8	7337.2	5977.07	7325.3
5.36	-17	-4.69	-27.2	7.37	-2.55	333.66	6066.45	328.3	6063.05	0.0541477	1297.79	7691.65	1291.76	7687.4	0.168036	32.16	688.5	19.43	676.6	0.0287171	123.28	2381.7	117.92	2378.3	0.0495816	97.82	2489.65	91.79	2485.4	0.0369317	351.08	5578.55	338.35	5566.65	0.0607816	552.75	1566.55	547.39	1563.15	0.350184	3157.71	3485	3151.68	3480.75	0.90546	4905.74	6179.5	4893.01	6167.6
8.71	15.3	11.39	21.25	4.69	18.7	369.17	7433.25	363.81	7429.85	0.048966	747.72	4233.85	741.69	4229.6	0.175357	2307.48	22681.4	2294.75	22669.5	0.101226	74.37	1554.65	69.01	1551.25	0.0444867	60.3	3112.7	54.27	3108.45	0.0174589	260.63	8758.4	247.9	8746.5	0.0283428	1439.83	5103.4	1434.47	5100	0.281269	334.33	1848.75	328.3	1844.5	0.177989	187.6	534.65	174.87	522.75
20.77	11.05	-8.04	46.75	0.67	-14.45	237.85	2469.25	232.49	2465.85	0.0942839	127.97	2720	121.94	2715.75	0.044901	765.14	9933.95	752.41	9922.05	0.0758321	285.42	3524.95	280.06	3521.55	0.0795275	34.84	400.35	28.81	396.1	0.0727342	208.37	2749.75	195.64	2737.85	0.0714575	137.35	572.9	131.99	569.5	0.231765	465.65	1264.8	459.62	1260.55	0.364619	4829.36	13667.2	4816.63	13655.3
8.04	-16.15	-13.4	-9.35	-14.07	22.95	115.91	6637.65	110.55	6634.25	0.0166635	11.39	336.6	5.36	332.35	0.0161276	402	5819.95	389.27	5808.05	0.0670225	278.05	6085.15	272.69	6081.75	0.0448374	280.06	3047.25	274.03	3043	0.0900526	62.31	1088.85	49.58	1076.95	0.0460374	882.39	1764.6	877.03	1761.2	0.497973	6116.43	8742.25	6110.4	8738	0.69929	121.27	222.7	108.54	210.8
-5.36	-11.05	-14.74	1.7	34.84	11.9	235.17	5415.35	229.81	5411.95	0.0424634	73.03	1599.7	67	1595.45	0.0419944	410.71	5752.8	397.98	5740.9	0.0693236	270.01	4306.95	264.65	4303.55	0.0614957	200.33	5037.95	194.3	5033.7	0.0385998	10.05	500.65	-2.68	488.75	-0.00548338	6620.27	6491.45	6614.91	6488.05	1.01955	178.22	609.45	172.19	605.2	0.284518	1063.29	2578.05	1050.56	2566.15
15.41	27.2	-14.07	-16.15	38.19	-3.4	40.87	494.7	35.51	491.3	0.0722776	460.96	10954.8	454.93	10950.5	0.041544	136.68	2446.3	123.95	2434.4	0.050916	9.38	165.75	4.02	162.35	0.0247613	16.08	1050.6	10.05	1046.35	0.00960482	942.69	21598.5	929.96	21586.6	0.0430804	167.5	728.45	162.14	725.05	0.223626	432.82	2161.55	426.79	2157.3	0.197835	1766.79	4785.5	1754.06	4773.6
-0.67	6.8	2.68	45.05	6.7	21.25	339.69	7060.95	334.33	7057.55	0.047372	122.61	2441.2	116.58	2436.95	0.0478385	845.54	6596	832.81	6584.1	0.126488	893.78	17123.2	888.42	17119.8	0.0518943	225.12	3678.8	219.09	3674.55	0.0596236	215.07	8043.55	202.34	8031.65	0.0251928	1601.97	3399.15	1596.61	3395.75	0.470179	1106.84	1661.75	1100.81	1657.5	0.664139	309.54	867.85	296.81	855.95
-2.68	-18.7	1.34	-9.35	18.76	22.95	12.73	248.2	7.37	244.8	0.0301062	101.17	1616.7	95.14	1612.45	0.0590034	15.41	102	2.68	90.1	0.0297447	233.16	3896.4	227.8	3893	0.0585153	138.02	1294.55	131.99	1290.3	0.102294	129.31	2482.85	116.58	2470.95	0.0471802	1021.75	3789.3	1016.39	3785.9	0.268467	4523.17	5700.95	4517.14	5696.7	0.79294	71.69	343.4	58.96	331.5
10.72	7.65	5.36	22.95	54.27	124.1	369.84	3874.3	364.48	3870.9	0.094159	296.81	3258.05	290.78	3253.8	0.0893663	1233.47	9015.1	1220.74	9003.2	0.13559	609.03	8674.25	603.67	8670.85	0.0696206	354.43	6120	348.4	6115.75	0.0569677	320.93	3977.15	308.2	3965.25	0.0777252	7148.23	8322.35	7142.87	8318.95	0.858626	79.06	385.05	73.03	380.8	0.19178	148.07	1440.75	135.34	1428.85
-18.76	-37.4	22.78	22.1	18.09	-11.9	929.29	22123	923.93	22119.6	0.0417697	121.94	2161.55	115.91	2157.3	0.0537292	166.16	2827.95	153.43	2816.05	0.0544841	314.9	6089.4	309.54	6086	0.050861	52.93	1012.35	46.9	1008.1	0.0465232	65.66	342.55	52.93	330.65	0.160079	6242.39	11224.2	6237.03	11220.8	0.555845	907.18	2243.15	901.15	2238.9	0.402497	832.14	1047.2	819.41	1035.3
-20.1	24.65	-8.71	37.4	4.69	-11.9	525.28	5452.75	519.92	5449.35	0.0954095	445.55	8957.3	439.52	8953.05	0.0490917	130.65	6262.8	117.92	6250.9	0.0188645	95.14	2784.6	89.78	2781.2	0.032281	302.84	4949.55	296.81	4945.3	0.0600186	34.84	4386	22.11	4374.1	0.00505475	109.21	187.85	103.85	184.45	0.563025	8194.1	8485.55	8188.07	8481.3	0.965426	8701.29	12563	8688.56	12551.1
-9.38	21.25	40.87	-0.85	17.42	11.9	52.93	784.55	47.57	781.15	0.0608974	200.33	4397.9	194.3	4393.65	0.0442229	172.86	2623.1	160.13	2611.2	0.0613243	84.42	2524.5	79.06	2521.1	0.0313593	113.23	917.15	107.2	912.9	0.117428	1028.45	12415.1	1015.72	12403.2	0.0818918	2105.14	6168.45	2099.78	6165.05	0.340594	62.98	861.05	56.95	856.8	0.0664683	1268.31	4578.95	1255.58	4567.05
-6.03	24.65	17.42	19.55	23.45	17	6.7	723.35	1.34	719.95	0.00186124	92.46	1615	86.43	1610.75	0.0536582	335	5440.85	322.27	5428.95	0.0593614	393.96	6407.3	388.6	6403.9	0.0606818	369.17	4909.6	363.14	4905.35	0.0740294	554.76	7999.35	542.03	7987.45	0.0678602	186.93	356.15	181.57	352.75	0.514727	3400.92	5308.25	3394.89	5304	0.640062	142.04	238	129.31	226.1
19.43	-15.3	12.73	-2.55	27.47	5.1	29.48	925.65	24.12	922.25	0.0261534	529.3	7141.7	523.27	7137.45	0.0733133	141.37	3657.55	128.64	3645.65	0.0352859	1332.63	13133.4	1327.27	13130	0.101087	154.77	5348.2	148.74	5343.95	0.0278333	523.94	11331.4	511.21	11319.5	0.0451619	1733.29	5890.5	1727.93	5887.1	0.293511	880.38	2705.55	874.35	2701.3	0.323677	1762.77	2787.15	1750.04	2775.25
2.01	-5.95	-2.01	-5.95	32.83	20.4	61.64	1027.65	56.28	1024.25	0.0549475	562.13	5716.25	556.1	5712	0.0973564	34.84	2063.8	22.11	2051.9	0.0107754	30.15	712.3	24.79	708.9	0.0349697	903.16	8950.5	897.13	8946.25	0.10028	107.87	1210.4	95.14	1198.5	0.0793826	666.65	3822.45	661.29	3819.05	0.173156	286.76	1076.95	280.73	1072.7	0.261704	8663.77	10438.9	8651.04	10427
11.39	-28.9	-8.71	-10.2	28.81	-0.85	734.32	7565	728.96	7561.6	0.0964029	475.7	6602.8	469.67	6598.55	0.0711778	585.58	9852.35	572.85	9840.45	0.0582138	133.33	2070.6	127.97	2067.2	0.061905	23.45	255	17.42	250.75	0.0694716	316.91	4604.45	304.18	4592.55	0.0662334	944.7	3524.1	939.34	3520.7	0.266805	2427.41	5231.75	2421.38	5227.5	0.4632	284.75	1367.65	272.02	1355.75
-17.42	-3.4	25.46	23.8	38.86	5.1	146.06	2045.95	140.7	2042.55	0.0688845	243.21	6165.05	237.18	6160.8	0.0384982	150.08	2008.55	137.35	1996.65	0.0687902	724.27	21664	718.91	21660.6	0.0331898	18.09	831.3	12.06	827.05	0.0145819	367.16	4009.45	354.43	3997.55	0.0886618	1194.61	2378.3	1189.25	2374.9	0.500758	1914.19	8861.25	1908.16	8857	0.215441	9176.32	11406.2	9163.59	11394.3
2.68	2.55	26.8	-14.45	-1.34	19.55	707.52	5597.25	702.16	5593.85	0.125524	116.58	1535.95	110.55	1531.7	0.0721747	119.93	3227.45	107.2	3215.55	0.033338	217.75	5173.1	212.39	5169.7	0.0410836	516.57	17464.1	510.54	17459.8	0.0292408	2303.46	17497.2	2290.73	17485.3	0.131009	1727.93	4200.7	1722.57	4197.3	0.4104	300.16	1720.4	294.13	1716.15	0.171389	10854	7621.95	10841.3	7610.05
-32.16	-13.6	27.47	-11.9	18.09	16.15	851.57	12971	846.21	12967.6	0.0652557	859.61	5894.75	853.58	5890.5	0.144908	93.13	1531.7	80.4	1519.8	0.0529017	18.09	157.25	12.73	153.85	0.0827429	1756.07	8988.75	1750.04	8984.5	0.194784	145.39	3399.15	132.66	3387.25	0.0391645	4312.79	4986.95	4307.43	4983.55	0.86433	571.51	3201.95	565.48	3197.7	0.17684	240.53	275.4	227.8	263.5
6.03	13.6	10.72	-27.2	-0.67	6.8	218.42	3561.5	213.06	3558.1	0.0598803	84.42	912.9	78.39	908.65	0.0862708	109.21	2193	96.48	2181.1	0.0442346	239.19	8664.05	233.83	8660.65	0.0269991	157.45	5343.1	151.42	5338.85	0.0283619	639.18	7534.4	626.45	7522.5	0.0832768	534.66	2397.85	529.3	2394.45	0.221053	935.32	2803.3	929.29	2799.05	0.332002	942.02	2314.55	929.29	2302.65
27.47	-10.2	29.48	-21.25	35.51	17	450.24	7739.25	444.88	7735.85	0.0575089	1563.11	9100.1	1557.08	9095.85	0.171186	1595.94	43633.9	1583.21	43622	0.0362938	378.55	5724.75	373.19	5721.35	0.0652276	103.18	1531.7	97.15	1527.45	0.0636027	168.84	3982.25	156.11	3970.35	0.039319	156.78	263.5	151.42	260.1	0.582161	3865.23	5758.75	3859.2	5754.5	0.67064	180.9	810.05	168.17	798.15
6.7	-4.25	0	-7.65	17.42	7.65	517.24	11434.2	511.88	11430.8	0.0447808	23.45	748	17.42	743.75	0.0234218	469	12136.3	456.27	12124.4	0.0376324	259.29	4046.85	253.93	4043.45	0.0628003	134	1717.85	127.97	1713.6	0.074679	67	2095.25	54.27	2083.35	0.0260494	1846.52	3378.75	1841.16	3375.35	0.545472	657.94	1774.8	651.91	1770.55	0.368196	550.74	1644.75	538.01	1632.85
12.73	1.7	-16.08	5.95	-2.68	23.8	2307.48	31296.2	2302.12	31292.8	0.0735671	355.1	4406.4	349.07	4402.15	0.0792953	823.43	11464	810.7	11452.1	0.0707905	20.77	1063.35	15.41	1059.95	0.0145384	211.05	5352.45	205.02	5348.2	0.0383344	303.51	7091.55	290.78	7079.65	0.0410727	337.68	1100.75	332.32	1097.35	0.302839	235.17	1052.3	229.14	1048.05	0.218635	140.7	414.8	127.97	402.9
10.05	4.25	4.02	-11.05	14.74	4.25	40.87	355.3	35.51	351.9	0.100909	826.78	8305.35	820.75	8301.1	0.0988724	718.24	6046.05	705.51	6034.15	0.11692	0	394.4	-5.36	391	-0.0137084	21.44	104.55	15.41	100.3	0.153639	440.19	5831.85	427.46	5819.95	0.0734474	5217.29	11424	5211.93	11420.6	0.456362	623.77	1507.9	617.74	1503.65	0.410827	7227.29	8772	7214.56	8760.1
-10.72	1.7	4.69	1.7	10.05	29.75	574.86	10545.1	569.5	10541.7	0.0540235	121.94	2001.75	115.91	1997.5	0.0580275	168.17	2877.25	155.44	2865.35	0.0542482	5.36	585.65	0	582.25	0	146.06	2594.2	140.03	2589.95	0.0540667	164.82	8290.9	152.09	8279	0.0183706	1091.43	2716.6	1086.07	2713.2	0.400291	7356.6	6914.75	7350.57	6910.5	1.06368	1863.27	2115.65	1850.54	2103.75
11.39	5.95	-4.02	6.8	-0.67	13.6	458.95	4051.1	453.59	4047.7	0.112061	292.79	4869.65	286.76	4865.4	0.0589386	38.86	574.6	26.13	562.7	0.0464368	196.98	10798.4	191.62	10795	0.0177508	26.13	258.4	20.1	254.15	0.0790872	136.68	5173.95	123.95	5162.05	0.0240118	2446.84	3853.9	2441.48	3850.5	0.634068	11146.8	6669.1	11140.8	6664.85	1.67157	5062.52	5423	5049.79	5411.1
7.37	33.15	19.43	27.2	19.43	7.65	83.75	1179.8	78.39	1176.4	0.0666355	212.39	2469.25	206.36	2465	0.083716	377.21	7546.3	364.48	7534.4	0.0483755	40.2	1067.6	34.84	1064.2	0.0327382	509.87	12325.9	503.84	12321.6	0.0408906	416.74	9823.45	404.01	9811.55	0.041177	1189.25	1409.3	1183.89	1405.9	0.842087	4464.88	6133.6	4458.85	6129.35	0.727459	1278.36	3677.1	1265.63	3665.2
15.41	8.5	3.35	-5.95	6.7	5.95	363.81	5799.55	358.45	5796.15	0.0618428	92.46	1201.05	86.43	1196.8	0.0722176	278.72	6833.15	265.99	6821.25	0.0389943	2286.71	21707.3	2281.35	21703.9	0.105112	1273.67	32722.5	1267.64	32718.2	0.0387441	190.95	2672.4	178.22	2660.5	0.0669874	3455.86	3628.65	3450.5	3625.25	0.951796	787.92	3416.15	781.89	3411.9	0.229166	1450.55	2981.8	1437.82	2969.9
3.35	0	6.03	-11.05	27.47	3.4	742.36	14372.7	737	14369.3	0.0512899	169.51	2177.7	163.48	2173.45	0.0752168	560.79	10685.4	548.06	10673.5	0.0513477	10.72	491.3	5.36	487.9	0.0109859	140.03	4000.95	134	3996.7	0.0335277	382.57	8333.4	369.84	8321.5	0.0444439	14504.8	10020.7	14499.4	10017.3	1.44744	576.2	1645.6	570.17	1641.35	0.347379	330.31	1263.95	317.58	1252.05
2.01	2.55	5.36	34	0	5.1	121.27	2332.4	115.91	2329	0.0497681	140.7	2912.1	134.67	2907.85	0.0463126	414.06	3615.9	401.33	3604	0.111357	298.82	4772.75	293.46	4769.35	0.0615304	29.48	130.05	23.45	125.8	0.186407	501.16	6189.7	488.43	6177.8	0.0790621	1402.98	4899.4	1397.62	4896	0.285462	105.19	529.55	99.16	525.3	0.188768	525.28	1505.35	512.55	1493.45
5.36	4.25	-12.06	-22.1	18.09	11.9	612.38	11875.4	607.02	11872	0.0511304	20.77	419.05	14.74	414.8	0.0355352	1060.61	11611.9	1047.88	11600	0.0903345	440.86	13415.6	435.5	13412.2	0.0324704	357.11	9633.05	351.08	9628.8	0.0364614	61.64	1139.85	48.91	1127.95	0.0433619	4810.6	7703.55	4805.24	7700.15	0.624045	1291.76	3557.25	1285.73	3553	0.361872	854.92	2059.55	842.19	2047.65
4.02	-5.1	-14.07	15.3	5.36	4.25	223.11	5443.4	217.75	5440	0.0400276	375.2	4871.35	369.17	4867.1	0.0758501	26.13	136	13.4	124.1	0.107977	175.54	2108	170.18	2104.6	0.080861	316.91	6203.3	310.88	6199.05	0.0501496	1285.73	23473.6	1273	23461.7	0.0542586	1683.71	3377.9	1678.35	3374.5	0.497363	71.69	168.3	65.66	164.05	0.400244	117.25	342.55	104.52	330.65
-3.35	1.7	-7.37	-0.85	5.36	5.95	130.65	4301.85	125.29	4298.45	0.0291477	753.75	6211.8	747.72	6207.55	0.120453	241.2	7748.6	228.47	7736.7	0.0295307	151.42	2534.7	146.06	2531.3	0.0577016	946.04	10788.2	940.01	10784	0.0871675	95.81	3247	83.08	3235.1	0.0256808	187.6	1867.45	182.24	1864.05	0.0977656	2170.13	6115.75	2164.1	6111.5	0.354103	1545.02	3836.05	1532.29	3824.15
9.38	7.65	2.01	16.15	8.71	18.7	268	4148.85	262.64	4145.45	0.0633562	99.16	994.5	93.13	990.25	0.094047	779.21	7039.7	766.48	7027.8	0.109064	28.14	407.15	22.78	403.75	0.0564211	330.98	11270.2	324.95	11266	0.0288436	38.19	168.3	25.46	156.4	0.162788	5033.04	6898.6	5027.68	6895.2	0.729157	4276.61	4176.05	4270.58	4171.8	1.02368	6105.04	12806.1	6092.31	12794.2
-1.34	11.9	1.34	22.1	20.1	2.55	-13.4	172.55	-18.76	169.15	-0.110907	1120.91	17313.7	1114.88	17309.5	0.0644087	880.38	14507.8	867.65	14495.9	0.0598549	420.76	6409.85	415.4	6406.45	0.0648409	40.2	1150.9	34.17	1146.65	0.0297999	26.13	135.15	13.4	123.25	0.108722	6496.99	15125.8	6491.63	15122.4	0.429272	830.13	2442.05	824.1	2437.8	0.338051	960.78	1527.45	948.05	1515.55
30.15	3.4	8.71	-11.05	10.72	45.9	360.46	7558.2	355.1	7554.8	0.0470032	116.58	1575.9	110.55	1571.65	0.0703401	1560.43	27920.8	1547.7	27908.9	0.0554554	457.61	12110	452.25	12106.6	0.0373557	344.38	6426	338.35	6421.75	0.0526881	36.18	526.15	23.45	514.25	0.0456004	4686.65	6338.45	4681.29	6335.05	0.738951	726.95	1966.05	720.92	1961.8	0.367479	129.31	413.1	116.58	401.2
0	-10.2	6.7	-3.4	9.38	55.25	271.35	3199.4	265.99	3196	0.0832259	501.83	4210.9	495.8	4206.65	0.117861	203.68	2571.25	190.95	2559.35	0.0746088	765.81	7937.3	760.45	7933.9	0.0958482	192.96	6283.2	186.93	6278.95	0.0297709	615.06	16121.1	602.33	16109.2	0.0373904	410.71	1441.6	405.35	1438.2	0.281845	1872.65	2217.65	1866.62	2213.4	0.843327	2868.27	3536.85	2855.54	3524.95
22.78	-19.55	5.36	11.9	27.47	39.1	-2.68	119	-8.04	115.6	-0.0695502	198.99	3116.95	192.96	3112.7	0.0619912	184.92	962.2	172.19	950.3	0.181195	150.75	1977.1	145.39	1973.7	0.0736637	280.06	5934.7	274.03	5930.45	0.0462073	320.93	3861.55	308.2	3849.65	0.0800592	7539.51	6771.95	7534.15	6768.55	1.11311	564.14	957.1	558.11	952.85	0.585727	32.83	190.4	20.1	178.5
10.72	-15.3	14.74	-3.4	0	11.05	488.43	7537.8	483.07	7534.4	0.0641153	337.01	5486.75	330.98	5482.5	0.0603703	410.71	7170.6	397.98	7158.7	0.0555939	261.3	6778.75	255.94	6775.35	0.0377752	298.82	5463.8	292.79	5459.55	0.053629	116.58	3242.75	103.85	3230.85	0.0321432	335.67	1878.5	330.31	1875.1	0.176156	188.27	806.65	182.24	802.4	0.227119	3665.57	4306.95	3652.84	4295.05
8.71	-3.4	8.71	3.4	17.42	41.65	184.92	4481.2	179.56	4477.8	0.0401	545.38	6361.4	539.35	6357.15	0.0848415	196.31	1643.9	183.58	1632	0.112488	131.99	3385.55	126.63	3382.15	0.0374407	71.69	563.55	65.66	559.3	0.117397	186.93	2962.25	174.2	2950.35	0.0590438	502.5	1219.75	497.14	1216.35	0.408715	473.02	939.25	466.99	935	0.499455	51.59	289	38.86	277.1
4.69	1.7	-12.73	-11.9	-8.71	30.6	360.46	4884.95	355.1	4881.55	0.0727433	80.4	977.5	74.37	973.25	0.0764141	257.28	3494.35	244.55	3482.45	0.0702235	1032.47	30960.4	1027.11	30957	0.0331786	26.8	516.8	20.77	512.55	0.0405229	30.15	962.2	17.42	950.3	0.0183311	7664.8	10354.7	7659.44	10351.3	0.73995	1502.14	2062.1	1496.11	2057.85	0.727026	10401.8	14869.9	10389.1	14858
-4.02	1.7	-24.79	5.1	13.4	30.6	84.42	1118.6	79.06	1115.2	0.0708931	77.05	3204.5	71.02	3200.25	0.022192	1.34	147.9	-11.39	136	-0.08375	179.56	6233.9	174.2	6230.5	0.0279592	131.99	8905.45	125.96	8901.2	0.0141509	414.73	5903.25	402	5891.35	0.0682356	89.78	1022.55	84.42	1019.15	0.0828337	665.98	2573.8	659.95	2569.55	0.256835	1209.35	1902.3	1196.62	1890.4
-0.67	8.5	28.14	-6.8	47.57	75.65	541.36	4564.5	536	4561.1	0.117516	180.9	2708.1	174.87	2703.85	0.0646744	314.23	5825.05	301.5	5813.15	0.0518652	432.15	5329.5	426.79	5326.1	0.0801318	-4.69	186.15	-10.72	181.9	-0.0589335	385.25	10822.2	372.52	10810.3	0.0344597	4.69	172.55	-0.67	169.15	-0.00396098	781.89	2933.35	775.86	2929.1	0.26488	402.67	1290.3	389.94	1278.4
6.03	5.95	23.45	-28.05	22.78	-1.7	109.21	3796.1	103.85	3792.7	0.0273815	99.83	1308.15	93.8	1303.9	0.071938	233.83	3218.95	221.1	3207.05	0.0689419	674.69	8579.9	669.33	8576.5	0.0780423	570.17	12701.6	564.14	12697.4	0.0444297	61.64	997.9	48.91	986	0.0496045	3987.17	4481.2	3981.81	4477.8	0.889234	5315.78	4890.9	5309.75	4886.65	1.08658	3941.61	4364.75	3928.88	4352.85
-6.7	38.25	-20.1	-9.35	6.03	-18.7	47.57	758.2	42.21	754.8	0.0559221	272.69	5317.6	266.66	5313.35	0.0501868	197.65	2562.75	184.92	2550.85	0.0724935	874.35	20606.6	868.99	20603.2	0.0421774	186.26	5391.55	180.23	5387.3	0.0334546	239.19	3213.85	226.46	3201.95	0.0707257	3175.13	4056.2	3169.77	4052.8	0.782119	1398.96	3005.6	1392.93	3001.35	0.464101	925.27	1976.25	912.54	1964.35
2.01	1.7	-3.35	13.6	12.73	48.45	3489.36	33679.6	3484	33676.2	0.103456	1229.45	9170.65	1223.42	9166.4	0.133468	1014.38	10584.2	1001.65	10572.3	0.0947429	927.28	8988.75	921.92	8985.35	0.102603	38.19	647.7	32.16	643.45	0.0499806	13.4	347.65	0.67	335.75	0.00199553	4795.86	5493.55	4790.5	5490.15	0.872563	5540.23	6821.25	5534.2	6817	0.811823	855.59	2217.65	842.86	2205.75
22.11	-22.95	7.37	0.85	14.74	17.85	860.95	20291.2	855.59	20287.8	0.0421726	74.37	1353.2	68.34	1348.95	0.0506616	1327.94	14999.1	1315.21	14987.2	0.0877556	184.92	3961	179.56	3957.6	0.0453709	160.8	2784.6	154.77	2780.35	0.0556657	69.68	1467.1	56.95	1455.2	0.0391355	1108.18	2575.5	1102.82	2572.1	0.428762	2843.48	3093.15	2837.45	3088.9	0.918596	973.51	3848.8	960.78	3836.9
8.04	17	-11.39	-3.4	22.11	0	239.19	2764.2	233.83	2760.8	0.0846965	75.04	1786.7	69.01	1782.45	0.0387164	648.56	6017.15	635.83	6005.25	0.105879	99.16	1099.05	93.8	1095.65	0.0856113	148.74	3043	142.71	3038.75	0.0469634	160.8	2795.65	148.07	2783.75	0.0531908	3237.44	3713.65	3232.08	3710.25	0.871122	6482.25	6587.5	6476.22	6583.25	0.983742	276.71	1020.85	263.98	1008.95
18.76	44.2	-12.06	22.95	-7.37	-5.95	89.78	1499.4	84.42	1496	0.0564305	428.8	7225	422.77	7220.75	0.0585493	881.05	12649.7	868.32	12637.8	0.0687082	164.15	3196.85	158.79	3193.45	0.0497237	225.79	6102.15	219.76	6097.9	0.0360386	1153.07	11786.1	1140.34	11774.2	0.0968507	233.83	1287.75	228.47	1284.35	0.177888	615.06	934.15	609.03	929.9	0.654941	858.94	2499	846.21	2487.1
-9.38	5.95	-3.35	8.5	22.11	18.7	378.55	6737.1	373.19	6733.7	0.0554212	387.93	5438.3	381.9	5434.05	0.0702791	1216.72	8256.05	1203.99	8244.15	0.146042	52.26	2014.5	46.9	2011.1	0.0233206	430.14	12569	424.11	12564.8	0.033754	448.9	4669.9	436.17	4658	0.0936389	118.59	271.15	113.23	267.75	0.422894	4509.1	8398.85	4503.07	8394.6	0.536425	166.16	1161.1	153.43	1149.2
-3.35	20.4	24.79	38.25	21.44	5.1	268.67	4083.4	263.31	4080	0.0645368	94.47	3430.6	88.44	3426.35	0.0258117	79.06	1567.4	66.33	1555.5	0.0426422	101.84	2190.45	96.48	2187.05	0.0441142	219.76	3802.05	213.73	3797.8	0.0562773	1155.08	16298.8	1142.35	16286.9	0.0701392	316.91	1797.75	311.55	1794.35	0.173628	1849.87	3707.7	1843.84	3703.45	0.497871	247.23	579.7	234.5	567.8
14.07	2.55	-6.03	29.75	19.43	29.75	233.83	3198.55	228.47	3195.15	0.0715053	676.03	8498.3	670	8494.05	0.0788787	172.19	1704.25	159.46	1692.35	0.094224	332.32	8855.3	326.96	8851.9	0.0369367	140.03	2828.8	134	2824.55	0.0474412	1097.46	18429.7	1084.73	18417.8	0.0588957	506.52	1297.95	501.16	1294.55	0.387131	402.67	853.4	396.64	849.15	0.467102	1135.65	3180.7	1122.92	3168.8
-23.45	17	-7.37	13.6	27.47	7.65	1886.05	35581	1880.69	35577.6	0.0528616	438.18	7320.2	432.15	7315.95	0.0590696	49.58	6010.35	36.85	5998.45	0.00614325	26.13	817.7	20.77	814.3	0.0255066	665.98	16769.7	659.95	16765.5	0.0393637	142.04	3610.8	129.31	3598.9	0.0359304	2556.05	3695.8	2550.69	3692.4	0.690795	646.55	2616.3	640.52	2612.05	0.245217	6419.94	11549.8	6407.21	11537.9
10.72	6.8	4.02	-11.9	18.09	12.75	168.17	3258.9	162.81	3255.5	0.0500108	339.02	3052.35	332.99	3048.1	0.109245	1912.18	22783.4	1899.45	22771.5	0.0834135	71.02	1329.4	65.66	1326	0.0495173	310.88	4220.25	304.85	4216	0.0723079	148.07	2005.15	135.34	1993.25	0.0678992	11878.4	17159.8	11873	17156.4	0.692047	1958.41	3360.05	1952.38	3355.8	0.581793	2874.3	5105.95	2861.57	5094.05
13.4	0.85	-9.38	5.1	19.43	17	90.45	1199.35	85.09	1195.95	0.0711485	198.32	2520.25	192.29	2516	0.0764269	617.07	6851	604.34	6839.1	0.0883654	83.75	2114.8	78.39	2111.4	0.037127	97.82	1593.75	91.79	1589.5	0.0577477	217.08	4074.9	204.35	4063	0.0502953	5761.33	10245	5755.97	10241.6	0.562019	8155.91	12671.8	8149.88	12667.5	0.643367	3360.05	6355.45	3347.32	6343.55
-11.39	5.1	-5.36	-13.6	0	0.85	482.4	4581.5	477.04	4578.1	0.1042	149.41	2131.8	143.38	2127.55	0.0673921	41.54	219.3	28.81	207.4	0.13891	292.12	9661.95	286.76	9658.55	0.0296898	46.23	576.3	40.2	572.05	0.0702736	108.54	3530.9	95.81	3519	0.0272265	2675.98	3476.5	2670.62	3473.1	0.768944	1608.67	4620.6	1602.64	4616.35	0.347166	4168.07	6934.3	4155.34	6922.4
8.04	0	-8.71	-18.7	33.5	17	271.35	3756.15	265.99	3752.75	0.0708787	1633.46	28717.2	1627.43	28713	0.0566793	102.51	3027.7	89.78	3015.8	0.0297699	422.1	5463.8	416.74	5460.4	0.0763204	1563.78	18783.3	1557.75	18779	0.0829515	86.43	1436.5	73.7	1424.6	0.0517338	655.93	1813.9	650.57	1810.5	0.359332	3875.95	6194.8	3869.92	6190.55	0.625133	1859.25	4339.25	1846.52	4327.35
-3.35	-11.05	-13.4	-3.4	-6.7	21.25	134	2383.4	128.64	2380	0.0540504	479.72	4873.9	473.69	4869.65	0.0972739	275.37	5384.75	262.64	5372.85	0.0488828	111.22	4720.05	105.86	4716.65	0.0224439	168.17	5919.4	162.14	5915.15	0.027411	315.57	10842.6	302.84	10830.7	0.0279613	210.38	894.2	205.02	890.8	0.230153	7382.06	5790.2	7376.03	5785.95	1.27482	4903.06	6065.6	4890.33	6053.7
10.05	5.1	7.37	12.75	34.84	36.55	302.84	5494.4	297.48	5491	0.0541759	182.91	2501.55	176.88	2497.3	0.0708285	42.21	983.45	29.48	971.55	0.0303433	1420.4	39899	1415.04	39895.6	0.0354686	298.82	2576.35	292.79	2572.1	0.113833	28.81	596.7	16.08	584.8	0.0274966	1045.87	2239.75	1040.51	2236.35	0.465272	4299.39	4657.15	4293.36	4652.9	0.922728	272.69	1181.5	259.96	1169.6
0.67	0	6.03	-11.05	27.47	1.7	702.83	15439.4	697.47	15436	0.0451846	306.19	2978.4	300.16	2974.15	0.100923	1297.12	11727.5	1284.39	11715.6	0.109631	144.05	1699.15	138.69	1695.75	0.0817868	84.42	5083.85	78.39	5079.6	0.0154323	444.21	12023.2	431.48	12011.3	0.0359228	686.75	579.7	681.39	576.3	1.18235	5299.7	6441.3	5293.67	6437.05	0.822375	562.13	2168.35	549.4	2156.45
-22.78	-17.85	3.35	-5.95	31.49	35.7	47.57	499.8	42.21	496.4	0.0850322	606.35	6481.25	600.32	6477	0.0926849	203.01	3207.05	190.28	3195.15	0.0595528	183.58	4577.25	178.22	4573.85	0.038965	124.62	1825.8	118.59	1821.55	0.0651039	134	3032.8	121.27	3020.9	0.0401437	169.51	702.1	164.15	698.7	0.234936	1072.67	4955.5	1066.64	4951.25	0.215428	550.07	3025.15	537.34	3013.25
17.42	-9.35	11.39	-11.9	7.37	6.8	219.76	10575.7	214.4	10572.3	0.0202794	168.17	4452.3	162.14	4448.05	0.0364519	684.74	6914.75	672.01	6902.85	0.0973525	40.2	741.2	34.84	737.8	0.0472215	10.05	2073.15	4.02	2068.9	0.00194306	131.99	3512.2	119.26	3500.3	0.0340714	3516.16	6919.85	3510.8	6916.45	0.507601	1861.93	3734.05	1855.9	3729.8	0.497587	302.84	1090.55	290.11	1078.65
32.16	0	18.09	21.25	10.05	2.55	1328.61	4085.1	1323.25	4081.7	0.324191	1237.49	7763.05	1231.46	7758.8	0.158718	54.94	734.4	42.21	722.5	0.0584221	87.77	1973.7	82.41	1970.3	0.0418261	227.13	2292.45	221.1	2288.2	0.0966262	74.37	926.5	61.64	914.6	0.0673956	3762.72	6306.15	3757.36	6302.75	0.596146	2619.03	3273.35	2613	3269.1	0.799303	481.06	1232.5	468.33	1220.6
14.07	-7.65	8.71	34.85	9.38	-8.5	38.86	554.2	33.5	550.8	0.0608206	224.45	3884.5	218.42	3880.25	0.0562902	188.27	4380.9	175.54	4369	0.0401785	21.44	418.2	16.08	414.8	0.0387657	62.31	1141.55	56.28	1137.3	0.0494856	430.14	5518.2	417.41	5506.3	0.0758059	2525.9	2619.7	2520.54	2616.3	0.963399	10971.9	10549.4	10965.9	10545.1	1.0399	1242.85	4006.05	1230.12	3994.15
-24.79	-0.85	4.69	-5.95	32.16	22.1	53.6	2011.95	48.24	2008.55	0.0240173	1185.23	15966.4	1179.2	15962.1	0.0738748	1056.59	10283.3	1043.86	10271.4	0.101628	66.33	1014.9	60.97	1011.5	0.0602768	37.52	1068.45	31.49	1064.2	0.0295903	727.62	14248.6	714.89	14236.7	0.0502146	12063.4	11624.6	12058	11621.2	1.03759	4337.58	12963.4	4331.55	12959.1	0.334246	3414.32	7419.65	3401.59	7407.75
23.45	-6.8	5.36	4.25	-1.34	-7.65	150.08	1771.4	144.72	1768	0.0818552	294.13	8075	288.1	8070.75	0.0356968	576.87	6499.95	564.14	6488.05	0.0869506	60.97	1372.75	55.61	1369.35	0.0406105	74.37	1767.15	68.34	1762.9	0.0387657	32.16	297.5	19.43	285.6	0.0680322	5316.45	5508	5311.09	5504.6	0.964846	2987.53	2566.15	2981.5	2561.9	1.16378	207.7	681.7	194.97	669.8
-8.71	10.2	0	-15.3	6.7	6.8	280.73	4044.3	275.37	4040.9	0.0681457	138.02	4237.25	131.99	4233	0.0311812	538.68	7031.2	525.95	7019.3	0.0749291	153.43	5674.6	148.07	5671.2	0.0261091	266.66	4516.05	260.63	4511.8	0.0577663	523.94	6750.7	511.21	6738.8	0.0758607	255.94	864.45	250.58	861.05	0.291017	1444.52	3122.9	1438.49	3118.65	0.461254	989.59	1800.3	976.86	1788.4
7.37	-25.5	32.16	-2.55	6.03	34	550.07	7786.85	544.71	7783.45	0.0699831	794.62	5897.3	788.59	5893.05	0.133817	195.64	3984.8	182.91	3972.9	0.0460394	168.84	5965.3	163.48	5961.9	0.0274208	357.11	9950.1	351.08	9945.85	0.0352991	38.86	1317.5	26.13	1305.6	0.0200138	1287.74	2954.6	1282.38	2951.2	0.434528	4223.68	5832.7	4217.65	5828.45	0.723631	459.62	940.95	446.89	929.05
-4.69	7.65	35.51	5.1	17.42	2.55	491.11	8402.25	485.75	8398.85	0.0578353	134.67	1836.85	128.64	1832.6	0.0701954	64.99	870.4	52.26	858.5	0.0608736	426.79	3489.25	421.43	3485.85	0.120897	36.18	2714.05	30.15	2709.8	0.0111263	849.56	11293.1	836.83	11281.2	0.0741792	9577.65	3840.3	9572.29	3836.9	2.4948	554.09	3169.65	548.06	3165.4	0.173141	842.86	1287.75	830.13	1275.85
-8.04	0	2.01	-19.55	-0.67	-4.25	90.45	1401.65	85.09	1398.25	0.0608546	62182.7	2850.9	62176.7	2846.65	21.842	96.48	1705.95	83.75	1694.05	0.0494377	48.24	557.6	42.88	554.2	0.0773728	-9.38	216.75	-15.41	212.5	-0.0725176	710.87	12900.5	698.14	12888.6	0.0541672	3006.96	4809.3	3001.6	4805.9	0.624566	53.6	153.85	47.57	149.6	0.317981	561.46	3776.55	548.73	3764.65
9.38	-6.8	8.04	-10.2	9.38	4.25	1011.03	10672.6	1005.67	10669.2	0.0942592	1273.67	17284.8	1267.64	17280.5	0.0733565	28.81	775.2	16.08	763.3	0.0210664	442.2	7463.85	436.84	7460.45	0.0585541	484.41	28103.6	478.38	28099.3	0.0170246	246.56	3177.3	233.83	3165.4	0.0738706	1811.68	4321.4	1806.32	4318	0.418323	1492.76	2135.2	1486.73	2130.95	0.697684	4027.37	7609.2	4014.64	7597.3
12.73	-13.6	15.41	7.65	1.34	5.95	243.88	2592.5	238.52	2589.1	0.0921247	374.53	4203.25	368.5	4199	0.087759	1311.19	13971.5	1298.46	13959.6	0.0930156	72.36	4516.9	67	4513.5	0.0148444	445.55	12654	439.52	12649.8	0.0347454	150.75	1944.8	138.02	1932.9	0.0714057	2951.35	4014.55	2945.99	4011.15	0.73445	2753.7	4190.5	2747.67	4186.25	0.656356	603.67	1702.55	590.94	1690.65
14.74	25.5	24.79	-5.95	4.69	12.75	588.26	11247.2	582.9	11243.8	0.0518419	1550.38	14010.6	1544.35	14006.4	0.110261	261.97	3596.35	249.24	3584.45	0.0695337	62.98	731	57.62	727.6	0.0791919	213.73	6993.8	207.7	6989.55	0.0297158	73.03	1402.5	60.3	1390.6	0.0433626	6037.37	10526.4	6032.01	10523	0.573222	5057.83	4208.35	5051.8	4204.1	1.20164	291.45	1175.55	278.72	1163.65
35.51	24.65	-4.02	-14.45	22.78	39.1	103.18	1910.8	97.82	1907.4	0.0512845	599.65	9538.7	593.62	9534.45	0.0622605	90.45	980.9	77.72	969	0.0802064	243.21	4299.3	237.85	4295.9	0.0553667	61.64	12764.5	55.61	12760.2	0.00435807	184.92	2696.2	172.19	2684.3	0.0641471	112.56	204	107.2	200.6	0.534397	2857.55	4343.5	2851.52	4339.25	0.657146	4720.15	12148.2	4707.42	12136.3
20.77	-9.35	5.36	9.35	40.2	5.95	117.25	3568.3	111.89	3564.9	0.0313866	513.22	6543.3	507.19	6539.05	0.0775633	123.28	2308.6	110.55	2296.7	0.0481343	227.8	3232.55	222.44	3229.15	0.068885	48.24	850	42.21	845.75	0.0499084	1642.17	10799.2	1629.44	10787.3	0.151052	1597.95	4999.7	1592.59	4996.3	0.318754	1184.56	2123.3	1178.53	2119.05	0.55616	9695.57	10586.8	9682.84	10574.9
18.76	6.8	0	-5.1			28.14	791.35	22.78	787.95	0.0289105	87.1	2615.45	81.07	2611.2	0.031047	509.87	5967.85	497.14	5955.95	0.0834695	47.57	177.65	42.21	174.25	0.242238	10.05	379.95	4.02	375.7	0.0107	909.86	12390.5	897.13	12378.6	0.0724743	1945.01	4255.1	1939.65	4251.7	0.456206	1885.38	2465	1879.35	2460.75	0.763731	4851.47	4895.15	4838.74	4883.25
-6.03	25.5	-2.68	1.7			1173.17	8374.2	1167.81	8370.8	0.13951	251.25	5133.15	245.22	5128.9	0.0478114	97.15	1114.35	84.42	1102.45	0.0765749	19.43	307.7	14.07	304.3	0.0462373	515.9	6505.05	509.87	6500.8	0.0784319	397.31	5759.6	384.58	5747.7	0.0669102	247.9	894.2	242.54	890.8	0.272272	237.85	1416.95	231.82	1412.7	0.164097	7514.72	11695.2	7501.99	11683.3
8.71	-7.65	17.42	-11.9			598.31	10585.9	592.95	10582.5	0.0560312	308.87	4496.5	302.84	4492.25	0.0674139	1223.42	14725.4	1210.69	14713.5	0.0822843	26.13	568.65	20.77	565.25	0.0367448	22.11	1307.3	16.08	1303.05	0.0123403	294.8	5916	282.07	5904.1	0.0477753	177.55	694.45	172.19	691.05	0.249172	710.87	3141.6	704.84	3137.35	0.224661	1192.6	3639.7	1179.87	3627.8
13.4	-12.75	-16.75	6.8			26.13	504.9	20.77	501.5	0.0414158	158.79	4723.45	152.76	4719.2	0.0323699	74.37	1769.7	61.64	1757.8	0.0350666	210.38	1454.35	205.02	1450.95	0.141301	473.69	12908.1	467.66	12903.9	0.0362419	1128.28	20880.2	1115.55	20868.3	0.0534567	5547.6	10342.8	5542.24	10339.4	0.536031	7248.73	8415	7242.7	8410.75	0.861124	763.13	2809.25	750.4	2797.35
6.03	11.9	4.69	-5.1			151.42	3202.8	146.06	3199.4	0.0456523	1108.18	8743.95	1102.15	8739.7	0.126108	19.43	561.85	6.7	549.95	0.0121829	234.5	3584.45	229.14	3581.05	0.0639868	241.2	7117.9	235.17	7113.65	0.033059	875.69	10545.1	862.96	10533.2	0.0819276	142.04	694.45	136.68	691.05	0.197786	193.63	781.15	187.6	776.9	0.241473	349.07	575.45	336.34	563.55
4.69	10.2	0.67	2.55			807.35	6674.2	801.99	6670.8	0.120224	1056.59	6736.25	1050.56	6732	0.156055	43.55	340.85	30.82	328.95	0.0936921	207.03	5093.2	201.67	5089.8	0.0396224	427.46	10996.5	421.43	10992.2	0.0383388	985.57	48085.4	972.84	48073.5	0.0202365	91.12	530.4	85.76	527	0.162732	1155.75	3468	1149.72	3463.75	0.331929	291.45	889.95	278.72	878.05
0	22.1	-4.69	12.75			351.08	4018.8	345.72	4015.4	0.0860985	330.98	5088.1	324.95	5083.85	0.0639181	261.3	3615.9	248.57	3604	0.0689706	428.8	9712.1	423.44	9708.7	0.0436145	864.3	8298.55	858.27	8294.3	0.103477	533.99	5760.45	521.26	5748.55	0.0906768	1104.16	2047.65	1098.8	2044.25	0.537508	166.83	194.65	160.8	190.4	0.844538	86.43	505.75	73.7	493.85
-4.02	28.9	5.36	-5.1			36.18	958.8	30.82	955.4	0.0322587	121.94	1603.95	115.91	1599.7	0.0724573	1378.19	13288.9	1365.46	13277	0.102844	872.34	21733.7	866.98	21730.3	0.0398973	150.08	3330.3	144.05	3326.05	0.0433096	1243.52	16401.6	1230.79	16389.7	0.0750953	1246.2	3558.1	1240.84	3554.7	0.34907	62.31	277.1	56.28	272.85	0.206267	16920.8	16829.2	16908.1	16817.3
-10.72	14.45	5.36	-24.65			183.58	2992	178.22	2988.6	0.0596333	1623.41	6589.2	1617.38	6584.95	0.245618	395.97	4114.85	383.24	4102.95	0.093406	136.68	1719.55	131.32	1716.15	0.0765201	117.25	3412.75	111.22	3408.5	0.0326302	252.59	4465.05	239.86	4453.15	0.053863	1400.97	2588.25	1395.61	2584.85	0.539919	1753.39	3523.25	1747.36	3519	0.49655	142.71	168.3	129.98	156.4
21.44	-31.45	12.73	11.05			633.82	7918.6	628.46	7915.2	0.0793991	487.09	4632.5	481.06	4628.25	0.10394	138.69	1845.35	125.96	1833.45	0.0687011	95.14	2011.95	89.78	2008.55	0.0446989	1105.5	12329.2	1099.47	12325	0.0892069	67.67	1624.35	54.94	1612.45	0.0340724	3270.94	3019.2	3265.58	3015.8	1.08282	291.45	788.8	285.42	784.55	0.363801	1913.52	4329.9	1900.79	4318
-5.36	-7.65	0.67	-0.85			397.31	6663.15	391.95	6659.75	0.0588536	136.01	1599.7	129.98	1595.45	0.0814692	600.99	10303.7	588.26	10291.8	0.0571581	557.44	8264.55	552.08	8261.15	0.0668285	69.01	991.1	62.98	986.85	0.0638192	62.98	2739.55	50.25	2727.65	0.0184225	424.78	1111.8	419.42	1108.4	0.378401	445.55	804.1	439.52	799.85	0.549503	2733.6	7421.35	2720.87	7409.45
21.44	5.95	16.08	-12.75			795.29	9178.3	789.93	9174.9	0.0860969	375.87	8228	369.84	8223.75	0.0449722	64.99	1000.45	52.26	988.55	0.0528653	702.83	13039	697.47	13035.6	0.053505	349.07	5175.65	343.04	5171.4	0.0663341	87.1	1540.2	74.37	1528.3	0.0486619	911.87	2472.65	906.51	2469.25	0.36712	814.72	2405.5	808.69	2401.25	0.336779	1380.2	4223.65	1367.47	4211.75
14.74	-5.95	5.36	7.65			517.91	6139.55	512.55	6136.15	0.0835296	73.03	1618.4	67	1614.15	0.0415079	455.6	7690.8	442.87	7678.9	0.0576736	443.54	8477.9	438.18	8474.5	0.0517057	37.52	1378.7	31.49	1374.45	0.022911	211.72	4907.9	198.99	4896	0.0406434	282.07	2345.15	276.71	2341.75	0.118164	200.33	396.1	194.3	391.85	0.495853	948.72	3898.95	935.99	3887.05
24.79	-14.45	-12.06	-5.95			190.28	2256.75	184.92	2253.35	0.0820645	384.58	8595.2	378.55	8590.95	0.0440638	97.15	2688.55	84.42	2676.65	0.0315394	223.11	5652.5	217.75	5649.1	0.038546	103.18	3093.15	97.15	3088.9	0.0314513	544.04	5700.1	531.31	5688.2	0.0934056	2804.62	3183.25	2799.26	3179.85	0.880312	5181.11	6493.15	5175.08	6488.9	0.797528	403.34	1762.9	390.61	1751
24.79	19.55	4.02	5.95			64.99	2528.75	59.63	2525.35	0.0236126	345.05	11283.8	339.02	11279.5	0.0300562	493.79	9208.9	481.06	9197	0.0523062	151.42	3637.15	146.06	3633.75	0.0401954	54.27	684.25	48.24	680	0.0709412	728.96	17872.1	716.23	17860.2	0.040102	235.84	983.45	230.48	980.05	0.235172	6606.87	7098.35	6600.84	7094.1	0.930469	1723.24	3441.65	1710.51	3429.75
5.36	5.1	27.47	28.9			1080.71	14029.2	1075.35	14025.8	0.0766694	265.32	2924	259.29	2919.75	0.0888055	320.26	3351.55	307.53	3339.65	0.0920845	147.4	2139.45	142.04	2136.05	0.0664966	345.05	5876.9	339.02	5872.65	0.0577286	405.35	6245.8	392.62	6233.9	0.0629814	2397.93	9803.05	2392.57	9799.65	0.244149	4279.29	5744.3	4273.26	5740.05	0.744464	181.57	466.65	168.84	454.75
12.73	10.2	12.06	26.35			185.59	6810.2	180.23	6806.8	0.0264779	1347.37	9104.35	1341.34	9100.1	0.147398	16.75	987.7	4.02	975.8	0.0041197	24.79	1501.1	19.43	1497.7	0.0129732	534.66	10862.2	528.63	10858	0.048686	207.03	3993.3	194.3	3981.4	0.0488019	3526.21	4820.35	3520.85	4816.95	0.730929	1452.56	2992.85	1446.53	2988.6	0.484016	1247.54	1132.2	1234.81	1120.3
9.38	25.5	20.1	34.85			403.34	5939.8	397.98	5936.4	0.0670406	328.3	3577.65	322.27	3573.4	0.0901858	270.68	3745.95	257.95	3734.05	0.0690805	911.2	17307.7	905.84	17304.3	0.0523477	581.56	9130.7	575.53	9126.45	0.0630618	274.7	6780.45	261.97	6768.55	0.038704	2848.84	3441.65	2843.48	3438.25	0.827014	16110.2	26386.6	16104.2	26382.3	0.610415	3695.72	2999.65	3682.99	2987.75
14.07	3.4	19.43	0			487.09	4583.2	481.73	4579.8	0.105186	298.82	3743.4	292.79	3739.15	0.0783039	282.07	4047.7	269.34	4035.8	0.0667377	28.14	802.4	22.78	799	0.0285106	329.64	11924.7	323.61	11920.5	0.0271475	30.15	131.75	17.42	119.85	0.145348	3077.98	7904.15	3072.62	7900.75	0.388902	3518.84	3743.4	3512.81	3739.15	0.939468	4755.66	7125.55	4742.93	7113.65
15.41	28.05	7.37	-7.65			6.7	1028.5	1.34	1025.1	0.00130719	451.58	6758.35	445.55	6754.1	0.0659673	-5.36	238.85	-18.09	226.95	-0.0797092	341.03	14325.1	335.67	14321.7	0.0234379	44.22	685.95	38.19	681.7	0.0560217	146.73	3398.3	134	3386.4	0.03957	603.67	1637.95	598.31	1634.55	0.36604	690.77	1943.1	684.74	1938.85	0.353168	428.13	1819	415.4	1807.1
-0.67	-19.55	24.12	12.75			290.11	4407.25	284.75	4403.85	0.0646593	197.65	5141.65	191.62	5137.4	0.037299	27.47	821.1	14.74	809.2	0.0182155	78.39	1821.55	73.03	1818.15	0.0401672	634.49	11617	628.46	11612.8	0.0541181	211.05	2989.45	198.32	2977.55	0.0666051	277.38	812.6	272.02	809.2	0.336159	2347.68	5604.05	2341.65	5599.8	0.418167	38.19	186.15	25.46	174.25
8.04	-6.8	4.02	13.6			115.24	3550.45	109.88	3547.05	0.0309779	154.1	1634.55	148.07	1630.3	0.0908238	559.45	3929.55	546.72	3917.65	0.139553	457.61	9778.4	452.25	9775	0.046266	773.18	27598.7	767.15	27594.5	0.0278009	134	1754.4	121.27	1742.5	0.0695954	10974.6	19002.6	10969.2	18999.2	0.577353	3538.94	4982.7	3532.91	4978.45	0.709641	95.14	318.75	82.41	306.85
16.08	-11.05	6.7	29.75			30.82	657.05	25.46	653.65	0.0389505	48.91	1130.5	42.88	1126.25	0.0380733	103.85	3478.2	91.12	3466.3	0.0262874	272.02	3201.1	266.66	3197.7	0.0833912	172.19	2982.65	166.16	2978.4	0.0557883	97.82	3141.6	85.09	3129.7	0.0271879	915.89	3827.55	910.53	3824.15	0.2381	1084.06	2754.85	1078.03	2750.6	0.391925	1239.5	2386.8	1226.77	2374.9
16.75	-1.7	13.4	-0.85			193.63	5213.05	188.27	5209.65	0.0361387	10.72	227.8	4.69	223.55	0.0209796	1118.23	15404.6	1105.5	15392.7	0.0718198	203.01	3185.8	197.65	3182.4	0.0621072	432.82	13838	426.79	13833.8	0.0308514	-2.68	443.7	-15.41	431.8	-0.0356878	2381.18	3774.85	2375.82	3771.45	0.629949	2897.08	5226.65	2891.05	5222.4	0.553586	4677.94	8460.9	4665.21	8449
7.37	-7.65	-6.03	3.4			556.1	8690.4	550.74	8687	0.0633982	160.13	2323.9	154.1	2319.65	0.0664324	262.64	5219	249.91	5207.1	0.0479941	2.01	405.45	-3.35	402.05	-0.0083323	1691.08	13244.7	1685.05	13240.5	0.127265	399.99	5256.4	387.26	5244.5	0.0738412	3705.1	3702.6	3699.74	3699.2	1.00015	186.93	640.05	180.9	635.8	0.284523	3382.16	9284.55	3369.43	9272.65
-8.71	4.25	17.42	-2.55			648.56	5627.85	643.2	5624.45	0.114358	182.91	1712.75	176.88	1708.5	0.103529	55.61	870.4	42.88	858.5	0.0499476	142.71	4636.75	137.35	4633.35	0.0296438	65.66	1232.5	59.63	1228.25	0.0485487	305.52	4583.2	292.79	4571.3	0.0640496	1009.69	3759.55	1004.33	3756.15	0.267383	2345.67	5366.9	2339.64	5362.65	0.436284	505.18	1471.35	492.45	1459.45
14.07	28.05	26.13	5.1			189.61	2774.4	184.25	2771	0.0664922	30.82	2479.45	24.79	2475.2	0.0100154	605.01	12642.1	592.28	12630.2	0.046894	60.97	1765.45	55.61	1762.05	0.0315598	142.71	3116.1	136.68	3111.85	0.0439224	236.51	4909.6	223.78	4897.7	0.0456908	4019.33	7846.35	4013.97	7842.95	0.511793	3257.54	6767.7	3251.51	6763.45	0.480747	190.95	633.25	178.22	621.35
-7.37	5.1	2.68	-2.55			259.96	2148.8	254.6	2145.4	0.118673	3856.52	27410.8	3850.49	27406.5	0.140495	14.07	654.5	1.34	642.6	0.00208528	515.23	11511.6	509.87	11508.2	0.0443049	-1.34	322.15	-7.37	317.9	-0.0231834	201	2761.65	188.27	2749.75	0.068468	3892.7	7519.95	3887.34	7516.55	0.517171	4840.75	6290	4834.72	6285.75	0.769156	399.99	716.55	387.26	704.65
-1.34	2.55	10.72	14.45			109.88	1356.6	104.52	1353.2	0.0772391	50.25	578.85	44.22	574.6	0.0769579	97.15	1930.35	84.42	1918.45	0.0440043	193.63	4054.5	188.27	4051.1	0.0464738	220.43	3324.35	214.4	3320.1	0.0645764	433.49	5336.3	420.76	5324.4	0.0790249	365.15	1512.15	359.79	1508.75	0.238469	2096.43	2071.45	2090.4	2067.2	1.01122	2079.01	5879.45	2066.28	5867.55
6.03	-5.95	3.35	21.25			1600.63	11428.2	1595.27	11424.8	0.139632	171.52	3065.95	165.49	3061.7	0.0540517	156.78	2472.65	144.05	2460.75	0.0585391	33.5	273.7	28.14	270.3	0.104107	995.62	11606.8	989.59	11602.5	0.0852907	205.02	2504.95	192.29	2493.05	0.0771304	4882.96	5495.25	4877.6	5491.85	0.888152	773.85	1311.55	767.82	1307.3	0.587333	209.04	314.5	196.31	302.6
10.72	-12.75	7.37	9.35			37.52	292.4	32.16	289	0.11128	30.82	192.95	24.79	188.7	0.131373	771.17	7365.25	758.44	7353.35	0.103142	107.87	1768.85	102.51	1765.45	0.0580645	192.96	4188.8	186.93	4184.55	0.0446715	580.22	12591.1	567.49	12579.2	0.0451134	1666.96	3295.45	1661.6	3292.05	0.504731	1088.08	5236	1082.05	5231.75	0.206824	2433.44	4895.15	2420.71	4883.25
-2.01	12.75	20.77	23.8			312.89	4321.4	307.53	4318	0.0712205	84.42	230.35	78.39	226.1	0.346705	94.47	1365.95	81.74	1354.05	0.060367	70.35	1978.8	64.99	1975.4	0.0328997	392.62	4625.7	386.59	4621.45	0.0836512	1086.07	5979.75	1073.34	5967.85	0.179854	3628.05	5503.75	3622.69	5500.35	0.658629	2710.15	4696.25	2704.12	4692	0.576326	159.46	438.6	146.73	426.7
22.78	43.35	16.75	10.2			23.45	461.55	18.09	458.15	0.0394849	384.58	5933	378.55	5928.75	0.0638499	749.73	10959.1	737	10947.2	0.0673232	99.16	2647.75	93.8	2644.35	0.0354719	24.12	297.5	18.09	293.25	0.061688	48.91	1489.2	36.18	1477.3	0.0244906	1880.69	2110.55	1875.33	2107.15	0.889984	784.57	1972.85	778.54	1968.6	0.395479	2222.39	3505.4	2209.66	3493.5
-0.67	-9.35	0.67	11.9			95.14	1881.05	89.78	1877.65	0.0478151	23.45	167.45	17.42	163.2	0.10674	548.06	8805.15	535.33	8793.25	0.0608797	12.73	821.1	7.37	817.7	0.00901309	-6.03	231.2	-12.06	226.95	-0.0531395	188.27	3952.5	175.54	3940.6	0.0445465	5874.56	6697.15	5869.2	6693.75	0.876818	150.08	466.65	144.05	462.4	0.311527	3964.39	5141.65	3951.66	5129.75
-4.02	-0.85	14.07	25.5			434.83	3814.8	429.47	3811.4	0.11268	39.53	385.9	33.5	381.65	0.0877768	395.3	8920.75	382.57	8908.85	0.0429427	158.79	4221.95	153.43	4218.55	0.0363703	251.25	4933.4	245.22	4929.15	0.0497489	82.41	2533	69.68	2521.1	0.0276387	2144.67	3542.8	2139.31	3539.4	0.604427	792.61	3399.15	786.58	3394.9	0.231695	265.32	1111.8	252.59	1099.9
-22.78	-0.85	13.4	5.1			158.12	4426.8	152.76	4423.4	0.0345345	530.64	11261.7	524.61	11257.5	0.0466011	56.28	535.5	43.55	523.6	0.0831742	50.25	1422.05	44.89	1418.65	0.0316428	430.14	7996.8	424.11	7992.55	0.0530632	382.57	15238	369.84	15226.1	0.0242899	3985.83	4044.3	3980.47	4040.9	0.985045	5235.38	5564.1	5229.35	5559.85	0.940556	1298.46	2486.25	1285.73	2474.35
4.69	23.8	26.13	-14.45			197.65	5609.15	192.29	5605.75	0.0343023	687.42	7411.15	681.39	7406.9	0.091994	211.72	4202.4	198.99	4190.5	0.047486	272.69	4682.65	267.33	4679.25	0.057131	75.04	2221.05	69.01	2216.8	0.0311305	121.94	3660.95	109.21	3649.05	0.0299283	71.69	210.8	66.33	207.4	0.319817	1189.92	2136.9	1183.89	2132.65	0.555126	423.44	2025.55	410.71	2013.65
0	-22.1	21.44	16.15			436.17	13067.1	430.81	13063.7	0.0329776	234.5	2917.2	228.47	2912.95	0.0784325	121.94	2360.45	109.21	2348.55	0.046501	102.51	3016.65	97.15	3013.25	0.0322409	85.09	1144.1	79.06	1139.85	0.06936	129.31	3382.15	116.58	3370.25	0.0345909	1081.38	2711.5	1076.02	2708.1	0.397334	2512.5	5589.6	2506.47	5585.35	0.448758	3640.78	5444.25	3628.05	5432.35
35.51	15.3	8.71	-3.4			101.84	1216.35	96.48	1212.95	0.0795416	157.45	1439.05	151.42	1434.8	0.105534	3043.14	24244.6	3030.41	24232.7	0.125055	9.38	430.1	4.02	426.7	0.00942114	519.92	6790.65	513.89	6786.4	0.0757235	47.57	1373.6	34.84	1361.7	0.0255857	11892.5	12617.4	11887.1	12614	0.942377	3855.85	6718.4	3849.82	6714.15	0.573389	729.63	2576.35	716.9	2564.45
19.43	12.75	15.41	7.65			45.56	451.35	40.2	447.95	0.0897422	406.02	8856.15	399.99	8851.9	0.0451869	184.92	5521.6	172.19	5509.7	0.0312522	456.27	10758.5	450.91	10755.1	0.0419252	73.7	1395.7	67.67	1391.45	0.0486327	99.16	2253.35	86.43	2241.45	0.0385599	162.81	371.45	157.45	368.05	0.427795	3511.47	5042.2	3505.44	5037.95	0.695807	5102.72	5051.55	5089.99	5039.65
12.73	0	-7.37	33.15			649.23	17877.2	643.87	17873.8	0.0360231	718.91	5771.5	712.88	5767.25	0.123608	105.86	2010.25	93.13	1998.35	0.0466034	166.16	3493.5	160.8	3490.1	0.0460732	310.88	9131.55	304.85	9127.3	0.0333998	769.16	20416.2	756.43	20404.3	0.0370721	2731.59	5228.35	2726.23	5224.95	0.521772	253.93	569.5	247.9	565.25	0.438567	732.98	1513	720.25	1501.1
17.42	-24.65	-18.09	-10.2			302.84	3944	297.48	3940.6	0.075491	306.86	3922.75	300.83	3918.5	0.0767717	154.77	4302.7	142.04	4290.8	0.0331034	123.95	1007.25	118.59	1003.85	0.118135	115.91	6232.2	109.88	6227.95	0.017643	388.6	7769	375.87	7757.1	0.048455	369.17	797.3	363.81	793.9	0.458257	83.08	265.2	77.05	260.95	0.295267	3647.48	6426	3634.75	6414.1
9.38	4.25	-9.38	18.7			91.12	1001.3	85.76	997.9	0.0859405	398.65	4990.35	392.62	4986.1	0.0787429	96.48	2709.8	83.75	2697.9	0.0310427	154.77	1576.75	149.41	1573.35	0.094963	320.93	6684.4	314.9	6680.15	0.0471397	59.63	1904	46.9	1892.1	0.0247873	2992.22	4977.6	2986.86	4974.2	0.60047	702.16	1428	696.13	1423.75	0.488941	865.64	3035.35	852.91	3023.45
16.75	8.5	0	-22.95			345.72	4021.35	340.36	4017.95	0.0847099	609.03	6871.4	603	6867.15	0.0878094	828.79	8186.35	816.06	8174.45	0.0998306	303.51	5087.25	298.15	5083.85	0.0586465	54.94	1331.1	48.91	1326.85	0.0368617	182.91	4576.4	170.18	4564.5	0.0372834	302.84	786.25	297.48	782.85	0.379996	3652.17	4659.7	3646.14	4655.45	0.783198	251.25	892.5	238.52	880.6
-4.02	-31.45	10.05	20.4			345.05	6974.25	339.69	6970.85	0.0487301	464.98	9522.55	458.95	9518.3	0.0482176	196.98	4578.95	184.25	4567.05	0.0403433	745.04	9326.2	739.68	9322.8	0.079341	325.62	8647.05	319.59	8642.8	0.0369776	1319.9	11192	1307.17	11180.1	0.116919	213.73	1049.75	208.37	1046.35	0.19914	2275.32	4522	2269.29	4517.75	0.502305	456.94	309.4	444.21	297.5
-6.7	-2.55	28.81	1.7			1006.34	6097.9	1000.98	6094.5	0.164243	319.59	4117.4	313.56	4113.15	0.0762335	77.72	1175.55	64.99	1163.65	0.0558501	18.09	386.75	12.73	383.35	0.0332073	162.14	3337.95	156.11	3333.7	0.0468278	538.01	7942.4	525.28	7930.5	0.0662354	594.96	635.8	589.6	632.4	0.932321	183.58	645.15	177.55	640.9	0.277032	1228.78	3305.65	1216.05	3293.75
-9.38	-3.4	12.06	-16.15			0.67	268.6	-4.69	265.2	-0.0176848	241.87	3040.45	235.84	3036.2	0.077676	1287.74	16276.7	1275.01	16264.8	0.0783908	300.16	4551.75	294.8	4548.35	0.0648147	3.35	768.4	-2.68	764.15	-0.00350716	1165.13	20818.2	1152.4	20806.3	0.0553871	1376.85	2683.45	1371.49	2680.05	0.51174	4844.77	10932.7	4838.74	10928.5	0.442765	7948.88	14060.7	7936.15	14048.8
7.37	2.55	14.07	12.75			429.47	11694.3	424.11	11690.9	0.0362769	71.69	1687.25	65.66	1683	0.0390137	89.78	2598.45	77.05	2586.55	0.0297887	235.17	5967.85	229.81	5964.45	0.03853	594.29	20097.4	588.26	20093.2	0.0292766	389.94	6335.9	377.21	6324	0.0596474	1266.3	1441.6	1260.94	1438.2	0.876749	43.55	249.05	37.52	244.8	0.153268	2702.11	5492.7	2689.38	5480.8
-1.34	16.15	5.36	-6.8			592.28	10225.5	586.92	10222.1	0.0574168	140.03	2809.25	134	2805	0.0477718	27.47	1335.35	14.74	1323.45	0.0111376	312.89	4301.85	307.53	4298.45	0.0715444	577.54	12871.6	571.51	12867.4	0.0444155	337.01	9126.45	324.28	9114.55	0.0355783	475.7	1674.5	470.34	1671.1	0.281455	142.71	615.4	136.68	611.15	0.223644	4602.23	6133.6	4589.5	6121.7
10.72	21.25	38.86	-4.25			72.36	3113.55	67	3110.15	0.0215424	824.77	15516.8	818.74	15512.5	0.0527792	183.58	3061.7	170.85	3049.8	0.0560201	365.82	4757.45	360.46	4754.05	0.0758217	56.28	1162.8	50.25	1158.55	0.0433732	599.65	8113.25	586.92	8101.35	0.0724472	954.75	1817.3	949.39	1813.9	0.523397	28.81	142.8	22.78	138.55	0.164417	2551.36	4748.1	2538.63	4736.2
8.04	-16.15	1.34	22.1			243.88	2264.4	238.52	2261	0.105493	973.51	17879.8	967.48	17875.5	0.0541231	6.7	515.95	-6.03	504.05	-0.0119631	14.74	780.3	9.38	776.9	0.0120736	113.23	3145.85	107.2	3141.6	0.0341227	119.26	1894.65	106.53	1882.75	0.0565821	6250.43	8361.45	6245.07	8358.05	0.747192	8986.71	8580.75	8980.68	8576.5	1.04713	299.49	352.75	286.76	340.85
13.4	-37.4	32.83	13.6			253.93	5012.45	248.57	5009.05	0.0496242	328.97	7343.15	322.94	7338.9	0.0440039	117.25	1732.3	104.52	1720.4	0.0607533	67	1169.6	61.64	1166.2	0.0528554	472.35	6005.25	466.32	6001	0.077707	362.47	8987.05	349.74	8975.15	0.0389676	18547.6	20318.4	18542.2	20315	0.912736	3548.99	6020.55	3542.96	6016.3	0.588894	350.41	2297.55	337.68	2285.65
0	2.55	10.72	6.8			103.18	1863.2	97.82	1859.8	0.0525971	518.58	5450.2	512.55	5445.95	0.0941158	154.1	2108	141.37	2096.1	0.0674443	307.53	10472	302.17	10468.6	0.0288644	233.16	10813.7	227.13	10809.5	0.0210122	1039.17	7990	1026.44	7978.1	0.128657	13093.8	13570.2	13088.4	13566.8	0.96474	1582.54	4510.95	1576.51	4506.7	0.349815	949.39	3636.3	936.66	3624.4
14.07	11.05	0.67	-15.3			339.02	6282.35	333.66	6278.95	0.0531395	617.74	10332.6	611.71	10328.4	0.0592263	-0.67	208.25	-13.4	196.35	-0.0682455	360.46	8626.65	355.1	8623.25	0.0411794	228.47	7951.75	222.44	7947.5	0.0279887	841.52	8698.05	828.79	8686.15	0.0954151	4212.96	4631.65	4207.6	4628.25	0.909113	1667.63	2507.5	1661.6	2503.25	0.663777	810.7	1349.8	797.97	1337.9
-13.4	12.75	1.34	-11.05			189.61	5774.05	184.25	5770.65	0.0319288	93.13	1272.45	87.1	1268.2	0.06868	112.56	3466.3	99.83	3454.4	0.0288994	177.55	4401.3	172.19	4397.9	0.0391528	324.95	4944.45	318.92	4940.2	0.0645561	-0.67	1093.1	-13.4	1081.2	-0.0123936	1372.16	4643.55	1366.8	4640.15	0.294559	3802.25	6097.05	3796.22	6092.8	0.623067	172.19	502.35	159.46	490.45
-11.39	-21.25	22.11	-6.8			101.17	2124.15	95.81	2120.75	0.0451774	95.14	1671.1	89.11	1666.85	0.0534601	416.07	4352	403.34	4340.1	0.0929333	2.68	151.3	-2.68	147.9	-0.0181204	5.36	277.95	-0.67	273.7	-0.00244794	182.91	3452.7	170.18	3440.8	0.0494594	1263.62	3770.6	1258.26	3767.2	0.334004	2310.83	5613.4	2304.8	5609.15	0.4109	191.62	468.35	178.89	456.45
2.68	-7.65	11.39	-25.5			909.86	11150.3	904.5	11146.9	0.0811436	63.65	901	57.62	896.75	0.0642543	82.41	2170.05	69.68	2158.15	0.0322869	178.22	2405.5	172.86	2402.1	0.071962	-2.01	183.6	-8.04	179.35	-0.0448285	730.3	18356.6	717.57	18344.7	0.0391159	434.83	1911.65	429.47	1908.25	0.22506	637.84	2186.2	631.81	2181.95	0.289562	3689.02	5382.2	3676.29	5370.3
12.73	-33.15	2.01	-11.9			19.43	503.2	14.07	499.8	0.0281513	1149.05	11067	1143.02	11062.8	0.103322	56.28	747.15	43.55	735.25	0.0592316	115.24	3666.9	109.88	3663.5	0.0299932	327.63	4423.4	321.6	4419.15	0.0727742	146.06	2712.35	133.33	2700.45	0.0493733	203.68	1248.65	198.32	1245.25	0.159261	1608	2741.25	1601.97	2737	0.585301	1287.74	2887.45	1275.01	2875.55
6.03	-5.1	17.42	-22.1			1424.42	13263.4	1419.06	13260	0.107018	90.45	1367.65	84.42	1363.4	0.0619187	415.4	13277.9	402.67	13266	0.0303535	74.37	819.4	69.01	816	0.0845711	267.33	2662.2	261.3	2657.95	0.0983088	326.29	5114.45	313.56	5102.55	0.0614516	2067.62	6496.55	2062.26	6493.15	0.317605	3155.03	6493.15	3149	6488.9	0.48529	436.17	2215.95	423.44	2204.05
4.02	14.45	9.38	2.55			372.52	4940.2	367.16	4936.8	0.0743721	108.54	2271.2	102.51	2266.95	0.0452193	43.55	1125.4	30.82	1113.5	0.0276785	3.35	198.05	-2.01	194.65	-0.0103262	259.29	5246.2	253.26	5241.95	0.0483141	97.15	2055.3	84.42	2043.4	0.0413135	1259.6	2380.85	1254.24	2377.45	0.527557	5128.85	10463.5	5122.82	10459.2	0.489788	393.29	1848.75	380.56	1836.85
30.15	18.7	0.67	-2.55			416.74	6293.4	411.38	6290	0.0654022	248.57	4123.35	242.54	4119.1	0.0588818	407.36	10526.4	394.63	10514.5	0.037532	99.16	1831.75	93.8	1828.35	0.0513031	24.79	454.75	18.76	450.5	0.0416426	222.44	5956.8	209.71	5944.9	0.0352756	3071.28	5065.15	3065.92	5061.75	0.605704	1201.98	6609.6	1195.95	6605.35	0.181058	726.95	1604.8	714.22	1592.9
22.78	-6.8	20.77	1.7			77.72	1675.35	72.36	1671.95	0.0432788	581.56	7429.85	575.53	7425.6	0.0775062	646.55	12890.2	633.82	12878.3	0.0492161	294.13	7067.75	288.77	7064.35	0.0408771	163.48	3557.25	157.45	3553	0.0443147	96.48	2578.05	83.75	2566.15	0.0326364	206.36	836.4	201	833	0.241297	79.73	238.85	73.7	234.6	0.314152	127.97	693.6	115.24	681.7
5.36	35.7	3.35	0			264.65	6269.6	259.29	6266.2	0.0413791	459.62	9723.15	453.59	9718.9	0.0466709	840.85	6551.8	828.12	6539.9	0.126626	76.38	2304.35	71.02	2300.95	0.0308655	316.24	7557.35	310.21	7553.1	0.0410706	493.12	10918.2	480.39	10906.3	0.044047	7792.1	9995.15	7786.74	9991.75	0.779317	3445.81	4439.55	3439.78	4435.3	0.775546	54.27	259.25	41.54	247.35
-2.68	43.35	7.37	-7.65			381.9	8185.5	376.54	8182.1	0.04602	71.69	2162.4	65.66	2158.15	0.0304242	383.91	7694.2	371.18	7682.3	0.0483163	45.56	1519.8	40.2	1516.4	0.0265102	35.51	184.45	29.48	180.2	0.163596	154.1	6356.3	141.37	6344.4	0.0222826	3742.62	8770.3	3737.26	8766.9	0.426292	711.54	3582.75	705.51	3578.5	0.197152	174.2	292.4	161.47	280.5
30.15	0.85	8.04	0			998.3	18241.8	992.94	18238.4	0.0544423	144.72	7893.95	138.69	7889.7	0.0175786	1061.28	10495.8	1048.55	10483.9	0.100015	820.08	11479.2	814.72	11475.8	0.0709946	864.3	14843.6	858.27	14839.4	0.0578374	214.4	3409.35	201.67	3397.45	0.0593592	640.52	2320.5	635.16	2317.1	0.274119	894.45	2918.05	888.42	2913.8	0.304901	645.88	2045.1	633.15	2033.2
9.38	2.55	4.69	2.55			298.82	6499.95	293.46	6496.55	0.0451717	214.4	4068.95	208.37	4064.7	0.0512633	76.38	921.4	63.65	909.5	0.0699835	237.85	4028.15	232.49	4024.75	0.0577651	46.23	1314.95	40.2	1310.7	0.0306706	1575.17	17856.8	1562.44	17844.9	0.0875567	6965.99	8104.75	6960.63	8101.35	0.859194	117.25	318.75	111.22	314.5	0.353641	5390.15	7830.2	5377.42	7818.3
-6.03	27.2	20.1	0			245.22	4631.65	239.86	4628.25	0.0518252	136.01	4418.3	129.98	4414.05	0.0294469	83.08	1453.5	70.35	1441.6	0.0487999	120.6	3981.4	115.24	3978	0.0289693	213.06	5502.9	207.03	5498.65	0.0376511	66.33	1233.35	53.6	1221.45	0.0438823	18975.1	26565.9	18969.7	26562.5	0.714155	1764.11	4038.35	1758.08	4034.1	0.435805	56.28	175.95	43.55	164.05
26.13	16.15	7.37	8.5			1447.2	27738.9	1441.84	27735.5	0.0519854	17.42	846.6	11.39	842.35	0.0135217	157.45	2215.95	144.72	2204.05	0.0656609	223.78	7554.8	218.42	7551.4	0.0289244	60.3	1295.4	54.27	1291.15	0.0420323	48.24	408.85	35.51	396.95	0.0894571	1494.1	3657.55	1488.74	3654.15	0.407411	373.86	1190.85	367.83	1186.6	0.309987	420.76	833.85	408.03	821.95
18.09	-29.75	-0.67	0			56.95	600.95	51.59	597.55	0.0863359	529.97	11459.7	523.94	11455.5	0.0457372	27.47	376.55	14.74	364.65	0.0404223	860.28	14149.1	854.92	14145.7	0.0604367	701.49	19357.1	695.46	19352.8	0.0359358	21.44	3439.95	8.71	3428.05	0.0025408	177.55	1018.3	172.19	1014.9	0.169662	1441.17	2972.45	1435.14	2968.2	0.483505	206.36	470.05	193.63	458.15
4.02	10.2	20.77	11.05			14.74	506.6	9.38	503.2	0.0186407	174.87	2946.95	168.84	2942.7	0.0573759	330.31	5488.45	317.58	5476.55	0.0579891	228.47	1411	223.11	1407.6	0.158504	428.13	9078.85	422.1	9074.6	0.0465144	229.81	10500.1	217.08	10488.2	0.0206975	3339.28	4552.6	3333.92	4549.2	0.732859	3466.58	8710.8	3460.55	8706.55	0.397465	1016.39	1403.35	1003.66	1391.45
20.77	33.15	9.38	18.7			865.64	10979.5	860.28	10976.1	0.0783776	406.69	4890.05	400.66	4885.8	0.082005	887.75	12066.6	875.02	12054.7	0.0725875	295.47	5318.45	290.11	5315.05	0.0545827	180.9	2173.45	174.87	2169.2	0.080615	181.57	4268.7	168.84	4256.8	0.0396636	776.53	2077.4	771.17	2074	0.371827	4834.05	7510.6	4828.02	7506.35	0.643191	3116.17	5431.5	3103.44	5419.6
0	-1.7	1.34	4.25			125.29	1509.6	119.93	1506.2	0.0796242	350.41	7927.95	344.38	7923.7	0.043462	296.81	5827.6	284.08	5815.7	0.0488471	189.61	5865	184.25	5861.6	0.0314334	141.37	3975.45	135.34	3971.2	0.0340804	187.6	4854.35	174.87	4842.45	0.0361119	1821.06	4695.4	1815.7	4692	0.386978	3169.77	3983.1	3163.74	3978.85	0.795139	83.75	283.05	71.02	271.15
1.34	-1.7	-2.01	10.2			157.45	2461.6	152.09	2458.2	0.0618705	118.59	3020.05	112.56	3015.8	0.0373234	139.36	2977.55	126.63	2965.65	0.0426989	69.01	568.65	63.65	565.25	0.112605	291.45	3721.3	285.42	3717.05	0.0767867	539.35	8324.05	526.62	8312.15	0.0633554	64.99	175.1	59.63	171.7	0.347292	3141.63	3196	3135.6	3191.75	0.982408	1178.53	2946.95	1165.8	2935.05
-0.67	-11.9	0.67	5.95			1985.88	16548.7	1980.52	16545.3	0.119703	711.54	12436.4	705.51	12432.1	0.0567488	2.68	579.7	-10.05	567.8	-0.0176999	86.43	692.75	81.07	689.35	0.117604	42.88	1495.15	36.85	1490.9	0.0247166	451.58	17927.3	438.85	17915.4	0.0244957	379.22	1296.25	373.86	1292.85	0.289175	1841.83	7544.6	1835.8	7540.35	0.243463	10966.6	11016	10953.9	11004.1
28.14	-12.75	2.01	-28.05			186.93	3035.35	181.57	3031.95	0.0598856	115.91	1104.15	109.88	1099.9	0.0999	48.91	750.55	36.18	738.65	0.0489812	46.23	278.8	40.87	275.4	0.148402	39.53	549.95	33.5	545.7	0.061389	260.63	4767.65	247.9	4755.75	0.0521264	1510.85	4856.05	1505.49	4852.65	0.310241	678.71	825.35	672.68	821.1	0.819242	1264.96	2317.95	1252.23	2306.05
2.01	24.65	-11.39	-16.15			592.28	3753.6	586.92	3750.2	0.156504	198.32	3196	192.29	3191.75	0.0602459	314.9	3092.3	302.17	3080.4	0.0980944	623.77	7051.6	618.41	7048.2	0.0877401	40.2	1263.95	34.17	1259.7	0.0271255	1192.6	19388.5	1179.87	19376.6	0.0608915	2657.89	1938.85	2652.53	1935.45	1.3705	679.38	1518.1	673.35	1513.85	0.444793	8639.65	6812.75	8626.92	6800.85
-18.09	28.9	-18.09	15.3			824.1	15161.5	818.74	15158.1	0.0540134	879.71	4170.95	873.68	4166.7	0.209682	76.38	903.55	63.65	891.65	0.0713845	78.39	1393.15	73.03	1389.75	0.052549	192.29	3379.6	186.26	3375.35	0.0551824	4.69	713.15	-8.04	701.25	-0.0114652	7013.56	4845	7008.2	4841.6	1.4475	3743.96	7708.65	3737.93	7704.4	0.485168	15607	17864.5	15594.3	17852.6
-8.71	0.85	-0.67	-35.7			268	5304.85	262.64	5301.45	0.0495412	12.06	222.7	6.03	218.45	0.0276036	184.25	4344.35	171.52	4332.45	0.0395896	463.64	9201.25	458.28	9197.85	0.0498247	56.95	2499.85	50.92	2495.6	0.0204039	71.02	1371.05	58.29	1359.15	0.0428871	832.81	1858.95	827.45	1855.55	0.445932	15958.1	20213.8	15952.1	20209.5	0.789333	533.99	1844.5	521.26	1832.6
5.36	16.15	-3.35	-4.25			64.99	1422.9	59.63	1419.5	0.0420077	323.61	6700.55	317.58	6696.3	0.0474262	187.6	2529.6	174.87	2517.7	0.0694562	116.58	987.7	111.22	984.3	0.112994	154.1	2303.5	148.07	2299.25	0.0643993	64.99	1331.95	52.26	1320.05	0.0395894	1399.63	3623.55	1394.27	3620.15	0.385141	8726.75	7315.1	8720.72	7310.85	1.19285	3513.48	5423	3500.75	5411.1
-6.03	13.6	2.68	-5.1			3.35	191.25	-2.01	187.85	-0.0107	201.67	3380.45	195.64	3376.2	0.0579468	8.71	631.55	-4.02	619.65	-0.00648753	63.65	1493.45	58.29	1490.05	0.0391195	109.21	2231.25	103.18	2227	0.0463314	54.94	1275	42.21	1263.1	0.0334178	7243.37	11507.3	7238.01	11503.9	0.629179	3482.66	7209.7	3476.63	7205.45	0.4825	12490.1	8384.4	12477.4	8372.5
-8.04	-6.8	16.75	-22.95			406.69	6499.1	401.33	6495.7	0.0617839	493.79	5020.1	487.76	5015.85	0.0972437	176.88	2903.6	164.15	2891.7	0.0567659	424.78	6557.75	419.42	6554.35	0.0639911	170.18	2847.5	164.15	2843.25	0.0577332	209.04	4914.7	196.31	4902.8	0.0400404	400.66	745.45	395.3	742.05	0.532713	759.11	1861.5	753.08	1857.25	0.405481	64.99	117.3	52.26	105.4
-5.36	-17.85	11.39	-31.45			77.05	1361.7	71.69	1358.3	0.0527792	149.41	4488.85	143.38	4484.6	0.0319716	30.82	415.65	18.09	403.75	0.044805	195.64	3196.85	190.28	3193.45	0.0595845	80.4	1381.25	74.37	1377	0.0540087	295.47	5164.6	282.74	5152.7	0.0548722	1047.21	1696.6	1041.85	1693.2	0.615314	5100.71	11042.4	5094.68	11038.1	0.461552	3258.21	5577.7	3245.48	5565.8
15.41	-17	4.02	10.2			46.9	453.9	41.54	450.5	0.0922087	272.69	3867.5	266.66	3863.25	0.0690248	1932.28	21735.4	1919.55	21723.5	0.0883628	953.41	13152.9	948.05	13149.5	0.0720978	98.49	1757.8	92.46	1753.55	0.0527273	1272.33	23546.7	1259.6	23534.8	0.0535207	3651.5	5870.1	3646.14	5866.7	0.621498	830.8	1548.7	824.77	1544.45	0.534022	1062.62	3233.4	1049.89	3221.5
-1.34	-0.85	-7.37	9.35			34.84	707.2	29.48	703.8	0.0418869	713.55	8154.05	707.52	8149.8	0.0868144	36.85	1163.65	24.12	1151.75	0.020942	100.5	2161.55	95.14	2158.15	0.0440841	446.89	9288.8	440.86	9284.55	0.0474832	50.25	626.45	37.52	614.55	0.0610528	247.9	1844.5	242.54	1841.1	0.131736	56.28	170	50.25	165.75	0.303167	458.28	2149.65	445.55	2137.75
21.44	-4.25	11.39	1.7			107.87	4532.2	102.51	4528.8	0.0226351	432.15	7539.5	426.12	7535.25	0.0565502	1027.11	10403.2	1014.38	10391.3	0.0976182	114.57	1756.95	109.21	1753.55	0.0622794	557.44	9386.55	551.41	9382.3	0.0587713	211.72	5128.9	198.99	5117	0.038888	439.52	710.6	434.16	707.2	0.613914	1546.36	4816.95	1540.33	4812.7	0.320055	2924.55	4272.1	2911.82	4260.2
4.02	-13.6	9.38	5.95			355.1	5230.9	349.74	5227.5	0.0669039	1530.28	12093.8	1524.25	12089.5	0.12608	5.36	198.9	-7.37	187	-0.0394118	65.66	762.45	60.3	759.05	0.0794414	253.93	8786.45	247.9	8782.2	0.0282276	294.8	6085.15	282.07	6073.25	0.0464447	2663.25	4709.85	2657.89	4706.45	0.564734	695.46	1938.85	689.43	1934.6	0.356368	6639.7	9314.3	6626.97	9302.4
-3.35	-8.5	10.72	-10.2			317.58	6604.5	312.22	6601.1	0.0472982	544.71	3735.75	538.68	3731.5	0.14436	199.66	5633.8	186.93	5621.9	0.0332503	52.93	384.2	47.57	380.8	0.124921	118.59	1950.75	112.56	1946.5	0.0578269	172.19	4079.15	159.46	4067.25	0.0392059	1335.31	1927.8	1329.95	1924.4	0.691099	2850.18	2924	2844.15	2919.75	0.974107	146.73	1348.95	134	1337.05
21.44	-2.55	14.74	18.7			22.11	319.6	16.75	316.2	0.0529728	180.23	1898.05	174.2	1893.8	0.0919844	862.96	11965.5	850.23	11953.6	0.0711275	22.11	445.4	16.75	442	0.0378959	149.41	2759.1	143.38	2754.85	0.0520464	371.18	4314.6	358.45	4302.7	0.0833082	2744.32	5479.95	2738.96	5476.55	0.500125	4126.53	6077.5	4120.5	6073.25	0.678467	6673.87	8750.75	6661.14	8738.85
-14.74	-0.85	-7.37	17			229.14	2934.2	223.78	2930.8	0.0763546	132.66	1528.3	126.63	1524.05	0.0830878	331.65	1382.1	318.92	1370.2	0.232754	70.35	809.2	64.99	805.8	0.0806528	1061.95	14818.1	1055.92	14813.9	0.0712792	74.37	1275.85	61.64	1263.95	0.0487678	7551.57	15345.1	7546.21	15341.7	0.491876	75.04	149.6	69.01	145.35	0.474785	6846.06	7506.35	6833.33	7494.45
-35.51	26.35	2.01	15.3			349.07	4839.05	343.71	4835.65	0.0710783	326.29	8754.15	320.26	8749.9	0.0366016	142.04	4304.4	129.31	4292.5	0.0301246	208.37	5513.1	203.01	5509.7	0.0368459	121.94	2710.65	115.91	2706.4	0.0428281	772.51	8615.6	759.78	8603.7	0.0883085	1231.46	2942.7	1226.1	2939.3	0.41714	672.68	537.2	666.65	532.95	1.25087	1183.22	3347.3	1170.49	3335.4
12.06	-25.5	-0.67	-4.25			128.64	1785.85	123.28	1782.45	0.0691632	247.9	2071.45	241.87	2067.2	0.117004	258.62	4139.5	245.89	4127.6	0.0595721	596.97	7983.2	591.61	7979.8	0.0741384	84.42	1357.45	78.39	1353.2	0.0579294	32.83	140.25	20.1	128.35	0.156603	1387.57	3757	1382.21	3753.6	0.368236	1145.03	9188.5	1139	9184.25	0.124017	261.3	472.6	248.57	460.7
-13.4	8.5	-12.06	-11.9			272.69	6516.95	267.33	6513.55	0.0410421	781.89	8534	775.86	8529.75	0.0909593	198.99	6386.05	186.26	6374.15	0.0292212	41.54	405.45	36.18	402.05	0.0899888	2389.22	11688.4	2383.19	11684.1	0.203968	193.63	4724.3	180.9	4712.4	0.0383881	5744.58	6261.1	5739.22	6257.7	0.917145	1249.55	3308.2	1243.52	3303.95	0.376374	254.6	949.45	241.87	937.55
-31.49	-26.35	-2.68	17.85			742.36	14920.1	737	14916.7	0.0494077	549.4	12014.8	543.37	12010.5	0.0452411	731.64	12713.5	718.91	12701.6	0.0566	643.87	12829.1	638.51	12825.7	0.0497836	581.56	12748.3	575.53	12744	0.0451607	479.05	5921.1	466.32	5909.2	0.0789142	59.63	277.95	54.27	274.55	0.197669	2646.5	4459.95	2640.47	4455.7	0.592605	674.69	1318.35	661.96	1306.45
24.79	-5.95	8.71	32.3			190.28	5965.3	184.92	5961.9	0.031017	132.66	4186.25	126.63	4182	0.0302798	774.52	8350.4	761.79	8338.5	0.0913582	1425.09	17768.4	1419.73	17765	0.0799173	639.85	9220.8	633.82	9216.55	0.0687698	802.66	23409.9	789.93	23398	0.0337606	517.91	2013.65	512.55	2010.25	0.254968	648.56	2249.95	642.53	2245.7	0.286116	639.18	2019.6	626.45	2007.7
22.11	5.1	6.03	13.6			290.11	5250.45	284.75	5247.05	0.0542686	164.82	3075.3	158.79	3071.05	0.0517054	194.97	1983.05	182.24	1971.15	0.0924536	97.15	1863.2	91.79	1859.8	0.0493548	187.6	10103.1	181.57	10098.9	0.0179793	315.57	5934.7	302.84	5922.8	0.0511312	5343.92	6869.7	5338.56	6866.3	0.777502	330.98	2236.35	324.95	2232.1	0.14558	1575.17	3149.25	1562.44	3137.35
1.34	-14.45	13.4	0.85			193.63	4042.6	188.27	4039.2	0.0466107	892.44	12745.8	886.41	12741.5	0.0695685	176.21	2766.75	163.48	2754.85	0.0593426	614.39	9533.6	609.03	9530.2	0.0639053	140.03	2096.1	134	2091.85	0.0640581	91.12	2411.45	78.39	2399.55	0.0326686	5404.22	6409	5398.86	6405.6	0.842834	755.76	3496.9	749.73	3492.65	0.214659	5257.49	8410.75	5244.76	8398.85
8.71	-6.8	24.12	22.95			166.16	3572.55	160.8	3569.15	0.0450527	552.08	5157.8	546.05	5153.55	0.105956	1.34	311.1	-11.39	299.2	-0.0380682	416.07	7275.15	410.71	7271.75	0.0564802	14.74	153.85	8.71	149.6	0.0582219	95.14	2316.25	82.41	2304.35	0.0357628	5493.33	12001.2	5487.97	11997.8	0.457415	1760.76	6273.85	1754.73	6269.6	0.279879	1376.18	3410.2	1363.45	3398.3
8.04	9.35	13.4	3.4			361.8	3727.25	356.44	3723.85	0.0957181	627.79	5184.15	621.76	5179.9	0.120033	469.67	4961.45	456.94	4949.55	0.0923195	585.58	7834.45	580.22	7831.05	0.0740922	88.44	3031.1	82.41	3026.85	0.0272263	297.48	9496.2	284.75	9484.3	0.0300233	2160.08	5316.75	2154.72	5313.35	0.405529	1266.97	4400.45	1260.94	4396.2	0.286825	715.56	2015.35	702.83	2003.45
-4.69	26.35	8.71	-1.7			263.98	6096.2	258.62	6092.8	0.0424468	418.75	5264.05	412.72	5259.8	0.0784669	17.42	188.7	4.69	176.8	0.0265271	210.38	7224.15	205.02	7220.75	0.0283932	353.76	8481.3	347.73	8477.05	0.0410202	325.62	9333	312.89	9321.1	0.0335679	288.1	629.85	282.74	626.45	0.451337	307.53	1394	301.5	1389.75	0.216945	1983.2	2986.05	1970.47	2974.15
28.14	34	-26.13	-10.2			1402.31	10987.1	1396.95	10983.7	0.127184	306.86	4754.05	300.83	4749.8	0.0633353	19.43	1009.8	6.7	997.9	0.0067141	376.54	6191.4	371.18	6188	0.0599838	617.74	4934.25	611.71	4930	0.124079	409.37	9869.35	396.64	9857.45	0.0402376	3956.35	6293.4	3950.99	6290	0.628138	3689.69	6591.75	3683.66	6587.5	0.559189	3861.88	7219.05	3849.15	7207.15
16.75	19.55	0.67	14.45			322.94	9249.7	317.58	9246.3	0.0343467	198.32	2350.25	192.29	2346	0.081965	45.56	294.1	32.83	282.2	0.116336	345.05	9109.45	339.69	9106.05	0.0373038	117.92	2136.9	111.89	2132.65	0.0524652	83.75	551.65	71.02	539.75	0.131579	1431.12	5757.05	1425.76	5753.65	0.247801	225.79	544	219.76	539.75	0.407151	586.92	1078.65	574.19	1066.75
-6.03	-8.5	10.72	-3.4			307.53	4131.85	302.17	4128.45	0.0731921	405.35	7040.55	399.32	7036.3	0.0567514	109.21	1529.15	96.48	1517.25	0.0635887	443.54	7157.85	438.18	7154.45	0.0612458	201	4372.4	194.97	4368.15	0.0446345	134	2748.05	121.27	2736.15	0.0443214	115.91	545.7	110.55	542.3	0.203854	1439.16	2022.15	1433.13	2017.9	0.710209	4968.72	4572.15	4955.99	4560.25
7.37	0.85	10.05	22.1			2233.78	18100.8	2228.42	18097.4	0.123135	235.84	3628.65	229.81	3624.4	0.0634064	353.09	6856.95	340.36	6845.05	0.0497235	83.08	1575.9	77.72	1572.5	0.0494245	107.87	2791.4	101.84	2787.15	0.0365391	14.74	336.6	2.01	324.7	0.00619033	13716.9	10505.2	13711.5	10501.8	1.30564	150.75	435.2	144.72	430.95	0.335816	680.72	2400.4	667.99	2388.5
-13.4	-17	34.17	11.9			321.6	5500.35	316.24	5496.95	0.0575301	476.37	9407.8	470.34	9403.55	0.0500173	274.03	2384.25	261.3	2372.35	0.110144	140.7	2823.7	135.34	2820.3	0.0479878	244.55	7178.25	238.52	7174	0.0332478	595.63	7918.6	582.9	7906.7	0.0737223	3473.95	4881.55	3468.59	4878.15	0.711046	570.84	2063.8	564.81	2059.55	0.27424	6056.8	10408.2	6044.07	10396.3
-5.36	-28.9	27.47	22.95			188.27	2176	182.91	2172.6	0.0841895	489.77	3955.05	483.74	3950.8	0.122441	414.06	4714.95	401.33	4703.05	0.085334	59.63	1145.8	54.27	1142.4	0.0475053	367.83	8570.55	361.8	8566.3	0.0422353	242.54	8087.75	229.81	8075.85	0.0284564	160.8	554.2	155.44	550.8	0.282208	1793.59	7752.85	1787.56	7748.6	0.230695	90.45	909.5	77.72	897.6
10.72	-11.05	-4.02	0			64.32	1411	58.96	1407.6	0.0418869	10.05	304.3	4.02	300.05	0.0133978	389.27	8005.3	376.54	7993.4	0.0471064	107.2	2779.5	101.84	2776.1	0.0366846	-16.75	249.05	-22.78	244.8	-0.0930556	52.93	814.3	40.2	802.4	0.0500997	3830.39	5682.25	3825.03	5678.85	0.673557	2975.47	4051.95	2969.44	4047.7	0.733612	706.18	2427.6	693.45	2415.7
4.69	-4.25	7.37	22.95			165.49	2079.1	160.13	2075.7	0.0771451	231.15	6275.55	225.12	6271.3	0.0358969	23.45	490.45	10.72	478.55	0.022401	70.35	1904.85	64.99	1901.45	0.0341792	220.43	5304	214.4	5299.75	0.0404547	1041.18	12123.6	1028.45	12111.7	0.0849138	12051.3	11441.9	12045.9	11438.5	1.0531	138.69	726.75	132.66	722.5	0.183612	285.42	824.5	272.69	812.6
15.41	-5.95	5.36	12.75			146.06	3309.05	140.7	3305.65	0.0425635	214.4	2136.9	208.37	2132.65	0.0977047	807.35	9388.25	794.62	9376.35	0.0847473	249.91	5525.85	244.55	5522.45	0.0442829	24.79	510	18.76	505.75	0.0370934	1103.49	21017.1	1090.76	21005.2	0.0519281	3316.5	4416.6	3311.14	4413.2	0.750281	4981.45	6924.1	4975.42	6919.85	0.719007	899.81	1895.5	887.08	1883.6
10.05	-12.75	1.34	24.65			40.2	669.8	34.84	666.4	0.0522809	864.97	6630	858.94	6625.75	0.129637	279.39	3522.4	266.66	3510.5	0.0759607	144.72	2691.1	139.36	2687.7	0.051851	96.48	1445	90.45	1440.75	0.0627798	169.51	3728.95	156.78	3717.05	0.0421786	3330.57	5751.1	3325.21	5747.7	0.578529	1805.65	7012.5	1799.62	7008.25	0.256786	605.01	1551.25	592.28	1539.35
-8.04	-18.7	-10.05	15.3			505.18	5192.65	499.82	5189.25	0.0963184	186.26	5326.1	180.23	5321.85	0.033866	164.82	847.45	152.09	835.55	0.182024	410.04	5513.95	404.68	5510.55	0.0734373	127.3	2720.85	121.27	2716.6	0.0446404	301.5	7440.05	288.77	7428.15	0.0388751	19680.6	14056.5	19675.2	14053.1	1.40006	7124.11	8845.1	7118.08	8840.85	0.805135	132.66	816.85	119.93	804.95
5.36	16.15	-19.43	-34			293.46	8119.2	288.1	8115.8	0.0354987	625.78	12223.9	619.75	12219.6	0.0507175	114.57	1482.4	101.84	1470.5	0.0692554	643.87	9642.4	638.51	9639	0.0662423	81.74	1236.75	75.71	1232.5	0.061428	82.41	2476.05	69.68	2464.15	0.0282775	1295.78	4641	1290.42	4637.6	0.278252	88.44	253.3	82.41	249.05	0.330897	3118.85	9440.1	3106.12	9428.2
15.41	19.55	-1.34	-5.1			141.37	3163.7	136.01	3160.3	0.0430371	189.61	2691.1	183.58	2686.85	0.0683254	70.35	1541.05	57.62	1529.15	0.0376811	70.35	595.85	64.99	592.45	0.109697	158.79	7410.3	152.76	7406.05	0.0206264	342.37	4604.45	329.64	4592.55	0.0717771	149.41	158.95	144.05	155.55	0.926069	667.32	1870	661.29	1865.75	0.354437	1519.56	2669.85	1506.83	2657.95
3.35	-19.55	1.34	-41.65			629.13	10991.4	623.77	10988	0.0567683	481.73	10184.7	475.7	10180.5	0.0467268	1553.73	25337.7	1541	25325.8	0.060847	276.71	4216.85	271.35	4213.45	0.0644009	54.94	5199.45	48.91	5195.2	0.00941446	1555.07	28450.4	1542.34	28438.5	0.0542342	1097.46	2527.9	1092.1	2524.5	0.432601	572.18	637.5	566.15	633.25	0.894039	6663.82	6369.9	6651.09	6358
29.48	22.95	-8.71	-4.25			370.51	6170.15	365.15	6166.75	0.0592127	251.92	3767.2	245.89	3762.95	0.065345	1031.13	18977.1	1018.4	18965.2	0.0536984	101.84	1590.35	96.48	1586.95	0.0607959	903.16	17676.6	897.13	17672.3	0.0507646	34.17	680	21.44	668.1	0.032091	11254.7	8794.1	11249.3	8790.7	1.27969	1187.91	2438.65	1181.88	2434.4	0.485491	278.72	1232.5	265.99	1220.6
29.48	21.25	11.39	18.7			486.42	7424.75	481.06	7421.35	0.0648211	29.48	650.25	23.45	646	0.0363003	198.32	2748.9	185.59	2737	0.0678078	192.96	2031.5	187.6	2028.1	0.0925004	450.24	11312.7	444.21	11308.5	0.0392812	76.38	884	63.65	872.1	0.0729847	1376.18	1668.55	1370.82	1665.15	0.823241	1684.38	4463.35	1678.35	4459.1	0.376388	12872.7	12246.8	12860	12234.9
38.19	-5.95	21.44	18.7			74.37	923.95	69.01	920.55	0.0749661	144.05	2541.5	138.02	2537.25	0.0543975	350.41	8333.4	337.68	8321.5	0.0405792	37.52	387.6	32.16	384.2	0.0837064	32.83	487.05	26.8	482.8	0.0555095	78.39	1093.1	65.66	1081.2	0.0607288	5588.47	7027.8	5583.11	7024.4	0.794817	2984.18	12926	2978.15	12921.8	0.230476	16898.7	18978	16886	18966.1
14.07	17	23.45	0			335.67	5919.4	330.31	5916	0.0558333	1788.23	14842.7	1782.2	14838.5	0.120107	93.8	2367.25	81.07	2355.35	0.0344195	181.57	3607.4	176.21	3604	0.0488929	217.08	5047.3	211.05	5043.05	0.0418497	934.65	15843.2	921.92	15831.3	0.058234	2665.93	5568.35	2660.57	5564.95	0.478094	674.69	2974.15	668.66	2969.9	0.225146	4685.98	9123.9	4673.25	9112
30.82	-1.7	7.37	13.6			434.16	7121.3	428.8	7117.9	0.0602425	124.62	1817.3	118.59	1813.05	0.0654091	160.8	2176	148.07	2164.1	0.0684211	314.23	3845.4	308.87	3842	0.080393	189.61	3383.85	183.58	3379.6	0.05432	213.73	5152.7	201	5140.8	0.039099	213.06	898.45	207.7	895.05	0.232054	7142.87	9339.8	7136.84	9335.55	0.76448	557.44	1976.25	544.71	1964.35
0	9.35	-9.38	-5.1			95.14	2077.4	89.78	2074	0.0432883	41.54	270.3	35.51	266.05	0.133471	144.72	1793.5	131.99	1781.6	0.0740851	509.87	6341.85	504.51	6338.45	0.0795952	16.08	920.55	10.05	916.3	0.010968	308.87	8073.3	296.14	8061.4	0.0367356	965.47	1711.05	960.11	1707.65	0.562241	166.83	868.7	160.8	864.45	0.186014	2353.71	6241.55	2340.98	6229.65
4.02	-0.85	2.68	22.1			296.14	3628.65	290.78	3625.25	0.0802096	115.24	2937.6	109.21	2933.35	0.0372305	76.38	1564.85	63.65	1552.95	0.0409865	497.81	8137.05	492.45	8133.65	0.0605448	421.43	5223.25	415.4	5219	0.0795938	20.77	504.9	8.04	493	0.0163083	680.05	2840.7	674.69	2837.3	0.237793	6365.67	7517.4	6359.64	7513.15	0.846468	6829.98	8397.15	6817.25	8385.25
16.08	22.95	-4.69	-0.85			25.46	545.7	20.1	542.3	0.0370644	621.09	6220.3	615.06	6216.05	0.0989471	377.21	4003.5	364.48	3991.6	0.0913118	250.58	6003.55	245.22	6000.15	0.040869	30.82	497.25	24.79	493	0.050284	425.45	7720.55	412.72	7708.65	0.0535399	197.65	763.3	192.29	759.9	0.253046	2062.93	7647.45	2056.9	7643.2	0.269115	684.07	1891.25	671.34	1879.35
8.04	-21.25	-2.68	1.7			516.57	14835.9	511.21	14832.5	0.0344655	16.75	158.1	10.72	153.85	0.0696783	826.78	5478.25	814.05	5466.35	0.14892	125.96	2001.75	120.6	1998.35	0.0603498	178.22	6701.4	172.19	6697.15	0.0257109	662.63	12149.1	649.9	12137.2	0.0535461	588.26	1403.35	582.9	1399.95	0.416372	3857.19	12478	3851.16	12473.8	0.308741	182.91	716.55	170.18	704.65
-12.06	-29.75	12.73	-3.4			432.82	5117	427.46	5113.6	0.0835928	117.92	1463.7	111.89	1459.45	0.0766659	2527.91	18343	2515.18	18331.1	0.137208	48.91	789.65	43.55	786.25	0.0553895	82.41	1589.5	76.38	1585.25	0.0481817	94.47	2523.65	81.74	2511.75	0.032543	2899.76	4677.55	2894.4	4674.15	0.619236	192.29	182.75	186.26	178.5	1.04347	251.25	1282.65	238.52	1270.75
12.73	-9.35	-5.36	-45.05			155.44	1226.55	150.08	1223.15	0.1227	911.87	13740.2	905.84	13736	0.0659467	106.53	2981.8	93.8	2969.9	0.0315836	208.37	7275.15	203.01	7271.75	0.0279176	489.1	8970.05	483.07	8965.8	0.0538792	89.11	2061.25	76.38	2049.35	0.0372704	1337.99	3948.25	1332.63	3944.85	0.337815	2933.26	3259.75	2927.23	3255.5	0.899164	3139.62	6893.5	3126.89	6881.6
7.37	-30.6	6.03	3.4			291.45	5162.9	286.09	5159.5	0.0554492	599.65	10795	593.62	10790.8	0.0550119	458.28	4710.7	445.55	4698.8	0.0948221	53.6	108.8	48.24	105.4	0.457685	361.13	5825.9	355.1	5821.65	0.0609965	705.51	10646.2	692.78	10634.3	0.0651458	613.05	3829.25	607.69	3825.85	0.158838	7893.94	7754.55	7887.91	7750.3	1.01776	159.46	309.4	146.73	297.5
10.72	-11.05	0	-15.3			426.79	4514.35	421.43	4510.95	0.0934238	356.44	4358.8	350.41	4354.55	0.0804699	134	1577.6	121.27	1565.7	0.0774542	34.84	1028.5	29.48	1025.1	0.0287582	18.76	1677.05	12.73	1672.8	0.00761	108.54	1892.1	95.81	1880.2	0.0509573	14634.8	19522	14629.4	19518.6	0.749513	1988.56	6817	1982.53	6812.75	0.291003	557.44	2249.1	544.71	2237.2
16.75	8.5	1.34	0.85			608.36	8821.3	603	8817.9	0.0683836	11.39	379.95	5.36	375.7	0.0142667	588.26	6509.3	575.53	6497.4	0.0885785	26.13	162.35	20.77	158.95	0.13067	236.51	5014.15	230.48	5009.9	0.0460049	505.18	8473.65	492.45	8461.75	0.0581972	5083.29	5910.05	5077.93	5906.65	0.859697	1815.03	4884.95	1809	4880.7	0.370644	2.68	158.95	-10.05	147.05
3.35	10.2	-16.08	24.65			1877.34	18770.6	1871.98	18767.2	0.0997474	713.55	6873.95	707.52	6869.7	0.102991	1665.62	10600.4	1652.89	10588.5	0.156102	308.87	6619.8	303.51	6616.4	0.0458724	175.54	10254.4	169.51	10250.1	0.0165373	18.76	428.4	6.03	416.5	0.0144778	243.88	861.05	238.52	857.65	0.278109	5159.67	5775.75	5153.64	5771.5	0.892946	700.15	772.65	687.42	760.75
-6.7	-14.45	-7.37	4.25			92.46	1091.4	87.1	1088	0.0800551	71.02	360.4	64.99	356.15	0.182479	363.81	3768.9	351.08	3757	0.0934469	574.19	10840.9	568.83	10837.5	0.0524872	13.4	476	7.37	471.75	0.0156227	54.27	1456.05	41.54	1444.15	0.0287643	230.48	682.55	225.12	679.15	0.331473	755.09	2164.1	749.06	2159.85	0.346811	247.23	1109.25	234.5	1097.35
18.76	-17	-9.38	-16.15			220.43	4202.4	215.07	4199	0.0512193	584.24	8415.85	578.21	8411.6	0.0687396	64.32	1255.45	51.59	1243.55	0.0414861	28.14	380.8	22.78	377.4	0.0603604	79.73	1773.95	73.7	1769.7	0.0416455	91.12	4777	78.39	4765.1	0.0164509	1754.06	4323.95	1748.7	4320.55	0.40474	195.64	633.25	189.61	629	0.301447	2085.71	4921.5	2072.98	4909.6
11.39	18.7	2.01	27.2			397.98	8366.55	392.62	8363.15	0.0469464	19.43	265.2	13.4	260.95	0.0513508	50.25	571.2	37.52	559.3	0.0670839	497.81	9282	492.45	9278.6	0.0530737	182.91	3538.55	176.88	3534.3	0.0500467	23.45	579.7	10.72	567.8	0.0188799	258.62	734.4	253.26	731	0.346457	2769.78	6348.65	2763.75	6344.4	0.43562	7166.32	8207.6	7153.59	8195.7
6.03	40.8	-6.03	-19.55			549.4	9850.65	544.04	9847.25	0.0552479	142.04	1559.75	136.01	1555.5	0.0874381	497.81	7742.65	485.08	7730.75	0.0627468	228.47	6462.55	223.11	6459.15	0.0345417	73.7	1236.75	67.67	1232.5	0.0549047	152.09	4395.35	139.36	4383.45	0.0317923	345.05	1458.6	339.69	1455.2	0.233432	1368.14	3468	1362.11	3463.75	0.393247	2010.67	4281.45	1997.94	4269.55
-1.34	-4.25	13.4	-2.55			639.18	7618.55	633.82	7615.15	0.0832315	52.26	209.95	46.23	205.7	0.224745	117.92	3055.75	105.19	3043.85	0.0345582	163.48	2827.95	158.12	2824.55	0.0559806	13.4	499.8	7.37	495.55	0.0148724	765.81	11000.7	753.08	10988.8	0.0685316	54.27	166.6	48.91	163.2	0.299694	1296.45	3608.25	1290.42	3604	0.358052	7869.15	8103.9	7856.42	8092
-12.06	-28.9	-2.01	-16.15			310.21	3104.2	304.85	3100.8	0.0983133	393.29	4625.7	387.26	4621.45	0.0837962	10.72	592.45	-2.01	580.55	-0.00346223	533.32	10813.7	527.96	10810.3	0.0488386	343.04	5949.15	337.01	5944.9	0.0566889	37.52	990.25	24.79	978.35	0.0253386	1050.56	1147.5	1045.2	1144.1	0.913557	1737.98	2334.1	1731.95	2329.85	0.743374	46.23	277.1	33.5	265.2
8.71	17.85	26.13	2.55			61.64	991.95	56.28	988.55	0.0569319	477.04	3956.75	471.01	3952.5	0.119168	89.11	1170.45	76.38	1158.55	0.0659272	128.64	2840.7	123.28	2837.3	0.0434498	406.69	7590.5	400.66	7586.25	0.052814	19.43	267.75	6.7	255.85	0.0261872	5906.72	5719.65	5901.36	5716.25	1.03238	22692.2	32015.2	22686.2	32011	0.7087	51.59	763.3	38.86	751.4
-14.07	7.65	7.37	23.8			274.03	3778.25	268.67	3774.85	0.0711737	158.79	2108	152.76	2103.75	0.0726132	1009.02	22791.1	996.29	22779.2	0.0437368	1548.37	28723.2	1543.01	28719.8	0.0537263	485.75	11883	479.72	11878.8	0.0403847	110.55	5074.5	97.82	5062.6	0.0193221	2497.09	4205.8	2491.73	4202.4	0.59293	3641.45	4588.3	3635.42	4584.05	0.793059	16.08	349.35	3.35	337.45
10.05	36.55	21.44	31.45			4.02	274.55	-1.34	271.15	-0.00494191	596.97	8746.5	590.94	8742.25	0.0675959	372.52	5683.95	359.79	5672.05	0.0634321	137.35	1827.5	131.99	1824.1	0.072359	508.53	6395.4	502.5	6391.15	0.0786243	44.89	681.7	32.16	669.8	0.0480143	740.35	2363	734.99	2359.6	0.311489	177.55	463.25	171.52	459	0.373682	1962.43	6588.35	1949.7	6576.45
-16.75	17	-8.04	7.65			249.91	7174.85	244.55	7171.45	0.0341005	148.74	727.6	142.71	723.35	0.19729	643.2	7144.25	630.47	7132.35	0.0883958	219.09	4496.5	213.73	4493.1	0.0475685	141.37	4111.45	135.34	4107.2	0.0329519	235.84	4339.25	223.11	4327.35	0.0515581	8057.42	9640.7	8052.06	9637.3	0.83551	8013.2	7790.25	8007.17	7786	1.02841	941.35	2758.25	928.62	2746.35
4.69	16.15	29.48	3.4			1277.02	7677.2	1271.66	7673.8	0.165715	105.19	1189.15	99.16	1184.9	0.0836864	939.34	24221.6	926.61	24209.7	0.0382743	1646.19	26014.2	1640.83	26010.8	0.0630826	132.66	2586.55	126.63	2582.3	0.0490377	1280.37	14921.8	1267.64	14909.9	0.08502	2073.65	3168.8	2068.29	3165.4	0.653406	1250.22	2085.9	1244.19	2081.65	0.597694	1066.64	6907.95	1053.91	6896.05
6.03	12.75	12.06	-10.2			448.9	5087.25	443.54	5083.85	0.0872449	3877.96	19944.4	3871.93	19940.2	0.194178	241.2	3993.3	228.47	3981.4	0.0573843	1250.89	16235	1245.53	16231.6	0.0767349	127.97	1686.4	121.94	1682.15	0.0724906	361.13	9640.7	348.4	9628.8	0.0361831	2221.05	2716.6	2215.69	2713.2	0.816633	882.39	3970.35	876.36	3966.1	0.220963	15285.4	15487	15272.7	15475.1
-10.05	30.6	36.18	13.6			48.24	379.1	42.88	375.7	0.114134	422.77	8833.2	416.74	8828.95	0.0472015	751.07	11775.9	738.34	11764	0.0627627	141.37	4431.9	136.01	4428.5	0.0307124	87.77	2335.8	81.74	2331.55	0.0350582	304.85	7259.85	292.12	7247.95	0.0403038	6044.07	12964.2	6038.71	12960.8	0.465921	1644.85	3925.3	1638.82	3921.05	0.417954	408.7	827.9	395.97	816
7.37	-2.55	14.07	-20.4			432.15	8369.1	426.79	8365.7	0.0510167	434.16	4223.65	428.13	4219.4	0.101467	16.08	628.15	3.35	616.25	0.00543611	66.33	1406.75	60.97	1403.35	0.043446	14.07	220.15	8.04	215.9	0.0372395	178.89	2459.05	166.16	2447.15	0.0678994	2477.66	3224.05	2472.3	3220.65	0.76764	255.94	1153.45	249.91	1149.2	0.217464	1046.54	1348.95	1033.81	1337.05
7.37	-11.05	13.4	-3.4			721.59	14398.2	716.23	14394.8	0.0497562	320.26	4754.05	314.23	4749.8	0.0661565	162.81	1852.15	150.08	1840.25	0.0815541	39.53	135.15	34.17	131.75	0.259355	76.38	2213.4	70.35	2209.15	0.0318448	168.17	2665.6	155.44	2653.7	0.0585748	10158.5	17908.7	10153.1	17905.3	0.567047	3408.96	6491.45	3402.93	6487.2	0.524561	1571.82	1826.65	1559.09	1814.75
9.38	-7.65	14.07	8.5			1527.6	27092.1	1522.24	27088.7	0.0561946	164.15	2812.65	158.12	2808.4	0.0563025	848.89	27046.2	836.16	27034.3	0.0309296	265.99	3399.15	260.63	3395.75	0.0767518	107.87	3154.35	101.84	3150.1	0.0323291	79.06	2439.5	66.33	2427.6	0.0273233	2647.17	3639.7	2641.81	3636.3	0.72651	3248.16	5799.55	3242.13	5795.3	0.559441	619.08	4551.75	606.35	4539.85
24.79	-1.7	34.17	39.1			152.09	5738.35	146.73	5734.95	0.0255852	311.55	7030.35	305.52	7026.1	0.0434836	521.26	10097.2	508.53	10085.3	0.0504229	136.01	1595.45	130.65	1592.05	0.082064	114.57	2948.65	108.54	2944.4	0.0368632	18.09	867	5.36	855.1	0.00626827	751.74	2010.25	746.38	2006.85	0.371916	4204.25	14926	4198.22	14921.8	0.281349	2557.39	4928.3	2544.66	4916.4
14.74	31.45	24.12	29.75			125.29	3709.4	119.93	3706	0.032361	704.84	6853.55	698.81	6849.3	0.102026	321.6	3262.3	308.87	3250.4	0.0950252	15.41	108.8	10.05	105.4	0.095351	300.16	3904.05	294.13	3899.8	0.0754218	80.4	591.6	67.67	579.7	0.116733	1976.5	3259.75	1971.14	3256.35	0.605322	59.63	494.7	53.6	490.45	0.109287	7673.51	12869	7660.78	12857.1
0.67	12.75	4.02	19.55			251.25	3863.25	245.89	3859.85	0.0637045	471.68	4053.65	465.65	4049.4	0.114992	62.98	2015.35	50.25	2003.45	0.0250817	454.26	8972.6	448.9	8969.2	0.0500491	383.91	5987.4	377.88	5983.15	0.0631574	46.23	1003	33.5	991.1	0.0338008	3450.5	3336.25	3445.14	3332.85	1.03369	5048.45	7901.6	5042.42	7897.35	0.638495	309.54	1943.95	296.81	1932.05
7.37	3.4	-2.68	11.9			584.91	10322.4	579.55	10319	0.0561634	678.04	6180.35	672.01	6176.1	0.108808	356.44	5081.3	343.71	5069.4	0.0678009	462.97	5485.05	457.61	5481.65	0.0834803	416.74	11270.2	410.71	11266	0.0364559	379.89	9212.3	367.16	9200.4	0.039907	2269.96	5442.55	2264.6	5439.15	0.416352	8339.49	12795.1	8333.46	12790.9	0.651517	3055.2	3745.1	3042.47	3733.2
20.1	8.5	25.46	11.9			268	4828	262.64	4824.6	0.0544377	306.19	5613.4	300.16	5609.15	0.0535126	121.94	2360.45	109.21	2348.55	0.046501	168.84	1887	163.48	1883.6	0.0867913	114.57	3134.8	108.54	3130.55	0.0346712	231.82	3230.85	219.09	3218.95	0.0680626	7824.93	8810.25	7819.57	8806.85	0.887896	452.25	1579.3	446.22	1575.05	0.283305	595.63	2050.2	582.9	2038.3
2.01	17.85	23.45	7.65			357.11	7692.5	351.75	7689.1	0.0457466	1287.74	13221.8	1281.71	13217.5	0.0969703	237.18	2423.35	224.45	2411.45	0.0930768	814.72	10154.1	809.36	10150.7	0.0797344	168.17	3198.55	162.14	3194.3	0.0507592	206.36	10378.5	193.63	10366.6	0.0186783	-3.35	142.8	-8.71	139.4	-0.0624821	641.19	1127.95	635.16	1123.7	0.56524	2351.03	5348.2	2338.3	5336.3
16.75	10.2	26.8	14.45			103.18	1283.5	97.82	1280.1	0.0764159	48.91	206.55	42.88	202.3	0.211962	75.71	1457.75	62.98	1445.85	0.0435592	100.5	3414.45	95.14	3411.05	0.0278917	292.79	5366.9	286.76	5362.65	0.0534736	457.61	9122.2	444.88	9110.3	0.0488326	1187.24	3014.1	1181.88	3010.7	0.39256	196.98	289	190.95	284.75	0.670588	1108.18	2743.8	1095.45	2731.9
12.73	-5.1	18.76	11.05			347.06	6845.05	341.7	6841.65	0.0499441	26.8	138.55	20.77	134.3	0.154654	621.09	12008.8	608.36	11996.9	0.0507098	40.87	1129.65	35.51	1126.25	0.0315294	787.25	6920.7	781.22	6916.45	0.112951	20.77	420.75	8.04	408.85	0.0196649	5325.83	8812.8	5320.47	8809.4	0.603954	1617.38	2655.4	1611.35	2651.15	0.607793	510.54	1974.55	497.81	1962.65
12.06	-18.7	24.12	11.05			515.23	4694.55	509.87	4691.15	0.108688	36.85	800.7	30.82	796.45	0.0386967	1023.76	16406.7	1011.03	16394.8	0.0616677	830.8	13648.5	825.44	13645.1	0.0604935	57.62	1622.65	51.59	1618.4	0.0318772	1060.61	8359.75	1047.88	8347.85	0.125527	256.61	608.6	251.25	605.2	0.415152	2487.71	2066.35	2481.68	2062.1	1.20347	7967.64	6106.4	7954.91	6094.5
3.35	31.45	12.73	-23.8			592.95	8614.75	587.59	8611.35	0.0682344	523.94	12890.2	517.91	12886	0.0401918	372.52	5439.15	359.79	5427.25	0.0662932	160.13	1338.75	154.77	1335.35	0.115902	134.67	2531.3	128.64	2527.05	0.0509052	542.03	5055.8	529.3	5043.9	0.104939	265.32	1462.85	259.96	1459.45	0.178122	970.16	1336.2	964.13	1331.95	0.723848	4045.46	5503.75	4032.73	5491.85
10.72	13.6	28.14	17.85			481.06	4763.4	475.7	4760	0.099937	106.53	1649.85	100.5	1645.6	0.0610719	617.07	8517	604.34	8505.1	0.0710562	641.86	8061.4	636.5	8058	0.0789898	137.35	1871.7	131.32	1867.45	0.0703205	26.13	945.2	13.4	933.3	0.0143577	5293	5878.6	5287.64	5875.2	0.899993	137.35	754.8	131.32	750.55	0.174965	1132.97	2488.8	1120.24	2476.9
44.22	-22.1	-2.01	23.8			152.76	933.3	147.4	929.9	0.158512	1299.8	13831.2	1293.77	13827	0.0935687	1247.54	24419.7	1234.81	24407.8	0.0505908	39.53	210.8	34.17	207.4	0.164754	34.84	345.95	28.81	341.7	0.0843137	79.06	1576.75	66.33	1564.85	0.0423874	755.09	1892.95	749.73	1889.55	0.396777	2594.91	4462.5	2588.88	4458.25	0.580694	1622.07	3183.25	1609.34	3171.35
-4.02	2.55	5.36	9.35			383.91	7980.65	378.55	7977.25	0.0474537	65.66	493	59.63	488.75	0.122005	136.68	2191.3	123.95	2179.4	0.0568735	370.51	5357.55	365.15	5354.15	0.0681994	323.61	6372.45	317.58	6368.2	0.0498697	140.7	4017.95	127.97	4006.05	0.0319442	8797.77	11921.2	8792.41	11917.8	0.737754	521.93	1590.35	515.9	1586.1	0.325263	1743.34	7094.95	1730.61	7083.05
13.4	12.75	1.34	-2.55			321.6	4530.5	316.24	4527.1	0.0698549	62.98	916.3	56.95	912.05	0.0624418	329.64	3706	316.91	3694.1	0.0857881	138.69	2400.4	133.33	2397	0.0556237	658.61	26861.7	652.58	26857.5	0.0242979	213.06	5781.7	200.33	5769.8	0.0347204	5088.65	5279.35	5083.29	5275.95	0.963483	767.15	1396.55	761.12	1392.3	0.546664	4091.02	7790.25	4078.29	7778.35
-2.68	18.7	37.52	56.1			580.89	9725.7	575.53	9722.3	0.0591969	108.54	2101.2	102.51	2096.95	0.0488853	231.82	3161.15	219.09	3149.25	0.0695689	298.15	6130.2	292.79	6126.8	0.0477884	8.71	555.9	2.68	551.65	0.00485815	297.48	3542.8	284.75	3530.9	0.0806452	459.62	1404.2	454.26	1400.8	0.324286	6074.89	6559.45	6068.86	6555.2	0.925809	18606.6	21837.4	18593.9	21825.5
4.02	-11.05	-4.69	22.95			81.74	974.1	76.38	970.7	0.0786855	577.54	7451.1	571.51	7446.85	0.0767452	188.27	4609.55	175.54	4597.65	0.0381804	274.03	3655	268.67	3651.6	0.073576	214.4	3074.45	208.37	3070.2	0.0678685	55.61	1813.05	42.88	1801.15	0.023807	2324.23	5110.2	2318.87	5106.8	0.454075	4809.93	7149.35	4803.9	7145.1	0.672335	101.84	462.4	89.11	450.5
-0.67	17.85	-5.36	0			44.89	935	39.53	931.6	0.0424324	517.91	6468.5	511.88	6464.25	0.0791863	608.36	12573.2	595.63	12561.3	0.0474179	126.63	1844.5	121.27	1841.1	0.0658682	137.35	2684.3	131.32	2680.05	0.0489991	461.63	8900.35	448.9	8888.45	0.0505037	2127.92	4361.35	2122.56	4357.95	0.487055	192.29	746.3	186.26	742.05	0.251007	1025.77	1621.8	1013.04	1609.9
3.35	16.15	14.74	14.45			324.28	5135.7	318.92	5132.3	0.0621398	387.93	5327.8	381.9	5323.55	0.0717378	214.4	4073.2	201.67	4061.3	0.0496565	810.7	13822.7	805.34	13819.3	0.0582765	308.2	5554.75	302.17	5550.5	0.0544401	226.46	2142.85	213.73	2130.95	0.100298	2047.52	4015.4	2042.16	4012	0.509013	4092.36	4646.95	4086.33	4642.7	0.880162	21.44	1014.05	8.71	1002.15
6.03	-4.25	26.13	32.3			385.92	5123.8	380.56	5120.4	0.0743223	560.12	5190.95	554.09	5186.7	0.106829	556.1	9606.7	543.37	9594.8	0.0566317	71.02	980.05	65.66	976.65	0.0672298	227.8	3104.2	221.77	3099.95	0.0715399	75.71	5845.45	62.98	5833.55	0.0107962	3592.54	6949.6	3587.18	6946.2	0.516423	197.65	1073.55	191.62	1069.3	0.179201	2282.02	4218.55	2269.29	4206.65
13.4	28.05	23.45	5.1			534.66	5844.6	529.3	5841.2	0.0906149	134.67	1246.1	128.64	1241.85	0.103587	258.62	3019.2	245.89	3007.3	0.0817644	94.47	1130.5	89.11	1127.1	0.0790613	131.32	1838.55	125.29	1834.3	0.068304	1260.94	24272.6	1248.21	24260.7	0.0514499	5699.69	7877.8	5694.33	7874.4	0.723145	18858.5	22870.1	18852.5	22865.8	0.824481	73.7	260.1	60.97	248.2
15.41	9.35	12.06	-5.95			897.13	15264.3	891.77	15260.9	0.058435	482.4	6571.35	476.37	6567.1	0.0725389	30.82	527.85	18.09	515.95	0.0350615	438.85	7527.6	433.49	7524.2	0.0576128	501.83	5898.15	495.8	5893.9	0.0841209	372.52	6282.35	359.79	6270.45	0.0573787	2216.36	2837.3	2211	2833.9	0.780197	1583.21	5051.55	1577.18	5047.3	0.31248	875.69	1460.3	862.96	1448.4
19.43	-4.25	19.43	24.65			645.88	7491.05	640.52	7487.65	0.0855435	388.6	5216.45	382.57	5212.2	0.0733989	292.12	7618.55	279.39	7606.65	0.0367297	55.61	3559.8	50.25	3556.4	0.0141295	237.85	5544.55	231.82	5540.3	0.0418425	78.39	942.65	65.66	930.75	0.0705453	1263.62	1781.6	1258.26	1778.2	0.707603	329.64	2538.95	323.61	2534.7	0.127672	13551.4	11975.7	13538.7	11963.8
13.4	5.1	30.82	46.75			2293.41	15278.8	2288.05	15275.4	0.149787	888.42	15598.4	882.39	15594.1	0.0565847	1482.04	18383.8	1469.31	18371.9	0.0799759	332.32	3854.75	326.96	3851.35	0.0848949	1306.5	12178.8	1300.47	12174.5	0.106819	180.9	5559	168.17	5547.1	0.0303167	85.76	420.75	80.4	417.35	0.192644	1038.5	1082.9	1032.47	1078.65	0.957187	149.41	1099.05	136.68	1087.15
2.01	-17.85	9.38	21.25			374.53	5609.15	369.17	5605.75	0.0658556	4.02	180.2	-2.01	175.95	-0.0114237	63.65	646	50.92	634.1	0.0803028	263.98	3685.6	258.62	3682.2	0.0702352	12.73	317.05	6.7	312.8	0.0214194	807.35	15788.8	794.62	15776.9	0.050366	231.82	1936.3	226.46	1932.9	0.117161	294.8	1753.55	288.77	1749.3	0.165077	1191.26	2107.15	1178.53	2095.25
5.36	22.95	21.44	-12.75			148.74	1887	143.38	1883.6	0.0761202	164.15	4452.3	158.12	4448.05	0.0355482	239.86	7463	227.13	7451.1	0.0304827	221.77	7785.15	216.41	7781.75	0.0278099	136.68	2690.25	130.65	2686	0.0486411	214.4	2895.95	201.67	2884.05	0.069926	10144.5	10489	10139.1	10485.6	0.966958	5798.18	6424.3	5792.15	6420.05	0.902197	4333.56	5281.05	4320.83	5269.15
3.35	-25.5	-6.03	-0.85			216.41	3662.65	211.05	3659.25	0.0576758	325.62	4442.95	319.59	4438.7	0.0720008	217.08	2458.2	204.35	2446.3	0.0835343	276.71	6781.3	271.35	6777.9	0.0400345	322.94	5584.5	316.91	5580.25	0.0567914	40.2	102	27.47	90.1	0.304883	3352.01	4663.1	3346.65	4659.7	0.718211	2379.84	8047.8	2373.81	8043.55	0.29512	9039.64	11520.1	9026.91	11508.2
20.1	-11.05	-0.67	-10.2			833.48	12597	828.12	12593.6	0.0657572	99.83	2669.85	93.8	2665.6	0.0351891	717.57	8939.45	704.84	8927.55	0.0789511	38.86	763.3	33.5	759.9	0.0440847	59.63	867.85	53.6	863.6	0.0620658	1413.03	27981.2	1400.3	27969.3	0.0500656	1250.22	4169.25	1244.86	4165.85	0.298825	4388.5	5797.85	4382.47	5793.6	0.756433	6485.6	5372	6472.87	5360.1
-2.01	2.55	-6.7	7.65			371.85	6446.4	366.49	6443	0.0568819	1158.43	15764.1	1152.4	15759.9	0.0731225	158.79	1056.55	146.06	1044.65	0.139817	162.14	5469.75	156.78	5466.35	0.0286809	118.59	1624.35	112.56	1620.1	0.0694772	106.53	2420.8	93.8	2408.9	0.0389389	3924.86	6090.25	3919.5	6086.85	0.643929	24.79	189.55	18.76	185.3	0.101241	354.43	506.6	341.7	494.7
-6.03	3.4	3.35	17.85			128.64	2992.85	123.28	2989.45	0.0412384	463.64	5020.1	457.61	5015.85	0.0912328	105.86	3901.5	93.13	3889.6	0.0239433	331.65	4383.45	326.29	4380.05	0.0744946	356.44	10438.9	350.41	10434.6	0.0335814	110.55	1734	97.82	1722.1	0.0568027	600.99	1556.35	595.63	1552.95	0.383547	193.63	531.25	187.6	527	0.355977	16.75	196.35	4.02	184.45
9.38	-9.35	0.67	8.5			142.71	3154.35	137.35	3150.95	0.04359	67.67	850	61.64	845.75	0.0728821	74.37	424.15	61.64	412.25	0.149521	75.71	1071.85	70.35	1068.45	0.065843	56.95	2341.75	50.92	2337.5	0.021784	366.49	7006.55	353.76	6994.65	0.0505758	1870.64	2624.8	1865.28	2621.4	0.711559	7465.14	8416.7	7459.11	8412.45	0.886675	3730.56	7139.15	3717.83	7127.25
25.46	-3.4	-6.03	3.4			340.36	9012.55	335	9009.15	0.0371844	412.72	6445.55	406.69	6441.3	0.0631379	61.64	676.6	48.91	664.7	0.0735821	172.86	2759.1	167.5	2755.7	0.0607831	74.37	2108.85	68.34	2104.6	0.0324717	164.82	3943.15	152.09	3931.25	0.0386874	77.72	389.3	72.36	385.9	0.18751	4643.77	13530.3	4637.74	13526	0.342875	303.51	1020.85	290.78	1008.95
-1.34	0.85	-7.37	-7.65			72.36	1477.3	67	1473.9	0.0454576	521.93	12027.5	515.9	12023.2	0.0429085	265.99	2572.95	253.26	2561.05	0.0988891	46.23	516.8	40.87	513.4	0.0796065	254.6	4567.9	248.57	4563.65	0.0544674	56.95	1273.3	44.22	1261.4	0.0350563	60.3	147.05	54.94	143.65	0.382457	393.29	1521.5	387.26	1517.25	0.255238	1071.33	1280.1	1058.6	1268.2
14.07	-5.1	4.69	-28.05			539.35	18836.8	533.99	18833.4	0.0283534	1033.81	27973.5	1027.78	27969.2	0.0367468	195.64	4646.95	182.91	4635.05	0.0394624	83.08	1027.65	77.72	1024.25	0.0758799	536.67	11356	530.64	11351.8	0.0467452	1392.93	11042.4	1380.2	11030.5	0.125126	6742.88	17021.2	6737.52	17017.8	0.39591	6637.69	7123.85	6631.66	7119.6	0.931465	8308.67	8426.05	8295.94	8414.15
17.42	15.3	-0.67	7.65			1297.12	12396.4	1291.76	12393	0.104233	381.9	8023.15	375.87	8018.9	0.046873	175.54	2034.9	162.81	2023	0.0804795	345.72	4993.75	340.36	4990.35	0.0682036	158.79	2227.85	152.76	2223.6	0.0686994	164.82	3190.05	152.09	3178.15	0.0478549	438.85	1846.2	433.49	1842.8	0.235234	810.03	1337.9	804	1333.65	0.602857	3101.43	4655.45	3088.7	4643.55
12.73	34	14.07	4.25			701.49	7848.05	696.13	7844.65	0.0887395	339.02	5114.45	332.99	5110.2	0.0651618	1111.53	16287.7	1098.8	16275.8	0.0675113	179.56	3268.25	174.2	3264.85	0.0533562	202.34	2607.8	196.31	2603.55	0.0754009	263.31	2323.05	250.58	2311.15	0.108422	1662.27	3666.9	1656.91	3663.5	0.452275	1735.97	3006.45	1729.94	3002.2	0.576224	19996.2	14118.5	19983.5	14106.6
8.04	10.2	-7.37	7.65			170.85	2784.6	165.49	2781.2	0.0595031	591.61	6329.1	585.58	6324.85	0.092584	154.77	2200.65	142.04	2188.75	0.0648955	133.33	3950.8	127.97	3947.4	0.0324188	450.24	7393.3	444.21	7389.05	0.0601173	91.79	1694.05	79.06	1682.15	0.0469994	5437.05	7427.3	5431.69	7423.9	0.731649	2311.5	5568.35	2305.47	5564.1	0.414347	1171.83	3519.85	1159.1	3507.95
-0.67	21.25	7.37	2.55			14.07	717.4	8.71	714	0.0121989	321.6	5238.55	315.57	5234.3	0.0602889	113.23	921.4	100.5	909.5	0.1105	213.06	1819	207.7	1815.6	0.114397	419.42	8200.8	413.39	8196.55	0.0504346	67	2674.95	54.27	2663.05	0.0203789	4811.94	5164.6	4806.58	5161.2	0.931291	1476.68	3698.35	1470.65	3694.1	0.398108	802.66	1492.6	789.93	1480.7
0.67	20.4	16.75	19.55			205.02	3771.45	199.66	3768.05	0.0529876	404.68	4372.4	398.65	4368.15	0.0912629	1161.11	11629.7	1148.38	11617.8	0.0988466	550.07	7211.4	544.71	7208	0.0755702	84.42	2005.15	78.39	2000.9	0.0391774	31.49	625.6	18.76	613.7	0.0305687	175.54	365.5	170.18	362.1	0.469981	1258.93	2222.75	1252.9	2218.5	0.564751	192.29	959.65	179.56	947.75
-2.01	16.15	-2.68	10.2			4.69	620.5	-0.67	617.1	-0.00108572	251.25	11487.8	245.22	11483.5	0.021354	978.87	10770.4	966.14	10758.5	0.0898025	140.7	1050.6	135.34	1047.2	0.12924	223.78	3739.15	217.75	3734.9	0.0583014	62.98	963.05	50.25	951.15	0.0528308	1991.24	4451.45	1985.88	4448.05	0.446461	7426.95	5186.7	7420.92	5182.45	1.43193	41.54	743.75	28.81	731.85
3.35	0	2.68	8.5			245.89	3820.75	240.53	3817.35	0.0630097	168.17	1768	162.14	1763.75	0.0919291	203.01	3598.05	190.28	3586.15	0.0530597	1591.92	15291.5	1586.56	15288.1	0.103777	515.9	10108.2	509.87	10104	0.0504624	638.51	7420.5	625.78	7408.6	0.0844667	1200.64	1918.45	1195.28	1915.05	0.624151	6691.29	9950.95	6685.26	9946.7	0.672108	87.77	538.9	75.04	527
-10.05	-11.9	15.41	11.9			737	13898.4	731.64	13895	0.0526549	726.28	10365.8	720.25	10361.5	0.0695118	1264.29	13448.7	1251.56	13436.8	0.0931442	51.59	621.35	46.23	617.95	0.0748119	235.17	7013.35	229.14	7009.1	0.0326918	139.36	2265.25	126.63	2253.35	0.0561963	2604.29	6374.15	2598.93	6370.75	0.407947	304.85	2383.4	298.82	2379.15	0.125599	681.39	1061.65	668.66	1049.75
-7.37	2.55	8.71	17.85			560.12	8613.9	554.76	8610.5	0.0644283	32.83	522.75	26.8	518.5	0.0516876	80.4	297.5	67.67	285.6	0.23694	345.72	8394.6	340.36	8391.2	0.0405615	182.91	3996.7	176.88	3992.45	0.0443036	143.38	8806	130.65	8794.1	0.0148566	272.69	646.85	267.33	643.45	0.415464	6111.07	7245.4	6105.04	7241.15	0.843104	1660.93	6753.25	1648.2	6741.35
-12.06	-6.8	-12.06	-2.55			501.83	4899.4	496.47	4896	0.101403	61.64	1002.15	55.61	997.9	0.055727	264.65	4877.3	251.92	4865.4	0.0517779	200.33	4344.35	194.97	4340.95	0.0449141	104.52	3579.35	98.49	3575.1	0.0275489	623.77	12746.6	611.04	12734.7	0.0479823	2987.53	3123.75	2982.17	3120.35	0.955717	14645.5	12157.6	14639.5	12153.4	1.20456	751.74	1848.75	739.01	1836.85
-4.69	-22.1	6.03	7.65			133.33	1486.65	127.97	1483.25	0.0862768	564.81	9948.4	558.78	9944.15	0.0561918	1815.7	14831.7	1802.97	14819.8	0.12166	162.14	3156.05	156.78	3152.65	0.0497296	156.78	5842.9	150.75	5838.65	0.0258193	314.23	9878.7	301.5	9866.8	0.030557	2512.5	5199.45	2507.14	5196.05	0.482509	7140.19	9995.15	7134.16	9990.9	0.714066	15112.5	17249.9	15099.8	17238
1.34	-36.55	29.48	34			336.34	6474.45	330.98	6471.05	0.0511478	225.12	2453.95	219.09	2449.7	0.0894354	148.07	1733.15	135.34	1721.25	0.0786289	111.22	1523.2	105.86	1519.8	0.0696539	594.29	9395.05	588.26	9390.8	0.0626422	160.13	3126.3	147.4	3114.4	0.0473285	2603.62	4917.25	2598.26	4913.85	0.528763	1272.33	2402.95	1266.3	2398.7	0.527911	7.37	144.5	-5.36	132.6
4.69	3.4	10.72	-16.15			866.31	9450.3	860.95	9446.9	0.0911357	152.76	1488.35	146.73	1484.1	0.098868	471.68	4406.4	458.95	4394.5	0.104437	20.77	390.15	15.41	386.75	0.0398449	251.92	2496.45	245.89	2492.2	0.0986638	317.58	4263.6	304.85	4251.7	0.0717007	3219.35	6424.3	3213.99	6420.9	0.500551	2430.09	3522.4	2424.06	3518.15	0.689016	3798.9	7476.6	3786.17	7464.7
20.1	16.15	14.74	-5.1			479.72	7575.2	474.36	7571.8	0.0626482	179.56	1722.95	173.53	1718.7	0.100966	101.17	1866.6	88.44	1854.7	0.0476843	146.73	7093.25	141.37	7089.85	0.0199398	44.22	2725.95	38.19	2721.7	0.0140317	777.2	12742.4	764.47	12730.5	0.0600503	4620.32	8659.8	4614.96	8656.4	0.533127	1283.72	4407.25	1277.69	4403	0.290186	479.72	364.65	466.99	352.75
-26.8	5.1	38.19	12.75			428.8	9010	423.44	9006.6	0.0470144	448.9	6361.4	442.87	6357.15	0.0696649	800.65	7567.55	787.92	7555.65	0.104282	719.58	6791.5	714.22	6788.1	0.105216	80.4	1827.5	74.37	1823.25	0.0407898	54.94	2023	42.21	2011.1	0.0209885	1013.04	2085.05	1007.68	2081.65	0.484078	268	1506.2	261.97	1501.95	0.17442	1057.93	5875.2	1045.2	5863.3
12.73	15.3	22.78	-20.4			30.82	306	25.46	302.6	0.0841375	126.63	1966.9	120.6	1962.65	0.0614475	205.02	2199.8	192.29	2187.9	0.0878879	732.31	8335.95	726.95	8332.55	0.0872422	107.2	1388.05	101.17	1383.8	0.0731103	4459.52	58178.2	4446.79	58166.3	0.0764496	3851.83	6669.95	3846.47	6666.55	0.576981	161.47	609.45	155.44	605.2	0.256841	912.54	3876.85	899.81	3864.95
9.38	13.6	18.76	-7.65			30.15	2109.7	24.79	2106.3	0.0117695	423.44	7457.9	417.41	7453.65	0.0560008	313.56	6038.4	300.83	6026.5	0.0499179	135.34	3481.6	129.98	3478.2	0.0373699	183.58	5606.6	177.55	5602.35	0.0316921	576.2	8936.9	563.47	8925	0.0631339	337.68	1103.3	332.32	1099.9	0.302137	148.07	600.1	142.04	595.85	0.238382	8499.62	10566.4	8486.89	10554.5
12.06	1.7	-15.41	11.05			148.74	2493.05	143.38	2489.65	0.0575904	176.88	6334.2	170.85	6329.95	0.0269907	205.02	1739.95	192.29	1728.05	0.111276	67	906.1	61.64	902.7	0.068284	204.35	6124.25	198.32	6120	0.0324052	95.81	2352.8	83.08	2340.9	0.0354906	67	698.7	61.64	695.3	0.0886524	714.89	2822.85	708.86	2818.6	0.251494	217.75	485.35	205.02	473.45
6.03	5.1	1.34	4.25			32.83	288.15	27.47	284.75	0.0964706	142.71	2226.15	136.68	2221.9	0.0615149	557.44	4676.7	544.71	4664.8	0.11677	234.5	3689	229.14	3685.6	0.0621717	44.89	1671.1	38.86	1666.85	0.0233134	58.29	1339.6	45.56	1327.7	0.034315	1665.62	3035.35	1660.26	3031.95	0.547588	1327.94	2562.75	1321.91	2558.5	0.516674	2201.62	3320.95	2188.89	3309.05
12.06	10.2	-6.03	-4.25			604.34	10252.7	598.98	10249.3	0.0584411	1039.84	19360.5	1033.81	19356.2	0.0534096	1033.81	11356.9	1021.08	11345	0.0900026	266.66	6201.6	261.3	6198.2	0.0421574	42.88	1172.15	36.85	1167.9	0.0315524	144.05	1848.75	131.32	1836.85	0.071492	375.2	1676.2	369.84	1672.8	0.22109	1439.83	3088.05	1433.8	3083.8	0.464946	665.98	2249.95	653.25	2238.05
24.12	15.3	13.4	4.25			227.8	3436.55	222.44	3433.15	0.0647918	152.76	5649.1	146.73	5644.85	0.0259936	119.26	5887.1	106.53	5875.2	0.0181321	40.87	994.5	35.51	991.1	0.0358289	23.45	1221.45	17.42	1217.2	0.0143115	225.12	5111.9	212.39	5100	0.0416451	8241	11277.8	8235.64	11274.4	0.730473	62.98	121.55	56.95	117.3	0.485507	1202.65	4190.5	1189.92	4178.6
-10.05	-11.05	24.12	-11.9			126.63	3584.45	121.27	3581.05	0.0338644	11.39	340	5.36	335.75	0.0159643	302.84	3160.3	290.11	3148.4	0.0921452	111.22	1823.25	105.86	1819.85	0.0581696	251.25	3387.25	245.22	3383	0.072486	64.32	1617.55	51.59	1605.65	0.0321303	1418.39	4113.15	1413.03	4109.75	0.343824	1795.6	2537.25	1789.57	2533	0.706502	6594.81	9211.45	6582.08	9199.55
4.69	-14.45	24.12	-1.7			112.56	2103.75	107.2	2100.35	0.0510391	295.47	3418.7	289.44	3414.45	0.0847691	52.93	787.1	40.2	775.2	0.0518576	99.83	1676.2	94.47	1672.8	0.0564742	343.71	9071.2	337.68	9066.95	0.037243	22.11	399.5	9.38	387.6	0.0242002	4167.4	6171	4162.04	6167.6	0.674823	15871	13804	15865	13799.8	1.14966	359.12	1881.9	346.39	1870
-7.37	-20.4	4.02	2.55			596.3	6273.85	590.94	6270.45	0.094242	48.91	1400.8	42.88	1396.55	0.0307042	140.7	3523.25	127.97	3511.35	0.0364447	676.7	9255.65	671.34	9252.25	0.0725596	308.2	4770.2	302.17	4765.95	0.0634018	592.95	9078	580.22	9066.1	0.0639989	2279.34	4155.65	2273.98	4152.25	0.54765	1616.04	1623.5	1610.01	1619.25	0.994294	826.11	2217.65	813.38	2205.75
-22.78	-2.55	12.06	1.7			361.8	7041.4	356.44	7038	0.0506451	180.9	3354.1	174.87	3349.85	0.0522023	247.23	3078.7	234.5	3066.8	0.0764641	85.09	1578.45	79.73	1575.05	0.0506206	136.01	3664.35	129.98	3660.1	0.0355127	146.06	1173.85	133.33	1161.95	0.114747	478.38	1355.75	473.02	1352.35	0.349776	506.52	1945.65	500.49	1941.4	0.257798	2119.88	4385.15	2107.15	4373.25
-11.39	-4.25	-4.02	-0.85			981.55	9737.6	976.19	9734.2	0.100285	211.72	4211.75	205.69	4207.5	0.0488865	2438.8	15424.1	2426.07	15412.2	0.157412	536.67	6011.2	531.31	6007.8	0.0884367	83.08	1404.2	77.05	1399.95	0.0550377	272.69	2585.7	259.96	2573.8	0.101002	2651.86	6187.15	2646.5	6183.75	0.427977	3281.66	5736.65	3275.63	5732.4	0.571424	2643.15	3354.1	2630.42	3342.2
-12.06	-2.55	-8.71	9.35			738.34	13244.7	732.98	13241.3	0.0553556	320.26	10168.5	314.23	10164.2	0.0309152	544.04	4559.4	531.31	4547.5	0.116836	420.09	3645.65	414.73	3642.25	0.113866	166.16	4216	160.13	4211.75	0.0380198	326.29	8765.2	313.56	8753.3	0.0358219	5514.1	9875.3	5508.74	9871.9	0.558022	9753.86	9072.9	9747.83	9068.65	1.07489	213.73	657.05	201	645.15
13.4	18.7	-6.03	6.8			181.57	3779.1	176.21	3775.7	0.0466695	63.65	680.85	57.62	676.6	0.0851611	310.21	3718.75	297.48	3706.85	0.0802514	665.31	7638.1	659.95	7634.7	0.0864409	471.01	7351.65	464.98	7347.4	0.063285	222.44	6891.8	209.71	6879.9	0.0304815	428.13	1144.1	422.77	1140.7	0.370623	834.82	2748.9	828.79	2744.65	0.301966	2736.95	3203.65	2724.22	3191.75
8.04	19.55	28.81	-13.6			724.94	9707.85	719.58	9704.45	0.0741495	107.2	1334.5	101.17	1330.25	0.0760534	129.98	2425.9	117.25	2414	0.0485708	447.56	8364	442.2	8360.6	0.0528909	296.14	8208.45	290.11	8204.2	0.0353612	410.04	7084.75	397.31	7072.85	0.056174	365.82	1124.55	360.46	1121.15	0.321509	13977.5	30260.9	13971.5	30256.7	0.461765	17412.6	17333.2	17399.9	17321.3
19.43	-11.9	43.55	16.15			223.11	5161.2	217.75	5157.8	0.0422176	80.4	2369.8	74.37	2365.55	0.0314388	148.74	3387.25	136.01	3375.35	0.0402951	683.4	16054.8	678.04	16051.4	0.0422418	42.21	594.15	36.18	589.9	0.0613324	8.04	681.7	-4.69	669.8	-0.00700209	8648.36	11443.6	8643	11440.2	0.755494	824.77	3071.9	818.74	3067.65	0.266895	1166.47	4831.4	1153.74	4819.5
24.12	-11.05	11.39	-11.05			458.95	5184.15	453.59	5180.75	0.087553	415.4	7517.4	409.37	7513.15	0.0544871	143.38	2824.55	130.65	2812.65	0.0464509	144.72	2652.85	139.36	2649.45	0.0525996	68.34	1828.35	62.31	1824.1	0.0341593	32.16	561.85	19.43	549.95	0.0353305	1892.08	2796.5	1886.72	2793.1	0.675493	737.67	921.4	731.64	917.15	0.797732	902.49	2657.1	889.76	2645.2
15.41	-19.55	-0.67	-1.7			74.37	1284.35	69.01	1280.95	0.0538741	83.75	1829.2	77.72	1824.95	0.0425875	27.47	123.25	14.74	111.35	0.132375	369.17	10208.5	363.81	10205.1	0.0356498	645.21	14563.1	639.18	14558.9	0.0439032	1775.5	17451.3	1762.77	17439.4	0.10108	190.95	612.85	185.59	609.45	0.30452	4011.96	4219.4	4005.93	4215.15	0.950365	1364.79	5188.4	1352.06	5176.5
13.4	32.3	14.07	13.6			564.14	6725.2	558.78	6721.8	0.0831295	120.6	1416.95	114.57	1412.7	0.0811	401.33	4904.5	388.6	4892.6	0.0794261	74.37	1513.85	69.01	1510.45	0.0456884	306.86	6839.1	300.83	6834.85	0.0440141	42.88	1526.6	30.15	1514.7	0.0199049	4485.65	5498.65	4480.29	5495.25	0.815302	507.86	974.95	501.83	970.7	0.516977	282.07	1240.15	269.34	1228.25
0	-11.9	16.08	-11.05			381.9	8015.5	376.54	8012.1	0.0469964	24.12	143.65	18.09	139.4	0.12977	971.5	10139.7	958.77	10127.8	0.0946672	98.49	1473.05	93.13	1469.65	0.0633688	121.27	3856.45	115.24	3852.2	0.0299154	189.61	4411.5	176.88	4399.6	0.0402037	1030.46	1580.15	1025.1	1576.75	0.650135	942.02	906.1	935.99	901.85	1.03786	221.77	849.15	209.04	837.25
-6.7	17	36.85	-3.4			43.55	2090.15	38.19	2086.75	0.0183012	49.58	1814.75	43.55	1810.5	0.0240541	1873.99	24584.6	1861.26	24572.7	0.075745	116.58	1314.1	111.22	1310.7	0.0848554	582.23	12938.7	576.2	12934.5	0.0445477	1394.27	16335.3	1381.54	16323.4	0.0846356	1474.67	3514.75	1469.31	3511.35	0.418446	2914.5	6658.05	2908.47	6653.8	0.437114	3408.29	5505.45	3395.56	5493.55
18.76	6.8	8.04	-14.45			83.08	1615	77.72	1611.6	0.0482254	129.31	1835.15	123.28	1830.9	0.067333	397.98	5644	385.25	5632.1	0.0684025	100.5	3566.6	95.14	3563.2	0.0267007	159.46	5610	153.43	5605.75	0.0273701	229.81	2773.55	217.08	2761.65	0.0786052	3246.15	6471.05	3240.79	6467.65	0.501077	475.7	1768.85	469.67	1764.6	0.266162	589.6	2221.05	576.87	2209.15
-14.74	-5.95	10.72	-9.35			192.96	4559.4	187.6	4556	0.0411765	684.74	8767.75	678.71	8763.5	0.0774474	274.7	3591.25	261.97	3579.35	0.0731893	938	13262.6	932.64	13259.2	0.0703391	22.78	344.25	16.75	340	0.0492647	44.89	1456.05	32.16	1444.15	0.0222692	1227.44	3063.4	1222.08	3060	0.399373	160.8	394.4	154.77	390.15	0.396694	3185.18	4004.35	3172.45	3992.45
-2.01	5.95	5.36	12.75			624.44	8910.55	619.08	8907.15	0.0695037	336.34	2518.55	330.31	2514.3	0.131373	611.04	7235.2	598.31	7223.3	0.0828306	223.78	5346.5	218.42	5343.1	0.0408789	550.07	8444.75	544.04	8440.5	0.0644559	18.76	236.3	6.03	224.4	0.0268717	643.2	1173.85	637.84	1170.45	0.544953	4301.4	5690.75	4295.37	5686.5	0.755363	636.5	2230.4	623.77	2218.5
18.76	8.5	-10.05	4.25			157.45	3806.3	152.09	3802.9	0.0399932	52.26	902.7	46.23	898.45	0.0514553	378.55	3541.1	365.82	3529.2	0.103655	164.82	2472.65	159.46	2469.25	0.0645783	107.2	3150.95	101.17	3146.7	0.0321511	534.66	11977.4	521.93	11965.5	0.0436196	3202.6	6187.15	3197.24	6183.75	0.517039	2341.65	3081.25	2335.62	3077	0.759058	3677.63	6905.4	3664.9	6893.5
10.72	6.8	3.35	17.85			479.72	8862.95	474.36	8859.55	0.0535422	375.87	8319.8	369.84	8315.55	0.0444757	102.51	1513.85	89.78	1501.95	0.0597756	131.99	6244.95	126.63	6241.55	0.0202882	100.5	1476.45	94.47	1472.2	0.0641693	213.73	4880.7	201	4868.8	0.0412833	742.36	2303.5	737	2300.1	0.320421	7194.46	10636.1	7188.43	10631.9	0.676122	1013.04	1705.1	1000.31	1693.2
6.7	14.45	17.42	3.4			52.26	2291.6	46.9	2288.2	0.0204965	231.15	3218.95	225.12	3214.7	0.0700283	32.16	1044.65	19.43	1032.75	0.0188138	906.51	5404.3	901.15	5400.9	0.166852	68.34	1535.1	62.31	1530.85	0.0407029	120.6	2495.6	107.87	2483.7	0.0434312	3064.58	3308.2	3059.22	3304.8	0.92569	661.96	1115.2	655.93	1110.95	0.590423	1896.77	2645.2	1884.04	2633.3
15.41	-0.85	3.35	5.1			440.19	8331.7	434.83	8328.3	0.0522111	145.39	5715.4	139.36	5711.15	0.0244014	603.67	5418.75	590.94	5406.85	0.109295	139.36	4134.4	134	4131	0.0324377	69.68	1556.35	63.65	1552.1	0.041009	198.99	9163.85	186.26	9151.95	0.0203519	487.09	1614.15	481.73	1610.75	0.299072	13109.2	22226.7	13103.2	22222.5	0.589637	-4.69	142.8	-17.42	130.9
-4.02	-3.4	10.72	20.4			49.58	737.8	44.22	734.4	0.0602124	499.82	10274	493.79	10269.8	0.048082	102.51	2235.5	89.78	2223.6	0.040376	52.93	908.65	47.57	905.25	0.052549	131.99	2221.05	125.96	2216.8	0.0568206	288.1	4669.05	275.37	4657.15	0.0591284	7205.18	18704.2	7199.82	18700.8	0.385001	4448.13	10007	4442.1	10002.8	0.444088	11828.2	12247.7	11815.5	12235.8
6.7	12.75	-24.12	4.25			228.47	3666.05	223.11	3662.65	0.0609149	832.14	9905.05	826.11	9900.8	0.0834387	316.24	4382.6	303.51	4370.7	0.069442	41.54	323.85	36.18	320.45	0.112904	301.5	5332.05	295.47	5327.8	0.0554582	48.91	715.7	36.18	703.8	0.0514066	638.51	1542.75	633.15	1539.35	0.41131	150.08	702.1	144.05	697.85	0.20642	2893.06	7607.5	2880.33	7595.6
9.38	2.55	-6.03	7.65			259.29	9896.55	253.93	9893.15	0.0256673	238.52	4378.35	232.49	4374.1	0.0531515	579.55	10805.2	566.82	10793.3	0.0525159	91.12	1866.6	85.76	1863.2	0.0460283	199.66	3559.8	193.63	3555.55	0.0544585	122.61	3075.3	109.88	3063.4	0.0358686	1486.06	4935.1	1480.7	4931.7	0.300241	600.99	772.65	594.96	768.4	0.774284	1813.02	2074	1800.29	2062.1
13.4	28.05	-0.67	-11.05			97.82	1249.5	92.46	1246.1	0.0741995	38.86	968.15	32.83	963.9	0.0340595	372.52	4363.9	359.79	4352	0.0826723	166.83	5683.1	161.47	5679.7	0.0284293	50.25	2833.9	44.22	2829.65	0.0156274	305.52	7093.25	292.79	7081.35	0.0413466	4082.31	5128.05	4076.95	5124.65	0.795557	2702.78	5382.2	2696.75	5377.95	0.501446	14124.3	22553.1	14111.6	22541.2
-11.39	-0.85	4.69	-11.9			60.97	486.2	55.61	482.8	0.115182	48.91	1120.3	42.88	1116.05	0.0384212	1072.67	14639.6	1059.94	14627.7	0.0724612	195.64	3664.35	190.28	3660.95	0.0519756	261.3	4200.7	255.27	4196.45	0.06083	16.08	163.2	3.35	151.3	0.0221414	1420.4	7282.8	1415.04	7279.4	0.19439	1111.53	2600.15	1105.5	2595.9	0.425864	4757.67	10683.7	4744.94	10671.8
12.06	3.4	-0.67	-11.9			213.73	4099.55	208.37	4096.15	0.0508697	519.25	6089.4	513.22	6085.15	0.0843397	972.17	6718.4	959.44	6706.5	0.143061	36.85	995.35	31.49	991.95	0.0317456	96.48	2012.8	90.45	2008.55	0.0450325	263.31	3842	250.58	3830.1	0.0654239	230.48	521.05	225.12	517.65	0.434888	1982.53	4410.65	1976.5	4406.4	0.448552	1843.84	1603.1	1831.11	1591.2
-7.37	-4.25	-4.02	-12.75			7.37	225.25	2.01	221.85	0.00906018	417.41	3836.9	411.38	3832.65	0.107336	223.11	2406.35	210.38	2394.45	0.0878615	483.74	7262.4	478.38	7259	0.0659016	204.35	3282.7	198.32	3278.45	0.060492	60.3	1700.85	47.57	1688.95	0.0281654	6387.11	3972.9	6381.75	3969.5	1.6077	714.89	3937.2	708.86	3932.95	0.180236	1262.28	4588.3	1249.55	4576.4
20.77	34.85	9.38	-7.65			1905.48	17795.6	1900.12	17792.2	0.106795	180.23	2170.9	174.2	2166.65	0.0804006	678.04	3510.5	665.31	3498.6	0.190165	207.03	3626.95	201.67	3623.55	0.0556554	184.25	3323.5	178.22	3319.25	0.0536929	225.79	1802	213.06	1790.1	0.119021	198.32	527	192.96	523.6	0.368526	2483.69	3026	2477.66	3021.75	0.819942	1081.38	2216.8	1068.65	2204.9
5.36	22.1	-6.03	-6.8			35.51	416.5	30.15	413.1	0.0729847	40.2	388.45	34.17	384.2	0.0889381	397.98	5389.85	385.25	5377.95	0.0716351	322.27	4313.75	316.91	4310.35	0.073523	645.88	6841.65	639.85	6837.4	0.0935809	1461.94	4942.75	1449.21	4930.85	0.293907	5389.48	10738.9	5384.12	10735.5	0.501525	1523.58	2292.45	1517.55	2288.2	0.663207	22589.7	15973.2	22577	15961.3
4.69	11.9	18.76	30.6			205.02	5136.55	199.66	5133.15	0.0388962	276.04	2510.05	270.01	2505.8	0.107754	117.92	1897.2	105.19	1885.3	0.0557948	116.58	2551.7	111.22	2548.3	0.0436448	44.89	1034.45	38.86	1030.2	0.0377208	267.33	4175.2	254.6	4163.3	0.0611534	3630.06	5986.55	3624.7	5983.15	0.605818	70.35	255	64.32	250.75	0.25651	1684.38	6034.15	1671.65	6022.25
4.69	37.4	0	23.8			33.5	541.45	28.14	538.05	0.0523	96.48	1709.35	90.45	1705.1	0.0530467	338.35	4595.1	325.62	4583.2	0.0710464	203.68	4808.45	198.32	4805.05	0.0412732	100.5	3002.2	94.47	2997.95	0.0315115	330.98	3556.4	318.25	3544.5	0.089787	256.61	1289.45	251.25	1286.05	0.195366	672.01	1731.45	665.98	1727.2	0.385584	335	1583.55	322.27	1571.65
28.81	-9.35	6.7	-2.55			168.17	951.15	162.81	947.75	0.171786	137.35	2098.65	131.32	2094.4	0.0627005	587.59	8281.55	574.86	8269.65	0.0695144	48.91	2426.75	43.55	2423.35	0.017971	111.89	2270.35	105.86	2266.1	0.0467146	107.2	1745.9	94.47	1734	0.054481	1069.99	5718.8	1064.63	5715.4	0.186274	3231.41	4628.25	3225.38	4624	0.69753	1088.75	2114.8	1076.02	2102.9
17.42	26.35	3.35	0.85			546.05	11117.2	540.69	11113.8	0.0486503	48.91	135.15	42.88	130.9	0.327578	266.66	2861.95	253.93	2850.05	0.0890967	101.84	1608.2	96.48	1604.8	0.0601196	28.14	252.45	22.11	248.2	0.0890814	160.8	995.35	148.07	983.45	0.150562	7220.59	6586.65	7215.23	6583.25	1.096	364.48	969	358.45	964.75	0.371547	1264.29	4003.5	1251.56	3991.6
16.75	19.55	7.37	20.4			1429.78	18860.7	1424.42	18857.3	0.0755368	93.8	1141.55	87.77	1137.3	0.077174	56.95	1095.65	44.22	1083.75	0.0408028	32.16	220.15	26.8	216.75	0.123645	189.61	5112.75	183.58	5108.5	0.0359362	116.58	1994.1	103.85	1982.2	0.0523913	7958.26	11309.2	7952.9	11305.8	0.703435	1245.53	4713.25	1239.5	4709	0.263219	494.46	1325.15	481.73	1313.25
13.4	10.2	-0.67	7.65			34.84	395.25	29.48	391.85	0.0752329	111.89	2406.35	105.86	2402.1	0.0440698	184.25	529.55	171.52	517.65	0.331344	79.73	3266.55	74.37	3263.15	0.0227909	36.18	515.95	30.15	511.7	0.0589212	8.04	102.85	-4.69	90.95	-0.0515668	2280.68	3318.4	2275.32	3315	0.686371	1908.83	5085.55	1902.8	5081.3	0.374471	193.63	1872.55	180.9	1860.65
18.09	42.5	-11.39	0			972.84	15461.5	967.48	15458.1	0.0625873	726.95	5015.85	720.92	5011.6	0.14385	829.46	11515.8	816.73	11503.9	0.0709959	209.71	5878.6	204.35	5875.2	0.0347818	249.24	8255.2	243.21	8250.95	0.0294766	194.97	4435.3	182.24	4423.4	0.0411991	165.49	449.65	160.13	446.25	0.358835	8688.56	7723.95	8682.53	7719.7	1.12472	320.26	1290.3	307.53	1278.4
18.76	11.9	4.69	-14.45			408.03	11505.6	402.67	11502.2	0.0350081	119.93	2454.8	113.9	2450.55	0.0464794	52.26	2270.35	39.53	2258.45	0.0175032	24.79	618.8	19.43	615.4	0.031573	528.63	8794.95	522.6	8790.7	0.0594492	28.14	677.45	15.41	665.55	0.0231538	458.28	2526.2	452.92	2522.8	0.179531	1159.77	2715.75	1153.74	2711.5	0.425499	1537.65	2250.8	1524.92	2238.9
-6.03	-12.75	-4.69	23.8			857.6	12614	852.24	12610.6	0.0675812	663.97	10037.7	657.94	10033.5	0.0655747	64.32	601.8	51.59	589.9	0.0874555	209.04	4742.15	203.68	4738.75	0.0429818	65.66	1566.55	59.63	1562.3	0.0381681	129.31	3273.35	116.58	3261.45	0.0357448	3297.74	10002	3292.38	9998.6	0.329284	932.64	3528.35	926.61	3524.1	0.262935	8753.55	14106.6	8740.82	14094.7
0.67	1.7	-8.04	22.95			108.54	2181.95	103.18	2178.55	0.0473618	247.9	4897.7	241.87	4893.45	0.0494273	57.62	557.6	44.89	545.7	0.0822613	132.66	4197.3	127.3	4193.9	0.0303536	76.38	1191.7	70.35	1187.45	0.0592446	521.93	5870.95	509.2	5859.05	0.0869083	988.92	2743.8	983.56	2740.4	0.358911	1833.12	2145.4	1827.09	2141.15	0.853322	2242.49	4587.45	2229.76	4575.55
-1.34	4.25	2.01	34			278.72	3193.45	273.36	3190.05	0.0856914	28.14	1181.5	22.11	1177.25	0.0187811	1034.48	6737.95	1021.75	6726.05	0.151909	64.32	1008.1	58.96	1004.7	0.0586842	229.81	6233.9	223.78	6229.65	0.0359218	52.93	1396.55	40.2	1384.65	0.0290326	424.78	1011.5	419.42	1008.1	0.41605	209.04	735.25	203.01	731	0.277715	2592.23	4642.7	2579.5	4630.8
16.75	-1.7	6.7	8.5			1653.56	12178.8	1648.2	12175.4	0.135371	254.6	4115.7	248.57	4111.45	0.060458	331.65	8971.75	318.92	8959.85	0.0355943	200.33	6162.5	194.97	6159.1	0.0316556	106.53	2654.55	100.5	2650.3	0.0379202	869.66	16205.2	856.93	16193.3	0.0529188	4893.68	7787.7	4888.32	7784.3	0.627972	792.61	1133.9	786.58	1129.65	0.696304	4411.28	8680.2	4398.55	8668.3
-2.68	-17	-16.08	51			140.7	1123.7	135.34	1120.3	0.120807	2050.87	12450.8	2044.84	12446.5	0.16429	533.99	3689	521.26	3677.1	0.141758	720.25	7346.55	714.89	7343.15	0.0973547	159.46	3494.35	153.43	3490.1	0.0439615	154.1	3205.35	141.37	3193.45	0.0442687	6926.46	9616.05	6921.1	9612.65	0.719999	136.68	451.35	130.65	447.1	0.292217	3546.31	2850.05	3533.58	2838.15
-2.68	10.2	7.37	47.6			164.15	2617.15	158.79	2613.75	0.0607518	454.93	7995.1	448.9	7990.85	0.0561768	277.38	5217.3	264.65	5205.4	0.0508414	47.57	1289.45	42.21	1286.05	0.0328214	85.09	1286.9	79.06	1282.65	0.061638	613.05	10976.9	600.32	10965	0.0547487	3874.61	3192.6	3869.25	3189.2	1.21324	7749.89	10755.9	7743.86	10751.6	0.720249	251.25	284.75	238.52	272.85
-9.38	-2.55	12.06	7.65			93.13	1610.75	87.77	1607.35	0.0546054	188.94	3032.8	182.91	3028.55	0.0603952	382.57	6479.55	369.84	6467.65	0.0571831	1892.75	21821.2	1887.39	21817.8	0.0865069	109.88	2066.35	103.85	2062.1	0.0503613	12.06	168.3	-0.67	156.4	-0.00428389	1250.89	2539.8	1245.53	2536.4	0.491062	3753.34	3236.8	3747.31	3232.55	1.15924	95.14	170.85	82.41	158.95
18.09	-10.2	0	12.75			1264.29	33492.6	1258.93	33489.2	0.0375921	150.75	3860.7	144.72	3856.45	0.0375267	135.34	3364.3	122.61	3352.4	0.0365738	54.94	638.35	49.58	634.95	0.0780849	58.96	1241.85	52.93	1237.6	0.0427683	167.5	2869.6	154.77	2857.7	0.0541589	2251.87	4043.45	2246.51	4040.05	0.55606	627.79	2198.95	621.76	2194.7	0.283301	138.02	235.45	125.29	223.55
12.73	26.35	11.39	0			107.2	1620.1	101.84	1616.7	0.0629925	1538.32	17942.7	1532.29	17938.5	0.0854193	586.92	12610.6	574.19	12598.7	0.0455753	181.57	1583.55	176.21	1580.15	0.111515	30.15	320.45	24.12	316.2	0.0762808	71.02	3177.3	58.29	3165.4	0.0184147	223.78	375.7	218.42	372.3	0.586677	388.6	1377	382.57	1372.75	0.278689	4625.68	10050.4	4612.95	10038.5
-7.37	5.95	0	-20.4			192.29	2940.15	186.93	2936.75	0.063652	541.36	8392.05	535.33	8387.8	0.0638225	119.93	1318.35	107.2	1306.45	0.0820544	460.29	11289.7	454.93	11286.3	0.0403082	26.13	198.05	20.1	193.8	0.103715	420.76	9346.6	408.03	9334.7	0.0437111	6714.74	8024	6709.38	8020.6	0.836518	104.52	198.05	98.49	193.8	0.508204	1238.16	2011.1	1225.43	1999.2
-8.71	-8.5	6.7	-11.9			86.43	1555.5	81.07	1552.1	0.0522325	264.65	3882.8	258.62	3878.55	0.0666796	244.55	1445.85	231.82	1433.95	0.161665	97.15	1504.5	91.79	1501.1	0.0611485	62.98	1030.2	56.95	1025.95	0.0555095	9.38	173.4	-3.35	161.5	-0.020743	485.08	1887.85	479.72	1884.45	0.254568	11409.4	9528.5	11403.4	9524.25	1.1973	363.81	2140.3	351.08	2128.4
16.08	15.3	4.69	-20.4			98.49	1840.25	93.13	1836.85	0.0507009	352.42	4664.8	346.39	4660.55	0.0743238	101.17	1365.1	88.44	1353.2	0.0653562	61.64	1040.4	56.28	1037	0.0542719	520.59	9349.15	514.56	9344.9	0.0550632	106.53	3305.65	93.8	3293.75	0.0284782	4982.12	4215.15	4976.76	4211.75	1.18164	569.5	1667.7	563.47	1663.45	0.338736	9990.37	4710.7	9977.64	4698.8
10.05	5.95	3.35	-20.4			237.85	4918.95	232.49	4915.55	0.0472968	182.24	3082.95	176.21	3078.7	0.0572352	489.77	7907.55	477.04	7895.65	0.0604181	54.27	1192.55	48.91	1189.15	0.0411302	129.98	5344.8	123.95	5340.55	0.0232092	909.86	17505.8	897.13	17493.9	0.0512824	3518.17	6300.2	3512.81	6296.8	0.557872	461.63	1381.25	455.6	1377	0.330864	5069.22	7390.75	5056.49	7378.85
7.37	0	22.11	1.7			145.39	2998.8	140.03	2995.4	0.0467483	143.38	3142.45	137.35	3138.2	0.0437671	611.71	8230.55	598.98	8218.65	0.0728806	274.03	5182.45	268.67	5179.05	0.0518763	332.99	5941.5	326.96	5937.25	0.0550693	65.66	1177.25	52.93	1165.35	0.0454198	1978.51	2436.95	1973.15	2433.55	0.810811	3933.57	6395.4	3927.54	6391.15	0.614528	618.41	1072.7	605.68	1060.8
12.06	23.8	9.38	5.1			59.63	557.6	54.27	554.2	0.0979249	135.34	1408.45	129.31	1404.2	0.092088	692.78	7482.55	680.05	7470.65	0.0910296	134.67	1646.45	129.31	1643.05	0.0787012	281.4	7759.65	275.37	7755.4	0.0355069	150.75	2160.7	138.02	2148.8	0.0642312	12758.8	19221.1	12753.4	19217.7	0.66363	2800.6	3214.7	2794.57	3210.45	0.870461	144.05	756.5	131.32	744.6
2.68	17	18.09	3.4			186.26	3646.5	180.9	3643.1	0.0496555	854.25	9032.95	848.22	9028.7	0.0939471	302.84	4720.9	290.11	4709	0.0616076	385.92	4718.35	380.56	4714.95	0.0807135	130.65	2963.95	124.62	2959.7	0.0421056	268	8131.95	255.27	8120.05	0.031437	46.23	532.95	40.87	529.55	0.0771787	80.4	704.65	74.37	700.4	0.106182	151.42	342.55	138.69	330.65
-12.06	15.3	20.1	15.3			127.3	1984.75	121.94	1981.35	0.0615439	134	2774.4	127.97	2770.15	0.0461961	393.96	6158.25	381.23	6146.35	0.0620254	472.35	8953.05	466.99	8949.65	0.0521797	1496.11	19355.3	1490.08	19351	0.0770025	212.39	6885.85	199.66	6873.95	0.0290459	331.65	1044.65	326.29	1041.25	0.313364	475.03	1678.75	469	1674.5	0.280084	227.13	532.95	214.4	521.05
-2.01	17	3.35	9.35			1439.16	11217.5	1433.8	11214.1	0.127857	43.55	4385.15	37.52	4380.9	0.00856445	401.33	4117.4	388.6	4105.5	0.0946535	522.6	10684.5	517.24	10681.1	0.0484257	73.03	2029.8	67	2025.55	0.0330774	44.89	330.65	32.16	318.75	0.100894	878.37	5010.75	873.01	5007.35	0.174346	17807.9	12055.6	17801.9	12051.4	1.47717	17815.3	11741.9	17802.6	11730
1.34	37.4	22.11	27.2			828.12	20210.5	822.76	20207.1	0.0407164	823.43	17856	817.4	17851.8	0.0457882	207.7	2703.85	194.97	2691.95	0.0724271	296.14	6081.75	290.78	6078.35	0.0478386	46.9	1031.05	40.87	1026.8	0.0398033	519.25	13535.4	506.52	13523.5	0.0374548	1009.02	4330.75	1003.66	4327.35	0.231934	2280.01	6301.05	2273.98	6296.8	0.361133	2876.98	4175.2	2864.25	4163.3
-4.02	2.55	15.41	43.35			146.06	6541.6	140.7	6538.2	0.0215197	332.32	5508	326.29	5503.75	0.059285	1893.42	18304.8	1880.69	18292.9	0.10281	615.73	6482.1	610.37	6478.7	0.0942118	274.03	9209.75	268	9205.5	0.029113	34.17	893.35	21.44	881.45	0.0243236	1918.21	3473.95	1912.85	3470.55	0.551166	1082.05	2637.55	1076.02	2633.3	0.40862	2185.54	2626.5	2172.81	2614.6
10.72	33.15	-7.37	45.9			140.7	1421.2	135.34	1417.8	0.0954578	52.26	889.95	46.23	885.7	0.052196	61.64	893.35	48.91	881.45	0.0554881	93.13	2002.6	87.77	1999.2	0.0439026	130.65	1201.05	124.62	1196.8	0.104128	219.76	4899.4	207.03	4887.5	0.0423591	2426.07	6541.6	2420.71	6538.2	0.370241	4663.2	6453.2	4657.17	6448.95	0.722159	398.65	1859.8	385.92	1847.9
-2.01	34.85	-8.71	41.65			1154.41	15099.4	1149.05	15096	0.0761162	304.85	4116.55	298.82	4112.3	0.0726649	511.88	4269.55	499.15	4257.65	0.117236	274.7	4196.45	269.34	4193.05	0.0642349	116.58	2974.15	110.55	2969.9	0.0372235	444.88	4827.15	432.15	4815.25	0.0897461	2743.65	5321	2738.29	5317.6	0.514948	675.36	2107.15	669.33	2102.9	0.318289	463.64	1422.05	450.91	1410.15
-16.08	-3.4	10.72	44.2			401.33	7162.1	395.97	7158.7	0.0553131	274.03	5852.25	268	5848	0.0458276	395.97	4728.55	383.24	4716.65	0.0812526	686.75	9112.85	681.39	9109.45	0.0748003	209.71	4918.1	203.68	4913.85	0.0414502	162.81	2468.4	150.08	2456.5	0.0610951	2726.9	4994.6	2721.54	4991.2	0.545268	3531.57	4850.1	3525.54	4845.85	0.727538	2797.92	4022.2	2785.19	4010.3
16.08	30.6	-20.77	32.3			885.74	19096.1	880.38	19092.7	0.0461108	40.87	408.85	34.84	404.6	0.0861097	568.83	8743.95	556.1	8732.05	0.0636849	326.96	5201.15	321.6	5197.75	0.0618729	404.68	4905.35	398.65	4901.1	0.0813389	321.6	2992	308.87	2980.1	0.103644	11201.1	17092.7	11195.7	17089.3	0.655132	14797	18534.2	14791	18530	0.79822	4899.71	6550.1	4886.98	6538.2
-4.02	-22.1	-12.73	-5.1			321.6	4579.8	316.24	4576.4	0.0691024	6.7	297.5	0.67	293.25	0.00228474	106.53	2125	93.8	2113.1	0.0443898	1389.58	20984	1384.22	20980.6	0.0659762	42.88	401.2	36.85	396.95	0.0928329	544.71	9886.35	531.98	9874.45	0.0538744	698.81	1442.45	693.45	1439.05	0.48188	8916.36	10172	8910.33	10167.8	0.876333	951.4	2355.35	938.67	2343.45
17.42	-7.65	-6.03	-5.1			334.33	5708.6	328.97	5705.2	0.0576614	805.34	5953.4	799.31	5949.15	0.134357	127.97	1865.75	115.24	1853.85	0.0621625	14.74	102.85	9.38	99.45	0.0943188	138.69	3572.55	132.66	3568.3	0.0371774	927.28	13268.5	914.55	13256.6	0.0689883	578.88	4431.9	573.52	4428.5	0.129507	158.12	1110.1	152.09	1105.85	0.137532	3232.75	4023.05	3220.02	4011.15
-2.01	-1.7	-0.67	27.2			505.85	10438	500.49	10434.6	0.0479645	701.49	12071.7	695.46	12067.5	0.0576311	680.05	9082.25	667.32	9070.35	0.0735716	30.15	666.4	24.79	663	0.0373906	190.28	4979.3	184.25	4975.05	0.0370348	1398.96	37886.2	1386.23	37874.3	0.0366008	64.32	438.6	58.96	435.2	0.135478	10953.8	10011.3	10947.8	10007	1.09401	5814.26	4892.6	5801.53	4880.7
12.06	-13.6	-2.01	11.05			2275.32	23399.7	2269.96	23396.3	0.0970222	211.05	5074.5	205.02	5070.25	0.0404359	-4.02	120.7	-16.75	108.8	-0.153952	393.29	4441.25	387.93	4437.85	0.087414	326.29	8837.45	320.26	8833.2	0.0362564	85.09	2122.45	72.36	2110.55	0.0342849	137.35	428.4	131.99	425	0.310565	1593.93	2857.7	1587.9	2853.45	0.556484	83.08	187.85	70.35	175.95
23.45	-3.4	12.73	-27.2			152.76	2953.75	147.4	2950.35	0.0499602	101.84	1307.3	95.81	1303.05	0.0735275	99.83	1736.55	87.1	1724.65	0.050503	198.99	6624.05	193.63	6620.65	0.0292464	765.14	22487.6	759.11	22483.3	0.0337632	718.91	12430.4	706.18	12418.5	0.0568652	6143.9	8601.15	6138.54	8597.75	0.713971	542.7	2235.5	536.67	2231.25	0.240524	56.28	519.35	43.55	507.45
1.34	0.85	6.03	-21.25			50.92	2324.75	45.56	2321.35	0.0196265	243.21	5938.95	237.18	5934.7	0.039965	59.63	532.1	46.9	520.2	0.0901576	127.3	1159.4	121.94	1156	0.105484	16.08	373.15	10.05	368.9	0.0272432	330.98	5279.35	318.25	5267.45	0.0604182	1561.1	3032.8	1555.74	3029.4	0.513547	1364.79	2109.7	1358.76	2105.45	0.645354	454.26	2290.75	441.53	2278.85
-8.71	22.95	11.39	-5.1			257.28	4437.85	251.92	4434.45	0.0568098	718.24	11829.5	712.21	11825.2	0.0602279	77.72	961.35	64.99	949.45	0.0684502	143.38	2255.05	138.02	2251.65	0.0612973	103.85	2892.55	97.82	2888.3	0.0338677	477.04	7198.65	464.31	7186.75	0.0646064	149.41	755.65	144.05	752.25	0.191492	414.73	549.1	408.7	544.85	0.750115	3914.81	6817	3902.08	6805.1
10.05	-43.35	1.34	-21.25			289.44	6369.9	284.08	6366.5	0.0446211	196.98	4354.55	190.95	4350.3	0.0438935	881.72	12137.2	868.99	12125.3	0.0716675	117.92	1372.75	112.56	1369.35	0.0821996	413.39	5762.15	407.36	5757.9	0.070748	330.31	6041.8	317.58	6029.9	0.0526675	588.93	2476.05	583.57	2472.65	0.23601	398.65	1553.8	392.62	1549.55	0.253377	53.6	122.4	40.87	110.5
11.39	-12.75	10.72	-23.8			18.76	2101.2	13.4	2097.8	0.00638764	474.36	10776.3	468.33	10772	0.0434764	1374.17	23626.6	1361.44	23614.7	0.0576522	72.36	1625.2	67	1621.8	0.0413121	87.1	1565.7	81.07	1561.45	0.0519197	36.18	447.1	23.45	435.2	0.0538833	2885.02	10374.2	2879.66	10370.8	0.27767	27086.1	29834.2	27080.1	29830	0.907815	884.4	1490.9	871.67	1479
6.03	-30.6	18.09	-2.55			111.89	1847.9	106.53	1844.5	0.0577555	1043.86	8942.85	1037.83	8938.6	0.116107	61.64	641.75	48.91	629.85	0.0776534	69.68	1025.1	64.32	1021.7	0.0629539	205.02	3603.15	198.99	3598.9	0.0552919	366.49	6829.75	353.76	6817.85	0.0518873	6.7	222.7	1.34	219.3	0.00611035	2897.08	5208.8	2891.05	5204.55	0.555485	229.81	868.7	217.08	856.8
-4.02	-28.05	28.81	-1.7			1691.08	17170.8	1685.72	17167.4	0.0981931	9.38	185.3	3.35	181.05	0.0185032	110.55	2747.2	97.82	2735.3	0.0357621	371.18	11306.7	365.82	11303.3	0.032364	136.68	3862.4	130.65	3858.15	0.0338634	428.8	4930.85	416.07	4918.95	0.0845851	167.5	521.05	162.14	517.65	0.313223	1629.44	4257.65	1623.41	4253.4	0.381673	2081.69	6550.1	2068.96	6538.2
-17.42	5.95	9.38	25.5			263.31	4000.95	257.95	3997.55	0.064527	86.43	1066.75	80.4	1062.5	0.0756706	272.69	2803.3	259.96	2791.4	0.0931289	511.88	7641.5	506.52	7638.1	0.0663149	615.06	9091.6	609.03	9087.35	0.0670195	178.22	4402.15	165.49	4390.25	0.0376949	540.69	1647.3	535.33	1643.9	0.325646	5056.49	9176.6	5050.46	9172.35	0.550618	519.25	2265.25	506.52	2253.35
15.41	23.8	-16.08	26.35			1271.66	17901.8	1266.3	17898.4	0.0707493	93.8	2599.3	87.77	2595.05	0.0338221	1059.94	11189.4	1047.21	11177.5	0.0936891	118.59	990.25	113.23	986.85	0.114739	245.22	4772.75	239.19	4768.5	0.0501604	155.44	2269.5	142.71	2257.6	0.0632131	509.2	3919.35	503.84	3915.95	0.128664	9097.93	9177.45	9091.9	9173.2	0.991137	668.66	2888.3	655.93	2876.4
0	3.4	-2.01	-8.5			49.58	933.3	44.22	929.9	0.0475535	351.75	3632.9	345.72	3628.65	0.0952751	140.03	2512.6	127.3	2500.7	0.0509057	170.18	4470.15	164.82	4466.75	0.0368993	144.05	5239.4	138.02	5235.15	0.0263641	197.65	6041.8	184.92	6029.9	0.0306672	492.45	1251.2	487.09	1247.8	0.390359	6499	10435.5	6492.97	10431.2	0.622454	973.51	2910.4	960.78	2898.5
6.7	-19.55	-20.1	-7.65			330.98	5480.8	325.62	5477.4	0.0594479	162.14	3697.5	156.11	3693.25	0.042269	67.67	969.85	54.94	957.95	0.0573516	42.21	813.45	36.85	810.05	0.045491	122.61	3081.25	116.58	3077	0.0378876	156.78	2176.85	144.05	2164.95	0.0665373	2608.31	4269.55	2602.95	4266.15	0.61014	9319.03	11594.9	9313	11590.6	0.803492	1509.51	5003.1	1496.78	4991.2
10.72	11.05	9.38	2.55			81.74	4550.9	76.38	4547.5	0.016796	3003.61	30761.5	2997.58	30757.2	0.0974593	140.7	2981.8	127.97	2969.9	0.043089	76.38	1590.35	71.02	1586.95	0.0447525	298.82	3806.3	292.79	3802.05	0.0770085	178.89	5800.4	166.16	5788.5	0.0287052	1104.83	4097	1099.47	4093.6	0.268583	2298.77	4733.65	2292.74	4729.4	0.484785	1289.08	2988.6	1276.35	2976.7
6.7	13.6	1.34	-15.3			736.33	3005.6	730.97	3002.2	0.243478	17.42	189.55	11.39	185.3	0.0614679	944.03	28626.3	931.3	28614.4	0.0325465	117.92	2192.15	112.56	2188.75	0.0514266	15.41	239.7	9.38	235.45	0.0398386	190.28	2979.25	177.55	2967.35	0.0598345	3295.06	3751.9	3289.7	3748.5	0.877604	252.59	893.35	246.56	889.1	0.277314	2582.85	6108.1	2570.12	6096.2
3.35	14.45	6.7	20.4			86.43	1278.4	81.07	1275	0.0635843	1082.05	11710.5	1076.02	11706.2	0.0919184	98.49	2721.7	85.76	2709.8	0.0316481	128.64	1321.75	123.28	1318.35	0.0935108	54.27	1285.2	48.24	1280.95	0.0376595	49.58	1366.8	36.85	1354.9	0.0271976	3672.94	8553.55	3667.58	8550.15	0.428949	560.79	1374.45	554.76	1370.2	0.404875	2484.36	3346.45	2471.63	3334.55
-10.72	-4.25	8.04	-7.65			200.33	2229.55	194.97	2226.15	0.0875817	747.72	6074.1	741.69	6069.85	0.122192	324.28	5481.65	311.55	5469.75	0.0569587	109.88	1779.9	104.52	1776.5	0.0588348	181.57	2924.85	175.54	2920.6	0.0601041	2438.8	34729.3	2426.07	34717.4	0.0698805	965.47	1905.7	960.11	1902.3	0.50471	174.87	331.5	168.84	327.25	0.515936	4426.69	8143.85	4413.96	8131.95
-6.03	-3.4	-7.37	23.8			785.24	8294.3	779.88	8290.9	0.0940646	725.61	17898.5	719.58	17894.2	0.0402129	181.57	4274.65	168.84	4262.75	0.0396082	73.03	1421.2	67.67	1417.8	0.0477289	67	1224.85	60.97	1220.6	0.0499508	361.13	9259.05	348.4	9247.15	0.0376765	18098.7	11860.9	18093.3	11857.5	1.5259	10.05	111.35	4.02	107.1	0.037535	9299.6	8618.15	9286.87	8606.25
-2.68	2.55	11.39	-8.5			377.88	5005.65	372.52	5002.25	0.0744705	224.45	4584.05	218.42	4579.8	0.047692	30.82	633.25	18.09	621.35	0.029114	-0.67	398.65	-6.03	395.25	-0.0152562	117.25	2560.2	111.22	2555.95	0.0435142	32.16	146.2	19.43	134.3	0.144676	1577.18	2962.25	1571.82	2958.85	0.531227	456.94	992.8	450.91	988.55	0.456133	852.91	1482.4	840.18	1470.5
14.07	-6.8	12.06	-51.85			584.24	5288.7	578.88	5285.3	0.109526	79.06	1746.75	73.03	1742.5	0.041911	271.35	2617.15	258.62	2605.25	0.0992688	318.25	3873.45	312.89	3870.05	0.0808491	310.21	7309.15	304.18	7304.9	0.0416405	238.52	4735.35	225.79	4723.45	0.0478019	4552.65	4993.75	4547.29	4990.35	0.911217	2963.41	9479.2	2957.38	9474.95	0.312126	2608.31	4064.7	2595.58	4052.8
20.77	14.45	-6.03	-17.85			56.95	1074.4	51.59	1071	0.0481699	210.38	3171.35	204.35	3167.1	0.0645227	245.22	4597.65	232.49	4585.75	0.0506984	376.54	8673.4	371.18	8670	0.042812	139.36	1752.7	133.33	1748.45	0.0762561	71.69	1811.35	58.96	1799.45	0.0327656	116.58	240.55	111.22	237.15	0.468986	357.78	535.5	351.75	531.25	0.662118	797.3	2599.3	784.57	2587.4
28.81	19.55	3.35	-10.2			324.95	4351.15	319.59	4347.75	0.073507	241.87	4957.2	235.84	4952.95	0.0476161	154.1	4752.35	141.37	4740.45	0.0298221	261.97	4828	256.61	4824.6	0.0531878	100.5	1711.05	94.47	1706.8	0.0553492	154.77	3474.8	142.04	3462.9	0.0410176	2614.34	3291.2	2608.98	3287.8	0.793534	2257.9	2901.9	2251.87	2897.65	0.777137	4224.35	5084.7	4211.62	5072.8
11.39	-18.7	7.37	-7.65			39.53	493	34.17	489.6	0.0697917	175.54	3863.25	169.51	3859	0.0439259	150.08	3040.45	137.35	3028.55	0.0453517	44.22	1372.75	38.86	1369.35	0.0283784	127.3	1547	121.27	1542.75	0.0786064	223.11	2689.4	210.38	2677.5	0.0785733	275.37	2754.85	270.01	2751.45	0.0981337	873.01	3808	866.98	3803.75	0.227928	3385.51	4135.25	3372.78	4123.35
4.69	27.2	2.01	1.7			239.86	3418.7	234.5	3415.3	0.0686616	1871.98	21780.4	1865.95	21776.2	0.0856878	493.12	10089.5	480.39	10077.6	0.0476691	462.97	4314.6	457.61	4311.2	0.106144	25.46	260.95	19.43	256.7	0.0756915	777.87	10919.1	765.14	10907.2	0.07015	248.57	1014.05	243.21	1010.65	0.240647	1295.78	3514.75	1289.75	3510.5	0.367398	70.35	503.2	57.62	491.3
0	-30.6	-26.13	-13.6			13.4	259.25	8.04	255.85	0.0314247	83.75	1751.85	77.72	1747.6	0.0444724	8.71	202.3	-4.02	190.4	-0.0211134	66.33	2041.7	60.97	2038.3	0.0299122	662.63	13034.8	656.6	13030.5	0.0503893	73.7	512.55	60.97	500.65	0.121782	1819.72	2605.25	1814.36	2601.85	0.697335	817.4	1348.1	811.37	1343.85	0.603765	948.72	2651.15	935.99	2639.25
14.07	-3.4	-17.42	1.7			391.28	3672.85	385.92	3669.45	0.105171	251.92	3743.4	245.89	3739.15	0.0657609	95.81	1130.5	83.08	1118.6	0.0742714	497.81	8721	492.45	8717.6	0.0564892	178.89	4984.4	172.86	4980.15	0.0347098	22.11	837.25	9.38	825.35	0.0113649	4347.63	7331.25	4342.27	7327.85	0.592571	956.76	1993.25	950.73	1989	0.477994	367.16	1238.45	354.43	1226.55
12.06	-9.35	18.76	-19.55			976.86	11494.6	971.5	11491.2	0.084543	292.12	8344.45	286.09	8340.2	0.0343025	82.41	860.2	69.68	848.3	0.0821408	39.53	599.25	34.17	595.85	0.0573466	231.15	1967.75	225.12	1963.5	0.114652	-5.36	147.05	-18.09	135.15	-0.133851	397.31	1337.9	391.95	1334.5	0.293706	3044.48	2275.45	3038.45	2271.2	1.33782	10946.5	10410.8	10933.8	10398.9
-14.74	23.8	9.38	1.7			299.49	4357.95	294.13	4354.55	0.0675454	538.68	7341.45	532.65	7337.2	0.0725958	20.1	362.95	7.37	351.05	0.0209942	94.47	1959.25	89.11	1955.85	0.0455608	339.69	7780.9	333.66	7776.65	0.0429054	337.01	3722.15	324.28	3710.25	0.0874011	1277.02	2331.55	1271.66	2328.15	0.546211	5623.31	5624.45	5617.28	5620.2	0.99948	3311.14	4820.35	3298.41	4808.45
-0.67	1.7	-16.08	15.3			94.47	4122.5	89.11	4119.1	0.0216334	128.64	2714.9	122.61	2710.65	0.0452327	54.94	727.6	42.21	715.7	0.0589772	172.86	3275.05	167.5	3271.65	0.0511974	117.92	2368.95	111.89	2364.7	0.0473168	139.36	1696.6	126.63	1684.7	0.0751647	478.38	1147.5	473.02	1144.1	0.413443	458.28	1792.65	452.25	1788.4	0.25288	526.62	1241.85	513.89	1229.95
-19.43	14.45	-24.79	-9.35			523.94	7580.3	518.58	7576.9	0.0684422	148.74	2904.45	142.71	2900.2	0.049207	229.14	3533.45	216.41	3521.55	0.0614531	107.2	1838.55	101.84	1835.15	0.0554941	737	7281.95	730.97	7277.7	0.10044	448.9	6738.8	436.17	6726.9	0.0648397	1620.06	6104.7	1614.7	6101.3	0.264649	145.39	755.65	139.36	751.4	0.185467	8669.8	11486.9	8657.07	11475
-21.44	6.8	-0.67	11.9			37.52	430.1	32.16	426.7	0.0753691	302.17	5643.15	296.14	5638.9	0.0525173	653.92	18569.1	641.19	18557.2	0.0345521	48.91	520.2	43.55	516.8	0.0842686	285.42	3923.6	279.39	3919.35	0.0712848	144.72	9134.1	131.99	9122.2	0.0144691	423.44	785.4	418.08	782	0.534629	11.39	474.3	5.36	470.05	0.011403	456.94	496.4	444.21	484.5
-29.48	-1.7	14.07	2.55			542.03	9251.4	536.67	9248	0.0580309	15.41	160.65	9.38	156.4	0.0599744	77.72	436.05	64.99	424.15	0.153224	261.97	4505	256.61	4501.6	0.0570042	330.98	5650.8	324.95	5646.55	0.0575484	367.16	9351.7	354.43	9339.8	0.0379484	190.28	1772.25	184.92	1768.85	0.104542	339.02	1356.6	332.99	1352.35	0.246231	196.98	306	184.25	294.1
3.35	14.45	16.75	5.1			296.14	4536.45	290.78	4533.05	0.0641467	23.45	385.9	17.42	381.65	0.0456439	970.16	19223.6	957.43	19211.7	0.0498358	247.23	8692.1	241.87	8688.7	0.0278373	22.78	1037.85	16.75	1033.6	0.0162055	28.81	457.3	16.08	445.4	0.0361024	144.72	408	139.36	404.6	0.344439	692.78	4470.15	686.75	4465.9	0.153776	337.68	557.6	324.95	545.7
11.39	-7.65	-17.42	8.5			66.33	4436.15	60.97	4432.75	0.0137544	54.27	805.8	48.24	801.55	0.0601834	158.79	5041.35	146.06	5029.45	0.0290409	25.46	401.2	20.1	397.8	0.0505279	8.04	176.8	2.01	172.55	0.0116488	123.28	2320.5	110.55	2308.6	0.0478862	168.17	1015.75	162.81	1012.35	0.160824	2398.6	4170.1	2392.57	4165.85	0.574329	2929.91	3938.05	2917.18	3926.15
15.41	-7.65	-8.04	5.1			364.48	5008.2	359.12	5004.8	0.0717551	763.8	5927.05	757.77	5922.8	0.127941	74.37	1280.95	61.64	1269.05	0.0485718	231.82	3895.55	226.46	3892.15	0.0581838	279.39	7813.2	273.36	7808.95	0.035006	647.22	14835.1	634.49	14823.2	0.0428038	2176.83	5981.45	2171.47	5978.05	0.363241	868.99	1685.55	862.96	1681.3	0.513269	331.65	467.5	318.92	455.6
-2.68	7.65	-0.67	23.8			158.12	1871.7	152.76	1868.3	0.0817642	162.81	4416.6	156.78	4412.35	0.0355321	210.38	3830.95	197.65	3819.05	0.0517537	364.48	5653.35	359.12	5649.95	0.0635616	138.69	2261.85	132.66	2257.6	0.0587615	-1.34	136.85	-14.07	124.95	-0.112605	194.97	874.65	189.61	871.25	0.21763	3477.3	7511.45	3471.27	7507.2	0.462392	5484.62	7225.85	5471.89	7213.95
-6.03	12.75	6.7	-6.8			812.71	8402.25	807.35	8398.85	0.0961263	129.98	1768	123.95	1763.75	0.0702764	263.98	4048.55	251.25	4036.65	0.0622422	98.49	1644.75	93.13	1641.35	0.0567399	497.81	13194.6	491.78	13190.4	0.0372833	276.71	9998.55	263.98	9986.65	0.0264333	2744.99	6056.25	2739.63	6052.85	0.452618	464.98	1324.3	458.95	1320.05	0.347676	6754.94	7004.85	6742.21	6992.95
-4.69	22.1	-14.74	-17			203.01	4764.25	197.65	4760.85	0.0415157	27.47	361.25	21.44	357	0.060056	301.5	4441.25	288.77	4429.35	0.0651947	942.69	14152.5	937.33	14149.1	0.0662466	54.27	2029.8	48.24	2025.55	0.0238158	37.52	608.6	24.79	596.7	0.0415452	148.74	656.2	143.38	652.8	0.219638	1157.76	1309	1151.73	1304.75	0.882721	93.8	144.5	81.07	132.6
27.47	26.35	-10.05	-21.25			4.02	180.2	-1.34	176.8	-0.00757919	6.7	394.4	0.67	390.15	0.00171729	533.99	12036.9	521.26	12025	0.043348	707.52	3802.05	702.16	3798.65	0.184845	185.59	5813.15	179.56	5808.9	0.0309112	70.35	2596.75	57.62	2584.85	0.0222914	168.84	1241.85	163.48	1238.45	0.132004	77.05	391.85	71.02	387.6	0.18323	2407.98	4238.1	2395.25	4226.2
26.8	-5.95	10.05	8.5			126.63	1304.75	121.27	1301.35	0.0931878	747.05	4342.65	741.02	4338.4	0.170805	0	152.15	-12.73	140.25	-0.0907665	115.91	762.45	110.55	759.05	0.145643	68.34	2647.75	62.31	2643.5	0.023571	152.09	3927	139.36	3915.1	0.0355955	5928.16	15136	5922.8	15132.6	0.391393	460.96	2085.05	454.93	2080.8	0.218632	3534.25	9093.3	3521.52	9081.4
16.08	0.85	2.01	-9.35			97.82	1827.5	92.46	1824.1	0.050688	837.5	6353.75	831.47	6349.5	0.13095	751.07	19789.7	738.34	19777.8	0.0373318	247.23	3105.05	241.87	3101.65	0.0779811	241.87	7842.95	235.84	7838.7	0.0300866	938.67	18087.2	925.94	18075.3	0.0512268	22.78	114.75	17.42	111.35	0.156444	1485.39	4244.9	1479.36	4240.65	0.348852	613.72	883.15	600.99	871.25
7.37	13.6	7.37	-3.4			293.46	5117	288.1	5113.6	0.05634	225.12	6819.55	219.09	6815.3	0.0321468	780.55	5201.15	767.82	5189.25	0.147964	777.87	10087.8	772.51	10084.4	0.0766045	253.26	7434.95	247.23	7430.7	0.0332714	172.86	2692.8	160.13	2680.9	0.0597299	46.9	152.15	41.54	148.75	0.279261	3.35	422.45	-2.68	418.2	-0.00640842	1135.65	1554.65	1122.92	1542.75
12.06	-11.9	7.37	-8.5			740.35	13189.5	734.99	13186.1	0.0557398	623.77	3518.15	617.74	3513.9	0.175799	28.81	136	16.08	124.1	0.129573	491.11	4378.35	485.75	4374.95	0.11103	66.33	1767.15	60.3	1762.9	0.034205	48.91	2781.2	36.18	2769.3	0.0130647	91.12	377.4	85.76	374	0.229305	312.22	3658.4	306.19	3654.15	0.0837924	890.43	2181.95	877.7	2170.05
4.02	13.6	25.46	-6.8			431.48	3919.35	426.12	3915.95	0.108817	791.27	13515.9	785.24	13511.6	0.0581158	160.8	2079.1	148.07	2067.2	0.0716283	241.87	4431.9	236.51	4428.5	0.0534063	375.2	9350	369.17	9345.75	0.0395014	148.07	2942.7	135.34	2930.8	0.0461785	4534.56	4169.25	4529.2	4165.85	1.08722	40.87	735.25	34.84	731	0.0476607	1780.86	3449.3	1768.13	3437.4
14.07	10.2	24.79	-22.95			302.17	5196.05	296.81	5192.65	0.0571596	438.18	4814.4	432.15	4810.15	0.0898413	611.71	1827.5	598.98	1815.6	0.329907	462.97	13430.9	457.61	13427.5	0.0340801	55.61	382.5	49.58	378.25	0.131077	14.07	823.65	1.34	811.75	0.00165075	1861.93	4000.1	1856.57	3996.7	0.464526	2525.23	4349.45	2519.2	4345.2	0.579766	1780.86	3064.25	1768.13	3052.35
6.03	16.15	-12.06	-16.15			80.4	731.85	75.04	728.45	0.103013	1123.59	14889.5	1117.56	14885.2	0.0750783	675.36	10462.7	662.63	10450.8	0.0634047	261.3	5035.4	255.94	5032	0.0508625	136.01	7606.65	129.98	7602.4	0.0170972	47.57	1128.8	34.84	1116.9	0.0311935	395.3	1133.9	389.94	1130.5	0.344927	101.84	344.25	95.81	340	0.281794	89.78	399.5	77.05	387.6
3.35	21.25	-7.37	10.2			438.18	4064.7	432.82	4061.3	0.106572	44.22	1732.3	38.19	1728.05	0.0221001	123.95	1533.4	111.22	1521.5	0.0730989	675.36	16520.6	670	16517.2	0.0405638	698.14	10316.5	692.11	10312.2	0.0671153	323.61	9187.65	310.88	9175.75	0.0338806	74.37	1115.2	69.01	1111.8	0.0620705	109.21	1229.95	103.18	1225.7	0.0841805	4367.06	4694.55	4354.33	4682.65
9.38	-1.7	-19.43	11.05			193.63	2516	188.27	2512.6	0.0749304	609.03	9068.65	603	9064.4	0.066524	52.93	909.5	40.2	897.6	0.0447861	12.73	154.7	7.37	151.3	0.0487112	136.01	2487.1	129.98	2482.85	0.0523511	93.8	1773.95	81.07	1762.05	0.0460089	5506.06	7585.4	5500.7	7582	0.725495	700.82	1406.75	694.79	1402.5	0.495394	2107.82	3836.05	2095.09	3824.15
28.81	12.75	-13.4	7.65			244.55	3421.25	239.19	3417.85	0.0699826	27.47	1428.85	21.44	1424.6	0.0150498	142.71	3377.9	129.98	3366	0.0386156	44.22	822.8	38.86	819.4	0.0474249	419.42	5917.7	413.39	5913.45	0.0699067	669.33	12628.5	656.6	12616.6	0.0520425	819.41	3434	814.05	3430.6	0.237291	4647.79	13110.4	4641.76	13106.1	0.354167	1652.89	2034.9	1640.16	2023
-3.35	-5.95	-20.1	-3.4			418.08	4944.45	412.72	4941.05	0.0835288	1099.47	7425.6	1093.44	7421.35	0.147337	444.21	8433.7	431.48	8421.8	0.0512337	217.08	2826.25	211.72	2822.85	0.0750022	576.87	8895.25	570.84	8891	0.0642043	107.2	1351.5	94.47	1339.6	0.0705211	584.24	2326.45	578.88	2323.05	0.24919	1047.21	2418.25	1041.18	2414	0.431309	6350.93	7967.9	6338.2	7956
8.04	0	14.74	17			67.67	1274.15	62.31	1270.75	0.049034	1403.65	24459.6	1397.62	24455.3	0.0571499	907.18	8050.35	894.45	8038.45	0.111271	77.72	2147.1	72.36	2143.7	0.0337547	81.74	2744.65	75.71	2740.4	0.0276274	40.87	1059.95	28.14	1048.05	0.0268499	2450.19	2779.5	2444.83	2776.1	0.880671	5698.35	10447.4	5692.32	10443.1	0.545077	7313.05	8906.3	7300.32	8894.4
-24.79	9.35	12.73	19.55			300.16	3657.55	294.8	3654.15	0.0806754	598.98	8151.5	592.95	8147.25	0.0727792	22.11	276.25	9.38	264.35	0.0354833	142.71	2311.15	137.35	2307.75	0.0595168	28.81	942.65	22.78	938.4	0.0242754	194.3	3493.5	181.57	3481.6	0.0521513	385.92	1416.95	380.56	1413.55	0.269223	90.45	246.5	84.42	242.25	0.348483	6056.8	7439.2	6044.07	7427.3
28.14	-21.25	10.72	22.1			58.96	988.55	53.6	985.15	0.054408	12.06	546.55	6.03	542.3	0.0111193	182.24	2743.8	169.51	2731.9	0.0620484	155.44	3056.6	150.08	3053.2	0.049155	282.07	2068.9	276.04	2064.65	0.133698	172.19	2637.55	159.46	2625.65	0.0607316	1090.09	2928.25	1084.73	2924.85	0.370867	2571.46	3642.25	2565.43	3638	0.705176	363.14	904.4	350.41	892.5
-4.69	28.05	22.78	-2.55			830.13	20962.7	824.77	20959.3	0.039351	236.51	3886.2	230.48	3881.95	0.0593722	335.67	5602.35	322.94	5590.45	0.0577664	512.55	5991.65	507.19	5988.25	0.0846975	64.99	2427.6	58.96	2423.35	0.02433	23.45	264.35	10.72	252.45	0.0424639	1782.87	5218.15	1777.51	5214.75	0.340862	75.71	1273.3	69.68	1269.05	0.0549072	9164.26	18833.5	9151.53	18821.6
15.41	4.25	12.06	28.9			192.29	2769.3	186.93	2765.9	0.0675838	242.54	4618.9	236.51	4614.65	0.051252	181.57	2654.55	168.84	2642.65	0.0638904	309.54	3847.1	304.18	3843.7	0.0791373	500.49	5570.05	494.46	5565.8	0.088839	562.13	10546	549.4	10534.1	0.0521544	3152.35	6517.8	3146.99	6514.4	0.483082	836.83	2218.5	830.8	2214.25	0.375206	2042.83	4776.15	2030.1	4764.25
6.7	-5.95	-14.74	12.75			275.37	7340.6	270.01	7337.2	0.0368001	110.55	4215.15	104.52	4210.9	0.0248213	1585.22	23679.3	1572.49	23667.4	0.0664412	172.19	3372.8	166.83	3369.4	0.0495133	126.63	3182.4	120.6	3178.15	0.0379466	12.73	398.65	0	386.75	0	11527.4	11721.5	11522	11718.1	0.983269	983.56	1870	977.53	1865.75	0.523934	3932.9	7466.4	3920.17	7454.5
-10.72	14.45	4.02	11.05			83.75	1928.65	78.39	1925.25	0.0407168	1316.55	16530	1310.52	16525.8	0.0793017	822.09	8063.1	809.36	8051.2	0.100527	77.05	1668.55	71.69	1665.15	0.0430532	85.76	4890.9	79.73	4886.65	0.0163159	166.83	2686.85	154.1	2674.95	0.0576086	600.99	2136.9	595.63	2133.5	0.27918	2310.83	4529.65	2304.8	4525.4	0.509303	223.78	495.55	211.05	483.65
0.67	-17	-20.1	0.85			687.42	11915.3	682.06	11911.9	0.0572587	219.76	5955.1	213.73	5950.85	0.0359159	129.98	2009.4	117.25	1997.5	0.0586984	177.55	3788.45	172.19	3785.05	0.0454921	365.82	5595.55	359.79	5591.3	0.0643482	273.36	3229.15	260.63	3217.25	0.0810102	1571.15	2124.15	1565.79	2120.75	0.738319	10056.7	8164.25	10050.7	8160	1.2317	1037.16	2137.75	1024.43	2125.85
14.74	5.95	-12.06	5.1			38.19	1524.9	32.83	1521.5	0.0215774	234.5	8676.8	228.47	8672.55	0.026344	418.08	4439.55	405.35	4427.65	0.0915497	532.65	9062.7	527.29	9059.3	0.0582043	43.55	805.8	37.52	801.55	0.0468093	331.65	7270.05	318.92	7258.15	0.0439396	420.76	3122.05	415.4	3118.65	0.133199	4172.09	12333.5	4166.06	12329.2	0.337901	237.85	522.75	225.12	510.85
-8.04	2.55	22.11	-2.55			113.9	1789.25	108.54	1785.85	0.0607778	1472.66	15537.2	1466.63	15533	0.0944206	38.19	1745.05	25.46	1733.15	0.01469	178.22	4648.65	172.86	4645.25	0.0372122	538.68	11669.7	532.65	11665.5	0.0456605	278.05	6151.45	265.32	6139.55	0.0432149	1632.12	3436.55	1626.76	3433.15	0.473839	1677.01	6771.95	1670.98	6767.7	0.246905	5337.89	5448.5	5325.16	5436.6
-9.38	1.7	16.08	9.35			85.76	547.4	80.4	544	0.147794	669.33	9423.95	663.3	9419.7	0.0704163	11.39	122.4	-1.34	110.5	-0.0121267	184.92	1930.35	179.56	1926.95	0.0931835	178.22	5250.45	172.19	5246.2	0.0328219	108.54	1636.25	95.81	1624.35	0.0589836	1560.43	2348.55	1555.07	2345.15	0.6631	3067.93	5681.4	3061.9	5677.15	0.539338	7077.88	5762.15	7065.15	5750.25
22.78	-14.45	8.71	-0.85			2.01	850.85	-3.35	847.45	-0.00395304	43.55	113.05	37.52	108.8	0.344853	584.91	11350.9	572.18	11339	0.0504612	18.76	527	13.4	523.6	0.0255921	673.35	4817.8	667.32	4813.55	0.138634	165.49	4000.1	152.76	3988.2	0.038303	232.49	1033.6	227.13	1030.2	0.220472	1752.72	4307.8	1746.69	4303.55	0.405872	46.9	230.35	34.17	218.45
12.06	-5.1	23.45	-10.2			589.6	5979.75	584.24	5976.35	0.0977587	861.62	10920	855.59	10915.8	0.0783812	151.42	2232.95	138.69	2221.05	0.0624434	55.61	825.35	50.25	821.95	0.0611351	91.79	1507.05	85.76	1502.8	0.0570668	62.31	4104.65	49.58	4092.75	0.0121141	2127.92	4068.1	2122.56	4064.7	0.522194	2431.43	5695	2425.4	5690.75	0.4262	3882.65	5886.25	3869.92	5874.35
-3.35	17.85	24.79	-19.55			940.01	10868.1	934.65	10864.7	0.0860263	41.54	356.15	35.51	351.9	0.100909	395.3	4001.8	382.57	3989.9	0.0958846	324.28	3065.1	318.92	3061.7	0.104164	26.13	210.8	20.1	206.55	0.097313	32.16	373.15	19.43	361.25	0.0537855	530.64	2570.4	525.28	2567	0.204628	9704.28	16556.3	9698.25	16552	0.585924	1002.32	1326.85	989.59	1314.95
5.36	33.15	2.01	-2.55			160.8	2467.55	155.44	2464.15	0.0630806	99.83	1029.35	93.8	1025.1	0.0915033	62.31	1482.4	49.58	1470.5	0.0337164	61.64	1280.95	56.28	1277.55	0.0440531	72.36	6458.3	66.33	6454.05	0.0102773	107.87	1302.2	95.14	1290.3	0.0737348	2190.23	5984	2184.87	5980.6	0.365326	1530.95	2216.8	1524.92	2212.55	0.689214	452.25	841.5	439.52	829.6
16.75	-4.25	-1.34	8.5			717.57	11741.1	712.21	11737.7	0.0606771	64.99	1541.05	58.96	1536.8	0.0383654	1924.24	26118.8	1911.51	26106.9	0.0732186	409.37	3462.05	404.01	3458.65	0.116811	470.34	10855.4	464.31	10851.1	0.042789	199.66	2725.95	186.93	2714.05	0.0688749	4306.09	7792.8	4300.73	7789.4	0.552126	7973	10270.5	7966.97	10266.2	0.776035	117.25	224.4	104.52	212.5
-4.02	-5.95	10.05	9.35			16.75	113.05	11.39	109.65	0.103876	178.89	3348.15	172.86	3343.9	0.0516941	109.21	2927.4	96.48	2915.5	0.0330921	146.06	3513.9	140.7	3510.5	0.0400798	81.74	1810.5	75.71	1806.25	0.0419156	489.1	7023.55	476.37	7011.65	0.0679398	298.82	1113.5	293.46	1110.1	0.264355	7847.71	4551.75	7841.68	4547.5	1.72439	170.85	871.25	158.12	859.35
13.4	16.15	-2.01	32.3			122.61	1559.75	117.25	1556.35	0.0753365	49.58	1191.7	43.55	1187.45	0.0366752	32.16	805.8	19.43	793.9	0.0244741	287.43	5770.65	282.07	5767.25	0.0489089	641.86	11972.2	635.83	11968	0.0531277	308.2	5037.95	295.47	5026.05	0.0587877	3280.99	3849.65	3275.63	3846.25	0.851643	387.93	1576.75	381.9	1572.5	0.242862	1301.14	2655.4	1288.41	2643.5
9.38	-10.2	9.38	19.55			274.7	3069.35	269.34	3065.95	0.0878488	308.87	6527.15	302.84	6522.9	0.0464272	339.02	3422.1	326.29	3410.2	0.0956806	29.48	384.2	24.12	380.8	0.0633403	1784.21	21326.5	1778.18	21322.2	0.0833955	164.82	8116.65	152.09	8104.75	0.0187655	15568.1	18520.7	15562.7	18517.3	0.840443	2490.39	4048.55	2484.36	4044.3	0.614287	6.7	122.4	-6.03	110.5
28.14	-22.1	3.35	6.8			-2.01	120.7	-7.37	117.3	-0.0628303	562.8	6564.55	556.77	6560.3	0.0848696	663.3	9181.7	650.57	9169.8	0.070947	132.66	4340.95	127.3	4337.55	0.0293484	194.3	2890.85	188.27	2886.6	0.0652221	280.06	4301.85	267.33	4289.95	0.0623154	6603.52	8382.7	6598.16	8379.3	0.787436	2947.33	6353.75	2941.3	6349.5	0.463233	8960.58	10303.7	8947.85	10291.8
6.03	-29.75	-17.42	6.8			228.47	4809.3	223.11	4805.9	0.0464242	89.78	1864.9	83.75	1860.65	0.0450112	591.61	5462.95	578.88	5451.05	0.106196	16.08	407.15	10.72	403.75	0.0265511	197.65	4023.9	191.62	4019.65	0.0476708	341.03	19924.8	328.3	19912.9	0.0164868	65.66	583.95	60.3	580.55	0.103867	4166.73	5870.95	4160.7	5866.7	0.709206	1224.09	3055.75	1211.36	3043.85
-8.04	-34.85	0	1.7			-13.4	161.5	-18.76	158.1	-0.118659	178.22	4204.1	172.19	4199.85	0.0409991	150.75	2524.5	138.02	2512.6	0.0549311	302.17	10571.5	296.81	10568.1	0.0280855	540.69	9104.35	534.66	9100.1	0.0587532	67.67	862.75	54.94	850.85	0.0645707	59.63	279.65	54.27	276.25	0.196452	603	2010.25	596.97	2006	0.297592	8108.34	13600	8095.61	13588.1
10.05	-5.95	-2.68	3.4			276.04	4736.2	270.68	4732.8	0.0571924	24.79	399.5	18.76	395.25	0.0474636	227.13	2842.4	214.4	2830.5	0.0757463	136.01	3853.05	130.65	3849.65	0.0339382	201.67	9343.2	195.64	9338.95	0.0209488	65.66	2093.55	52.93	2081.65	0.0254269	5021.65	5135.7	5016.29	5132.3	0.977396	1360.1	2782.05	1354.07	2777.8	0.487461	129.98	448.8	117.25	436.9
-13.4	-26.35	-10.05	4.25			53.6	1717	48.24	1713.6	0.0281513	13.4	163.2	7.37	158.95	0.0463668	6.03	106.25	-6.7	94.35	-0.0710122	247.23	5031.15	241.87	5027.75	0.048107	472.35	7387.35	466.32	7383.1	0.0631605	195.64	5117.85	182.91	5105.95	0.0358229	662.63	2208.3	657.27	2204.9	0.298095	66.33	1257.15	60.3	1252.9	0.0481283	404.68	2322.2	391.95	2310.3
8.71	5.95	-29.48	24.65			567.49	9714.65	562.13	9711.25	0.0578844	554.09	5749.4	548.06	5745.15	0.0953952	61.64	1787.55	48.91	1775.65	0.0275448	23.45	952	18.09	948.6	0.0190702	2.01	578.85	-4.02	574.6	-0.00699617	475.7	12541.8	462.97	12529.9	0.0369492	4777.77	5649.95	4772.41	5646.55	0.84519	1840.49	2656.25	1834.46	2652	0.691727	91.79	244.8	79.06	232.9
-8.71	-22.95	-30.15	-1.7			112.56	1428.85	107.2	1425.45	0.0752043	77.05	1699.15	71.02	1694.9	0.0419022	326.96	4413.2	314.23	4401.3	0.0713948	370.51	4772.75	365.15	4769.35	0.0765618	138.69	3757.85	132.66	3753.6	0.0353421	77.05	1813.9	64.32	1802	0.0356937	816.73	946.9	811.37	943.5	0.859958	298.82	887.4	292.79	883.15	0.331529	1687.73	2355.35	1675	2343.45
0.67	-23.8	-8.04	39.95			174.2	3407.65	168.84	3404.25	0.0495968	310.21	5559	304.18	5554.75	0.0547603	46.9	2020.45	34.17	2008.55	0.0170123	696.13	18260.6	690.77	18257.2	0.0378355	457.61	8883.35	451.58	8879.1	0.0508588	206.36	3727.25	193.63	3715.35	0.0521162	621.76	2100.35	616.4	2096.95	0.293951	837.5	4699.65	831.47	4695.4	0.177082	1449.21	2024.7	1436.48	2012.8
4.02	-11.05	12.73	1.7			48.24	1141.55	42.88	1138.15	0.0376752	200.33	4909.6	194.3	4905.35	0.0396098	1251.56	13772.6	1238.83	13760.7	0.0900267	171.52	6231.35	166.16	6227.95	0.0266797	301.5	11092.5	295.47	11088.2	0.0266471	144.05	5525	131.32	5513.1	0.0238196	1167.14	3897.25	1161.78	3893.85	0.298363	1594.6	2179.4	1588.57	2175.15	0.730327	282.74	475.15	270.01	463.25
-2.68	-3.4	8.71	15.3			819.41	8449.85	814.05	8446.45	0.0963778	211.05	3661.8	205.02	3657.55	0.0560539	58.29	2946.1	45.56	2934.2	0.0155272	54.27	1746.75	48.91	1743.35	0.0280552	129.31	1266.5	123.28	1262.25	0.0976669	81.74	2516.85	69.01	2504.95	0.0275495	237.18	1147.5	231.82	1144.1	0.202622	35.51	538.05	29.48	533.8	0.0552267	639.85	2550	627.12	2538.1
14.07	23.8	24.12	-3.4			785.91	12773	780.55	12769.6	0.0611256	196.98	5944.9	190.95	5940.65	0.0321429	109.21	2593.35	96.48	2581.45	0.0373743	367.16	7746.05	361.8	7742.65	0.0467282	248.57	2853.45	242.54	2849.2	0.0851256	50.92	1105	38.19	1093.1	0.0349373	4856.83	5362.65	4851.47	5359.25	0.905252	2059.58	3808.85	2053.55	3804.6	0.539755	62.98	214.2	50.25	202.3
2.01	6.8	10.05	0.85			17.42	571.2	12.06	567.8	0.0212399	243.88	3360.9	237.85	3356.65	0.0708593	677.37	12574.1	664.64	12562.2	0.0529079	304.85	7408.6	299.49	7405.2	0.0404432	514.56	7893.95	508.53	7889.7	0.0644549	313.56	8917.35	300.83	8905.45	0.0337804	5690.31	3368.55	5684.95	3365.15	1.68936	2733.6	3250.4	2727.57	3246.15	0.840248	1623.41	6136.15	1610.68	6124.25
4.02	-5.95	30.82	-0.85			215.74	3270.8	210.38	3267.4	0.0643876	312.22	4360.5	306.19	4356.25	0.0702875	493.79	6103	481.06	6091.1	0.0789775	438.85	7019.3	433.49	7015.9	0.0617868	97.82	2195.55	91.79	2191.3	0.0418884	1053.91	8726.1	1041.18	8714.2	0.119481	5470.55	8018.9	5465.19	8015.5	0.681828	6667.84	6282.35	6661.81	6278.1	1.06112	145.39	169.15	132.66	157.25
0	-3.4	26.8	-13.6			327.63	3844.55	322.27	3841.15	0.0838994	1241.51	17604.3	1235.48	17600	0.0701975	434.83	7657.65	422.1	7645.75	0.0552071	188.94	7061.8	183.58	7058.4	0.0260087	227.13	4970.8	221.1	4966.55	0.0445178	500.49	12171.2	487.76	12159.3	0.0401142	1999.95	4027.3	1994.59	4023.9	0.495686	3534.92	7583.7	3528.89	7579.45	0.465587	1314.54	4973.35	1301.81	4961.45
-5.36	-17.85	0	-15.3			59.63	1493.45	54.27	1490.05	0.0364216	97.82	2429.3	91.79	2425.05	0.0378508	791.27	13713.9	778.54	13702	0.0568194	64.32	746.3	58.96	742.9	0.0793647	65.66	1909.1	59.63	1904.85	0.0313043	304.85	4945.3	292.12	4933.4	0.0592127	632.48	2380.85	627.12	2377.45	0.263778	4820.65	4085.1	4814.62	4080.85	1.17981	224.45	1217.2	211.72	1205.3
20.77	10.2	13.4	8.5			207.7	3608.25	202.34	3604.85	0.0561299	40.2	1227.4	34.17	1223.15	0.0279361	85.09	1411	72.36	1399.1	0.051719	125.96	2907.85	120.6	2904.45	0.0415225	50.25	880.6	44.22	876.35	0.0504593	89.11	1348.95	76.38	1337.05	0.0571258	2466.27	2467.55	2460.91	2464.15	0.998685	1776.84	4420	1770.81	4415.75	0.401021	103.18	559.3	90.45	547.4
-0.67	-15.3	25.46	-6.8			28.81	248.2	23.45	244.8	0.0957925	211.05	4643.55	205.02	4639.3	0.044192	24.12	1146.65	11.39	1134.75	0.0100375	340.36	7916.9	335	7913.5	0.0423327	50.92	1135.6	44.89	1131.35	0.0396783	193.63	2964.8	180.9	2952.9	0.0612618	288.77	1712.75	283.41	1709.35	0.1658	491.11	1688.95	485.08	1684.7	0.287933	8925.74	9922.05	8913.01	9910.15
1.34	-0.85	21.44	-1.7			368.5	5324.4	363.14	5321	0.0682466	2854.2	33858.9	2848.17	33854.7	0.0841294	998.3	27448.2	985.57	27436.3	0.0359221	73.7	2089.3	68.34	2085.9	0.0327628	255.94	5352.45	249.91	5348.2	0.0467279	131.32	3185.8	118.59	3173.9	0.0373641	612.38	2063.8	607.02	2060.4	0.294613	1721.9	5689.05	1715.87	5684.8	0.301835	696.13	1301.35	683.4	1289.45
11.39	10.2	20.1	5.1			773.18	12747.5	767.82	12744.1	0.0602491	147.4	6007.8	141.37	6003.55	0.0235477	56.95	1119.45	44.22	1107.55	0.039926	248.57	7559.9	243.21	7556.5	0.0321855	10.05	450.5	4.02	446.25	0.0090084	67	1149.2	54.27	1137.3	0.0477183	3473.28	6386.9	3467.92	6383.5	0.543263	2749.68	2894.25	2743.65	2890	0.94936	7950.22	20067.7	7937.49	20055.8
6.7	49.3	15.41	-13.6			151.42	1481.55	146.06	1478.15	0.0988127	367.83	5337.15	361.8	5332.9	0.067843	696.13	5432.35	683.4	5420.45	0.126078	335	4176.05	329.64	4172.65	0.0790002	66.33	2392.75	60.3	2388.5	0.025246	558.78	14424.5	546.05	14412.6	0.037887	4463.54	6069	4458.18	6065.6	0.734994	4897.7	8195.7	4891.67	8191.45	0.597168	498.48	6148.9	485.75	6137
-5.36	30.6	4.02	-9.35			34.84	1504.5	29.48	1501.1	0.0196389	832.81	10312.2	826.78	10308	0.080208	209.04	4069.8	196.31	4057.9	0.0483772	119.26	4282.3	113.9	4278.9	0.026619	50.25	3165.4	44.22	3161.15	0.0139886	351.08	10957.4	338.35	10945.5	0.0309122	636.5	1493.45	631.14	1490.05	0.42357	84.42	544.85	78.39	540.6	0.145006	308.87	1010.65	296.14	998.75
-2.68	20.4	-10.72	-4.25			99.16	4784.65	93.8	4781.25	0.0196183	119.26	1447.55	113.23	1443.3	0.0784522	34.17	196.35	21.44	184.45	0.116237	44.22	843.2	38.86	839.8	0.0462729	321.6	4803.35	315.57	4799.1	0.0657561	38.86	1612.45	26.13	1600.55	0.0163256	2624.39	4867.1	2619.03	4863.7	0.538485	868.99	1849.6	862.96	1845.35	0.46764	7105.35	8927.55	7092.62	8915.65
16.08	0	-22.78	5.1			26.13	454.75	20.77	451.35	0.0460175	226.46	4516.9	220.43	4512.65	0.0488471	379.22	3405.1	366.49	3393.2	0.108007	142.71	1989	137.35	1985.6	0.069173	430.81	7361	424.78	7356.75	0.0577402	508.53	5713.7	495.8	5701.8	0.086955	203.68	580.55	198.32	577.15	0.34362	5489.98	8361.45	5483.95	8357.2	0.656195	864.97	2820.3	852.24	2808.4
13.4	-9.35	-26.13	-10.2			114.57	3443.35	109.21	3439.95	0.0317476	123.28	2342.6	117.25	2338.35	0.0501422	85.09	1797.75	72.36	1785.85	0.0405185	540.69	9660.25	535.33	9656.85	0.0554353	523.94	15242.2	517.91	15238	0.0339882	83.75	3295.45	71.02	3283.55	0.021629	2729.58	3140.75	2724.22	3137.35	0.868319	1295.78	4280.6	1289.75	4276.35	0.301601	3522.19	4567.05	3509.46	4555.15
0.67	-0.85	7.37	-15.3			29.48	179.35	24.12	175.95	0.137084	136.68	5692.45	130.65	5688.2	0.0229686	194.3	2869.6	181.57	2857.7	0.0635371	223.78	2694.5	218.42	2691.1	0.0811638	146.06	6642.75	140.03	6638.5	0.0210936	53.6	362.95	40.87	351.05	0.116422	4499.72	6408.15	4494.36	6404.75	0.701723	282.07	973.25	276.04	969	0.284871	7992.43	8027.4	7979.7	8015.5
20.77	14.45	9.38	-6.8			91.12	1129.65	85.76	1126.25	0.0761465	248.57	6542.45	242.54	6538.2	0.0370958	73.7	1420.35	60.97	1408.45	0.0432887	142.71	2686	137.35	2682.6	0.0512003	522.6	9566.75	516.57	9562.5	0.0540204	331.65	5466.35	318.92	5454.45	0.0584697	5441.74	6410.7	5436.38	6407.3	0.848467	88.44	469.2	82.41	464.95	0.177245	1450.55	3716.2	1437.82	3704.3
-20.1	-25.5	18.76	0.85			11.39	876.35	6.03	872.95	0.00690761	434.83	6103	428.8	6098.75	0.0703095	120.6	4749.8	107.87	4737.9	0.0227675	131.32	2105.45	125.96	2102.05	0.0599225	62.98	965.6	56.95	961.35	0.0592396	430.14	8677.65	417.41	8665.75	0.0481678	303.51	1773.95	298.15	1770.55	0.168394	704.84	3585.3	698.81	3581.05	0.195141	4988.15	6257.7	4975.42	6245.8
-6.7	25.5	9.38	14.45			897.8	14005.5	892.44	14002.1	0.0637362	965.47	7370.35	959.44	7366.1	0.130251	450.91	14130.4	438.18	14118.5	0.0310359	335.67	6677.6	330.31	6674.2	0.0494906	107.2	2471.8	101.17	2467.55	0.0410002	136.01	4675.85	123.28	4663.95	0.0264325	2553.37	6094.5	2548.01	6091.1	0.418317	942.02	1949.05	935.99	1944.8	0.481278	365.15	566.95	352.42	555.05
-1.34	-1.7	13.4	-15.3			79.73	974.95	74.37	971.55	0.0765478	377.21	5270.85	371.18	5266.6	0.0704781	19.43	173.4	6.7	161.5	0.0414861	302.17	2617.15	296.81	2613.75	0.113557	106.53	1878.5	100.5	1874.25	0.0536214	109.21	1815.6	96.48	1803.7	0.05349	1506.83	4389.4	1501.47	4386	0.342332	182.91	1284.35	176.88	1280.1	0.138177	48.24	194.65	35.51	182.75
5.36	-20.4	0	7.65			129.98	2271.2	124.62	2267.8	0.0549519	351.75	5420.45	345.72	5416.2	0.0638307	7.37	295.8	-5.36	283.9	-0.0188799	314.23	4700.5	308.87	4697.1	0.0657576	716.23	16343	710.2	16338.8	0.0434672	93.13	4914.7	80.4	4902.8	0.0163988	797.3	3127.15	791.94	3123.75	0.253522	3770.76	5784.25	3764.73	5780	0.651337	9335.11	18626.9	9322.38	18615
0	8.5	8.04	11.05			192.29	4276.35	186.93	4272.95	0.0437473	49.58	4522	43.55	4517.75	0.00963975	2032.11	12739.8	2019.38	12727.9	0.158658	1619.39	24837	1614.03	24833.6	0.0649938	58.29	1658.35	52.26	1654.1	0.0315942	18.76	133.45	6.03	121.55	0.0496092	564.81	1624.35	559.45	1620.95	0.345137	471.68	1252.9	465.65	1248.65	0.372923	213.73	1038.7	201	1026.8
-10.05	9.35	10.72	-15.3			343.04	7077.1	337.68	7073.7	0.0477374	89.11	1133.9	83.08	1129.65	0.0735449	302.17	9731.65	289.44	9719.75	0.0297785	121.94	1108.4	116.58	1105	0.105502	743.03	15503.2	737	15499	0.0475516	427.46	5757.9	414.73	5746	0.0721772	4805.91	7930.5	4800.55	7927.1	0.605587	250.58	527.85	244.55	523.6	0.467055	6253.78	12061.5	6241.05	12049.6
28.14	12.75	-29.48	17			339.69	3456.95	334.33	3453.55	0.0968076	25.46	474.3	19.43	470.05	0.041336	909.19	10423.5	896.46	10411.6	0.086102	553.42	11329.7	548.06	11326.3	0.0483883	218.42	3580.2	212.39	3575.95	0.059394	754.42	12309.7	741.69	12297.8	0.0603108	434.16	716.55	428.8	713.15	0.601276	518.58	365.5	512.55	361.25	1.41882	1518.22	1456.9	1505.49	1445
-0.67	-8.5	-6.7	-5.95			103.85	1631.15	98.49	1627.75	0.0605068	234.5	3614.2	228.47	3609.95	0.063289	185.59	3983.95	172.86	3972.05	0.0435191	97.15	1825.8	91.79	1822.4	0.0503676	60.3	1008.1	54.27	1003.85	0.0540619	614.39	16016.6	601.66	16004.7	0.0375927	4810.6	5739.2	4805.24	5735.8	0.837763	7099.99	10987.1	7093.96	10982.9	0.645912	267.33	651.1	254.6	639.2
8.04	28.05	13.4	6.8			50.92	653.65	45.56	650.25	0.0700654	511.21	6791.5	505.18	6787.25	0.0744307	44.89	997.9	32.16	986	0.0326166	97.82	2779.5	92.46	2776.1	0.0333057	91.12	2082.5	85.09	2078.25	0.0409431	263.98	5076.2	251.25	5064.3	0.049612	1643.51	2522.8	1638.15	2519.4	0.650214	579.55	1561.45	573.52	1557.2	0.368302	7306.35	7207.15	7293.62	7195.25
5.36	-4.25	9.38	8.5			259.96	3897.25	254.6	3893.85	0.0653852	96.48	2295.85	90.45	2291.6	0.0394702	168.84	9501.3	156.11	9489.4	0.016451	239.19	2642.65	233.83	2639.25	0.0885971	182.24	4136.1	176.21	4131.85	0.0426468	369.84	10345.4	357.11	10333.5	0.0345585	935.99	3750.2	930.63	3746.8	0.24838	1208.68	1315.8	1202.65	1311.55	0.916968	6769.68	4159.9	6756.95	4148
-9.38	10.2	13.4	10.2			144.05	1967.75	138.69	1964.35	0.0706035	796.63	18224.8	790.6	18220.5	0.0433906	23.45	221	10.72	209.1	0.0512673	34.17	378.25	28.81	374.85	0.0768574	162.14	4882.4	156.11	4878.15	0.0320019	3443.13	31323.4	3430.4	31311.5	0.109557	1387.57	3790.15	1382.21	3786.75	0.365012	410.71	469.2	404.68	464.95	0.870373	2275.99	5573.45	2263.26	5561.55
12.06	-3.4	28.14	-16.15			166.16	2440.35	160.8	2436.95	0.0659841	-19.43	110.5	-25.46	106.25	-0.239624	1411.69	9178.3	1398.96	9166.4	0.152618	419.42	5610.85	414.06	5607.45	0.0738411	122.61	2161.55	116.58	2157.3	0.0540398	300.83	10564.7	288.1	10552.8	0.0273008	691.44	2850.05	686.08	2846.65	0.241013	989.59	1717	983.56	1712.75	0.574258	37177.6	33172.1	37164.9	33160.2
13.4	10.2	12.06	-33.15			71.69	1256.3	66.33	1252.9	0.0529412	583.57	5815.7	577.54	5811.45	0.0993797	158.79	2772.7	146.06	2760.8	0.052905	89.11	883.15	83.75	879.75	0.0951975	261.97	4864.55	255.94	4860.3	0.0526593	76.38	2006.85	63.65	1994.95	0.0319056	150.75	679.15	145.39	675.75	0.215154	2154.72	4527.1	2148.69	4522.85	0.475074	11207.8	11869.4	11195.1	11857.5
3.35	-20.4	8.04	-12.75			60.3	1747.6	54.94	1744.2	0.0314987	170.85	4425.95	164.82	4421.7	0.0372753	639.18	10240.8	626.45	10228.9	0.0612431	495.8	6052.85	490.44	6049.45	0.0810718	26.8	186.15	20.77	181.9	0.114184	40.87	955.4	28.14	943.5	0.0298251	1074.68	3278.45	1069.32	3275.05	0.326505	2569.45	6016.3	2563.42	6012.05	0.42638	80.4	141.1	67.67	129.2
-23.45	1.7	3.35	-22.1			274.7	6371.6	269.34	6368.2	0.0422945	371.85	6952.15	365.82	6947.9	0.0526519	149.41	3696.65	136.68	3684.75	0.0370934	1528.94	20039.6	1523.58	20036.2	0.0760414	28.81	1987.3	22.78	1983.05	0.0114874	447.56	7568.4	434.83	7556.5	0.0575438	850.9	2307.75	845.54	2304.35	0.366932	466.32	2358.75	460.29	2354.5	0.195494	5580.43	5650.8	5567.7	5638.9
18.76	-8.5	0.67	-2.55			318.25	3005.6	312.89	3002.2	0.10422	174.87	2465.85	168.84	2461.6	0.0685895	29.48	194.65	16.75	182.75	0.0916553	347.06	5718.8	341.7	5715.4	0.0597858	203.68	5696.7	197.65	5692.45	0.0347214	1091.43	13780.2	1078.7	13768.3	0.0783466	2455.55	4170.1	2450.19	4166.7	0.588041	505.85	1127.1	499.82	1122.85	0.445135	13008.7	15890.8	12996	15878.9
-3.35	0	-4.69	2.55			508.53	8107.3	503.17	8103.9	0.0620899	234.5	7434.1	228.47	7429.85	0.0307503	14.74	315.35	2.01	303.45	0.00662383	115.91	3419.55	110.55	3416.15	0.032361	140.7	2507.5	134.67	2503.25	0.0537981	263.98	3158.6	251.25	3146.7	0.0798456	4076.95	12256.2	4071.59	12252.8	0.332299	809.36	2431.85	803.33	2427.6	0.330915	312.89	1450.95	300.16	1439.05
2.01	-3.4	2.68	-9.35			10.72	196.35	5.36	192.95	0.0277792	213.06	3053.2	207.03	3048.95	0.0679021	1454.57	20511.3	1441.84	20499.4	0.0703357	696.8	8591.8	691.44	8588.4	0.0805086	2102.46	31648.9	2096.43	31644.7	0.0662491	144.05	3135.65	131.32	3123.75	0.0420392	6485.6	8307.05	6480.24	8303.65	0.780409	2701.44	4558.55	2695.41	4554.3	0.591838	335.67	782	322.94	770.1
11.39	-12.75	-16.08	1.7			199.66	4248.3	194.3	4244.9	0.0457726	0.67	268.6	-5.36	264.35	-0.0202761	497.81	4870.5	485.08	4858.6	0.0998395	1084.73	25877.4	1079.37	25874	0.0417164	117.92	1708.5	111.89	1704.25	0.0656535	197.65	5117.85	184.92	5105.95	0.0362166	1059.94	1104.15	1054.58	1100.75	0.958056	7004.85	5179.05	6998.82	5174.8	1.35248	28.14	168.3	15.41	156.4
-4.02	-13.6	2.01	-3.4			564.81	11038.1	559.45	11034.7	0.0506992	31.49	196.35	25.46	192.1	0.132535	634.49	4079.15	621.76	4067.25	0.15287	1219.4	17433.5	1214.04	17430.1	0.0696519	87.77	1703.4	81.74	1699.15	0.0481064	125.29	3398.3	112.56	3386.4	0.0332388	7140.19	9376.35	7134.83	9372.95	0.761215	1368.81	2408.9	1362.78	2404.65	0.566727	389.94	901	377.21	889.1
2.01	5.1	9.38	-6.8			90.45	1359.15	85.09	1355.75	0.0627623	2811.32	7464.7	2805.29	7460.45	0.376022	434.16	5667.8	421.43	5655.9	0.0745116	122.61	2896.8	117.25	2893.4	0.0405233	659.95	14822.3	653.92	14818	0.04413	310.88	4256.8	298.15	4244.9	0.0702372	266.66	997.05	261.3	993.65	0.26297	140.7	1277.55	134.67	1273.3	0.105765	59.63	125.8	46.9	113.9
8.71	22.95	7.37	-13.6			62.98	1713.6	57.62	1710.2	0.033692	125.29	1492.6	119.26	1488.35	0.080129	865.64	10088.7	852.91	10076.8	0.084641	63.65	824.5	58.29	821.1	0.0709901	237.18	3561.5	231.15	3557.25	0.06498	46.23	749.7	33.5	737.8	0.0454053	1157.76	1671.1	1152.4	1667.7	0.691012	194.97	950.3	188.94	946.05	0.199715	199.66	742.9	186.93	731
-11.39	-13.6	8.71	4.25			283.41	5251.3	278.05	5247.9	0.0529831	84.42	1418.65	78.39	1414.4	0.0554228	49.58	499.8	36.85	487.9	0.0755278	214.4	7261.55	209.04	7258.15	0.0288007	39.53	691.9	33.5	687.65	0.0487166	347.06	9633.9	334.33	9622	0.0347464	1086.07	2410.6	1080.71	2407.2	0.448949	917.9	3405.95	911.87	3401.7	0.268063	1267.64	2703.85	1254.91	2691.95
0	-2.55	-6.03	3.4			263.31	2036.6	257.95	2033.2	0.126869	44.22	658.75	38.19	654.5	0.0583499	105.19	1697.45	92.46	1685.55	0.0548545	243.88	4307.8	238.52	4304.4	0.0554131	176.88	3267.4	170.85	3263.15	0.0523574	485.75	14894.6	473.02	14882.7	0.0317832	799.31	3099.1	793.95	3095.7	0.256469	621.09	2362.15	615.06	2357.9	0.260851	3243.47	3613.35	3230.74	3601.45
-10.72	9.35	8.71	-3.4			645.21	6323.15	639.85	6319.75	0.101246	199.66	3107.6	193.63	3103.35	0.0623939	331.65	6195.65	318.92	6183.75	0.0515739	367.16	6789.8	361.8	6786.4	0.0533125	115.91	1944.8	109.88	1940.55	0.0566231	694.12	13187.8	681.39	13175.9	0.0517149	1898.11	3927	1892.75	3923.6	0.482401	5011.6	7241.15	5005.57	7236.9	0.691673	16421.7	13932.4	16409	13920.5
13.4	-16.15	34.17	-10.2			830.13	12900.5	824.77	12897.1	0.06395	297.48	4408.95	291.45	4404.7	0.066168	88.44	3550.45	75.71	3538.55	0.0213958	124.62	1807.95	119.26	1804.55	0.0660885	663.3	21351.2	657.27	21347	0.0307899	1099.47	13829.5	1086.74	13817.6	0.078649	706.18	3422.1	700.82	3418.7	0.204996	1294.44	3509.65	1288.41	3505.4	0.36755	1509.51	2268.65	1496.78	2256.75
5.36	20.4	26.8	3.4			772.51	8694.65	767.15	8691.25	0.0882669	176.21	3825	170.18	3820.75	0.044541	489.77	6241.55	477.04	6229.65	0.0765757	547.39	5706.9	542.03	5703.5	0.0950346	82.41	4012.85	76.38	4008.6	0.019054	155.44	2193	142.71	2181.1	0.0654303	3504.77	4655.45	3499.41	4652.05	0.75223	163.48	691.05	157.45	686.8	0.229252	1986.55	4142.05	1973.82	4130.15
-4.02	18.7	22.78	7.65			1042.52	14685.5	1037.16	14682.1	0.0706411	882.39	5890.5	876.36	5886.25	0.148883	544.04	6350.35	531.31	6338.45	0.0838233	182.91	8793.25	177.55	8789.85	0.0201994	46.9	920.55	40.87	916.3	0.0446033	209.71	2702.15	196.98	2690.25	0.07322	2462.25	2742.1	2456.89	2738.7	0.897101	3060.56	4226.2	3054.53	4221.95	0.723488	3586.51	4573	3573.78	4561.1
28.14	35.7	21.44	3.4			235.17	3615.9	229.81	3612.5	0.0636152	262.64	4535.6	256.61	4531.35	0.0566299	145.39	1488.35	132.66	1476.45	0.0898507	89.11	2001.75	83.75	1998.35	0.0419096	292.12	5928.75	286.09	5924.5	0.0482893	43.55	400.35	30.82	388.45	0.079341	3435.09	3578.5	3429.73	3575.1	0.959338	353.09	3017.5	347.06	3013.25	0.115178	5625.99	6311.25	5613.26	6299.35
2.68	25.5	22.78	25.5			684.07	13132.5	678.71	13129.1	0.0516951	91.12	3177.3	85.09	3173.05	0.0268165	451.58	4997.15	438.85	4985.25	0.0880297	588.26	9235.25	582.9	9231.85	0.0631401	571.51	16003.8	565.48	15999.5	0.0353435	226.46	2718.3	213.73	2706.4	0.0789721	1370.82	2929.1	1365.46	2925.7	0.466712	2271.97	5003.95	2265.94	4999.7	0.453215	4726.85	5559	4714.12	5547.1
13.4	16.15	6.03	-5.95			88.44	1797.75	83.08	1794.35	0.0463009	230.48	6089.4	224.45	6085.15	0.0368849	520.59	17187.8	507.86	17175.9	0.0295682	938	21114.9	932.64	21111.5	0.0441769	1128.28	20610.8	1122.25	20606.5	0.0544608	500.49	5850.55	487.76	5838.65	0.0835399	7258.11	10540.9	7252.75	10537.5	0.68828	3211.31	4933.4	3205.28	4929.15	0.65027	4180.13	5299.75	4167.4	5287.85
-4.02	-4.25	19.43	-11.9			473.69	5812.3	468.33	5808.9	0.0806228	265.32	7434.1	259.29	7429.85	0.0348984	91.79	1771.4	79.06	1759.5	0.0449332	21288.6	842.35	21283.2	838.95	25.3689	122.61	2725.1	116.58	2720.85	0.0428469	178.89	2575.5	166.16	2563.6	0.0648151	1833.79	4061.3	1828.43	4057.9	0.450585	467.66	2221.05	461.63	2216.8	0.208242	-17.42	116.45	-30.15	104.55
12.06	-2.55	2.01	27.2			91.12	998.75	85.76	995.35	0.0861606	111.22	1768.85	105.19	1764.6	0.0596112	176.88	5151.85	164.15	5139.95	0.0319361	326.96	5955.1	321.6	5951.7	0.054035	5.36	293.25	-0.67	289	-0.00231834	69.68	693.6	56.95	681.7	0.0835411	77.72	467.5	72.36	464.1	0.155915	228.47	825.35	222.44	821.1	0.270905	50.92	487.9	38.19	476
-21.44	39.1	13.4	5.1			121.94	2843.25	116.58	2839.85	0.0410515	78.39	1518.95	72.36	1514.7	0.0477718	1013.71	13164	1000.98	13152.1	0.076108	3308.46	39701.8	3303.1	39698.4	0.0832049	95.14	1750.15	89.11	1745.9	0.0510396	4531.88	48295.3	4519.15	48283.4	0.0935963	642.53	895.9	637.17	892.5	0.713916	690.77	1682.15	684.74	1677.9	0.408093	2062.93	3530.9	2050.2	3519
-1.34	11.05	10.72	-0.85			715.56	4203.25	710.2	4199.85	0.169101	171.52	4023.9	165.49	4019.65	0.0411703	243.21	4289.1	230.48	4277.2	0.0538857	215.74	4150.55	210.38	4147.15	0.0507288	586.25	5995.05	580.22	5990.8	0.0968518	231.15	5278.5	218.42	5266.6	0.0414727	272.69	1053.15	267.33	1049.75	0.254661	2541.98	7682.3	2535.95	7678.05	0.330286	2957.38	5048.15	2944.65	5036.25
26.13	-19.55	28.14	15.3			523.27	3685.6	517.91	3682.2	0.140652	1261.61	14295.3	1255.58	14291	0.0878578	105.86	2311.15	93.13	2299.25	0.0405045	195.64	4379.2	190.28	4375.8	0.0434846	485.75	9254.8	479.72	9250.55	0.0518585	272.69	2590.8	259.96	2578.9	0.100803	250.58	1342.15	245.22	1338.75	0.183171	1390.25	3427.2	1384.22	3422.95	0.404394	2775.14	3856.45	2762.41	3844.55
27.47	6.8	28.81	-5.1			571.51	24384.8	566.15	24381.4	0.0232206	375.2	3462.05	369.17	3457.8	0.106764	353.76	4385.15	341.03	4373.25	0.0779809	218.42	3626.95	213.06	3623.55	0.0587987	245.22	5243.65	239.19	5239.4	0.0456522	294.13	5147.6	281.4	5135.7	0.0547929	7025.62	7815.75	7020.26	7812.35	0.898611	95.81	174.25	89.78	170	0.528118	11955.5	10614.8	11942.8	10602.9
20.77	-1.7	11.39	-1.7			294.8	4810.15	289.44	4806.75	0.0602153	0.67	323	-5.36	318.75	-0.0168157	28.81	174.25	16.08	162.35	0.0990453	107.2	1812.2	101.84	1808.8	0.0563025	529.97	5400.05	523.94	5395.8	0.0971014	216.41	3079.55	203.68	3067.65	0.0663961	956.76	1088.85	951.4	1085.45	0.876503	12267.7	14042	12261.7	14037.8	0.873478	7857.09	10070.8	7844.36	10058.9
14.07	26.35	5.36	1.7			279.39	6688.65	274.03	6685.25	0.0409902	4620.99	19501.6	4614.96	19497.3	0.236697	273.36	5129.75	260.63	5117.85	0.0509257	593.62	7201.2	588.26	7197.8	0.0817278	237.18	10000.2	231.15	9995.95	0.0231244	1029.12	16921.8	1016.39	16909.9	0.0601062	586.25	1304.75	580.89	1301.35	0.446375	1057.93	2224.45	1051.9	2220.2	0.473786	1908.16	5400.05	1895.43	5388.15
6.03	4.25	14.07	-2.55			1283.05	9461.35	1277.69	9457.95	0.135092	522.6	6046.9	516.57	6042.65	0.0854873	113.23	3001.35	100.5	2989.45	0.0336182	158.12	2491.35	152.76	2487.95	0.0613999	64.32	1188.3	58.29	1184.05	0.0492293	190.95	4954.65	178.22	4942.75	0.0360569	4537.91	5507.15	4532.55	5503.75	0.823538	3287.02	4562.8	3280.99	4558.55	0.719744	1353.4	3241.05	1340.67	3229.15
13.4	-5.1	26.8	12.75			322.27	12743.2	316.91	12739.8	0.0248756	743.03	14030.1	737	14025.9	0.0525458	497.81	4967.4	485.08	4955.5	0.0978872	77.05	1068.45	71.69	1065.05	0.0673114	6.7	542.3	0.67	538.05	0.00124524	99.83	2706.4	87.1	2694.5	0.0323251	1923.57	3796.1	1918.21	3792.7	0.505764	1053.24	1138.15	1047.21	1133.9	0.923547	509.2	881.45	496.47	869.55
3.35	-14.45	-15.41	29.75			601.66	5549.65	596.3	5546.25	0.107514	95.14	880.6	89.11	876.35	0.101683	1512.86	4280.6	1500.13	4268.7	0.351425	712.88	9711.25	707.52	9707.85	0.0728812	194.97	2775.25	188.94	2771	0.0681848	470.34	10967.6	457.61	10955.7	0.0417691	1009.02	3164.55	1003.66	3161.15	0.317498	296.81	1544.45	290.78	1540.2	0.188794	136.01	606.9	123.28	595
16.75	-5.1	0	-11.9			231.82	4022.2	226.46	4018.8	0.0563502	284.08	5474.85	278.05	5470.6	0.0508262	153.43	5724.75	140.7	5712.85	0.0246287	794.62	26339	789.26	26335.6	0.0299693	625.78	10762.7	619.75	10758.5	0.0576059	74.37	1976.25	61.64	1964.35	0.0313793	3787.51	8445.6	3782.15	8442.2	0.448005	1183.22	6709.05	1177.19	6704.8	0.175574	7497.97	10818.8	7485.24	10806.9
4.69	5.1	5.36	-23.8			542.7	8727.8	537.34	8724.4	0.0615905	124.62	2312	118.59	2307.75	0.0513877	234.5	3152.65	221.77	3140.75	0.0706105	476.37	11945.1	471.01	11941.7	0.0394425	379.22	9504.7	373.19	9500.45	0.0392813	-17.42	252.45	-30.15	240.55	-0.125338	757.77	1151.75	752.41	1148.35	0.65521	250.58	319.6	244.55	315.35	0.775488	299.49	703.8	286.76	691.9
15.41	-7.65	-3.35	-12.75			241.2	2068.9	235.84	2065.5	0.114181	1166.47	15201.4	1160.44	15197.1	0.0763591	269.34	3118.65	256.61	3106.75	0.0825976	905.84	14961.7	900.48	14958.3	0.0601994	94.47	14480.6	88.44	14476.4	0.00610927	95.14	2289.05	82.41	2277.15	0.03619	5857.14	5330.35	5851.78	5326.95	1.09852	1143.02	2870.45	1136.99	2866.2	0.396689	4317.48	8478.75	4304.75	8466.85
26.8	16.15	2.68	-4.25			2137.3	16388.8	2131.94	16385.4	0.130112	231.82	5422.15	225.79	5417.9	0.0416748	1132.97	8609.65	1120.24	8597.75	0.130295	493.79	20387.2	488.43	20383.8	0.0239617	239.86	4241.5	233.83	4237.25	0.0551844	412.05	10551.9	399.32	10540	0.0378861	1525.59	4427.65	1520.23	4424.25	0.343613	3317.84	8605.4	3311.81	8601.15	0.385043	4284.65	5144.2	4271.92	5132.3
9.38	-14.45	-12.06	-10.2			230.48	5765.55	225.12	5762.15	0.0390688	48.91	887.4	42.88	883.15	0.0485535	140.7	3328.6	127.97	3316.7	0.0385835	460.29	4854.35	454.93	4850.95	0.0937816	141.37	2878.1	135.34	2873.85	0.0470936	148.74	4182.85	136.01	4170.95	0.0326089	1446.53	4703.05	1441.17	4699.65	0.306655	3280.32	4159.9	3274.29	4155.65	0.787913	385.92	1623.5	373.19	1611.6
2.01	3.4	28.14	-45.9			644.54	9033.8	639.18	9030.4	0.0707809	963.46	15464.9	957.43	15460.6	0.0619269	726.28	9372.1	713.55	9360.2	0.0762323	22.11	118.15	16.75	114.75	0.145969	288.1	5083.85	282.07	5079.6	0.05553	71.69	1224.85	58.96	1212.95	0.0486088	4341.6	11412.1	4336.24	11408.7	0.380082	2555.38	2125.85	2549.35	2121.6	1.20162	2640.47	11638.2	2627.74	11626.3
15.41	21.25	10.72	18.7			332.99	7105.15	327.63	7101.75	0.0461337	196.31	5293.8	190.28	5289.55	0.0359728	270.01	3564.05	257.28	3552.15	0.0724294	77.05	987.7	71.69	984.3	0.0728335	153.43	2149.65	147.4	2145.4	0.0687051	86.43	511.7	73.7	499.8	0.147459	3779.47	7683.15	3774.11	7679.75	0.491437	5195.18	5488.45	5189.15	5484.2	0.9462	737	2107.15	724.27	2095.25
8.04	26.35	-4.69	21.25			1392.26	8975.15	1386.9	8971.75	0.154585	10.72	1100.75	4.69	1096.5	0.00427725	663.97	2103.75	651.24	2091.85	0.311323	459.62	8687.85	454.26	8684.45	0.0523073	180.23	3166.25	174.2	3162	0.0550917	116.58	5009.9	103.85	4998	0.0207783	4651.81	4940.2	4646.45	4936.8	0.941187	3504.1	2765.9	3498.07	2761.65	1.26666	3971.09	4222.8	3958.36	4210.9
7.37	-37.4	30.82	-22.1			492.45	6898.6	487.09	6895.2	0.0706419	696.13	9864.25	690.1	9860	0.0699899	204.35	2483.7	191.62	2471.8	0.0775225	593.62	18262.2	588.26	18258.8	0.0322179	204.35	3331.15	198.32	3326.9	0.059611	454.93	9490.25	442.2	9478.35	0.0466537	462.97	1362.55	457.61	1359.15	0.336688	14857.2	15636.6	14851.2	15632.4	0.950028	205.69	873.8	192.96	861.9
-3.35	1.7	8.71	-1.7			28.14	398.65	22.78	395.25	0.0576344	364.48	4706.45	358.45	4702.2	0.0762303	231.82	2665.6	219.09	2653.7	0.0825602	1255.58	12590.2	1250.22	12586.8	0.0993279	185.59	3571.7	179.56	3567.45	0.0503329	283.41	7418.8	270.68	7406.9	0.0365443	574.86	1176.4	569.5	1173	0.485507	55.61	243.95	49.58	239.7	0.206842	955.42	1306.45	942.69	1294.55
12.73	-13.6	24.12	-20.4			107.2	2113.95	101.84	2110.55	0.0482528	182.91	5833.55	176.88	5829.3	0.0303433	204.35	2543.2	191.62	2531.3	0.0757002	37.52	682.55	32.16	679.15	0.0473533	1162.45	36086.8	1156.42	36082.6	0.0320493	959.44	18400	946.71	18388.1	0.0514849	1015.05	2100.35	1009.69	2096.95	0.481504	359.79	1938.85	353.76	1934.6	0.18286	994.95	3524.1	982.22	3512.2
3.35	-33.15	14.74	-1.7			108.54	2381.7	103.18	2378.3	0.0433839	296.14	3971.2	290.11	3966.95	0.0731318	1307.17	21266.2	1294.44	21254.3	0.0609025	252.59	7094.95	247.23	7091.55	0.0348626	384.58	6279.8	378.55	6275.55	0.0603214	224.45	6336.75	211.72	6324.85	0.0334743	184.92	613.7	179.56	610.3	0.294216	4757.67	3194.3	4751.64	3190.05	1.48952	22666.1	9684.9	22653.4	9673
-2.01	-21.25	16.75	-18.7			12.06	345.95	6.7	342.55	0.0195592	18.09	455.6	12.06	451.35	0.0267198	749.06	10228	736.33	10216.1	0.0720754	246.56	4735.35	241.2	4731.95	0.0509726	22.11	268.6	16.08	264.35	0.0608284	512.55	9588.85	499.82	9576.95	0.0521899	1317.22	2573.8	1311.86	2570.4	0.510372	2854.87	4017.95	2848.84	4013.7	0.709779	625.78	1015.75	613.05	1003.85
-10.05	-11.05	0.67	-11.9			60.3	600.95	54.94	597.55	0.0919421	235.17	6740.5	229.14	6736.25	0.034016	-9.38	259.25	-22.11	247.35	-0.0893875	385.92	9468.15	380.56	9464.75	0.0402081	91.12	2653.7	85.09	2649.45	0.0321161	42.88	657.05	30.15	645.15	0.0467333	284.08	1207.85	278.72	1204.45	0.231409	579.55	1513.85	573.52	1509.6	0.379915	5582.44	8520.4	5569.71	8508.5
6.7	19.55	24.12	-5.95			757.1	9384.85	751.74	9381.45	0.0801305	239.86	1860.65	233.83	1856.4	0.125959	178.89	2864.5	166.16	2852.6	0.0582486	172.86	2651.15	167.5	2647.75	0.0632613	172.86	2231.25	166.83	2227	0.0749124	219.09	3833.5	206.36	3821.6	0.0539983	3819.67	10121	3814.31	10117.6	0.376998	1085.4	1161.1	1079.37	1156.85	0.933025	87.1	428.4	74.37	416.5
23.45	-13.6	10.05	-7.65			712.88	8672.55	707.52	8669.15	0.0816135	374.53	8537.4	368.5	8533.15	0.0431845	1256.92	18241.8	1244.19	18229.9	0.06825	129.98	3774.85	124.62	3771.45	0.033043	38.86	777.75	32.83	773.5	0.0424434	85.09	1263.1	72.36	1251.2	0.0578325	318.25	1484.95	312.89	1481.55	0.211191	1622.74	3732.35	1616.71	3728.1	0.433655	234.5	2176	221.77	2164.1
-12.06	-2.55	-4.02	17			34.17	642.6	28.81	639.2	0.045072	309.54	3852.2	303.51	3847.95	0.0788758	7.37	486.2	-5.36	474.3	-0.0113009	982.89	13493.8	977.53	13490.4	0.0724612	365.82	6069.85	359.79	6065.6	0.0593165	442.2	4614.65	429.47	4602.75	0.0933073	126.63	519.35	121.27	515.95	0.235042	4750.3	10622.5	4744.27	10618.2	0.446803	4384.48	5629.55	4371.75	5617.65
6.03	0	-9.38	9.35			83.08	3561.5	77.72	3558.1	0.0218431	44.22	498.95	38.19	494.7	0.0771983	56.95	221.85	44.22	209.95	0.210622	136.01	3707.7	130.65	3704.3	0.0352698	1986.55	19922.3	1980.52	19918	0.0994334	78.39	2499.85	65.66	2487.95	0.0263912	2083.7	3208.75	2078.34	3205.35	0.648397	3049.17	3232.55	3043.14	3228.3	0.942645	354.43	1284.35	341.7	1272.45
24.79	0.85	-18.09	13.6			80.4	650.25	75.04	646.85	0.116008	180.9	6907.95	174.87	6903.7	0.0253299	285.42	4184.55	272.69	4172.65	0.0653518	749.73	15181.9	744.37	15178.5	0.0490411	517.24	7304.05	511.21	7299.8	0.0700307	145.39	2343.45	132.66	2331.55	0.0568978	455.6	1014.05	450.24	1010.65	0.445495	1329.28	3377.9	1323.25	3373.65	0.392231	84.42	243.1	71.69	231.2
6.7	22.95	-14.07	22.1			316.91	3609.1	311.55	3605.7	0.0864049	12.73	138.55	6.7	134.3	0.0498883	440.86	7040.55	428.13	7028.65	0.0609121	2419.37	26475	2414.01	26471.6	0.0911924	17.42	1341.3	11.39	1337.05	0.00851875	336.34	6322.3	323.61	6310.4	0.051282	1943.67	3573.4	1938.31	3570	0.542944	678.71	908.65	672.68	904.4	0.743786	952.74	2319.65	940.01	2307.75
-4.02	34	3.35	-4.25			560.79	8605.4	555.43	8602	0.0645699	215.07	4495.65	209.04	4491.4	0.0465423	365.15	5711.15	352.42	5699.25	0.0618362	1191.26	11776.8	1185.9	11773.4	0.100727	39.53	757.35	33.5	753.1	0.0444828	95.14	2580.6	82.41	2568.7	0.0320824	1295.78	2748.9	1290.42	2745.5	0.470013	4830.7	7263.25	4824.67	7259	0.664647	2857.55	5032	2844.82	5020.1
-8.71	15.3	12.73	-12.75			913.21	9647.5	907.85	9644.1	0.0941353	321.6	2879.8	315.57	2875.55	0.109742	207.7	5479.95	194.97	5468.05	0.0356562	166.16	4950.4	160.8	4947	0.0325045	9.38	306	3.35	301.75	0.0111019	75.04	975.8	62.31	963.9	0.0646436	132.66	392.7	127.3	389.3	0.326997	404.68	1066.75	398.65	1062.5	0.3752	1837.14	2694.5	1824.41	2682.6
-0.67	13.6	12.73	6.8			470.34	9720.6	464.98	9717.2	0.0478512	30.82	413.1	24.79	408.85	0.0606335	195.64	5365.2	182.91	5353.3	0.0341677	22.11	500.65	16.75	497.25	0.0336853	35.51	1031.05	29.48	1026.8	0.0287106	1320.57	12462.7	1307.84	12450.8	0.105041	387.93	527	382.57	523.6	0.730653	414.73	1562.3	408.7	1558.05	0.262315	174.87	635.8	162.14	623.9
-18.09	7.65	2.01	5.1			12.06	233.75	6.7	230.35	0.0290862	285.42	6185.45	279.39	6181.2	0.0452	23960.5	906.1	23947.8	894.2	26.7812	282.07	2901.9	276.71	2898.5	0.0954666	877.03	22213.1	871	22208.8	0.0392186	186.26	3065.95	173.53	3054.05	0.0568196	3359.38	6975.95	3354.02	6972.55	0.481032	1413.7	1980.5	1407.67	1976.25	0.712293	4516.47	11260	4503.74	11248.1
-11.39	-13.6	-10.72	-5.1			367.83	4898.55	362.47	4895.15	0.0740468	338.35	4265.3	332.32	4261.05	0.0779902	31.49	680.85	18.76	668.95	0.0280439	85.09	2876.4	79.73	2873	0.0277515	72.36	2431	66.33	2426.75	0.0273329	344.38	4513.5	331.65	4501.6	0.0736738	13559.5	11409.6	13554.1	11406.2	1.18831	112.56	747.15	106.53	742.9	0.143397	287.43	975.8	274.7	963.9
-18.09	0.85	3.35	-10.2			53.6	1239.3	48.24	1235.9	0.0390323	361.13	5509.7	355.1	5505.45	0.0644997	1214.71	13662.1	1201.98	13650.2	0.0880559	59.63	1121.15	54.27	1117.75	0.0485529	129.98	2075.7	123.95	2071.45	0.0598373	194.97	5389	182.24	5377.1	0.0338919	1299.13	1729.75	1293.77	1726.35	0.749425	776.53	2315.4	770.5	2311.15	0.333384	4847.45	7525.9	4834.72	7514
-8.04	16.15	-5.36	23.8			-6.7	544	-12.06	540.6	-0.0223085	32.16	2077.4	26.13	2073.15	0.012604	186.93	3486.7	174.2	3474.8	0.0501324	199.66	2861.95	194.3	2858.55	0.0679715	178.22	3796.95	172.19	3792.7	0.0454004	34.84	145.35	22.11	133.45	0.16568	408.03	1196.8	402.67	1193.4	0.337414	2161.42	3704.3	2155.39	3700.05	0.58253	7093.96	8919.05	7081.23	8907.15
15.41	-12.75	-4.02	6.8			2627.07	26911.9	2621.71	26908.5	0.0974306	78.39	2211.7	72.36	2207.45	0.0327799	282.07	2465	269.34	2453.1	0.109796	704.84	15565.2	699.48	15561.8	0.0449485	89.78	1099.05	83.75	1094.8	0.076498	362.47	6104.7	349.74	6092.8	0.0574022	1936.97	4414.9	1931.61	4411.5	0.437858	4578.78	6741.35	4572.75	6737.1	0.678742	5940.89	4585.75	5928.16	4573.85
2.68	-11.9	7.37	17.85			91.12	1025.1	85.76	1021.7	0.0839385	524.61	5614.25	518.58	5610	0.0924385	199.66	3823.3	186.93	3811.4	0.049045	196.31	3006.45	190.95	3003.05	0.0635854	324.28	5505.45	318.25	5501.2	0.057851	74.37	2128.4	61.64	2116.5	0.0291236	363.14	2170.9	357.78	2167.5	0.165066	709.53	2635.85	703.5	2631.6	0.267328	1924.24	1777.35	1911.51	1765.45
6.7	-2.55	16.08	36.55			89.11	1762.9	83.75	1759.5	0.0475987	16.08	122.4	10.05	118.15	0.0850614	8.71	3185.8	-4.02	3173.9	-0.00126658	104.52	2907.85	99.16	2904.45	0.0341407	475.7	7616.85	469.67	7612.6	0.0616964	161.47	2055.3	148.74	2043.4	0.0727904	141.37	916.3	136.01	912.9	0.148987	6318.77	8656.4	6312.74	8652.15	0.729615	2233.78	2764.2	2221.05	2752.3
-24.12	-11.9	6.7	43.35			945.37	14499.3	940.01	14495.9	0.0648466	223.11	3530.9	217.08	3526.65	0.0615542	320.26	3154.35	307.53	3142.45	0.0978631	303.51	6173.55	298.15	6170.15	0.0483214	335	5624.45	328.97	5620.2	0.0585335	3.35	158.95	-9.38	147.05	-0.0637878	450.91	3427.2	445.55	3423.8	0.130133	469	1205.3	462.97	1201.05	0.385471	2271.97	4012	2259.24	4000.1
6.03	-10.2	-10.72	-10.2			592.28	5982.3	586.92	5978.9	0.0981652	517.24	7442.6	511.21	7438.35	0.0687263	79.73	1340.45	67	1328.55	0.0504309	44.22	803.25	38.86	799.85	0.0485841	310.88	11770	304.85	11765.8	0.02591	188.94	3778.25	176.21	3766.35	0.0467853	4082.98	3389.8	4077.62	3386.4	1.20412	5800.19	13754.7	5794.16	13750.5	0.42138	172.86	327.25	160.13	315.35
-11.39	9.35	-8.04	23.8			58.29	804.95	52.93	801.55	0.0660346	48.91	748.85	42.88	744.6	0.057588	196.31	2521.95	183.58	2510.05	0.073138	15.41	215.9	10.05	212.5	0.0472941	519.92	14886.1	513.89	14881.9	0.0345313	353.76	5944.05	341.03	5932.15	0.0574884	5382.78	8498.3	5377.42	8494.9	0.633017	2472.3	2592.5	2466.27	2588.25	0.952872	352.42	567.8	339.69	555.9
-1.34	-8.5	-14.74	5.1			499.15	5393.25	493.79	5389.85	0.0916148	89.78	1640.5	83.75	1636.25	0.0511841	1739.32	11679	1726.59	11667.1	0.147988	71.69	1311.55	66.33	1308.15	0.0507052	68.34	582.25	62.31	578	0.107803	112.56	3904.9	99.83	3893	0.0256435	443.54	1384.65	438.18	1381.25	0.317234	2995.57	7446.85	2989.54	7442.6	0.40168	2347.68	2188.75	2334.95	2176.85
13.4	20.4	3.35	-11.05			335	4009.45	329.64	4006.05	0.0822855	245.22	10350.5	239.19	10346.2	0.0231185	237.85	6132.75	225.12	6120.85	0.0367792	345.72	4404.7	340.36	4401.3	0.0773317	29.48	629.85	23.45	625.6	0.037484	614.39	10930.2	601.66	10918.3	0.0551056	1596.61	4442.1	1591.25	4438.7	0.358495	186.93	325.55	180.9	321.3	0.563025	233.16	1095.65	220.43	1083.75
-5.36	1.7	21.44	-8.5			605.01	7124.7	599.65	7121.3	0.0842051	166.83	2772.7	160.8	2768.45	0.058083	378.55	11533.7	365.82	11521.8	0.0317502	1015.72	35236.8	1010.36	35233.4	0.0286762	522.6	15353.6	516.57	15349.4	0.0336542	810.03	22966.2	797.3	22954.3	0.0347342	858.94	2510.9	853.58	2507.5	0.340411	3758.03	9210.6	3752	9206.35	0.407545	5400.87	11243.8	5388.14	11231.9
-10.05	10.2	-0.67	22.95			831.47	7355.9	826.11	7352.5	0.112358	257.28	3754.45	251.25	3750.2	0.0669964	126.63	1379.55	113.9	1367.65	0.0832815	557.44	8930.95	552.08	8927.55	0.06184	183.58	4706.45	177.55	4702.2	0.0377589	53.6	475.15	40.87	463.25	0.0882245	9213.84	11921.2	9208.48	11917.8	0.772666	82.41	496.4	76.38	492.15	0.155197	55.61	249.05	42.88	237.15
2.01	-1.7	-8.71	0.85			1057.26	24492.8	1051.9	24489.4	0.0429533	708.86	11042.4	702.83	11038.1	0.0636728	245.89	6776.2	233.16	6764.3	0.0344692	62.31	951.15	56.95	947.75	0.0600897	188.94	4102.1	182.91	4097.85	0.0446356	42.21	378.25	29.48	366.35	0.0804695	870.33	1195.95	864.97	1192.55	0.725311	111.22	243.1	105.19	238.85	0.440402	921.92	1902.3	909.19	1890.4
4.02	17	4.69	-10.2			774.52	9606.7	769.16	9603.3	0.0800933	257.28	2469.25	251.25	2465	0.101927	57.62	4505.85	44.89	4493.95	0.00998899	426.12	7454.5	420.76	7451.1	0.0564695	1098.13	18822.4	1092.1	18818.2	0.0580344	51.59	4537.3	38.86	4525.4	0.00858709	6291.97	8216.1	6286.61	8212.7	0.765474	678.04	2351.95	672.01	2347.7	0.286242	4093.03	7449.4	4080.3	7437.5
12.06	20.4	42.21	20.4			799.31	8719.3	793.95	8715.9	0.0910921	815.39	8052.9	809.36	8048.65	0.100558	53.6	1713.6	40.87	1701.7	0.0240172	144.05	1669.4	138.69	1666	0.0832473	6.03	122.4	0	118.15	0	312.22	9342.35	299.49	9330.45	0.0320981	71.69	159.8	66.33	156.4	0.424105	2058.91	7052.45	2052.88	7048.2	0.291263	54.27	393.55	41.54	381.65
6.7	9.35	9.38	-17.85			29.48	767.55	24.12	764.15	0.0315645	85.76	2050.2	79.73	2045.95	0.0389697	3932.9	22030.3	3920.17	22018.4	0.178041	-5.36	554.2	-10.72	550.8	-0.0194626	392.62	8233.95	386.59	8229.7	0.046975	76.38	2104.6	63.65	2092.7	0.0304153	2349.02	8663.2	2343.66	8659.8	0.270637	4028.04	6494.85	4022.01	6490.6	0.619667	2354.38	8202.5	2341.65	8190.6
9.38	19.55	16.75	5.95			882.39	9559.95	877.03	9556.55	0.0917727	222.44	2624.8	216.41	2620.55	0.0825819	94.47	1133.9	81.74	1122	0.072852	-0.67	138.55	-6.03	135.15	-0.0446171	367.83	6737.1	361.8	6732.85	0.0537365	339.69	6369.05	326.96	6357.15	0.0514319	1005	3537.7	999.64	3534.3	0.28284	799.31	1616.7	793.28	1612.45	0.491972	1346.03	3627.8	1333.3	3615.9
4.69	20.4	24.79	18.7			361.13	8505.95	355.77	8502.55	0.0418427	909.19	12301.2	903.16	12297	0.0734459	167.5	2861.95	154.77	2850.05	0.0543043	244.55	4506.7	239.19	4503.3	0.0531144	93.13	1740.8	87.1	1736.55	0.0501569	42.21	680.85	29.48	668.95	0.0440691	4309.44	7669.55	4304.08	7666.15	0.56144	208.37	964.75	202.34	960.5	0.210661	2588.21	4240.65	2575.48	4228.75
1.34	-6.8	15.41	-13.6			412.05	8962.4	406.69	8959	0.0453946	924.6	5267.45	918.57	5263.2	0.174527	45.56	1783.3	32.83	1771.4	0.0185334	560.12	7570.95	554.76	7567.55	0.0733077	171.52	3337.95	165.49	3333.7	0.0496415	131.99	2464.15	119.26	2452.25	0.0486329	7816.22	7510.6	7810.86	7507.2	1.04045	3207.96	5248.75	3201.93	5244.5	0.610531	6699.33	7533.55	6686.6	7521.65
11.39	-4.25	30.82	-11.05			14.74	679.15	9.38	675.75	0.0138809	678.04	6653.8	672.01	6649.55	0.101061	615.73	5571.75	603	5559.85	0.108456	54.27	1610.75	48.91	1607.35	0.030429	308.2	4851.8	302.17	4847.55	0.0623346	94.47	2108.85	81.74	2096.95	0.0389804	2962.74	2875.55	2957.38	2872.15	1.02967	1128.95	1707.65	1122.92	1703.4	0.659223	8961.92	10609.7	8949.19	10597.8
38.19	25.5	-8.04	14.45			16.75	283.9	11.39	280.5	0.0406061	1039.17	14409.2	1033.14	14405	0.0717212	146.06	908.65	133.33	896.75	0.148681	103.85	6078.35	98.49	6074.95	0.0162125	76.38	1446.7	70.35	1442.45	0.0487712	115.91	5882.85	103.18	5870.95	0.0175747	4059.53	3867.5	4054.17	3864.1	1.04919	7672.17	14669.3	7666.14	14665	0.522749	2259.24	5384.75	2246.51	5372.85
24.79	1.7	-7.37	0.85			310.21	4424.25	304.85	4420.85	0.0689573	198.99	3810.55	192.96	3806.3	0.0506949	3.35	103.7	-9.38	91.8	-0.102179	59.63	676.6	54.27	673.2	0.080615	62.31	624.75	56.28	620.5	0.090701	310.88	9623.7	298.15	9611.8	0.0310192	2152.04	4603.6	2146.68	4600.2	0.466649	769.83	1677.9	763.8	1673.65	0.456368	1019.74	3406.8	1007.01	3394.9
-2.68	-4.25	14.07	-11.9			77.72	2093.55	72.36	2090.15	0.0346195	838.17	9197	832.14	9192.75	0.0905213	42.88	739.5	30.15	727.6	0.0414376	920.58	34205.7	915.22	34202.3	0.026759	27.47	276.25	21.44	272	0.0788235	414.73	5669.5	402	5657.6	0.0710549	865.64	2184.5	860.28	2181.1	0.394425	7933.47	14243.5	7927.44	14239.2	0.556732	194.3	1870.85	181.57	1858.95
14.07	18.7	25.46	-5.95			38.19	833.85	32.83	830.45	0.0395328	186.93	2842.4	180.9	2838.15	0.0637387	14.74	2379.15	2.01	2367.25	0.000849086	175.54	2209.15	170.18	2205.75	0.0771529	634.49	14752.6	628.46	14748.4	0.0426122	968.82	28247.2	956.09	28235.3	0.0338615	5283.62	4869.65	5278.26	4866.25	1.08467	3057.88	7873.55	3051.85	7869.3	0.387817	263.31	954.55	250.58	942.65
-26.8	11.05	-3.35	0			281.4	1105	276.04	1101.6	0.250581	404.01	4756.6	397.98	4752.35	0.0837438	37.52	350.2	24.79	338.3	0.0732782	159.46	3066.8	154.1	3063.4	0.0503036	499.82	3507.1	493.79	3502.85	0.140968	46.9	1182.35	34.17	1170.45	0.0291939	2773.8	6098.75	2768.44	6095.35	0.454189	442.2	1292.85	436.17	1288.6	0.338484	300.16	760.75	287.43	748.85
-1.34	-27.2	15.41	-14.45			943.36	18544.5	938	18541.1	0.0505903	301.5	4784.65	295.47	4780.4	0.0618086	255.94	3691.55	243.21	3679.65	0.066096	306.86	6059.65	301.5	6056.25	0.0497833	198.99	3388.1	192.96	3383.85	0.0570238	632.48	16438.2	619.75	16426.3	0.0377291	4097.72	2613.75	4092.36	2610.35	1.56774	1575.17	1295.4	1569.14	1291.15	1.2153	1075.35	3638.85	1062.62	3626.95
-9.38	-5.95	9.38	13.6			138.02	1292.85	132.66	1289.45	0.102881	1357.42	15387.6	1351.39	15383.4	0.0878476	600.99	9696.8	588.26	9684.9	0.0607399	38.86	810.05	33.5	806.65	0.0415298	154.1	3139.9	148.07	3135.65	0.0472215	89.78	2312	77.05	2300.1	0.0334985	2722.21	3133.95	2716.85	3130.55	0.867851	4117.15	6359.7	4111.12	6355.45	0.646865	578.88	1180.65	566.15	1168.75
-9.38	34	-5.36	-5.1			1553.73	12323.3	1548.37	12319.9	0.12568	238.52	5769.8	232.49	5765.55	0.040324	50.92	1553.8	38.19	1541.9	0.0247681	264.65	5517.35	259.29	5513.95	0.0470244	554.09	4117.4	548.06	4113.15	0.133246	45.56	2244.85	32.83	2232.95	0.0147025	5007.58	6267.9	5002.22	6264.5	0.798503	193.63	873.8	187.6	869.55	0.215744	174.87	1074.4	162.14	1062.5
-8.71	5.95	20.1	2.55			1119.57	9049.1	1114.21	9045.7	0.123176	42.21	495.55	36.18	491.3	0.0736414	363.14	5048.15	350.41	5036.25	0.0695776	74.37	1654.1	69.01	1650.7	0.0418065	94.47	1439.05	88.44	1434.8	0.0616393	61.64	1204.45	48.91	1192.55	0.041013	3134.93	5162.05	3129.57	5158.65	0.606665	7901.31	9075.45	7895.28	9071.2	0.870368	6760.97	6732.85	6748.24	6720.95
-11.39	23.8	3.35	37.4			377.21	5523.3	371.85	5519.9	0.0673654	103.85	2598.45	97.82	2594.2	0.0377072	79.73	2855.15	67	2843.25	0.0235646	322.27	5741.75	316.91	5738.35	0.0552267	934.65	8874.85	928.62	8870.6	0.104685	1027.78	15164.9	1015.05	15153	0.0669867	1358.76	2182.8	1353.4	2179.4	0.620997	1551.05	1292	1545.02	1287.75	1.19978	844.87	3265.7	832.14	3253.8
-4.69	4.25	18.76	9.35			336.34	6312.1	330.98	6308.7	0.0524641	62.98	1745.05	56.95	1740.8	0.0327148	182.91	2553.4	170.18	2541.5	0.0669605	459.62	6050.3	454.26	6046.9	0.0751228	70.35	2006	64.32	2001.75	0.0321319	29.48	751.4	16.75	739.5	0.0226504	14596.6	10000.2	14591.2	9996.8	1.45959	13438.9	11433.4	13432.9	11429.1	1.17532	3482.66	6010.35	3469.93	5998.45
19.43	25.5	1.34	-5.95			68.34	1331.1	62.98	1327.7	0.0474354	986.24	12313.1	980.21	12308.9	0.0796346	157.45	3048.1	144.72	3036.2	0.0476648	39.53	251.6	34.17	248.2	0.137671	316.24	6314.65	310.21	6310.4	0.0491585	621.76	8406.5	609.03	8394.6	0.0725502	487.76	446.25	482.4	442.85	1.08931	587.59	1585.25	581.56	1581	0.367843	718.24	4017.1	705.51	4005.2
3.35	-2.55	-0.67	8.5			35.51	748	30.15	744.6	0.0404915	208.37	4678.4	202.34	4674.15	0.0432892	158.12	2177.7	145.39	2165.8	0.0671299	422.1	7920.3	416.74	7916.9	0.0526393	25.46	417.35	19.43	413.1	0.0470346	93.8	2421.65	81.07	2409.75	0.0336425	3176.47	4896.85	3171.11	4893.45	0.648032	2075.66	3086.35	2069.63	3082.1	0.6715	474.36	1826.65	461.63	1814.75
7.37	15.3	4.69	14.45			430.14	6987	424.78	6983.6	0.0608254	345.72	7347.4	339.69	7343.15	0.0462594	52.93	1385.5	40.2	1373.6	0.0292662	1704.48	25425.2	1699.12	25421.8	0.0668371	942.69	26203	936.66	26198.8	0.0357521	76.38	1677.9	63.65	1666	0.0382053	3887.34	8329.15	3881.98	8325.75	0.466262	8549.2	8000.2	8543.17	7995.95	1.06844	387.93	1429.7	375.2	1417.8
-2.68	-13.6	-18.76	1.7			70.35	769.25	64.99	765.85	0.08486	531.98	8617.3	525.95	8613.05	0.0610643	426.12	7621.95	413.39	7610.05	0.0543216	201	6510.15	195.64	6506.75	0.0300672	89.11	2919.75	83.08	2915.5	0.028496	262.64	3177.3	249.91	3165.4	0.0789505	152.76	323	147.4	319.6	0.461202	690.1	4217.7	684.07	4213.45	0.162354	188.27	371.45	175.54	359.55
16.75	-0.85	15.41	34.85			339.69	1368.5	334.33	1365.1	0.244912	353.76	6770.25	347.73	6766	0.0513937	464.31	6486.35	451.58	6474.45	0.069748	10.05	99.45	4.69	96.05	0.0488287	503.84	8528.05	497.81	8523.8	0.0584024	426.12	7082.2	413.39	7070.3	0.0584685	1658.92	5880.3	1653.56	5876.9	0.281366	8012.53	9242.05	8006.5	9237.8	0.866711	20647.4	20961	20634.7	20949.1
0.67	23.8	-18.76	14.45			740.35	7511.45	734.99	7508.05	0.0978936	101.84	2035.75	95.81	2031.5	0.0471622	976.86	22109.4	964.13	22097.5	0.0436307	80.4	2264.4	75.04	2261	0.0331889	196.31	3846.25	190.28	3842	0.0495263	186.93	3105.9	174.2	3094	0.0563025	1943.67	4684.35	1938.31	4680.95	0.414085	5148.28	8483	5142.25	8478.75	0.606487	4455.5	5144.2	4442.77	5132.3
-3.35	12.75	-2.68	10.2			56.28	2502.4	50.92	2499	0.0203762	278.72	4182	272.69	4177.75	0.065272	225.79	5666.95	213.06	5655.05	0.0376761	150.08	2228.7	144.72	2225.3	0.0650339	99.16	2649.45	93.13	2645.2	0.0352072	46.23	116.45	33.5	104.55	0.320421	1279.7	3128	1274.34	3124.6	0.407841	1663.61	3298.85	1657.58	3294.6	0.50312	8678.51	8259.45	8665.78	8247.55
-12.06	-19.55	22.11	8.5			239.19	1027.65	233.83	1024.25	0.228294	337.68	5440	331.65	5435.75	0.0610127	551.41	12439.8	538.68	12427.9	0.0433444	115.91	2410.6	110.55	2407.2	0.0459247	34.84	381.65	28.81	377.4	0.0763381	363.14	12665.9	350.41	12654	0.0276916	407.36	1618.4	402	1615	0.248916	650.57	367.2	644.54	362.95	1.77584	137.35	709.75	124.62	697.85
20.1	22.1	0.67	-17.85			81.74	816.85	76.38	813.45	0.0938964	581.56	15465.8	575.53	15461.5	0.0372233	45.56	310.25	32.83	298.35	0.110039	296.14	5274.25	290.78	5270.85	0.0551676	405.35	6061.35	399.32	6057.1	0.0659259	163.48	3956.75	150.75	3944.85	0.0382144	2458.23	5049.85	2452.87	5046.45	0.486059	381.9	1844.5	375.87	1840.25	0.204249	1454.57	2496.45	1441.84	2484.55
-11.39	-6.8	-2.01	2.55			707.52	6623.2	702.16	6619.8	0.10607	196.98	2839	190.95	2834.75	0.0673604	148.74	3391.5	136.01	3379.6	0.0402444	132.66	1875.95	127.3	1872.55	0.0679822	186.26	5032.85	180.23	5028.6	0.035841	46.9	869.55	34.17	857.65	0.0398414	5258.83	6721.8	5253.47	6718.4	0.781953	3474.62	4114	3468.59	4109.75	0.843991	168.17	1344.7	155.44	1332.8
-4.69	21.25	21.44	22.95			471.68	4219.4	466.32	4216	0.110607	264.65	2604.4	258.62	2600.15	0.0994635	91.12	1026.8	78.39	1014.9	0.0772391	28.14	1137.3	22.78	1133.9	0.02009	33.5	410.55	27.47	406.3	0.0676101	47.57	836.4	34.84	824.5	0.0422559	206.36	615.4	201	612	0.328431	672.01	1161.95	665.98	1157.7	0.575261	5500.7	13611.1	5487.97	13599.2
2.68	-17	10.05	14.45			337.68	2649.45	332.32	2646.05	0.125591	134	2944.4	127.97	2940.15	0.043525	126.63	6413.25	113.9	6401.35	0.0177931	854.25	9332.15	848.89	9328.75	0.0909972	387.93	7407.75	381.9	7403.5	0.0515837	258.62	3580.2	245.89	3568.3	0.0689096	824.77	2260.15	819.41	2256.75	0.363093	257.28	1445	251.25	1440.75	0.174388	460.29	878.9	447.56	867
5.36	6.8	17.42	-5.1			213.73	3274.2	208.37	3270.8	0.0637061	257.95	4678.4	251.92	4674.15	0.0538964	445.55	6309.55	432.82	6297.65	0.0687272	1289.08	12240	1283.72	12236.6	0.104908	165.49	3659.25	159.46	3655	0.0436279	48.24	2130.95	35.51	2119.05	0.0167575	3576.46	7418.8	3571.1	7415.4	0.481579	3711.13	6504.2	3705.1	6499.95	0.57002	1228.11	3849.65	1215.38	3837.75
12.06	-3.4	-4.69	4.25			22.78	611.15	17.42	607.75	0.0286631	144.05	1608.2	138.02	1603.95	0.0860501	316.24	5148.45	303.51	5136.55	0.0590883	724.94	24343.2	719.58	24339.8	0.0295639	310.21	3930.4	304.18	3926.15	0.0774754	227.13	2575.5	214.4	2563.6	0.0836324	1735.97	3704.3	1730.61	3700.9	0.467619	6528.48	11373	6522.45	11368.8	0.573717	1544.35	2700.45	1531.62	2688.55
19.43	4.25	-10.05	9.35			964.13	15640.9	958.77	15637.5	0.0613122	679.38	26867.7	673.35	26863.5	0.0250657	233.83	4777.85	221.1	4765.95	0.0463916	114.57	3698.35	109.21	3694.95	0.0295566	12.06	385.9	6.03	381.65	0.0157998	27.47	368.05	14.74	356.15	0.0413871	68.34	187	62.98	183.6	0.343028	1447.2	5358.4	1441.17	5354.15	0.269169	754.42	1404.2	741.69	1392.3
1.34	13.6	22.78	16.15			411.38	5491.85	406.02	5488.45	0.0739772	388.6	5770.65	382.57	5766.4	0.0663447	223.78	2281.4	211.05	2269.5	0.0929941	358.45	7448.55	353.09	7445.15	0.0474255	27.47	796.45	21.44	792.2	0.0270639	753.75	16035.2	741.02	16023.3	0.0462464	951.4	2039.15	946.04	2035.75	0.464713	268	1356.6	261.97	1352.35	0.193715	1701.8	5107.65	1689.07	5095.75
5.36	11.9	12.06	11.9			52.93	740.35	47.57	736.95	0.0645498	92.46	3650.75	86.43	3646.5	0.0237022	463.64	6043.5	450.91	6031.6	0.0747579	785.24	16726.3	779.88	16722.9	0.0466355	377.21	10618.2	371.18	10614	0.034971	42.21	644.3	29.48	632.4	0.0466161	1679.02	3043	1673.66	3039.6	0.550619	5772.05	7151.05	5766.02	7146.8	0.806797	3740.61	4964.85	3727.88	4952.95
24.79	0	13.4	3.4			261.3	4017.95	255.94	4014.55	0.0637531	319.59	4812.7	313.56	4808.45	0.0652102	66.33	1556.35	53.6	1544.45	0.0347049	293.46	6931.75	288.1	6928.35	0.0415828	69.68	1359.15	63.65	1354.9	0.0469776	188.94	1926.95	176.21	1915.05	0.0920133	205.02	534.65	199.66	531.25	0.375831	3414.99	5720.5	3408.96	5716.25	0.596363	23518.3	37284.4	23505.6	37272.5
2.68	-4.25	-19.43	7.65			59.63	705.5	54.27	702.1	0.0772967	137.35	5471.45	131.32	5467.2	0.0240196	247.23	4346.05	234.5	4334.15	0.0541052	227.13	3659.25	221.77	3655.85	0.0606617	659.28	17373.2	653.25	17369	0.0376102	-0.67	171.7	-13.4	159.8	-0.0838548	250.58	647.7	245.22	644.3	0.380599	4644.44	5250.45	4638.41	5246.2	0.884147	3490.7	8967.5	3477.97	8955.6
13.4	18.7	10.72	-21.25			8.04	172.55	2.68	169.15	0.0158439	824.1	11857.5	818.07	11853.2	0.0690165	538.68	12240.9	525.95	12229	0.0430084	951.4	16919.2	946.04	16915.8	0.0559264	36.85	817.7	30.82	813.45	0.037888	139.36	2886.6	126.63	2874.7	0.0440498	11015.5	8690.4	11010.1	8687	1.26743	600.32	1513	594.29	1508.75	0.393896	420.09	1309.85	407.36	1297.95
-6.03	-4.25	10.72	1.7			190.95	3855.6	185.59	3852.2	0.0481777	68.34	859.35	62.31	855.1	0.0728687	87.1	2154.75	74.37	2142.85	0.0347061	203.01	4737.9	197.65	4734.5	0.0417468	131.32	2657.1	125.29	2652.85	0.0472285	83.08	689.35	70.35	677.45	0.103845	5768.03	5829.3	5762.67	5825.9	0.989147	1392.93	3947.4	1386.9	3943.15	0.351724	879.71	1577.6	866.98	1565.7
4.02	5.1	-10.05	-11.9			62.98	1611.6	57.62	1608.2	0.0358289	240.53	6569.65	234.5	6565.4	0.0357175	201	3437.4	188.27	3425.5	0.0549613	44.22	728.45	38.86	725.05	0.0535963	182.24	2288.2	176.21	2283.95	0.0771514	44.89	683.4	32.16	671.5	0.0478928	3303.1	5253.85	3297.74	5250.45	0.628087	304.18	1668.55	298.15	1664.3	0.179144	2483.02	3189.2	2470.29	3177.3
17.42	8.5	4.69	-5.95			342.37	10474.6	337.01	10471.2	0.0321845	51.59	990.25	45.56	986	0.0462069	71.02	1501.1	58.29	1489.2	0.0391418	465.65	4284.85	460.29	4281.45	0.107508	194.3	4119.1	188.27	4114.85	0.0457538	820.08	13566.9	807.35	13555	0.059561	1595.27	4670.75	1589.91	4667.35	0.340645	1268.31	6637.65	1262.28	6633.4	0.190292	1297.79	1138.15	1285.06	1126.25
-3.35	6.8	26.13	25.5			69.68	795.6	64.32	792.2	0.0811916	787.25	17229.5	781.22	17225.2	0.0453532	85.76	1448.4	73.03	1436.5	0.0508388	305.52	3970.35	300.16	3966.95	0.0756652	161.47	5257.25	155.44	5253	0.0295907	333.66	7254.75	320.93	7242.85	0.0443099	2136.63	4276.35	2131.27	4272.95	0.498782	2414.68	8195.7	2408.65	8191.45	0.294044	7537.5	7435.8	7524.77	7423.9
-20.77	12.75	4.69	8.5			171.52	2334.1	166.16	2330.7	0.0712919	76.38	1459.45	70.35	1455.2	0.0483439	297.48	4887.5	284.75	4875.6	0.0584031	246.56	4687.75	241.2	4684.35	0.0514906	174.2	3576.8	168.17	3572.55	0.0470728	143.38	4135.25	130.65	4123.35	0.0316854	2551.36	3416.15	2546	3412.75	0.746026	3167.09	6084.3	3161.06	6080.05	0.519907	9145.5	11342.4	9132.77	11330.5
12.06	-13.6	-1.34	-7.65			266.66	4450.6	261.3	4447.2	0.0587561	475.03	9186.8	469	9182.55	0.0510751	417.41	5196.05	404.68	5184.15	0.078061	112.56	2408.05	107.2	2404.65	0.0445803	14.74	151.3	8.71	147.05	0.0592316	83.08	1298.8	70.35	1286.9	0.0546663	2365.77	4543.25	2360.41	4539.85	0.519931	1005.67	4459.95	999.64	4455.7	0.224351	1066.64	4132.7	1053.91	4120.8
8.04	-12.75	10.72	14.45			41.54	311.1	36.18	307.7	0.117582	52.93	501.5	46.9	497.25	0.0943188	200.33	4065.55	187.6	4053.65	0.0462793	99.16	2037.45	93.8	2034.05	0.0461149	552.75	8729.5	546.72	8725.25	0.0626595	314.9	5000.55	302.17	4988.65	0.0605715	366.49	1140.7	361.13	1137.3	0.317533	1424.42	4580.65	1418.39	4576.4	0.309936	1290.42	2972.45	1277.69	2960.55
0.67	-2.55	18.09	-2.55			69.68	431.8	64.32	428.4	0.15014	231.82	3411.05	225.79	3406.8	0.0662763	194.97	3568.3	182.24	3556.4	0.0512428	51.59	770.95	46.23	767.55	0.0602306	68.34	2032.35	62.31	2028.1	0.0307233	279.39	8471.1	266.66	8459.2	0.0315231	788.59	2174.3	783.23	2170.9	0.360786	5418.96	8433.7	5412.93	8429.45	0.642145	182.91	748.85	170.18	736.95
11.39	36.55	0	6.8			241.87	7984.05	236.51	7980.65	0.0296354	460.96	4105.5	454.93	4101.25	0.110925	183.58	3906.6	170.85	3894.7	0.0438673	132.66	1048.05	127.3	1044.65	0.121859	809.36	14261.3	803.33	14257	0.0563462	89.78	731	77.05	719.1	0.107148	440.86	1399.1	435.5	1395.7	0.31203	4428.03	11980.8	4422	11976.5	0.369222	4283.98	5956.8	4271.25	5944.9
18.09	35.7	18.09	46.75			73.7	1218.9	68.34	1215.5	0.0562238	432.15	6867.15	426.12	6862.9	0.0620904	51.59	1237.6	38.86	1225.7	0.0317043	687.42	10466.1	682.06	10462.7	0.0651897	121.94	4159.9	115.91	4155.65	0.0278921	430.81	3299.7	418.08	3287.8	0.127161	808.02	1438.2	802.66	1434.8	0.559423	211.05	592.45	205.02	588.2	0.348555	2420.71	3785.05	2407.98	3773.15
-10.72	5.95	2.68	12.75			584.24	8135.35	578.88	8131.95	0.0711859	326.96	2424.2	320.93	2419.95	0.132618	994.95	12598.7	982.22	12586.8	0.0780357	177.55	2926.55	172.19	2923.15	0.0589056	922.59	20805.5	916.56	20801.2	0.0440627	156.78	2255.9	144.05	2244	0.0641934	4277.28	7439.2	4271.92	7435.8	0.574507	2286.04	5552.2	2280.01	5547.95	0.410964	3201.26	8348.7	3188.53	8336.8
-20.77	23.8	-5.36	-25.5			580.89	7377.15	575.53	7373.75	0.0780512	45.56	1352.35	39.53	1348.1	0.0293228	186.26	2229.55	173.53	2217.65	0.0782495	38.86	444.55	33.5	441.15	0.0759379	288.1	7538.65	282.07	7534.4	0.0374376	604.34	14101.5	591.61	14089.6	0.0419891	577.54	1637.95	572.18	1634.55	0.350054	6818.59	6652.1	6812.56	6647.85	1.02478	229.81	899.3	217.08	887.4
-8.04	-29.75	-3.35	4.25			481.73	1298.8	476.37	1295.4	0.36774	718.91	6109.8	712.88	6105.55	0.116759	601.66	9140.05	588.93	9128.15	0.064518	426.79	6095.35	421.43	6091.95	0.0691782	187.6	1790.1	181.57	1785.85	0.101671	306.86	5938.95	294.13	5927.05	0.049625	2953.36	4046.85	2948	4043.45	0.72908	119.26	712.3	113.23	708.05	0.159918	1260.27	1879.35	1247.54	1867.45
-34.84	-26.35	-2.01	-2.55			134	3106.75	128.64	3103.35	0.041452	-6.03	441.15	-12.06	436.9	-0.0276036	1836.47	11052.6	1823.74	11040.7	0.165183	1.34	265.2	-4.02	261.8	-0.0153552	200.33	4041.75	194.3	4037.5	0.0481238	1758.08	31739	1745.35	31727.1	0.0550113	1510.18	3592.1	1504.82	3588.7	0.419322	64.32	260.1	58.29	255.85	0.227829	52.26	223.55	39.53	211.65
-6.03	-19.55	19.43	-3.4			50.25	2457.35	44.89	2453.95	0.018293	182.91	2646.9	176.88	2642.65	0.0669328	245.22	2571.25	232.49	2559.35	0.0908395	334.33	16803.7	328.97	16800.3	0.0195812	-4.69	1547.85	-10.72	1543.6	-0.0069448	106.53	385.9	93.8	374	0.250802	438.85	1587.8	433.49	1584.4	0.273599	1509.51	4088.5	1503.48	4084.25	0.368117	100.5	510.85	87.77	498.95
0.67	19.55	18.76	-9.35			1096.79	25507.7	1091.43	25504.3	0.042794	158.12	7320.2	152.09	7315.95	0.0207888	41.54	1525.75	28.81	1513.85	0.0190309	186.26	2822	180.9	2818.6	0.0641808	36.18	1165.35	30.15	1161.1	0.0259668	932.64	13164	919.91	13152.1	0.069944	3177.14	4998.85	3171.78	4995.45	0.634934	462.97	915.45	456.94	911.2	0.501471	275.37	613.7	262.64	601.8
2.68	6.8	2.01	38.25			303.51	8318.95	298.15	8315.55	0.0358545	33.5	204	27.47	199.75	0.137522	639.18	12790	626.45	12778.1	0.0490253	467.66	9907.6	462.3	9904.2	0.0466772	294.8	4030.7	288.77	4026.45	0.0717183	560.12	10920.8	547.39	10908.9	0.0501783	2385.87	4549.2	2380.51	4545.8	0.523672	9795.4	10827.3	9789.37	10823	0.904493	289.44	2087.6	276.71	2075.7
10.05	-23.8	16.08	-12.75			184.25	2705.55	178.89	2702.15	0.0662028	476.37	4684.35	470.34	4680.1	0.100498	258.62	5306.55	245.89	5294.65	0.0464412	467.66	8223.75	462.3	8220.35	0.0562385	124.62	3987.35	118.59	3983.1	0.0297733	2928.57	33167	2915.84	33155.1	0.0879454	3546.31	3722.15	3540.95	3718.75	0.952188	14764.8	16915	14758.8	16910.8	0.872745	3288.36	1572.5	3275.63	1560.6
2.68	10.2	18.09	12.75			106.53	1714.45	101.17	1711.05	0.0591274	213.06	3371.1	207.03	3366.85	0.0614907	345.05	3315.85	332.32	3303.95	0.100583	593.62	13205.6	588.26	13202.2	0.0445577	113.23	3139.9	107.2	3135.65	0.0341875	1470.65	25560.4	1457.92	25548.5	0.0570648	571.51	2173.45	566.15	2170.05	0.260893	2155.39	4445.5	2149.36	4441.25	0.483954	143.38	1154.3	130.65	1142.4
5.36	17	-8.04	-12.75			151.42	2499.85	146.06	2496.45	0.0585071	196.31	2797.35	190.28	2793.1	0.068125	144.05	2825.4	131.32	2813.5	0.046675	381.23	11736.8	375.87	11733.4	0.0320342	529.3	13539.7	523.27	13535.5	0.0386592	237.18	3856.45	224.45	3844.55	0.0583813	3195.9	3755.3	3190.54	3751.9	0.85038	371.18	2845.8	365.15	2841.55	0.128504	917.9	1986.45	905.17	1974.55
12.06	35.7	13.4	-5.1			523.27	5457	517.91	5453.6	0.0949666	91.79	2174.3	85.76	2170.05	0.0395198	953.41	11807.4	940.68	11795.5	0.0797491	183.58	4548.35	178.22	4544.95	0.0392128	1250.22	20609.1	1244.19	20604.8	0.0603834	231.82	12333.5	219.09	12321.6	0.017781	1731.28	3650.75	1725.92	3647.35	0.473198	454.93	1424.6	448.9	1420.35	0.316049	6840.7	9440.1	6827.97	9428.2
6.03	25.5	-7.37	5.95			937.33	14780.7	931.97	14777.3	0.0630677	219.76	4680.95	213.73	4676.7	0.045701	160.8	1488.35	148.07	1476.45	0.100288	110.55	1644.75	105.19	1641.35	0.0640875	237.85	6152.3	231.82	6148.05	0.0377063	90.45	1095.65	77.72	1083.75	0.071714	287.43	669.8	282.07	666.4	0.423274	2089.06	5025.2	2083.03	5020.95	0.414868	7015.57	6437.9	7002.84	6426
-0.67	3.4	6.03	3.4			493.79	7250.5	488.43	7247.1	0.0673966	106.53	2398.7	100.5	2394.45	0.0419721	667.99	9712.95	655.26	9701.05	0.0675453	777.2	5635.5	771.84	5632.1	0.137043	105.19	1515.55	99.16	1511.3	0.0656124	45.56	699.55	32.83	687.65	0.0477423	3984.49	6116.6	3979.13	6113.2	0.650908	775.86	6928.35	769.83	6924.1	0.111181	340.36	748	327.63	736.1
-7.37	0.85	2.01	-16.15			450.91	8699.75	445.55	8696.35	0.0512341	495.8	5122.1	489.77	5117.85	0.0956984	1437.15	33452.6	1424.42	33440.7	0.0425954	382.57	13089.2	377.21	13085.8	0.0288259	124.62	3414.45	118.59	3410.2	0.0347751	348.4	4881.55	335.67	4869.65	0.068931	4846.11	7293	4840.75	7289.6	0.664062	4058.19	8236.5	4052.16	8232.25	0.49223	187.6	1459.45	174.87	1447.55
-0.67	0	4.02	2.55			2.01	117.3	-3.35	113.9	-0.0294118	212.39	4158.2	206.36	4153.95	0.049678	106.53	1792.65	93.8	1780.75	0.0526744	51.59	1372.75	46.23	1369.35	0.0337605	48.91	1206.15	42.88	1201.9	0.0356768	439.52	7461.3	426.79	7449.4	0.0572919	391.28	893.35	385.92	889.95	0.433642	2428.75	6817.85	2422.72	6813.6	0.355571	3977.12	7589.65	3964.39	7577.75
10.72	28.05	14.74	20.4			369.17	5330.35	363.81	5326.95	0.0682961	588.93	11848.2	582.9	11844	0.049215	332.32	4344.35	319.59	4332.45	0.0737666	460.96	7828.5	455.6	7825.1	0.0582229	32.16	671.5	26.13	667.25	0.0391607	25.46	685.1	12.73	673.2	0.0189097	1053.91	2057.85	1048.55	2054.45	0.51038	5526.16	4556	5520.13	4551.75	1.21275	964.8	3588.7	952.07	3576.8
-4.02	11.05	3.35	19.55			410.71	6515.25	405.35	6511.85	0.0622481	130.65	2876.4	124.62	2872.15	0.0433891	3049.17	34619.7	3036.44	34607.8	0.0877386	13.4	340	8.04	336.6	0.0238859	720.25	18624.3	714.22	18620	0.0383576	81.07	4322.25	68.34	4310.35	0.0158549	8710	10858.8	8704.64	10855.4	0.801872	71.69	191.25	65.66	187	0.351123	404.68	1294.55	391.95	1282.65
-18.76	4.25	3.35	19.55			130.65	2059.55	125.29	2056.15	0.0609343	168.84	3125.45	162.81	3121.2	0.0521626	28.14	367.2	15.41	355.3	0.0433718	52.26	963.9	46.9	960.5	0.0488287	372.52	11528.6	366.49	11524.4	0.0318014	293.46	5435.75	280.73	5423.85	0.0517584	1543.01	3740	1537.65	3736.6	0.41151	6274.55	2798.2	6268.52	2793.95	2.2436	3821.68	7534.4	3808.95	7522.5
6.7	10.2	30.15	0.85			253.26	4102.1	247.9	4098.7	0.0604826	192.96	10223	186.93	10218.8	0.0182928	274.03	2596.75	261.3	2584.85	0.101089	140.7	3623.55	135.34	3620.15	0.0373852	20.77	455.6	14.74	451.35	0.0326576	964.8	21899.4	952.07	21887.5	0.0434983	2678.66	3048.95	2673.3	3045.55	0.877772	237.18	902.7	231.15	898.45	0.257276	2087.05	4274.65	2074.32	4262.75
3.35	53.55	26.13	19.55			831.47	17190.4	826.11	17187	0.048066	447.56	3263.15	441.53	3258.9	0.135484	24.12	863.6	11.39	851.7	0.0133733	185.59	3151.8	180.23	3148.4	0.0572449	610.37	4761.7	604.34	4757.45	0.12703	34.84	564.4	22.11	552.5	0.0400181	5766.69	9520	5761.33	9516.6	0.605398	3909.45	5536.05	3903.42	5531.8	0.705633	1962.43	3935.5	1949.7	3923.6
5.36	36.55	26.13	10.2			187.6	2012.8	182.24	2009.4	0.0906937	134.67	5820.8	128.64	5816.55	0.0221162	691.44	7314.25	678.71	7302.35	0.0929441	52.93	1110.1	47.57	1106.7	0.0429836	700.15	8279	694.12	8274.75	0.0838841	118.59	2542.35	105.86	2530.45	0.0418345	476.37	2155.6	471.01	2152.2	0.21885	1433.8	3696.65	1427.77	3692.4	0.386678	278.05	2240.6	265.32	2228.7
7.37	3.4	-8.71	-22.95			228.47	6329.1	223.11	6325.7	0.0352704	179.56	1603.1	173.53	1598.85	0.108534	489.1	5820.8	476.37	5808.9	0.0820069	479.72	5093.2	474.36	5089.8	0.0931982	921.25	32733.5	915.22	32729.2	0.0279634	120.6	3686.45	107.87	3674.55	0.029356	1160.44	2937.6	1155.08	2934.2	0.393661	6532.5	6705.65	6526.47	6701.4	0.973896	521.26	1271.6	508.53	1259.7
-1.34	-30.6	15.41	-3.4			923.93	6052	918.57	6048.6	0.151865	492.45	8296	486.42	8291.75	0.0586631	359.12	4920.65	346.39	4908.75	0.0705658	1063.29	16449.2	1057.93	16445.8	0.0643283	963.46	12535.8	957.43	12531.5	0.0764016	297.48	6023.1	284.75	6011.2	0.0473699	249.24	763.3	243.88	759.9	0.320937	4338.25	5145.05	4332.22	5140.8	0.842713	4925.17	7774.95	4912.44	7763.05
20.77	5.95	18.09	-10.2			362.47	7950.9	357.11	7947.5	0.0449336	540.69	7533.55	534.66	7529.3	0.0710106	782.56	12796.8	769.83	12784.9	0.060214	140.7	1539.35	135.34	1535.95	0.0881148	398.65	5924.5	392.62	5920.25	0.0663181	96.48	2071.45	83.75	2059.55	0.0406642	310.21	1100.75	304.85	1097.35	0.277806	583.57	1017.45	577.54	1013.2	0.570016	343.04	1058.25	330.31	1046.35
-4.69	-5.95	11.39	-30.6			231.15	10059.8	225.79	10056.4	0.0224524	51.59	1187.45	45.56	1183.2	0.0385057	35.51	760.75	22.78	748.85	0.03042	473.69	6947.05	468.33	6943.65	0.0674472	130.65	2599.3	124.62	2595.05	0.0480222	702.83	9971.35	690.1	9959.45	0.069291	704.84	2130.95	699.48	2127.55	0.328773	548.73	1604.8	542.7	1600.55	0.339071	52.93	817.7	40.2	805.8
9.38	-17	-7.37	-36.55			830.13	14709.2	824.77	14705.8	0.0560847	152.76	2013.65	146.73	2009.4	0.0730218	19.43	585.65	6.7	573.75	0.0116776	494.46	7157	489.1	7153.6	0.0683712	136.01	1960.95	129.98	1956.7	0.0664282	705.51	11793.8	692.78	11781.9	0.0588004	9162.25	4505.85	9156.89	4502.45	2.03376	2966.09	8163.4	2960.06	8159.15	0.36279	8662.43	12484	8649.7	12472.1
14.07	2.55	6.7	-20.4			265.32	4459.95	259.96	4456.55	0.0583321	503.84	8444.75	497.81	8440.5	0.0589787	251.25	2949.5	238.52	2937.6	0.0811955	949.39	14152.5	944.03	14149.1	0.0667201	113.9	2843.25	107.87	2839	0.0379958	124.62	2420.8	111.89	2408.9	0.0464486	3430.4	6255.15	3425.04	6251.75	0.547853	112.56	435.2	106.53	430.95	0.247198	178.22	372.3	165.49	360.4
26.8	-19.55	1.34	-5.95			160.13	1373.6	154.77	1370.2	0.112954	196.31	2254.2	190.28	2249.95	0.0845708	23.45	1023.4	10.72	1011.5	0.0105981	804.67	13501.4	799.31	13498	0.0592169	374.53	2537.25	368.5	2533	0.14548	596.3	7735.85	583.57	7723.95	0.0755533	234.5	697	229.14	693.6	0.330363	2018.04	3224.05	2012.01	3219.8	0.624887	10214.2	8585.85	10201.5	8573.95
-6.7	0	16.75	-15.3			831.47	17836.4	826.11	17833	0.0463248	114.57	2152.2	108.54	2147.95	0.0505319	-0.67	255	-13.4	243.1	-0.0551213	48.91	1739.95	43.55	1736.55	0.0250785	58.29	516.8	52.26	512.55	0.101961	960.11	17640.9	947.38	17629	0.0537399	3292.38	3908.3	3287.02	3904.9	0.841768	3836.42	2858.55	3830.39	2854.3	1.34197	995.62	1562.3	982.89	1550.4
2.68	-0.85	-2.68	11.9			412.72	10158.4	407.36	10155	0.0401142	280.73	912.05	274.7	907.8	0.3026	306.86	4193.05	294.13	4181.15	0.0703467	402	6242.4	396.64	6239	0.0635743	11.39	179.35	5.36	175.1	0.0306111	150.75	7802.15	138.02	7790.25	0.017717	1189.92	2600.15	1184.56	2596.75	0.45617	475.03	1754.4	469	1750.15	0.267977	428.13	1792.65	415.4	1780.75
28.14	-6.8	6.03	0.85			438.85	4240.65	433.49	4237.25	0.102305	100.5	2000.9	94.47	1996.65	0.0473143	79.73	1629.45	67	1617.55	0.0414207	337.68	3971.2	332.32	3967.8	0.0837542	880.38	16212.1	874.35	16207.9	0.0539461	7.37	785.4	-5.36	773.5	-0.00692954	276.04	1263.1	270.68	1259.7	0.214877	4213.63	5907.5	4207.6	5903.25	0.71276	1252.23	4394.5	1239.5	4382.6
19.43	11.05	7.37	18.7			36.18	538.9	30.82	535.5	0.0575537	26.8	200.6	20.77	196.35	0.10578	181.57	2204.9	168.84	2193	0.0769904	74.37	459.85	69.01	456.45	0.151189	40.87	1144.1	34.84	1139.85	0.0305654	94.47	1236.75	81.74	1224.85	0.0667347	2323.56	3228.3	2318.2	3224.9	0.718844	377.88	2019.6	371.85	2015.35	0.184509	2119.88	1989	2107.15	1977.1
16.08	37.4	23.45	8.5			41.54	277.95	36.18	274.55	0.131779	42.88	447.95	36.85	443.7	0.0830516	42.88	1869.15	30.15	1857.25	0.0162337	89.78	1567.4	84.42	1564	0.053977	302.17	7345.7	296.14	7341.45	0.0403381	86.43	846.6	73.7	834.7	0.0882952	196.31	580.55	190.95	577.15	0.33085	6931.15	6301.9	6925.12	6297.65	1.09964	688.09	844.05	675.36	832.15
2.68	37.4	40.2	41.65			107.2	580.55	101.84	577.15	0.176453	276.04	4533.05	270.01	4528.8	0.0596207	56.95	1123.7	44.22	1111.8	0.0397733	77.72	1899.75	72.36	1896.35	0.0381575	235.17	4227.9	229.14	4223.65	0.0542517	136.68	1966.9	123.95	1955	0.0634015	1850.54	2712.35	1845.18	2708.95	0.681142	70.35	430.95	64.32	426.7	0.150738	69.01	150.45	56.28	138.55
-10.72	22.95	13.4	-34.85			314.9	4115.7	309.54	4112.3	0.0752717	182.91	2545.75	176.88	2541.5	0.0695967	14.07	181.05	1.34	169.15	0.00792196	99.16	1177.25	93.8	1173.85	0.079908	44.89	167.45	38.86	163.2	0.238113	406.69	10518.8	393.96	10506.9	0.0374954	111.89	229.5	106.53	226.1	0.471163	4419.99	5532.65	4413.96	5528.4	0.798415	3447.15	2809.25	3434.42	2797.35
-14.07	-4.25	12.73	-28.9			37.52	167.45	32.16	164.05	0.196038	393.96	2885.75	387.93	2881.5	0.134628	381.9	4401.3	369.17	4389.4	0.0841049	392.62	12528.2	387.26	12524.8	0.0309195	513.22	8752.45	507.19	8748.2	0.0579765	78.39	1720.4	65.66	1708.5	0.0384314	2303.46	6227.95	2298.1	6224.55	0.369199	1275.68	2152.2	1269.65	2147.95	0.591098	5418.29	8243.3	5405.56	8231.4
20.1	-2.55	0	13.6			302.84	6150.6	297.48	6147.2	0.0483928	351.08	6669.1	345.05	6664.85	0.0517716	879.04	12094.7	866.31	12082.8	0.0716978	136.01	1071.85	130.65	1068.45	0.12228	217.75	6409	211.72	6404.75	0.0330567	223.78	4015.4	211.05	4003.5	0.0527164	201.67	1258.85	196.31	1255.45	0.156366	170.85	278.8	164.82	274.55	0.600328	6556.62	10540.9	6543.89	10529
8.04	-14.45	32.16	16.15			259.29	3102.5	253.93	3099.1	0.0819367	73.03	818.55	67	814.3	0.0822793	514.56	9354.25	501.83	9342.35	0.0537156	153.43	2985.2	148.07	2981.8	0.0496579	224.45	6480.4	218.42	6476.15	0.0337268	647.22	16524.8	634.49	16512.9	0.0384239	472.35	1431.4	466.99	1428	0.327024	740.35	1343	734.32	1338.75	0.548512	78.39	340.85	65.66	328.95
-10.05	-10.2	22.11	7.65			269.34	3426.35	263.98	3422.95	0.0771206	65.66	885.7	59.63	881.45	0.0676499	12.06	230.35	-0.67	218.45	-0.00306706	34.17	646	28.81	642.6	0.0448335	119.26	3109.3	113.23	3105.05	0.0364664	8.04	664.7	-4.69	652.8	-0.00718444	119.93	553.35	114.57	549.95	0.208328	137.35	165.75	131.32	161.5	0.813127	2499.77	4153.1	2487.04	4141.2
25.46	2.55	22.78	7.65			110.55	1229.1	105.19	1225.7	0.0858203	120.6	1524.9	114.57	1520.65	0.0753428	1568.47	32351.9	1555.74	32340	0.0481058	72.36	670.65	67	667.25	0.100412	117.92	2554.25	111.89	2550	0.0438784	-1.34	732.7	-14.07	720.8	-0.01952	1356.08	2130.95	1350.72	2127.55	0.634871	306.19	594.15	300.16	589.9	0.508832	438.85	986	426.12	974.1
4.69	17	10.72	0.85			282.07	4686.9	276.71	4683.5	0.0590819	232.49	8436.25	226.46	8432	0.0268572	213.73	2720.85	201	2708.95	0.0741985	66.33	2538.1	60.97	2534.7	0.0240541	212.39	8653	206.36	8648.75	0.0238601	208.37	3898.95	195.64	3887.05	0.0503312	3132.25	4316.3	3126.89	4312.9	0.725009	799.31	2754	793.28	2749.75	0.288492	3145.65	6153.15	3132.92	6141.25
14.07	14.45	6.7	7.65			14.74	430.1	9.38	426.7	0.0219827	150.75	1967.75	144.72	1963.5	0.0737051	1214.71	10784.8	1201.98	10772.9	0.111574	255.94	3908.3	250.58	3904.9	0.0641707	116.58	1881.05	110.55	1876.8	0.0589035	231.15	3916.8	218.42	3904.9	0.0559349	508.53	653.65	503.17	650.25	0.77381	2188.22	6482.1	2182.19	6477.85	0.336869	3361.39	7395	3348.66	7383.1
11.39	18.7	-8.71	13.6			-10.72	173.4	-16.08	170	-0.0945882	67	1818.15	60.97	1813.9	0.0336127	257.95	3705.15	245.22	3693.25	0.0663968	8.71	115.6	3.35	112.2	0.0298574	215.07	4285.7	209.04	4281.45	0.0488246	824.77	17187	812.04	17175.1	0.0472801	4465.55	5877.75	4460.19	5874.35	0.759265	1167.14	1065.9	1161.11	1061.65	1.09368	4586.15	5747.7	4573.42	5735.8
4.02	-0.85	-2.68	19.55			798.64	4875.6	793.28	4872.2	0.162818	302.84	7631.3	296.81	7627.05	0.0389154	1691.08	19684.3	1678.35	19672.4	0.085315	396.64	17389.3	391.28	17385.9	0.0225056	213.73	4406.4	207.7	4402.15	0.0471815	46.9	915.45	34.17	903.55	0.0378175	186.26	572.05	180.9	568.65	0.318122	2119.88	3316.7	2113.85	3312.45	0.638153	186.93	815.15	174.2	803.25
9.38	-3.4	-16.75	22.1			595.63	6698	590.27	6694.6	0.0881711	198.99	4706.45	192.96	4702.2	0.0410361	322.94	1957.55	310.21	1945.65	0.159438	91.79	1419.5	86.43	1416.1	0.0610338	290.78	6803.4	284.75	6799.15	0.0418802	785.24	11142.7	772.51	11130.8	0.0694029	5579.09	7610.9	5573.73	7607.5	0.732663	355.1	1481.55	349.07	1477.3	0.236289	1918.21	4013.7	1905.48	4001.8
8.04	6.8	1.34	24.65			560.79	10070	555.43	10066.6	0.0551755	1235.48	19384.2	1229.45	19380	0.0634393	404.68	3785.9	391.95	3774	0.103855	456.94	9990.9	451.58	9987.5	0.0452145	40.2	969.85	34.17	965.6	0.0353873	24.12	308.55	11.39	296.65	0.0383954	5812.92	5791.05	5807.56	5787.65	1.00344	1303.15	1906.55	1297.12	1902.3	0.681869	611.04	940.1	598.31	928.2
3.35	-11.9	-14.07	20.4			120.6	1826.65	115.24	1823.25	0.0632058	176.88	1685.55	170.85	1681.3	0.101618	783.9	10208.5	771.17	10196.6	0.0756301	37.52	539.75	32.16	536.35	0.0599608	1802.97	30676.5	1796.94	30672.2	0.0585852	1161.11	6664	1148.38	6652.1	0.172634	99.83	273.7	94.47	270.3	0.349501	212.39	464.1	206.36	459.85	0.448755	7364.64	8329.15	7351.91	8317.25
2.01	13.6	-7.37	4.25			552.75	7988.3	547.39	7984.9	0.0685531	385.25	7569.25	379.22	7565	0.0501282	112.56	4345.2	99.83	4333.3	0.0230379	98.49	1824.95	93.13	1821.55	0.0511268	838.84	11355.2	832.81	11351	0.0733692	1319.23	16735.7	1306.5	16723.8	0.0781222	197.65	1040.4	192.29	1037	0.185429	675.36	1466.25	669.33	1462	0.457818	3262.9	6584.1	3250.17	6572.2
-12.73	-1.7	0.67	-3.4			136.68	1473.05	131.32	1469.65	0.0893546	86.43	990.25	80.4	986	0.0815416	69.01	1245.25	56.28	1233.35	0.0456318	1209.35	13266	1203.99	13262.6	0.0907808	537.34	2753.15	531.31	2748.9	0.193281	76.38	1820.7	63.65	1808.8	0.0351891	926.61	1702.55	921.25	1699.15	0.542183	333.66	1928.65	327.63	1924.4	0.17025	8283.21	11030.5	8270.48	11018.6
17.42	38.25	-5.36	17			120.6	1236.75	115.24	1233.35	0.0934366	206.36	3966.95	200.33	3962.7	0.0505539	1503.48	14418.6	1490.75	14406.7	0.103476	282.07	6116.6	276.71	6113.2	0.0452643	381.23	3059.15	375.2	3054.9	0.122819	46.23	2065.5	33.5	2053.6	0.0163128	1908.83	2476.9	1903.47	2473.5	0.769545	840.85	3521.55	834.82	3517.3	0.237347	2730.92	9030.4	2718.19	9018.5
7.37	-20.4	16.75	26.35			188.27	4239.8	182.91	4236.4	0.0431758	322.27	5533.5	316.24	5529.25	0.057194	1190.59	28962.1	1177.86	28950.2	0.0406857	281.4	4845	276.04	4841.6	0.0570142	498.48	7444.3	492.45	7440.05	0.0661891	16.75	948.6	4.02	936.7	0.00429166	633.15	3308.2	627.79	3304.8	0.189963	3004.28	4241.5	2998.25	4237.25	0.707593	142.04	658.75	129.31	646.85
20.77	10.2	13.4	-3.4			198.99	5617.65	193.63	5614.25	0.034489	316.91	5071.1	310.88	5066.85	0.0613557	633.15	13674.8	620.42	13662.9	0.0454091	30.15	2260.15	24.79	2256.75	0.0109848	104.52	2255.05	98.49	2250.8	0.0437578	272.69	5066.85	259.96	5054.95	0.0514268	1614.7	4039.2	1609.34	4035.8	0.398766	7759.27	6879.05	7753.24	6874.8	1.12778	383.24	6054.55	370.51	6042.65
2.68	-3.4	-11.39	11.9			85.76	966.45	80.4	963.05	0.0834848	177.55	2489.65	171.52	2485.4	0.069011	515.23	7139.15	502.5	7127.25	0.0705041	520.59	5164.6	515.23	5161.2	0.0998276	213.06	2291.6	207.03	2287.35	0.0905109	357.78	4444.65	345.05	4432.75	0.0778411	151.42	541.45	146.06	538.05	0.271462	3735.25	7106	3729.22	7101.75	0.525113	2519.2	3774	2506.47	3762.1
21.44	32.3	6.03	35.7			294.8	6407.3	289.44	6403.9	0.0451975	54.27	467.5	48.24	463.25	0.104134	49.58	514.25	36.85	502.35	0.0733552	193.63	3258.05	188.27	3254.65	0.0578465	313.56	5162.05	307.53	5157.8	0.0596243	123.95	2302.65	111.22	2290.75	0.0485518	530.64	1688.95	525.28	1685.55	0.311637	355.77	1187.45	349.74	1183.2	0.295588	1962.43	5281.9	1949.7	5270
13.4	-1.7	-15.41	0.85			39.53	366.35	34.17	362.95	0.0941452	562.13	7223.3	556.1	7219.05	0.0770323	180.23	2127.55	167.5	2115.65	0.0791719	1166.47	20275.1	1161.11	20271.7	0.0572774	20.77	1212.95	14.74	1208.7	0.0121949	92.46	3072.75	79.73	3060.85	0.0260483	1530.28	2496.45	1524.92	2493.05	0.611668	1786.89	4638.45	1780.86	4634.2	0.384286	1856.57	3865.8	1843.84	3853.9
4.69	-5.95	-10.72	3.4			186.93	2428.45	181.57	2425.05	0.0748727	12.73	736.95	6.7	732.7	0.00914426	87.1	552.5	74.37	540.6	0.137569	180.9	2134.35	175.54	2130.95	0.0823764	560.79	15238.8	554.76	15234.5	0.0364146	27.47	664.7	14.74	652.8	0.0225797	152.09	324.7	146.73	321.3	0.456676	147.4	432.65	141.37	428.4	0.329995	715.56	1955.85	702.83	1943.95
18.76	11.05	-10.72	-1.7			88.44	1425.45	83.08	1422.05	0.0584227	85.09	1444.15	79.06	1439.9	0.0549066	71.02	1427.15	58.29	1415.25	0.0411871	241.2	4725.15	235.84	4721.75	0.0499476	133.33	1518.95	127.3	1514.7	0.084043	288.77	5043.05	276.04	5031.15	0.0548662	4734.22	10017.2	4728.86	10013.8	0.472234	8833.95	6085.15	8827.92	6080.9	1.45175	4197.55	4962.3	4184.82	4950.4
-0.67	14.45	-9.38	-15.3			125.96	1589.5	120.6	1586.1	0.0760356	572.18	14076.9	566.15	14072.6	0.0402305	8.71	339.15	-4.02	327.25	-0.0122842	558.78	8064.8	553.42	8061.4	0.0686506	27.47	952	21.44	947.75	0.022622	98.49	1811.35	85.76	1799.45	0.047659	2228.42	3371.95	2223.06	3368.55	0.659946	3184.51	5789.35	3178.48	5785.1	0.549425	6948.57	10054.7	6935.84	10042.8
9.38	-18.7	-16.75	18.7			112.56	1620.1	107.2	1616.7	0.0663079	690.77	15120.7	684.74	15116.5	0.0452977	115.91	1752.7	103.18	1740.8	0.0592716	81.07	4474.4	75.71	4471	0.0169336	875.02	17112.2	868.99	17108	0.0507945	99.83	1315.8	87.1	1303.9	0.0667996	862.96	3103.35	857.6	3099.95	0.27665	1250.89	7478.3	1244.86	7474.05	0.166558	11706.2	9431.6	11693.5	9419.7
6.03	-18.7	-12.73	18.7			1034.48	11306.7	1029.12	11303.3	0.091046	570.17	8355.5	564.14	8351.25	0.0675516	657.27	15414.8	644.54	15402.9	0.0418454	49.58	888.25	44.22	884.85	0.0499746	172.86	2839.85	166.83	2835.6	0.0588341	388.6	9721.45	375.87	9709.55	0.0387114	7609.19	7504.65	7603.83	7501.25	1.01368	2403.29	4422.55	2397.26	4418.3	0.542575	741.69	1590.35	728.96	1578.45
16.75	0.85	3.35	22.95			158.79	4233	153.43	4229.6	0.0362753	176.21	4530.5	170.18	4526.25	0.0375985	381.23	5037.95	368.5	5026.05	0.073318	521.26	7882.05	515.9	7878.65	0.0654808	408.03	7156.15	402	7151.9	0.0562088	32.83	1076.1	20.1	1064.2	0.0188874	4245.79	8147.25	4240.43	8143.85	0.520691	3685.67	6783	3679.64	6778.75	0.54282	391.95	1725.5	379.22	1713.6
-5.36	3.4	3.35	16.15			193.63	3570	188.27	3566.6	0.052787	160.8	4363.9	154.77	4359.65	0.0355006	18.76	182.75	6.03	170.85	0.0352941	4.02	129.2	-1.34	125.8	-0.0106518	69.01	1816.45	62.98	1812.2	0.0347533	292.12	5493.55	279.39	5481.65	0.0509682	1718.55	8212.7	1713.19	8209.3	0.208689	701.49	3058.3	695.46	3054.05	0.227717	49.58	734.4	36.85	722.5
8.71	1.7	-14.07	-5.95			68.34	872.95	62.98	869.55	0.0724283	975.52	16349.8	969.49	16345.5	0.0593122	318.92	8475.35	306.19	8463.45	0.0361779	399.99	2763.35	394.63	2759.95	0.142984	491.11	7297.25	485.08	7293	0.0665131	140.7	3426.35	127.97	3414.45	0.0374789	3199.92	8160.85	3194.56	8157.45	0.391613	1072.67	1985.6	1066.64	1981.35	0.53834	13618.4	15005.1	13605.7	14993.2
22.11	10.2	18.76	0.85			46.23	3003.9	40.87	3000.5	0.0136211	152.09	2617.15	146.06	2612.9	0.0558996	594.29	9758.85	581.56	9746.95	0.0596658	793.28	10058	787.92	10054.6	0.0783641	243.88	4700.5	237.85	4696.25	0.0506468	161.47	3884.5	148.74	3872.6	0.0384083	2007.32	2009.4	2001.96	2006	0.997986	3355.36	6582.4	3349.33	6578.15	0.50916	82.41	242.25	69.68	230.35
6.03	34.85	-6.03	39.1			125.96	1854.7	120.6	1851.3	0.0651434	360.46	4474.4	354.43	4470.15	0.0792882	25.46	224.4	12.73	212.5	0.0599059	430.81	6443.85	425.45	6440.45	0.066059	283.41	6711.6	277.38	6707.35	0.0413546	106.53	1003	93.8	991.1	0.0946423	9311.66	10493.2	9306.3	10489.8	0.887176	2734.94	5145.05	2728.91	5140.8	0.530834	77.05	353.6	64.32	341.7
-15.41	-20.4	14.74	11.9			81.74	1226.55	76.38	1223.15	0.0624453	434.83	5865.85	428.8	5861.6	0.0731541	359.12	6841.65	346.39	6829.75	0.0507178	159.46	3663.5	154.1	3660.1	0.0421027	3012.99	16656.6	3006.96	16652.3	0.180573	1142.35	24183.4	1129.62	24171.5	0.0467335	287.43	1509.6	282.07	1506.2	0.187273	7182.4	11762.3	7176.37	11758	0.610337	520.59	1297.95	507.86	1286.05
10.72	15.3	18.09	27.2			213.73	2774.4	208.37	2771	0.0751967	25.46	738.65	19.43	734.4	0.026457	83.75	602.65	71.02	590.75	0.12022	39.53	781.15	34.17	777.75	0.0439344	592.28	14705.9	586.25	14701.6	0.0398765	260.63	3216.4	247.9	3204.5	0.07736	12819.1	14549.5	12813.7	14546.1	0.880906	657.27	6372.45	651.24	6368.2	0.102264	1149.72	5022.65	1136.99	5010.75
4.69	6.8	6.03	24.65			227.8	3756.15	222.44	3752.75	0.0592739	811.37	3596.35	805.34	3592.1	0.224198	229.81	3263.15	217.08	3251.25	0.0667682	96.48	1753.55	91.12	1750.15	0.0520641	462.97	12722.8	456.94	12718.5	0.0359271	32.83	322.15	20.1	310.25	0.0647865	1746.69	4480.35	1741.33	4476.95	0.388955	245.89	3215.55	239.86	3211.3	0.0746925	10074.1	15396.9	10061.4	15385
18.09	20.4	4.69	-9.35			471.68	4243.2	466.32	4239.8	0.109986	1238.83	10568.1	1232.8	10563.9	0.1167	121.27	1743.35	108.54	1731.45	0.0626873	37.52	651.95	32.16	648.55	0.0495875	1104.16	18674.5	1098.13	18670.2	0.0588171	18.76	351.05	6.03	339.15	0.0177797	125.96	489.6	120.6	486.2	0.248046	1619.39	5388.15	1613.36	5383.9	0.299664	1172.5	3125.45	1159.77	3113.55
-10.05	16.15	-1.34	22.95			734.99	5585.35	729.63	5581.95	0.130712	42.88	583.95	36.85	579.7	0.0635674	1421.74	36629.9	1409.01	36618	0.0384786	1081.38	16994.1	1076.02	16990.7	0.0633299	1215.38	23953	1209.35	23948.8	0.0504974	331.65	9213.15	318.92	9201.25	0.0346605	564.14	1586.1	558.78	1582.7	0.353055	4816.63	10799.2	4810.6	10795	0.445634	8150.55	11273.6	8137.82	11261.7
-6.7	-22.1	-2.68	4.25			539.35	2941.85	533.99	2938.45	0.181725	308.2	4171.8	302.17	4167.55	0.0725054	595.63	9678.95	582.9	9667.05	0.0602976	27.47	402.05	22.11	398.65	0.0554622	186.93	8013.8	180.9	8009.55	0.0225855	47.57	509.15	34.84	497.25	0.0700654	9272.13	16589.5	9266.77	16586.1	0.558707	3235.43	3262.3	3229.4	3258.05	0.991206	13032.8	17240.6	13020.1	17228.7
2.01	32.3	14.74	21.25			607.69	6079.2	602.33	6075.8	0.0991359	242.54	3955.9	236.51	3951.65	0.0598509	166.16	2595.05	153.43	2583.15	0.0593965	499.82	5513.95	494.46	5510.55	0.0897297	142.71	3526.65	136.68	3522.4	0.0388031	134.67	4573	121.94	4561.1	0.0267348	221.77	930.75	216.41	927.35	0.233364	389.27	2113.95	383.24	2109.7	0.181656	1234.14	2763.35	1221.41	2751.45
7.37	14.45	15.41	11.05			170.18	6792.35	164.82	6788.95	0.0242777	155.44	2091.85	149.41	2087.6	0.0715702	592.95	10699	580.22	10687.1	0.0542916	62.31	646	56.95	642.6	0.0886243	235.84	3879.4	229.81	3875.15	0.0593035	58.96	1079.5	46.23	1067.6	0.0433027	223.11	878.9	217.75	875.5	0.248715	8984.03	5070.25	8978	5066	1.77221	344.38	474.3	331.65	462.4
14.07	-12.75	20.77	3.4			46.23	2298.4	40.87	2295	0.0178083	624.44	13426.6	618.41	13422.4	0.0460732	477.04	6382.65	464.31	6370.75	0.0728815	65.66	2142.85	60.3	2139.45	0.0281848	107.87	3494.35	101.84	3490.1	0.0291797	773.18	11348.4	760.45	11336.5	0.0670798	1078.03	4157.35	1072.67	4153.95	0.258229	544.71	1652.4	538.68	1648.15	0.326839	4331.55	9738.45	4318.82	9726.55
46.23	45.05	11.39	21.25			18.09	964.75	12.73	961.35	0.0132418	188.27	1020.85	182.24	1016.6	0.179264	103.18	1749.3	90.45	1737.4	0.0520606	89.78	1970.3	84.42	1966.9	0.0429203	105.86	3424.65	99.83	3420.4	0.0291866	80.4	936.7	67.67	924.8	0.0731726	4058.19	6814.45	4052.83	6811.05	0.595037	1433.13	5243.65	1427.1	5239.4	0.272379	343.71	1130.5	330.98	1118.6
15.41	10.2	6.03	27.2			518.58	11244.7	513.22	11241.3	0.0456549	79.73	680.85	73.7	676.6	0.108927	252.59	5433.2	239.86	5421.3	0.044244	101.17	2905.3	95.81	2901.9	0.0330163	168.17	4207.5	162.14	4203.25	0.0385749	254.6	2657.1	241.87	2645.2	0.0914373	260.63	1252.9	255.27	1249.5	0.204298	4516.47	7555.65	4510.44	7551.4	0.597299	7045.72	12047.9	7032.99	12036
-4.02	-11.9	4.02	26.35			77.72	1146.65	72.36	1143.25	0.0632932	320.26	4085.1	314.23	4080.85	0.0770011	1323.25	12569.8	1310.52	12557.9	0.104358	160.8	3443.35	155.44	3439.95	0.0451867	695.46	11127.4	689.43	11123.1	0.0619815	48.91	610.3	36.18	598.4	0.0604612	5459.83	6271.3	5454.47	6267.9	0.870223	92.46	1320.9	86.43	1316.65	0.0656439	528.63	1569.1	515.9	1557.2
-5.36	-33.15	10.72	1.7			112.56	1813.05	107.2	1809.65	0.059238	282.07	3700.05	276.04	3695.8	0.0746902	70.35	634.1	57.62	622.2	0.0926069	294.8	12569.8	289.44	12566.4	0.0230328	336.34	7999.35	330.31	7995.1	0.0413141	243.21	3867.5	230.48	3855.6	0.059778	2638.46	4998.85	2633.1	4995.45	0.5271	1528.94	2918.9	1522.91	2914.65	0.522502	4214.97	5974.65	4202.24	5962.75
13.4	-19.55	0.67	16.15			653.25	5536.05	647.89	5532.65	0.117103	503.84	5871.8	497.81	5867.55	0.0848412	645.88	11052.6	633.15	11040.7	0.0573469	294.13	4199	288.77	4195.6	0.0688269	64.32	1959.25	58.29	1955	0.0298159	710.2	14873.3	697.47	14861.4	0.0469316	1314.54	3004.75	1309.18	3001.35	0.436197	2448.85	4093.6	2442.82	4089.35	0.597361	9421.54	12603	9408.81	12591.1
2.68	6.8	2.01	18.7			58.96	1417.8	53.6	1414.4	0.0378959	92.46	6471.05	86.43	6466.8	0.0133652	181.57	1799.45	168.84	1787.55	0.0944533	69.01	1066.75	63.65	1063.35	0.059858	26.13	319.6	20.1	315.35	0.0637387	16.08	986.85	3.35	974.95	0.00343607	234.5	913.75	229.14	910.35	0.251705	170.85	414.8	164.82	410.55	0.401461	1572.49	5286.15	1559.76	5274.25
8.71	-33.15	0.67	9.35			87.77	1291.15	82.41	1287.75	0.0639953	1050.56	10945.5	1044.53	10941.2	0.0954672	866.31	13637.4	853.58	13625.5	0.0626458	134.67	1685.55	129.31	1682.15	0.0768719	160.13	3575.95	154.1	3571.7	0.0431447	862.96	14626.8	850.23	14614.9	0.0581756	241.2	1631.15	235.84	1627.75	0.144887	9425.56	14366.7	9419.53	14362.5	0.655844	1757.41	4284	1744.68	4272.1
-8.71	-6.8	0	20.4			69.68	893.35	64.32	889.95	0.0722737	50.25	899.3	44.22	895.05	0.0494051	94.47	1048.9	81.74	1037	0.0788235	190.28	1769.7	184.92	1766.3	0.104693	8.04	323.85	2.01	319.6	0.00628911	311.55	2956.3	298.82	2944.4	0.101488	1222.08	1862.35	1216.72	1858.95	0.65452	1938.31	2543.2	1932.28	2538.95	0.761055	336.34	1811.35	323.61	1799.45
-0.67	-0.85	4.02	-13.6			638.51	9763.95	633.15	9760.55	0.0648683	40.87	1044.65	34.84	1040.4	0.0334871	144.05	2010.25	131.32	1998.35	0.0657142	227.8	3552.15	222.44	3548.75	0.0626812	64.32	2069.75	58.29	2065.5	0.0282208	20.1	166.6	7.37	154.7	0.0476406	9143.49	8614.75	9138.13	8611.35	1.06117	7546.88	8217.8	7540.85	8213.55	0.918099	194.3	460.7	181.57	448.8
9.38	13.6	-10.72	29.75			230.48	3238.5	225.12	3235.1	0.0695867	655.93	6170.15	649.9	6165.9	0.105402	77.72	368.9	64.99	357	0.182045	117.92	4405.55	112.56	4402.15	0.0255693	334.33	6976.8	328.3	6972.55	0.0470846	318.25	5376.25	305.52	5364.35	0.0569538	1794.26	5643.15	1788.9	5639.75	0.317195	980.21	2714.9	974.18	2710.65	0.35939	5113.44	7423.9	5100.71	7412
16.75	24.65	12.73	7.65			165.49	3622.7	160.13	3619.3	0.0442434	327.63	4356.25	321.6	4352	0.0738971	893.78	19608.7	881.05	19596.8	0.0449589	505.18	8335.95	499.82	8332.55	0.059984	15.41	1245.25	9.38	1241	0.00755842	275.37	6143.8	262.64	6131.9	0.0428317	311.55	1190	306.19	1186.6	0.25804	5400.2	5547.1	5394.17	5542.85	0.973176	776.53	1077.8	763.8	1065.9
12.73	-5.1	17.42	27.2			1504.82	15553.3	1499.46	15549.9	0.0964289	451.58	11713	445.55	11708.8	0.0380527	1002.99	19570.4	990.26	19558.5	0.0506307	256.61	5530.1	251.25	5526.7	0.0454611	73.03	2956.3	67	2952.05	0.0226961	192.29	4261.9	179.56	4250	0.0422494	1587.9	4689.45	1582.54	4686.05	0.337713	16445.2	21840.8	16439.2	21836.5	0.752828	2457.56	6520.35	2444.83	6508.45
1.34	11.9	6.7	-23.8			920.58	6443	915.22	6439.6	0.142124	180.23	2728.5	174.2	2724.25	0.0639442	274.7	4315.45	261.97	4303.55	0.060873	216.41	3474.8	211.05	3471.4	0.0607968	442.2	9655.15	436.17	9650.9	0.0451947	1800.96	15070.5	1788.23	15058.6	0.118751	26351.8	21219.4	26346.4	21216	1.24182	690.77	2992.85	684.74	2988.6	0.229117	726.28	1474.75	713.55	1462.85
-8.71	-10.2	16.75	10.2			741.02	8201.65	735.66	8198.25	0.0897338	46.23	543.15	40.2	538.9	0.0745964	146.73	1671.95	134	1660.05	0.0807205	166.16	4595.95	160.8	4592.55	0.0350132	23.45	1444.15	17.42	1439.9	0.0120981	46.9	1251.2	34.17	1239.3	0.027572	667.99	1382.95	662.63	1379.55	0.480323	8555.9	9380.6	8549.87	9376.35	0.911855	3124.88	4368.15	3112.15	4356.25
-2.01	0	0	11.05			183.58	2946.95	178.22	2943.55	0.0605459	548.73	3025.15	542.7	3020.9	0.179648	87.1	1890.4	74.37	1878.5	0.0395901	284.08	4706.45	278.72	4703.05	0.0592637	286.09	3353.25	280.06	3349	0.083625	22.78	627.3	10.05	615.4	0.0163308	1441.17	3411.9	1435.81	3408.5	0.421244	596.3	1832.6	590.27	1828.35	0.322843	5800.19	14462.8	5787.46	14450.9
18.09	6.8	-12.73	5.95			174.2	2438.65	168.84	2435.25	0.0693317	215.74	2978.4	209.71	2974.15	0.0705109	708.86	5783.4	696.13	5771.5	0.120615	85.09	2075.7	79.73	2072.3	0.0384742	174.2	4171.8	168.17	4167.55	0.0403522	58.96	1135.6	46.23	1123.7	0.0411409	1734.63	4215.15	1729.27	4211.75	0.410582	2061.59	6079.2	2055.56	6074.95	0.338367	7334.49	8586.7	7321.76	8574.8
20.77	9.35	-1.34	30.6			474.36	10893.6	469	10890.2	0.0430662	12.06	950.3	6.03	946.05	0.00637387	762.46	11250.6	749.73	11238.7	0.0667097	50.25	1328.55	44.89	1325.15	0.0338754	279.39	7650.85	273.36	7646.6	0.0357492	296.81	3323.5	284.08	3311.6	0.0857833	2218.37	4934.25	2213.01	4930.85	0.448809	6996.81	6989.55	6990.78	6985.3	1.00078	1788.9	1508.75	1776.17	1496.85
-1.34	-18.7	7.37	28.9			728.96	9270.1	723.6	9266.7	0.0780861	617.07	5150.15	611.04	5145.9	0.118743	104.52	1152.6	91.79	1140.7	0.0804681	696.8	6599.4	691.44	6596	0.104827	217.75	3524.1	211.72	3519.85	0.0601503	417.41	9490.25	404.68	9478.35	0.0426952	4846.11	5952.55	4840.75	5949.15	0.813688	999.64	1829.2	993.61	1824.95	0.544459	469.67	4288.25	456.94	4276.35
10.72	22.1	-8.71	39.95			58.96	963.9	53.6	960.5	0.0558043	11.39	175.95	5.36	171.7	0.0312172	63.65	2822.85	50.92	2810.95	0.0181149	26.13	727.6	20.77	724.2	0.0286799	130.65	2664.75	124.62	2660.5	0.0468408	186.93	3031.1	174.2	3019.2	0.0576974	2337.63	1452.65	2332.27	1449.25	1.60929	667.99	1576.75	661.96	1572.5	0.42096	483.07	1108.4	470.34	1096.5
23.45	-13.6	4.02	18.7			243.21	4063.85	237.85	4060.45	0.0585773	175.54	1811.35	169.51	1807.1	0.0938022	624.44	14267.2	611.71	14255.3	0.0429111	330.31	3502	324.95	3498.6	0.09288	26.13	1139	20.1	1134.75	0.0177132	74.37	3092.3	61.64	3080.4	0.0200104	167.5	525.3	162.14	521.9	0.310673	2527.24	6044.35	2521.21	6040.1	0.417412	1214.04	1879.35	1201.31	1867.45
18.76	-36.55	0.67	25.5			277.38	2805.85	272.02	2802.45	0.0970651	46.9	1779.9	40.87	1775.65	0.0230169	77.05	584.8	64.32	572.9	0.112271	26.8	461.55	21.44	458.15	0.0467969	436.17	11214.1	430.14	11209.9	0.0383716	570.17	8800.9	557.44	8789	0.0634247	941.35	1262.25	935.99	1258.85	0.743528	591.61	1065.05	585.58	1060.8	0.552017	364.48	1591.2	351.75	1579.3
-3.35	0	-9.38	22.95			438.85	4697.95	433.49	4694.55	0.092339	261.97	3968.65	255.94	3964.4	0.0645596	649.9	11022.8	637.17	11010.9	0.0578672	112.56	2344.3	107.2	2340.9	0.0457944	252.59	8494.05	246.56	8489.8	0.0290419	140.7	3961.85	127.97	3949.95	0.0323979	4517.14	6207.55	4511.78	6204.15	0.72722	1861.93	3817.35	1855.9	3813.1	0.486717	349.74	884.85	337.01	872.95
16.08	11.05	-6.7	27.2			29.48	530.4	24.12	527	0.0457685	453.59	5904.95	447.56	5900.7	0.0758486	220.43	3124.6	207.7	3112.7	0.0667266	215.74	3862.4	210.38	3859	0.0545167	118.59	3310.75	112.56	3306.5	0.034042	108.54	1704.25	95.81	1692.35	0.0566136	43.55	284.75	38.19	281.35	0.135738	292.12	1910.8	286.09	1906.55	0.150056	95.81	266.05	83.08	254.15
2.01	0	9.38	37.4			32.83	589.9	27.47	586.5	0.0468372	1280.37	10474.6	1274.34	10470.4	0.121709	42.21	784.55	29.48	772.65	0.0381544	310.21	8759.25	304.85	8755.85	0.0348167	819.41	9245.45	813.38	9241.2	0.0880167	126.63	1274.15	113.9	1262.25	0.0902357	125.29	363.8	119.93	360.4	0.332769	6300.68	4605.3	6294.65	4601.05	1.36809	4106.43	5189.25	4093.7	5177.35
-4.69	18.7	21.44	-7.65			681.39	6049.45	676.03	6046.05	0.111813	47.57	1819.85	41.54	1815.6	0.0228795	34.84	1093.1	22.11	1081.2	0.0204495	117.25	2734.45	111.89	2731.05	0.0409696	201.67	5072.8	195.64	5068.55	0.0385988	246.56	7196.95	233.83	7185.05	0.032544	1955.06	4874.75	1949.7	4871.35	0.400238	3776.12	3765.5	3770.09	3761.25	1.00235	2908.47	9580.35	2895.74	9568.45
0.67	0	4.02	2.55			231.82	5958.5	226.46	5955.1	0.0380279	361.8	7707.8	355.77	7703.55	0.0461826	1016.39	12692.2	1003.66	12680.3	0.0791511	141.37	2406.35	136.01	2402.95	0.0566013	261.97	3206.2	255.94	3201.95	0.0799325	1612.69	9699.35	1599.96	9687.45	0.165158	267.33	1126.25	261.97	1122.85	0.233308	308.87	1110.95	302.84	1106.7	0.273642	-8.04	229.5	-20.77	217.6
-4.69	6.8	8.71	-16.15			800.65	7231.8	795.29	7228.4	0.110023	148.07	3639.7	142.04	3635.45	0.0390708	666.65	8013.8	653.92	8001.9	0.0817206	14.07	109.65	8.71	106.25	0.0819765	6.03	121.55	0	117.3	0	308.87	6228.8	296.14	6216.9	0.0476347	402.67	1354.9	397.31	1351.5	0.293977	355.1	333.2	349.07	328.95	1.06116	11246	13989.3	11233.3	13977.4
-13.4	-28.05	24.12	-15.3			15.41	110.5	10.05	107.1	0.0938375	1016.39	19323.1	1010.36	19318.8	0.0522992	106.53	1118.6	93.8	1106.7	0.0847565	198.32	2420.8	192.96	2417.4	0.0798213	461.63	10928.5	455.6	10924.2	0.0417054	169.51	1945.65	156.78	1933.75	0.0810756	3789.52	4954.65	3784.16	4951.25	0.764284	473.02	2190.45	466.99	2186.2	0.213608	1630.78	4716.65	1618.05	4704.75
12.06	-19.55	10.05	-4.25			94.47	1572.5	89.11	1569.1	0.0567905	63.65	1800.3	57.62	1796.05	0.0320815	161.47	2319.65	148.74	2307.75	0.0644524	362.47	5698.4	357.11	5695	0.0627059	32.16	352.75	26.13	348.5	0.0749785	251.25	4771.9	238.52	4760	0.0501092	9359.23	14005.5	9353.87	14002.1	0.668033	237.18	1048.9	231.15	1044.65	0.22127	15956.1	14660.8	15943.4	14648.9
-8.71	-0.85	13.4	22.95			1149.05	20334.6	1143.69	20331.2	0.056253	107.87	3286.1	101.84	3281.85	0.0310313	125.29	1331.1	112.56	1319.2	0.0853244	322.94	6014.6	317.58	6011.2	0.0528314	261.3	5238.55	255.27	5234.3	0.0487687	395.97	9591.4	383.24	9579.5	0.0400063	2006.65	2975	2001.29	2971.6	0.673472	2091.07	3634.6	2085.04	3630.35	0.574336	92.46	620.5	79.73	608.6
38.19	-11.05	22.78	13.6			61.64	574.6	56.28	571.2	0.0985294	64.32	1132.2	58.29	1127.95	0.0516778	138.02	4178.6	125.29	4166.7	0.0300694	81.74	2324.75	76.38	2321.35	0.0329033	182.91	4408.1	176.88	4403.85	0.0401649	375.2	4245.75	362.47	4233.85	0.0856124	1965.78	2841.55	1960.42	2838.15	0.690739	119.26	385.05	113.23	380.8	0.297348	1155.08	1209.55	1142.35	1197.65
20.77	-12.75	9.38	-8.5			339.02	3970.35	333.66	3966.95	0.08411	430.14	6917.3	424.11	6913.05	0.0613492	1384.89	21316.3	1372.16	21304.4	0.0644074	46.9	1181.5	41.54	1178.1	0.0352602	373.19	7602.4	367.16	7598.15	0.0483223	611.04	6905.4	598.31	6893.5	0.0867934	564.81	2376.6	559.45	2373.2	0.235737	818.07	1729.75	812.04	1725.5	0.470611	1015.05	1676.2	1002.32	1664.3
-3.35	24.65	-4.02	-13.6			851.57	9867.65	846.21	9864.25	0.0857855	436.17	9946.7	430.14	9942.45	0.043263	505.85	6530.55	493.12	6518.65	0.0756476	458.28	9373.8	452.92	9370.4	0.0483352	627.79	11193.7	621.76	11189.5	0.0555666	172.86	2509.2	160.13	2497.3	0.0641213	5559.66	10981.2	5554.3	10977.8	0.505957	1274.34	3007.3	1268.31	3003.05	0.422341	1402.98	3258.05	1390.25	3246.15
-15.41	37.4	15.41	-1.7			440.19	6245.8	434.83	6242.4	0.0696575	393.29	6845.9	387.26	6841.65	0.0566033	99.83	1258.85	87.1	1246.95	0.0698504	360.46	9780.1	355.1	9776.7	0.036321	152.76	3297.15	146.73	3292.9	0.0445595	507.86	12168.6	495.13	12156.7	0.040729	114.57	464.1	109.21	460.7	0.237052	852.24	4633.35	846.21	4629.1	0.182802	375.2	153.85	362.47	141.95
17.42	-2.55	6.03	4.25			582.9	4604.45	577.54	4601.05	0.125524	635.83	4577.25	629.8	4573	0.137721	113.23	1261.4	100.5	1249.5	0.0804322	55.61	1133.05	50.25	1129.65	0.0444828	1961.09	48373.5	1955.06	48369.2	0.0404195	26.8	510.85	14.07	498.95	0.0281992	651.24	1054.85	645.88	1051.45	0.614276	1193.27	3345.6	1187.24	3341.35	0.355317	1151.06	5344.8	1138.33	5332.9
8.71	-0.85	19.43	-2.55			495.13	4334.15	489.77	4330.75	0.113091	858.27	11112.1	852.24	11107.9	0.0767241	146.06	3026	133.33	3014.1	0.0442354	169.51	1498.55	164.15	1495.15	0.109788	395.97	14840.2	389.94	14836	0.0262835	144.05	4255.1	131.32	4243.2	0.0309483	371.18	1390.6	365.82	1387.2	0.263711	2074.32	5090.65	2068.29	5086.4	0.406631	518.58	1105.85	505.85	1093.95
15.41	-7.65	16.08	-13.6			200.33	1823.25	194.97	1819.85	0.107135	270.01	3955.9	263.98	3951.65	0.0668025	410.71	7930.5	397.98	7918.6	0.0502589	454.26	4805.05	448.9	4801.65	0.0934887	278.72	6488.9	272.69	6484.65	0.0420516	353.09	7228.4	340.36	7216.5	0.0471641	6291.97	3899.8	6286.61	3896.4	1.61344	3755.35	2686	3749.32	2681.75	1.39809	1672.32	3304.8	1659.59	3292.9
6.7	-15.3	-8.04	20.4			1309.18	12666.7	1303.82	12663.3	0.102961	302.17	6034.15	296.14	6029.9	0.0491119	1792.25	10431.2	1779.52	10419.3	0.170791	192.96	6692.05	187.6	6688.65	0.0280475	172.19	3976.3	166.16	3972.05	0.0418323	643.87	13163.1	631.14	13151.2	0.0479911	1762.77	8071.6	1757.41	8068.2	0.217819	3301.09	11070.4	3295.06	11066.1	0.29776	1166.47	2425.05	1153.74	2413.15
0.67	17.85	10.05	23.8			76.38	1219.75	71.02	1216.35	0.0583878	324.95	7007.4	318.92	7003.15	0.0455395	300.83	4177.75	288.1	4165.85	0.0691576	69.01	1347.25	63.65	1343.85	0.0473639	160.13	8828.95	154.1	8824.7	0.0174623	64.99	645.15	52.26	633.25	0.0825266	1681.03	2510.05	1675.67	2506.65	0.66849	341.7	794.75	335.67	790.5	0.42463	1790.24	2174.3	1777.51	2162.4
12.06	-36.55	24.12	10.2			72.36	1064.2	67	1060.8	0.0631599	38.19	1588.65	32.16	1584.4	0.0202979	201	5323.55	188.27	5311.65	0.0354447	181.57	5540.3	176.21	5536.9	0.0318247	724.27	6891.8	718.24	6887.55	0.104281	268	6605.35	255.27	6593.45	0.0387157	1465.29	1547.85	1459.93	1544.45	0.945275	165.49	700.4	159.46	696.15	0.22906	2560.07	4400.45	2547.34	4388.55
-18.76	-2.55	8.71	11.9			83.75	2639.25	78.39	2635.85	0.0297399	534.66	6852.7	528.63	6848.45	0.0771897	471.01	4318	458.28	4306.1	0.106426	462.97	6083.45	457.61	6080.05	0.0752642	1504.15	20663.5	1498.12	20659.2	0.0725157	139.36	1121.15	126.63	1109.25	0.114158	775.86	2063.8	770.5	2060.4	0.373957	862.96	1042.95	856.93	1038.7	0.825002	443.54	3043.85	430.81	3031.95
-8.71	11.05	14.07	-10.2			678.04	7280.25	672.68	7276.85	0.0924411	67	687.65	60.97	683.4	0.0892157	144.72	3781.65	131.99	3769.75	0.0350129	483.74	8735.45	478.38	8732.05	0.0547844	111.22	2835.6	105.19	2831.35	0.0371519	80.4	1327.7	67.67	1315.8	0.0514288	4986.14	7861.65	4980.78	7858.25	0.633828	3209.97	5210.5	3203.94	5206.25	0.615403	2.68	142.8	-10.05	130.9
-22.11	25.5	-4.69	15.3			375.2	6744.75	369.84	6741.35	0.0548614	34.17	604.35	28.14	600.1	0.0468922	294.8	3904.05	282.07	3892.15	0.0724715	91.12	1126.25	85.76	1122.85	0.0763771	78.39	1736.55	72.36	1732.3	0.0417711	78.39	336.6	65.66	324.7	0.202217	2891.05	5607.45	2885.69	5604.05	0.514929	978.87	1446.7	972.84	1442.45	0.674436	241.2	613.7	228.47	601.8
-6.7	17	13.4	13.6			140.7	6208.4	135.34	6205	0.0218114	228.47	3577.65	222.44	3573.4	0.0622488	180.23	3991.6	167.5	3979.7	0.0420886	513.89	7615.15	508.53	7611.75	0.0668086	854.92	13940	848.89	13935.8	0.0609146	737	7678.9	724.27	7667	0.0944659	1106.84	720.8	1101.48	717.4	1.53538	1886.05	4012	1880.02	4007.75	0.469096	14684.4	10794.2	14671.7	10782.3
6.03	-9.35	10.72	22.1			59.63	739.5	54.27	736.1	0.0737264	195.64	2589.95	189.61	2585.7	0.0733302	121.27	1875.1	108.54	1863.2	0.0582546	72.36	825.35	67	821.95	0.0815135	276.04	4702.2	270.01	4697.95	0.057474	930.63	10825.6	917.9	10813.7	0.0848831	300.83	814.3	295.47	810.9	0.364373	2176.83	4042.6	2170.8	4038.35	0.537546	93.13	191.25	80.4	179.35
-18.09	-12.75	12.73	17			66.33	1501.95	60.97	1498.55	0.040686	381.23	4887.5	375.2	4883.25	0.0768341	304.85	5131.45	292.12	5119.55	0.0570597	105.86	2436.95	100.5	2433.55	0.0412977	531.31	5241.1	525.28	5236.85	0.100305	74.37	1405.05	61.64	1393.15	0.0442451	9473.8	10968.4	9468.44	10965	0.863515	640.52	3641.4	634.49	3637.15	0.174447	17426.7	28384.1	17414	28372.2
9.38	17.85	17.42	-0.85			211.72	2781.2	206.36	2777.8	0.074289	1528.94	19909.6	1522.91	19905.3	0.0765076	368.5	5123.8	355.77	5111.9	0.0695964	35.51	3076.15	30.15	3072.75	0.00981206	354.43	6584.95	348.4	6580.7	0.0529427	134	4068.95	121.27	4057.05	0.0298912	559.45	1331.1	554.09	1327.7	0.417331	241.2	1071.85	235.17	1067.6	0.220279	3244.81	5341.4	3232.08	5329.5
6.7	14.45	30.82	-5.95			771.84	10762.7	766.48	10759.3	0.0712388	531.98	3820.75	525.95	3816.5	0.13781	73.03	788.8	60.3	776.9	0.0776162	125.29	3210.45	119.93	3207.05	0.0373957	825.44	12002.9	819.41	11998.6	0.0682918	1103.49	11919.6	1090.76	11907.7	0.0916012	879.04	1737.4	873.68	1734	0.503852	699.48	2059.55	693.45	2055.3	0.337396	3518.84	5814.85	3506.11	5802.95
16.08	-12.75	24.12	8.5			49.58	1654.95	44.22	1651.55	0.0267748	762.46	12006.2	756.43	12002	0.0630256	613.05	11814.2	600.32	11802.3	0.0508647	287.43	3462.9	282.07	3459.5	0.0815349	170.85	3771.45	164.82	3767.2	0.0437513	505.18	10485.6	492.45	10473.7	0.0470178	524.61	4256.8	519.25	4253.4	0.122079	4493.02	5271.7	4486.99	5267.45	0.851833	242.54	2669	229.81	2657.1
29.48	10.2	14.07	-12.75			466.99	7162.95	461.63	7159.55	0.0644775	250.58	3730.65	244.55	3726.4	0.0656263	151.42	4727.7	138.69	4715.8	0.0294096	83.08	2626.5	77.72	2623.1	0.0296291	735.66	12095.5	729.63	12091.2	0.0603436	219.09	1945.65	206.36	1933.75	0.106715	408.7	1705.95	403.34	1702.55	0.236903	1518.89	3245.3	1512.86	3241.05	0.466781	3192.55	5866.7	3179.82	5854.8
-3.35	-11.05	5.36	0.85			170.85	1919.3	165.49	1915.9	0.0863772	736.33	9591.4	730.3	9587.15	0.0761749	191.62	1985.6	178.89	1973.7	0.0906369	134.67	4251.7	129.31	4248.3	0.0304381	108.54	2239.75	102.51	2235.5	0.0458555	86.43	595.85	73.7	583.95	0.126209	1246.2	3505.4	1240.84	3502	0.354323	150.75	792.2	144.72	787.95	0.183666	10.72	256.7	-2.01	244.8
-15.41	-9.35	-4.69	-3.4			32.83	1972	27.47	1968.6	0.0139541	308.87	6831.45	302.84	6827.2	0.0443579	50.25	1439.9	37.52	1428	0.0262745	22.11	1683	16.75	1679.6	0.00997261	16.75	1560.6	10.72	1556.35	0.00688791	40.87	411.4	28.14	399.5	0.070438	2146.68	6350.35	2141.32	6346.95	0.337378	117.92	695.3	111.89	691.05	0.161913	4685.31	6222	4672.58	6210.1
-5.36	18.7	8.71	-11.05			469.67	7078.8	464.31	7075.4	0.0656231	26.13	1463.7	20.1	1459.45	0.0137723	822.76	17955.4	810.03	17943.5	0.0451434	180.9	4834.8	175.54	4831.4	0.0363332	120.6	2569.55	114.57	2565.3	0.0446614	732.31	19186.2	719.58	19174.3	0.0375284	94.47	260.95	89.11	257.55	0.345991	9239.97	9035.5	9233.94	9031.25	1.02244	2155.39	3040.45	2142.66	3028.55
-16.75	-8.5	-3.35	0			131.32	4862	125.96	4858.6	0.0259252	128.64	2500.7	122.61	2496.45	0.0491137	127.97	1403.35	115.24	1391.45	0.0828201	82.41	1898.05	77.05	1894.65	0.0406671	123.28	1885.3	117.25	1881.05	0.0623322	165.49	2081.65	152.76	2069.75	0.073806	5210.59	10880	5205.23	10876.6	0.478571	278.72	935	272.69	930.75	0.292979	4178.12	6668.25	4165.39	6656.35
-3.35	14.45	27.47	17.85			837.5	9100.1	832.14	9096.7	0.0914771	119.26	1819.85	113.23	1815.6	0.0623651	617.07	6616.4	604.34	6604.5	0.0915043	35.51	1394	30.15	1390.6	0.0216813	113.23	4805.9	107.2	4801.65	0.0223257	328.97	4033.25	316.24	4021.35	0.0786403	129.98	1272.45	124.62	1269.05	0.0981994	3887.34	4216	3881.31	4211.75	0.921543	421.43	2674.1	408.7	2662.2
9.38	-10.2	17.42	13.6			1005.67	16144.1	1000.31	16140.7	0.0619744	21.44	1778.2	15.41	1773.95	0.00868683	23.45	216.75	10.72	204.85	0.052331	197.65	4381.75	192.29	4378.35	0.0439184	193.63	4337.55	187.6	4333.3	0.0432926	538.01	6210.95	525.28	6199.05	0.0847356	310.21	1405.05	304.85	1401.65	0.217494	1630.11	2687.7	1624.08	2683.45	0.605221	380.56	1309.85	367.83	1297.95
8.04	5.1	14.07	22.1			264.65	2877.25	259.29	2873.85	0.0902239	661.29	17603.5	655.26	17599.2	0.0372323	594.29	14880.1	581.56	14868.2	0.0391144	127.97	3538.55	122.61	3535.15	0.0346831	195.64	3551.3	189.61	3547.05	0.0534557	370.51	5231.75	357.78	5219.85	0.0685422	2632.43	3614.2	2627.07	3610.8	0.727559	621.76	935.85	615.73	931.6	0.660938	448.23	2048.5	435.5	2036.6
-8.04	0.85	-1.34	11.9			89.78	1241.85	84.42	1238.45	0.0681659	225.79	2295.85	219.76	2291.6	0.0958981	703.5	8239.05	690.77	8227.15	0.0839622	223.78	12584.2	218.42	12580.8	0.0173614	164.82	3056.6	158.79	3052.35	0.0520222	138.02	2388.5	125.29	2376.6	0.0527182	322.27	1365.95	316.91	1362.55	0.232586	812.04	1902.3	806.01	1898.05	0.424652	3419.01	5946.6	3406.28	5934.7
12.06	3.4	0.67	3.4			353.76	4080	348.4	4076.6	0.0854634	429.47	8697.2	423.44	8692.95	0.0487107	33.5	364.65	20.77	352.75	0.0588802	982.22	20508	976.86	20504.6	0.047641	570.17	5026.05	564.14	5021.8	0.112338	1869.3	31132.1	1856.57	31120.2	0.059658	389.94	1419.5	384.58	1416.1	0.271577	568.83	2469.25	562.8	2465	0.228316	4.02	265.2	-8.71	253.3
16.08	22.1	12.73	40.8			132.66	1395.7	127.3	1392.3	0.0914314	768.49	12421.9	762.46	12417.6	0.0614013	112.56	1411	99.83	1399.1	0.071353	191.62	3278.45	186.26	3275.05	0.0568724	460.96	5848	454.93	5843.75	0.077849	306.86	5270.85	294.13	5258.95	0.0559294	1245.53	2079.95	1240.17	2076.55	0.597226	121.94	1385.5	115.91	1381.25	0.0839167	514.56	1340.45	501.83	1328.55
1.34	2.55	24.12	24.65			99.16	1681.3	93.8	1677.9	0.0559032	4.69	327.25	-1.34	323	-0.00414861	1800.29	12748.3	1787.56	12736.4	0.14035	1967.79	16038.7	1962.43	16035.3	0.122382	529.3	4531.35	523.27	4527.1	0.115586	677.37	11197.1	664.64	11185.2	0.0594214	64.99	102.85	59.63	99.45	0.599598	1254.91	2241.45	1248.88	2237.2	0.558234	10.72	375.7	-2.01	363.8
-20.1	-0.85	6.03	22.95			706.18	10388.7	700.82	10385.3	0.0674819	45.56	1408.45	39.53	1404.2	0.0281513	501.83	5456.15	489.1	5444.25	0.0898379	14.07	301.75	8.71	298.35	0.0291939	120.6	1998.35	114.57	1994.1	0.0574545	249.24	6677.6	236.51	6665.7	0.0354816	102.51	227.8	97.15	224.4	0.432932	8454.06	8499.15	8448.03	8494.9	0.994483	3859.87	9292.2	3847.14	9280.3
-17.42	16.15	26.13	6.8			478.38	5615.95	473.02	5612.55	0.084279	126.63	2582.3	120.6	2578.05	0.0467795	109.88	1598	97.15	1586.1	0.0612509	279.39	3626.1	274.03	3622.7	0.0756425	42.88	2237.2	36.85	2232.95	0.0165028	207.7	3552.15	194.97	3540.25	0.0550724	479.05	1436.5	473.69	1433.1	0.330535	3853.84	4166.7	3847.81	4162.45	0.92441	1212.7	1586.1	1199.97	1574.2
4.02	-7.65	4.02	-3.4			123.95	2425.9	118.59	2422.5	0.0489536	1605.32	13402.8	1599.29	13398.5	0.119363	609.03	1218.05	596.3	1206.15	0.494383	1052.57	11069.6	1047.21	11066.2	0.0946314	101.17	1594.6	95.14	1590.35	0.0598233	121.94	1484.95	109.21	1473.05	0.0741387	1143.02	2597.6	1137.66	2594.2	0.43854	1170.49	2196.4	1164.46	2192.15	0.531195	2775.81	4044.3	2763.08	4032.4
7.37	11.05	17.42	-13.6			211.72	2797.35	206.36	2793.95	0.0738596	382.57	5704.35	376.54	5700.1	0.0660585	551.41	8462.6	538.68	8450.7	0.0637438	824.1	10981.2	818.74	10977.8	0.0745814	97.82	3270.8	91.79	3266.55	0.0281	75.04	3177.3	62.31	3165.4	0.0196847	1855.9	4901.95	1850.54	4898.55	0.377773	11045	15179.3	11039	15175	0.727442	1128.28	2769.3	1115.55	2757.4
-0.67	-2.55	16.08	8.5			111.89	2269.5	106.53	2266.1	0.0470103	31.49	194.65	25.46	190.4	0.133718	455.6	12563.9	442.87	12552	0.0352828	84.42	3446.75	79.06	3443.35	0.0229602	105.86	2459.9	99.83	2455.65	0.0406532	412.72	6166.75	399.99	6154.85	0.0649878	1011.7	5163.75	1006.34	5160.35	0.195014	9162.92	7486.8	9156.89	7482.55	1.22377	2536.62	2354.5	2523.89	2342.6
2.01	-2.55	21.44	-8.5			683.4	8876.55	678.04	8873.15	0.0764148	62.31	2154.75	56.28	2150.5	0.0261707	65.66	357	52.93	345.1	0.153376	20.77	2281.4	15.41	2278	0.00676471	302.17	6079.2	296.14	6074.95	0.0487477	9.38	302.6	-3.35	290.7	-0.0115239	4267.9	9685.75	4262.54	9682.35	0.440238	1387.57	2198.95	1381.54	2194.7	0.629489	223.78	704.65	211.05	692.75
-10.05	17.85	-3.35	-17			99.83	1243.55	94.47	1240.15	0.0761763	275.37	3031.1	269.34	3026.85	0.0889836	585.58	6741.35	572.85	6729.45	0.0851258	107.87	5066.85	102.51	5063.45	0.0202451	1047.21	16743.3	1041.18	16739	0.0622007	192.29	2270.35	179.56	2258.45	0.0795059	401.33	1788.4	395.97	1785	0.221832	2353.04	10764.4	2347.01	10760.1	0.218121	1822.4	3192.6	1809.67	3180.7
0.67	-29.75	2.68	20.4			4.02	160.65	-1.34	157.25	-0.00852146	30.15	161.5	24.12	157.25	0.153386	702.16	20542.8	689.43	20530.9	0.0335801	76.38	1152.6	71.02	1149.2	0.0617995	273.36	4204.1	267.33	4199.85	0.0636523	6.03	1004.7	-6.7	992.8	-0.00674859	2486.37	4376.65	2481.01	4373.25	0.567315	464.98	772.65	458.95	768.4	0.59728	2197.6	6936.85	2184.87	6924.95
17.42	-22.95	2.68	4.25			1605.99	15408.8	1600.63	15405.4	0.103901	168.84	1808.8	162.81	1804.55	0.0902219	306.19	3239.35	293.46	3227.45	0.0909263	188.27	2435.25	182.91	2431.85	0.0752143	133.33	2714.9	127.3	2710.65	0.0469629	9.38	107.1	-3.35	95.2	-0.0351891	5449.78	9349.15	5444.42	9345.75	0.582556	3646.14	3092.3	3640.11	3088.05	1.17877	381.9	384.2	369.17	372.3
-3.35	-7.65	-28.81	-16.15			800.65	12875	795.29	12871.6	0.0617864	656.6	5828.45	650.57	5824.2	0.111701	769.16	10420.2	756.43	10408.3	0.0726757	172.19	3900.65	166.83	3897.25	0.0428071	58.96	1156	52.93	1151.75	0.0459562	739.01	14101.5	726.28	14089.6	0.0515472	1718.55	8622.4	1713.19	8619	0.198769	2163.43	5286.15	2157.4	5281.9	0.408452	6337.53	10614	6324.8	10602.1
-12.06	31.45	-14.74	-20.4			148.74	1926.1	143.38	1922.7	0.0745722	151.42	3443.35	145.39	3439.1	0.0422756	276.71	5428.1	263.98	5416.2	0.048739	192.29	10200.9	186.93	10197.5	0.018331	58.96	1429.7	52.93	1425.45	0.0371321	174.2	5516.5	161.47	5504.6	0.0293336	83.75	568.65	78.39	565.25	0.138682	4183.48	4791.45	4177.45	4787.2	0.872629	806.01	1700.85	793.28	1688.95
-0.67	15.3	1.34	-6.8			152.76	2067.2	147.4	2063.8	0.0714216	74.37	900.15	68.34	895.9	0.0762808	195.64	4438.7	182.91	4426.8	0.0413188	179.56	9134.1	174.2	9130.7	0.0190785	91.79	1646.45	85.76	1642.2	0.0522226	40.2	527	27.47	515.1	0.0533295	2688.04	10646.2	2682.68	10642.8	0.252065	5351.96	6444.7	5345.93	6440.45	0.830055	3814.31	6244.1	3801.58	6232.2
-5.36	4.25	8.04	-14.45			129.98	1918.45	124.62	1915.05	0.065074	322.27	4853.5	316.24	4849.25	0.0652142	601.66	7201.2	588.93	7189.3	0.0819176	203.01	5152.7	197.65	5149.3	0.0383839	753.08	9041.45	747.05	9037.2	0.0826639	487.09	4661.4	474.36	4649.5	0.102024	2421.38	3910.85	2416.02	3907.45	0.618311	8767.62	10678.6	8761.59	10674.4	0.820808	18920.8	16230.8	18908.1	16218.9
-12.73	5.95	14.07	-31.45			1459.93	9970.5	1454.57	9967.1	0.145937	809.36	11731.7	803.33	11727.5	0.0685	16.75	792.2	4.02	780.3	0.00515186	109.88	1176.4	104.52	1173	0.0891049	598.98	11061.1	592.95	11056.9	0.0536274	5.36	332.35	-7.37	320.45	-0.0229989	1875.33	3621.85	1869.97	3618.45	0.516788	1737.31	2800.75	1731.28	2796.5	0.619088	732.98	3383	720.25	3371.1
-4.69	-9.35	24.79	-5.95			3685	21837.4	3679.64	21834	0.168528	368.5	5518.2	362.47	5513.95	0.0657369	264.65	4658	251.92	4646.1	0.0542218	103.18	2346.85	97.82	2343.45	0.0417419	171.52	2955.45	165.49	2951.2	0.0560755	190.28	6046.05	177.55	6034.15	0.0294242	1538.32	3859.85	1532.96	3856.45	0.397505	2212.34	3133.1	2206.31	3128.85	0.70515	4623.67	6367.35	4610.94	6355.45
-12.06	21.25	3.35	-23.8			10.05	452.2	4.69	448.8	0.0104501	80.4	1370.2	74.37	1365.95	0.0544456	201	2966.5	188.27	2954.6	0.063721	460.96	5437.45	455.6	5434.05	0.0838417	30.82	179.35	24.79	175.1	0.141576	188.94	3341.35	176.21	3329.45	0.0529247	2346.34	5651.65	2340.98	5648.25	0.414461	1407	2503.25	1400.97	2499	0.560612	3136.94	2848.35	3124.21	2836.45
6.7	-33.15	0	2.55			18.09	1698.3	12.73	1694.9	0.00751077	126.63	4879	120.6	4874.75	0.0247397	1049.22	17166.6	1036.49	17154.7	0.0604202	1027.78	14125.3	1022.42	14121.9	0.0723996	1474	17550	1467.97	17545.8	0.0836653	491.11	12583.4	478.38	12571.5	0.0380527	599.65	2277.15	594.29	2273.75	0.26137	2165.44	5074.5	2159.41	5070.25	0.425898	286.76	648.55	274.03	636.65
0.67	-10.2	2.01	-7.65			326.96	4508.4	321.6	4505	0.0713873	87.77	1171.3	81.74	1167.05	0.0700398	414.06	3740	401.33	3728.1	0.10765	115.24	2923.15	109.88	2919.75	0.0376334	345.05	4134.4	339.02	4130.15	0.0820842	960.11	15210.8	947.38	15198.9	0.0623321	78.39	615.4	73.03	612	0.11933	3617.33	3682.2	3611.3	3677.95	0.981878	954.75	1505.35	942.02	1493.45
-1.34	-3.4	25.46	21.25			406.69	1501.1	401.33	1497.7	0.267964	233.16	2751.45	227.13	2747.2	0.0826769	846.21	9117.95	833.48	9106.05	0.0915304	114.57	3275.9	109.21	3272.5	0.033372	557.44	8650.45	551.41	8646.2	0.0637748	228.47	5144.2	215.74	5132.3	0.0420357	5478.59	8923.3	5473.23	8919.9	0.613598	348.4	642.6	342.37	638.35	0.536336	3534.92	5858.2	3522.19	5846.3
-30.82	-18.7	21.44	4.25			174.2	3649.9	168.84	3646.5	0.0463019	687.42	6499.95	681.39	6495.7	0.104899	223.11	2238.05	210.38	2226.15	0.094504	406.02	5312.5	400.66	5309.1	0.0754667	471.68	3518.15	465.65	3513.9	0.132517	511.21	3272.5	498.48	3260.6	0.15288	5054.48	5782.55	5049.12	5779.15	0.873679	3222.03	7005.7	3216	7001.45	0.459333	136.68	661.3	123.95	649.4
-6.03	24.65	22.78	0.85			128.64	2426.75	123.28	2423.35	0.0508717	261.3	2915.5	255.27	2911.25	0.087684	2428.08	2963.95	2415.35	2952.05	0.818194	214.4	3292.9	209.04	3289.5	0.0635477	743.7	8000.2	737.67	7995.95	0.0922555	365.15	7385.65	352.42	7373.75	0.0477939	1415.71	4607	1410.35	4603.6	0.306358	1405.66	6554.35	1399.63	6550.1	0.213681	646.55	2086.75	633.82	2074.85
3.35	-25.5	9.38	6.8			235.84	3180.7	230.48	3177.3	0.0725396	456.94	6754.95	450.91	6750.7	0.0667946	328.97	2994.55	316.24	2982.65	0.106027	22.78	277.1	17.42	273.7	0.0636463	705.51	8879.1	699.48	8874.85	0.078816	24.79	334.9	12.06	323	0.0373375	921.92	1145.8	916.56	1142.4	0.802311	6673.87	9240.35	6667.84	9236.1	0.721932	10733.4	15229.5	10720.7	15217.6
-4.69	-13.6	11.39	-5.95			32.16	1127.1	26.8	1123.7	0.0238498	203.68	2713.2	197.65	2708.95	0.0729618	420.76	7487.65	408.03	7475.75	0.0545805	1039.17	11639.9	1033.81	11636.5	0.088842	79.73	739.5	73.7	735.25	0.100238	375.87	5022.65	363.14	5010.75	0.0724722	2255.89	7344	2250.53	7340.6	0.306587	152.76	550.8	146.73	546.55	0.268466	1346.7	4149.7	1333.97	4137.8
29.48	7.65	14.07	-5.95			13.4	1507.9	8.04	1504.5	0.00534397	1039.84	10020.7	1033.81	10016.5	0.103211	315.57	7424.75	302.84	7412.85	0.0408534	542.7	5143.35	537.34	5139.95	0.104542	48.91	1416.1	42.88	1411.85	0.0303715	406.02	8451.55	393.29	8439.65	0.0466003	392.62	787.95	387.26	784.55	0.493608	380.56	1377.85	374.53	1373.6	0.272663	2026.75	5957.65	2014.02	5945.75
6.03	15.3	11.39	11.05			818.74	19950.3	813.38	19946.9	0.0407773	974.18	7354.2	968.15	7349.95	0.131722	54.27	1702.55	41.54	1690.65	0.0245704	132.66	3370.25	127.3	3366.85	0.0378098	278.72	9693.4	272.69	9689.15	0.0281439	1141.68	23938.6	1128.95	23926.7	0.0471837	3916.82	13974.9	3911.46	13971.5	0.27996	3088.03	4527.1	3082	4522.85	0.681429	12464.7	9883.8	12452	9871.9
25.46	28.9	-4.69	5.95			1147.71	8038.45	1142.35	8035.05	0.142171	152.76	4107.2	146.73	4102.95	0.0357621	737.67	4012	724.94	4000.1	0.18123	329.64	7207.15	324.28	7203.75	0.0450154	154.1	5587.9	148.07	5583.65	0.0265185	2123.23	24694.2	2110.5	24682.3	0.0855066	412.05	1504.5	406.69	1501.1	0.270928	292.12	1048.05	286.09	1043.8	0.274085	3891.36	6167.6	3878.63	6155.7
19.43	-9.35	2.68	8.5			192.96	2068.9	187.6	2065.5	0.0908255	18.09	151.3	12.06	147.05	0.0820129	200.33	5095.75	187.6	5083.85	0.0369012	87.77	1392.3	82.41	1388.9	0.0593347	20.1	139.4	14.07	135.15	0.104107	623.77	8347	611.04	8335.1	0.0733093	125.29	582.25	119.93	578.85	0.207187	3772.1	6553.5	3766.07	6549.25	0.575038	306.86	303.45	294.13	291.55
-2.68	-4.25	10.72	20.4			67.67	2250.8	62.31	2247.4	0.0277254	288.1	3150.95	282.07	3146.7	0.0896399	577.54	15793	564.81	15781.1	0.0357903	26.13	714	20.77	710.6	0.0292288	13.4	234.6	7.37	230.35	0.0319948	182.24	2689.4	169.51	2677.5	0.0633091	61.64	547.4	56.28	544	0.103456	695.46	2679.2	689.43	2674.95	0.257736	3920.84	5734.1	3908.11	5722.2
0	18.7	10.05	39.95			387.26	3785.9	381.9	3782.5	0.100965	584.91	11770	578.88	11765.8	0.0492004	215.07	2844.95	202.34	2833.05	0.0714213	406.02	9918.65	400.66	9915.25	0.0404085	395.3	6216.9	389.27	6212.65	0.0626576	91.12	1050.6	78.39	1038.7	0.0754693	515.23	1071.85	509.87	1068.45	0.477205	304.18	1339.6	298.15	1335.35	0.223275	2658.56	2579.75	2645.83	2567.85
-6.7	-7.65	-1.34	34.85			649.23	11776.8	643.87	11773.4	0.0546885	70.35	1326.85	64.32	1322.6	0.0486315	481.06	7155.3	468.33	7143.4	0.0655612	64.99	569.5	59.63	566.1	0.105335	1216.72	17567	1210.69	17562.8	0.0689351	990.93	15109.6	978.2	15097.7	0.0647913	4047.47	5103.4	4042.11	5100	0.792571	239.19	2232.95	233.16	2228.7	0.104617	8682.53	7202.05	8669.8	7190.15
-8.04	1.7	15.41	17.85			117.92	2735.3	112.56	2731.9	0.0412021	170.18	2309.45	164.15	2305.2	0.0712086	406.02	9225.05	393.29	9213.15	0.0426879	974.85	14807.9	969.49	14804.5	0.0654862	204.35	4105.5	198.32	4101.25	0.048356	50.92	1167.9	38.19	1156	0.0330363	2669.28	3625.25	2663.92	3621.85	0.735514	4038.76	7378	4032.73	7373.75	0.546904	611.71	2337.5	598.98	2325.6
2.01	11.9	12.06	28.05			446.22	3659.25	440.86	3655.85	0.12059	106.53	3723.85	100.5	3719.6	0.027019	194.3	4012.85	181.57	4000.95	0.0453817	362.47	5310.8	357.11	5307.4	0.0672853	182.24	1697.45	176.21	1693.2	0.104069	45.56	1042.1	32.83	1030.2	0.0318676	304.18	1290.3	298.82	1286.9	0.232201	4138.59	3755.3	4132.56	3751.05	1.10171	9870.44	6319.75	9857.71	6307.85
-1.34	-31.45	2.01	-9.35			52.93	900.15	47.57	896.75	0.0530471	1136.99	14972.8	1130.96	14968.5	0.0755557	590.94	14419.4	578.21	14407.5	0.0401326	216.41	2776.95	211.05	2773.55	0.0760938	136.68	2736.15	130.65	2731.9	0.0478239	179.56	2897.65	166.83	2885.75	0.0578117	21765	16543.6	21759.6	16540.2	1.31556	2866.93	4907.05	2860.9	4902.8	0.583524	0	168.3	-12.73	156.4
-6.7	14.45	8.71	-0.85			487.09	6285.75	481.73	6282.35	0.0766799	1241.51	9268.4	1235.48	9264.15	0.133361	91.12	1695.75	78.39	1683.85	0.046554	128.64	1592.9	123.28	1589.5	0.077559	41.54	870.4	35.51	866.15	0.0409975	158.12	1120.3	145.39	1108.4	0.131171	857.6	3018.35	852.24	3014.95	0.282671	894.45	2599.3	888.42	2595.05	0.342352	2879.66	5593	2866.93	5581.1
6.03	-7.65	7.37	13.6			79.06	1759.5	73.7	1756.1	0.041968	197.65	2916.35	191.62	2912.1	0.0658013	318.25	4344.35	305.52	4332.45	0.070519	613.05	8246.7	607.69	8243.3	0.0737193	471.01	9349.15	464.98	9344.9	0.0497576	718.91	8232.25	706.18	8220.35	0.0859063	148.07	591.6	142.71	588.2	0.242622	5994.49	12103.2	5988.46	12099	0.494957	1593.93	3377.9	1581.2	3366
5.36	20.4	-8.71	12.75			182.91	2285.65	177.55	2282.25	0.077796	58.96	574.6	52.93	570.35	0.0928027	1526.26	3341.35	1513.53	3329.45	0.454589	444.21	8818.75	438.85	8815.35	0.0497825	720.92	9367	714.89	9362.75	0.0763547	211.72	3122.05	198.99	3110.15	0.0639808	889.09	1825.8	883.73	1822.4	0.484926	614.39	2545.75	608.36	2541.5	0.23937	7413.55	10731.2	7400.82	10719.3
5.36	13.6	-12.06	10.2			2166.11	17655.3	2160.75	17651.9	0.122409	278.05	4058.75	272.02	4054.5	0.0670909	12.73	688.5	0	676.6	0	707.52	17414.8	702.16	17411.4	0.0403276	424.78	5322.7	418.75	5318.45	0.0787353	13.4	309.4	0.67	297.5	0.0022521	2667.27	10433.8	2661.91	10430.4	0.255207	703.5	1205.3	697.47	1201.05	0.580717	9575.64	14943.9	9562.91	14932
12.06	34.85	-26.13	3.4			547.39	6243.25	542.03	6239.85	0.0868659	705.51	7088.15	699.48	7083.9	0.0987422	213.06	3899.8	200.33	3887.9	0.0515265	98.49	2065.5	93.13	2062.1	0.0451627	709.53	11421.5	703.5	11417.2	0.0616173	49.58	842.35	36.85	830.45	0.0443735	1742.67	5666.1	1737.31	5662.7	0.306799	321.6	708.9	315.57	704.65	0.447839	593.62	980.9	580.89	969
4.69	17	-16.75	-5.95			1100.81	8139.6	1095.45	8136.2	0.134639	655.93	7446.85	649.9	7442.6	0.0873216	62.31	1886.15	49.58	1874.25	0.0264532	18.76	255.85	13.4	252.45	0.0530798	138.69	1456.9	132.66	1452.65	0.0913228	56.28	556.75	43.55	544.85	0.0799303	92.46	255.85	87.1	252.45	0.345019	338.35	1450.95	332.32	1446.7	0.229709	1093.44	4716.65	1080.71	4704.75
-14.74	6.8	-13.4	23.8			7.37	108.8	2.01	105.4	0.0190702	533.99	4909.6	527.96	4905.35	0.107629	156.78	2380	144.05	2368.1	0.0608294	258.62	4963.15	253.26	4959.75	0.0510631	619.75	15686.8	613.72	15682.5	0.0391339	262.64	4275.5	249.91	4263.6	0.0586148	4746.28	5335.45	4740.92	5332.05	0.889136	5175.08	6534.8	5169.05	6530.55	0.791518	2799.26	6386.05	2786.53	6374.15
20.77	-1.7	-18.09	6.8			305.52	3858.15	300.16	3854.75	0.0778676	300.16	3800.35	294.13	3796.1	0.0774822	915.22	9394.2	902.49	9382.3	0.0961907	174.87	5554.75	169.51	5551.35	0.0305349	178.89	5942.35	172.86	5938.1	0.0291103	316.91	9578.65	304.18	9566.75	0.0317955	7852.4	13011	7847.04	13007.6	0.603266	1817.71	1454.35	1811.68	1450.1	1.24935	710.87	877.2	698.14	865.3
10.05	17.85	-28.14	0			50.25	556.75	44.89	553.35	0.0811241	434.83	5530.95	428.8	5526.7	0.077587	561.46	3906.6	548.73	3894.7	0.140891	130.65	1343.85	125.29	1340.45	0.0934686	278.72	4805.05	272.69	4800.8	0.0568009	710.87	5774.9	698.14	5763	0.121142	12902.2	21982.7	12896.8	21979.3	0.586772	966.14	1406.75	960.11	1402.5	0.68457	2001.96	5198.6	1989.23	5186.7
-0.67	27.2	5.36	26.35			318.25	3977.15	312.89	3973.75	0.0787392	369.17	8595.2	363.14	8590.95	0.0422701	258.62	3509.65	245.89	3497.75	0.0702995	272.02	4173.5	266.66	4170.1	0.0639457	145.39	1150.9	139.36	1146.65	0.121537	172.86	3870.9	160.13	3859	0.0414952	3685	5994.2	3679.64	5990.8	0.614215	161.47	518.5	155.44	514.25	0.302265	1831.11	3235.95	1818.38	3224.05
-12.06	11.9	-13.4	-1.7			335	3251.25	329.64	3247.85	0.101495	442.87	7754.55	436.84	7750.3	0.0563643	233.16	3926.15	220.43	3914.25	0.0563147	186.26	3563.2	180.9	3559.8	0.0508175	144.72	1778.2	138.69	1773.95	0.0781815	65.66	1694.9	52.93	1683	0.0314498	1554.4	2821.15	1549.04	2817.75	0.549744	1201.31	3123.75	1195.28	3119.5	0.383164	131.32	876.35	118.59	864.45
-4.69	5.1	5.36	0			545.38	6646.15	540.02	6642.75	0.0812946	417.41	3881.1	411.38	3876.85	0.106112	492.45	6332.5	479.72	6320.6	0.0758979	28.14	766.7	22.78	763.3	0.0298441	127.97	751.4	121.94	747.15	0.163207	-1.34	277.95	-14.07	266.05	-0.0528848	6005.88	6027.35	6000.52	6023.95	0.996111	863.63	2499.85	857.6	2495.6	0.343645	6870.85	10545.1	6858.12	10533.2
12.06	15.3	18.09	13.6			34.84	241.4	29.48	238	0.123866	529.3	7342.3	523.27	7338.05	0.0713091	197.65	3104.2	184.92	3092.3	0.0598001	810.7	19344.3	805.34	19340.9	0.0416392	50.25	2320.5	44.22	2316.25	0.0190912	115.91	2194.7	103.18	2182.8	0.0472696	328.3	935.85	322.94	932.45	0.346335	655.26	2044.25	649.23	2040	0.31825	13.4	2806.7	0.67	2794.8
0	20.4	18.09	14.45			500.49	8576.5	495.13	8573.1	0.0577539	517.91	3247	511.88	3242.75	0.157854	83.75	540.6	71.02	528.7	0.134329	111.22	1996.65	105.86	1993.25	0.0531092	42.21	204	36.18	199.75	0.181126	54.27	1151.75	41.54	1139.85	0.0364434	58.29	382.5	52.93	379.1	0.13962	363.81	1185.75	357.78	1181.5	0.302818	56.28	349.35	43.55	337.45
-18.76	39.95	0	10.2			194.3	3212.15	188.94	3208.75	0.0588827	26.8	467.5	20.77	463.25	0.0448354	90.45	1659.2	77.72	1647.3	0.0471802	164.15	3556.4	158.79	3553	0.0446918	2.68	147.9	-3.35	143.65	-0.0233206	-3.35	179.35	-16.08	167.45	-0.0960287	3084.68	4691.15	3079.32	4687.75	0.656887	654.59	1935.45	648.56	1931.2	0.335833	5022.99	8791.55	5010.26	8779.65
9.38	1.7	-11.39	17.85			827.45	10704.9	822.09	10701.5	0.0768201	183.58	5125.5	177.55	5121.25	0.0346693	127.3	4230.45	114.57	4218.55	0.0271586	161.47	5264.9	156.11	5261.5	0.0296702	161.47	2793.95	155.44	2789.7	0.0557193	69.68	2315.4	56.95	2303.5	0.0247232	514.56	1694.9	509.2	1691.5	0.301035	332.32	1565.7	326.29	1561.45	0.208966	178.89	762.45	166.16	750.55
1.34	11.05	12.06	-0.85			39.53	430.95	34.17	427.55	0.0799205	247.23	4058.75	241.2	4054.5	0.0594895	1141.01	27495.8	1128.28	27483.9	0.0410524	432.82	10296	427.46	10292.6	0.0415308	560.12	22780.9	554.09	22776.7	0.0243271	395.3	7072.85	382.57	7060.95	0.0541811	683.4	1427.15	678.04	1423.75	0.476235	386.59	1495.15	380.56	1490.9	0.255255	180.9	590.75	168.17	578.85
-6.03	11.9	-6.7	26.35			154.77	4323.95	149.41	4320.55	0.0345812	824.1	23440.5	818.07	23436.2	0.0349062	765.81	8842.55	753.08	8830.65	0.0852802	26.13	653.65	20.77	650.25	0.0319416	430.14	4436.15	424.11	4431.9	0.0956948	279.39	4735.35	266.66	4723.45	0.0564545	1057.26	1931.2	1051.9	1927.8	0.545648	3924.86	6857.8	3918.83	6853.55	0.571796	2148.02	6734.55	2135.29	6722.65
2.68	-28.05	8.71	3.4			28.81	200.6	23.45	197.2	0.118915	79.73	2504.1	73.7	2499.85	0.0294818	73.03	1558.9	60.3	1547	0.0389787	84.42	1004.7	79.06	1001.3	0.0789574	316.24	8080.1	310.21	8075.85	0.0384121	59.63	1020	46.9	1008.1	0.0465232	2406.64	4650.35	2401.28	4646.95	0.516743	5999.18	6528	5993.15	6523.75	0.918666	4704.74	3972.05	4692.01	3960.15
17.42	-9.35	8.04	-11.05			50.92	1859.8	45.56	1856.4	0.0245421	17.42	513.4	11.39	509.15	0.0223706	568.83	5822.5	556.1	5810.6	0.0957044	149.41	3313.3	144.05	3309.9	0.043521	488.43	6822.1	482.4	6817.85	0.0707554	257.28	4537.3	244.55	4525.4	0.0540394	574.86	1698.3	569.5	1694.9	0.336008	790.6	1809.65	784.57	1805.4	0.434569	393.29	2223.6	380.56	2211.7
22.78	22.95	10.72	5.95			82.41	2013.65	77.05	2010.25	0.0383286	1076.02	24069.5	1069.99	24065.2	0.044462	197.65	2908.7	184.92	2896.8	0.063836	115.91	2576.35	110.55	2572.95	0.0429662	60.97	2906.15	54.94	2901.9	0.0189324	66.33	700.4	53.6	688.5	0.0778504	2706.13	5334.6	2700.77	5331.2	0.506597	972.84	3560.65	966.81	3556.4	0.271851	893.78	1881.9	881.05	1870
-6.03	-8.5	9.38	-3.4			192.29	1341.3	186.93	1337.9	0.139719	299.49	2447.15	293.46	2442.9	0.120128	123.28	1161.95	110.55	1150.05	0.0961263	1091.43	13140.2	1086.07	13136.8	0.0826739	146.06	2695.35	140.03	2691.1	0.0520345	21.44	136	8.71	124.1	0.0701853	708.19	2249.1	702.83	2245.7	0.312967	4499.05	16813.8	4493.02	16809.5	0.26729	46.23	383.35	33.5	371.45
13.4	17.85	4.69	21.25			348.4	9180	343.04	9176.6	0.037382	131.99	1740.8	125.96	1736.55	0.0725346	221.1	4635.9	208.37	4624	0.0450627	59.63	2297.55	54.27	2294.15	0.0236558	235.84	6516.95	229.81	6512.7	0.0352864	19.43	529.55	6.7	517.65	0.0129431	3279.65	5209.65	3274.29	5206.25	0.628915	307.53	1772.25	301.5	1768	0.170532	2791.22	6121.7	2778.49	6109.8
-4.02	18.7	8.04	6.8			255.27	4537.3	249.91	4533.9	0.0551203	22.11	182.75	16.08	178.5	0.090084	1134.98	8701.45	1122.25	8689.55	0.129149	98.49	2154.75	93.13	2151.35	0.0432891	307.53	4686.9	301.5	4682.65	0.0643866	162.14	4754.05	149.41	4742.15	0.0315068	2611.66	3390.65	2606.3	3387.25	0.769444	1368.14	2163.25	1362.11	2159	0.630899	1170.49	5856.5	1157.76	5844.6
8.71	11.9	-16.75	22.1			9.38	325.55	4.02	322.15	0.0124787	48.24	164.9	42.21	160.65	0.262745	357.78	3548.75	345.05	3536.85	0.0975586	239.86	8205.05	234.5	8201.65	0.0285918	192.29	5381.35	186.26	5377.1	0.0346395	218.42	4342.65	205.69	4330.75	0.0474952	171.52	394.4	166.16	391	0.424962	3498.07	3550.45	3492.04	3546.2	0.984727	825.44	3391.5	812.71	3379.6
-2.68	1.7	-5.36	37.4			678.04	4843.3	672.68	4839.9	0.138986	933.98	5876.9	927.95	5872.65	0.158012	322.27	5951.7	309.54	5939.8	0.0521129	230.48	6811.05	225.12	6807.65	0.0330687	337.01	7469.8	330.98	7465.55	0.0443343	33.5	668.1	20.77	656.2	0.0316519	2095.76	2816.05	2090.4	2812.65	0.743214	402.67	1272.45	396.64	1268.2	0.312758	1112.2	3437.4	1099.47	3425.5
-0.67	-14.45	-6.03	8.5			58.29	480.25	52.93	476.85	0.110999	502.5	8146.4	496.47	8142.15	0.0609753	308.2	5197.75	295.47	5185.85	0.0569762	369.84	7797.05	364.48	7793.65	0.0467663	137.35	3230	131.32	3225.75	0.0407099	760.45	15515.9	747.72	15504	0.0482276	328.97	963.9	323.61	960.5	0.336918	75.04	104.55	69.01	100.3	0.688036	1040.51	2112.25	1027.78	2100.35
15.41	15.3	-7.37	0.85			183.58	1501.1	178.22	1497.7	0.118996	321.6	7764.75	315.57	7760.5	0.0406636	208.37	6564.55	195.64	6552.65	0.0298566	127.97	2960.55	122.61	2957.15	0.0414622	87.77	1449.25	81.74	1445	0.0565675	407.36	6373.3	394.63	6361.4	0.0620351	1047.88	2554.25	1042.52	2550.85	0.408695	409.37	1440.75	403.34	1436.5	0.28078	3929.55	14051.4	3916.82	14039.5
10.72	0	-8.71	-4.25			824.77	9838.75	819.41	9835.35	0.0833127	52.26	675.75	46.23	671.5	0.0688459	611.71	10242.5	598.98	10230.6	0.0585479	869.66	8425.2	864.3	8421.8	0.102627	525.28	8172.75	519.25	8168.5	0.0635674	450.24	4638.45	437.51	4626.55	0.0945651	117.25	546.55	111.89	543.15	0.206002	1017.06	3274.2	1011.03	3269.95	0.309188	367.83	1938	355.1	1926.1
6.7	-17	14.74	17			90.45	2544.9	85.09	2541.5	0.0334802	231.82	3337.1	225.79	3332.85	0.0677468	456.27	3842	443.54	3830.1	0.115804	81.74	2691.1	76.38	2687.7	0.0284184	34.84	428.4	28.81	424.15	0.0679241	1086.74	17468.3	1074.01	17456.4	0.0615253	401.33	929.9	395.97	926.5	0.427383	317.58	1161.1	311.55	1156.85	0.269309	2915.84	4143.75	2903.11	4131.85
2.68	-11.05	1.34	-12.75			166.83	4916.4	161.47	4913	0.0328659	464.31	6853.55	458.28	6849.3	0.066909	291.45	6851	278.72	6839.1	0.0407539	1375.51	20517.3	1370.15	20513.9	0.0667913	195.64	2998.8	189.61	2994.55	0.0633184	845.54	20702.6	832.81	20690.7	0.0402505	336.34	1745.9	330.98	1742.5	0.189945	4703.4	6480.4	4697.37	6476.15	0.725334	455.6	1484.1	442.87	1472.2
-22.11	11.9	-4.69	-9.35			59.63	645.15	54.27	641.75	0.0845656	562.8	6171	556.77	6166.75	0.0902858	206.36	9923.75	193.63	9911.85	0.0195352	139.36	3636.3	134	3632.9	0.0368851	252.59	3479.9	246.56	3475.65	0.0709392	28.81	340	16.08	328.1	0.0490094	86.43	117.3	81.07	113.9	0.711765	8171.99	6737.1	8165.96	6732.85	1.21285	1031.13	1530.85	1018.4	1518.95
3.35	-13.6	4.02	-18.7			679.38	7877.8	674.02	7874.4	0.0855964	698.14	6687.8	692.11	6683.55	0.103554	185.59	2703	172.86	2691.1	0.064234	106.53	2906.15	101.17	2902.75	0.0348532	164.82	4234.7	158.79	4230.45	0.037535	95.81	2180.25	83.08	2168.35	0.0383148	72.36	236.3	67	232.9	0.287677	5161.68	9586.3	5155.65	9582.05	0.538053	3520.18	4145.45	3507.45	4133.55
19.43	-5.95	12.06	16.15			168.84	4015.4	163.48	4012	0.0407478	448.9	6647	442.87	6642.75	0.0666697	751.74	9339.8	739.01	9327.9	0.0792258	51.59	232.05	46.23	228.65	0.202187	403.34	4903.65	397.31	4899.4	0.0810936	190.95	5473.15	178.22	5461.25	0.0326336	8153.9	8546.75	8148.54	8543.35	0.953787	1575.84	3315.85	1569.81	3311.6	0.474034	4102.41	9976.45	4089.68	9964.55
8.71	12.75	-0.67	-8.5			635.83	10633.5	630.47	10630.1	0.0593099	93.8	4433.6	87.77	4429.35	0.0198155	148.07	2027.25	135.34	2015.35	0.0671546	619.08	7404.35	613.72	7400.95	0.0829245	167.5	2764.2	161.47	2759.95	0.0585047	406.69	5417.05	393.96	5405.15	0.072886	376.54	2362.15	371.18	2358.75	0.157363	1620.06	1275.85	1614.03	1271.6	1.26929	1369.48	4089.35	1356.75	4077.45
7.37	-13.6	-19.43	19.55			148.07	1650.7	142.71	1647.3	0.0866327	34.84	365.5	28.81	361.25	0.0797509	1524.92	12279.1	1512.19	12267.2	0.123271	30.82	762.45	25.46	759.05	0.0335419	363.14	6471.9	357.11	6467.65	0.0552148	89.11	2124.15	76.38	2112.25	0.0361605	82.41	685.1	77.05	681.7	0.113026	3485.34	4432.75	3479.31	4428.5	0.785663	6850.75	10274	6838.02	10262.1
-1.34	-1.7	10.05	-13.6			730.3	6764.3	724.94	6760.9	0.107225	53.6	467.5	47.57	463.25	0.102688	204.35	3663.5	191.62	3651.6	0.0524756	69.01	1081.2	63.65	1077.8	0.0590555	237.18	3921.9	231.15	3917.65	0.0590022	13.4	347.65	0.67	335.75	0.00199553	1029.12	1334.5	1023.76	1331.1	0.769108	113.23	153	107.2	148.75	0.720672	1636.81	5035.4	1624.08	5023.5
2.01	8.5	-6.03	4.25			103.18	657.9	97.82	654.5	0.149458	259.96	4421.7	253.93	4417.45	0.0574834	112.56	1388.05	99.83	1376.15	0.072543	223.11	2470.95	217.75	2467.55	0.0882454	2273.31	29723.7	2267.28	29719.5	0.0762894	53.6	1664.3	40.87	1652.4	0.0247337	1833.79	5390.7	1828.43	5387.3	0.339396	2653.2	5530.95	2647.17	5526.7	0.478978	1393.6	4110.6	1380.87	4098.7
-2.01	-8.5	1.34	9.35			-13.4	742.05	-18.76	738.65	-0.0253977	722.26	10380.2	716.23	10376	0.0690279	1268.31	11327.1	1255.58	11315.2	0.110964	422.1	5512.25	416.74	5508.85	0.0756492	91.79	1411.85	85.76	1407.6	0.0609264	493.79	3972.05	481.06	3960.15	0.121475	89.78	121.55	84.42	118.15	0.714515	4240.43	7734.15	4234.4	7729.9	0.547795	1031.8	4815.25	1019.07	4803.35
0	-27.2	12.73	25.5			917.23	9405.25	911.87	9401.85	0.0969884	440.19	10159.2	434.16	10155	0.0427535	575.53	7140	562.8	7128.1	0.0789551	139.36	2443.75	134	2440.35	0.0549102	420.76	10504.3	414.73	10500	0.0394979	65.66	756.5	52.93	744.6	0.0710851	305.52	399.5	300.16	396.1	0.757788	617.07	840.65	611.04	836.4	0.73056	2793.23	3801.2	2780.5	3789.3
-2.01	28.05	14.74	-6.8			760.45	11666.2	755.09	11662.8	0.0647435	375.2	4723.45	369.17	4719.2	0.0782272	899.14	25654.7	886.41	25642.8	0.0345676	288.1	5869.25	282.74	5865.85	0.048201	170.85	3523.25	164.82	3519	0.0468372	166.83	1879.35	154.1	1867.45	0.0825189	3936.92	5243.65	3931.56	5240.25	0.750262	163.48	1238.45	157.45	1234.2	0.127573	6842.71	7047.35	6829.98	7035.45
12.06	28.05	6.03	-19.55			52.26	1546.15	46.9	1542.75	0.0304003	38.86	1562.3	32.83	1558.05	0.0210712	958.1	6120	945.37	6108.1	0.154773	62.98	691.9	57.62	688.5	0.0836892	152.76	2491.35	146.73	2487.1	0.0589964	158.79	2946.95	146.06	2935.05	0.0497641	594.29	842.35	588.93	838.95	0.701985	8213.53	11134.2	8207.5	11130	0.737425	180.9	872.1	168.17	860.2
34.84	28.05	-6.7	-12.75			280.73	4626.55	275.37	4623.15	0.0595633	923.26	10307.1	917.23	10302.9	0.0890268	274.03	5632.95	261.3	5621.05	0.046486	333.66	6367.35	328.3	6363.95	0.0515875	152.09	2344.3	146.06	2340.05	0.0624175	223.78	4149.7	211.05	4137.8	0.0510054	103.85	430.95	98.49	427.55	0.230359	5288.98	5218.15	5282.95	5213.9	1.01324	2597.59	8171.9	2584.86	8160
9.38	7.65	0.67	-7.65			111.22	1728.9	105.86	1725.5	0.0613503	26.13	542.3	20.1	538.05	0.0373571	1320.57	23852.7	1307.84	23840.8	0.0548572	441.53	7639.8	436.17	7636.4	0.0571172	761.12	9217.4	755.09	9213.15	0.0819579	126.63	1404.2	113.9	1392.3	0.0818071	1610.68	3507.1	1605.32	3503.7	0.458178	18307.8	23222.9	18301.8	23218.7	0.788236	18.09	281.35	5.36	269.45
12.06	-1.7	2.68	-3.4			294.13	3212.15	288.77	3208.75	0.0899945	16.75	246.5	10.72	242.25	0.0442518	495.13	5740.05	482.4	5728.15	0.0842157	334.33	3610.8	328.97	3607.4	0.0911931	85.09	1391.45	79.06	1387.2	0.0569925	89.11	1046.35	76.38	1034.45	0.0738363	120.6	1185.75	115.24	1182.35	0.0974669	1639.49	6134.45	1633.46	6130.2	0.266461	1319.23	3663.5	1306.5	3651.6
20.77	-17.85	12.73	-17			705.51	11695.2	700.15	11691.8	0.0598839	552.75	4881.55	546.72	4877.3	0.112095	286.09	4639.3	273.36	4627.4	0.0590742	162.14	3251.25	156.78	3247.85	0.0482719	1162.45	5612.55	1156.42	5608.3	0.206198	225.79	5834.4	213.06	5822.5	0.0365925	445.55	882.3	440.19	878.9	0.500842	712.88	1615	706.85	1610.75	0.438833	8387.73	18800.3	8375	18788.4
0	1.7	1.34	17.85			342.37	3481.6	337.01	3478.2	0.0968921	125.29	4678.4	119.26	4674.15	0.0255148	201	3416.15	188.27	3404.25	0.0553044	64.32	772.65	58.96	769.25	0.0766461	14.07	721.65	8.04	717.4	0.0112071	490.44	8509.35	477.71	8497.45	0.056218	1009.69	2429.3	1004.33	2425.9	0.414003	2730.92	10854.5	2724.89	10850.2	0.251136	921.25	3047.25	908.52	3035.35
16.08	11.9	-10.72	-6.8			277.38	3274.2	272.02	3270.8	0.0831662	71.02	1493.45	64.99	1489.2	0.0436409	22.78	864.45	10.05	852.55	0.0117882	53.6	1027.65	48.24	1024.25	0.0470979	606.35	11654.4	600.32	11650.1	0.051529	49.58	954.55	36.85	942.65	0.0390919	625.78	3195.15	620.42	3191.75	0.194382	2593.57	2666.45	2587.54	2662.2	0.971956	692.11	1552.1	679.38	1540.2
32.16	18.7	-16.08	28.05			975.52	19828.8	970.16	19825.4	0.0489352	763.8	18479.8	757.77	18475.5	0.0410147	158.79	3042.15	146.06	3030.25	0.0482006	64.32	2240.6	58.96	2237.2	0.0263544	146.73	2193	140.7	2188.75	0.0642833	294.13	3021.75	281.4	3009.85	0.093493	1138.33	2347.7	1132.97	2344.3	0.483287	887.08	3704.3	881.05	3700.05	0.238118	1094.78	3298	1082.05	3286.1
27.47	-27.2	-5.36	22.1			24.12	408.85	18.76	405.45	0.0462696	275.37	4094.45	269.34	4090.2	0.0658501	64.32	918.85	51.59	906.95	0.056883	151.42	8569.7	146.06	8566.3	0.0170505	749.73	7281.1	743.7	7276.85	0.102201	7.37	428.4	-5.36	416.5	-0.0128691	146.06	388.45	140.7	385.05	0.365407	20739.2	26816.7	20733.2	26812.5	0.773267	409.37	1814.75	396.64	1802.85
27.47	-16.15	10.72	22.95			217.75	2913.8	212.39	2910.4	0.0729762	143.38	1973.7	137.35	1969.45	0.0697403	526.62	10398	513.89	10386.1	0.0494786	223.78	2057.85	218.42	2054.45	0.106316	120.6	2289.05	114.57	2284.8	0.0501444	98.49	2174.3	85.76	2162.4	0.0396596	1374.17	2142.85	1368.81	2139.45	0.639795	1871.98	5699.25	1865.95	5695	0.327647	2190.23	3914.25	2177.5	3902.35
15.41	8.5	3.35	19.55			455.6	6764.3	450.24	6760.9	0.0665947	60.97	1079.5	54.94	1075.25	0.0510951	1539.66	26340.7	1526.93	26328.8	0.0579947	125.29	4590	119.93	4586.6	0.0261479	1057.26	15226.1	1051.23	15221.9	0.0690606	77.72	2970.75	64.99	2958.85	0.0219646	3203.27	4499.05	3197.91	4495.65	0.711334	980.21	3295.45	974.18	3291.2	0.295995	1484.72	4084.25	1471.99	4072.35
-0.67	1.7	-5.36	-5.95			921.25	13148.7	915.89	13145.3	0.0696743	40.2	1912.5	34.17	1908.25	0.0179065	52.26	247.35	39.53	235.45	0.167891	40.2	297.5	34.84	294.1	0.118463	44.89	492.15	38.86	487.9	0.0796475	395.97	11694.3	383.24	11682.4	0.0328049	1290.42	1496	1285.06	1492.6	0.860954	148.74	697.85	142.71	693.6	0.205753	16321.9	16106.7	16309.2	16094.8
4.69	-39.95	11.39	35.7			253.26	3303.1	247.9	3299.7	0.075128	194.97	8236.5	188.94	8232.25	0.0229512	363.14	4340.1	350.41	4328.2	0.0809598	308.87	7636.4	303.51	7633	0.0397629	479.72	8172.75	473.69	8168.5	0.0579898	24.79	485.35	12.06	473.45	0.0254726	337.01	1278.4	331.65	1275	0.260118	278.05	1043.8	272.02	1039.55	0.261671	2567.44	9911.85	2554.71	9899.95
-5.36	-5.95	0	17.85			215.74	2873	210.38	2869.6	0.0733134	320.26	8845.95	314.23	8841.7	0.0355395	79.73	641.75	67	629.85	0.106375	34.84	1376.15	29.48	1372.75	0.0214751	210.38	3677.95	204.35	3673.7	0.0556251	230.48	5603.2	217.75	5591.3	0.0389444	89.78	130.9	84.42	127.5	0.662118	94.47	578	88.44	573.75	0.154144	-39.53	381.65	-52.26	369.75
-14.07	6.8	14.74	39.1			974.18	29920.9	968.82	29917.5	0.0323831	54.94	1599.7	48.91	1595.45	0.0306559	1199.97	13619.6	1187.24	13607.7	0.0872477	216.41	3763.8	211.05	3760.4	0.0561243	59.63	1794.35	53.6	1790.1	0.0299425	504.51	3450.15	491.78	3438.25	0.143032	1644.18	3702.6	1638.82	3699.2	0.44302	896.46	4136.95	890.43	4132.7	0.21546	1085.4	1286.9	1072.67	1275
-11.39	5.1	-6.03	22.95			143.38	2521.95	138.02	2518.55	0.0548014	67.67	459	61.64	454.75	0.135547	316.91	5365.2	304.18	5353.3	0.056821	15.41	946.05	10.05	942.65	0.0106614	79.06	1323.45	73.03	1319.2	0.0553593	158.79	4955.5	146.06	4943.6	0.0295453	795.96	2703.85	790.6	2700.45	0.292766	233.83	2004.3	227.8	2000.05	0.113897	2412.67	5000.55	2399.94	4988.65
-9.38	11.9	-4.69	-2.55			6218.94	54521.6	6213.58	54518.2	0.113973	497.14	6482.95	491.11	6478.7	0.0758038	379.89	3291.2	367.16	3279.3	0.111963	57.62	1271.6	52.26	1268.2	0.041208	542.03	7506.35	536	7502.1	0.0714467	188.27	2725.1	175.54	2713.2	0.0646985	576.87	1173.85	571.51	1170.45	0.488282	571.51	1222.3	565.48	1218.05	0.46425	604.34	2166.65	591.61	2154.75
-3.35	32.3	6.03	-31.45			265.32	6635.95	259.96	6632.55	0.0391946	120.6	2852.6	114.57	2848.35	0.0402233	348.4	11916.2	335.67	11904.3	0.0281974	41.54	885.7	36.18	882.3	0.0410065	557.44	8496.6	551.41	8492.35	0.0649302	396.64	2685.15	383.91	2673.25	0.143612	557.44	1269.05	552.08	1265.65	0.436203	16764.7	11521.8	16758.7	11517.5	1.45506	655.26	1241	642.53	1229.1
11.39	-8.5	8.04	0			44.22	317.9	38.86	314.5	0.123561	675.36	10706.6	669.33	10702.4	0.0625405	22.11	3532.6	9.38	3520.7	0.00266424	215.07	2644.35	209.71	2640.95	0.079407	94.47	2482	88.44	2477.75	0.0356937	171.52	2116.5	158.79	2104.6	0.075449	5340.57	7673.8	5335.21	7670.4	0.695558	2150.7	2367.25	2144.67	2363	0.907605	1164.46	2564.45	1151.73	2552.55
0	-15.3	6.03	-37.4			603.67	7686.55	598.31	7683.15	0.077873	249.91	2228.7	243.88	2224.45	0.109636	75.04	1239.3	62.31	1227.4	0.0507658	815.39	19704.7	810.03	19701.3	0.0411156	30.15	348.5	24.12	344.25	0.0700654	345.05	6681	332.32	6669.1	0.0498298	1523.58	1986.45	1518.22	1983.05	0.765598	929.96	2057.85	923.93	2053.6	0.449907	254.6	924.8	241.87	912.9
1.34	-2.55	2.68	-34.85			556.1	9009.15	550.74	9005.75	0.0611543	268.67	3656.7	262.64	3652.45	0.0719079	272.02	5752.8	259.29	5740.9	0.0451654	832.14	13169.9	826.78	13166.5	0.0627942	239.86	4247.45	233.83	4243.2	0.055107	2.01	261.8	-10.72	249.9	-0.0428972	21067.5	15146.2	21062.1	15142.8	1.3909	1313.87	7128.95	1307.84	7124.7	0.183564	12.06	271.15	-0.67	259.25
-4.69	-2.55	1.34	-11.9			586.92	9490.25	581.56	9486.85	0.0613017	254.6	2306.9	248.57	2302.65	0.10795	879.71	10459.2	866.98	10447.3	0.082986	937.33	20681.3	931.97	20677.9	0.0450708	106.53	2045.95	100.5	2041.7	0.0492237	66.33	1412.7	53.6	1400.8	0.0382638	1222.75	2068.9	1217.39	2065.5	0.589392	48.24	147.9	42.21	143.65	0.293839	2227.75	3142.45	2215.02	3130.55
10.05	-1.7	6.7	-11.9			12.06	844.05	6.7	840.65	0.00797002	716.23	9186.8	710.2	9182.55	0.0773424	1169.82	14391.4	1157.09	14379.5	0.080468	466.99	8283.25	461.63	8279.85	0.0557534	728.29	7622.8	722.26	7618.55	0.0948028	71.02	1987.3	58.29	1975.4	0.0295079	384.58	786.25	379.22	782.85	0.48441	14.74	115.6	8.71	111.35	0.0782218	802.66	1873.4	789.93	1861.5
24.79	3.4	-6.03	-12.75			511.88	10046.2	506.52	10042.8	0.0504361	81.07	1311.55	75.04	1307.3	0.0574007	446.89	3638.85	434.16	3626.95	0.119704	480.39	7048.2	475.03	7044.8	0.0674299	68.34	1432.25	62.31	1428	0.0436345	666.65	9891.45	653.92	9879.55	0.0661892	795.96	2709.8	790.6	2706.4	0.292122	4933.21	6769.4	4927.18	6765.15	0.728318	517.24	1247.8	504.51	1235.9
22.78	16.15	2.01	18.7			124.62	4106.35	119.26	4102.95	0.0290669	46.23	895.05	40.2	890.8	0.045128	266.66	4833.1	253.93	4821.2	0.0526695	284.75	5739.2	279.39	5735.8	0.0487099	2020.72	52110.1	2014.69	52105.8	0.0386653	223.78	3139.05	211.05	3127.15	0.0674896	391.95	851.7	386.59	848.3	0.455723	5547.6	6908.8	5541.57	6904.55	0.802597	1285.73	4477.8	1273	4465.9
6.7	14.45	0.67	34			172.19	4134.4	166.83	4131	0.0403849	538.01	6496.55	531.98	6492.3	0.0819401	140.03	2640.95	127.3	2629.05	0.0484205	464.31	10473.7	458.95	10470.3	0.0438335	73.7	2255.05	67.67	2250.8	0.0300649	25.46	906.95	12.73	895.05	0.0142227	139.36	931.6	134	928.2	0.144365	3477.97	4940.2	3471.94	4935.95	0.703399	38.86	350.2	26.13	338.3
28.81	24.65	12.73	5.95			34.17	620.5	28.81	617.1	0.0466861	2.68	113.05	-3.35	108.8	-0.0307904	759.11	7689.1	746.38	7677.2	0.0972203	448.9	5882.85	443.54	5879.45	0.075439	19.43	453.9	13.4	449.65	0.029801	1631.45	26943.3	1618.72	26931.4	0.0601053	1144.36	1481.55	1139	1478.15	0.770558	1208.68	6919.85	1202.65	6915.6	0.173904	19430.7	8863.8	19418	8851.9
-22.78	-10.2	-0.67	-0.85			201	2967.35	195.64	2963.95	0.0660065	44.22	591.6	38.19	587.35	0.0650209	45.56	583.95	32.83	572.05	0.0573901	246.56	5999.3	241.2	5995.9	0.0402275	641.86	10755.1	635.83	10750.9	0.0591423	306.86	9089.05	294.13	9077.15	0.0324033	408.7	708.9	403.34	705.5	0.571708	170.18	674.05	164.15	669.8	0.245073	24.79	143.65	12.06	131.75
8.04	9.35	1.34	9.35			655.93	4502.45	650.57	4499.05	0.144602	349.74	4601.05	343.71	4596.8	0.0747716	1281.04	9109.45	1268.31	9097.55	0.139412	698.81	9554.85	693.45	9551.45	0.0726015	634.49	16705.9	628.46	16701.7	0.0376286	339.69	9628.8	326.96	9616.9	0.0339985	1384.89	1891.25	1379.53	1887.85	0.730741	1754.73	3896.4	1748.7	3892.15	0.449289	2728.91	5001.4	2716.18	4989.5
13.4	-5.1	21.44	13.6			120.6	4256.8	115.24	4253.4	0.0270936	148.74	2047.65	142.71	2043.4	0.0698395	1454.57	22009.9	1441.84	21998	0.0655441	686.75	6155.7	681.39	6152.3	0.110754	318.92	7869.3	312.89	7865.05	0.0397823	75.71	2198.1	62.98	2186.2	0.028808	6080.25	7590.5	6074.89	7587.1	0.800687	5028.35	7442.6	5022.32	7438.35	0.675193	-44.89	467.5	-57.62	455.6
-5.36	17.85	32.16	29.75			103.85	3468	98.49	3464.6	0.0284275	60.3	2368.95	54.27	2364.7	0.0229501	690.1	10467.8	677.37	10455.9	0.0647835	231.15	6278.1	225.79	6274.7	0.0359842	203.01	5093.2	196.98	5088.95	0.0387074	726.28	8162.55	713.55	8150.65	0.0875452	2828.74	7757.95	2823.38	7754.55	0.364093	2621.04	6055.4	2615.01	6051.15	0.432151	1230.79	4338.4	1218.06	4326.5
11.39	-1.7	6.7	22.95			589.6	9346.6	584.24	9343.2	0.062531	426.12	5710.3	420.09	5706.05	0.0736219	82.41	986.85	69.68	974.95	0.0714703	10.72	250.75	5.36	247.35	0.0216697	55.61	813.45	49.58	809.2	0.0612704	81.07	1305.6	68.34	1293.7	0.0528252	979.54	1587.8	974.18	1584.4	0.614857	3709.79	7910.95	3703.76	7906.7	0.468433	759.11	3391.5	746.38	3379.6
32.16	8.5	2.01	13.6			312.22	2957.15	306.86	2953.75	0.103888	789.26	9753.75	783.23	9749.5	0.0803354	125.96	3245.3	113.23	3233.4	0.0350189	1329.28	17317.9	1323.92	17314.5	0.0764631	78.39	1787.55	72.36	1783.3	0.0405765	90.45	1227.4	77.72	1215.5	0.0639408	3715.15	7823.4	3709.79	7820	0.474398	927.28	2682.6	921.25	2678.35	0.343962	456.94	2605.25	444.21	2593.35
4.02	26.35	10.72	28.9			340.36	4081.7	335	4078.3	0.0821421	2259.91	14571.6	2253.88	14567.4	0.154721	184.92	2453.95	172.19	2442.05	0.0705104	67.67	2620.55	62.31	2617.15	0.0238083	20.1	350.2	14.07	345.95	0.0406706	50.25	1782.45	37.52	1770.55	0.0211912	866.98	2001.75	861.62	1998.35	0.431166	1786.89	3558.95	1780.86	3554.7	0.500987	263.98	749.7	251.25	737.8
9.38	11.9	19.43	39.95			292.12	2992.85	286.76	2989.45	0.095924	390.61	8243.3	384.58	8239.05	0.0466777	131.99	5763	119.26	5751.1	0.0207369	662.63	9602.45	657.27	9599.05	0.0684724	928.62	11860.9	922.59	11856.6	0.077812	533.99	9490.25	521.26	9478.35	0.0549948	593.62	1362.55	588.26	1359.15	0.432815	279.39	476	273.36	471.75	0.579459	203.68	370.6	190.95	358.7
-8.71	-32.3	17.42	22.95			464.98	5743.45	459.62	5740.05	0.0800725	1201.98	5967.85	1195.95	5963.6	0.200542	382.57	5879.45	369.84	5867.55	0.0630314	543.37	4058.75	538.01	4055.35	0.132667	53.6	1360	47.57	1355.75	0.0350876	93.8	2313.7	81.07	2301.8	0.0352203	1115.55	2408.05	1110.19	2404.65	0.461685	891.77	3358.35	885.74	3354.1	0.264077	5649.44	8413.3	5636.71	8401.4
-14.74	2.55	10.05	29.75			287.43	8142.15	282.07	8138.75	0.0346577	174.2	3626.1	168.17	3621.85	0.0464321	42.21	1078.65	29.48	1066.75	0.0276353	70.35	4640.15	64.99	4636.75	0.0140163	324.28	5015.85	318.25	5011.6	0.0635027	541.36	10937	528.63	10925.1	0.0483867	712.88	2329	707.52	2325.6	0.304231	9079.84	10881.7	9073.81	10877.5	0.834185	1451.22	3925.3	1438.49	3913.4
4.02	-0.85	18.76	28.9			422.1	6724.35	416.74	6720.95	0.0620061	487.09	6526.3	481.06	6522.05	0.073759	401.33	5738.35	388.6	5726.45	0.0678605	339.02	6417.5	333.66	6414.1	0.0520198	347.06	11117.2	341.03	11113	0.0306876	107.2	1902.3	94.47	1890.4	0.0499736	4721.49	5770.65	4716.13	5767.25	0.817743	218.42	776.9	212.39	772.65	0.274885	627.79	845.75	615.06	833.85
21.44	-18.7	-0.67	18.7			279.39	3128.85	274.03	3125.45	0.087677	510.54	7371.2	504.51	7366.95	0.0684829	39.53	961.35	26.8	949.45	0.0282269	135.34	1875.1	129.98	1871.7	0.0694449	108.54	2807.55	102.51	2803.3	0.0365676	456.94	7829.35	444.21	7817.45	0.0568229	1275.01	2206.6	1269.65	2203.2	0.576275	4915.12	6409	4909.09	6404.75	0.766476	3798.9	4484.6	3786.17	4472.7
5.36	14.45	1.34	-6.8			477.71	4381.75	472.35	4378.35	0.107883	718.24	10578.2	712.21	10574	0.0673552	66.33	628.15	53.6	616.25	0.0869777	226.46	6266.2	221.1	6262.8	0.0353037	142.04	2710.65	136.01	2706.4	0.050255	361.13	3576.8	348.4	3564.9	0.0977307	1583.21	5581.1	1577.85	5577.7	0.282885	2273.98	3479.9	2267.95	3475.65	0.652525	740.35	1544.45	727.62	1532.55
8.04	-25.5	1.34	11.9			132.66	1236.75	127.3	1233.35	0.103215	421.43	7916.05	415.4	7911.8	0.0525039	685.41	6368.2	672.68	6356.3	0.105829	402.67	6047.75	397.31	6044.35	0.0657325	144.72	2802.45	138.69	2798.2	0.049564	797.97	13466.6	785.24	13454.7	0.0583618	3858.53	4528.8	3853.17	4525.4	0.851454	930.63	4263.6	924.6	4259.35	0.217075	3926.2	6318.9	3913.47	6307
0.67	16.15	7.37	11.9			166.83	4505.85	161.47	4502.45	0.0358627	304.18	5292.95	298.15	5288.7	0.0563749	68.34	1113.5	55.61	1101.6	0.0504811	261.3	4425.95	255.94	4422.55	0.0578716	58.96	481.95	52.93	477.7	0.110802	61.64	1741.65	48.91	1729.75	0.0282758	6001.86	8223.75	5996.5	8220.35	0.72947	310.21	668.95	304.18	664.7	0.45762	7962.28	11717.2	7949.55	11705.3
4.02	-17.85	-6.03	16.15			669.33	14350.6	663.97	14347.2	0.0462787	817.4	9803.9	811.37	9799.65	0.0827958	373.86	3975.45	361.13	3963.55	0.0911128	418.08	3888.75	412.72	3885.35	0.106225	337.68	2708.1	331.65	2703.85	0.122658	192.96	2410.6	180.23	2398.7	0.0751365	87.1	319.6	81.74	316.2	0.258507	86.43	148.75	80.4	144.5	0.556401	-15.41	196.35	-28.14	184.45
4.69	13.6	17.42	16.15			606.35	9942.45	600.99	9939.05	0.0604675	182.24	4193.05	176.21	4188.8	0.0420669	188.94	2669.85	176.21	2657.95	0.0662955	150.08	5001.4	144.72	4998	0.0289556	259.96	6019.7	253.93	6015.45	0.042213	62.98	1189.15	50.25	1177.25	0.0426842	2833.43	4602.75	2828.07	4599.35	0.614885	18150.3	26061	18144.3	26056.8	0.696337	3698.4	3699.2	3685.67	3687.3
23.45	1.7	-6.03	16.15			116.58	2045.1	111.22	2041.7	0.0544742	296.81	7208	290.78	7203.75	0.0403651	101.84	1530.85	89.11	1518.95	0.0586655	293.46	9011.7	288.1	9008.3	0.0319816	398.65	10487.3	392.62	10483	0.0374528	22.78	317.05	10.05	305.15	0.0329346	1543.68	2717.45	1538.32	2714.05	0.566799	2615.68	2550	2609.65	2545.75	1.0251	684.07	1207.85	671.34	1195.95
15.41	21.25	-3.35	4.25			375.2	11951	369.84	11947.6	0.0309552	235.17	6946.2	229.14	6941.95	0.033008	454.26	5499.5	441.53	5487.6	0.0804596	156.78	1511.3	151.42	1507.9	0.100418	80.4	622.2	74.37	617.95	0.12035	9.38	633.25	-3.35	621.35	-0.00539149	501.16	904.4	495.8	901	0.550277	7839	11413.8	7832.97	11409.5	0.686528	52.93	731.85	40.2	719.95
-2.68	10.2	6.03	9.35			445.55	6750.7	440.19	6747.3	0.0652394	209.71	5069.4	203.68	5065.15	0.040212	266.66	6564.55	253.93	6552.65	0.0387523	17.42	772.65	12.06	769.25	0.0156776	97.15	1855.55	91.12	1851.3	0.0492195	233.83	5536.05	221.1	5524.15	0.0400243	1916.87	3551.3	1911.51	3547.9	0.538772	243.21	2403.8	237.18	2399.55	0.0988435	4285.32	7608.35	4272.59	7596.45
4.02	0.85	21.44	8.5			642.53	4824.6	637.17	4821.2	0.13216	598.31	7131.5	592.28	7127.25	0.0831008	946.04	8715.9	933.31	8704	0.107228	159.46	4797.4	154.1	4794	0.0321443	12.06	444.55	6.03	440.3	0.0136952	61.64	3105.9	48.91	3094	0.015808	814.72	2045.1	809.36	2041.7	0.396415	154.77	1849.6	148.74	1845.35	0.0806026	882.39	3216.4	869.66	3204.5
12.73	2.55	16.08	11.9			467.66	8686.15	462.3	8682.75	0.0532435	51.59	842.35	45.56	838.1	0.0543611	412.05	11135	399.32	11123.1	0.0359001	83.08	1583.55	77.72	1580.15	0.0491852	480.39	6522.05	474.36	6517.8	0.0727792	791.94	8629.2	779.21	8617.3	0.0904239	446.22	1723.8	440.86	1720.4	0.256254	2436.12	3597.2	2430.09	3592.95	0.67635	7222.6	16940.5	7209.87	16928.6
7.37	1.7	16.75	16.15			374.53	5383.9	369.17	5380.5	0.0686126	81.74	2375.75	75.71	2371.5	0.0319249	453.59	8590.95	440.86	8579.05	0.051388	425.45	5371.15	420.09	5367.75	0.0782618	885.07	9185.95	879.04	9181.7	0.0957383	379.22	4699.65	366.49	4687.75	0.0781804	1365.46	1747.6	1360.1	1744.2	0.779784	1007.68	2159	1001.65	2154.75	0.464857	771.84	2533.85	759.11	2521.95
2.01	-22.95	15.41	6.8			60.97	929.9	55.61	926.5	0.0600216	271.35	2618.85	265.32	2614.6	0.101476	182.24	4289.1	169.51	4277.2	0.0396311	219.76	3175.6	214.4	3172.2	0.0675872	67.67	834.7	61.64	830.45	0.0742248	158.12	3408.5	145.39	3396.6	0.0428046	710.2	1680.45	704.84	1677.05	0.420286	2036.8	5100	2030.77	5095.75	0.398522	311.55	452.2	298.82	440.3
9.38	-9.35	-2.68	-2.55			58.29	457.3	52.93	453.9	0.116612	487.76	9945.85	481.73	9941.6	0.048456	42.21	1035.3	29.48	1023.4	0.0288059	1039.84	15108.8	1034.48	15105.4	0.0684841	261.97	5559	255.94	5554.75	0.0460759	131.99	2244.85	119.26	2232.95	0.0534092	1802.97	2492.2	1797.61	2488.8	0.72228	3910.79	6204.15	3904.76	6199.9	0.62981	1792.92	3007.3	1780.19	2995.4
-0.67	-15.3	11.39	45.9			6.7	1443.3	1.34	1439.9	0.00093062	46.9	1803.7	40.87	1799.45	0.0227125	298.82	3672	286.09	3660.1	0.0781645	103.18	2601	97.82	2597.6	0.0376578	631.81	13120.6	625.78	13116.4	0.0477099	-20.77	141.95	-33.5	130.05	-0.257593	454.93	2110.55	449.57	2107.15	0.213355	629.13	1934.6	623.1	1930.35	0.322791	2617.69	3786.75	2604.96	3774.85
10.72	-10.2	9.38	34			91.79	4196.45	86.43	4193.05	0.0206127	120.6	2025.55	114.57	2021.3	0.0566813	93.13	1364.25	80.4	1352.35	0.0594521	694.79	10353	689.43	10349.6	0.0666142	178.89	3000.5	172.86	2996.25	0.0576921	406.69	7128.1	393.96	7116.2	0.055361	180.23	765.85	174.87	762.45	0.229353	2473.64	3554.7	2467.61	3550.45	0.695013	5481.27	5347.35	5468.54	5335.45
-8.71	-20.4	4.02	20.4			462.97	6589.2	457.61	6585.8	0.0694843	929.29	12832.5	923.26	12828.2	0.0719708	251.92	6074.1	239.19	6062.2	0.039456	52.26	3025.15	46.9	3021.75	0.0155208	154.1	2244	148.07	2239.75	0.0661101	285.42	5968.7	272.69	5956.8	0.0457779	1619.39	4065.55	1614.03	4062.15	0.397334	1143.02	2810.1	1136.99	2805.85	0.405221	7296.3	4461.65	7283.57	4449.75
2.01	-12.75	6.03	24.65			517.91	4420.85	512.55	4417.45	0.116028	172.19	2992.85	166.16	2988.6	0.0555979	137.35	2515.15	124.62	2503.25	0.0497833	69.68	1429.7	64.32	1426.3	0.0450957	337.68	4110.6	331.65	4106.35	0.0807652	111.22	2635.85	98.49	2623.95	0.037535	5189.82	6563.7	5184.46	6560.3	0.790278	4909.09	5558.15	4903.06	5553.9	0.882814	2446.84	5365.2	2434.11	5353.3
-1.34	18.7	-20.77	16.15			62.31	879.75	56.95	876.35	0.0649855	16.75	504.9	10.72	500.65	0.0214122	46.23	1479.85	33.5	1467.95	0.0228209	830.8	7206.3	825.44	7202.9	0.114598	85.09	2633.3	79.06	2629.05	0.0300717	98.49	2514.3	85.76	2502.4	0.0342711	268	839.8	262.64	836.4	0.314012	2998.25	7253.05	2992.22	7248.8	0.412788	169.51	753.95	156.78	742.05
30.82	7.65	-13.4	23.8			381.9	4834.8	376.54	4831.4	0.077936	36.85	1434.8	30.82	1430.55	0.0215442	105.19	926.5	92.46	914.6	0.101093	70.35	1360.85	64.99	1357.45	0.0478765	3.35	113.05	-2.68	108.8	-0.0246324	358.45	6853.55	345.72	6841.65	0.0505317	168.17	442	162.81	438.6	0.371204	313.56	739.5	307.53	735.25	0.418266	4444.78	8066.5	4432.05	8054.6
2.01	-11.05	-6.7	17			452.25	8851.05	446.89	8847.65	0.0505095	444.88	6299.35	438.85	6295.1	0.069713	1446.53	13528.6	1433.8	13516.7	0.106076	406.02	9079.7	400.66	9076.3	0.0441435	239.86	7628.75	233.83	7624.5	0.0306682	81.74	2506.65	69.01	2494.75	0.0276621	172.86	213.35	167.5	209.95	0.797809	7189.1	6112.35	7183.07	6108.1	1.17599	681.39	957.1	668.66	945.2
5.36	11.05	-8.71	9.35			1047.21	20364.3	1041.85	20360.9	0.0511692	389.27	8028.25	383.24	8024	0.0477617	65.66	722.5	52.93	710.6	0.0744863	38.19	896.75	32.83	893.35	0.0367493	483.74	10423.5	477.71	10419.2	0.0458488	0.67	173.4	-12.06	161.5	-0.0746749	899.14	1786.7	893.78	1783.3	0.501194	3151.68	5512.25	3145.65	5508	0.571106	3807.61	7800.45	3794.88	7788.55
11.39	8.5	11.39	11.05			247.9	6987.85	242.54	6984.45	0.0347257	119.26	4482.9	113.23	4478.65	0.0252822	213.73	3131.4	201	3119.5	0.0644334	204.35	2936.75	198.99	2933.35	0.0678371	11.39	356.15	5.36	351.9	0.0152316	62.31	3667.75	49.58	3655.85	0.0135618	10196.7	9752.9	10191.3	9749.5	1.04532	578.21	1877.65	572.18	1873.4	0.305423	839.51	2239.75	826.78	2227.85
8.71	11.05	-4.02	0			25.46	447.1	20.1	443.7	0.0453009	518.58	8267.1	512.55	8262.85	0.0620307	15.41	122.4	2.68	110.5	0.0242534	294.13	11047.5	288.77	11044.1	0.026147	36.18	856.8	30.15	852.55	0.0353645	127.97	2023.85	115.24	2011.95	0.0572778	1724.58	4835.65	1719.22	4832.25	0.35578	398.65	998.75	392.62	994.5	0.394791	14783.6	19646.9	14770.9	19635
2.68	-4.25	25.46	-11.05			32.83	1539.35	27.47	1535.95	0.0178847	69.01	776.05	62.98	771.8	0.0816015	574.86	9321.95	562.13	9310.05	0.0603788	607.69	9328.75	602.33	9325.35	0.0645906	87.1	4065.55	81.07	4061.3	0.0199616	47.57	245.65	34.84	233.75	0.149048	225.79	1313.25	220.43	1309.85	0.168286	1462.61	5741.75	1456.58	5737.5	0.25387	10702.6	17099.5	10689.9	17087.6
2.68	8.5	12.73	-21.25			178.89	3296.3	173.53	3292.9	0.0526982	69.01	2215.95	62.98	2211.7	0.0284758	475.03	7352.5	462.3	7340.6	0.0629785	358.45	5272.55	353.09	5269.15	0.0670108	291.45	5246.2	285.42	5241.95	0.0544492	231.15	3972.05	218.42	3960.15	0.0551545	1858.58	5045.6	1853.22	5042.2	0.367542	134	166.6	127.97	162.35	0.788235	18.76	177.65	6.03	165.75
-20.1	11.9	32.83	6.8			433.49	5842.9	428.13	5839.5	0.0733162	694.79	3139.9	688.76	3135.65	0.219655	15.41	509.15	2.68	497.25	0.00538964	451.58	10266.3	446.22	10262.9	0.0434789	109.88	2070.6	103.85	2066.35	0.0502577	196.31	3987.35	183.58	3975.45	0.0461784	3707.11	4577.25	3701.75	4573.85	0.809329	389.94	930.75	383.91	926.5	0.414366	2131.27	7611.75	2118.54	7599.85
16.75	8.5	30.15	-10.2			347.06	7614.3	341.7	7610.9	0.0448961	363.14	10020.7	357.11	10016.5	0.0356524	251.92	4040.9	239.19	4029	0.0593671	77.05	974.1	71.69	970.7	0.0738539	396.64	18986.5	390.61	18982.2	0.0205776	977.53	10629.2	964.8	10617.3	0.0908706	222.44	1991.55	217.08	1988.15	0.109187	2942.64	2463.3	2936.61	2459.05	1.19421	1758.08	4352	1745.35	4340.1
0.67	11.05	20.77	26.35			297.48	3893.85	292.12	3890.45	0.0750864	78.39	1096.5	72.36	1092.25	0.0662486	156.78	4289.1	144.05	4277.2	0.0336786	77.05	932.45	71.69	929.05	0.0771648	351.75	5243.65	345.72	5239.4	0.0659847	325.62	8807.7	312.89	8795.8	0.0355727	1417.05	3672.85	1411.69	3669.45	0.384714	131.99	1592.9	125.96	1588.65	0.0792874	1320.57	2225.3	1307.84	2213.4
14.74	22.95	46.9	4.25			72.36	1035.3	67	1031.9	0.0649288	574.19	11929.8	568.16	11925.5	0.0476422	85.09	1292.85	72.36	1280.95	0.0564893	25.46	573.75	20.1	570.35	0.0352415	371.18	7248.8	365.15	7244.55	0.0504034	89.11	1536.8	76.38	1524.9	0.0500885	3784.83	11085.7	3779.47	11082.3	0.341037	533.32	2990.3	527.29	2986.05	0.176584	34.17	254.15	21.44	242.25
0.67	13.6	32.16	16.15			257.95	3123.75	252.59	3120.35	0.0809493	263.31	3295.45	257.28	3291.2	0.0781721	1839.15	9965.4	1826.42	9953.5	0.183495	1065.3	11183.5	1059.94	11180.1	0.0948059	622.43	8734.6	616.4	8730.35	0.0706043	1599.29	16272.4	1586.56	16260.5	0.0975714	968.15	1672.8	962.79	1669.4	0.576728	3108.8	9683.2	3102.77	9678.95	0.320569	1076.69	1875.95	1063.96	1864.05
4.02	-7.65	40.87	-18.7			619.08	9089.9	613.72	9086.5	0.067542	688.09	16587.8	682.06	16583.5	0.0411287	261.97	3465.45	249.24	3453.55	0.0721692	115.91	3399.15	110.55	3395.75	0.0325554	209.71	5842.9	203.68	5838.65	0.0348848	242.54	5958.5	229.81	5946.6	0.0386456	1305.83	1412.7	1300.47	1409.3	0.922777	2103.8	5998.45	2097.77	5994.2	0.349967	1626.09	3014.95	1613.36	3003.05
1.34	-2.55	16.75	17			91.12	1078.65	85.76	1075.25	0.0797582	373.19	6615.55	367.16	6611.3	0.0555352	79.06	782	66.33	770.1	0.0861317	505.18	11047.5	499.82	11044.1	0.0452567	511.88	5139.95	505.85	5135.7	0.0984968	789.26	10017.2	776.53	10005.3	0.0776119	507.19	1035.3	501.83	1031.9	0.486317	24336.4	25163.4	24330.4	25159.2	0.967059	743.7	1794.35	730.97	1782.45
17.42	-14.45	8.04	4.25			43.55	504.05	38.19	500.65	0.0762808	298.15	3605.7	292.12	3601.45	0.0811118	732.31	5634.65	719.58	5622.75	0.127977	400.66	4784.65	395.3	4781.25	0.0826771	91.12	2918.9	85.09	2914.65	0.0291939	3289.7	5648.25	3276.97	5636.35	0.581399	1167.81	2391.05	1162.45	2387.65	0.486859	1215.38	3373.65	1209.35	3369.4	0.358921	5672.22	7478.3	5659.49	7466.4
-24.79	-22.95	18.76	-11.9			416.74	5835.25	411.38	5831.85	0.0705402	62.98	1571.65	56.95	1567.4	0.0363341	142.71	1657.5	129.98	1645.6	0.0789864	306.19	6221.15	300.83	6217.75	0.0483825	73.03	795.6	67	791.35	0.0846654	47.57	604.35	34.84	592.45	0.0588067	241.87	713.15	236.51	709.75	0.33323	231.15	980.9	225.12	976.65	0.230502	436.17	2152.2	423.44	2140.3
-7.37	-33.15	22.11	-6.8			403.34	5415.35	397.98	5411.95	0.0735373	955.42	9243.75	949.39	9239.5	0.102753	109.88	1387.2	97.15	1375.3	0.0706391	241.2	4176.9	235.84	4173.5	0.0565089	194.97	9794.55	188.94	9790.3	0.0192987	170.18	4416.6	157.45	4404.7	0.0357459	1919.55	4881.55	1914.19	4878.15	0.392401	7137.51	8896.95	7131.48	8892.7	0.801948	1187.24	4203.25	1174.51	4191.35
8.71	-33.15	30.15	2.55			95.14	2127.55	89.78	2124.15	0.0422663	223.78	2763.35	217.75	2759.1	0.0789207	643.87	17777.8	631.14	17765.9	0.0355254	146.73	1366.8	141.37	1363.4	0.103689	1342.01	29024.1	1335.98	29019.8	0.0460368	1420.4	13427.5	1407.67	13415.6	0.104928	9867.76	15914.6	9862.4	15911.2	0.61984	178.89	477.7	172.86	473.45	0.365107	13454.3	24111.1	13441.6	24099.2
0.67	5.1	22.11	-3.4			163.48	3343.9	158.12	3340.5	0.0473342	161.47	3413.6	155.44	3409.35	0.0455923	240.53	2058.7	227.8	2046.8	0.111296	72.36	1558.05	67	1554.65	0.0430965	521.93	12515.4	515.9	12511.1	0.0412352	1023.76	18356.6	1011.03	18344.7	0.0551129	2592.23	6598.55	2586.87	6595.15	0.392238	394.63	812.6	388.6	808.35	0.480732	2852.86	5904.1	2840.13	5892.2
-2.68	21.25	18.09	3.4			16.08	698.7	10.72	695.3	0.0154178	402.67	6008.65	396.64	6004.4	0.0660582	231.82	2910.4	219.09	2898.5	0.0755874	264.65	11113.8	259.29	11110.4	0.0233376	81.07	1599.7	75.04	1595.45	0.0470338	32.16	135.15	19.43	123.25	0.157647	1184.56	2512.6	1179.2	2509.2	0.469951	564.81	2488.8	558.78	2484.55	0.224902	3378.81	7423.9	3366.08	7412
14.74	8.5	7.37	-15.3			304.85	6817.85	299.49	6814.45	0.0439493	782.56	10011.3	776.53	10007	0.0775983	33.5	764.15	20.77	752.25	0.0276105	37.52	530.4	32.16	527	0.0610247	446.22	7323.6	440.19	7319.35	0.0601406	540.69	11520.9	527.96	11509	0.0458737	103.18	744.6	97.82	741.2	0.131975	2192.24	4600.2	2186.21	4595.95	0.475682	1162.45	3014.95	1149.72	3003.05
-17.42	0.85	-0.67	-14.45			241.87	6377.55	236.51	6374.15	0.0371046	10.05	1459.45	4.02	1455.2	0.00276251	629.13	6348.65	616.4	6336.75	0.0972738	44.22	1116.9	38.86	1113.5	0.034899	381.9	10116.7	375.87	10112.5	0.037169	127.97	4872.2	115.24	4860.3	0.0237105	479.05	1384.65	473.69	1381.25	0.342943	1861.26	3367.7	1855.23	3363.45	0.551585	1587.9	2833.9	1575.17	2822
14.07	-7.65	23.45	-8.5			153.43	2361.3	148.07	2357.9	0.0627974	270.01	3399.15	263.98	3394.9	0.0777578	751.74	12393	739.01	12381.1	0.0596886	25.46	218.45	20.1	215.05	0.0934666	507.19	11717.2	501.16	11713	0.0427868	501.83	9121.35	489.1	9109.45	0.0536915	254.6	915.45	249.24	912.05	0.273274	7760.61	6552.65	7754.58	6548.4	1.18419	4050.82	7517.4	4038.09	7505.5
-5.36	-23.8	12.06	-11.05			860.28	8076.7	854.92	8073.3	0.105895	122.61	2161.55	116.58	2157.3	0.0540398	318.25	7369.5	305.52	7357.6	0.0415244	40.2	1100.75	34.84	1097.35	0.0317492	285.42	6392.85	279.39	6388.6	0.0437326	184.92	2177.7	172.19	2165.8	0.0795041	276.04	1593.75	270.68	1590.35	0.170202	1302.48	2573.8	1296.45	2569.55	0.504544	5067.88	4822.9	5055.15	4811
23.45	1.7	3.35	-11.9			275.37	4408.95	270.01	4405.55	0.0612886	881.05	7466.4	875.02	7462.15	0.117261	22.78	320.45	10.05	308.55	0.0325717	544.04	8887.6	538.68	8884.2	0.0606335	467.66	12549.4	461.63	12545.1	0.0367975	346.39	4507.55	333.66	4495.65	0.0742184	3201.26	10476.2	3195.9	10472.8	0.305162	955.42	4738.75	949.39	4734.5	0.200526	5399.53	13289.8	5386.8	13277.9
-4.69	24.65	12.06	-7.65			57.62	2642.65	52.26	2639.25	0.0198011	631.81	4609.55	625.78	4605.3	0.135883	64.32	737.8	51.59	725.9	0.0710704	144.05	2683.45	138.69	2680.05	0.051749	194.97	3103.35	188.94	3099.1	0.0609661	562.8	10920.8	550.07	10908.9	0.050424	2213.68	3320.1	2208.32	3316.7	0.665818	6978.72	10610.6	6972.69	10606.4	0.657407	16248.8	14029.2	16236.1	14017.3
20.1	33.15	42.21	3.4			1022.42	13283	1017.06	13279.6	0.0765882	55.61	1380.4	49.58	1376.15	0.036028	36.18	780.3	23.45	768.4	0.030518	380.56	6516.1	375.2	6512.7	0.0576105	814.05	19778.7	808.02	19774.5	0.0408618	224.45	2185.35	211.72	2173.45	0.0974119	4797.87	8807.7	4792.51	8804.3	0.544337	2518.53	4860.3	2512.5	4856.05	0.517396	502.5	836.4	489.77	824.5
11.39	26.35	2.68	-7.65			167.5	3548.75	162.14	3545.35	0.0457331	625.11	3703.45	619.08	3699.2	0.167355	471.01	5234.3	458.28	5222.4	0.0877528	383.24	7251.35	377.88	7247.95	0.0521361	74.37	2531.3	68.34	2527.05	0.0270434	85.76	1678.75	73.03	1666.85	0.0438132	8025.93	9259.05	8020.57	9255.65	0.866559	832.81	998.75	826.78	994.5	0.831352	229.81	337.45	217.08	325.55
6.03	0.85	0.67	-0.85			236.51	2613.75	231.15	2610.35	0.0885513	80.4	1490.05	74.37	1485.8	0.0500538	62.98	753.95	50.25	742.05	0.0677178	422.77	16820.7	417.41	16817.3	0.0248203	42.21	1335.35	36.18	1331.1	0.0271805	312.22	6942.8	299.49	6930.9	0.0432108	1232.13	3698.35	1226.77	3694.95	0.332013	1296.45	3569.15	1290.42	3564.9	0.361979	4937.9	6294.25	4925.17	6282.35
-10.05	-1.7	8.71	-21.25			160.13	1985.6	154.77	1982.2	0.0780799	166.16	2963.95	160.13	2959.7	0.0541035	219.76	2380	207.03	2368.1	0.0874245	326.96	7004.85	321.6	7001.45	0.0459333	501.83	9555.7	495.8	9551.45	0.0519083	80.4	2658.8	67.67	2646.9	0.0255658	1564.45	3859.85	1559.09	3856.45	0.404281	765.14	2709.8	759.11	2705.55	0.280575	18466.5	19895.1	18453.8	19883.2
0.67	-5.95	-1.34	-22.1			217.75	1729.75	212.39	1726.35	0.123028	173.53	2801.6	167.5	2797.35	0.0598781	105.86	1902.3	93.13	1890.4	0.0492647	476.37	6539.05	471.01	6535.65	0.0720678	487.09	20186.7	481.06	20182.5	0.0238356	49.58	990.25	36.85	978.35	0.0376655	5810.91	10372.5	5805.55	10369.1	0.559889	413.39	1834.3	407.36	1830.05	0.222595	75.71	1167.9	62.98	1156
-4.02	-18.7	6.03	-29.75			730.97	14252	725.61	14248.6	0.050925	940.68	8411.6	934.65	8407.35	0.111171	82.41	2624.8	69.68	2612.9	0.0266677	385.92	9049.1	380.56	9045.7	0.0420708	168.17	2652	162.14	2647.75	0.0612369	203.01	6058.8	190.28	6046.9	0.0314674	142.71	686.8	137.35	683.4	0.20098	441.53	2206.6	435.5	2202.35	0.197743	4769.06	6551.8	4756.33	6539.9
5.36	16.15	12.06	-23.8			556.1	9288.8	550.74	9285.4	0.0593125	233.83	2895.1	227.8	2890.85	0.0788004	558.78	8653.85	546.05	8641.95	0.063186	76.38	1768.85	71.02	1765.45	0.0402277	173.53	2986.05	167.5	2981.8	0.0561741	726.28	17981.8	713.55	17969.9	0.0397081	264.65	1451.8	259.29	1448.4	0.179018	8008.51	7047.35	8002.48	7043.1	1.13622	2243.83	3787.6	2231.1	3775.7
32.16	5.95	17.42	-14.45			176.88	4765.1	171.52	4761.7	0.0360207	424.11	7853.15	418.08	7848.9	0.0532661	35.51	1187.45	22.78	1175.55	0.0193782	231.15	4805.9	225.79	4802.5	0.0470151	1822.4	14641.2	1816.37	14637	0.124095	12.73	177.65	0	165.75	0	475.03	2572.95	469.67	2569.55	0.182783	1621.4	3167.95	1615.37	3163.7	0.510595	864.97	2514.3	852.24	2502.4
-16.75	18.7	25.46	-21.25			42.21	703.8	36.85	700.4	0.0526128	102.51	1609.05	96.48	1604.8	0.0601196	10.05	728.45	-2.68	716.55	-0.00374014	1151.73	42706.6	1146.37	42703.2	0.0268451	18.76	237.15	12.73	232.9	0.0546587	990.26	21020.5	977.53	21008.6	0.04653	326.29	2333.25	320.93	2329.85	0.137747	9399.43	12688	9393.4	12683.8	0.740585	663.97	3310.75	651.24	3298.85
14.07	28.9	4.69	10.2			391.95	4209.2	386.59	4205.8	0.0919183	504.51	8741.4	498.48	8737.15	0.0570529	851.57	6691.2	838.84	6679.3	0.125588	67	1219.75	61.64	1216.35	0.0506762	294.8	6639.35	288.77	6635.1	0.0435216	121.94	2602.7	109.21	2590.8	0.042153	1030.46	2696.2	1025.1	2692.8	0.380682	1302.48	4225.35	1296.45	4221.1	0.307136	5754.63	6778.75	5741.9	6766.85
7.37	-21.25	20.77	17.85			531.98	5530.95	526.62	5527.55	0.0952719	1408.34	25645.4	1402.31	25641.2	0.0546898	682.06	7260.7	669.33	7248.8	0.0923367	62.98	649.4	57.62	646	0.089195	96.48	1131.35	90.45	1127.1	0.0802502	435.5	9208.9	422.77	9197	0.0459683	1591.25	6432.8	1585.89	6429.4	0.246662	6506.37	7716.3	6500.34	7712.05	0.842881	603	1677.05	590.27	1665.15
4.02	-2.55	31.49	43.35			826.11	12893.7	820.75	12890.3	0.0636719	552.08	7317.65	546.05	7313.4	0.0746643	271.35	3947.4	258.62	3935.5	0.0657146	119.93	3896.4	114.57	3893	0.0294297	213.06	8597.75	207.03	8593.5	0.0240915	167.5	2538.95	154.77	2527.05	0.0612453	1219.4	3443.35	1214.04	3439.95	0.352924	759.78	1658.35	753.75	1654.1	0.455686	938.67	1285.2	925.94	1273.3
2.68	2.55	22.11	28.9			128.64	2323.9	123.28	2320.5	0.0531265	200.33	2162.4	194.3	2158.15	0.0900308	499.15	6541.6	486.42	6529.7	0.0744935	46.23	657.9	40.87	654.5	0.0624446	152.09	4742.15	146.06	4737.9	0.030828	211.05	6188	198.32	6176.1	0.0321109	3035.1	6151.45	3029.74	6148.05	0.492797	129.98	564.4	123.95	560.15	0.22128	49.58	715.7	36.85	703.8
5.36	-7.65	16.75	0			64.99	787.1	59.63	783.7	0.0760878	1283.05	18955.8	1277.02	18951.5	0.0673834	275.37	6697.15	262.64	6685.25	0.0392865	1409.01	24623.7	1403.65	24620.3	0.0570119	221.1	5462.95	215.07	5458.7	0.0393995	837.5	12546.9	824.77	12535	0.0657974	3343.3	6008.65	3337.94	6005.25	0.555837	2854.87	4268.7	2848.84	4264.45	0.668044	4082.98	7684	4070.25	7672.1
4.02	-1.7	22.78	17.85			1889.4	11195.4	1884.04	11192	0.168338	34.17	2182.8	28.14	2178.55	0.0129168	113.9	1886.15	101.17	1874.25	0.0539789	112.56	2748.05	107.2	2744.65	0.0390578	85.76	2015.35	79.73	2011.1	0.039645	247.9	6705.65	235.17	6693.75	0.0351328	4383.14	5490.15	4377.78	5486.75	0.797882	3156.37	5116.15	3150.34	5111.9	0.616276	857.6	3033.65	844.87	3021.75
7.37	-17	-3.35	6.8			164.15	2641.8	158.79	2638.4	0.0601842	436.84	2216.8	430.81	2212.55	0.194712	147.4	1480.7	134.67	1468.8	0.0916871	177.55	2875.55	172.19	2872.15	0.0599516	15.41	154.7	9.38	150.45	0.0623463	347.73	5892.2	335	5880.3	0.0569699	1177.19	2401.25	1171.83	2397.85	0.4887	1428.44	2822	1422.41	2817.75	0.504803	718.91	1993.25	706.18	1981.35
-19.43	-8.5	13.4	5.1			299.49	4482.05	294.13	4478.65	0.0656738	793.95	8819.6	787.92	8815.35	0.0893805	55.61	470.9	42.88	459	0.0934205	1285.06	28259.1	1279.7	28255.7	0.04529	77.05	1963.5	71.02	1959.25	0.0362486	454.26	4686.05	441.53	4674.15	0.0944621	521.26	2380	515.9	2376.6	0.217075	3704.43	7802.15	3698.4	7797.9	0.474282	2792.56	3592.1	2779.83	3580.2
1.34	-32.3	4.02	16.15			36.18	404.6	30.82	401.2	0.0768195	84.42	2147.1	78.39	2142.85	0.0365821	1281.71	10441.4	1268.98	10429.5	0.121672	163.48	2555.1	158.12	2551.7	0.0619665	359.79	4777	353.76	4772.75	0.0741208	3128.23	20101.7	3115.5	20089.8	0.155079	179.56	345.1	174.2	341.7	0.509804	873.68	2721.7	867.65	2717.45	0.319288	2590.22	2733.6	2577.49	2721.7
13.4	-13.6	7.37	10.2			20.77	1012.35	15.41	1008.95	0.0152733	1833.79	9226.75	1827.76	9222.5	0.198185	190.95	1916.75	178.22	1904.85	0.0935612	262.64	4563.65	257.28	4560.25	0.056418	91.79	1455.2	85.76	1450.95	0.0591061	33.5	142.8	20.77	130.9	0.158671	56.28	311.1	50.92	307.7	0.165486	4308.77	5005.65	4302.74	5001.4	0.860307	3063.24	5638.9	3050.51	5627
10.05	-2.55	-2.68	23.8			261.97	5791.9	256.61	5788.5	0.044331	1072	21050.2	1065.97	21046	0.0506496	185.59	1954.15	172.86	1942.25	0.0889999	686.75	15056.9	681.39	15053.5	0.0452646	107.87	2155.6	101.84	2151.35	0.0473377	24.12	747.15	11.39	735.25	0.0154913	1820.39	4302.7	1815.03	4299.3	0.422169	11862.4	16698.2	11856.4	16694	0.71022	36.18	689.35	23.45	677.45
34.84	3.4	10.72	12.75			360.46	9044	355.1	9040.6	0.0392784	196.31	3865.8	190.28	3861.55	0.0492755	73.03	4647.8	60.3	4635.9	0.0130072	175.54	3781.65	170.18	3778.25	0.045042	682.73	11286.3	676.7	11282	0.0599802	1326.6	25870.6	1313.87	25858.7	0.0508096	223.11	1993.25	217.75	1989.85	0.10943	879.71	1050.6	873.68	1046.35	0.834979	7886.57	7099.2	7873.84	7087.3
8.71	-12.75	34.17	16.15			588.93	11008.4	583.57	11005	0.0530277	306.19	4236.4	300.16	4232.15	0.0709238	50.92	777.75	38.19	765.85	0.0498662	171.52	930.75	166.16	927.35	0.179177	136.68	1729.75	130.65	1725.5	0.0757172	702.16	8748.2	689.43	8736.3	0.0789156	1835.8	2841.55	1830.44	2838.15	0.644941	1998.61	4316.3	1992.58	4312.05	0.462096	4955.99	8794.95	4943.26	8783.05
-5.36	20.4	16.08	19.55			8.04	115.6	2.68	112.2	0.0238859	41.54	1395.7	35.51	1391.45	0.0255201	274.03	1862.35	261.3	1850.45	0.141209	69.01	509.15	63.65	505.75	0.125853	112.56	5756.2	106.53	5751.95	0.0185207	282.07	2935.9	269.34	2924	0.0921135	5009.59	7071.15	5004.23	7067.75	0.708037	9636.61	8973.45	9630.58	8969.2	1.07374	239.19	740.35	226.46	728.45
16.75	8.5	2.68	21.25			60.3	764.15	54.94	760.75	0.0722182	730.97	18190	724.94	18185.8	0.0398631	40.2	305.15	27.47	293.25	0.0936743	602.33	8352.1	596.97	8348.7	0.0715045	389.27	7978.1	383.24	7973.85	0.0480621	343.71	7207.15	330.98	7195.25	0.0459998	89.78	165.75	84.42	162.35	0.519988	77.05	748.85	71.02	744.6	0.0953801	5719.12	9327.05	5706.39	9315.15
20.1	17.85	19.43	28.9			300.83	7696.75	295.47	7693.35	0.0384059	793.28	14759.4	787.25	14755.1	0.0533543	67.67	1655.8	54.94	1643.9	0.0334205	194.3	2385.95	188.94	2382.55	0.0793016	16.75	124.1	10.72	119.85	0.0894451	73.7	1586.1	60.97	1574.2	0.0387308	1424.42	1050.6	1419.06	1047.2	1.3551	287.43	1341.3	281.4	1337.05	0.210463	7551.57	9722.3	7538.84	9710.4
-1.34	30.6	11.39	37.4			1321.24	23298.5	1315.88	23295.1	0.0564874	10.05	595.85	4.02	591.6	0.00679513	108.54	1279.25	95.81	1267.35	0.0755987	246.56	3351.55	241.2	3348.15	0.0720398	319.59	6774.5	313.56	6770.25	0.0463144	517.24	7029.5	504.51	7017.6	0.0718921	2243.16	2227.85	2237.8	2224.45	1.006	241.2	1264.8	235.17	1260.55	0.186561	5550.95	7291.3	5538.22	7279.4
26.8	7.65	10.72	22.95			285.42	3132.25	280.06	3128.85	0.0895089	159.46	4582.35	153.43	4578.1	0.0335139	52.26	2546.6	39.53	2534.7	0.0155955	233.16	4063	227.8	4059.6	0.0561139	10.72	677.45	4.69	673.2	0.00696673	179.56	2786.3	166.83	2774.4	0.0601319	2225.07	3423.8	2219.71	3420.4	0.648962	799.31	1633.7	793.28	1629.45	0.486839	1007.01	2341.75	994.28	2329.85
13.4	25.5	22.78	-16.15			422.1	11566	416.74	11562.6	0.0360421	-10.72	184.45	-16.75	180.2	-0.0929523	408.7	9647.5	395.97	9635.6	0.0410945	122.61	5462.95	117.25	5459.55	0.0214761	102.51	2790.55	96.48	2786.3	0.0346266	685.41	4822.9	672.68	4811	0.139821	434.83	1532.55	429.47	1529.15	0.280855	2621.04	4143.75	2615.01	4139.5	0.631721	2565.43	3820.75	2552.7	3808.85
-13.4	49.3	4.69	-6.8			149.41	2113.1	144.05	2109.7	0.0682799	949.39	8170.2	943.36	8165.95	0.115524	1119.57	11639.9	1106.84	11628	0.0951875	113.9	3346.45	108.54	3343.05	0.0324674	462.97	13711.4	456.94	13707.1	0.0333359	84.42	5213.9	71.69	5202	0.0137812	752.41	3134.8	747.05	3131.4	0.238567	7775.35	10514.5	7769.32	10510.2	0.739214	5983.77	9443.5	5971.04	9431.6
-0.67	28.05	32.83	11.9			540.02	4289.95	534.66	4286.55	0.12473	136.01	1269.9	129.98	1265.65	0.102698	693.45	10555.3	680.72	10543.4	0.0645636	241.2	3837.75	235.84	3834.35	0.0615072	118.59	1612.45	112.56	1608.2	0.0699913	133.33	6383.5	120.6	6371.6	0.0189277	1869.3	5480.8	1863.94	5477.4	0.340296	602.33	2614.6	596.3	2610.35	0.228437	2420.71	3685.6	2407.98	3673.7
12.06	-5.1	20.1	18.7			29.48	481.95	24.12	478.55	0.0504023	89.11	1393.15	83.08	1388.9	0.0598171	521.26	5431.5	508.53	5419.6	0.0938316	202.34	4595.1	196.98	4591.7	0.0428991	21.44	578.85	15.41	574.6	0.0268187	348.4	5216.45	335.67	5204.55	0.0644955	8465.45	9361.9	8460.09	9358.5	0.904001	1238.16	3416.15	1232.13	3411.9	0.361127	2347.01	5248.75	2334.28	5236.85
-14.74	-5.1	-7.37	33.15			27.47	173.4	22.11	170	0.130059	103.18	1952.45	97.15	1948.2	0.0498665	251.25	4289.1	238.52	4277.2	0.0557655	171.52	10321.5	166.16	10318.1	0.0161037	234.5	3964.4	228.47	3960.15	0.0576923	1003.66	11379	990.93	11367.1	0.0871753	2253.21	4578.95	2247.85	4575.55	0.491274	3863.89	4687.75	3857.86	4683.5	0.823713	12738.7	10318.2	12726	10306.3
3.35	-18.7	-2.68	21.25			89.78	936.7	84.42	933.3	0.0904532	393.29	6126.8	387.26	6122.55	0.0632514	2396.59	5947.45	2383.86	5935.55	0.401624	769.83	12233.2	764.47	12229.8	0.0625088	209.71	677.45	203.68	673.2	0.302555	359.12	6029.9	346.39	6018	0.057559	1662.27	2357.9	1656.91	2354.5	0.703721	3790.86	3043.85	3784.83	3039.6	1.24517	990.26	1132.2	977.53	1120.3
-26.8	-19.55	13.4	26.35			389.94	5350.75	384.58	5347.35	0.0719197	214.4	2607.8	208.37	2603.55	0.080033	221.1	2374.05	208.37	2362.15	0.088212	101.17	2227.85	95.81	2224.45	0.0430713	49.58	1025.95	43.55	1021.7	0.042625	994.28	13298.2	981.55	13286.3	0.0738769	443.54	1031.05	438.18	1027.65	0.42639	556.77	1178.95	550.74	1174.7	0.468835	8732.78	8772	8720.05	8760.1
21.44	41.65	2.01	4.25			69.01	575.45	63.65	572.05	0.111266	552.75	4090.2	546.72	4085.95	0.133805	193.63	8253.5	180.9	8241.6	0.0219496	180.9	1857.25	175.54	1853.85	0.0946894	1904.14	24240.3	1898.11	24236	0.0783176	87.1	1617.55	74.37	1605.65	0.0463177	1191.93	3298	1186.57	3294.6	0.360156	207.7	1815.6	201.67	1811.35	0.111337	2219.04	4139.5	2206.31	4127.6
6.7	8.5	0	5.95			670	13193.7	664.64	13190.3	0.0503885	131.99	1571.65	125.96	1567.4	0.0803624	14.74	252.45	2.01	240.55	0.00835585	160.13	3570.85	154.77	3567.45	0.0433839	283.41	8550.15	277.38	8545.9	0.0324577	251.25	9659.4	238.52	9647.5	0.0247235	64.99	242.25	59.63	238.85	0.249655	426.79	697	420.76	692.75	0.607376	85.76	672.35	73.03	660.45
14.74	-2.55	-12.73	8.5			376.54	4497.35	371.18	4493.95	0.0825955	288.1	3515.6	282.07	3511.35	0.0803309	317.58	7619.4	304.85	7607.5	0.0400723	845.54	6199.9	840.18	6196.5	0.135589	168.17	3113.55	162.14	3109.3	0.0521468	177.55	3037.05	164.82	3025.15	0.0544832	12.73	366.35	7.37	362.95	0.0203058	1744.01	3558.95	1737.98	3554.7	0.488925	1812.35	3195.15	1799.62	3183.25
16.08	-5.1	17.42	44.2			63.65	1835.15	58.29	1831.75	0.031822	511.21	8139.6	505.18	8135.35	0.0620969	83.75	1348.1	71.02	1336.2	0.0531507	223.78	4543.25	218.42	4539.85	0.0481117	176.21	7746.9	170.18	7742.65	0.0219796	126.63	2808.4	113.9	2796.5	0.0407295	444.88	1054	439.52	1050.6	0.418351	1046.54	1081.2	1040.51	1076.95	0.966164	902.49	514.25	889.76	502.35
30.82	2.55	-10.72	28.05			1163.79	8872.3	1158.43	8868.9	0.130617	351.08	4329.05	345.05	4324.8	0.079784	85.76	1020.85	73.03	1008.95	0.0723822	683.4	10874.1	678.04	10870.7	0.0623732	148.07	11736	142.04	11731.8	0.0121073	16.08	204.85	3.35	192.95	0.017362	447.56	490.45	442.2	487.05	0.907915	3624.7	4907.9	3618.67	4903.65	0.737954	64.99	233.75	52.26	221.85
-18.76	34.85	-3.35	9.35			1282.38	12590.2	1277.02	12586.8	0.101457	697.47	11384.1	691.44	11379.9	0.06076	661.29	8883.35	648.56	8871.45	0.0731064	153.43	2153.9	148.07	2150.5	0.0688538	103.85	1916.75	97.82	1912.5	0.0511477	39.53	1296.25	26.8	1284.35	0.0208666	225.79	754.8	220.43	751.4	0.293359	807.35	1418.65	801.32	1414.4	0.566544	347.73	1043.8	335	1031.9
-4.69	23.8	1.34	-4.25			561.46	1660.05	556.1	1656.65	0.335677	144.72	2691.95	138.69	2687.7	0.0516017	686.75	9233.55	674.02	9221.65	0.073091	161.47	2963.95	156.11	2960.55	0.0527301	505.18	10378.5	499.15	10374.2	0.0481143	328.3	6700.55	315.57	6688.65	0.0471799	265.32	828.75	259.96	825.35	0.314969	1768.13	5384.75	1762.1	5380.5	0.327497	3599.91	4303.55	3587.18	4291.65
19.43	13.6	14.07	5.95			271.35	3782.5	265.99	3779.1	0.0703845	50.92	1450.1	44.89	1445.85	0.0310475	144.72	2207.45	131.99	2195.55	0.0601171	1488.74	26735.9	1483.38	26732.5	0.0554898	659.95	6690.35	653.92	6686.1	0.0978029	17.42	325.55	4.69	313.65	0.014953	4213.63	4879	4208.27	4875.6	0.863129	3247.49	9649.2	3241.46	9644.95	0.336078	12770.2	16133.9	12757.5	16122
13.4	14.45	-0.67	1.7			572.18	8347.85	566.82	8344.45	0.0679278	105.19	1365.1	99.16	1360.85	0.0728662	54.94	316.2	42.21	304.3	0.138712	132.66	1610.75	127.3	1607.35	0.0791987	1197.29	7599	1191.26	7594.75	0.156853	282.07	9227.6	269.34	9215.7	0.0292262	79.73	503.2	74.37	499.8	0.1488	103.18	506.6	97.15	502.35	0.193391	1354.07	3313.3	1341.34	3301.4
5.36	-4.25	-15.41	19.55			114.57	3436.55	109.21	3433.15	0.0318104	65.66	1180.65	59.63	1176.4	0.0506885	349.74	6193.95	337.01	6182.05	0.0545143	430.81	7967.9	425.45	7964.5	0.0534183	44.89	1407.6	38.86	1403.35	0.0276909	481.73	8993	469	8981.1	0.0522208	288.1	1186.6	282.74	1183.2	0.238962	806.68	3404.25	800.65	3400	0.235485	1403.65	1282.65	1390.92	1270.75
4.02	-14.45	22.11	-5.1			1222.08	8166.8	1216.72	8163.4	0.149046	67	2440.35	60.97	2436.1	0.0250277	230.48	5128.05	217.75	5116.15	0.0425613	63.65	1919.3	58.29	1915.9	0.0304243	575.53	7222.45	569.5	7218.2	0.0788978	921.92	2414	909.19	2402.1	0.378498	5176.42	7100.9	5171.06	7097.5	0.728575	3023.04	5320.15	3017.01	5315.9	0.567545	929.29	2391.05	916.56	2379.15
22.78	11.9	8.04	4.25			268	4581.5	262.64	4578.1	0.0573688	242.54	4753.2	236.51	4748.95	0.0498026	343.04	5751.1	330.31	5739.2	0.0575533	31.49	1224.85	26.13	1221.45	0.0213926	523.27	6732.85	517.24	6728.6	0.0768719	144.05	4724.3	131.32	4712.4	0.0278669	2272.64	4612.1	2267.28	4608.7	0.491957	2403.29	3164.55	2397.26	3160.3	0.758555	856.93	3954.2	844.2	3942.3
20.1	12.75	10.72	3.4			657.27	13368	651.91	13364.6	0.0487789	600.99	9309.2	594.96	9304.95	0.0639402	1648.2	23718.4	1635.47	23706.5	0.0689883	458.28	7324.45	452.92	7321.05	0.0618654	294.8	4492.25	288.77	4488	0.0643427	187.6	4936.8	174.87	4924.9	0.0355073	466.32	2674.1	460.96	2670.7	0.172599	994.28	3382.15	988.25	3377.9	0.292563	72.36	347.65	59.63	335.75
24.79	11.9	6.03	-13.6			57.62	1053.15	52.26	1049.75	0.0497833	335.67	4243.2	329.64	4238.95	0.0777645	440.19	3996.7	427.46	3984.8	0.107273	180.9	3622.7	175.54	3619.3	0.0485011	294.8	6810.2	288.77	6805.95	0.0424291	82.41	1671.95	69.68	1660.05	0.0419746	2436.79	4813.55	2431.43	4810.15	0.505479	656.6	3384.7	650.57	3380.45	0.192451	304.18	863.6	291.45	851.7
14.07	2.55	18.09	0.85			48.24	1063.35	42.88	1059.95	0.0404547	101.84	1265.65	95.81	1261.4	0.0759553	402.67	8958.15	389.94	8946.25	0.043587	-2.01	113.9	-7.37	110.5	-0.0666968	222.44	1923.55	216.41	1919.3	0.112755	54.94	1739.1	42.21	1727.2	0.0244384	702.16	1245.25	696.8	1241.85	0.561098	696.13	2130.95	690.1	2126.7	0.324493	3179.82	3067.65	3167.09	3055.75
10.05	-9.35	12.73	21.25			11.39	2241.45	6.03	2238.05	0.00269431	35.51	1471.35	29.48	1467.1	0.0200941	54.94	770.95	42.21	759.05	0.055609	207.7	4139.5	202.34	4136.1	0.0489205	527.29	7098.35	521.26	7094.1	0.073478	425.45	2936.75	412.72	2924.85	0.141108	1301.81	5721.35	1296.45	5717.95	0.226733	3280.99	4824.6	3274.96	4820.35	0.679403	430.14	2635	417.41	2623.1
18.76	11.9	34.17	-10.2			142.71	2701.3	137.35	2697.9	0.05091	140.7	1952.45	134.67	1948.2	0.0691253	1015.05	6165.9	1002.32	6154	0.162873	12.06	567.8	6.7	564.4	0.011871	145.39	7134.9	139.36	7130.65	0.0195438	483.74	8435.4	471.01	8423.5	0.0559162	181.57	434.35	176.21	430.95	0.408887	3473.28	5674.6	3467.25	5670.35	0.61147	1352.06	2156.45	1339.33	2144.55
-2.68	13.6	30.15	10.2			320.26	5783.4	314.9	5780	0.054481	345.72	3597.2	339.69	3592.95	0.0945435	65.66	707.2	52.93	695.3	0.0761254	249.24	6411.55	243.88	6408.15	0.0380578	208.37	4802.5	202.34	4798.25	0.0421695	93.8	3179.85	81.07	3167.95	0.0255907	2186.88	10322.4	2181.52	10319	0.211408	18.09	172.55	12.06	168.3	0.0716578	1842.5	4023.05	1829.77	4011.15
-2.01	26.35	42.21	30.6			42.21	234.6	36.85	231.2	0.159386	220.43	2555.1	214.4	2550.85	0.0840504	174.87	2874.7	162.14	2862.8	0.0566369	20.1	673.2	14.74	669.8	0.0220066	812.71	17500.7	806.68	17496.5	0.0461054	196.31	5418.75	183.58	5406.85	0.0339532	1659.59	3919.35	1654.23	3915.95	0.422434	2479.67	3829.25	2473.64	3825	0.646703	284.08	1426.3	271.35	1414.4
-4.69	13.6	16.08	9.35			107.2	1049.75	101.84	1046.35	0.0973288	249.24	2350.25	243.21	2346	0.10367	546.05	4270.4	533.32	4258.5	0.125237	233.16	6918.15	227.8	6914.75	0.0329441	107.2	2312	101.17	2307.75	0.0438392	91.79	2187.9	79.06	2176	0.0363327	2001.96	5908.35	1996.6	5904.95	0.338123	3575.79	8001.9	3569.76	7997.65	0.446351	115.91	1206.15	103.18	1194.25
-5.36	5.1	19.43	24.65			406.69	7141.7	401.33	7138.3	0.0562221	241.2	2709.8	235.17	2705.55	0.0869213	669.33	16596.2	656.6	16584.3	0.0395917	277.38	10749.1	272.02	10745.7	0.0253143	103.18	3844.55	97.15	3840.3	0.0252975	333.66	6411.55	320.93	6399.65	0.0501481	1843.17	2643.5	1837.81	2640.1	0.696114	452.25	1237.6	446.22	1233.35	0.361795	1067.31	2800.75	1054.58	2788.85
-4.02	17	34.17	28.9			253.26	3693.25	247.9	3689.85	0.0671843	903.83	6851	897.8	6846.75	0.131128	120.6	1651.55	107.87	1639.65	0.0657884	61.64	1349.8	56.28	1346.4	0.0418004	224.45	5559	218.42	5554.75	0.0393213	483.74	12160.1	471.01	12148.2	0.038772	1979.85	2291.6	1974.49	2288.2	0.862901	6230.33	7617.7	6224.3	7613.45	0.81754	5666.86	6856.95	5654.13	6845.05
14.74	5.1	23.45	13.6			42.88	1073.55	37.52	1070.15	0.0350605	427.46	8031.65	421.43	8027.4	0.0524989	91.79	3485.85	79.06	3473.95	0.022758	-4.69	270.3	-10.05	266.9	-0.0376546	624.44	17571.2	618.41	17567	0.035203	132.66	5554.75	119.93	5542.85	0.0216369	130.65	599.25	125.29	595.85	0.210271	1045.87	2637.55	1039.84	2633.3	0.394881	430.14	612	417.41	600.1
-6.7	-7.65	23.45	13.6			1047.88	5795.3	1042.52	5791.9	0.179996	293.46	6308.7	287.43	6304.45	0.0455916	375.87	4113.15	363.14	4101.25	0.0885437	228.47	2148.8	223.11	2145.4	0.103995	341.7	7780.05	335.67	7775.8	0.0431685	156.78	2824.55	144.05	2812.65	0.051215	759.78	1388.9	754.42	1385.5	0.544511	7404.84	6387.75	7398.81	6383.5	1.15905	1088.75	4683.5	1076.02	4671.6
-2.68	7.65	-3.35	-5.1			414.06	706.35	408.7	702.95	0.581407	-13.4	111.35	-19.43	107.1	-0.181419	395.3	10697.2	382.57	10685.3	0.0358034	142.04	2227.85	136.68	2224.45	0.0614444	10.72	228.65	4.69	224.4	0.0209002	1375.51	16349.8	1362.78	16337.9	0.0834122	416.74	1903.15	411.38	1899.75	0.216544	2198.27	7049.05	2192.24	7044.8	0.311186	948.72	1450.95	935.99	1439.05
-14.07	4.25	44.89	34.85			34.17	965.6	28.81	962.2	0.0299418	134.67	5290.4	128.64	5286.15	0.0243353	1311.19	19179.4	1298.46	19167.5	0.0677428	37.52	265.2	32.16	261.8	0.122842	117.92	3764.65	111.89	3760.4	0.0297548	279.39	6552.65	266.66	6540.75	0.040769	791.94	1406.75	786.58	1403.35	0.560502	302.84	417.35	296.81	413.1	0.718494	4082.98	6070.7	4070.25	6058.8
16.08	1.7	41.54	24.65			25.46	383.35	20.1	379.95	0.0529017	110.55	2730.2	104.52	2725.95	0.0383426	51.59	731.85	38.86	719.95	0.053976	144.72	2579.75	139.36	2576.35	0.054092	131.32	2457.35	125.29	2453.1	0.0510742	968.15	24753.7	955.42	24741.8	0.0386156	87.77	401.2	82.41	397.8	0.207164	403.34	1071	397.31	1066.75	0.372449	79.06	255.85	66.33	243.95
-11.39	8.5	20.1	18.7			994.95	10012.2	989.59	10008.8	0.098872	1108.18	12387.1	1102.15	12382.9	0.0890062	82.41	548.25	69.68	536.35	0.129915	113.9	2312.85	108.54	2309.45	0.0469982	140.7	4583.2	134.67	4578.95	0.0294107	52.26	1644.75	39.53	1632.85	0.0242092	344.38	833	339.02	829.6	0.408655	1458.59	6698	1452.56	6693.75	0.217002	1340.67	1765.45	1327.94	1753.55
-5.36	7.65	26.13	-3.4			54.94	1266.5	49.58	1263.1	0.0392526	1339.33	18819	1333.3	18814.8	0.0708646	692.11	10496.7	679.38	10484.8	0.0647967	196.98	4342.65	191.62	4339.25	0.0441597	197.65	4773.6	191.62	4769.35	0.0401774	45.56	585.65	32.83	573.75	0.05722	1583.21	1618.4	1577.85	1615	0.976997	12786.3	12529	12780.3	12524.8	1.0204	5376.08	7467.25	5363.35	7455.35
7.37	5.1	26.13	17			89.11	1164.5	83.75	1161.1	0.0721299	357.78	4051.1	351.75	4046.85	0.0869195	152.76	1937.15	140.03	1925.25	0.0727334	575.53	3975.45	570.17	3972.05	0.143546	129.98	2794.8	123.95	2790.55	0.0444178	105.19	2929.95	92.46	2918.05	0.0316855	737	2782.9	731.64	2779.5	0.263227	1411.69	6162.5	1405.66	6158.25	0.228256	389.94	1352.35	377.21	1340.45
36.85	35.7	19.43	1.7			89.78	3726.4	84.42	3723	0.0226753	121.94	1457.75	115.91	1453.5	0.0797454	1007.01	8840	994.28	8828.1	0.112627	267.33	4630.8	261.97	4627.4	0.0566128	195.64	6426	189.61	6421.75	0.0295262	373.86	4435.3	361.13	4423.4	0.0816408	5717.11	4834.8	5711.75	4831.4	1.18221	10175.3	11465.7	10169.3	11461.5	0.887259	899.14	1595.45	886.41	1583.55
13.4	28.05	32.16	43.35			170.18	1596.3	164.82	1592.9	0.103472	124.62	2753.15	118.59	2748.9	0.0431409	22.78	143.65	10.05	131.75	0.0762808	420.76	7842.1	415.4	7838.7	0.0529935	40.87	952	34.84	947.75	0.0367607	26.8	601.8	14.07	589.9	0.0238515	360.46	2351.1	355.1	2347.7	0.151254	4255.84	4317.15	4249.81	4312.9	0.985372	1778.85	3172.2	1766.12	3160.3
8.71	22.1	11.39	25.5			342.37	5072.8	337.01	5069.4	0.0664793	312.89	3576.8	306.86	3572.55	0.0858938	627.79	16667.7	615.06	16655.8	0.0369277	75.71	859.35	70.35	855.95	0.0821894	40.2	1372.75	34.17	1368.5	0.0249689	182.24	7739.25	169.51	7727.35	0.0219364	580.22	1636.25	574.86	1632.85	0.352059	500.49	773.5	494.46	769.25	0.642782	2794.57	8326.6	2781.84	8314.7
6.03	0	15.41	23.8			137.35	2692.8	131.99	2689.4	0.0490779	73.03	744.6	67	740.35	0.0904977	1512.19	20673.7	1499.46	20661.8	0.0725716	681.39	18323.5	676.03	18320.1	0.036901	147.4	2283.1	141.37	2278.85	0.0620357	54.27	1489.2	41.54	1477.3	0.0281189	3401.59	6493.15	3396.23	6489.75	0.523322	177.55	902.7	171.52	898.45	0.190907	238.52	459	225.79	447.1
8.04	-0.85	36.18	26.35			85.09	1027.65	79.73	1024.25	0.0778423	58.29	947.75	52.26	943.5	0.0553895	241.2	2327.3	228.47	2315.4	0.0986741	301.5	7744.35	296.14	7740.95	0.0382563	367.16	14190.8	361.13	14186.5	0.0254558	79.06	3230.85	66.33	3218.95	0.0206061	1124.93	2159.85	1119.57	2156.45	0.519173	195.64	1320.9	189.61	1316.65	0.144009	1647.53	6329.95	1634.8	6318.05
15.41	11.9	-3.35	39.95			294.8	4567.05	289.44	4563.65	0.0634229	51.59	716.55	45.56	712.3	0.0639618	182.91	3439.95	170.18	3428.05	0.0496434	536	8409.9	530.64	8406.5	0.0631226	20.1	1336.2	14.07	1331.95	0.0105635	75.71	1701.7	62.98	1689.8	0.0372707	254.6	851.7	249.24	848.3	0.293811	4417.98	5945.75	4411.95	5941.5	0.742565	2704.12	3637.15	2691.39	3625.25
7.37	13.6	26.13	66.3			174.87	3242.75	169.51	3239.35	0.0523284	653.92	9348.3	647.89	9344.05	0.0693372	83.08	3676.25	70.35	3664.35	0.0191985	320.93	3571.7	315.57	3568.3	0.0884371	336.34	5166.3	330.31	5162.05	0.0639881	20.1	637.5	7.37	625.6	0.0117807	803.33	2423.35	797.97	2419.95	0.329746	6641.71	9467.3	6635.68	9463.05	0.70122	4543.94	6048.6	4531.21	6036.7
5.36	4.25	25.46	44.2			223.78	5236.85	218.42	5233.45	0.0417354	345.05	2084.2	339.02	2079.95	0.162994	352.42	6726.9	339.69	6715	0.0505867	92.46	1325.15	87.1	1321.75	0.0658975	48.91	927.35	42.88	923.1	0.0464522	435.5	2905.3	422.77	2893.4	0.146115	4948.62	6495.7	4943.26	6492.3	0.761404	2484.36	3255.5	2478.33	3251.25	0.76227	1666.96	2658.8	1654.23	2646.9
4.69	16.15	29.48	26.35			292.79	4620.6	287.43	4617.2	0.062252	63.65	2307.75	57.62	2303.5	0.0250141	58.96	607.75	46.23	595.85	0.0775866	86.43	3615.05	81.07	3611.65	0.0224468	799.98	13034.8	793.95	13030.5	0.0609299	225.12	2289.9	212.39	2278	0.0932353	5441.07	6965.75	5435.71	6962.35	0.780729	665.98	1581	659.95	1576.75	0.418551	1646.86	5139.95	1634.13	5128.05
-3.35	-4.25	25.46	6.8			338.35	7509.75	332.99	7506.35	0.0443611	146.73	3301.4	140.7	3297.15	0.0426732	79.06	4073.2	66.33	4061.3	0.0163322	93.13	1753.55	87.77	1750.15	0.05015	8.04	601.8	2.01	597.55	0.00336374	125.29	2348.55	112.56	2336.65	0.0481715	89.11	236.3	83.75	232.9	0.359596	3845.13	4335.85	3839.1	4331.6	0.886301	8614.86	5615.95	8602.13	5604.05
-4.69	-11.05	51.59	0.85			20.77	2908.7	15.41	2905.3	0.0053041	352.42	1938.85	346.39	1934.6	0.17905	452.92	11391.7	440.19	11379.8	0.0386817	131.32	2533.85	125.96	2530.45	0.0497777	158.12	11662	152.09	11657.8	0.0130463	15.41	115.6	2.68	103.7	0.0258438	250.58	1056.55	245.22	1053.15	0.232844	513.89	2255.05	507.86	2250.8	0.225635	10375	12391.3	10362.3	12379.4
3.35	17	39.53	13.6			332.32	4596.8	326.96	4593.4	0.0711804	314.9	7446	308.87	7441.75	0.041505	49.58	1310.7	36.85	1298.8	0.0283723	467.66	9284.55	462.3	9281.15	0.0498106	146.73	6596.85	140.7	6592.6	0.0213421	107.87	1744.2	95.14	1732.3	0.0549212	3914.14	10601.2	3908.78	10597.8	0.368829	5793.49	9639.85	5787.46	9635.6	0.600633	928.62	1684.7	915.89	1672.8
-8.04	24.65	40.87	-12.75			763.13	8449.85	757.77	8446.45	0.0897146	130.65	1673.65	124.62	1669.4	0.0746496	23.45	141.95	10.72	130.05	0.0824298	183.58	2978.4	178.22	2975	0.0599059	442.2	5748.55	436.17	5744.3	0.0759309	2231.1	33218.9	2218.37	33207	0.0668043	2153.38	4028.15	2148.02	4024.75	0.533703	6120.45	9313.45	6114.42	9309.2	0.656815	3752	4327.35	3739.27	4315.45
23.45	27.2	33.5	-23.8			30.15	186.15	24.79	182.75	0.13565	201	2323.05	194.97	2318.8	0.0840823	350.41	6325.7	337.68	6313.8	0.0534828	185.59	2384.25	180.23	2380.85	0.0756999	197.65	8222.05	191.62	8217.8	0.0233177	70.35	1915.9	57.62	1904	0.0302626	801.99	1428.85	796.63	1425.45	0.558862	5633.36	7196.1	5627.33	7191.85	0.782459	7088.6	13424.1	7075.87	13412.2
18.09	17	34.17	5.95			671.34	8092.85	665.98	8089.45	0.082327	256.61	3190.9	250.58	3186.65	0.0786343	46.23	138.55	33.5	126.65	0.264508	156.78	2364.7	151.42	2361.3	0.0641257	149.41	4012.85	143.38	4008.6	0.0357681	504.51	7847.2	491.78	7835.3	0.0627647	5268.88	9548.05	5263.52	9544.65	0.551463	4451.48	5334.6	4445.45	5330.35	0.833988	1397.62	3536	1384.89	3524.1
25.46	13.6	26.13	-0.85			681.39	8434.55	676.03	8431.15	0.0801824	357.78	4357.95	351.75	4353.7	0.0807933	21.44	394.4	8.71	382.5	0.0227712	160.13	2595.05	154.77	2591.65	0.0597187	38.86	673.2	32.83	668.95	0.0490769	192.29	3749.35	179.56	3737.45	0.0480435	1678.35	4160.75	1672.99	4157.35	0.402417	561.46	1373.6	555.43	1369.35	0.405616	814.72	2136.05	801.99	2124.15
12.06	5.95	20.1	-8.5			348.4	6294.25	343.04	6290.85	0.05453	561.46	7066.9	555.43	7062.65	0.0786433	239.19	5802.95	226.46	5791.05	0.0391052	119.26	1337.9	113.9	1334.5	0.0853503	152.09	2096.95	146.06	2092.7	0.069795	40.2	792.2	27.47	780.3	0.0352044	1626.76	1932.05	1621.4	1928.65	0.840692	787.25	2260.15	781.22	2255.9	0.346301	3126.22	6334.2	3113.49	6322.3
20.1	11.05	20.1	2.55			337.68	5188.4	332.32	5185	0.0640926	515.23	8454.1	509.2	8449.85	0.0602614	240.53	3584.45	227.8	3572.55	0.063764	38.19	267.75	32.83	264.35	0.124191	619.08	8573.95	613.05	8569.7	0.0715369	210.38	4915.55	197.65	4903.65	0.0403067	7799.47	12751.7	7794.11	12748.3	0.611384	2152.71	2253.35	2146.68	2249.1	0.954462	5420.3	7157	5407.57	7145.1
-10.72	2.55	29.48	-4.25			869.66	13993.6	864.3	13990.2	0.061779	85.09	1734	79.06	1729.75	0.045706	46.9	344.25	34.17	332.35	0.102813	49.58	1078.65	44.22	1075.25	0.0411253	167.5	2249.1	161.47	2244.85	0.0719291	253.26	6029.05	240.53	6017.15	0.0399741	62.31	619.65	56.95	616.25	0.0924138	9707.63	13550.7	9701.6	13546.5	0.716173	3231.41	5336.3	3218.68	5324.4
-10.72	5.95	26.8	-20.4			132.66	2984.35	127.3	2980.95	0.0427045	69.01	969	62.98	964.75	0.0652812	424.78	13107.9	412.05	13096	0.0314638	108.54	1524.9	103.18	1521.5	0.0678147	48.91	980.05	42.88	975.8	0.0439434	213.06	6618.1	200.33	6606.2	0.0303245	2362.42	4769.35	2357.06	4765.95	0.494562	40.2	121.55	34.17	117.3	0.291304	6379.74	8008.7	6367.01	7996.8
-4.02	0.85	43.55	-10.2			824.1	5924.5	818.74	5921.1	0.138275	605.68	5520.75	599.65	5516.5	0.108701	1111.53	16033.6	1098.8	16021.7	0.068582	119.26	4697.1	113.9	4693.7	0.0242666	7.37	411.4	1.34	407.15	0.00329117	128.64	1734	115.91	1722.1	0.0673074	1573.83	4238.95	1568.47	4235.55	0.370311	2468.28	4460.8	2462.25	4456.55	0.552501	337.01	1055.7	324.28	1043.8
-2.01	-2.55	27.47	-1.7			100.5	3471.4	95.14	3468	0.0274337	261.97	1980.5	255.94	1976.25	0.129508	1592.59	25690.4	1579.86	25678.5	0.0615246	87.1	3381.3	81.74	3377.9	0.0241985	257.28	5239.4	251.25	5235.15	0.0479929	168.17	3988.2	155.44	3976.3	0.0390916	1698.45	9304.95	1693.09	9301.55	0.182022	998.97	894.2	992.94	889.95	1.11573	4151.99	6386.9	4139.26	6375
-8.71	-0.85	32.16	-23.8			188.94	2494.75	183.58	2491.35	0.073687	601.66	9142.6	595.63	9138.35	0.0651792	99.83	1596.3	87.1	1584.4	0.0549735	295.47	6110.65	290.11	6107.25	0.0475026	176.21	1871.7	170.18	1867.45	0.0911296	190.95	2239.75	178.22	2227.85	0.0799964	499.15	2438.65	493.79	2435.25	0.202768	4113.8	7349.1	4107.77	7344.85	0.559272	11794	8136.2	11781.3	8124.3
4.69	1.7	6.7	0.85			152.76	2803.3	147.4	2799.9	0.0526447	335.67	7376.3	329.64	7372.05	0.0447148	759.78	9207.2	747.05	9195.3	0.0812426	140.7	2443.75	135.34	2440.35	0.0554593	146.73	4031.55	140.7	4027.3	0.0349366	33.5	162.35	20.77	150.45	0.138053	1061.95	2387.65	1056.59	2384.25	0.443154	2407.98	1657.5	2401.95	1653.25	1.45287	1069.99	2955.45	1057.26	2943.55
10.05	16.15	8.71	-6.8			402	6777.05	396.64	6773.65	0.0585563	227.8	6384.35	221.77	6380.1	0.0347596	971.5	14439.8	958.77	14427.9	0.0664525	105.19	3961	99.83	3957.6	0.0252249	610.37	14359.1	604.34	14354.9	0.0421001	237.18	3948.25	224.45	3936.35	0.0570198	20.77	187	15.41	183.6	0.0839325	4281.3	8870.6	4275.27	8866.35	0.482191	408.03	1110.1	395.3	1098.2
10.05	18.7	11.39	-13.6			44.89	652.8	39.53	649.4	0.0608716	332.99	3322.65	326.96	3318.4	0.0985294	7.37	917.15	-5.36	905.25	-0.00592102	1888.06	13004.2	1882.7	13000.8	0.144814	26.13	312.8	20.1	308.55	0.0651434	165.49	4766.8	152.76	4754.9	0.0321269	320.26	1077.8	314.9	1074.4	0.293094	649.9	2504.1	643.87	2499.85	0.257563	6304.7	8117.5	6291.97	8105.6
0	-8.5	-2.68	-3.4			720.92	15595.8	715.56	15592.4	0.0458916	210.38	4440.4	204.35	4436.15	0.0460647	53.6	1107.55	40.87	1095.65	0.0373021	24.79	629	19.43	625.6	0.0310582	55.61	2692.8	49.58	2688.55	0.0184412	162.81	4193.9	150.08	4182	0.0358871	249.24	671.5	243.88	668.1	0.365035	1276.35	2122.45	1270.32	2118.2	0.599717	55.61	175.95	42.88	164.05
18.76	15.3	15.41	5.95			2241.82	12452.5	2236.46	12449.1	0.179648	1307.17	12699	1301.14	12694.8	0.102494	588.26	4012.85	575.53	4000.95	0.143848	123.95	2478.6	118.59	2475.2	0.0479113	42.21	1615	36.18	1610.75	0.0224616	38.19	612.85	25.46	600.95	0.0423663	1362.11	5752.8	1356.75	5749.4	0.235981	2168.79	3300.55	2162.76	3296.3	0.656117	13085.8	19767.6	13073.1	19755.7
-24.79	2.55	43.55	31.45			140.7	4998.85	135.34	4995.45	0.0270927	736.33	11196.2	730.3	11192	0.0652523	77.05	585.65	64.32	573.75	0.112105	62.98	1819.85	57.62	1816.45	0.0317212	404.68	4448.05	398.65	4443.8	0.0897093	46.23	1289.45	33.5	1277.55	0.0262221	524.61	1566.55	519.25	1563.15	0.332182	316.91	1779.05	310.88	1774.8	0.175163	6269.19	6239	6256.46	6227.1
4.69	-8.5	36.18	-5.1			30.82	536.35	25.46	532.95	0.0477718	26.8	413.95	20.77	409.7	0.0506956	401.33	4234.7	388.6	4222.8	0.0920242	489.1	8576.5	483.74	8573.1	0.0564253	111.22	2536.4	105.19	2532.15	0.0415418	423.44	7191	410.71	7179.1	0.0572091	3514.82	4466.75	3509.46	4463.35	0.786284	4232.39	11249.8	4226.36	11245.5	0.375825	680.05	1151.75	667.32	1139.85
5.36	15.3	36.85	17.85			236.51	5181.6	231.15	5178.2	0.0446391	71.02	1555.5	64.99	1551.25	0.0418952	142.71	2666.45	129.98	2654.55	0.048965	219.76	8309.6	214.4	8306.2	0.025812	50.25	1158.55	44.22	1154.3	0.0383089	777.87	12965.9	765.14	12954	0.0590659	550.07	1114.35	544.71	1110.95	0.49031	1084.73	4306.95	1078.7	4302.7	0.250703	692.11	2437.8	679.38	2425.9
-11.39	7.65	32.16	-11.05			48.91	966.45	43.55	963.05	0.0452209	921.92	10377.7	915.89	10373.5	0.0882917	62.31	550.8	49.58	538.9	0.0920022	572.18	8917.35	566.82	8913.95	0.063588	287.43	5866.7	281.4	5862.45	0.0480004	87.77	1397.4	75.04	1385.5	0.054161	763.8	1947.35	758.44	1943.95	0.390154	1437.15	3461.2	1431.12	3456.95	0.413983	798.64	2521.95	785.91	2510.05
2.01	-7.65	10.05	-5.95			272.02	5194.35	266.66	5190.95	0.0513702	216.41	3554.7	210.38	3550.45	0.0592545	21.44	340	8.71	328.1	0.0265468	434.16	8784.75	428.8	8781.35	0.0488308	60.3	1122.85	54.27	1118.6	0.048516	583.57	9512.35	570.84	9500.45	0.0600856	643.87	1109.25	638.51	1105.85	0.577393	4411.95	5800.4	4405.92	5796.15	0.760146	2468.95	3609.95	2456.22	3598.05
19.43	-13.6	16.08	-4.25			151.42	4253.4	146.06	4250	0.0343671	323.61	2884.05	317.58	2879.8	0.110278	412.05	9307.5	399.32	9295.6	0.042958	81.74	2101.2	76.38	2097.8	0.0364096	115.24	2569.55	109.21	2565.3	0.042572	43.55	1532.55	30.82	1520.65	0.0202676	218.42	629	213.06	625.6	0.340569	446.89	1046.35	440.86	1042.1	0.42305	2244.5	2646.05	2231.77	2634.15
1.34	-5.95	20.1	-2.55			639.18	5373.7	633.82	5370.3	0.118023	87.77	1199.35	81.74	1195.1	0.068396	17.42	192.95	4.69	181.05	0.0259044	52.26	766.7	46.9	763.3	0.0614437	164.15	2522.8	158.12	2518.55	0.0627822	552.75	7792.8	540.02	7780.9	0.0694033	114.57	316.2	109.21	312.8	0.349137	1406.33	2086.75	1400.3	2082.5	0.672413	300.83	1096.5	288.1	1084.6
-2.01	-31.45	24.79	-12.75			48.24	759.05	42.88	755.65	0.0567458	66.33	841.5	60.3	837.25	0.0720215	1551.72	17210	1538.99	17198.1	0.089486	108.54	3809.7	103.18	3806.3	0.0271077	11.39	876.35	5.36	872.1	0.00614608	579.55	12574.1	566.82	12562.2	0.0451211	746.38	4182.85	741.02	4179.45	0.177301	1386.9	1348.1	1380.87	1343.85	1.02755	40.2	306	27.47	294.1
12.73	4.25	11.39	0.85			2734.94	18541.9	2729.58	18538.5	0.147238	1444.52	20207.1	1438.49	20202.8	0.0712023	359.79	4206.65	347.06	4194.75	0.0827368	730.3	7319.35	724.94	7315.95	0.0990903	53.6	935.85	47.57	931.6	0.0510627	38.86	875.5	26.13	863.6	0.0302571	1002.32	2782.9	996.96	2779.5	0.358683	306.86	1254.6	300.83	1250.35	0.240597	65.66	359.55	52.93	347.65
6.7	12.75	-9.38	0.85			812.04	14654.9	806.68	14651.5	0.0550578	1313.87	16668.5	1307.84	16664.2	0.0784818	296.81	3054.05	284.08	3042.15	0.0933813	137.35	3575.1	131.99	3571.7	0.0369544	107.87	3179	101.84	3174.75	0.0320781	385.25	7637.25	372.52	7625.35	0.0488528	799.98	1914.2	794.62	1910.8	0.415857	1287.74	1160.25	1281.71	1156	1.10875	1745.35	3638.85	1732.62	3626.95
10.72	5.95	24.12	6.8			221.1	6695.45	215.74	6692.05	0.0322383	24.79	1110.95	18.76	1106.7	0.0169513	511.88	8425.2	499.15	8413.3	0.0593287	107.87	1274.15	102.51	1270.75	0.0806689	860.95	14847.8	854.92	14843.5	0.0575954	92.46	1057.4	79.73	1045.5	0.0762602	1697.11	3005.6	1691.75	3002.2	0.563503	1888.06	3723	1882.03	3718.75	0.506092	617.74	1367.65	605.01	1355.75
-7.37	2.55	34.84	5.95			395.3	5947.45	389.94	5944.05	0.0656017	42.21	942.65	36.18	938.4	0.038555	272.69	3016.65	259.96	3004.75	0.0865163	645.21	18483.2	639.85	18479.8	0.0346243	192.29	5207.95	186.26	5203.7	0.0357938	318.92	3898.95	306.19	3887.05	0.0787718	3758.03	5088.95	3752.67	5085.55	0.737908	596.97	2936.75	590.94	2932.5	0.201514	1027.78	1428.85	1015.05	1416.95
13.4	9.35	46.23	-2.55			79.06	1422.9	73.7	1419.5	0.0519197	35.51	420.75	29.48	416.5	0.0707803	475.03	10223	462.3	10211.1	0.0452743	85.76	3102.5	80.4	3099.1	0.025943	12.06	266.05	6.03	261.8	0.0230328	46.23	900.15	33.5	888.25	0.0377146	3332.58	4643.55	3327.22	4640.15	0.71705	164.15	664.7	158.12	660.45	0.239413	170.18	910.35	157.45	898.45
0.67	-5.1	34.84	-19.55			226.46	4711.55	221.1	4708.15	0.0469611	1421.74	11940	1415.71	11935.8	0.118611	217.08	1856.4	204.35	1844.5	0.110789	52.93	1330.25	47.57	1326.85	0.0358518	659.95	7037.15	653.92	7032.9	0.0929801	205.69	2186.2	192.96	2174.3	0.0887458	415.4	1144.1	410.04	1140.7	0.359463	950.73	1460.3	944.7	1456.05	0.64881	2664.59	2446.3	2651.86	2434.4
12.06	2.55	20.77	-10.2			462.97	5004.8	457.61	5001.4	0.0914964	201.67	3891.3	195.64	3887.05	0.0503312	257.28	3288.65	244.55	3276.75	0.0746319	575.53	11861.8	570.17	11858.4	0.0480815	2024.74	34046.8	2018.71	34042.6	0.0592996	218.42	5825.05	205.69	5813.15	0.0353836	946.71	1881.9	941.35	1878.5	0.501118	1644.85	4880.7	1638.82	4876.45	0.336068	98.49	239.7	85.76	227.8
2.68	-10.2	26.8	1.7			1078.7	13655.2	1073.34	13651.8	0.0786226	670.67	5058.35	664.64	5054.1	0.131505	497.14	6773.65	484.41	6761.75	0.0716397	255.27	6645.3	249.91	6641.9	0.0376263	198.99	3490.95	192.96	3486.7	0.0553417	26.8	957.95	14.07	946.05	0.0148724	565.48	1430.55	560.12	1427.15	0.392475	224.45	1327.7	218.42	1323.45	0.165038	1563.78	5059.2	1551.05	5047.3
8.04	-10.2	10.05	-15.3			988.92	13480.2	983.56	13476.8	0.0729817	154.1	2256.75	148.07	2252.5	0.0657358	445.55	1632.85	432.82	1620.95	0.267016	160.13	1932.9	154.77	1929.5	0.0802125	41.54	246.5	35.51	242.25	0.146584	253.26	5372	240.53	5360.1	0.0448742	5615.27	7247.95	5609.91	7244.55	0.774363	3189.2	5567.5	3183.17	5563.25	0.572178	4544.61	9027.85	4531.88	9015.95
-4.02	15.3	1.34	-26.35			211.72	6816.15	206.36	6812.75	0.0302903	49.58	643.45	43.55	639.2	0.068132	47.57	855.1	34.84	843.2	0.0413188	120.6	3377.9	115.24	3374.5	0.0341502	259.29	7760.5	253.26	7756.25	0.0326524	39.53	1130.5	26.8	1118.6	0.0239585	998.97	1575.05	993.61	1571.65	0.632208	891.77	2522.8	885.74	2518.55	0.351686	8592.08	14367.6	8579.35	14355.7
-6.7	22.1	6.03	-16.15			241.2	3362.6	235.84	3359.2	0.0702072	608.36	14004.6	602.33	14000.4	0.0430225	96.48	1566.55	83.75	1554.65	0.0538706	446.89	6005.25	441.53	6001.85	0.0735657	225.79	3585.3	219.76	3581.05	0.0613675	139.36	1513.85	126.63	1501.95	0.0843104	1207.34	3055.75	1201.98	3052.35	0.393788	1646.86	2657.1	1640.83	2652.85	0.618516	47.57	172.55	34.84	160.65
9.38	-11.05	16.75	-7.65			131.32	1930.35	125.96	1926.95	0.0653675	116.58	4992.9	110.55	4988.65	0.0221603	274.03	2988.6	261.3	2976.7	0.0877818	755.76	7485.1	750.4	7481.7	0.100298	95.14	2641.8	89.11	2637.55	0.0337851	189.61	2876.4	176.88	2864.5	0.061749	62.31	376.55	56.95	373.15	0.15262	4692.01	8772.85	4685.98	8768.6	0.534405	50.25	132.6	37.52	120.7
9.38	-30.6	22.11	-22.1			85.09	1564.85	79.73	1561.45	0.0510615	502.5	13229.4	496.47	13225.1	0.0375398	377.21	2635.85	364.48	2623.95	0.138905	38.86	489.6	33.5	486.2	0.0689017	1048.55	14668.5	1042.52	14664.2	0.0710926	1320.57	17522.8	1307.84	17510.9	0.0746872	3203.27	9390.8	3197.91	9387.4	0.34066	3678.3	8404.8	3672.27	8400.55	0.437146	1013.04	1344.7	1000.31	1332.8
17.42	-8.5	5.36	14.45			34.84	1759.5	29.48	1756.1	0.0167872	50.92	282.2	44.89	277.95	0.161504	986.24	12642.1	973.51	12630.2	0.077078	104.52	2355.35	99.16	2351.95	0.0421608	203.01	6406.45	196.98	6402.2	0.0307675	473.02	13949.4	460.29	13937.5	0.0330253	243.88	1030.2	238.52	1026.8	0.232295	1256.25	1796.05	1250.22	1791.8	0.697745	182.24	498.1	169.51	486.2
8.04	-16.15	5.36	-13.6			149.41	1778.2	144.05	1774.8	0.0811641	44.22	621.35	38.19	617.1	0.0618862	262.64	3354.1	249.91	3342.2	0.0747741	409.37	8019.75	404.01	8016.35	0.0503982	362.47	8669.15	356.44	8664.9	0.0411361	372.52	12005.4	359.79	11993.5	0.0299987	2355.72	6017.15	2350.36	6013.75	0.390831	4257.85	7156.15	4251.82	7151.9	0.594502	7387.42	8045.25	7374.69	8033.35
-16.75	11.9	15.41	0			203.01	4505	197.65	4501.6	0.0439066	130.65	1632	124.62	1627.75	0.0765597	41.54	190.4	28.81	178.5	0.161401	132.66	1659.2	127.3	1655.8	0.0768813	39.53	600.95	33.5	596.7	0.0561421	271.35	4981	258.62	4969.1	0.0520456	14506.2	12132.9	14500.8	12129.5	1.1955	5632.69	11515	5626.66	11510.8	0.488818	721.59	1875.1	708.86	1863.2
8.71	9.35	8.71	-21.25			239.86	3524.95	234.5	3521.55	0.06659	75.71	1248.65	69.68	1244.4	0.0559949	1102.15	22004	1089.42	21992.1	0.0495369	34.84	474.3	29.48	470.9	0.0626035	239.19	5415.35	233.16	5411.1	0.0430892	410.04	9417.15	397.31	9405.25	0.0422434	9463.75	9865.1	9458.39	9861.7	0.959103	1057.93	3791.85	1051.9	3787.6	0.277722	128.64	297.5	115.91	285.6
20.1	-8.5	6.03	0.85			16.75	1372.75	11.39	1369.35	0.00831782	248.57	3630.35	242.54	3626.1	0.0668873	684.07	13041.6	671.34	13029.7	0.0515238	907.85	9503.85	902.49	9500.45	0.0949944	521.26	10470.3	515.23	10466	0.0492287	24.79	794.75	12.06	782.85	0.0154053	2824.72	3823.3	2819.36	3819.9	0.738072	3185.85	6035	3179.82	6030.75	0.527268	50.92	119	38.19	107.1
-4.02	1.7	4.69	10.2			421.43	8777.1	416.07	8773.7	0.0474224	118.59	1355.75	112.56	1351.5	0.0832852	225.12	3146.7	212.39	3134.8	0.0677523	28.14	156.4	22.78	153	0.148889	299.49	9725.7	293.46	9721.45	0.0301869	556.1	5372	543.37	5360.1	0.101373	3042.47	13482.7	3037.11	13479.3	0.225317	-17.42	111.35	-23.45	107.1	-0.218954	641.86	1820.7	629.13	1808.8
-20.1	-3.4	-3.35	-23.8			73.7	2698.75	68.34	2695.35	0.0253548	274.03	4024.75	268	4020.5	0.0666584	302.17	2793.1	289.44	2781.2	0.10407	22.11	130.05	16.75	126.65	0.132254	1215.38	23348.7	1209.35	23344.5	0.0518046	40.2	212.5	27.47	200.6	0.136939	278.72	1653.25	273.36	1649.85	0.165688	607.02	2255.05	600.99	2250.8	0.267012	79.73	127.5	67	115.6
-2.01	10.2	5.36	9.35			77.05	1595.45	71.69	1592.05	0.04503	399.99	6103	393.96	6098.75	0.0645968	304.85	5837.8	292.12	5825.9	0.0501416	79.73	4484.6	74.37	4481.2	0.016596	327.63	6763.45	321.6	6759.2	0.0475796	675.36	8570.55	662.63	8558.65	0.0774223	1386.23	6414.1	1380.87	6410.7	0.215401	3689.02	6412.4	3682.99	6408.15	0.574735	8431.95	9775	8419.22	9763.1
-6.03	-8.5	14.07	18.7			513.22	6283.2	507.86	6279.8	0.080872	628.46	6013.75	622.43	6009.5	0.103574	156.11	4515.2	143.38	4503.3	0.0318389	312.22	5400.05	306.86	5396.65	0.0568612	151.42	4442.95	145.39	4438.7	0.0327551	1393.6	22930.5	1380.87	22918.6	0.0602511	3534.25	5453.6	3528.89	5450.2	0.647479	766.48	2193.85	760.45	2189.6	0.347301	2377.16	5836.95	2364.43	5825.05
-10.05	7.65	10.05	-1.7			-4.02	185.3	-9.38	181.9	-0.0515668	1883.37	15504	1877.34	15499.8	0.121121	73.7	1377	60.97	1365.1	0.0446634	832.81	5652.5	827.45	5649.1	0.146475	42.21	1700.85	36.18	1696.6	0.021325	613.72	5665.25	600.99	5653.35	0.106307	2461.58	7791.1	2456.22	7787.7	0.315397	-3.35	155.55	-9.38	151.3	-0.061996	4649.8	11441.9	4637.07	11430
-19.43	26.35	10.72	6.8			574.86	10740.6	569.5	10737.2	0.0530399	400.66	5145.9	394.63	5141.65	0.0767516	284.75	5186.7	272.02	5174.8	0.0525663	109.21	1520.65	103.85	1517.25	0.0684462	487.76	9110.3	481.73	9106.05	0.0529022	138.69	4844.15	125.96	4832.25	0.0260665	852.91	2242.3	847.55	2238.9	0.378556	5511.42	6856.1	5505.39	6851.85	0.80349	63.65	126.65	50.92	114.75
-26.13	19.55	21.44	39.1			497.81	10872.4	492.45	10869	0.0453078	56.28	2577.2	50.25	2572.95	0.0195301	28.14	133.45	15.41	121.55	0.126779	127.97	1986.45	122.61	1983.05	0.061829	336.34	7363.55	330.31	7359.3	0.0448833	65.66	3094	52.93	3082.1	0.0171734	2918.52	4445.5	2913.16	4442.1	0.655807	52.26	631.55	46.23	627.3	0.0736968	46.9	113.05	34.17	101.15
-16.75	11.9	-1.34	5.1			6.7	1261.4	1.34	1258	0.00106518	18.76	683.4	12.73	679.15	0.018744	320.26	6726.05	307.53	6714.15	0.0458033	613.05	20199.4	607.69	20196	0.0300896	279.39	4819.5	273.36	4815.25	0.0567696	247.23	5164.6	234.5	5152.7	0.0455101	970.16	2597.6	964.8	2594.2	0.371907	1360.1	4413.2	1354.07	4408.95	0.307118	428.8	1264.8	416.07	1252.9
-4.69	2.55	27.47	6.8			95.81	2470.95	90.45	2467.55	0.0366558	459.62	6553.5	453.59	6549.25	0.0692583	315.57	6495.7	302.84	6483.8	0.0467072	129.31	4737.05	123.95	4733.65	0.0261849	518.58	6685.25	512.55	6681	0.0767176	279.39	8329.15	266.66	8317.25	0.0320611	2241.82	5515.65	2236.46	5512.25	0.405725	991.6	3158.6	985.57	3154.35	0.312448	12716.6	9763.95	12703.9	9752.05
5.36	16.15	14.07	17			821.42	10682.8	816.06	10679.4	0.0764144	93.13	1639.65	87.1	1635.4	0.0532591	593.62	10906.4	580.89	10894.5	0.0533196	133.33	2376.6	127.97	2373.2	0.053923	75.71	2929.95	69.68	2925.7	0.0238165	112.56	4661.4	99.83	4649.5	0.0214711	150.08	819.4	144.72	816	0.177353	3358.71	4551.75	3352.68	4547.5	0.737258	262.64	510	249.91	498.1
6.03	-0.85	16.08	-14.45			255.27	3110.15	249.91	3106.75	0.080441	109.88	1939.7	103.85	1935.45	0.0536568	127.97	2289.05	115.24	2277.15	0.0506071	773.85	12688	768.49	12684.6	0.0605845	56.28	1675.35	50.25	1671.1	0.03007	188.27	5871.8	175.54	5859.9	0.0299561	509.87	1935.45	504.51	1932.05	0.261127	2407.31	3690.7	2401.28	3686.45	0.65138	4406.59	4493.1	4393.86	4481.2
14.74	19.55	26.13	9.35			575.53	4825.45	570.17	4822.05	0.118242	158.79	2000.9	152.76	1996.65	0.0765082	580.89	10546.8	568.16	10534.9	0.0539312	621.09	16731.4	615.73	16728	0.0368083	152.76	4033.25	146.73	4029	0.0364185	67	2568.7	54.27	2556.8	0.0212258	7305.01	13118.1	7299.65	13114.7	0.556601	2383.19	7132.35	2377.16	7128.1	0.333491	1967.12	3936.35	1954.39	3924.45
-4.02	15.3	20.77	44.2			535.33	5080.45	529.97	5077.05	0.104385	30.82	517.65	24.79	513.4	0.0482859	73.7	1226.55	60.97	1214.65	0.0501955	457.61	9820.9	452.25	9817.5	0.0460657	15.41	445.4	9.38	441.15	0.0212626	1226.77	28736.8	1214.04	28724.9	0.0422644	2690.72	6923.25	2685.36	6919.85	0.388066	156.78	1141.55	150.75	1137.3	0.132551	830.13	4151.4	817.4	4139.5
-9.38	0.85	33.5	18.7			363.14	5246.2	357.78	5242.8	0.0682422	207.03	3550.45	201	3546.2	0.0566804	121.94	2152.2	109.21	2140.3	0.0510256	74.37	2167.5	69.01	2164.1	0.0318885	83.08	3176.45	77.05	3172.2	0.0242891	127.97	3047.25	115.24	3035.35	0.037966	1191.93	3166.25	1186.57	3162.85	0.375158	1109.52	2960.55	1103.49	2956.3	0.373267	5759.99	9491.1	5747.26	9479.2
-4.69	9.35	54.27	26.35			207.7	2370.65	202.34	2367.25	0.0854747	555.43	7953.45	549.4	7949.2	0.0691139	73.03	4459.1	60.3	4447.2	0.0135591	70.35	1378.7	64.99	1375.3	0.0472551	1392.26	18768.8	1386.23	18764.5	0.0738749	85.76	1207.85	73.03	1195.95	0.0610644	1292.43	2397.85	1287.07	2394.45	0.537522	7897.29	9214	7891.26	9209.75	0.856838	234.5	756.5	221.77	744.6
4.02	39.1	-13.4	9.35			23.45	379.1	18.09	375.7	0.0481501	94.47	1844.5	88.44	1840.25	0.0480587	4.02	237.15	-8.71	225.25	-0.0386681	395.3	7895.65	389.94	7892.25	0.049408	687.42	7157	681.39	7152.75	0.0952627	145.39	3057.45	132.66	3045.55	0.0435586	5200.54	8361.45	5195.18	8358.05	0.621578	4003.25	4612.1	3997.22	4607.85	0.86748	856.26	1782.45	843.53	1770.55
7.37	0.85	2.01	-1.7			962.12	7871.85	956.76	7868.45	0.121594	91.79	1427.15	85.76	1422.9	0.0602713	181.57	4192.2	168.84	4180.3	0.0403894	50.25	1660.9	44.89	1657.5	0.027083	84.42	1923.55	78.39	1919.3	0.040843	186.26	2729.35	173.53	2717.45	0.0638577	1667.63	4952.95	1662.27	4949.55	0.335843	10276.5	13522.7	10270.5	13518.5	0.759737	1223.42	2261	1210.69	2249.1
8.04	-13.6	7.37	5.95			432.82	8768.6	427.46	8765.2	0.0487679	341.7	8449	335.67	8444.75	0.039749	33.5	1928.65	20.77	1916.75	0.0108361	17.42	2102.9	12.06	2099.5	0.00574422	50.25	563.55	44.22	559.3	0.0790631	10.05	459.85	-2.68	447.95	-0.00598281	2945.99	9569.3	2940.63	9565.9	0.307408	5727.16	8010.4	5721.13	8006.15	0.714592	921.92	2671.55	909.19	2659.65
6.03	22.95	21.44	14.45			148.07	2136.9	142.71	2133.5	0.0668901	403.34	2846.65	397.31	2842.4	0.13978	487.09	5077.05	474.36	5065.15	0.0936517	589.6	6386.05	584.24	6382.65	0.0915356	386.59	6884.15	380.56	6879.9	0.0553148	28.81	925.65	16.08	913.75	0.0175978	667.32	2434.4	661.96	2431	0.272299	2828.07	3589.55	2822.04	3585.3	0.787114	4050.15	6633.4	4037.42	6621.5
27.47	29.75	12.73	9.35			60.3	3795.25	54.94	3791.85	0.014489	191.62	2418.25	185.59	2414	0.0768807	272.69	4422.55	259.96	4410.65	0.0589392	59.63	2091	54.27	2087.6	0.0259964	137.35	2416.55	131.32	2412.3	0.0544377	637.17	19311.2	624.44	19299.3	0.0323556	16.75	189.55	11.39	186.15	0.0611872	654.59	2339.2	648.56	2334.95	0.277762	15945.3	8431.15	15932.6	8419.25
17.42	23.8	0.67	6.8			289.44	6453.2	284.08	6449.8	0.0440448	89.11	2759.95	83.08	2755.7	0.0301484	554.09	5117	541.36	5105.1	0.106043	282.74	7975.55	277.38	7972.15	0.0347936	56.28	1014.05	50.25	1009.8	0.0497623	31.49	875.5	18.76	863.6	0.021723	178.89	821.95	173.53	818.55	0.211997	3696.39	4620.6	3690.36	4616.35	0.799411	3256.87	4333.3	3244.14	4321.4
14.07	23.8	10.05	5.95			298.82	6394.55	293.46	6391.15	0.0459166	56.28	1003	50.25	998.75	0.0503129	69.01	949.45	56.28	937.55	0.0600288	395.97	15569.5	390.61	15566.1	0.0250936	182.91	5346.5	176.88	5342.25	0.0331096	1323.25	19693.7	1310.52	19681.8	0.0665854	301.5	1547.85	296.14	1544.45	0.191745	3376.13	5865	3370.1	5860.75	0.575029	6667.84	6942.8	6655.11	6930.9
13.4	20.4	4.69	10.2			762.46	11929.8	757.1	11926.4	0.063481	600.99	12818.9	594.96	12814.6	0.0464281	140.03	959.65	127.3	947.75	0.134318	499.82	12106.6	494.46	12103.2	0.0408537	708.86	11691.8	702.83	11687.5	0.0601349	7.37	759.05	-5.36	747.15	-0.00717393	211.05	963.9	205.69	960.5	0.214149	5626.66	7832.75	5620.63	7828.5	0.71797	125.29	521.9	112.56	510
-0.67	27.2	16.08	6.8			391.95	4848.4	386.59	4845	0.0797915	477.04	13700.3	471.01	13696	0.0343902	304.85	3136.5	292.12	3124.6	0.0934904	190.95	2487.95	185.59	2484.55	0.0746976	239.19	3611.65	233.16	3607.4	0.0646338	2365.1	38163.3	2352.37	38151.4	0.0616588	977.53	1561.45	972.17	1558.05	0.623966	895.12	3417.85	889.09	3413.6	0.260455	75.71	126.65	62.98	114.75
-2.68	5.1	11.39	-0.85			271.35	4171.8	265.99	4168.4	0.0638111	83.75	1863.2	77.72	1858.95	0.0418085	306.86	2630.75	294.13	2618.85	0.112313	339.02	7878.65	333.66	7875.25	0.0423682	300.16	8784.75	294.13	8780.5	0.0334981	343.04	7893.1	330.31	7881.2	0.0419111	6945.89	8803.45	6940.53	8800.05	0.788692	6482.25	10399.8	6476.22	10395.5	0.62298	62.31	209.95	49.58	198.05
11.39	11.9	-4.69	-5.1			815.39	12274.9	810.03	12271.5	0.066009	103.85	2202.35	97.82	2198.1	0.0445021	1518.89	21110.6	1506.16	21098.7	0.0713864	54.94	1344.7	49.58	1341.3	0.0369641	333.66	10190.7	327.63	10186.5	0.0321633	350.41	7555.65	337.68	7543.75	0.0447629	399.32	1673.65	393.96	1670.25	0.235869	879.71	7972.15	873.68	7967.9	0.10965	727.62	1011.5	714.89	999.6
0.67	-14.45	13.4	-13.6			84.42	1614.15	79.06	1610.75	0.0490827	227.13	3638	221.1	3633.75	0.0608462	810.03	9370.4	797.3	9358.5	0.0851953	1567.13	24152.8	1561.77	24149.4	0.0646712	178.89	8100.5	172.86	8096.25	0.0213506	62.98	2141.15	50.25	2129.25	0.0235999	8777.67	14713.5	8772.31	14710.1	0.596346	9219.2	16688.1	9213.17	16683.8	0.552221	1319.9	3184.1	1307.17	3172.2
14.74	-17	5.36	-3.4			558.78	11820.1	553.42	11816.7	0.0468337	257.28	4761.7	251.25	4757.45	0.0528119	70.35	1575.05	57.62	1563.15	0.0368615	84.42	1656.65	79.06	1653.25	0.047821	159.46	5876.9	153.43	5872.65	0.0261262	98.49	516.8	85.76	504.9	0.169855	12084.8	13159.7	12079.4	13156.3	0.918149	8781.02	7818.3	8774.99	7814.05	1.12298	3652.17	4970.8	3639.44	4958.9
18.76	0.85	26.8	-15.3			793.95	7183.35	788.59	7179.95	0.109832	32.16	151.3	26.13	147.05	0.177695	272.02	2362.15	259.29	2350.25	0.110324	432.15	6216.9	426.79	6213.5	0.0686875	442.87	4680.95	436.84	4676.7	0.0934077	298.15	5423.85	285.42	5411.95	0.0527388	938	1668.55	932.64	1665.15	0.560094	2645.83	8801.75	2639.8	8797.5	0.300063	2342.99	2291.6	2330.26	2279.7
32.16	30.6	61.64	4.25			68.34	669.8	62.98	666.4	0.0945078	150.75	1666	144.72	1661.75	0.0870889	88.44	1150.9	75.71	1139	0.0664706	336.34	6773.65	330.98	6770.25	0.0488874	99.83	1669.4	93.8	1665.15	0.0563313	16.75	381.65	4.02	369.75	0.0108722	2169.46	3817.35	2164.1	3813.95	0.567417	3866.57	2945.25	3860.54	2941	1.31266	45.56	264.35	32.83	252.45
17.42	54.4	2.68	-26.35			113.9	1717.85	108.54	1714.45	0.0633089	213.73	3485.85	207.7	3481.6	0.0596565	52.93	1055.7	40.2	1043.8	0.0385131	71.69	1592.05	66.33	1588.65	0.0417524	27.47	146.2	21.44	141.95	0.151039	178.22	2974.15	165.49	2962.25	0.0558663	9275.48	9697.65	9270.12	9694.25	0.956249	958.77	3726.4	952.74	3722.15	0.255965	2296.76	5247.9	2284.03	5236
16.08	20.4	3.35	-27.2			281.4	5040.5	276.04	5037.1	0.0548014	436.17	6097.05	430.14	6092.8	0.0705981	578.21	3714.5	565.48	3702.6	0.152725	79.73	3037.9	74.37	3034.5	0.0245082	252.59	4847.55	246.56	4843.3	0.0509074	225.79	5292.1	213.06	5280.2	0.0403507	1592.59	4318.85	1587.23	4315.45	0.367802	3793.54	5167.15	3787.51	5162.9	0.733601	1754.73	4268.7	1742	4256.8
8.04	37.4	35.51	0.85			147.4	2436.1	142.04	2432.7	0.0583878	670	6802.55	663.97	6798.3	0.0976671	227.13	5507.15	214.4	5495.25	0.0390155	156.11	3418.7	150.75	3415.3	0.0441396	113.9	3073.6	107.87	3069.35	0.0351442	396.64	3439.95	383.91	3428.05	0.111991	4105.09	4765.95	4099.73	4762.55	0.860827	930.63	4251.7	924.6	4247.45	0.217684	417.41	627.3	404.68	615.4
3.35	11.9	10.05	-1.7			138.02	5200.3	132.66	5196.9	0.0255268	131.32	2027.25	125.29	2023	0.0619328	10.05	368.05	-2.68	356.15	-0.00752492	52.93	1509.6	47.57	1506.2	0.0315828	590.27	9616.9	584.24	9612.65	0.0607782	84.42	2035.75	71.69	2023.85	0.0354226	6499.67	5961.05	6494.31	5957.65	1.09008	288.77	444.55	282.74	440.3	0.642153	5460.5	9913.55	5447.77	9901.65
19.43	16.15	12.06	-2.55			27.47	724.2	22.11	720.8	0.0306743	379.22	4809.3	373.19	4805.05	0.0776662	397.98	12013.1	385.25	12001.2	0.032101	1560.43	38697.1	1555.07	38693.7	0.0401892	234.5	3017.5	228.47	3013.25	0.0758218	2.01	351.05	-10.72	339.15	-0.0316084	3685	8642.8	3679.64	8639.4	0.425914	8058.76	8046.95	8052.73	8042.7	1.00125	240.53	1221.45	227.8	1209.55
-1.34	23.8	5.36	14.45			139.36	1127.95	134	1124.55	0.119159	75.04	479.4	69.01	475.15	0.145238	1345.36	13055.2	1332.63	13043.3	0.10217	226.46	3305.65	221.1	3302.25	0.0669543	63.65	1714.45	57.62	1710.2	0.033692	15.41	108.8	2.68	96.9	0.0276574	353.09	2383.4	347.73	2380	0.146105	2562.08	3814.8	2556.05	3810.55	0.670782	9154.21	6764.3	9141.48	6752.4
5.36	16.15	20.77	-11.9			94.47	1749.3	89.11	1745.9	0.0510396	294.13	3005.6	288.1	3001.35	0.0959901	97.82	1894.65	85.09	1882.75	0.0451945	117.92	3806.3	112.56	3802.9	0.0295985	42.21	2508.35	36.18	2504.1	0.0144483	401.33	7713.75	388.6	7701.85	0.0504554	1017.73	1204.45	1012.37	1201.05	0.842904	491.78	1242.7	485.75	1238.45	0.392224	1063.96	1235.05	1051.23	1223.15
18.09	20.4	5.36	-1.7			554.76	5482.5	549.4	5479.1	0.100272	38.86	330.65	32.83	326.4	0.100582	552.75	5910.9	540.02	5899	0.0915443	236.51	3527.5	231.15	3524.1	0.0655912	12.06	102	6.03	97.75	0.061688	96.48	1854.7	83.75	1842.8	0.0454471	228.47	1040.4	223.11	1037	0.215149	3510.13	6710.75	3504.1	6706.5	0.522493	5925.48	5120.4	5912.75	5108.5
6.03	24.65	6.7	5.95			532.65	8576.5	527.29	8573.1	0.0615052	655.93	6111.5	649.9	6107.25	0.106415	150.08	5588.75	137.35	5576.85	0.0246286	83.75	6324	78.39	6320.6	0.0124023	259.96	3613.35	253.93	3609.1	0.0703583	422.1	12973.6	409.37	12961.7	0.031583	160.13	639.2	154.77	635.8	0.243426	3652.84	4668.2	3646.81	4663.95	0.781914	580.89	1150.9	568.16	1139
20.1	39.95	4.69	16.15			270.01	3074.45	264.65	3071.05	0.0861757	745.04	9398.45	739.01	9394.2	0.0786666	192.96	1723.8	180.23	1711.9	0.105281	363.14	11248.1	357.78	11244.7	0.0318177	386.59	13467.4	380.56	13463.1	0.0282668	32.83	665.55	20.1	653.65	0.0307504	409.37	847.45	404.01	844.05	0.478656	762.46	2922.3	756.43	2918.05	0.259224	500.49	2790.55	487.76	2778.65
8.04	11.05	16.08	24.65			109.88	1110.95	104.52	1107.55	0.0943705	189.61	3723.85	183.58	3719.6	0.0493548	153.43	1971.15	140.7	1959.25	0.0718132	136.01	2387.65	130.65	2384.25	0.0547971	192.96	3218.1	186.93	3213.85	0.0581639	877.03	22367.8	864.3	22355.9	0.0386609	1281.04	2514.3	1275.68	2510.9	0.508057	244.55	495.55	238.52	491.3	0.485487	196.98	821.1	184.25	809.2
35.51	16.15	6.7	-2.55			475.03	5024.35	469.67	5020.95	0.0935421	221.1	5848	215.07	5843.75	0.0368034	945.37	23196.5	932.64	23184.6	0.0402267	219.76	8061.4	214.4	8058	0.0266071	241.87	2797.35	235.84	2793.1	0.0844366	198.32	1218.9	185.59	1207	0.153761	1153.74	1952.45	1148.38	1949.05	0.5892	10567.2	9291.35	10561.2	9287.1	1.13719	1486.06	2955.45	1473.33	2943.55
9.38	0.85	7.37	-17.85			428.8	4685.2	423.44	4681.8	0.0904438	418.08	5746.85	412.05	5742.6	0.0717532	832.14	8059.7	819.41	8047.8	0.101818	10.05	192.1	4.69	188.7	0.0248543	201	3426.35	194.97	3422.1	0.0569738	103.18	1951.6	90.45	1939.7	0.0466309	201.67	793.05	196.31	789.65	0.248604	2018.71	2501.55	2012.68	2497.3	0.805942	523.27	657.05	510.54	645.15
4.69	-10.2	-6.03	-22.95			562.8	12002	557.44	11998.6	0.0464588	373.86	6808.5	367.83	6804.25	0.0540589	65.66	539.75	52.93	527.85	0.100275	164.82	3470.55	159.46	3467.15	0.0459917	215.74	4428.5	209.71	4424.25	0.0474001	211.72	2782.05	198.99	2770.15	0.0718337	707.52	1734	702.16	1730.6	0.405732	2584.19	12294.4	2578.16	12290.1	0.209774	310.88	1204.45	298.15	1192.55
21.44	-10.2	-1.34	0.85			447.56	8509.35	442.2	8505.95	0.0519871	175.54	2505.8	169.51	2501.55	0.067762	29.48	465.8	16.75	453.9	0.0369024	560.12	12442.3	554.76	12438.9	0.0445988	98.49	2005.15	92.46	2000.9	0.0462092	843.53	10895.3	830.8	10883.4	0.0763364	808.69	1921	803.33	1917.6	0.418925	2128.59	4468.45	2122.56	4464.2	0.475463	180.23	419.05	167.5	407.15
9.38	-0.85	7.37	-6.8			32.83	805.8	27.47	802.4	0.0342348	940.68	14119.4	934.65	14115.1	0.0662161	56.95	1780.75	44.22	1768.85	0.0249993	175.54	2050.2	170.18	2046.8	0.0831444	346.39	5621.05	340.36	5616.8	0.0605968	12.06	136	-0.67	124.1	-0.00539887	3858.53	4836.5	3853.17	4833.1	0.797246	3648.82	5155.25	3642.79	5151	0.707201	808.69	1248.65	795.96	1236.75
0	20.4	-10.72	-22.95			460.96	5869.25	455.6	5865.85	0.0776699	23.45	419.9	17.42	415.65	0.0419103	32.83	207.4	20.1	195.5	0.102813	54.94	2340.05	49.58	2336.65	0.0212184	193.63	3917.65	187.6	3913.4	0.0479379	1347.37	13209	1334.64	13197.1	0.101131	490.44	1320.9	485.08	1317.5	0.368182	-24.12	702.95	-30.15	698.7	-0.0431516	86.43	396.1	73.7	384.2
8.04	28.05	14.07	-22.1			1049.89	13224.3	1044.53	13220.9	0.079006	68.34	1275	62.31	1270.75	0.049034	109.21	1438.2	96.48	1426.3	0.0676436	229.81	4086.8	224.45	4083.4	0.0549664	574.19	11136.7	568.16	11132.5	0.0510364	83.08	4306.1	70.35	4294.2	0.0163826	223.78	575.45	218.42	572.05	0.38182	1565.79	3889.6	1559.76	3885.35	0.401446	45.56	242.25	32.83	230.35
24.79	-5.95	17.42	24.65			127.3	2789.7	121.94	2786.3	0.0437641	22.11	664.7	16.08	660.45	0.024347	515.23	6711.6	502.5	6699.7	0.0750034	539.35	9517.45	533.99	9514.05	0.0561265	40.2	512.55	34.17	508.3	0.0672241	314.23	9242.05	301.5	9230.15	0.0326647	3604.6	6395.4	3599.24	6392	0.563085	3589.86	6237.3	3583.83	6233.05	0.574972	13215.8	8818.75	13203.1	8806.85
8.04	-3.4	-1.34	0			511.21	7684	505.85	7680.6	0.0658607	32.16	819.4	26.13	815.15	0.0320554	1340.67	19177.7	1327.94	19165.8	0.069287	112.56	1936.3	107.2	1932.9	0.0554607	548.06	13589	542.03	13584.8	0.0398999	209.71	7599	196.98	7587.1	0.0259625	5045.1	5701.8	5039.74	5698.4	0.884413	4899.71	6934.3	4893.68	6930.05	0.706154	3624.03	4357.95	3611.3	4346.05
8.71	-18.7	-2.01	-29.75			323.61	4242.35	318.25	4238.95	0.0750776	212.39	2178.55	206.36	2174.3	0.0949087	129.98	1872.55	117.25	1860.65	0.0630156	590.94	10642	585.58	10638.6	0.055043	324.95	3626.1	318.92	3621.85	0.0880544	115.24	2289.9	102.51	2278	0.045	410.04	1641.35	404.68	1637.95	0.247065	43.55	175.95	37.52	171.7	0.218521	2856.21	5952.55	2843.48	5940.65
12.73	-17	18.09	-7.65			75.04	2090.15	69.68	2086.75	0.0333916	2114.52	18481.6	2108.49	18477.3	0.114112	20.77	159.8	8.04	147.9	0.0543611	142.71	2386.8	137.35	2383.4	0.0576278	288.77	7117.9	282.74	7113.65	0.0397461	46.23	2897.65	33.5	2885.75	0.0116088	3540.28	8263.7	3534.92	8260.3	0.427941	684.74	1433.95	678.71	1429.7	0.474722	2361.08	2044.25	2348.35	2032.35
0	-5.95	0	0			136.68	1386.35	131.32	1382.95	0.0949564	227.13	5153.55	221.1	5149.3	0.0429379	1424.42	8914.8	1411.69	8902.9	0.158565	284.75	5851.4	279.39	5848	0.0477753	54.27	475.15	48.24	470.9	0.102442	550.07	8786.45	537.34	8774.55	0.0612385	115.91	244.8	110.55	241.4	0.457954	372.52	1671.1	366.49	1666.85	0.21987	2804.62	3813.1	2791.89	3801.2
6.03	-2.55	8.71	-7.65			166.83	2040.85	161.47	2037.45	0.079251	61.64	1272.45	55.61	1268.2	0.0438496	357.78	7220.75	345.05	7208.85	0.0478648	174.2	3338.8	168.84	3335.4	0.0506206	146.06	7424.75	140.03	7420.5	0.0188707	216.41	3314.15	203.68	3302.25	0.0616792	1019.74	1894.65	1014.38	1891.25	0.536354	74.37	257.55	68.34	253.3	0.269799	389.27	589.9	376.54	578
10.05	-18.7	4.69	5.95			160.8	2004.3	155.44	2000.9	0.077685	603	13932.4	596.97	13928.1	0.0428607	63.65	1612.45	50.92	1600.55	0.0318141	522.6	6484.65	517.24	6481.25	0.0798056	68.34	1555.5	62.31	1551.25	0.0401676	1066.64	14922.6	1053.91	14910.7	0.0706815	2854.87	8487.25	2849.51	8483.85	0.335875	71.69	436.05	65.66	431.8	0.152061	64.32	399.5	51.59	387.6
-3.35	4.25	-16.08	5.1			1149.72	13929	1144.36	13925.6	0.0821767	171.52	3460.35	165.49	3456.1	0.0478835	182.91	2802.45	170.18	2790.55	0.0609844	37.52	634.1	32.16	630.7	0.050991	248.57	5452.75	242.54	5448.5	0.044515	215.07	2111.4	202.34	2099.5	0.0963753	2064.94	3581.9	2059.58	3578.5	0.575543	8.04	479.4	2.01	475.15	0.00423024	1071.33	2854.3	1058.6	2842.4
18.09	12.75	-2.01	26.35			178.89	5627	173.53	5623.6	0.0308575	229.14	6662.3	223.11	6658.05	0.0335098	-1.34	213.35	-14.07	201.45	-0.0698436	385.92	10398.9	380.56	10395.5	0.0366081	26.8	595.85	20.77	591.6	0.0351082	130.65	2910.4	117.92	2898.5	0.0406831	7082.57	13721.6	7077.21	13718.2	0.515899	919.24	1324.3	913.21	1320.05	0.6918	680.05	1879.35	667.32	1867.45
17.42	8.5	-6.03	-9.35			27.47	574.6	22.11	571.2	0.038708	461.63	3838.6	455.6	3834.35	0.118821	533.32	9242.05	520.59	9230.15	0.056401	218.42	6975.95	213.06	6972.55	0.030557	768.49	11234.5	762.46	11230.2	0.0678934	99.16	1256.3	86.43	1244.4	0.0694552	6620.27	7089.85	6614.91	7086.45	0.933459	3553.01	5347.35	3546.98	5343.1	0.663843	142.04	161.5	129.31	149.6
18.76	-2.55	-2.68	-12.75			638.51	13827.8	633.15	13824.4	0.0457995	734.32	8256.9	728.29	8252.65	0.0882492	546.05	8630.05	533.32	8618.15	0.0618834	533.32	9064.4	527.96	9061	0.0582673	188.94	5963.6	182.91	5959.35	0.0306929	341.03	8098.8	328.3	8086.9	0.0405965	46.9	432.65	41.54	429.25	0.0967734	103.85	1280.1	97.82	1275.85	0.0766705	52.93	129.2	40.2	117.3
13.4	5.95	16.08	-5.95			227.8	2125	222.44	2121.6	0.104845	251.92	3400	245.89	3395.75	0.0724111	20.77	664.7	8.04	652.8	0.0123162	274.03	4353.7	268.67	4350.3	0.061759	405.35	9330.45	399.32	9326.2	0.042817	119.26	3391.5	106.53	3379.6	0.0315215	4220.33	4927.45	4214.97	4924.05	0.855997	4070.92	5133.15	4064.89	5128.9	0.792546	460.29	1541.9	447.56	1530
21.44	13.6	30.15	21.25			112.56	1508.75	107.2	1505.35	0.0712127	580.22	7850.6	574.19	7846.35	0.0731792	156.11	3208.75	143.38	3196.85	0.0448504	87.1	745.45	81.74	742.05	0.110154	428.8	6658.9	422.77	6654.65	0.06353	152.09	2806.7	139.36	2794.8	0.049864	2109.83	5171.4	2104.47	5168	0.407212	4582.8	10866.4	4576.77	10862.1	0.42135	5193.84	4469.3	5181.11	4457.4
1.34	9.35	42.21	-17			185.59	4221.1	180.23	4217.7	0.0427318	579.55	5643.15	573.52	5638.9	0.101708	391.28	5255.55	378.55	5243.65	0.0721921	369.17	10337.7	363.81	10334.3	0.0352041	480.39	10539.2	474.36	10535	0.0450273	798.64	11564.2	785.91	11552.3	0.0680306	236.51	598.4	231.15	595	0.388487	714.22	4430.2	708.19	4425.95	0.160009	351.75	690.2	339.02	678.3
-1.34	-20.4	10.05	12.75			566.82	11291.4	561.46	11288	0.0497395	276.04	10751.7	270.01	10747.5	0.0251232	661.96	10233.2	649.23	10221.3	0.0635174	177.55	4335	172.19	4331.6	0.0397521	539.35	8228	533.32	8223.75	0.0648512	271.35	3242.75	258.62	3230.85	0.080047	2702.78	6120	2697.42	6116.6	0.441	8012.53	6424.3	8006.5	6420.05	1.24711	2026.08	2732.75	2013.35	2720.85
4.02	-22.1	10.05	-16.15			9.38	370.6	4.02	367.2	0.0109477	566.82	6051.15	560.79	6046.9	0.0927401	38.19	1562.3	25.46	1550.4	0.0164216	351.08	5906.65	345.72	5903.25	0.0585644	50.92	1161.1	44.89	1156.85	0.0388036	79.73	1240.15	67	1228.25	0.0545492	1800.29	4538.15	1794.93	4534.75	0.395817	1636.81	4299.3	1630.78	4295.05	0.379688	622.43	2290.75	609.7	2278.85
4.69	-8.5	-1.34	-19.55			2368.45	10883.4	2363.09	10880	0.217196	617.07	13018.6	611.04	13014.4	0.0469512	97.82	3721.3	85.09	3709.4	0.022939	37.52	1577.6	32.16	1574.2	0.0204294	150.75	1892.95	144.72	1888.7	0.0766241	47.57	1701.7	34.84	1689.8	0.0206178	414.06	2201.5	408.7	2198.1	0.185933	239.19	716.55	233.16	712.3	0.327334	666.65	2715.75	653.92	2703.85
4.69	15.3	-9.38	-8.5			1958.41	17863.6	1953.05	17860.2	0.109352	4.69	177.65	-1.34	173.4	-0.0077278	753.75	10396.4	741.02	10384.5	0.0713583	782.56	7082.2	777.2	7078.8	0.109793	52.93	1246.95	46.9	1242.7	0.0377404	290.78	7864.2	278.05	7852.3	0.03541	2481.68	3374.5	2476.32	3371.1	0.734573	234.5	1481.55	228.47	1477.3	0.154654	10712	19082.5	10699.3	19070.6
3.35	0.85	28.81	-10.2			17.42	875.5	12.06	872.1	0.0138287	402.67	4610.4	396.64	4606.15	0.086111	77.72	1528.3	64.99	1516.4	0.0428581	288.77	7339.75	283.41	7336.35	0.0386309	486.42	12240	480.39	12235.8	0.0392612	1092.77	18587	1080.04	18575.1	0.0581445	1086.07	2629.05	1080.71	2625.65	0.411597	349.74	1373.6	343.71	1369.35	0.251002	5113.44	5661.85	5100.71	5649.95
30.15	8.5	22.78	-6.8			598.31	5729.85	592.95	5726.45	0.103546	66.33	930.75	60.3	926.5	0.0650836	60.3	1333.65	47.57	1321.75	0.0359902	119.93	6410.7	114.57	6407.3	0.0178812	360.46	7423.9	354.43	7419.65	0.0477691	28.81	770.95	16.08	759.05	0.0211844	132.66	176.8	127.3	173.4	0.734141	284.08	897.6	278.05	893.35	0.311244	1900.12	6146.35	1887.39	6134.45
3.35	22.95	30.15	-18.7			164.15	2499.85	158.79	2496.45	0.0636063	43.55	493	37.52	488.75	0.0767673	323.61	4289.1	310.88	4277.2	0.0726831	124.62	3253.8	119.26	3250.4	0.0366909	99.83	2555.1	93.8	2550.85	0.0367721	41.54	266.9	28.81	255	0.11298	6713.4	14631.1	6708.04	14627.7	0.458585	4409.94	5580.25	4403.91	5576	0.789797	2867.6	5837.8	2854.87	5825.9
6.7	2.55	20.77	8.5			185.59	2249.95	180.23	2246.55	0.0802252	386.59	5785.95	380.56	5781.7	0.0658215	1624.75	15608.6	1612.02	15596.7	0.103356	218.42	12524.8	213.06	12521.4	0.0170157	19.43	403.75	13.4	399.5	0.0335419	30.15	785.4	17.42	773.5	0.022521	1559.09	1804.55	1553.73	1801.15	0.862632	221.77	731.85	215.74	727.6	0.296509	8984.03	11076.4	8971.3	11064.5
-20.77	-19.55	17.42	-1.7			114.57	1939.7	109.21	1936.3	0.0564014	91.12	5015.85	85.09	5011.6	0.0169786	16.08	527.85	3.35	515.95	0.00649288	75.71	1685.55	70.35	1682.15	0.0418215	120.6	2611.2	114.57	2606.95	0.0439479	552.75	8418.4	540.02	8406.5	0.0642384	498.48	1817.3	493.12	1813.9	0.271856	3078.65	5590.45	3072.62	5586.2	0.550038	1544.35	2541.5	1531.62	2529.6
2.01	17.85	15.41	-30.6			196.31	1666.85	190.95	1663.45	0.114792	377.21	10148.2	371.18	10144	0.0365913	54.27	989.4	41.54	977.5	0.0424962	1209.35	13393.5	1203.99	13390.1	0.0899164	227.8	2753.15	221.77	2748.9	0.0806759	245.22	7957.7	232.49	7945.8	0.0292595	68.34	249.05	62.98	245.65	0.256381	88.44	475.15	82.41	470.9	0.175005	1790.24	3168.8	1777.51	3156.9
0.67	18.7	14.07	6.8			98.49	3658.4	93.13	3655	0.0254802	140.03	2642.65	134	2638.4	0.0507884	76.38	710.6	63.65	698.7	0.0910978	34.17	436.9	28.81	433.5	0.0664591	893.11	10265.5	887.08	10261.2	0.0864495	366.49	6250.9	353.76	6239	0.0567014	818.74	3346.45	813.38	3343.05	0.243305	-36.18	1626.05	-42.21	1621.8	-0.0260266	2688.71	8195.7	2675.98	8183.8
-2.01	11.9	-14.74	-6.8			1876	17541.5	1870.64	17538.1	0.106661	617.07	9438.4	611.04	9434.15	0.064769	151.42	2980.1	138.69	2968.2	0.0467253	168.84	3253.8	163.48	3250.4	0.0502953	134	4411.5	127.97	4407.25	0.0290362	729.63	15385	716.9	15373.1	0.0466334	553.42	1756.1	548.06	1752.7	0.312695	1843.84	2716.6	1837.81	2712.35	0.677571	60.3	105.4	47.57	93.5
-16.08	9.35	6.03	-10.2			184.92	4472.7	179.56	4469.3	0.0401763	278.05	5093.2	272.02	5088.95	0.0534531	789.26	15987.7	776.53	15975.8	0.0486066	46.9	417.35	41.54	413.95	0.10035	54.94	616.25	48.91	612	0.0799183	180.9	7213.95	168.17	7202.05	0.0233503	363.81	994.5	358.45	991.1	0.361669	2323.56	4687.75	2317.53	4683.5	0.494829	1427.77	4605.3	1415.04	4593.4
-8.04	20.4	6.03	19.55			302.84	4760.85	297.48	4757.45	0.0625293	346.39	4324.8	340.36	4320.55	0.078777	169.51	2068.9	156.78	2057	0.0762178	32.83	2317.1	27.47	2313.7	0.0118728	615.06	8206.75	609.03	8202.5	0.0742493	42.88	1168.75	30.15	1156.85	0.0260622	1332.63	2754.85	1327.27	2751.45	0.482389	641.19	3349.85	635.16	3345.6	0.189849	144.72	1251.2	131.99	1239.3
-20.77	23.8	4.69	1.7			1374.84	27455.9	1369.48	27452.5	0.0498854	522.6	3951.65	516.57	3947.4	0.130863	58.29	2108	45.56	2096.1	0.0217356	140.03	1694.05	134.67	1690.65	0.0796558	348.4	8137.05	342.37	8132.8	0.0420974	32.83	1312.4	20.1	1300.5	0.0154556	196.98	887.4	191.62	884	0.216765	1844.51	5236.85	1838.48	5232.6	0.351351	5124.83	6361.4	5112.1	6349.5
-6.03	9.35	-8.04	-8.5			212.39	5315.9	207.03	5312.5	0.0389704	219.76	6481.25	213.73	6477	0.0329983	223.78	5430.65	211.05	5418.75	0.0389481	157.45	5037.95	152.09	5034.55	0.0302093	1291.76	17809.2	1285.73	17805	0.0722119	473.02	13424.1	460.29	13412.2	0.0343188	797.97	1786.7	792.61	1783.3	0.444463	1434.47	2371.5	1428.44	2367.25	0.603417	18981.8	31869.9	18969.1	31858
0	11.05	2.68	10.2			114.57	2074	109.21	2070.6	0.0527432	119.93	1986.45	113.9	1982.2	0.0574614	157.45	6678.45	144.72	6666.55	0.0217084	69.01	1439.05	63.65	1435.65	0.0443353	190.28	5575.15	184.25	5570.9	0.0330737	621.09	11421.5	608.36	11409.6	0.05332	1289.08	2258.45	1283.72	2255.05	0.569265	260.63	902.7	254.6	898.45	0.283377	2772.46	6134.45	2759.73	6122.55
10.72	31.45	3.35	2.55			923.93	9372.95	918.57	9369.55	0.0980378	526.62	7325.3	520.59	7321.05	0.0711087	359.12	3489.25	346.39	3477.35	0.0996132	337.68	9516.6	332.32	9513.2	0.0349325	288.77	4403	282.74	4398.75	0.0642774	13.4	242.25	0.67	230.35	0.00290862	3263.57	3609.1	3258.21	3605.7	0.903628	8789.73	8323.2	8783.7	8318.95	1.05587	2082.36	6074.95	2069.63	6063.05
-22.78	-3.4	-14.74	6.8			150.75	1441.6	145.39	1438.2	0.101092	62.98	980.9	56.95	976.65	0.0583116	588.26	7856.55	575.53	7844.65	0.0733659	301.5	11554.1	296.14	11550.7	0.0256383	16.75	460.7	10.72	456.45	0.0234856	1961.09	27310.5	1948.36	27298.6	0.0713722	2093.75	3806.3	2088.39	3802.9	0.549157	1159.1	2527.9	1153.07	2523.65	0.456906	3826.37	6764.3	3813.64	6752.4
-16.75	10.2	0.67	10.2			85.09	1878.5	79.73	1875.1	0.0425204	196.98	2786.3	190.95	2782.05	0.0686364	241.2	2981.8	228.47	2969.9	0.0769285	328.3	7682.3	322.94	7678.9	0.0420555	708.19	6406.45	702.16	6402.2	0.109675	78.39	1300.5	65.66	1288.6	0.0509545	192.29	1501.1	186.93	1497.7	0.124811	5887.96	17747.2	5881.93	17743	0.331508	4207.6	5978.05	4194.87	5966.15
-15.41	26.35	-4.02	11.9			62.31	1143.25	56.95	1139.85	0.0499627	1420.4	9859.15	1414.37	9854.9	0.143519	77.05	979.2	64.32	967.3	0.0664944	-4.69	283.05	-10.05	279.65	-0.0359378	599.65	7213.1	593.62	7208.85	0.082346	378.55	15533.8	365.82	15521.9	0.023568	154.1	577.15	148.74	573.75	0.259242	3116.84	5625.3	3110.81	5621.05	0.553422	1515.54	6935.15	1502.81	6923.25
-18.76	33.15	-6.03	17.85			838.17	3433.15	832.81	3429.75	0.242819	194.3	3223.2	188.27	3218.95	0.058488	237.85	3304.8	225.12	3292.9	0.0683653	527.96	7047.35	522.6	7043.95	0.0741913	308.87	4637.6	302.84	4633.35	0.0653609	408.7	13415.6	395.97	13403.7	0.0295418	1317.89	2416.55	1312.53	2413.15	0.543907	5536.21	12813.8	5530.18	12809.5	0.431723	3420.35	4936.8	3407.62	4924.9
-16.08	17.85	-18.09	1.7			201	2499.85	195.64	2496.45	0.0783673	312.22	5179.9	306.19	5175.65	0.0591597	1124.26	7527.6	1111.53	7515.7	0.147894	238.52	9860.85	233.16	9857.45	0.0236532	205.02	6629.15	198.99	6624.9	0.0300367	218.42	4164.15	205.69	4152.25	0.049537	755.76	3211.3	750.4	3207.9	0.233923	1437.15	3542.8	1431.12	3538.55	0.404437	162.14	892.5	149.41	880.6
7.37	27.2	-18.76	15.3			217.08	3691.55	211.72	3688.15	0.0574055	312.89	6842.5	306.86	6838.25	0.0448741	81.07	2646.05	68.34	2634.15	0.0259439	16.75	565.25	11.39	561.85	0.0202723	510.54	6715.85	504.51	6711.6	0.0751699	37.52	451.35	24.79	439.45	0.0564114	6433.34	9617.75	6427.98	9614.35	0.668582	836.16	1899.75	830.13	1895.5	0.437948	187.6	563.55	174.87	551.65
12.06	50.15	-6.7	7.65			170.18	2944.4	164.82	2941	0.0560422	235.84	5251.3	229.81	5247.05	0.0437979	605.01	7222.45	592.28	7210.55	0.0821408	19.43	290.7	14.07	287.3	0.0489732	571.51	7176.55	565.48	7172.3	0.0788422	80.4	912.05	67.67	900.15	0.0751764	3932.9	6317.2	3927.54	6313.8	0.622056	576.2	1528.3	570.17	1524.05	0.374115	444.21	1194.25	431.48	1182.35
-6.03	25.5	-13.4	6.8			111.89	1551.25	106.53	1547.85	0.0688245	124.62	2436.95	118.59	2432.7	0.0487483	1392.93	8984.5	1380.2	8972.6	0.153824	26.13	969	20.77	965.6	0.0215099	69.68	1107.55	63.65	1103.3	0.0576906	855.59	14168.7	842.86	14156.8	0.0595375	4289.34	5528.4	4283.98	5525	0.775381	2463.59	4886.65	2457.56	4882.4	0.503351	3906.77	4502.45	3894.04	4490.55
2.01	22.95	-18.09	1.7			38.19	382.5	32.83	379.1	0.0865998	256.61	4873.05	250.58	4868.8	0.0514665	193.63	4255.1	180.9	4243.2	0.0426329	13.4	303.45	8.04	300.05	0.0267955	17.42	713.15	11.39	708.9	0.0160671	593.62	11900	580.89	11888.1	0.0488631	368.5	1592.9	363.14	1589.5	0.228462	2238.47	3706	2232.44	3701.75	0.603077	1197.29	1360	1184.56	1348.1
10.05	43.35	-12.73	-5.95			270.01	4103.8	264.65	4100.4	0.0645425	387.93	5243.65	381.9	5239.4	0.07289	105.86	1304.75	93.13	1292.85	0.0720347	357.78	4167.55	352.42	4164.15	0.0846319	192.96	1610.75	186.93	1606.5	0.116359	191.62	2686	178.89	2674.1	0.0668973	226.46	601.8	221.1	598.4	0.369485	716.9	1740.8	710.87	1736.55	0.409358	10539.1	12894.5	10526.4	12882.6
-14.74	0.85	-2.68	-0.85			371.18	6018	365.82	6014.6	0.060822	402	5005.65	395.97	5001.4	0.0791718	259.96	3109.3	247.23	3097.4	0.0798186	77.05	4268.7	71.69	4265.3	0.0168077	43.55	448.8	37.52	444.55	0.0844	75.04	902.7	62.31	890.8	0.0699484	5171.73	4510.95	5166.37	4507.55	1.14616	1493.43	3925.3	1487.4	3921.05	0.379337	233.16	855.1	220.43	843.2
-2.01	34	5.36	-7.65			108.54	5363.5	103.18	5360.1	0.0192496	1130.29	4134.4	1124.26	4130.15	0.272208	473.02	7670.4	460.29	7658.5	0.0601018	38.86	102.85	33.5	99.45	0.336853	288.1	5547.95	282.07	5543.7	0.0508812	1007.68	32940.9	994.95	32929	0.030215	1504.15	3497.75	1498.79	3494.35	0.428918	87.1	364.65	81.07	360.4	0.224945	2747	6424.3	2734.27	6412.4
14.07	9.35	36.18	-17			452.25	6592.6	446.89	6589.2	0.0678216	795.29	10540.9	789.26	10536.6	0.0749062	898.47	9218.25	885.74	9206.35	0.0962097	71.02	714.85	65.66	711.45	0.0922904	442.2	5948.3	436.17	5944.05	0.0733793	705.51	7446.85	692.78	7434.95	0.0931788	1403.65	3542.8	1398.29	3539.4	0.395064	1750.04	2527.9	1744.01	2523.65	0.691067	1045.87	2689.4	1033.14	2677.5
-6.7	13.6	17.42	11.9			393.29	4880.7	387.93	4877.3	0.0795379	3537.6	18627.8	3531.57	18623.5	0.189629	308.2	7991.7	295.47	7979.8	0.0370272	295.47	4272.95	290.11	4269.55	0.0679486	115.91	2538.1	109.88	2533.85	0.0433648	107.87	1638.8	95.14	1626.9	0.0584793	3289.03	5091.5	3283.67	5088.1	0.645363	233.83	1476.45	227.8	1472.2	0.154734	2037.47	3343.9	2024.74	3332
-16.08	7.65	14.07	12.75			352.42	3999.25	347.06	3995.85	0.0868551	336.34	3680.5	330.31	3676.25	0.0898497	450.91	12433	438.18	12421.1	0.0352771	116.58	2848.35	111.22	2844.95	0.0390938	139.36	4141.2	133.33	4136.95	0.0322291	412.05	7992.55	399.32	7980.65	0.050036	4347.63	11582.1	4342.27	11578.7	0.375022	6781.07	9699.35	6775.04	9695.1	0.698811	943.36	1673.65	930.63	1661.75
-10.72	21.25	13.4	9.35			73.03	1302.2	67.67	1298.8	0.0521019	81.07	2059.55	75.04	2055.3	0.0365105	69.68	2648.6	56.95	2636.7	0.021599	714.22	10364.9	708.86	10361.5	0.0684129	24.12	742.9	18.09	738.65	0.0244906	167.5	4839.05	154.77	4827.15	0.0320624	9049.69	15536.3	9044.33	15532.9	0.582269	1842.5	3360.9	1836.47	3356.65	0.547114	1010.36	2504.1	997.63	2492.2
-7.37	46.75	-2.01	0.85			4950.63	19154.8	4945.27	19151.4	0.25822	573.52	6058.8	567.49	6054.55	0.0937295	1456.58	17146.2	1443.85	17134.3	0.0842666	30.15	425.85	24.79	422.45	0.0586815	110.55	4522	104.52	4517.75	0.0231354	237.85	2975.85	225.12	2963.95	0.0759527	1811.01	7332.95	1805.65	7329.55	0.246352	2968.77	6043.5	2962.74	6039.25	0.490581	154.1	374	141.37	362.1
3.35	10.2	-6.03	6.8			174.2	1911.65	168.84	1908.25	0.088479	432.82	4924.9	426.79	4920.65	0.0867345	-3.35	495.55	-16.08	483.65	-0.0332472	502.5	10082.7	497.14	10079.3	0.0493229	165.49	4606.15	159.46	4601.9	0.0346509	133.33	4669.05	120.6	4657.15	0.0258957	2402.62	3810.55	2397.26	3807.15	0.629673	335	832.15	328.97	827.9	0.397355	119.93	281.35	107.2	269.45
2.68	25.5	17.42	-5.95			617.07	10772.1	611.71	10768.7	0.0568044	71.02	1655.8	64.99	1651.55	0.0393509	42.21	1149.2	29.48	1137.3	0.025921	233.16	5538.6	227.8	5535.2	0.0411548	111.89	2275.45	105.86	2271.2	0.0466097	27.47	412.25	14.74	400.35	0.0368178	169.51	1218.05	164.15	1214.65	0.135142	6744.22	7234.35	6738.19	7230.1	0.931964	895.12	3030.25	882.39	3018.35
6.03	22.95	20.1	7.65			716.23	9769.9	710.87	9766.5	0.0727866	383.91	4648.65	377.88	4644.4	0.0813625	0	99.45	-12.73	87.55	-0.145403	121.27	3575.95	115.91	3572.55	0.0324446	81.74	1734.85	75.71	1730.6	0.0437478	435.5	7026.95	422.77	7015.05	0.0602661	36.18	237.15	30.82	233.75	0.13185	264.65	300.05	258.62	295.8	0.874307	2485.7	5421.3	2472.97	5409.4
3.35	-17	13.4	-8.5			208.37	3658.4	203.01	3655	0.0555431	209.71	3921.9	203.68	3917.65	0.0519904	154.1	5125.5	141.37	5113.6	0.0276459	311.55	6515.25	306.19	6511.85	0.0470204	194.97	2231.25	188.94	2227	0.0848406	475.7	12681.2	462.97	12669.3	0.0365427	4246.46	3237.65	4241.1	3234.25	1.31131	3904.76	9290.5	3898.73	9286.25	0.419839	2686.03	2697.9	2673.3	2686
12.06	-5.1	11.39	10.2			170.85	3408.5	165.49	3405.1	0.0486006	1155.08	14307.2	1149.05	14303	0.0803366	261.3	5824.2	248.57	5812.3	0.0427662	68.34	2631.6	62.98	2628.2	0.0239632	437.51	7019.3	431.48	7015.05	0.0615078	128.64	3290.35	115.91	3278.45	0.0353551	233.16	1128.8	227.8	1125.4	0.202417	235.84	713.15	229.81	708.9	0.324178	1331.96	1663.45	1319.23	1651.55
-19.43	45.9	20.77	0			432.15	6278.1	426.79	6274.7	0.0680176	186.93	4278.05	180.9	4273.8	0.0423277	168.17	1697.45	155.44	1685.55	0.0922192	10.05	294.1	4.69	290.7	0.0161335	388.6	4655.45	382.57	4651.2	0.0822519	188.27	2940.15	175.54	2928.25	0.0599471	15994.2	11918.7	15988.8	11915.3	1.34187	4825.34	4915.55	4819.31	4911.3	0.98127	152.09	221.85	139.36	209.95
4.02	24.65	16.08	-3.4			2712.83	66299.1	2707.47	66295.7	0.0408393	454.93	6411.55	448.9	6407.3	0.0700607	464.98	4241.5	452.25	4229.6	0.106925	455.6	7621.95	450.24	7618.55	0.0590979	32.16	214.2	26.13	209.95	0.124458	131.32	2440.35	118.59	2428.45	0.0488336	4350.98	3487.55	4345.62	3484.15	1.24725	99.16	1059.95	93.13	1055.7	0.0882163	1527.6	3567.45	1514.87	3555.55
6.03	19.55	23.45	-10.2			67.67	564.4	62.31	561	0.11107	278.05	4415.75	272.02	4411.5	0.0616616	336.34	2456.5	323.61	2444.6	0.132377	314.23	7504.65	308.87	7501.25	0.0411758	104.52	3285.25	98.49	3281	0.0300183	216.41	5678.85	203.68	5666.95	0.0359417	256.61	539.75	251.25	536.35	0.468444	764.47	950.3	758.44	946.05	0.801691	38.19	219.3	25.46	207.4
28.14	28.9	8.71	-17.85			314.23	3453.55	308.87	3450.15	0.0895236	28.14	1146.65	22.11	1142.4	0.019354	172.19	3577.65	159.46	3565.75	0.0447199	176.88	2382.55	171.52	2379.15	0.072093	225.79	6534.8	219.76	6530.55	0.0336511	116.58	3768.05	103.85	3756.15	0.027648	9189.05	10883.4	9183.69	10880	0.844089	254.6	663	248.57	658.75	0.377336	546.72	1943.1	533.99	1931.2
5.36	40.8	20.1	26.35			124304	5434.05	124299	5430.65	22.8884	28.81	161.5	22.78	157.25	0.144865	2477.66	21603.6	2464.93	21591.7	0.114161	98.49	3220.65	93.13	3217.25	0.0289471	73.03	2276.3	67	2272.05	0.0294888	155.44	3660.95	142.71	3649.05	0.0391088	356.44	1768.85	351.08	1765.45	0.198861	9430.25	17839.8	9424.22	17835.5	0.528395	64.32	167.45	51.59	155.55
9.38	12.75	-14.74	17			407.36	4635.9	402	4632.5	0.0867782	997.63	7302.35	991.6	7298.1	0.135871	54.94	239.7	42.21	227.8	0.185294	285.42	8894.4	280.06	8891	0.0314993	186.26	5173.1	180.23	5168.85	0.0348685	66.33	917.15	53.6	905.25	0.0592102	1177.86	7759.65	1172.5	7756.25	0.151168	265.32	2948.65	259.29	2944.4	0.0880621	1890.07	3212.15	1877.34	3200.25
-2.01	2.55	-3.35	0.85			286.09	5113.6	280.73	5110.2	0.0549352	397.31	6166.75	391.28	6162.5	0.0634937	880.38	9843.85	867.65	9831.95	0.088248	1642.84	16350.6	1637.48	16347.2	0.100169	195.64	2170.05	189.61	2165.8	0.0875473	685.41	12321.6	672.68	12309.7	0.0546463	1624.75	4029	1619.39	4025.6	0.402273	836.83	1339.6	830.8	1335.35	0.622159	202.34	253.3	189.61	241.4
0.67	26.35	14.74	33.15			32.83	627.3	27.47	623.9	0.0440295	430.81	9032.95	424.78	9028.7	0.0470477	73.7	734.4	60.97	722.5	0.0843875	444.21	4655.45	438.85	4652.05	0.0943348	798.64	10931	792.61	10926.8	0.0725385	356.44	2953.75	343.71	2941.85	0.116835	113.23	567.8	107.87	564.4	0.191123	97.15	467.5	91.12	463.25	0.196697	1394.27	5671.2	1381.54	5659.3
6.7	-10.2	-1.34	27.2			87.77	2621.4	82.41	2618	0.0314782	75.04	1615	69.01	1610.75	0.0428434	29.48	188.7	16.75	176.8	0.0947398	162.81	2166.65	157.45	2163.25	0.072784	58.96	781.15	52.93	776.9	0.0681297	178.22	1807.1	165.49	1795.2	0.0921847	2190.23	7253.05	2184.87	7249.65	0.301376	9693.56	15598.4	9687.53	15594.1	0.621228	136.68	288.15	123.95	276.25
7.37	-9.35	6.7	23.8			20604.5	1049.75	20599.1	1046.35	19.6867	1021.75	15872.1	1015.72	15867.9	0.0640112	69.01	1283.5	56.28	1271.6	0.0442592	39.53	842.35	34.17	838.95	0.0407295	1.34	215.05	-4.69	210.8	-0.0222486	491.78	6577.3	479.05	6565.4	0.0729659	761.12	4239.8	755.76	4236.4	0.178397	2305.47	4316.3	2299.44	4312.05	0.533259	355.77	1171.3	343.04	1159.4
13.4	-17.85	-10.72	23.8			207.7	2803.3	202.34	2799.9	0.0722669	145.39	3456.1	139.36	3451.85	0.0403726	516.57	10330	503.84	10318.1	0.0488307	77.72	719.95	72.36	716.55	0.100984	905.84	9068.65	899.81	9064.4	0.0992686	162.14	6970.85	149.41	6958.95	0.0214702	6577.39	4891.75	6572.03	4888.35	1.34443	1765.45	3416.15	1759.42	3411.9	0.515672	1266.3	3013.25	1253.57	3001.35
12.06	-10.2	-4.69	-5.95			312.89	6239.85	307.53	6236.45	0.0493117	74.37	1563.15	68.34	1558.9	0.0438386	6.03	417.35	-6.7	405.45	-0.0165248	184.25	2118.2	178.89	2114.8	0.0845896	236.51	4879.85	230.48	4875.6	0.0472721	74.37	4733.65	61.64	4721.75	0.0130545	80.4	641.75	75.04	638.35	0.117553	700.82	1366.8	694.79	1362.55	0.509919	4160.03	11049.2	4147.3	11037.3
2.68	5.1	18.09	34.85			42.88	928.2	37.52	924.8	0.0405709	2392.57	28926.4	2386.54	28922.2	0.082516	46.23	731	33.5	719.1	0.046586	4.02	278.8	-1.34	275.4	-0.00486565	46.9	428.4	40.87	424.15	0.0963574	31.49	691.9	18.76	680	0.0275882	8383.71	4964	8378.35	4960.6	1.68898	140.03	709.75	134	705.5	0.189936	1484.05	3095.7	1471.32	3083.8
[truncated: 9,741 more rows]
[truncated: 1 more columns]

## Sheet: summary
EGFP/mCherry (pooled replicates)			relative EGFP/mCherry (pooled replicates)
triphosphate	CleaN3	AF647	triphosphate	CleaN3	AF647
[truncated: 31,789 more rows]
