# Supplementary material for: Enhancing cap-independent translation of linear mRNA
Source: Nat Commun. 2025 Oct 16;16:9205. doi: 10.1038/s41467-025-64257-6 (PMC12532787; doi:10.1038/s41467-025-64257-6)
Supplement: Supplementary file 11 — Source Data [file 41467_2025_64257_MOESM11_ESM.zip › Source Data/Figure 4/HPLC purification.xlsx]

## Sheet: HEK293 - raw data
mock transfection						crude															HPLC-purified
replicate 1		replicate 2		replicate 3		replicate 1					replicate 2					replicate 3					replicate 1					replicate 2					replicate 3
EGFP fluorescence	mCherry fluorescence	EGFP fluorescence	mCherry fluorescence	EGFP fluorescence	mCherry fluorescence	EGFP fluorescence	mCherry fluorescence	EGFP fluorescence-background	mCherry fluorescence-background	EGFP/mCherry	EGFP fluorescence	mCherry fluorescence	EGFP fluorescence-background	mCherry fluorescence-background	EGFP/mCherry	EGFP fluorescence	mCherry fluorescence	EGFP fluorescence-background	mCherry fluorescence-background	EGFP/mCherry	EGFP fluorescence	mCherry fluorescence	EGFP fluorescence-background	mCherry fluorescence-background	EGFP/mCherry	EGFP fluorescence	mCherry fluorescence	EGFP fluorescence-background	mCherry fluorescence-background	EGFP/mCherry	EGFP fluorescence	mCherry fluorescence	EGFP fluorescence-background	mCherry fluorescence-background	EGFP/mCherry
33.44	17.2	15.2	29.24	57.76	13.76	8355.44	12388.3	8296.16	12385.7	0.669817	4200.52	6606.52	4142.76	6603.94	0.627316	670.32	1135.2	610.28	1132.62	0.538821	180.12	100.62	120.84	98.04	1.23256	11362	4881.36	11304.2	4878.78	2.31702	310.08	2371.02	250.04	2368.44	0.105572
45.6	2.58	6.08	10.32	57.76	-16.34	12616.8	8703.2	12557.5	8700.62	1.44329	4455.88	3710.04	4398.12	3707.46	1.18629	2026.92	2770.06	1966.88	2767.48	0.710712	902.12	937.4	842.84	934.82	0.901607	133	104.06	75.24	101.48	0.741427	762.28	1075.86	702.24	1073.28	0.654293
60.04	14.62	50.16	-9.46	56.24	-13.76	14490.2	13583.7	14430.9	13581.1	1.06257	5766.12	5976.14	5708.36	5973.56	0.955604	1192.44	1273.66	1132.4	1271.08	0.890896	5180.16	7115.64	5120.88	7113.06	0.719926	36261.1	15146.3	36203.3	15143.7	2.39065	240.16	300.14	180.12	297.56	0.605323
45.6	9.46	38	1.72	37.24	-7.74	1060.96	1498.98	1001.68	1496.4	0.669393	4259.04	3866.56	4201.28	3863.98	1.08729	104.12	1382.02	44.08	1379.44	0.031955	1785.24	1768.16	1725.96	1765.58	0.97756	1119.48	1492.1	1061.72	1489.52	0.712793	15678	46329.1	15618	46326.5	0.337128
57.76	5.16	18.24	4.3	84.36	-6.88	4854.12	5602.9	4794.84	5600.32	0.856173	8045.36	20748.4	7987.6	20745.8	0.385022	6831.64	8538.94	6771.6	8536.36	0.793266	5731.16	6720.04	5671.88	6717.46	0.844349	20729.8	18004.1	20672	18001.5	1.14835	7404.68	15688.1	7344.64	15685.5	0.468243
18.24	1.72	37.24	-9.46	39.52	-12.9	13439.1	15648.6	13379.8	15646	0.855158	2068.72	3091.7	2010.96	3089.12	0.650982	21089.2	6759.6	21029.2	6757.02	3.11219	10244.8	9871.08	10185.5	9868.5	1.03212	975.08	2130.22	917.32	2127.64	0.431144	5145.2	3188.88	5085.16	3186.3	1.59595
76.76	4.3	18.24	-1.72	72.2	-0.86	977.36	780.88	918.08	778.3	1.1796	334.4	1739.78	276.64	1737.2	0.159245	137.56	211.56	77.52	208.98	0.370945	1751.04	1830.94	1691.76	1828.36	0.925288	250.8	272.62	193.04	270.04	0.714857	898.32	1217.76	838.28	1215.18	0.68984
65.36	7.74	17.48	9.46	34.96	-49.02	23123	11342.5	23063.7	11339.9	2.03385	984.96	1070.7	927.2	1068.12	0.868067	5639.2	5796.4	5579.16	5793.82	0.96295	1237.28	2585.16	1178	2582.58	0.456133	280.44	774	222.68	771.42	0.288662	3886.64	7107.9	3826.6	7105.32	0.538554
41.8	-9.46	31.16	24.94	50.92	13.76	595.84	560.72	536.56	558.14	0.961336	1801.96	1514.46	1744.2	1511.88	1.15366	25289.8	11799.2	25229.8	11796.6	2.13873	2213.88	2668.58	2154.6	2666	0.808177	323.76	394.74	266	392.16	0.678295	10456.8	11868	10396.8	11865.4	0.876224
130.72	28.38	28.12	-12.9	36.48	-23.22	7364.4	4371.38	7305.12	4368.8	1.67211	13365.4	8624.08	13307.6	8621.5	1.54354	4218.76	2697.82	4158.72	2695.24	1.54299	6393.12	6761.32	6333.84	6758.74	0.937133	2985.28	2254.06	2927.52	2251.48	1.30026	667.28	2035.62	607.24	2033.04	0.298686
38	23.22	40.28	-2.58	47.12	30.96	2783.12	2804.46	2723.84	2801.88	0.972147	5167.24	10072.3	5109.48	10069.7	0.50741	25708.5	14585.6	25648.5	14583	1.75879	1257.04	1813.74	1197.76	1811.16	0.661322	1504.04	2288.46	1446.28	2285.88	0.632702	1763.2	3593.08	1703.16	3590.5	0.474352
136.8	-6.88	40.28	-1.72	44.84	19.78	7026.2	11402.7	6966.92	11400.1	0.611127	8829.68	6770.78	8771.92	6768.2	1.29605	778.24	1364.82	718.2	1362.24	0.52722	577.6	884.08	518.32	881.5	0.587998	312.36	362.92	254.6	360.34	0.706555	448.4	581.36	388.36	578.78	0.670998
79.04	-11.18	35.72	-0.86	41.8	-3.44	1374.08	1480.92	1314.8	1478.34	0.889376	3823.56	5705.24	3765.8	5702.66	0.660358	398.24	307.02	338.2	304.44	1.11089	9843.52	11130.1	9784.24	11127.5	0.879283	696.16	1491.24	638.4	1488.66	0.428842	891.48	1076.72	831.44	1074.14	0.774052
46.36	14.62	19	-3.44	-2.28	-5.16	2535.36	4172.72	2476.08	4170.14	0.593764	301.72	412.8	243.96	410.22	0.594705	44470.6	5882.4	44410.6	5879.82	7.55305	63.84	104.92	4.56	102.34	0.0445574	1092.88	1174.76	1035.12	1172.18	0.883073	6767.04	10353.5	6707	10350.9	0.647962
28.12	-1.72	0	0.86	16.72	0.86	8891.24	6462.04	8831.96	6459.46	1.36729	3210.24	2113.88	3152.48	2111.3	1.49315	2154.6	2385.64	2094.56	2383.06	0.878937	3355.4	3532.88	3296.12	3530.3	0.933666	329.84	866.88	272.08	864.3	0.314798	2181.96	4549.4	2121.92	4546.82	0.466682
88.92	-19.78	99.56	8.6	69.16	26.66	4312.24	3861.4	4252.96	3858.82	1.10214	9413.36	4997.46	9355.6	4994.88	1.87304	4073.6	5727.6	4013.56	5725.02	0.701056	7456.36	5935.72	7397.08	5933.14	1.24674	5981.2	7314.3	5923.44	7311.72	0.810129	1931.16	3438.28	1871.12	3435.7	0.544611
44.84	-6.02	32.68	-22.36	46.36	1.72	844.36	2187.84	785.08	2185.26	0.359262	6187.16	2596.34	6129.4	2593.76	2.36313	6361.96	14430.8	6301.92	14428.2	0.436777	7441.92	7874.16	7382.64	7871.58	0.937885	3629	6094.82	3571.24	6092.24	0.586195	2413.76	3061.6	2353.72	3059.02	0.769436
79.8	6.02	64.6	0.86	49.4	23.22	3983.16	4679.26	3923.88	4676.68	0.839031	5688.6	5399.94	5630.84	5397.36	1.04326	180.12	190.92	120.08	188.34	0.63757	1499.48	2733.94	1440.2	2731.36	0.527283	1207.64	1759.56	1149.88	1756.98	0.654464	5455.28	4128	5395.24	4125.42	1.3078
23.56	41.28	41.8	12.04	50.16	49.88	452.2	387	392.92	384.42	1.02211	1007	1270.22	949.24	1267.64	0.748825	6501.8	4682.7	6441.76	4680.12	1.37641	4213.44	4920.06	4154.16	4917.48	0.844774	4880.72	10529.8	4822.96	10527.2	0.458142	851.96	926.22	791.92	923.64	0.85739
50.92	-8.6	91.96	-22.36	28.88	-6.02	7061.92	8154.52	7002.64	8151.94	0.859015	81.32	102.34	23.56	99.76	0.236167	351.12	512.56	291.08	509.98	0.570767	1588.4	2138.82	1529.12	2136.24	0.7158	5527.48	4798.8	5469.72	4796.22	1.14042	117.04	321.64	57	319.06	0.17865
65.36	-21.5	57	0.86	47.12	24.94	13515.8	13281	13456.5	13278.4	1.01341	4284.88	6247.04	4227.12	6244.46	0.676939	20051.8	13033.3	19991.8	13030.7	1.5342	135.28	203.82	76	201.24	0.377659	1672	2340.06	1614.24	2337.48	0.69059	139.08	153.08	79.04	150.5	0.525183
82.08	30.96	120.84	0.86	56.24	12.9	566.2	816.14	506.92	813.56	0.623089	632.32	1016.52	574.56	1013.94	0.566661	1135.44	981.26	1075.4	978.68	1.09883	6668.24	6099.98	6608.96	6097.4	1.0839	4540.24	6503.32	4482.48	6500.74	0.689534	6377.16	2933.46	6317.12	2930.88	2.15537
54.72	19.78	53.2	-24.94	28.12	-43	4328.96	4804.82	4269.68	4802.24	0.889102	4607.12	8772	4549.36	8769.42	0.518775	192.28	340.56	132.24	337.98	0.391266	301.72	337.12	242.44	334.54	0.724697	10458.4	14177.1	10400.6	14174.5	0.733756	1431.84	2418.32	1371.8	2415.74	0.567859
31.16	36.12	276.64	3.44	27.36	-24.08	23101.7	4668.94	23042.4	4666.36	4.93799	2700.28	6424.2	2642.52	6421.62	0.411504	764.56	778.3	704.52	775.72	0.908214	6811.88	10486.8	6752.6	10484.2	0.644073	394.44	413.66	336.68	411.08	0.819013	2150.8	2000.36	2090.76	1997.78	1.04654
1.52	16.34	53.2	-18.92	23.56	-12.9	4.56	411.94	-54.72	409.36	-0.133672	299.44	332.82	241.68	330.24	0.731831	4013.56	5724.16	3953.52	5721.58	0.690984	127.68	287.24	68.4	284.66	0.240287	4024.96	8573.34	3967.2	8570.76	0.462876	712.88	665.64	652.84	663.06	0.984587
41.04	-11.18	47.12	2.58	82.08	-0.86	2374.24	4477.16	2314.96	4474.58	0.517358	544.92	128.14	487.16	125.56	3.8799	1095.16	1247	1035.12	1244.42	0.831809	7180.48	7517.26	7121.2	7514.68	0.947638	841.32	785.18	783.56	782.6	1.00123	5880.12	6452.58	5820.08	6450	0.902338
16.72	-3.44	63.84	14.62	219.64	7.74	83.6	110.08	24.32	107.5	0.226233	777.48	1206.58	719.72	1204	0.597774	1417.4	1504.14	1357.36	1501.56	0.903967	19029.6	7740	18970.3	7737.42	2.45176	2751.96	4306.88	2694.2	4304.3	0.625932	228	511.7	167.96	509.12	0.329903
102.6	28.38	87.4	-36.98	34.96	26.66	4751.52	6027.74	4692.24	6025.16	0.778774	221.92	237.36	164.16	234.78	0.699208	951.52	1286.56	891.48	1283.98	0.69431	4787.24	3236.18	4727.96	3233.6	1.46214	4968.12	7803.64	4910.36	7801.06	0.629448	15853.6	10718.2	15793.6	10715.6	1.47388
88.92	-24.94	80.56	13.76	160.36	23.22	323.76	144.48	264.48	141.9	1.86385	599.64	733.58	541.88	731	0.741286	1152.92	1767.3	1092.88	1764.72	0.619294	4624.6	9458.28	4565.32	9455.7	0.482811	1402.2	1336.44	1344.44	1333.86	1.00793	7964.04	7422.66	7904	7420.08	1.06522
47.88	-0.86	41.8	20.64	44.84	-5.16	3912.48	5293.3	3853.2	5290.72	0.728294	2156.88	4109.08	2099.12	4106.5	0.51117	5706.08	15525.6	5646.04	15523	0.36372	535.04	823.88	475.76	821.3	0.579277	224.2	148.78	166.44	146.2	1.13844	8447.4	9344.76	8387.36	9342.18	0.897795
36.48	43.86	72.2	21.5	145.92	12.9	1475.16	2898.2	1415.88	2895.62	0.488973	10635.4	7363.32	10577.6	7360.74	1.43703	12392.6	11201.5	12332.6	11198.9	1.10123	6056.44	7447.6	5997.16	7445.02	0.805526	7307.4	9278.54	7249.64	9275.96	0.781551	4910.36	14223.5	4850.32	14220.9	0.341069
24.32	-9.46	18.24	18.06	-1.52	-24.08	91.2	417.1	31.92	414.52	0.0770047	4535.68	5547	4477.92	5544.42	0.807644	1932.68	2967.86	1872.64	2965.28	0.631522	5194.6	3114.06	5135.32	3111.48	1.65044	5545.72	2806.18	5487.96	2803.6	1.95747	104.88	184.9	44.84	182.32	0.245941
1.52	-0.86	64.6	22.36	38.76	-17.2	9420.96	5481.64	9361.68	5479.06	1.70863	5981.96	6192	5924.2	6189.42	0.957149	6850.64	4638.84	6790.6	4636.26	1.46467	9281.88	8408.22	9222.6	8405.64	1.09719	5096.56	11798.3	5038.8	11795.7	0.427172	18097.1	18957	18037.1	18954.4	0.951602
59.28	-10.32	51.68	-0.86	26.6	10.32	1373.32	1688.18	1314.04	1685.6	0.779568	441.56	915.04	383.8	912.46	0.420621	5079.84	1106.82	5019.8	1104.24	4.54593	10319.3	6828.4	10260	6825.82	1.50312	766.08	876.34	708.32	873.76	0.810657	343.52	290.68	283.48	288.1	0.983964
85.88	22.36	121.6	37.84	40.28	-6.88	3854.72	3735.84	3795.44	3733.26	1.01666	10529.8	3126.96	10472	3124.38	3.35172	728.84	1867.06	668.8	1864.48	0.358706	1745.72	4214	1686.44	4211.42	0.400445	10782.1	14517.7	10724.3	14515.1	0.738839	1133.92	1985.74	1073.88	1983.16	0.541499
1.52	-18.06	47.88	25.8	26.6	-6.02	387.6	789.48	328.32	786.9	0.417232	325.28	411.08	267.52	408.5	0.654884	1717.6	419.68	1657.56	417.1	3.97401	3308.28	2666.86	3249	2664.28	1.21947	1262.36	1505.86	1204.6	1503.28	0.801314	2532.32	6776.8	2472.28	6774.22	0.364954
78.28	1.72	37.24	-8.6	17.48	-1.72	307.04	419.68	247.76	417.1	0.594006	3457.24	4157.24	3399.48	4154.66	0.818233	7144	22167.4	7083.96	22164.8	0.319604	11605.2	9963.96	11545.9	9961.38	1.15907	2555.12	3496.76	2497.36	3494.18	0.71472	8223.96	6138.68	8163.92	6136.1	1.33047
24.32	-16.34	120.08	0.86	55.48	24.94	35.72	281.22	-23.56	278.64	-0.0845535	2017.04	3137.28	1959.28	3134.7	0.62503	1524.56	2192.14	1464.52	2189.56	0.668865	373.92	727.56	314.64	724.98	0.433998	2407.68	3378.94	2349.92	3376.36	0.695992	1432.6	1537.68	1372.56	1535.1	0.894118
48.64	4.3	53.96	-2.58	28.88	41.28	2375.76	4035.98	2316.48	4033.4	0.574324	1659.08	2480.24	1601.32	2477.66	0.646303	313.12	881.5	253.08	878.92	0.287944	9078.2	6578.14	9018.92	6575.56	1.37158	570	846.24	512.24	843.66	0.607164	5522.16	7477.7	5462.12	7475.12	0.730707
50.16	-1.72	31.92	8.6	22.04	-1.72	318.44	238.22	259.16	235.64	1.09981	1421.96	2809.62	1364.2	2807.04	0.485992	542.64	404.2	482.6	401.62	1.20163	3066.6	3342.82	3007.32	3340.24	0.900331	7213.16	4991.44	7155.4	4988.86	1.43428	680.96	976.1	620.92	973.52	0.637809
44.08	15.48	28.88	6.88	60.04	26.66	7071.04	6953.96	7011.76	6951.38	1.00869	4017.36	6305.52	3959.6	6302.94	0.628215	1955.48	3069.34	1895.44	3066.76	0.618059	6855.2	6830.12	6795.92	6827.54	0.995369	1675.8	1621.96	1618.04	1619.38	0.999173	1928.88	1431.04	1868.84	1428.46	1.30829
30.4	0	77.52	-24.08	60.04	6.88	1219.8	1570.36	1160.52	1567.78	0.740231	96.52	135.88	38.76	133.3	0.290773	1058.68	2582.58	998.64	2580	0.38707	3271.8	4952.74	3212.52	4950.16	0.648973	6014.64	5246	5956.88	5243.42	1.13607	2058.08	3094.28	1998.04	3091.7	0.646259
-5.32	-10.32	54.72	18.92	26.6	-9.46	8898.08	10934	8838.8	10931.4	0.808568	123.12	408.5	65.36	405.92	0.161017	2415.28	4365.36	2355.24	4362.78	0.539848	598.12	877.2	538.84	874.62	0.616085	13312.9	19210.7	13255.1	19208.1	0.69008	4360.88	5092.92	4300.84	5090.34	0.844902
24.32	-9.46	41.04	-0.86	61.56	-6.02	1038.92	1730.32	979.64	1727.74	0.567007	2055.8	2059.7	1998.04	2057.12	0.97128	4234.72	3940.52	4174.68	3937.94	1.06012	1253.24	1190.24	1193.96	1187.66	1.0053	2022.36	5123.88	1964.6	5121.3	0.383614	310.84	395.6	250.8	393.02	0.638135
45.6	-0.86	53.2	-7.74	72.2	15.48	195.32	319.06	136.04	316.48	0.429853	6180.32	6134.38	6122.56	6131.8	0.998493	2455.56	3027.2	2395.52	3024.62	0.792007	1137.72	3956.86	1078.44	3954.28	0.272727	12068	11326.2	12010.2	11323.6	1.06064	9066.8	13300.8	9006.76	13298.2	0.677291
34.2	-29.24	76	51.6	60.8	6.02	817	878.92	757.72	876.34	0.864642	2363.6	1645.18	2305.84	1642.6	1.40377	2783.88	7007.28	2723.84	7004.7	0.388859	3376.68	6854.2	3317.4	6851.62	0.484177	2230.6	2643.64	2172.84	2641.06	0.822715	145.16	116.1	85.12	113.52	0.749824
59.28	-15.48	40.28	2.58	77.52	10.32	9145.08	11884.3	9085.8	11881.7	0.764687	1273	2362.42	1215.24	2359.84	0.514967	1414.36	2674.6	1354.32	2672.02	0.506852	18135.9	8833.92	18076.6	8831.34	2.04687	4639.04	5135.06	4581.28	5132.48	0.892606	358.72	469.56	298.68	466.98	0.639599
84.36	-18.92	55.48	6.02	7.6	-12.04	125.4	488.48	66.12	485.9	0.136077	24848.2	10913.4	24790.4	10910.8	2.2721	4721.88	4598.42	4661.84	4595.84	1.01436	414.2	582.22	354.92	579.64	0.612311	3392.64	5818.76	3334.88	5816.18	0.57338	421.8	1139.5	361.76	1136.92	0.318193
20.52	3.44	105.64	7.74	-2.28	-24.08	4763.68	5379.3	4704.4	5376.72	0.874957	21627.3	17102.8	21569.5	17100.2	1.26136	747.08	2267.82	687.04	2265.24	0.303297	2676.72	2237.72	2617.44	2235.14	1.17104	5921.16	7228.3	5863.4	7225.72	0.811462	2184.24	4175.3	2124.2	4172.72	0.509068
30.4	8.6	52.44	-8.6	63.84	22.36	10635.4	3309.28	10576.1	3306.7	3.19839	1928.12	4223.46	1870.36	4220.88	0.443121	7035.32	8311.04	6975.28	8308.46	0.839539	10856.6	12724.6	10797.3	12722	0.848711	1447.04	5787.8	1389.28	5785.22	0.240143	1205.36	1668.4	1145.32	1665.82	0.687541
41.8	1.72	22.8	13.76	41.8	-13.76	700.72	925.36	641.44	922.78	0.695117	8569.76	7216.26	8512	7213.68	1.17998	2625.04	3229.3	2565	3226.72	0.794925	1081.48	814.42	1022.2	811.84	1.25912	4555.44	8312.76	4497.68	8310.18	0.541225	411.16	433.44	351.12	430.86	0.814928
26.6	16.34	121.6	60.2	71.44	-18.06	5071.48	2598.06	5012.2	2595.48	1.93113	2978.44	2162.9	2920.68	2160.32	1.35197	498.56	497.94	438.52	495.36	0.885255	8378.24	9065.26	8318.96	9062.68	0.917936	15319.3	18405.7	15261.5	18403.1	0.829291	133	208.12	72.96	205.54	0.354967
22.04	13.76	73.72	-13.76	2.28	-10.32	8763.56	11214.4	8704.28	11211.8	0.776349	3455.72	2623.86	3397.96	2621.28	1.2963	254.6	161.68	194.56	159.1	1.22288	3648	4638.84	3588.72	4636.26	0.774055	4836.64	6109.44	4778.88	6106.86	0.782543	2232.88	6689.94	2172.84	6687.36	0.324917
72.2	-12.9	97.28	5.16	47.12	-31.82	7549.08	9414.42	7489.8	9411.84	0.795785	24301	16995.3	24243.2	16992.7	1.42668	857.28	811.84	797.24	809.26	0.985147	224.96	651.02	165.68	648.44	0.255506	6353.6	5387.9	6295.84	5385.32	1.16907	8861.6	10148.9	8801.56	10146.3	0.867463
228.76	16.34	19.76	-30.1	51.68	-5.16	28354.1	15300.3	28294.8	15297.7	1.84961	2053.52	1523.92	1995.76	1521.34	1.31184	9889.12	4565.74	9829.08	4563.16	2.15401	18784.9	12328.1	18725.6	12325.5	1.51926	63.84	99.76	6.08	97.18	0.0625643	1573.96	3524.28	1513.92	3521.7	0.429883
60.04	0	92.72	-43.86	34.2	-42.14	241.68	562.44	182.4	559.86	0.325796	7299.8	13295.6	7242.04	13293	0.5448	10624	10122.2	10564	10119.6	1.04391	2112.8	284.66	2053.52	282.08	7.27992	295.64	242.52	237.88	239.94	0.991415	237.12	313.04	177.08	310.46	0.570379
90.44	0	38	-16.34	34.2	-31.82	5969.8	6280.58	5910.52	6278	0.941465	25421.2	15330.4	25363.4	15327.8	1.65473	10618.7	10274.4	10558.7	10271.8	1.02792	2578.68	2539.58	2519.4	2537	0.993063	783.56	1050.06	725.8	1047.48	0.692901	456.76	1485.22	396.72	1482.64	0.267577
68.4	13.76	34.2	-30.96	50.16	0.86	3774.92	4562.3	3715.64	4559.72	0.814883	1870.36	1545.42	1812.6	1542.84	1.17485	2473.04	2882.72	2413	2880.14	0.837806	600.4	598.56	541.12	595.98	0.90795	3036.2	4489.2	2978.44	4486.62	0.663849	1701.64	3605.12	1641.6	3602.54	0.455678
68.4	30.1	44.08	-6.88	50.16	-4.3	21297.5	10458.5	21238.2	10455.9	2.03121	2720.8	3151.9	2663.04	3149.32	0.845592	11311.8	7501.78	11251.8	7499.2	1.50039	6169.68	6216.94	6110.4	6214.36	0.983271	9497.72	8533.78	9439.96	8531.2	1.10652	683.24	1343.32	623.2	1340.74	0.464818
96.52	6.88	40.28	1.72	50.92	-12.9	203.68	460.1	144.4	457.52	0.315615	2704.08	2522.38	2646.32	2519.8	1.05021	4816.12	5887.56	4756.08	5884.98	0.808173	2409.96	1619.38	2350.68	1616.8	1.45391	921.88	491.92	864.12	489.34	1.76589	22375.9	8186.34	22315.9	8183.76	2.72685
63.08	-15.48	19	7.74	38	30.96	5669.6	6084.5	5610.32	6081.92	0.922459	2405.4	7858.68	2347.64	7856.1	0.29883	4210.4	5022.4	4150.36	5019.82	0.826795	798	824.74	738.72	822.16	0.898511	1625.64	2444.98	1567.88	2442.4	0.641942	4069.8	7585.2	4009.76	7582.62	0.528809
63.08	3.44	47.12	0	53.96	0.86	1512.4	1713.98	1453.12	1711.4	0.849083	1950.16	2054.54	1892.4	2051.96	0.92224	9211.2	4761.82	9151.16	4759.24	1.92282	4205.84	4716.24	4146.56	4713.66	0.87969	1408.28	1812.88	1350.52	1810.3	0.74602	2489	3498.48	2428.96	3495.9	0.694802
21.28	-20.64	77.52	-18.06	24.32	6.02	3337.16	2576.56	3277.88	2573.98	1.27347	26004.2	10934.9	25946.4	10932.3	2.37337	4809.28	7061.46	4749.24	7058.88	0.672804	6545.88	8784.04	6486.6	8781.46	0.73867	1995.76	2201.6	1938	2199.02	0.881302	16287.6	7460.5	16227.6	7457.92	2.17588
95.76	18.92	59.28	8.6	51.68	33.54	3768.08	3984.38	3708.8	3981.8	0.931438	2235.16	1332.14	2177.4	1329.56	1.63768	1941.8	1984.02	1881.76	1981.44	0.949693	867.16	2996.24	807.88	2993.66	0.269864	243.2	413.66	185.44	411.08	0.451104	3461.8	6026.88	3401.76	6024.3	0.564673
15.96	-6.02	41.04	-9.46	68.4	24.08	1335.32	1808.58	1276.04	1806	0.706556	4620.8	3163.08	4563.04	3160.5	1.44377	3807.6	3499.34	3747.56	3496.76	1.07172	1210.68	1588.42	1151.4	1585.84	0.726051	388.36	243.38	330.6	240.8	1.37292	4287.16	4430.72	4227.12	4428.14	0.954604
22.8	5.16	83.6	0.86	47.88	9.46	1567.88	2394.24	1508.6	2391.66	0.630775	3264.96	5654.5	3207.2	5651.92	0.567453	918.08	1099.94	858.04	1097.36	0.781913	2272.4	3851.94	2213.12	3849.36	0.574932	110.2	101.48	52.44	98.9	0.530233	3814.44	6560.08	3754.4	6557.5	0.572535
23.56	39.56	43.32	-18.92	12.16	-10.32	3464.08	4275.06	3404.8	4272.48	0.796914	4224.08	7342.68	4166.32	7340.1	0.567611	5088.2	4336.12	5028.16	4333.54	1.16029	5336.72	4819.44	5277.44	4816.86	1.09562	1716.08	4811.7	1658.32	4809.12	0.344828	3528.68	3618.88	3468.64	3616.3	0.959168
50.16	-9.46	136.04	-6.88	82.84	-3.44	7913.12	13499.4	7853.84	13496.8	0.581903	6792.12	10192.7	6734.36	10190.1	0.660872	23043.2	9178.78	22983.2	9176.2	2.50465	4718.84	4491.78	4659.56	4489.2	1.03795	311.6	348.3	253.84	345.72	0.734236	5606.52	5940.02	5546.48	5937.44	0.934153
37.24	-11.18	134.52	-8.6	59.28	8.6	11080	3917.3	11020.7	3914.72	2.8152	3208.72	6004.52	3150.96	6001.94	0.52499	890.72	1102.52	830.68	1099.94	0.755205	2920.68	3595.66	2861.4	3593.08	0.796364	5542.68	4717.1	5484.92	4714.52	1.16341	1472.88	3863.12	1412.84	3860.54	0.36597
38	11.18	66.12	-23.22	52.44	51.6	9587.4	14970	9528.12	14967.4	0.636591	13138.1	4849.54	13080.3	4846.96	2.69867	272.84	474.72	212.8	472.14	0.450714	10048.7	7576.6	9989.42	7574.02	1.31891	14255.3	7253.24	14197.5	7250.66	1.9581	2818.08	699.18	2758.04	696.6	3.95929
18.24	-19.78	53.96	8.6	36.48	-2.58	625.48	712.94	566.2	710.36	0.797061	985.72	1230.66	927.96	1228.08	0.755619	11457.8	9071.28	11397.8	9068.7	1.25682	1615.76	2236.86	1556.48	2234.28	0.696636	2185	2881.86	2127.24	2879.28	0.73881	2977.68	3001.4	2917.64	2998.82	0.972929
38.76	-34.4	39.52	-6.88	142.88	35.26	1839.96	4188.2	1780.68	4185.62	0.425428	975.08	795.5	917.32	792.92	1.15689	5325.32	4755.8	5265.28	4753.22	1.10773	180.12	2385.64	120.84	2383.06	0.0507079	1209.92	2803.6	1152.16	2801.02	0.411336	983.44	2082.06	923.4	2079.48	0.444053
59.28	3.44	76	-4.3	25.08	8.6	705.28	2401.12	646	2398.54	0.269331	1979.8	4128	1922.04	4125.42	0.465902	167.96	129	107.92	126.42	0.853662	5008.4	3673.06	4949.12	3670.48	1.34836	760.76	1185.08	703	1182.5	0.594503	794.2	1984.02	734.16	1981.44	0.370518
78.28	12.9	32.68	-23.22	69.16	-27.52	598.88	485.9	539.6	483.32	1.11644	20163.6	12003	20105.8	12000.4	1.67543	915.04	6088.8	855	6086.22	0.140481	2813.52	3341.1	2754.24	3338.52	0.824988	438.52	320.78	380.76	318.2	1.19661	1970.68	2821.66	1910.64	2819.08	0.677753
58.52	-15.48	92.72	-6.02	34.96	9.46	2909.28	2483.68	2850	2481.1	1.14868	735.68	528.04	677.92	525.46	1.29015	3831.16	8918.2	3771.12	8915.62	0.422979	589.76	862.58	530.48	860	0.616837	3727.8	2575.7	3670.04	2573.12	1.4263	655.88	688.86	595.84	686.28	0.868217
40.28	33.54	236.36	12.04	28.12	12.04	2514.84	2248.04	2455.56	2245.46	1.09357	16760.3	7204.22	16702.5	7201.64	2.31927	769.12	1280.54	709.08	1277.96	0.554853	3496.76	1941.88	3437.48	1939.3	1.77254	1058.68	922.78	1000.92	920.2	1.08772	4566.08	10833.4	4506.04	10830.8	0.416039
59.28	2.58	57.76	-6.88	75.24	-15.48	4053.08	7380.52	3993.8	7377.94	0.541316	1438.68	4016.2	1380.92	4013.62	0.344058	819.28	1407.82	759.24	1405.24	0.540292	2271.64	1719.14	2212.36	1716.56	1.28883	1670.48	1978	1612.72	1975.42	0.816393	1378.64	1514.46	1318.6	1511.88	0.872159
28.12	12.9	25.84	10.32	-13.68	-7.74	1066.28	2644.5	1007	2641.92	0.381162	35687.3	4371.38	35629.5	4368.8	8.15545	238.64	176.3	178.6	173.72	1.02809	9563.08	13113.3	9503.8	13110.7	0.724888	681.72	1383.74	623.96	1381.16	0.451765	676.4	515.14	616.36	512.56	1.20251
49.4	2.58	136.8	16.34	52.44	1.72	203.68	100.62	144.4	98.04	1.47287	3116	3814.1	3058.24	3811.52	0.802368	2973.12	2608.38	2913.08	2605.8	1.11792	11267.8	25684.8	11208.5	25682.2	0.436431	310.08	489.34	252.32	486.76	0.518366	614.08	1228.94	554.04	1226.36	0.451776
42.56	36.12	48.64	32.68	10.64	-1.72	969	1577.24	909.72	1574.66	0.577725	3644.2	598.56	3586.44	595.98	6.01772	899.84	1681.3	839.8	1678.72	0.500262	4058.4	5149.68	3999.12	5147.1	0.776966	769.88	2342.64	712.12	2340.06	0.304317	11552.8	16805.3	11492.8	16802.7	0.683982
0.76	12.04	21.28	-4.3	70.68	-6.88	165.68	476.44	106.4	473.86	0.224539	525.92	1717.42	468.16	1714.84	0.273005	11254.8	18736.8	11194.8	18734.2	0.597557	577.6	556.42	518.32	553.84	0.935866	131.48	677.68	73.72	675.1	0.109199	2744.36	2180.1	2684.32	2177.52	1.23274
6.84	26.66	25.08	8.6	25.08	-10.32	904.4	1501.56	845.12	1498.98	0.563797	2851.52	2738.24	2793.76	2735.66	1.02124	1483.52	3810.66	1423.48	3808.08	0.373805	1190.92	4730.86	1131.64	4728.28	0.239334	14168.7	8862.3	14110.9	8859.72	1.59271	2451	1969.4	2390.96	1966.82	1.21565
44.84	8.6	19	12.04	66.12	25.8	7368.96	6234.14	7309.68	6231.56	1.17301	141.36	326.8	83.6	324.22	0.25785	191.52	141.04	131.48	138.46	0.949588	5370.16	5402.52	5310.88	5399.94	0.983507	4430.04	5029.28	4372.28	5026.7	0.869811	4972.68	4142.62	4912.64	4140.04	1.18662
63.08	-1.72	44.08	-12.9	114	19.78	71.44	194.36	12.16	191.78	0.063406	1820.2	2021.86	1762.44	2019.28	0.872806	380.76	277.78	320.72	275.2	1.16541	877.04	1263.34	817.76	1260.76	0.648625	350.36	765.4	292.6	762.82	0.383577	2405.4	1846.42	2345.36	1843.84	1.272
99.56	18.06	50.16	-0.86	-6.08	16.34	4412.56	4349.88	4353.28	4347.3	1.00138	22176	16057.1	22118.2	16054.5	1.3777	469.68	1036.3	409.64	1033.72	0.396278	2479.12	3056.44	2419.84	3053.86	0.792387	957.6	1107.68	899.84	1105.1	0.814261	4636.76	8245.68	4576.72	8243.1	0.555218
52.44	0	110.2	-20.64	100.32	-12.04	4488.56	7169.82	4429.28	7167.24	0.61799	1608.16	952.02	1550.4	949.44	1.63296	9211.2	9961.38	9151.16	9958.8	0.918902	2533.08	3606.84	2473.8	3604.26	0.686354	684	1587.56	626.24	1584.98	0.395109	266	218.44	205.96	215.86	0.954137
34.96	-26.66	113.24	-3.44	9.88	-12.9	1460.72	1819.76	1401.44	1817.18	0.771217	694.64	878.06	636.88	875.48	0.727464	4781.92	2350.38	4721.88	2347.8	2.01119	9789.56	6275.42	9730.28	6272.84	1.55118	6860.52	9104.82	6802.76	9102.24	0.747372	2693.44	3557.82	2633.4	3555.24	0.740709
80.56	9.46	81.32	7.74	46.36	2.58	1525.32	825.6	1466.04	823.02	1.78129	2550.56	3773.68	2492.8	3771.1	0.661027	16695.7	29768.9	16635.7	29766.3	0.558875	1505.56	3218.98	1446.28	3216.4	0.449658	1015.36	2058.84	957.6	2056.26	0.4657	532	697.46	471.96	694.88	0.679196
53.96	5.16	44.08	-4.3	14.44	28.38	8322	5471.32	8262.72	5468.74	1.5109	3305.24	4016.2	3247.48	4013.62	0.809115	6946.4	7807.94	6886.36	7805.36	0.88226	1310.24	1965.96	1250.96	1963.38	0.637146	788.12	1303.76	730.36	1301.18	0.561306	145.92	104.06	85.88	101.48	0.846275
50.16	-15.48	108.68	6.02	-3.04	-4.3	5312.4	1320.96	5253.12	1318.38	3.98453	12486.8	10959.8	12429	10957.2	1.13432	7894.88	12604.2	7834.84	12601.6	0.621733	1147.6	2738.24	1088.32	2735.66	0.397827	6311.04	8487.34	6253.28	8484.76	0.737001	9832.12	11114.6	9772.08	11112	0.879415
75.24	-8.6	63.08	7.74	62.32	25.8	4256	7145.74	4196.72	7143.16	0.587516	10993.4	2639.34	10935.6	2636.76	4.14738	986.48	843.66	926.44	841.08	1.10149	3267.24	5950.34	3207.96	5947.76	0.539356	300.2	366.36	242.44	363.78	0.666447	737.96	1330.42	677.92	1327.84	0.510543
42.56	1.72	60.8	28.38	48.64	16.34	26217	5844.56	26157.7	5841.98	4.47754	8856.28	6500.74	8798.52	6498.16	1.354	3344.76	5016.38	3284.72	5013.8	0.655136	1493.4	2095.82	1434.12	2093.24	0.68512	3884.36	3777.98	3826.6	3775.4	1.01356	536.56	1152.4	476.52	1149.82	0.41443
16.72	-11.18	76	12.9	12.92	22.36	5046.4	5242.56	4987.12	5239.98	0.951744	268.28	180.6	210.52	178.02	1.18256	460.56	584.8	400.52	582.22	0.687919	13616.9	7755.48	13557.6	7752.9	1.74872	243.96	344	186.2	341.42	0.545369	4104	11952.3	4043.96	11949.7	0.338415
106.4	-30.1	33.44	2.58	44.08	25.8	247	720.68	187.72	718.1	0.261412	433.2	507.4	375.44	504.82	0.743711	8218.64	5152.26	8158.6	5149.68	1.58429	720.48	613.18	661.2	610.6	1.08287	1386.24	1562.62	1328.48	1560.04	0.851568	1220.56	1435.34	1160.52	1432.76	0.809989
33.44	-19.78	22.04	-0.86	45.6	-8.6	5750.92	5574.52	5691.64	5571.94	1.02148	5397.52	5416.28	5339.76	5413.7	0.986342	1268.44	404.2	1208.4	401.62	3.00881	1163.56	2236	1104.28	2233.42	0.494435	655.88	866.02	598.12	863.44	0.692718	2390.2	5055.94	2330.16	5053.36	0.461111
52.44	-24.08	79.8	21.5	53.2	2.58	5933.32	6146.42	5874.04	6143.84	0.956086	1190.16	555.56	1132.4	552.98	2.04781	4006.72	6188.56	3946.68	6185.98	0.638004	1196.24	1007.06	1136.96	1004.48	1.13189	191.52	200.38	133.76	197.8	0.676239	4869.32	10836.9	4809.28	10834.3	0.443893
64.6	-5.16	66.12	14.62	41.04	31.82	2940.44	3808.94	2881.16	3806.36	0.756933	2416.04	3511.38	2358.28	3508.8	0.672104	475.76	838.5	415.72	835.92	0.49732	5228.8	3594.8	5169.52	3592.22	1.43909	1472.12	342.28	1414.36	339.7	4.16356	1905.32	4847.82	1845.28	4845.24	0.380844
56.24	16.34	76	12.9	38	17.2	4741.64	9224.36	4682.36	9221.78	0.50775	898.32	1554.02	840.56	1551.44	0.541793	7650.92	6647.8	7590.88	6645.22	1.14231	162.64	334.54	103.36	331.96	0.311363	4369.24	12204.3	4311.48	12201.7	0.35335	689.32	1050.92	629.28	1048.34	0.600263
70.68	6.02	54.72	5.16	18.24	16.34	424.84	571.04	365.56	568.46	0.643071	272.84	446.34	215.08	443.76	0.484676	12798.4	22131.2	12738.4	22128.6	0.575651	2826.44	4294.84	2767.16	4292.26	0.644686	5121.64	4399.76	5063.88	4397.18	1.15162	811.68	2005.52	751.64	2002.94	0.375268
145.16	-0.86	121.6	25.8	43.32	-12.04	9090.36	16637.6	9031.08	16635	0.542896	3779.48	4691.3	3721.72	4688.72	0.79376	1589.16	4514.14	1529.12	4511.56	0.338934	4930.88	3222.42	4871.6	3219.84	1.51299	2363.6	2655.68	2305.84	2653.1	0.869112	971.28	1220.34	911.24	1217.76	0.748292
42.56	-2.58	60.8	6.88	21.28	25.8	4725.68	3869.14	4666.4	3866.56	1.20686	15558	10813.6	15500.2	10811	1.43374	5057.8	11706.3	4997.76	11703.7	0.427023	346.56	762.82	287.28	760.24	0.377881	3335.64	2543.88	3277.88	2541.3	1.28984	6101.28	4495.22	6041.24	4492.64	1.3447
69.16	22.36	47.12	4.3	66.12	4.3	2933.6	2949.8	2874.32	2947.22	0.975265	13418.6	4772.14	13360.8	4769.56	2.80127	2153.84	2628.16	2093.8	2625.58	0.797462	1903.8	4668.94	1844.52	4666.36	0.39528	6418.96	5813.6	6361.2	5811.02	1.09468	240.16	374.1	180.12	371.52	0.484819
49.4	-5.16	92.72	15.48	85.12	30.1	8132	11826.7	8072.72	11824.1	0.682733	5143.68	13256.9	5085.92	13254.3	0.383718	6233.52	3899.24	6173.48	3896.66	1.5843	7936.68	16469.9	7877.4	16467.3	0.478366	2118.12	2371.02	2060.36	2368.44	0.869923	1742.68	2224.82	1682.64	2222.24	0.757182
85.88	9.46	38	12.04	23.56	-13.76	2932.84	3629.2	2873.56	3626.62	0.792352	395.96	810.98	338.2	808.4	0.418357	6320.92	6505.04	6260.88	6502.46	0.962848	305.52	828.18	246.24	825.6	0.298256	5573.08	6936.76	5515.32	6934.18	0.795382	199.88	259.72	139.84	257.14	0.543828
48.64	18.06	82.08	24.94	13.68	-3.44	3160.08	2139.68	3100.8	2137.1	1.45094	5510	2832.84	5452.24	2830.26	1.92641	897.56	1205.72	837.52	1203.14	0.696112	5006.12	8796.08	4946.84	8793.5	0.562556	8296.92	11943.7	8239.16	11941.1	0.689982	1969.92	1793.96	1909.88	1791.38	1.06615
53.2	-2.58	59.28	8.6	92.72	-12.9	1165.08	2199.02	1105.8	2196.44	0.503451	1330.76	4064.36	1273	4061.78	0.313409	6282.92	4457.38	6222.88	4454.8	1.39689	2665.32	4832.34	2606.04	4829.76	0.53958	7591.64	13394.5	7533.88	13391.9	0.562569	779	585.66	718.96	583.08	1.23304
53.96	-20.64	7.6	2.58	32.68	-28.38	2021.6	2110.44	1962.32	2107.86	0.930954	4154.16	3854.52	4096.4	3851.94	1.06346	2802.12	2262.66	2742.08	2260.08	1.21327	985.72	1278.82	926.44	1276.24	0.725914	12227.6	14188.3	12169.8	14185.7	0.857894	29681	19447.2	29621	19444.6	1.52335
61.56	-4.3	42.56	9.46	15.2	-6.02	136.04	99.76	76.76	97.18	0.789874	2812.76	3114.92	2755	3112.34	0.885186	1314.04	1365.68	1254	1363.1	0.919962	6600.6	6907.52	6541.32	6904.94	0.947339	2878.88	4017.06	2821.12	4014.48	0.702736	1605.12	3074.5	1545.08	3071.92	0.502969
72.96	-2.58	9.12	15.48	32.68	12.9	1761.68	2030.46	1702.4	2027.88	0.839497	6748.8	5287.28	6691.04	5284.7	1.26612	2896.36	4738.6	2836.32	4736.02	0.598883	204.44	317.34	145.16	314.76	0.461177	6649.24	11978.1	6591.48	11975.5	0.550413	3636.6	2980.76	3576.56	2978.18	1.20092
33.44	-7.74	46.36	37.84	47.12	-10.32	4240.04	9045.48	4180.76	9042.9	0.462325	6958.56	4640.56	6900.8	4637.98	1.48789	316.16	1242.7	256.12	1240.12	0.206528	888.44	1524.78	829.16	1522.2	0.544712	495.52	1051.78	437.76	1049.2	0.417232	1818.68	3080.52	1758.64	3077.94	0.571369
36.48	-9.46	41.8	7.74	51.68	-38.7	6517	3544.06	6457.72	3541.48	1.82345	1969.16	4641.42	1911.4	4638.84	0.412043	876.28	1644.32	816.24	1641.74	0.49718	991.04	1604.76	931.76	1602.18	0.581558	10139.9	12697	10082.1	12694.4	0.794218	1410.56	2300.5	1350.52	2297.92	0.587714
23.56	-26.66	82.08	0	21.28	-14.62	26464	16046.7	26404.7	16044.1	1.64576	7020.12	1738.06	6962.36	1735.48	4.01178	1106.56	1513.6	1046.52	1511.02	0.692592	658.92	1634	599.64	1631.42	0.367557	10675.7	11778.6	10617.9	11776	0.901658	8198.88	23779.9	8138.84	23777.3	0.342294
52.44	-4.3	78.28	-1.72	46.36	-13.76	4145.8	2685.78	4086.52	2683.2	1.523	2198.68	5387.04	2140.92	5384.46	0.397611	722	1563.48	661.96	1560.9	0.424089	4663.36	7586.92	4604.08	7584.34	0.607051	2019.32	3602.54	1961.56	3599.96	0.544884	8533.28	5660.52	8473.24	5657.94	1.49758
27.36	-12.9	56.24	-13.76	22.8	-14.62	5874.8	4825.46	5815.52	4822.88	1.20582	2682.8	3360.88	2625.04	3358.3	0.781657	1131.64	2584.3	1071.6	2581.72	0.415072	4560	8084.86	4500.72	8082.28	0.556863	336.68	350.02	278.92	347.44	0.802786	2535.36	1662.38	2475.32	1659.8	1.49134
39.52	-3.44	50.92	3.44	64.6	7.74	11492.7	5844.56	11433.4	5841.98	1.95711	15082.2	9967.4	15024.4	9964.82	1.50775	6985.16	7540.48	6925.12	7537.9	0.918707	9807.8	9030	9748.52	9027.42	1.07988	3165.4	3167.38	3107.64	3164.8	0.981939	435.48	826.46	375.44	823.88	0.455697
24.32	-4.3	81.32	-8.6	34.96	-6.02	5480.36	7512.1	5421.08	7509.52	0.721894	5418.04	5260.62	5360.28	5258.04	1.01944	428.64	379.26	368.6	376.68	0.978549	392.92	1026.84	333.64	1024.26	0.325738	4099.44	7224	4041.68	7221.42	0.559679	3586.44	5141.94	3526.4	5139.36	0.686155
65.36	-16.34	102.6	5.16	48.64	-22.36	3608.48	5834.24	3549.2	5831.66	0.608609	10004.6	5334.58	9946.84	5332	1.8655	1114.16	1075.86	1054.12	1073.28	0.982148	3268.76	5042.18	3209.48	5039.6	0.636852	9436.92	4920.06	9379.16	4917.48	1.90731	1280.6	2186.98	1220.56	2184.4	0.558762
30.4	14.62	60.04	-5.16	53.2	6.88	231.04	185.76	171.76	183.18	0.937657	8736.96	8526.04	8679.2	8523.46	1.01827	11992.8	16702.1	11932.8	16699.5	0.714557	164.92	183.18	105.64	180.6	0.584939	576.84	616.62	519.08	614.04	0.845352	265.24	322.5	205.2	319.92	0.64141
52.44	48.16	64.6	-24.94	110.96	-13.76	13578.2	8407.36	13518.9	8404.78	1.60848	4841.96	3722.94	4784.2	3720.36	1.28595	956.08	2149.14	896.04	2146.56	0.417431	3637.36	2373.6	3578.08	2371.02	1.50909	110.96	192.64	53.2	190.06	0.279912	2004.12	2217.08	1944.08	2214.5	0.877887
22.8	-18.92	53.96	-4.3	52.44	-20.64	1157.48	1161	1098.2	1158.42	0.948015	1225.12	1160.14	1167.36	1157.56	1.00847	1421.2	1901.46	1361.16	1898.88	0.716823	122.36	201.24	63.08	198.66	0.317527	652.84	751.64	595.08	749.06	0.794436	1226.64	1364.82	1166.6	1362.24	0.856384
51.68	18.06	43.32	-6.88	27.36	-16.34	218.12	678.54	158.84	675.96	0.234984	1292.76	1259.9	1235	1257.32	0.982248	2770.96	5240.84	2710.92	5238.26	0.517523	1006.24	3280.04	946.96	3277.46	0.288931	3093.96	4314.62	3036.2	4312.04	0.704121	760.76	1050.06	700.72	1047.48	0.668958
119.32	-0.86	53.2	0.86	47.88	-1.72	1338.36	3044.4	1279.08	3041.82	0.420498	3430.64	3079.66	3372.88	3077.08	1.09613	3416.2	7146.6	3356.16	7144.02	0.469786	778.24	2450.14	718.96	2447.56	0.293746	1977.52	3139	1919.76	3136.42	0.612086	1062.48	2254.06	1002.44	2251.48	0.445236
27.36	12.04	39.52	12.04	28.88	-4.3	593.56	696.6	534.28	694.02	0.769834	1558	1130.9	1500.24	1128.32	1.32962	4500.72	5891	4440.68	5888.42	0.754138	10747.2	17469.2	10687.9	17466.6	0.611905	1505.56	1346.76	1447.8	1344.18	1.07709	1019.16	1168.74	959.12	1166.16	0.82246
19.76	18.06	85.88	-16.34	25.84	0	443.08	455.8	383.8	453.22	0.846829	5782.08	7837.18	5724.32	7834.6	0.730646	107.16	112.66	47.12	110.08	0.428052	3466.36	4551.98	3407.08	4549.4	0.748908	986.48	1482.64	928.72	1480.06	0.627488	1440.2	2795	1380.16	2792.42	0.494252
68.4	33.54	20.52	-31.82	28.88	-13.76	482.6	693.16	423.32	690.58	0.612992	4598.76	6211.78	4541	6209.2	0.731334	5450.72	3778.84	5390.68	3776.26	1.42752	2723.08	5720.72	2663.8	5718.14	0.465851	7416.08	5967.54	7358.32	5964.96	1.23359	1320.88	2696.96	1260.84	2694.38	0.467952
38.76	-0.86	47.88	-32.68	33.44	0.86	3150.2	3435.7	3090.92	3433.12	0.900324	12739.1	8925.08	12681.3	8922.5	1.42128	16068.7	24167.7	16008.7	24165.1	0.66247	780.52	1286.56	721.24	1283.98	0.561722	8225.48	10638.2	8167.72	10635.6	0.767959	472.72	343.14	412.68	340.56	1.21177
36.48	-1.72	52.44	-8.6	38.76	-9.46	10289.6	16723.6	10230.3	16721	0.611824	3246.72	2990.22	3188.96	2987.64	1.06738	2372.72	3499.34	2312.68	3496.76	0.661378	276.64	348.3	217.36	345.72	0.628717	288.04	381.84	230.28	379.26	0.607182	10343.6	9397.22	10283.6	9394.64	1.09462
36.48	12.04	48.64	-15.48	53.2	-19.78	14747	8495.94	14687.7	8493.36	1.72932	2029.2	2213.64	1971.44	2211.06	0.891627	9644.4	7855.24	9584.36	7852.66	1.22052	11391.6	22681.6	11332.3	22679	0.499683	732.64	1243.56	674.88	1240.98	0.543828	10499.4	9698.22	10439.4	9695.64	1.07671
50.92	-2.58	110.96	-12.04	33.44	6.88	4199.76	10483.4	4140.48	10480.8	0.395053	1304.92	1458.56	1247.16	1455.98	0.856578	2615.16	2389.94	2555.12	2387.36	1.07027	316.92	308.74	257.64	306.16	0.841521	1028.28	1520.48	970.52	1517.9	0.639383	1631.72	5660.52	1571.68	5657.94	0.277783
81.32	25.8	88.92	-4.3	52.44	5.16	1701.64	2681.48	1642.36	2678.9	0.613073	874.76	1676.14	817	1673.56	0.488181	1662.88	2393.38	1602.84	2390.8	0.67042	10532.8	25657.2	10473.5	25654.6	0.408251	1188.64	1546.28	1130.88	1543.7	0.732578	11401.5	10835.1	11341.5	10832.5	1.04698
81.32	-16.34	54.72	-30.1	28.12	11.18	548.72	355.18	489.44	352.6	1.38809	509.2	962.34	451.44	959.76	0.470368	67.64	408.5	7.6	405.92	0.0187229	15421.9	14468.6	15362.6	14466	1.06198	6363.48	5411.12	6305.72	5408.54	1.16588	2266.32	3568.14	2206.28	3565.56	0.618775
28.12	-21.5	22.04	-1.72	38.76	-12.04	8525.68	8685.14	8466.4	8682.56	0.975104	2574.12	2353.82	2516.36	2351.24	1.07023	2747.4	4073.82	2687.36	4071.24	0.660084	2060.36	2987.64	2001.08	2985.06	0.670365	440.8	399.9	383.04	397.32	0.964059	10483.4	7942.1	10423.4	7939.52	1.31285
37.24	-12.04	54.72	12.9	69.16	6.02	2581.72	2705.56	2522.44	2702.98	0.933207	640.68	1652.06	582.92	1649.48	0.353396	11339.2	12681.6	11279.2	12679	0.889592	6472.92	8655.9	6413.64	8653.32	0.741177	402.8	711.22	345.04	708.64	0.486904	2939.68	4760.96	2879.64	4758.38	0.605172
5.32	-29.24	9.88	-7.74	39.52	17.2	969	1116.28	909.72	1113.7	0.816845	6526.88	5303.62	6469.12	5301.04	1.22035	8262.72	8952.6	8202.68	8950.02	0.916499	5161.92	4576.06	5102.64	4573.48	1.1157	196.08	191.78	138.32	189.2	0.731078	5870.24	4109.94	5810.2	4107.36	1.41458
53.96	-10.32	70.68	-13.76	89.68	10.32	2546.76	4890.82	2487.48	4888.24	0.50887	5101.88	5818.76	5044.12	5816.18	0.867257	5125.44	5145.38	5065.4	5142.8	0.98495	4858.68	5637.3	4799.4	5634.72	0.851755	793.44	1167.88	735.68	1165.3	0.631322	9440.72	14724.1	9380.68	14721.5	0.637209
52.44	9.46	95.76	-11.18	83.6	-2.58	1201.56	967.5	1142.28	964.92	1.18381	1709.24	3310.14	1651.48	3307.56	0.499305	295.64	485.9	235.6	483.32	0.487462	7745.92	12220.6	7686.64	12218	0.629123	874	905.58	816.24	903	0.90392	1440.96	1860.18	1380.92	1857.6	0.743389
44.08	-1.72	102.6	-42.14	41.8	33.54	540.36	780.02	481.08	777.44	0.6188	3363.76	4786.76	3306	4784.18	0.691028	4011.28	5061.96	3951.24	5059.38	0.780973	636.12	632.96	576.84	630.38	0.915067	366.32	1301.18	308.56	1298.6	0.23761	506.92	757.66	446.88	755.08	0.591831
79.04	-3.44	41.04	-11.18	47.12	3.44	8233.84	13529.5	8174.56	13526.9	0.604318	11125.6	15952.1	11067.8	15949.5	0.693929	1576.24	3485.58	1516.2	3483	0.435314	17116.7	8913.9	17057.4	8911.32	1.91413	2094.56	1592.72	2036.8	1590.14	1.28089	604.2	930.52	544.16	927.94	0.586417
51.68	-2.58	12.16	-6.88	69.92	8.6	1831.6	1382.02	1772.32	1379.44	1.28481	18766.7	9348.2	18708.9	9345.62	2.00189	787.36	2733.08	727.32	2730.5	0.266369	2023.88	5000.9	1964.6	4998.32	0.393052	193.8	111.8	136.04	109.22	1.24556	5040.32	3414.2	4980.28	3411.62	1.4598
85.88	-11.18	52.44	-9.46	65.36	-27.52	8792.44	7259.26	8733.16	7256.68	1.20346	570	586.52	512.24	583.94	0.877213	554.04	543.52	494	540.94	0.913225	6244.16	8627.52	6184.88	8624.94	0.717093	5211.32	6568.68	5153.56	6566.1	0.784874	1953.96	2874.98	1893.92	2872.4	0.659351
35.72	-37.84	285.76	35.26	48.64	8.6	14999.4	9053.22	14940.1	9050.64	1.65073	3841.8	5436.92	3784.04	5434.34	0.69632	10369.4	4117.68	10309.4	4115.1	2.50525	7584.8	3679.08	7525.52	3676.5	2.04693	207.48	574.48	149.72	571.9	0.261794	4316.8	3136.42	4256.76	3133.84	1.35832
16.72	9.46	41.04	-10.32	101.08	17.2	508.44	701.76	449.16	699.18	0.64241	5624.76	6235	5567	6232.42	0.893232	5842.88	9073	5782.84	9070.42	0.637549	3062.04	6715.74	3002.76	6713.16	0.447295	2821.88	4800.52	2764.12	4797.94	0.576106	1770.8	3165.66	1710.76	3163.08	0.540853
8.36	-6.02	38.76	-17.2	38.76	18.06	642.96	736.16	583.68	733.58	0.79566	2650.12	18791	2592.36	18788.4	0.137976	312.36	630.38	252.32	627.8	0.401911	357.96	336.26	298.68	333.68	0.895109	1709.24	1511.02	1651.48	1508.44	1.09483	6222.88	3647.26	6162.84	3644.68	1.69091
40.28	2.58	53.2	19.78	45.6	42.14	4191.4	3418.5	4132.12	3415.92	1.20967	18005.9	22207.8	17948.1	22205.2	0.808285	319.96	308.74	259.92	306.16	0.848968	9164.84	12442.5	9105.56	12439.9	0.731963	4088.04	4991.44	4030.28	4988.86	0.807856	19969	47747.2	19909	47744.6	0.416989
19	-18.92	120.84	21.5	97.28	30.96	3543.88	9192.54	3484.6	9189.96	0.379175	9667.2	4957.9	9609.44	4955.32	1.93922	769.12	1168.74	709.08	1166.16	0.608047	5598.92	5504.86	5539.64	5502.28	1.00679	568.48	506.54	510.72	503.96	1.01341	3040	2827.68	2979.96	2825.1	1.05482
52.44	-7.74	40.28	0	37.24	17.2	513.76	988.14	454.48	985.56	0.461139	1029.04	628.66	971.28	626.08	1.55137	7818.12	5798.98	7758.08	5796.4	1.33843	18214.9	7949.84	18155.6	7947.26	2.28451	28193	21669.4	28135.2	21666.8	1.29854	428.64	1021.68	368.6	1019.1	0.361692
80.56	5.16	114	11.18	42.56	10.32	851.2	1089.62	791.92	1087.04	0.72851	262.96	301.86	205.2	299.28	0.685646	2796.04	4877.92	2736	4875.34	0.561192	21492.8	16730.4	21433.5	16727.8	1.28131	1048.04	2299.64	990.28	2297.06	0.431108	2382.6	4297.42	2322.56	4294.84	0.540779
57	-9.46	66.88	6.88	86.64	-22.36	1220.56	1023.4	1161.28	1020.82	1.1376	2857.6	2906.8	2799.84	2904.22	0.964059	10465.2	12961.1	10405.2	12958.5	0.802959	2458.6	3501.06	2399.32	3498.48	0.685818	199.88	149.64	142.12	147.06	0.966408	251.56	396.46	191.52	393.88	0.486239
51.68	14.62	72.2	-15.48	50.92	-2.58	3720.96	3015.16	3661.68	3012.58	1.21546	5059.32	8038.42	5001.56	8035.84	0.622407	378.48	1744.94	318.44	1742.36	0.182764	1917.48	2099.26	1858.2	2096.68	0.886258	2447.96	3849.36	2390.2	3846.78	0.621351	5192.32	5132.48	5132.28	5129.9	1.00046
22.8	-33.54	53.96	6.88	36.48	-6.02	1196.24	1237.54	1136.96	1234.96	0.920645	1001.68	1348.48	943.92	1345.9	0.70133	14397.4	7683.24	14337.4	7680.66	1.86668	1857.44	4379.98	1798.16	4377.4	0.410783	5282	10228	5224.24	10225.4	0.510907	4280.32	3667.9	4220.28	3665.32	1.15141
35.72	28.38	65.36	-6.02	57.76	-11.18	894.52	129.86	835.24	127.28	6.56223	949.24	1009.64	891.48	1007.06	0.88523	855.76	637.26	795.72	634.68	1.25373	3613.04	4312.04	3553.76	4309.46	0.824642	4307.68	7293.66	4249.92	7291.08	0.582893	1763.2	1930.7	1703.16	1928.12	0.883327
50.92	45.58	101.84	6.88	19	-6.02	2039.84	3409.04	1980.56	3406.46	0.581413	937.84	988.14	880.08	985.56	0.892975	6266.96	4332.68	6206.92	4330.1	1.43344	3828.12	3088.26	3768.84	3085.68	1.2214	7112.08	16813.9	7054.32	16811.3	0.419617	7708.68	11124.1	7648.64	11121.5	0.687733
28.88	21.5	78.28	-15.48	74.48	1.72	4791.8	5643.32	4732.52	5640.74	0.838989	5434.76	4886.52	5377	4883.94	1.10096	31.92	165.12	-28.12	162.54	-0.173004	1499.48	2466.48	1440.2	2463.9	0.58452	11244.2	6600.5	11186.4	6597.92	1.69545	300.2	302.72	240.16	300.14	0.80016
31.92	10.32	91.96	-9.46	63.84	-26.66	620.92	1173.04	561.64	1170.46	0.479846	798.76	845.38	741	842.8	0.879212	138.32	156.52	78.28	153.94	0.50851	4658.04	7409.76	4598.76	7407.18	0.620852	1517.72	2430.36	1459.96	2427.78	0.601356	990.28	2696.1	930.24	2693.52	0.345362
61.56	1.72	63.08	25.8	176.32	31.82	13561.4	10424.9	13502.1	10422.3	1.2955	1580.04	2114.74	1522.28	2112.16	0.720722	2941.2	4541.66	2881.16	4539.08	0.634745	1666.68	2978.18	1607.4	2975.6	0.540194	1785.24	1600.46	1727.48	1597.88	1.08111	3078.76	3722.94	3018.72	3720.36	0.811405
67.64	-12.9	73.72	-3.44	41.04	4.3	1173.44	1077.58	1114.16	1075	1.03643	143.64	202.96	85.88	200.38	0.428586	897.56	1354.5	837.52	1351.92	0.619504	615.6	740.46	556.32	737.88	0.753944	19401.3	10077.5	19343.5	10074.9	1.91997	788.12	1114.56	728.08	1111.98	0.65476
43.32	12.04	107.92	-7.74	61.56	-12.9	611.04	964.06	551.76	961.48	0.573865	3771.12	7935.22	3713.36	7932.64	0.468111	117.8	193.5	57.76	190.92	0.302535	9478.72	6192.86	9419.44	6190.28	1.52165	2957.92	3778.84	2900.16	3776.26	0.767998	10076.1	9986.32	10016.1	9983.74	1.00324
51.68	2.58	6.84	6.02	22.04	-3.44	267.52	280.36	208.24	277.78	0.749658	9683.92	13188.1	9626.16	13185.5	0.730055	2140.92	3747.88	2080.88	3745.3	0.555598	1117.2	1069.84	1057.92	1067.26	0.991249	1307.96	1528.22	1250.2	1525.64	0.819459	542.64	1322.68	482.6	1320.1	0.365578
27.36	-4.3	11.4	5.16	50.92	-6.02	12088.6	13530.4	12029.3	13527.8	0.889228	3376.68	3594.8	3318.92	3592.22	0.923919	1069.32	1110.26	1009.28	1107.68	0.911166	10639.2	12142.3	10579.9	12139.7	0.871513	3049.12	1132.62	2991.36	1130.04	2.64713	1512.4	2861.22	1452.36	2858.64	0.50806
50.92	-5.16	45.6	0	34.2	-26.66	3666.24	3154.48	3606.96	3151.9	1.14438	1315.56	1989.18	1257.8	1986.6	0.633142	3658.64	6454.3	3598.6	6451.72	0.557774	2481.4	3786.58	2422.12	3784	0.640095	2052	2896.48	1994.24	2893.9	0.689118	2498.12	7516.4	2438.08	7513.82	0.324479
152.76	31.82	64.6	-8.6	63.08	-18.92	6151.44	8183.76	6092.16	8181.18	0.744655	6561.84	6931.6	6504.08	6929.02	0.938672	4372.28	10910	4312.24	10907.4	0.395349	1193.2	2046.8	1133.92	2044.22	0.554696	1026	995.02	968.24	992.44	0.975616	7577.96	7811.38	7517.92	7808.8	0.96275
63.84	-9.46	54.72	10.32	81.32	-20.64	1110.36	1033.72	1051.08	1031.14	1.01934	2003.36	2896.48	1945.6	2893.9	0.672311	1311.76	1047.48	1251.72	1044.9	1.19793	1094.4	1593.58	1035.12	1591	0.65061	5774.48	8638.7	5716.72	8636.12	0.661955	9097.96	11430.3	9037.92	11427.7	0.790877
103.36	-25.8	87.4	18.92	90.44	7.74	3660.16	4060.06	3600.88	4057.48	0.887467	956.08	1306.34	898.32	1303.76	0.689023	654.36	828.18	594.32	825.6	0.719864	443.84	706.92	384.56	704.34	0.545986	1456.16	1425.02	1398.4	1422.44	0.983099	3296.12	4545.96	3236.08	4543.38	0.712263
40.28	-6.88	83.6	18.06	16.72	-14.62	21472.3	20212.6	21413	20210	1.05952	10668.1	9972.56	10610.3	9969.98	1.06423	2817.32	5767.16	2757.28	5764.58	0.478314	1831.6	3534.6	1772.32	3532.02	0.501787	2846.96	5430.04	2789.2	5427.46	0.513905	4607.88	7342.68	4547.84	7340.1	0.619588
59.28	-11.18	56.24	14.62	29.64	-4.3	6189.44	3623.18	6130.16	3620.6	1.69313	4292.48	3878.6	4234.72	3876.02	1.09254	605.72	612.32	545.68	609.74	0.894939	3024.04	6621.14	2964.76	6618.56	0.447946	1188.64	1751.82	1130.88	1749.24	0.646498	411.92	672.52	351.88	669.94	0.525241
25.08	-9.46	79.8	-0.86	67.64	-6.02	13308.4	17918.1	13249.1	17915.5	0.739533	14684.7	12858.7	14626.9	12856.1	1.13774	127.68	129.86	67.64	127.28	0.531427	1060.96	980.4	1001.68	977.82	1.0244	1745.72	1802.56	1687.96	1799.98	0.937766	819.28	1127.46	759.24	1124.88	0.674952
61.56	-11.18	29.64	4.3	87.4	5.16	943.92	1475.76	884.64	1473.18	0.600497	961.4	21986.8	903.64	21984.2	0.041104	3933.76	6033.76	3873.72	6031.18	0.642282	3354.64	3888.92	3295.36	3886.34	0.847934	7188.84	13743.7	7131.08	13741.1	0.518959	1266.16	1369.98	1206.12	1367.4	0.882054
82.08	6.02	42.56	14.62	12.92	-5.16	1038.16	2598.92	978.88	2596.34	0.377023	1159.76	1535.1	1102	1532.52	0.719077	2142.44	2826.82	2082.4	2824.24	0.737331	17435.9	12439	17376.6	12436.4	1.39724	2489	3728.1	2431.24	3725.52	0.652591	11308	27445.2	11248	27442.6	0.409872
18.24	8.6	91.96	3.44	34.96	2.58	9158	26590.3	9098.72	26587.7	0.342215	1703.16	2414.88	1645.4	2412.3	0.682088	201.4	256.28	141.36	253.7	0.557194	595.08	970.94	535.8	968.36	0.553307	4192.92	3990.4	4135.16	3987.82	1.03695	7748.96	6609.96	7688.92	6607.38	1.16369
116.28	38.7	18.24	0	22.04	3.44	1771.56	4045.44	1712.28	4042.86	0.423532	6283.68	5001.76	6225.92	4999.18	1.24539	658.92	274.34	598.88	271.76	2.20371	5145.96	7122.52	5086.68	7119.94	0.714427	928.72	1253.02	870.96	1250.44	0.696523	1536.72	710.36	1476.68	707.78	2.08635
61.56	-2.58	64.6	-13.76	58.52	0.86	302.48	3504.5	243.2	3501.92	0.0694476	1944.84	2819.08	1887.08	2816.5	0.670009	3041.52	7666.9	2981.48	7664.32	0.389008	1392.32	3053.86	1333.04	3051.28	0.436879	1859.72	2507.76	1801.96	2505.18	0.719294	4763.68	5366.4	4703.64	5363.82	0.87692
45.6	35.26	44.84	-18.92	54.72	-0.86	157.32	183.18	98.04	180.6	0.542857	1425	2071.74	1367.24	2069.16	0.660771	352.64	501.38	292.6	498.8	0.586608	689.32	1035.44	630.04	1032.86	0.609996	8083.36	9451.4	8025.6	9448.82	0.849376	3279.4	2225.68	3219.36	2223.1	1.44814
47.12	30.96	110.2	-7.74	52.44	-38.7	25557.3	13995.6	25498	13993	1.8222	551	759.38	493.24	756.8	0.651744	7324.12	8814.14	7264.08	8811.56	0.824381	18.24	665.64	-41.04	663.06	-0.0618949	4413.32	6389.8	4355.56	6387.22	0.681918	1362.68	1758.7	1302.64	1756.12	0.741772
30.4	-11.18	44.84	11.18	50.92	16.34	5132.28	2973.02	5073	2970.44	1.70783	3535.52	4154.66	3477.76	4152.08	0.837595	8019.52	4454.8	7959.48	4452.22	1.78776	3272.56	3360.88	3213.28	3358.3	0.956817	2012.48	3876.88	1954.72	3874.3	0.504535	3744.52	5031.86	3684.48	5029.28	0.732606
47.12	-17.2	31.92	9.46	34.96	29.24	2156.12	1552.3	2096.84	1549.72	1.35304	381.52	459.24	323.76	456.66	0.708974	11702.5	10588.3	11642.5	10585.7	1.09983	419.52	557.28	360.24	554.7	0.649432	934.8	1591.86	877.04	1589.28	0.551847	173.28	355.18	113.24	352.6	0.321157
32.68	-4.3	46.36	26.66	87.4	29.24	14860.3	7219.7	14801	7217.12	2.05082	19675.6	13084.9	19617.8	13082.3	1.49957	1541.28	3432.26	1481.24	3429.68	0.431889	2172.84	3270.58	2113.56	3268	0.646744	4248.4	5177.2	4190.64	5174.62	0.809845	855	996.74	794.96	994.16	0.79963
62.32	-9.46	47.12	18.06	76.76	6.02	572.28	2451.86	513	2449.28	0.209449	175.56	125.56	117.8	122.98	0.957879	6087.6	7466.52	6027.56	7463.94	0.807557	351.12	543.52	291.84	540.94	0.539505	6935	1144.66	6877.24	1142.08	6.02168	10335.2	7624.76	10275.2	7622.18	1.34806
32.68	-25.8	51.68	19.78	66.12	13.76	7429.76	8731.58	7370.48	8729	0.844367	3223.92	7620.46	3166.16	7617.88	0.415622	172.52	114.38	112.48	111.8	1.00608	4612.44	3561.26	4553.16	3558.68	1.27945	4647.4	4894.26	4589.64	4891.68	0.938254	714.4	937.4	654.36	934.82	0.699985
67.64	-6.88	95.76	29.24	94.24	15.48	2306.6	3759.06	2247.32	3756.48	0.598252	1680.36	1421.58	1622.6	1419	1.14348	2396.28	2914.54	2336.24	2911.96	0.802291	915.04	1502.42	855.76	1499.84	0.570568	1000.92	1462	943.16	1459.42	0.646257	1750.28	3347.12	1690.24	3344.54	0.505373
25.84	36.12	30.4	7.74	52.44	21.5	750.88	1281.4	691.6	1278.82	0.540811	2207.8	2033.9	2150.04	2031.32	1.05844	12156.2	13222.5	12096.2	13219.9	0.914995	3964.16	2684.06	3904.88	2681.48	1.45624	6287.48	9135.78	6229.72	9133.2	0.682096	1786.76	2987.64	1726.72	2985.06	0.578454
22.8	11.18	66.12	-1.72	57	-5.16	10964.5	17104.5	10905.2	17101.9	0.637661	996.36	1313.22	938.6	1310.64	0.716139	888.44	1356.22	828.4	1353.64	0.61198	370.88	768.84	311.6	766.26	0.40665	686.28	2486.26	628.52	2483.68	0.25306	2172.84	2432.94	2112.8	2430.36	0.869336
88.16	11.18	139.84	24.08	76	-19.78	16489	15955.6	16429.7	15953	1.02988	1365.72	1357.08	1307.96	1354.5	0.96564	175.56	297.56	115.52	294.98	0.39162	2883.44	3238.76	2824.16	3236.18	0.872683	1543.56	2672.02	1485.8	2669.44	0.556596	1413.6	2366.72	1353.56	2364.14	0.572538
17.48	18.06	79.04	6.88	63.08	-20.64	4278.8	5002.62	4219.52	5000.04	0.843897	427.88	1279.68	370.12	1277.1	0.289813	8605.48	10094.7	8545.44	10092.1	0.846744	1710	1447.38	1650.72	1444.8	1.14252	4101.72	2943.78	4043.96	2941.2	1.37494	1757.12	3685.1	1697.08	3682.52	0.460847
22.04	5.16	42.56	-6.88	48.64	1.72	11292.8	11149	11233.5	11146.4	1.00781	214.32	320.78	156.56	318.2	0.492018	155.04	264.88	95	262.3	0.362181	3277.88	3128.68	3218.6	3126.1	1.02959	740.24	724.12	682.48	721.54	0.945866	1999.56	2121.62	1939.52	2119.04	0.915282
72.96	29.24	32.68	13.76	40.28	-1.72	18458.9	14734.4	18399.6	14731.8	1.24897	183.92	984.7	126.16	982.12	0.128457	2386.4	5780.06	2326.36	5777.48	0.40266	26343.1	36746.9	26283.8	36744.3	0.715317	1127.84	1481.78	1070.08	1479.2	0.723418	3662.44	4746.34	3602.4	4743.76	0.759398
59.28	-6.88	-6.08	1.72	75.24	-7.74	21912.3	6708	21853	6705.42	3.25901	140.6	161.68	82.84	159.1	0.520679	975.84	1260.76	915.8	1258.18	0.727877	6361.96	5236.54	6302.68	5233.96	1.20419	4436.12	4402.34	4378.36	4399.76	0.995136	5164.2	22862.2	5104.16	22859.6	0.223283
87.4	11.18	79.04	35.26	41.04	29.24	4284.88	5583.12	4225.6	5580.54	0.757203	8401.04	7631.64	8343.28	7629.06	1.09362	38	285.52	-22.04	282.94	-0.0778964	3676.12	4197.66	3616.84	4195.08	0.862162	6577.8	8806.4	6520.04	8803.82	0.740592	5582.96	8614.62	5522.92	8612.04	0.641302
63.08	12.04	47.88	21.5	73.72	7.74	335.16	455.8	275.88	453.22	0.608711	4690.72	5249.44	4632.96	5246.86	0.882997	22201.1	40922.2	22141.1	40919.6	0.541087	6393.88	6659.84	6334.6	6657.26	0.951533	29606.6	21736.5	29548.8	21733.9	1.35957	2364.36	11380.4	2304.32	11377.8	0.202527
45.6	-18.92	11.4	6.88	76.76	5.16	4910.36	4816	4851.08	4813.42	1.00782	10435.6	5588.28	10377.8	5585.7	1.85793	1351.28	1946.18	1291.24	1943.6	0.664355	6817.2	10097.3	6757.92	10094.7	0.669451	6553.48	8126.14	6495.72	8123.56	0.799615	2645.56	3196.62	2585.52	3194.04	0.809483
31.16	-4.3	51.68	-9.46	53.2	0	11181.1	10770.6	11121.8	10768	1.03286	1073.88	934.82	1016.12	932.24	1.08998	1066.28	2471.64	1006.24	2469.06	0.40754	3385.8	3243.06	3326.52	3240.48	1.02655	726.56	1115.42	668.8	1112.84	0.600985	189.24	559.86	129.2	557.28	0.23184
38	6.88	41.8	20.64	37.24	-13.76	408.12	344	348.84	341.42	1.02173	3415.44	4872.76	3357.68	4870.18	0.689437	3624.44	3615.44	3564.4	3612.86	0.986587	1935.72	2871.54	1876.44	2868.96	0.654049	437.76	616.62	380	614.04	0.618852	8497.56	15434.4	8437.52	15431.8	0.546761
-4.56	-1.72	5.32	3.44	45.6	-17.2	17240.6	32249.1	17181.3	32246.5	0.532812	7281.56	9664.68	7223.8	9662.1	0.747643	3306.76	5406.82	3246.72	5404.24	0.600773	651.32	1621.96	592.04	1619.38	0.365597	620.16	801.52	562.4	798.94	0.703933	532.76	2125.06	472.72	2122.48	0.222721
57	-1.72	85.12	9.46	44.84	-48.16	1853.64	1807.72	1794.36	1805.14	0.994028	330.6	940.84	272.84	938.26	0.290794	506.16	1111.98	446.12	1109.4	0.402127	10452.3	17253.3	10393	17250.7	0.602469	8502.12	16219.6	8444.36	16217	0.52071	2156.88	2130.22	2096.84	2127.64	0.985524
53.96	3.44	53.96	6.88	52.44	12.04	211.28	576.2	152	573.62	0.264984	2339.28	2817.36	2281.52	2814.78	0.81055	9059.2	11038.1	8999.16	11035.5	0.815472	945.44	1200.56	886.16	1197.98	0.739712	6365.76	9766.16	6308	9763.58	0.646074	1928.12	2325.44	1868.08	2322.86	0.804215
58.52	-6.88	64.6	19.78	36.48	25.8	5638.44	6961.7	5579.16	6959.12	0.801705	1614.24	1780.2	1556.48	1777.62	0.875598	218.12	552.12	158.08	549.54	0.287659	123.12	162.54	63.84	159.96	0.3991	14565.4	10204.8	14507.6	10202.2	1.42201	12255	8944	12195	8941.42	1.36387
54.72	-6.88	43.32	-7.74	23.56	12.04	7159.2	5001.76	7099.92	4999.18	1.42022	959.88	2174.08	902.12	2171.5	0.415436	2997.44	1548.86	2937.4	1546.28	1.89966	2200.96	1505	2141.68	1502.42	1.42549	5621.72	7746.88	5563.96	7744.3	0.718459	433.2	546.96	373.16	544.38	0.685477
109.44	-3.44	98.04	-6.88	29.64	16.34	198.36	413.66	139.08	411.08	0.338328	2004.12	4732.58	1946.36	4730	0.411493	9515.96	7901.68	9455.92	7899.1	1.19709	8617.64	10676	8558.36	10673.4	0.801839	1199.28	696.6	1141.52	694.02	1.64479	997.88	2805.32	937.84	2802.74	0.334615
51.68	-7.74	59.28	-24.94	51.68	15.48	72.96	1326.12	13.68	1323.54	0.0103359	2947.28	2704.7	2889.52	2702.12	1.06935	1155.2	1117.14	1095.16	1114.56	0.982594	3125.12	4089.3	3065.84	4086.72	0.750196	9237.8	13250.9	9180.04	13248.3	0.692921	891.48	1936.72	831.44	1934.14	0.429876
53.2	14.62	39.52	6.02	71.44	-3.44	6398.44	11315	6339.16	11312.4	0.560372	229.52	293.26	171.76	290.68	0.59089	4537.96	4667.22	4477.92	4664.64	0.959971	3945.92	5307.06	3886.64	5304.48	0.732709	22954.3	13008.4	22896.5	13005.8	1.76048	7220.76	3949.12	7160.72	3946.54	1.81443
63.08	0	70.68	7.74	41.8	44.72	962.92	1957.36	903.64	1954.78	0.462272	3482.32	4757.52	3424.56	4754.94	0.720211	1225.88	1015.66	1165.84	1013.08	1.15079	5272.12	3128.68	5212.84	3126.1	1.66752	712.12	1009.64	654.36	1007.06	0.649773	10063.2	10332.9	10003.2	10330.3	0.96833
21.28	-27.52	98.8	-1.72	22.8	40.42	3370.6	7908.56	3311.32	7905.98	0.418837	6491.16	11132.7	6433.4	11130.1	0.578017	6122.56	9312.08	6062.52	9309.5	0.651219	1013.08	1401.8	953.8	1399.22	0.681665	829.16	1051.78	771.4	1049.2	0.735227	1028.28	1363.1	968.24	1360.52	0.711669
65.36	-29.24	53.2	3.44	15.2	6.02	7771.76	5555.6	7712.48	5553.02	1.38888	776.72	2049.38	718.96	2046.8	0.351261	22359.2	10706.1	22299.2	10703.5	2.08335	2729.16	2737.38	2669.88	2734.8	0.976262	665	357.76	607.24	355.18	1.70967	376.96	521.16	316.92	518.58	0.61113
106.4	24.08	50.92	10.32	170.24	18.06	1574.72	1817.18	1515.44	1814.6	0.835137	168.72	1999.5	110.96	1996.92	0.0555656	11927.4	15031.1	11867.4	15028.5	0.789656	438.52	602.86	379.24	600.28	0.631772	1111.12	1413.84	1053.36	1411.26	0.746397	3538.56	4882.22	3478.52	4879.64	0.712864
61.56	-23.22	118.56	24.08	25.84	12.9	367.08	529.76	307.8	527.18	0.583861	2664.56	5629.56	2606.8	5626.98	0.463268	1045.76	798.94	985.72	796.36	1.23778	9954.48	12777.9	9895.2	12775.3	0.774556	4851.84	10371.6	4794.08	10369	0.462346	15910.6	11070.8	15850.6	11068.2	1.43208
98.04	-36.98	10.64	18.92	75.24	30.96	16254.1	13361	16194.8	13358.4	1.21233	1715.32	2610.1	1657.56	2607.52	0.635684	4757.6	9935.58	4697.56	9933	0.472925	4881.48	5057.66	4822.2	5055.08	0.953931	2249.6	2250.62	2191.84	2248.04	0.975	1577	2418.32	1516.96	2415.74	0.627948
44.08	-17.2	49.4	3.44	55.48	6.02	20087.6	13974.1	20028.3	13971.5	1.43351	5009.16	6457.74	4951.4	6455.16	0.767045	481.84	416.24	421.8	413.66	1.01968	8337.2	5903.9	8277.92	5901.32	1.40272	1421.2	1406.96	1363.44	1404.38	0.970848	3910.96	8237.08	3850.92	8234.5	0.467657
71.44	15.48	31.16	6.88	38.76	15.48	6330.8	2253.2	6271.52	2250.62	2.78657	6953.24	786.04	6895.48	783.46	8.80132	12480	18283.6	12420	18281	0.679391	5067.68	16217	5008.4	16214.4	0.308886	720.48	917.62	662.72	915.04	0.724252	1322.4	2092.38	1262.36	2089.8	0.604058
28.88	4.3	156.56	8.6	68.4	18.92	156.56	230.48	97.28	227.9	0.426854	3650.28	5571.08	3592.52	5568.5	0.64515	581.4	1580.68	521.36	1578.1	0.330372	295.64	257.14	236.36	254.56	0.928504	80.56	267.46	22.8	264.88	0.0860767	3087.88	1836.1	3027.84	1833.52	1.65138
41.8	0	223.44	12.04	52.44	6.02	10172.6	8092.6	10113.3	8090.02	1.2501	1292.76	2817.36	1235	2814.78	0.438755	9607.16	18681.8	9547.12	18679.2	0.511109	12369.8	13361.8	12310.5	13359.2	0.9215	1846.8	2960.98	1789.04	2958.4	0.604732	1523.04	3280.04	1463	3277.46	0.446382
57	-3.44	23.56	-10.32	22.8	29.24	2828.72	4051.46	2769.44	4048.88	0.684002	4623.84	4146.92	4566.08	4144.34	1.10176	171	424.84	110.96	422.26	0.262776	20390.8	9184.8	20331.5	9182.22	2.21423	8663.24	9725.74	8605.48	9723.16	0.88505	7219.24	12640.3	7159.2	12637.7	0.566495
61.56	-10.32	36.48	-6.88	29.64	-19.78	180.88	316.48	121.6	313.9	0.387385	7991.4	5488.52	7933.64	5485.94	1.44618	14708.3	3538.04	14648.3	3535.46	4.14324	8985.48	15387.1	8926.2	15384.5	0.580207	624.72	2185.26	566.96	2182.68	0.259754	542.64	702.62	482.6	700.04	0.689389
21.28	28.38	69.92	16.34	20.52	-8.6	12541.5	6935.04	12482.2	6932.46	1.80055	2994.4	3090.84	2936.64	3088.26	0.950904	969	1535.1	908.96	1532.52	0.593115	8669.32	8337.7	8610.04	8335.12	1.03298	2020.08	2875.84	1962.32	2873.26	0.682959	4041.68	10258.1	3981.64	10255.5	0.388244
68.4	30.96	34.2	24.94	25.08	18.92	8993.08	8157.96	8933.8	8155.38	1.09545	6472.16	4428.14	6414.4	4425.56	1.4494	1549.64	5576.24	1489.6	5573.66	0.267257	1555.72	2509.48	1496.44	2506.9	0.596928	3017.96	3078.8	2960.2	3076.22	0.962285	11806.6	9377.44	11746.6	9374.86	1.25299
68.4	2.58	34.2	9.46	32.68	8.6	7878.92	11066.5	7819.64	11063.9	0.706769	62.32	1745.8	4.56	1743.22	0.00261585	1171.16	1186.8	1111.12	1184.22	0.938272	3945.16	6353.68	3885.88	6351.1	0.611844	4743.92	6703.7	4686.16	6701.12	0.69931	183.16	330.24	123.12	327.66	0.375755
52.44	-12.04	31.92	-11.18	35.72	3.44	2492.04	2917.98	2432.76	2915.4	0.834452	453.72	699.18	395.96	696.6	0.568418	1338.36	1274.52	1278.32	1271.94	1.00502	855.76	1674.42	796.48	1671.84	0.476409	866.4	1718.28	808.64	1715.7	0.471318	1731.28	2942.06	1671.24	2939.48	0.56855
57	19.78	35.72	23.22	67.64	-6.02	776.72	670.8	717.44	668.22	1.07366	5084.4	8547.54	5026.64	8544.96	0.588258	449.92	621.78	389.88	619.2	0.629651	4098.68	2825.1	4039.4	2822.52	1.43113	3469.4	4641.42	3411.64	4638.84	0.735451	1026.76	3831.3	966.72	3828.72	0.252492
56.24	1.72	26.6	4.3	5.32	-15.48	2302.04	3312.72	2242.76	3310.14	0.677542	1990.44	4766.12	1932.68	4763.54	0.405723	5521.4	6435.38	5461.36	6432.8	0.848986	5320	10191.9	5260.72	10189.3	0.516297	2084.68	2653.1	2026.92	2650.52	0.764725	9712.8	10394.8	9652.76	10392.2	0.928845
50.92	-8.6	34.2	-11.18	63.08	4.3	14229.5	26190.4	14170.2	26187.8	0.5411	4525.04	7022.76	4467.28	7020.18	0.636348	3954.28	6077.62	3894.24	6075.04	0.641023	185.44	192.64	126.16	190.06	0.66379	11233.6	10830.8	11175.8	10828.2	1.0321	5288.08	4432.44	5228.04	4429.86	1.18018
35.72	7.74	30.4	-6.88	47.12	-9.46	14468.9	7721.94	14409.6	7719.36	1.86669	6665.2	5585.7	6607.44	5583.12	1.18347	1140.76	2830.26	1080.72	2827.68	0.382193	3738.44	6227.26	3679.16	6224.68	0.59106	2295.2	3630.06	2237.44	3627.48	0.616803	7644.84	10668.3	7584.8	10665.7	0.711138
45.6	13.76	70.68	-3.44	24.32	3.44	5651.36	6411.3	5592.08	6408.72	0.872574	2856.84	3903.54	2799.08	3900.96	0.717536	638.4	431.72	578.36	429.14	1.34772	10358	12165.6	10298.7	12163	0.846724	5616.4	12732.3	5558.64	12729.7	0.436666	12358.4	8888.96	12298.4	8886.38	1.38396
19	-12.9	25.84	12.04	39.52	15.48	11596.8	11322.8	11537.5	11320.2	1.0192	4670.2	2687.5	4612.44	2684.92	1.71791	2722.32	2049.38	2662.28	2046.8	1.3007	2789.96	3386.68	2730.68	3384.1	0.806915	4526.56	3783.14	4468.8	3780.56	1.18205	4730.24	3560.4	4670.2	3557.82	1.31266
40.28	-12.04	47.12	7.74	65.36	6.88	340.48	311.32	281.2	308.74	0.910799	2080.88	4765.26	2023.12	4762.68	0.424786	1777.64	2530.98	1717.6	2528.4	0.679323	5170.28	8018.64	5111	8016.06	0.637595	8399.52	4986.28	8341.76	4983.7	1.67381	6437.2	8566.46	6377.16	8563.88	0.744658
62.32	-3.44	88.92	-1.72	47.88	18.92	1810.32	2777.8	1751.04	2775.22	0.630955	4982.56	7481.14	4924.8	7478.56	0.658522	84.36	101.48	24.32	98.9	0.245905	7962.52	5245.14	7903.24	5242.56	1.50752	376.96	409.36	319.2	406.78	0.784699	3653.32	5103.24	3593.28	5100.66	0.704474
31.92	-6.88	37.24	-5.16	50.92	6.88	309.32	337.12	250.04	334.54	0.747414	584.44	683.7	526.68	681.12	0.773256	5184.72	5393.06	5124.68	5390.48	0.950691	5462.12	5410.26	5402.84	5407.68	0.999105	1271.48	2246.32	1213.72	2243.74	0.540936	3513.48	4607.02	3453.44	4604.44	0.750024
56.24	6.88	53.96	-2.58	68.4	21.5	4412.56	4204.54	4353.28	4201.96	1.03601	1209.92	1871.36	1152.16	1868.78	0.616531	7700.32	9053.22	7640.28	9050.64	0.84417	8338.72	4130.58	8279.44	4128	2.00568	16892.5	16631.5	16834.7	16628.9	1.01238	6494.2	2130.22	6434.16	2127.64	3.02408
95.76	42.14	25.84	-4.3	78.28	40.42	5671.12	6574.7	5611.84	6572.12	0.853886	3439	3982.66	3381.24	3980.08	0.849541	1043.48	5456.7	983.44	5454.12	0.180311	812.44	1066.4	753.16	1063.82	0.707977	3374.4	6600.5	3316.64	6597.92	0.50268	4602.56	9171.9	4542.52	9169.32	0.495404
45.6	3.44	102.6	14.62	25.84	14.62	5800.32	3888.92	5741.04	3886.34	1.47724	1513.16	1965.1	1455.4	1962.52	0.741598	5057.8	2824.24	4997.76	2821.66	1.77121	5270.6	16760.5	5211.32	16757.9	0.310977	148.96	116.1	91.2	113.52	0.803383	5081.36	5893.58	5021.32	5891	0.852371
47.12	-6.02	72.2	-6.02	24.32	-11.18	85.12	106.64	25.84	104.06	0.248318	3562.88	2156.88	3505.12	2154.3	1.62703	10472	918.48	10412	915.9	11.368	1271.48	1351.92	1212.2	1349.34	0.898365	1815.64	2582.58	1757.88	2580	0.681349	152	173.72	91.96	171.14	0.537338
42.56	29.24	63.84	-4.3	74.48	-20.64	3154.76	5141.08	3095.48	5138.5	0.602409	6387.04	7174.12	6329.28	7171.54	0.882555	3312.08	3604.26	3252.04	3601.68	0.902923	3191.24	3041.82	3131.96	3039.24	1.03051	234.84	264.02	177.08	261.44	0.677326	120.08	370.66	60.04	368.08	0.163117
46.36	24.94	30.4	-13.76	25.08	-13.76	6035.16	4742.9	5975.88	4740.32	1.26065	1683.4	2223.96	1625.64	2221.38	0.731815	5782.08	6116.32	5722.04	6113.74	0.935931	434.72	700.04	375.44	697.46	0.538296	415.72	1178.2	357.96	1175.62	0.304486	15425	16974.7	15365	16972.1	0.905306
46.36	-4.3	26.6	1.72	33.44	12.04	2099.88	4781.6	2040.6	4779.02	0.426991	3149.44	3733.26	3091.68	3730.68	0.828718	2637.2	3072.78	2577.16	3070.2	0.839411	2305.08	6037.2	2245.8	6034.62	0.372153	566.2	780.02	508.44	777.44	0.653993	1568.64	1294.3	1508.6	1291.72	1.1679
53.96	-5.16	43.32	14.62	66.12	-27.52	243.2	431.72	183.92	429.14	0.428578	1458.44	2120.76	1400.68	2118.18	0.661266	3222.4	5621.82	3162.36	5619.24	0.562774	916.56	1440.5	857.28	1437.92	0.596195	5864.92	4791.92	5807.16	4789.34	1.21252	4926.32	9808.3	4866.28	9805.72	0.49627
86.64	15.48	31.92	-2.58	58.52	-3.44	4401.16	3232.74	4341.88	3230.16	1.34417	418.76	356.04	361	353.46	1.02133	11244.2	5020.68	11184.2	5018.1	2.22876	1069.32	1221.2	1010.04	1218.62	0.828839	1001.68	1951.34	943.92	1948.76	0.48437	5180.16	5659.66	5120.12	5657.08	0.905082
58.52	23.22	54.72	18.92	48.64	-20.64	847.4	1293.44	788.12	1290.86	0.610539	1475.92	1327.84	1418.16	1325.26	1.0701	2620.48	4219.16	2560.44	4216.58	0.607231	1805	3157.92	1745.72	3155.34	0.553259	474.24	556.42	416.48	553.84	0.751986	992.56	1654.64	932.52	1652.06	0.564459
64.6	30.1	196.08	12.04	41.8	-28.38	1999.56	2416.6	1940.28	2414.02	0.803755	107.92	167.7	50.16	165.12	0.303779	9214.24	4678.4	9154.2	4675.82	1.95777	11200.1	12473.4	11140.8	12470.8	0.893351	866.4	1292.58	808.64	1290	0.626853	379.24	526.32	319.2	523.74	0.609463
20.52	12.04	47.12	19.78	53.2	-25.8	349.6	2319.42	290.32	2316.84	0.125309	7109.04	11898.1	7051.28	11895.5	0.592768	689.32	2111.3	629.28	2108.72	0.298418	735.68	729.28	676.4	726.7	0.930783	22034.7	13695.5	21976.9	13692.9	1.60499	515.28	2453.58	455.24	2451	0.185736
33.44	24.08	183.92	5.16	43.32	6.02	5174.08	7420.08	5114.8	7417.5	0.689558	269.8	654.46	212.04	651.88	0.325275	6438.72	6486.98	6378.68	6484.4	0.983696	2216.92	3121.8	2157.64	3119.22	0.691724	8626.76	8182.9	8569	8180.32	1.04751	753.92	1563.48	693.88	1560.9	0.444538
96.52	50.74	31.92	-8.6	23.56	0	790.4	2414.88	731.12	2412.3	0.30308	7793.8	8807.26	7736.04	8804.68	0.878628	2057.32	6628.02	1997.28	6625.44	0.301456	2662.28	3220.7	2603	3218.12	0.808857	5065.4	3643.82	5007.64	3641.24	1.37526	693.12	585.66	633.08	583.08	1.08575
46.36	0.86	46.36	-15.48	22.8	21.5	3049.12	7208.52	2989.84	7205.94	0.414913	120.08	153.94	62.32	151.36	0.411734	9325.2	6499.88	9265.16	6497.3	1.426	13010.4	9853.02	12951.1	9850.44	1.31478	3797.72	1755.26	3739.96	1752.68	2.13385	6384	9650.06	6323.96	9647.48	0.655504
40.28	-5.16	35.72	-1.72	88.16	17.2	543.4	575.34	484.12	572.76	0.845241	27580.4	15684.7	27522.6	15682.1	1.75503	902.88	1037.16	842.84	1034.58	0.814669	314.64	1005.34	255.36	1002.76	0.254657	10931.8	5861.76	10874	5859.18	1.8559	12768	17608.5	12708	17605.9	0.7218
25.08	-1.72	45.6	-20.64	48.64	11.18	9447.56	10491.1	9388.28	10488.5	0.895101	586.72	901.28	528.96	898.7	0.588584	5654.4	4561.44	5594.36	4558.86	1.22714	8799.28	7116.5	8740	7113.92	1.22858	1139.24	928.8	1081.48	926.22	1.16763	1273	3251.66	1212.96	3249.08	0.373324
38	12.04	34.96	-1.72	60.8	7.74	2416.8	2426.92	2357.52	2424.34	0.972438	545.68	595.98	487.92	593.4	0.822245	2726.12	2262.66	2666.08	2260.08	1.17964	24915.1	8772.86	24855.8	8770.28	2.8341	4342.64	4325.8	4284.88	4323.22	0.991132	15093.6	16233.4	15033.6	16230.8	0.926235
53.96	-11.18	91.96	-12.04	79.8	5.16	345.8	1068.12	286.52	1065.54	0.268897	11002.5	10035.3	10944.7	10032.7	1.0909	2680.52	2246.32	2620.48	2243.74	1.16791	3467.12	2985.92	3407.84	2983.34	1.14229	9180.04	21034.7	9122.28	21032.1	0.433731	4578.24	7058.88	4518.2	7056.3	0.640307
24.32	0.86	63.08	-9.46	65.36	-12.04	16827.9	19358.6	16768.6	19356	0.866326	15619.5	11478.4	15561.7	11475.8	1.35605	1667.44	3014.3	1607.4	3011.72	0.533715	3929.2	4033.4	3869.92	4030.82	0.960083	8791.68	13763.4	8733.92	13760.8	0.634695	6585.4	13328.3	6525.36	13325.7	0.489682
50.16	6.02	60.8	-27.52	16.72	-5.16	6143.08	9668.12	6083.8	9665.54	0.629432	689.32	1412.98	631.56	1410.4	0.447788	340.48	538.36	280.44	535.78	0.523424	3007.32	6455.16	2948.04	6452.58	0.456878	852.72	3587.92	794.96	3585.34	0.221725	5207.52	7357.3	5147.48	7354.72	0.699888
64.6	3.44	22.04	-39.56	57	-12.9	2758.04	3005.7	2698.76	3003.12	0.898652	524.4	190.92	466.64	188.34	2.47765	107.16	350.02	47.12	347.44	0.135621	1402.2	2363.28	1342.92	2360.7	0.568865	1406	2341.78	1348.24	2339.2	0.576368	2323.32	2304.8	2263.28	2302.22	0.983086
30.4	-27.52	34.96	-58.48	81.32	6.88	8484.64	5852.3	8425.36	5849.72	1.4403	259.16	442.04	201.4	439.46	0.45829	3323.48	3434.84	3263.44	3432.26	0.950814	1863.52	3286.92	1804.24	3284.34	0.549346	5529.76	7878.46	5472	7875.88	0.69478	63.84	115.24	3.8	112.66	0.0337298
60.04	-7.74	57	-10.32	46.36	-14.62	1492.64	537.5	1433.36	534.92	2.67958	1070.84	976.96	1013.08	974.38	1.03972	1770.04	1055.22	1710	1052.64	1.62449	3233.8	2786.4	3174.52	2783.82	1.14035	1186.36	1690.76	1128.6	1688.18	0.668531	158.84	147.92	98.8	145.34	0.679785
42.56	-20.64	18.24	-13.76	41.8	12.9	3215.56	3016.02	3156.28	3013.44	1.0474	9227.92	15805.9	9170.16	15803.3	0.580268	223.44	278.64	163.4	276.06	0.5919	13683.8	10584.9	13624.5	10582.3	1.28748	4276.52	4286.24	4218.76	4283.66	0.984849	9218.8	13885.6	9158.76	13883	0.659709
69.16	-11.18	42.56	-21.5	51.68	-12.04	731.12	2868.96	671.84	2866.38	0.234386	316.92	578.78	259.16	576.2	0.449774	1228.92	2864.66	1168.88	2862.08	0.408402	5952.32	5561.62	5893.04	5559.04	1.06008	193.04	479.88	135.28	477.3	0.283428	2501.92	4051.46	2441.88	4048.88	0.6031
56.24	11.18	31.16	-19.78	34.2	-4.3	1743.44	628.66	1684.16	626.08	2.69001	4810.8	6808.62	4753.04	6806.04	0.698356	5612.6	6397.54	5552.56	6394.96	0.868271	2542.96	2535.28	2483.68	2532.7	0.980645	146.68	122.12	88.92	119.54	0.743851	551	620.06	490.96	617.48	0.795103
31.16	-19.78	132.24	-15.48	65.36	-18.92	2770.96	2887.88	2711.68	2885.3	0.939826	11308	7193.04	11250.2	7190.46	1.56461	7131.84	7998	7071.8	7995.42	0.884481	655.12	1220.34	595.84	1217.76	0.489292	18090.3	7482.86	18032.5	7480.28	2.41068	3299.92	6887.74	3239.88	6885.16	0.47056
91.96	-5.16	37.24	-18.06	42.56	2.58	560.88	1296.02	501.6	1293.44	0.387803	1918.24	3375.5	1860.48	3372.92	0.551593	4505.28	5917.66	4445.24	5915.08	0.75151	4028.76	2494	3969.48	2491.42	1.59326	1725.96	1908.34	1668.2	1905.76	0.875346	5332.92	5178.92	5272.88	5176.34	1.01865
66.12	6.88	57	-8.6	126.92	-25.8	427.12	488.48	367.84	485.9	0.757028	224.2	163.4	166.44	160.82	1.03495	1405.24	1847.28	1345.2	1844.7	0.729224	2478.36	4231.2	2419.08	4228.62	0.572073	212.04	268.32	154.28	265.74	0.580567	1260.08	1152.4	1200.04	1149.82	1.04368
45.6	3.44	41.8	-1.72	49.4	-12.04	894.52	1229.8	835.24	1227.22	0.680595	952.28	1477.48	894.52	1474.9	0.606495	405.84	1408.68	345.8	1406.1	0.245928	1048.04	1740.64	988.76	1738.06	0.568887	1611.96	2166.34	1554.2	2163.76	0.718287	634.6	1023.4	574.56	1020.82	0.562842
18.24	20.64	76.76	0	60.8	-18.06	3390.36	1977.14	3331.08	1974.56	1.687	1558	2297.06	1500.24	2294.48	0.653847	34.96	1382.88	-25.08	1380.3	-0.01817	6134.72	6202.32	6075.44	6199.74	0.979951	5377.76	8237.94	5320	8235.36	0.645995	503.88	860.86	443.84	858.28	0.517127
24.32	-9.46	22.8	-59.34	19.76	-20.64	1505.56	1820.62	1446.28	1818.04	0.795516	2451	1231.52	2393.24	1228.94	1.9474	69.16	241.66	9.12	239.08	0.0381462	9539.52	15619.3	9480.24	15616.7	0.607057	1404.48	3920.74	1346.72	3918.16	0.343712	8139.6	14426.5	8079.56	14423.9	0.56015
63.84	-14.62	15.96	-0.86	15.2	-43.86	9702.16	11666.8	9642.88	11664.2	0.826706	1819.44	4500.38	1761.68	4497.8	0.391676	5201.44	3132.98	5141.4	3130.4	1.64241	5746.36	7028.78	5687.08	7026.2	0.80941	1540.52	3661.88	1482.76	3659.3	0.405203	1872.64	2954.96	1812.6	2952.38	0.613945
57	-28.38	80.56	2.58	60.04	11.18	8153.28	3585.34	8094	3582.76	2.25915	8596.36	4864.16	8538.6	4861.58	1.75634	22862.3	2592.04	22802.3	2589.46	8.8058	24443.9	10437	24384.6	10434.4	2.33694	139.08	222.74	81.32	220.16	0.369368	114.76	366.36	54.72	363.78	0.150421
42.56	-8.6	52.44	-15.48	41.8	-14.62	12173.7	4216.58	12114.4	4214	2.8748	480.32	620.06	422.56	617.48	0.68433	147.44	509.12	87.4	506.54	0.172543	7280.8	7303.12	7221.52	7300.54	0.989176	547.96	436.88	490.2	434.3	1.12871	1754.08	2248.04	1694.04	2245.46	0.754429
64.6	-27.52	15.96	-6.88	155.04	50.74	1247.92	1302.9	1188.64	1300.32	0.914113	10647.6	11512.8	10589.8	11510.2	0.920038	2009.44	3140.72	1949.4	3138.14	0.621196	2436.56	5637.3	2377.28	5634.72	0.421899	1489.6	1521.34	1431.84	1518.76	0.942769	4177.72	14123.8	4117.68	14121.2	0.291595
51.68	-13.76	42.56	-1.72	1.52	12.9	29134.6	17086.5	29075.3	17083.9	1.70191	2960.96	3507.08	2903.2	3504.5	0.828421	164.16	344.86	104.12	342.28	0.304195	6320.92	5355.22	6261.64	5352.64	1.16982	3000.48	7612.72	2942.72	7610.14	0.386684	2243.52	3909.56	2183.48	3906.98	0.558866
81.32	-13.76	41.8	1.72	-24.32	-16.34	2378.04	471.28	2318.76	468.7	4.94722	4541.76	3340.24	4484	3337.66	1.34346	3420	3020.32	3359.96	3017.74	1.1134	2153.84	4723.98	2094.56	4721.4	0.443631	7413.8	6433.66	7356.04	6431.08	1.14383	2143.96	5195.26	2083.92	5192.68	0.401319
77.52	6.88	6.08	-8.6	94.24	22.36	8798.52	12001.3	8739.24	11998.7	0.728348	1224.36	2467.34	1166.6	2464.76	0.473312	9068.32	7870.72	9008.28	7868.14	1.14491	203.68	2963.56	144.4	2960.98	0.0487676	2024.64	2739.96	1966.88	2737.38	0.718526	7368.2	10214.2	7308.16	10211.6	0.715671
50.16	6.88	19.76	3.44	71.44	26.66	2134.08	6321	2074.8	6318.42	0.328373	3141.08	2955.82	3083.32	2953.24	1.04405	7254.2	6954.82	7194.16	6952.24	1.0348	4898.96	6333.9	4839.68	6331.32	0.764403	10288.1	10691.5	10230.3	10688.9	0.957098	501.6	608.02	441.56	605.44	0.729321
9.88	-5.16	44.84	14.62	25.84	10.32	4921	6633.18	4861.72	6630.6	0.733225	11485.1	9920.96	11427.3	9918.38	1.15214	373.92	750.78	313.88	748.2	0.419513	1219.04	1585.84	1159.76	1583.26	0.732514	12345.4	18775.5	12287.6	18772.9	0.654541	183.16	1362.24	123.12	1359.66	0.090552
75.24	-8.6	59.28	-2.58	64.6	7.74	4449.8	3633.5	4390.52	3630.92	1.2092	1493.4	1869.64	1435.64	1867.06	0.768931	1019.16	1849	959.12	1846.42	0.519448	1805	2808.76	1745.72	2806.18	0.622098	2023.88	2531.84	1966.12	2529.26	0.77735	7334.76	8417.68	7274.72	8415.1	0.864484
43.32	-13.76	53.2	-17.2	46.36	20.64	8702.76	21297	8643.48	21294.4	0.405904	965.2	1031.14	907.44	1028.56	0.882243	3363.76	3286.06	3303.72	3283.48	1.00616	249.28	905.58	190	903	0.21041	273.6	188.34	215.84	185.76	1.16193	1879.48	2672.88	1819.44	2670.3	0.681362
31.16	-7.74	78.28	-12.9	16.72	-30.1	2113.56	1853.3	2054.28	1850.72	1.10999	7250.4	5296.74	7192.64	5294.16	1.3586	497.04	508.26	437	505.68	0.864183	47471.1	31851.8	47411.8	31849.2	1.48863	1536.72	1244.42	1478.96	1241.84	1.19094	10070	10724.2	10010	10721.6	0.933624
33.44	-22.36	37.24	10.32	24.32	10.32	6506.36	8156.24	6447.08	8153.66	0.790698	4332	10232.3	4274.24	10229.7	0.417826	17039.2	8378.98	16979.2	8376.4	2.02702	352.64	307.02	293.36	304.44	0.963605	4423.2	1565.2	4365.44	1562.62	2.79367	5197.64	5709.54	5137.6	5706.96	0.900234
57.76	6.02	17.48	-2.58	38	6.02	2956.4	3114.92	2897.12	3112.34	0.930849	3666.24	4906.3	3608.48	4903.72	0.735866	1966.12	3254.24	1906.08	3251.66	0.586187	8169.24	15908.3	8109.96	15905.7	0.509877	2751.2	3243.06	2693.44	3240.48	0.831186	5164.96	6740.68	5104.92	6738.1	0.75762
34.2	-10.32	92.72	-2.58	53.2	-8.6	3492.2	3462.36	3432.92	3459.78	0.992237	13970.3	9545.14	13912.5	9542.56	1.45795	2200.2	1436.2	2140.16	1433.62	1.49284	7245.08	8246.54	7185.8	8243.96	0.871644	5574.6	8575.92	5516.84	8573.34	0.643488	2472.28	2462.18	2412.24	2459.6	0.980745
63.08	6.88	30.4	13.76	37.24	-12.04	9339.64	5111.84	9280.36	5109.26	1.81638	487.16	434.3	429.4	431.72	0.994626	1716.08	1657.22	1656.04	1654.64	1.00085	1074.64	3694.56	1015.36	3691.98	0.275018	1514.68	3114.06	1456.92	3111.48	0.46824	39836.2	43961.5	39776.2	43958.9	0.904848
22.04	-6.02	48.64	-18.92	-20.52	1.72	2473.04	2227.4	2413.76	2224.82	1.08492	233.32	102.34	175.56	99.76	1.75982	9743.2	5934.86	9683.16	5932.28	1.63228	1268.44	2747.7	1209.16	2745.12	0.440476	834.48	834.2	776.72	831.62	0.933984	164.16	270.04	104.12	267.46	0.389292
50.16	-11.18	1.52	-29.24	38.76	-6.02	3928.44	4905.44	3869.16	4902.86	0.789164	25707	815.28	25649.2	812.7	31.5605	2004.12	1560.04	1944.08	1557.46	1.24824	10888.5	7273.02	10829.2	7270.44	1.48949	436.24	431.72	378.48	429.14	0.88195	1113.4	1442.22	1053.36	1439.64	0.731683
20.52	1.72	36.48	-14.62	47.88	20.64	34664.4	25425.9	34605.1	25423.3	1.36116	15551.1	11125.8	15493.3	11123.2	1.39288	4749.24	10353.5	4689.2	10350.9	0.453023	3456.48	6247.04	3397.2	6244.46	0.544034	4286.4	6883.44	4228.64	6880.86	0.614551	1147.6	1068.98	1087.56	1066.4	1.01984
15.96	17.2	53.2	19.78	86.64	0.86	949.24	1306.34	889.96	1303.76	0.68261	1016.88	1329.56	959.12	1326.98	0.722784	1230.44	1877.38	1170.4	1874.8	0.62428	5354.2	12163	5294.92	12160.4	0.435422	4670.96	2656.54	4613.2	2653.96	1.73823	13417.8	10450.7	13357.8	10448.1	1.27848
66.88	14.62	21.28	-6.02	40.28	0.86	4886.04	6966	4826.76	6963.42	0.693159	3948.2	4967.36	3890.44	4964.78	0.783608	1979.04	3435.7	1919	3433.12	0.558967	2628.08	3056.44	2568.8	3053.86	0.841165	3441.28	4824.6	3383.52	4822.02	0.701681	694.64	735.3	634.6	732.72	0.866088
80.56	0.86	50.16	12.04	39.52	8.6	2368.92	3163.08	2309.64	3160.5	0.730783	2677.48	5053.36	2619.72	5050.78	0.518676	3826.6	4378.26	3766.56	4375.68	0.860794	2239.72	2538.72	2180.44	2536.14	0.859747	315.4	296.7	257.64	294.12	0.875969	750.12	1328.7	690.08	1326.12	0.520375
18.24	23.22	85.12	-5.16	32.68	-20.64	2786.16	231.34	2726.88	228.76	11.9203	9576.76	16311.6	9519	16309	0.583665	1023.72	1371.7	963.68	1369.12	0.703868	1235.76	1990.9	1176.48	1988.32	0.591696	10019.1	5278.68	9961.34	5276.1	1.88801	1536.72	2894.76	1476.68	2892.18	0.510577
24.32	10.32	52.44	22.36	35.72	12.04	1038.92	1024.26	979.64	1021.68	0.958852	516.04	2027.02	458.28	2024.44	0.226374	1813.36	3028.06	1753.32	3025.48	0.579518	2105.2	2014.98	2045.92	2012.4	1.01666	8192.8	5371.56	8135.04	5368.98	1.51519	6833.92	30432.8	6773.88	30430.2	0.222604
114.76	14.62	39.52	0	139.84	24.94	10155.1	7962.74	10095.8	7960.16	1.26829	1513.16	1191.1	1455.4	1188.52	1.22455	2106.72	2458.74	2046.68	2456.16	0.833284	30590.8	8942.28	30531.5	8939.7	3.41527	422.56	534.92	364.8	532.34	0.685276	23601	16451.8	23541	16449.2	1.43113
49.4	-45.58	69.16	-3.44	55.48	22.36	657.4	1612.5	598.12	1609.92	0.371522	2998.96	3272.3	2941.2	3269.72	0.899527	6561.84	7946.4	6501.8	7943.82	0.818473	4814.6	9122.02	4755.32	9119.44	0.521449	141.36	260.58	83.6	258	0.324031	4841.2	4065.22	4781.16	4062.64	1.17686
63.84	0.86	61.56	26.66	35.72	17.2	4820.68	4874.48	4761.4	4871.9	0.977319	699.2	814.42	641.44	811.84	0.790106	2399.32	3115.78	2339.28	3113.2	0.751407	10900.7	12687.6	10841.4	12685	0.854663	3198.08	4683.56	3140.32	4680.98	0.670868	4691.48	7156.92	4631.44	7154.34	0.647361
61.56	-22.36	83.6	5.16	5.32	24.94	8592.56	6856.78	8533.28	6854.2	1.24497	7317.28	9764.44	7259.52	9761.86	0.743662	162.64	212.42	102.6	209.84	0.488944	2225.28	3328.2	2166	3325.62	0.651307	1266.16	2711.58	1208.4	2709	0.446069	12023.2	8670.52	11963.2	8667.94	1.38016
50.16	25.8	33.44	28.38	22.8	-1.72	949.24	1733.76	889.96	1731.18	0.514077	1355.08	1182.5	1297.32	1179.92	1.0995	7211.64	10431.8	7151.6	10429.2	0.685727	4750	6505.9	4690.72	6503.32	0.721281	4228.64	7132.84	4170.88	7130.26	0.584955	14208.2	17418.4	14148.2	17415.8	0.812374
24.32	13.76	56.24	21.5	41.8	-6.02	3564.4	1205.72	3505.12	1203.14	2.91331	9887.6	12604.2	9829.84	12601.6	0.780046	5737.24	7930.92	5677.2	7928.34	0.716064	4935.44	8212.14	4876.16	8209.56	0.593961	173.28	270.04	115.52	267.46	0.431915	42054.6	15910	41994.6	15907.4	2.63994
22.04	-20.64	55.48	24.08	39.52	-9.46	610.28	1513.6	551	1511.02	0.364654	1219.8	798.08	1162.04	795.5	1.46077	8173.8	5662.24	8113.76	5659.66	1.43361	433.96	438.6	374.68	436.02	0.859318	4768.24	5731.04	4710.48	5728.46	0.822294	307.04	557.28	247	554.7	0.445286
72.2	12.9	36.48	29.24	69.92	20.64	5785.88	12472.6	5726.6	12470	0.459229	1671.24	1935.86	1613.48	1933.28	0.834582	5041.08	3097.72	4981.04	3095.14	1.60931	16603.7	11410.5	16544.4	11407.9	1.45026	630.8	399.9	573.04	397.32	1.44226	1926.6	1456.84	1866.56	1454.26	1.28351
104.12	11.18	44.84	-10.32	23.56	9.46	5589.8	2864.66	5530.52	2862.08	1.93234	7959.48	4198.52	7901.72	4195.94	1.88318	1665.92	1790.52	1605.88	1787.94	0.898173	951.52	1380.3	892.24	1377.72	0.647621	9638.32	7974.78	9580.56	7972.2	1.20175	1337.6	3819.26	1277.56	3816.68	0.334731
34.96	3.44	75.24	12.04	99.56	1.72	1171.16	2479.38	1111.88	2476.8	0.448918	5099.6	9478.06	5041.84	9475.48	0.532093	699.96	1017.38	639.92	1014.8	0.630587	142.88	150.5	83.6	147.92	0.56517	3387.32	4087.58	3329.56	4085	0.81507	7807.48	5779.2	7747.44	5776.62	1.34117
63.08	7.74	48.64	10.32	47.88	5.16	9515.96	7283.34	9456.68	7280.76	1.29886	17427.6	3051.28	17369.8	3048.7	5.69746	4410.28	4310.32	4350.24	4307.74	1.00987	1557.24	3244.78	1497.96	3242.2	0.46202	1971.44	7334.94	1913.68	7332.36	0.260991	1745.72	3791.74	1685.68	3789.16	0.444869
47.12	4.3	66.88	-28.38	38	-0.86	161.12	333.68	101.84	331.1	0.307581	2182.72	3843.34	2124.96	3840.76	0.553265	12507.3	6424.2	12447.3	6421.62	1.93834	735.68	1545.42	676.4	1542.84	0.438412	480.32	4252.7	422.56	4250.12	0.0994231	2765.64	4615.62	2705.6	4613.04	0.586511
95.76	36.12	67.64	-11.18	81.32	-20.64	3641.92	4755.8	3582.64	4753.22	0.753729	13550	6058.7	13492.2	6056.12	2.22787	4165.56	3500.2	4105.52	3497.62	1.1738	1527.6	1708.82	1468.32	1706.24	0.860559	10336.8	10985.6	10279	10983	0.935903	3773.4	4633.68	3713.36	4631.1	0.801831
43.32	12.04	39.52	-24.08	60.8	-0.86	124.64	101.48	65.36	98.9	0.66087	373.92	387.86	316.16	385.28	0.820598	6969.2	14859.1	6909.16	14856.5	0.465059	1140.76	1548.86	1081.48	1546.28	0.699408	151.24	315.62	93.48	313.04	0.29862	3471.68	4359.34	3411.64	4356.76	0.783068
59.28	-2.58	44.84	-7.74	110.96	24.94	945.44	2274.7	886.16	2272.12	0.390015	3865.36	5873.8	3807.6	5871.22	0.648519	14278.9	11324.5	14218.9	11321.9	1.25587	1782.96	3362.6	1723.68	3360.02	0.512997	125.4	154.8	67.64	152.22	0.444357	256.88	279.5	196.84	276.92	0.710819
17.48	20.64	38.76	0	36.48	30.1	1804.24	2877.56	1744.96	2874.98	0.606947	362.52	403.34	304.76	400.76	0.760455	7151.6	5465.3	7091.56	5462.72	1.29817	3141.84	3274.02	3082.56	3271.44	0.942264	532	571.04	474.24	568.46	0.834254	325.28	479.88	265.24	477.3	0.555709
44.08	20.64	3.8	0.86	47.12	-21.5	3991.52	3500.2	3932.24	3497.62	1.12426	2789.2	2831.12	2731.44	2828.54	0.965671	5568.52	6597.92	5508.48	6595.34	0.835208	7074.08	7561.98	7014.8	7559.4	0.927957	7075.6	7390.84	7017.84	7388.26	0.949864	351.12	577.06	291.08	574.48	0.506684
44.08	24.94	38	6.88	31.16	-6.02	641.44	1862.76	582.16	1860.18	0.312959	8273.36	12507	8215.6	12504.4	0.657016	1436.4	1253.88	1376.36	1251.3	1.09994	13642	12593	13582.7	12590.4	1.07881	8653.36	15357.9	8595.6	15355.3	0.55978	2245.8	3580.18	2185.76	3577.6	0.610957
41.04	-13.76	96.52	-24.94	70.68	6.02	934.04	577.06	874.76	574.48	1.5227	193.04	262.3	135.28	259.72	0.520869	6273.8	6057.84	6213.76	6055.26	1.02618	224.2	224.46	164.92	221.88	0.743285	7522.48	13012.7	7464.72	13010.1	0.573763	164.16	205.54	104.12	202.96	0.513007
80.56	18.06	63.84	13.76	12.16	12.04	928.72	1611.64	869.44	1609.06	0.54034	1737.36	4013.62	1679.6	4011.04	0.418744	4266.64	2979.04	4206.6	2976.46	1.41329	266.76	633.82	207.48	631.24	0.328686	7489.8	5872.08	7432.04	5869.5	1.26621	1416.64	2212.78	1356.6	2210.2	0.613791
37.24	17.2	28.12	-7.74	-5.32	-26.66	371.64	275.2	312.36	272.62	1.14577	772.16	1595.3	714.4	1592.72	0.448541	2007.92	2975.6	1947.88	2973.02	0.655186	325.28	636.4	266	633.82	0.419678	2609.84	4040.28	2552.08	4037.7	0.632063	174.8	106.64	114.76	104.06	1.10283
64.6	25.8	70.68	-14.62	63.84	13.76	1359.64	1177.34	1300.36	1174.76	1.10692	2492.8	7347.84	2435.04	7345.26	0.331512	2626.56	2449.28	2566.52	2446.7	1.04897	5226.52	5504.86	5167.24	5502.28	0.939109	5143.68	4109.94	5085.92	4107.36	1.23825	4155.68	5706.96	4095.64	5704.38	0.717982
47.88	-20.64	53.96	24.08	49.4	6.88	8936.84	10855.8	8877.56	10853.2	0.817966	5169.52	4570.04	5111.76	4567.46	1.11917	2294.44	338.84	2234.4	336.26	6.64486	10364.1	8022.08	10304.8	8019.5	1.28497	10925.8	33440.2	10868	33437.6	0.325024	3480.8	4431.58	3420.76	4429	0.772355
40.28	10.32	60.04	27.52	44.08	-18.92	4405.72	7982.52	4346.44	7979.94	0.544671	1035.88	2477.66	978.12	2475.08	0.395187	6551.2	3121.8	6491.16	3119.22	2.08102	3540.84	4194.22	3481.56	4191.64	0.830596	190	837.64	132.24	835.06	0.15836	222.68	297.56	162.64	294.98	0.551359
25.84	13.76	49.4	-19.78	15.96	-24.94	576.08	1143.8	516.8	1141.22	0.452849	5206	10658.8	5148.24	10656.2	0.483121	13075.8	10883.3	13015.8	10880.7	1.19622	83.6	900.42	24.32	897.84	0.0270872	6260.88	4666.36	6203.12	4663.78	1.33006	9369.28	10490.3	9309.24	10487.7	0.887632
109.44	-7.74	33.44	10.32	57	0	3699.68	4147.78	3640.4	4145.2	0.878221	1337.6	2420.9	1279.84	2418.32	0.529227	375.44	445.48	315.4	442.9	0.712125	29685.6	9819.48	29626.3	9816.9	3.01789	4266.64	6170.5	4208.88	6167.92	0.682382	117.8	110.08	57.76	107.5	0.537302
56.24	-15.48	54.72	-12.04	57.76	6.88	2002.6	2798.44	1943.32	2795.86	0.695071	924.16	1627.98	866.4	1625.4	0.533038	637.64	909.02	577.6	906.44	0.637218	1993.48	2873.26	1934.2	2870.68	0.673778	6055.68	9825.5	5997.92	9822.92	0.610605	1925.08	3158.78	1865.04	3156.2	0.590913
84.36	13.76	25.84	-16.34	80.56	0	5392.96	4559.72	5333.68	4557.14	1.1704	12642.6	13414.3	12584.8	13411.7	0.938346	11519.3	10109.3	11459.3	10106.7	1.13383	4792.56	5262.34	4733.28	5259.76	0.899904	1757.12	2665.14	1699.36	2662.56	0.638243	3834.96	10611.5	3774.92	10608.9	0.355825
71.44	-36.98	28.12	18.92	70.68	15.48	10912.1	8380.7	10852.8	8378.12	1.29538	4452.84	9149.54	4395.08	9146.96	0.480496	465.88	554.7	405.84	552.12	0.735058	1159.76	473	1100.48	470.42	2.33936	1441.72	2341.78	1383.96	2339.2	0.591638	1661.36	2595.48	1601.32	2592.9	0.617579
39.52	-5.16	59.28	-9.46	37.24	-16.34	1466.8	1871.36	1407.52	1868.78	0.753176	495.52	1099.08	437.76	1096.5	0.399234	13053.8	20932.4	12993.8	20929.8	0.620825	17508.1	7672.92	17448.8	7670.34	2.27484	1687.2	3504.5	1629.44	3501.92	0.465299	1927.36	3372.06	1867.32	3369.48	0.554186
67.64	10.32	34.96	-6.02	18.24	-24.08	3223.92	316.48	3164.64	313.9	10.0817	12939.8	11304.7	12882	11302.1	1.13979	11386.3	22495	11326.3	22492.4	0.503559	218.12	159.1	158.84	156.52	1.01482	1013.84	1592.72	956.08	1590.14	0.601255	2414.52	6585.02	2354.48	6582.44	0.357691
60.8	-12.9	15.2	18.92	16.72	13.76	522.88	1040.6	463.6	1038.02	0.44662	1266.92	1093.92	1209.16	1091.34	1.10796	4851.08	3243.06	4791.04	3240.48	1.4785	2671.4	2793.28	2612.12	2790.7	0.936009	1675.04	1507.58	1617.28	1505	1.0746	1602.08	1491.24	1542.04	1488.66	1.03586
56.24	-6.88	28.12	5.16	31.16	-6.88	1589.92	2234.28	1530.64	2231.7	0.685863	7989.88	8207.84	7932.12	8205.26	0.966712	7335.52	5821.34	7275.48	5818.76	1.25035	1422.72	3117.5	1363.44	3114.92	0.437713	17218.6	11555.8	17160.8	11553.2	1.48537	11602.2	13758.3	11542.2	13755.7	0.839081
101.84	-15.48	39.52	-2.58	90.44	5.16	8494.52	9362.82	8435.24	9360.24	0.901178	2137.12	3097.72	2079.36	3095.14	0.671815	17568.9	13668.8	17508.9	13666.2	1.28118	6279.12	6835.28	6219.84	6832.7	0.910305	419.52	1150.68	361.76	1148.1	0.315095	6089.12	4552.84	6029.08	4550.26	1.325
59.28	2.58	39.52	17.2	86.64	30.1	601.16	302.72	541.88	300.14	1.80542	2615.16	2647.08	2557.4	2644.5	0.967064	2177.4	1091.34	2117.36	1088.76	1.94474	7464.72	6930.74	7405.44	6928.16	1.06889	800.28	1714.84	742.52	1712.26	0.433649	3833.44	6052.68	3773.4	6050.1	0.623692
38	40.42	31.92	23.22	110.2	2.58	5346.6	9944.18	5287.32	9941.6	0.531838	696.16	669.94	638.4	667.36	0.956605	1070.84	1892	1010.8	1889.42	0.534979	10585.3	9789.38	10526	9786.8	1.07553	4253.72	5600.32	4195.96	5597.74	0.749581	2397.8	4869.32	2337.76	4866.74	0.480354
75.24	24.08	30.4	12.04	60.8	-36.98	2187.28	4300	2128	4297.42	0.495181	3746.8	5171.18	3689.04	5168.6	0.713741	13852.5	5477.34	13792.5	5474.76	2.51928	214.32	1166.16	155.04	1163.58	0.133244	1742.68	3473.54	1684.92	3470.96	0.485433	907.44	677.68	847.4	675.1	1.25522
65.36	-5.16	71.44	32.68	57	-29.24	47.12	337.12	-12.16	334.54	-0.0363484	8132.76	10366.4	8075	10363.8	0.779153	3163.12	1995.2	3103.08	1992.62	1.55729	3834.2	8974.96	3774.92	8972.38	0.420727	69.92	134.16	12.16	131.58	0.0924153	1028.28	2009.82	968.24	2007.24	0.482374
76	21.5	40.28	32.68	96.52	-8.6	769.88	2370.16	710.6	2367.58	0.300138	625.48	468.7	567.72	466.12	1.21797	15903	6419.9	15843	6417.32	2.46878	13772.7	19944.3	13713.4	19941.7	0.687675	2791.48	1935.86	2733.72	1933.28	1.41403	2711.68	4011.9	2651.64	4009.32	0.661369
86.64	25.8	54.72	20.64	53.96	20.64	789.64	1274.52	730.36	1271.94	0.574209	511.48	1149.82	453.72	1147.24	0.395488	18696	14272.6	18636	14270	1.30595	1245.64	1606.48	1186.36	1603.9	0.739672	13063.6	16364.1	13005.8	16361.5	0.794904	4587.36	8549.26	4527.32	8546.68	0.529717
37.24	24.08	83.6	9.46	25.08	18.92	5899.12	5827.36	5839.84	5824.78	1.00259	2473.8	2350.38	2416.04	2347.8	1.02907	839.8	1545.42	779.76	1542.84	0.505406	4203.56	4839.22	4144.28	4836.64	0.856851	4157.96	4219.16	4100.2	4216.58	0.972399	1116.44	1147.24	1056.4	1144.66	0.922894
49.4	18.06	91.96	36.12	40.28	12.04	1734.32	1681.3	1675.04	1678.72	0.997808	1695.56	1781.06	1637.8	1778.48	0.920899	3176.04	8651.6	3116	8649.02	0.360272	798.76	928.8	739.48	926.22	0.798385	500.84	918.48	443.08	915.9	0.483765	3516.52	4340.42	3456.48	4337.84	0.796821
45.6	38.7	57.76	31.82	41.8	5.16	18968.1	20634.8	18908.8	20632.2	0.91647	1130.88	3126.96	1073.12	3124.38	0.343467	2769.44	6586.74	2709.4	6584.16	0.411503	24394.5	12942.1	24335.2	12939.5	1.88069	180.12	147.06	122.36	144.48	0.846899	3278.64	3005.7	3218.6	3003.12	1.07175
42.56	-16.34	36.48	-2.58	91.96	6.02	764.56	767.12	705.28	764.54	0.922489	187.72	1049.2	129.96	1046.62	0.124171	10584.5	10019.9	10524.5	10017.3	1.05063	14702.2	8695.46	14642.9	8692.88	1.68447	1315.56	1360.52	1257.8	1357.94	0.926256	345.04	474.72	285	472.14	0.603635
41.04	-6.88	63.84	-8.6	249.28	75.68	376.96	1215.18	317.68	1212.6	0.261983	2053.52	3120.08	1995.76	3117.5	0.64018	15914.4	9249.3	15854.4	9246.72	1.71459	1421.96	2843.16	1362.68	2840.58	0.479719	4699.84	18335.2	4642.08	18332.6	0.253214	4594.96	6124.06	4534.92	6121.48	0.740821
180.12	39.56	14.44	4.3	-14.44	-8.6	1561.04	1365.68	1501.76	1363.1	1.10172	1590.68	2144.84	1532.92	2142.26	0.715562	1695.56	1666.68	1635.52	1664.1	0.982826	3392.64	4263.88	3333.36	4261.3	0.78224	1067.04	1591.86	1009.28	1589.28	0.635055	3904.88	2521.52	3844.84	2518.94	1.52637
12.16	40.42	52.44	8.6	123.12	6.88	1038.92	1388.9	979.64	1386.32	0.706648	1479.72	904.72	1421.96	902.14	1.57621	954.56	810.12	894.52	807.54	1.10771	1036.64	2651.38	977.36	2648.8	0.368982	2682.04	1958.22	2624.28	1955.64	1.3419	4605.6	5375	4545.56	5372.42	0.846092
17.48	9.46	57	-22.36	28.88	13.76	210.52	380.12	151.24	377.54	0.400593	4158.72	2918.84	4100.96	2916.26	1.40624	383.04	388.72	323	386.14	0.836484	508.44	710.36	449.16	707.78	0.634604	9181.56	10727.6	9123.8	10725	0.850702	429.4	415.38	369.36	412.8	0.894767
14.44	-12.04	49.4	21.5	21.28	2.58	123.12	362.06	63.84	359.48	0.17759	1984.36	2315.98	1926.6	2313.4	0.8328	338.2	482.46	278.16	479.88	0.579645	11967.7	16689.2	11908.4	16686.6	0.713651	1899.24	2749.42	1841.48	2746.84	0.670399	367.08	743.9	307.04	741.32	0.41418
15.2	-11.18	51.68	-5.16	31.92	2.58	3788.6	3031.5	3729.32	3028.92	1.23124	3296.12	3342.82	3238.36	3340.24	0.969499	6850.64	7555.96	6790.6	7553.38	0.899015	3688.28	7318.6	3629	7316.02	0.496035	12700.4	15832.6	12642.6	15830	0.79865	5648.32	15955.6	5588.28	15953	0.350296
-7.6	4.3	47.12	-16.34	59.28	21.5	3439	5683.74	3379.72	5681.16	0.5949	4183.04	6249.62	4125.28	6247.04	0.660358	617.12	807.54	557.08	804.96	0.692059	1941.04	2674.6	1881.76	2672.02	0.704246	2417.56	3584.48	2359.8	3581.9	0.658812	4110.08	5775.76	4050.04	5773.18	0.701527
-2.28	-4.3	45.6	-20.64	51.68	4.3	20132.4	11553.2	20073.1	11550.6	1.73784	4489.32	3720.36	4431.56	3717.78	1.19199	4981.8	5097.22	4921.76	5094.64	0.966066	4076.64	3163.94	4017.36	3161.36	1.27077	3229.24	4845.24	3171.48	4842.66	0.654905	1361.92	2055.4	1301.88	2052.82	0.634191
-0.76	-9.46	34.96	-32.68	5.32	-8.6	1749.52	1962.52	1690.24	1959.94	0.862394	234.08	325.08	176.32	322.5	0.546729	610.28	4143.48	550.24	4140.9	0.132879	1133.16	1262.48	1073.88	1259.9	0.852353	3579.6	3458.92	3521.84	3456.34	1.01895	2202.48	3721.22	2142.44	3718.64	0.576135
8.36	5.16	115.52	9.46	36.48	-22.36	9654.28	6051.82	9595	6049.24	1.58615	1109.6	1785.36	1051.84	1782.78	0.59	13725.6	11580.8	13665.6	11578.2	1.18028	3782.52	6907.52	3723.24	6904.94	0.539214	11156	15341.5	11098.2	15338.9	0.723535	55.48	326.8	-4.56	324.22	-0.0140645
6.08	-19.78	82.84	-0.86	8.36	15.48	10907.5	6729.5	10848.2	6726.92	1.61266	3726.28	3716.06	3668.52	3713.48	0.987893	4034.84	4898.56	3974.8	4895.98	0.81185	1188.64	1530.8	1129.36	1528.22	0.739004	3800.76	5512.6	3743	5510.02	0.679308	948.48	1125.74	888.44	1123.16	0.791018
83.6	-12.9	30.4	-0.86	117.8	18.92	11673.6	14970.9	11614.3	14968.3	0.775927	619.4	1013.94	561.64	1011.36	0.555331	1233.48	1056.08	1173.44	1053.5	1.11385	1635.52	3035.8	1576.24	3033.22	0.519659	20911.4	12634.3	20853.6	12631.7	1.65089	961.4	1237.54	901.36	1234.96	0.72987
45.6	6.02	60.04	17.2	31.16	-2.58	2682.8	2770.06	2623.52	2767.48	0.947982	1938.76	4674.1	1881	4671.52	0.402653	454.48	755.94	394.44	753.36	0.523574	793.44	1007.92	734.16	1005.34	0.73026	1865.8	2563.66	1808.04	2561.08	0.705968	6824.8	7756.34	6764.76	7753.76	0.872449
64.6	7.74	193.8	51.6	64.6	-12.04	2655.44	3322.18	2596.16	3319.6	0.78207	2393.24	4458.24	2335.48	4455.66	0.52416	15018.4	10813.6	14958.4	10811	1.38362	142.12	194.36	82.84	191.78	0.431953	790.4	1668.4	732.64	1665.82	0.439807	3935.28	4768.7	3875.24	4766.12	0.813081
75.24	18.92	34.2	29.24	61.56	-5.16	9252.24	5491.96	9192.96	5489.38	1.67468	7033.04	6283.16	6975.28	6280.58	1.11061	327.56	1082.74	267.52	1080.16	0.247667	990.28	1599.6	931	1597.02	0.582961	22199.6	17077.9	22141.8	17075.3	1.29672	7109.8	8227.62	7049.76	8225.04	0.85711
14.44	19.78	79.04	4.3	40.28	-24.94	886.16	5331.14	826.88	5328.56	0.155179	312.36	285.52	254.6	282.94	0.899837	281.2	1056.08	221.16	1053.5	0.209929	16764.1	11874.9	16704.8	11872.3	1.40704	1302.64	2045.94	1244.88	2043.36	0.609232	20556.5	27383.3	20496.5	27380.7	0.748573
21.28	62.78	87.4	36.98	25.84	-0.86	712.88	1246.14	653.6	1243.56	0.525588	164.16	213.28	106.4	210.7	0.504983	5304.04	22913	5244	22910.4	0.228891	4358.6	5562.48	4299.32	5559.9	0.773273	6564.88	19525.4	6507.12	19522.8	0.333308	722	4314.62	661.96	4312.04	0.153514
109.44	-6.02	25.08	28.38	53.96	-5.16	7919.96	15140.3	7860.68	15137.7	0.519278	1642.36	2112.16	1584.6	2109.58	0.751145	7344.64	11877.5	7284.6	11874.9	0.613444	3338.68	4470.28	3279.4	4467.7	0.734024	66.88	104.06	9.12	101.48	0.0898699	3836.48	3438.28	3776.44	3435.7	1.09918
-4.56	3.44	25.84	-6.88	60.04	3.44	7368.2	9516.76	7308.92	9514.18	0.768213	6453.92	7204.22	6396.16	7201.64	0.888153	443.84	463.54	383.8	460.96	0.83261	1065.52	1339.02	1006.24	1336.44	0.752926	2876.6	3100.3	2818.84	3097.72	0.909972	139.84	105.78	79.8	103.2	0.773256
67.64	-21.5	18.24	18.06	46.36	32.68	9192.96	12845.8	9133.68	12843.2	0.711167	368.6	681.12	310.84	678.54	0.458101	2856.84	5360.38	2796.8	5357.8	0.522005	1564.84	1351.06	1505.56	1348.48	1.11649	1399.92	1603.9	1342.16	1601.32	0.838159	1363.44	1863.62	1303.4	1861.04	0.700361
1.52	-35.26	67.64	17.2	22.8	9.46	6476.72	12073.5	6417.44	12070.9	0.531645	4026.48	10523	3968.72	10520.4	0.37724	1592.2	2936.9	1532.16	2934.32	0.522152	5513.04	9039.46	5453.76	9036.88	0.6035	8028.64	7627.34	7970.88	7624.76	1.04539	579.88	483.32	519.84	480.74	1.08133
77.52	1.72	12.16	18.06	23.56	37.84	534.28	2027.02	475	2024.44	0.234633	440.8	307.88	383.04	305.3	1.25463	4891.36	3647.26	4831.32	3644.68	1.32558	3297.64	4383.42	3238.36	4380.84	0.73921	3687.52	4410.08	3629.76	4407.5	0.823542	953.8	1925.54	893.76	1922.96	0.464783
24.32	-43	49.4	-4.3	49.4	24.08	787.36	889.24	728.08	886.66	0.821149	5345.08	7044.26	5287.32	7041.68	0.750861	5014.48	5905.62	4954.44	5903.04	0.839303	8463.36	7950.7	8404.08	7948.12	1.05737	1915.96	1557.46	1858.2	1554.88	1.19508	99.56	102.34	39.52	99.76	0.396151
-12.92	6.02	61.56	-6.02	47.12	-8.6	5652.88	4740.32	5593.6	4737.74	1.18065	1570.92	2820.8	1513.16	2818.22	0.53692	34786.7	16936	34726.7	16933.4	2.05078	679.44	1068.12	620.16	1065.54	0.582015	2559.68	4048.88	2501.92	4046.3	0.618323	4480.96	4151.22	4420.92	4148.64	1.06563
7.6	6.88	7.6	-12.04	47.12	0	7978.48	7984.24	7919.2	7981.66	0.992175	284.24	193.5	226.48	190.92	1.18626	5144.44	5368.98	5084.4	5366.4	0.947451	6520.04	4959.62	6460.76	4957.04	1.30335	4640.56	7666.9	4582.8	7664.32	0.59794	2577.92	6588.46	2517.88	6585.88	0.382315
35.72	-2.58	62.32	-6.02	57.76	20.64	92.72	131.58	33.44	129	0.259225	9619.32	13912.2	9561.56	13909.6	0.687406	1071.6	2229.98	1011.56	2227.4	0.454144	8689.84	11998.7	8630.56	11996.1	0.719446	3490.68	2134.52	3432.92	2131.94	1.61023	790.4	1502.42	730.36	1499.84	0.486959
30.4	25.8	56.24	-7.74	45.6	-11.18	4198.24	1869.64	4138.96	1867.06	2.21683	5269.08	6576.42	5211.32	6573.84	0.792736	16057.3	8376.4	15997.3	8373.82	1.91039	1970.68	2902.5	1911.4	2899.92	0.659122	392.92	425.7	335.16	423.12	0.792116	3982.4	3403.02	3922.36	3400.44	1.15349
38	-0.86	50.16	30.96	79.04	-16.34	2378.04	2667.72	2318.76	2665.14	0.870033	5601.96	3294.66	5544.2	3292.08	1.6841	59.28	111.8	-0.76	109.22	-0.00695843	4690.72	4932.1	4631.44	4929.52	0.939532	1269.2	2237.72	1211.44	2235.14	0.541997	3026.32	4896.84	2966.28	4894.26	0.606073
48.64	3.44	66.88	24.94	50.92	-11.18	316.92	738.74	257.64	736.16	0.349978	5871	5780.06	5813.24	5777.48	1.00619	1592.96	2322.86	1532.92	2320.28	0.660662	5036.52	9280.26	4977.24	9277.68	0.536475	7957.2	7029.64	7899.44	7027.06	1.12415	1157.48	1281.4	1097.44	1278.82	0.858166
-3.8	6.88	60.8	19.78	48.64	-25.8	418	756.8	358.72	754.22	0.475617	4497.68	5833.38	4439.92	5830.8	0.76146	10944	12596.4	10884	12593.8	0.86423	2774	4343	2714.72	4340.42	0.625451	4152.64	5289	4094.88	5286.42	0.774604	122.36	149.64	62.32	147.06	0.423773
177.08	108.36	56.24	3.44	40.28	3.44	726.56	739.6	667.28	737.02	0.905376	7049.76	7682.38	6992	7679.8	0.91044	2828.72	2293.62	2768.68	2291.04	1.20848	8651.84	11060.5	8592.56	11057.9	0.77705	60.8	878.06	3.04	875.48	0.00347238	3581.88	5723.3	3521.84	5720.72	0.615629
27.36	3.44	103.36	-24.94	85.88	24.08	1377.88	2403.7	1318.6	2401.12	0.54916	3894.24	8863.16	3836.48	8860.58	0.432983	9236.28	13729.9	9176.24	13727.3	0.668466	2580.96	5671.7	2521.68	5669.12	0.44481	900.6	1554.88	842.84	1552.3	0.542962	167.2	402.48	107.16	399.9	0.267967
16.72	16.34	91.96	-22.36	-7.6	-24.94	3590.24	4183.9	3530.96	4181.32	0.844461	3014.16	5653.64	2956.4	5651.06	0.523158	4205.08	5123.02	4145.04	5120.44	0.809509	4241.56	5698.36	4182.28	5695.78	0.734277	3152.48	3614.58	3094.72	3612	0.856788	1389.28	1855.88	1329.24	1853.3	0.717229
108.68	-6.02	63.08	-6.02	14.44	18.92	1637.04	2699.54	1577.76	2696.96	0.585014	5585.24	5708.68	5527.48	5706.1	0.968697	2117.36	2850.04	2057.32	2847.46	0.722511	9842.76	5197.84	9783.48	5195.26	1.88316	11009.4	4425.56	10951.6	4422.98	2.47608	3207.2	3519.12	3147.16	3516.54	0.894959
85.12	16.34	40.28	12.04	56.24	-10.32	1280.6	1025.12	1221.32	1022.54	1.1944	3074.96	2906.8	3017.2	2904.22	1.0389	3263.44	7777.84	3203.4	7775.26	0.411999	1690.24	1887.7	1630.96	1885.12	0.865176	15447.8	9441.94	15390	9439.36	1.63041	3397.96	2711.58	3337.92	2709	1.23216
54.72	3.44	31.92	-3.44	28.12	-6.02	2290.64	2436.38	2231.36	2433.8	0.916821	9709.76	10577.1	9652	10574.5	0.91276	1613.48	728.42	1553.44	725.84	2.1402	837.52	1530.8	778.24	1528.22	0.509246	1658.32	1849	1600.56	1846.42	0.866845	1144.56	2577.42	1084.52	2574.84	0.421199
72.2	17.2	6.08	-11.18	47.12	-0.86	18258.2	26011.6	18198.9	26009	0.699716	889.2	2108.72	831.44	2106.14	0.39477	4027.24	2289.32	3967.2	2286.74	1.73487	3649.52	3825.28	3590.24	3822.7	0.93919	4718.84	5371.56	4661.08	5368.98	0.86815	14540.3	12682.4	14480.3	12679.8	1.14199
69.92	-0.86	5.32	-11.18	39.52	10.32	2226.04	1618.52	2166.76	1615.94	1.34087	2556.64	2442.4	2498.88	2439.82	1.02421	713.64	911.6	653.6	909.02	0.719016	8979.4	4452.22	8920.12	4449.64	2.00468	421.04	518.58	363.28	516	0.704031	617.88	887.52	557.84	884.94	0.63037
28.12	19.78	72.2	-2.58	28.12	34.4	646	1386.32	586.72	1383.74	0.42401	47.12	141.04	-10.64	138.46	-0.0768453	1331.52	1808.58	1271.48	1806	0.704031	1003.2	1110.26	943.92	1107.68	0.852159	4090.32	7120.8	4032.56	7118.22	0.566512	4089.56	2972.16	4029.52	2969.58	1.35693
35.72	35.26	48.64	18.06	28.88	-25.8	1061.72	2317.7	1002.44	2315.12	0.432997	405.84	999.32	348.08	996.74	0.349218	630.04	782.6	570	780.02	0.73075	3154.76	5393.92	3095.48	5391.34	0.574158	6824.8	16508.6	6767.04	16506	0.409974	446.88	1016.52	386.84	1013.94	0.381522
15.96	3.44	19	24.94	65.36	-8.6	3685.24	797.22	3625.96	794.64	4.56302	5002.32	6043.22	4944.56	6040.64	0.818549	628.52	1502.42	568.48	1499.84	0.379027	1188.64	1848.14	1129.36	1845.56	0.611934	6301.92	6329.6	6244.16	6327.02	0.986904	242.44	233.06	182.4	230.48	0.791392
66.88	-14.62	73.72	22.36	76	4.3	9785	12102.8	9725.72	12100.2	0.803764	3350.84	4507.26	3293.08	4504.68	0.731035	4729.48	9209.74	4669.44	9207.16	0.507153	3306.76	4576.92	3247.48	4574.34	0.709934	1197.76	1451.68	1140	1449.1	0.786695	157.32	178.88	97.28	176.3	0.551787
62.32	-22.36	40.28	-8.6	8.36	-18.06	1786.76	1088.76	1727.48	1086.18	1.59042	2734.48	7436.42	2676.72	7433.84	0.360072	4392.8	9920.1	4332.76	9917.52	0.436879	250.8	364.64	191.52	362.06	0.528973	13704.3	17195.7	13646.5	17193.1	0.793721	1634.76	2183.54	1574.72	2180.96	0.722031
3.8	-14.62	46.36	-19.78	28.88	10.32	91.2	135.88	31.92	133.3	0.23946	1455.4	1930.7	1397.64	1928.12	0.724872	21432	12847.5	21372	12844.9	1.66385	10263	9119.44	10203.7	9116.86	1.11921	1189.4	2585.16	1131.64	2582.58	0.438182	1883.28	2099.26	1823.24	2096.68	0.869584
36.48	12.04	114	0	63.08	11.18	2282.28	1211.74	2223	1209.16	1.83847	6792.12	5663.1	6734.36	5660.52	1.18971	539.6	556.42	479.56	553.84	0.865882	11387.8	20105.9	11328.5	20103.3	0.563515	19363.3	12824.3	19305.5	12821.7	1.50569	473.48	376.68	413.44	374.1	1.10516
23.56	10.32	73.72	8.6	40.28	-2.58	684	1110.26	624.72	1107.68	0.56399	1713.8	1937.58	1656.04	1935	0.855835	10922	6012.26	10862	6009.68	1.80741	18860.2	19522	18800.9	19519.4	0.963191	4463.48	3963.74	4405.72	3961.16	1.11223	1340.64	2247.18	1280.6	2244.6	0.570525
42.56	6.88	53.2	-33.54	15.96	2.58	659.68	1056.94	600.4	1054.36	0.569445	10405.9	7164.66	10348.1	7162.08	1.44485	858.04	3233.6	798	3231.02	0.246981	11955.6	8630.96	11896.3	8628.38	1.37874	1742.68	4187.34	1684.92	4184.76	0.402632	2264.8	4908.88	2204.76	4906.3	0.449373
89.68	-21.5	89.68	-4.3	65.36	0.86	440.8	871.18	381.52	868.6	0.439236	476.52	549.54	418.76	546.96	0.765614	15671.2	23273.3	15611.2	23270.7	0.67085	996.36	1161.86	937.08	1159.28	0.808329	1790.56	2079.48	1732.8	2076.9	0.83432	573.04	557.28	513	554.7	0.924824
94.24	20.64	69.92	-33.54	59.28	15.48	10592.1	10701.8	10532.8	10699.2	0.984447	7824.2	5785.22	7766.44	5782.64	1.34306	103.36	155.66	43.32	153.08	0.282989	3990	4877.06	3930.72	4874.48	0.806388	2210.08	3722.94	2152.32	3720.36	0.578525	2622.76	1646.9	2562.72	1644.32	1.55853
35.72	8.6	81.32	4.3	56.24	-28.38	5347.36	3599.1	5288.08	3596.52	1.47033	73.72	439.46	15.96	436.88	0.0365318	18246.8	16311.6	18186.8	16309	1.11514	3322.72	7424.38	3263.44	7421.8	0.43971	354.92	725.84	297.16	723.26	0.410862	6460.76	4820.3	6400.72	4817.72	1.32858
47.88	-7.74	41.04	1.72	58.52	-24.94	257.64	445.48	198.36	442.9	0.447866	9237.04	8816.72	9179.28	8814.14	1.04143	5532.04	4970.8	5472	4968.22	1.1014	8908.72	11087.1	8849.44	11084.5	0.79836	2480.64	6194.58	2422.88	6192	0.391292	17882.8	11984.1	17822.8	11981.5	1.48752
28.88	-0.86	91.96	8.6	57.76	0	4114.64	4332.68	4055.36	4330.1	0.936551	1839.2	1535.96	1781.44	1533.38	1.16177	9804.76	8861.44	9744.72	8858.86	1.1	1207.64	2085.5	1148.36	2082.92	0.551322	792.68	1120.58	734.92	1118	0.657352	3595.56	3922.46	3535.52	3919.88	0.901946
51.68	17.2	91.2	-2.58	19.76	-9.46	19782	13827.9	19722.7	13825.3	1.42657	1133.92	1603.9	1076.16	1601.32	0.672046	3566.68	3022.04	3506.64	3019.46	1.16135	7305.88	8128.72	7246.6	8126.14	0.891764	223.44	215	165.68	212.42	0.779964	1139.24	2543.02	1079.2	2540.44	0.424808
22.04	-12.04	44.08	9.46	63.84	-3.44	3721.72	6706.28	3662.44	6703.7	0.546331	3728.56	5283.84	3670.8	5281.26	0.695061	530.48	1197.12	470.44	1194.54	0.393825	12381.9	17130.3	12322.6	17127.7	0.719455	1745.72	2384.78	1687.96	2382.2	0.708572	4534.92	8163.12	4474.88	8160.54	0.548356
38.76	9.46	50.16	-10.32	79.04	17.2	20393.1	17341.9	20333.8	17339.3	1.1727	4554.68	3833.02	4496.92	3830.44	1.174	2198.68	3478.7	2138.64	3476.12	0.615238	1277.56	1818.04	1218.28	1815.46	0.671059	5578.4	10165.2	5520.64	10162.6	0.54323	611.04	850.54	551	847.96	0.649795
60.8	-11.18	34.2	-26.66	25.84	12.04	3311.32	2881	3252.04	2878.42	1.1298	266.76	151.36	209	148.78	1.40476	1237.28	1135.2	1177.24	1132.62	1.0394	177.08	220.16	117.8	217.58	0.54141	674.12	829.9	616.36	827.32	0.745008	3786.32	6548.04	3726.28	6545.46	0.569292
34.96	0.86	49.4	-23.22	53.2	-8.6	6952.48	3587.92	6893.2	3585.34	1.92261	2881.92	4824.6	2824.16	4822.02	0.58568	759.24	449.78	699.2	447.2	1.56351	5500.12	5434.34	5440.84	5431.76	1.00167	16896.3	21687.5	16838.5	21684.9	0.776509	2967.8	8185.48	2907.76	8182.9	0.355346
60.8	-28.38	33.44	-11.18	81.32	-7.74	4565.32	5185.8	4506.04	5183.22	0.869351	502.36	773.14	444.6	770.56	0.576983	272.84	166.84	212.8	164.26	1.29551	4142	6071.6	4082.72	6069.02	0.672715	461.32	1326.12	403.56	1323.54	0.30491	2570.32	6071.6	2510.28	6069.02	0.413622
72.2	-12.04	78.28	-25.8	44.08	-18.06	1777.64	3316.16	1718.36	3313.58	0.518581	2145.48	2838	2087.72	2835.42	0.7363	2425.92	2294.48	2365.88	2291.9	1.03228	12112.1	20974.5	12052.8	20971.9	0.574712	590.52	1951.34	532.76	1948.76	0.273384	170.24	318.2	110.2	315.62	0.349154
56.24	10.32	35.72	-29.24	28.88	-16.34	10852	2800.16	10792.7	2797.58	3.85788	2691.16	6735.52	2633.4	6732.94	0.391122	1780.68	1892.86	1720.64	1890.28	0.910257	15885.5	11190.3	15826.2	11187.7	1.41461	968.24	1590.14	910.48	1587.56	0.573509	286.52	834.2	226.48	831.62	0.272336
59.28	9.46	47.12	8.6	25.08	10.32	565.44	793.78	506.16	791.2	0.639737	4978	6900.64	4920.24	6898.06	0.713279	2331.68	2906.8	2271.64	2904.22	0.782186	19663.5	16646.2	19604.2	16643.6	1.17788	591.28	583.94	533.52	581.36	0.91771	2470	4202.82	2409.96	4200.24	0.573767
50.92	-10.32	117.8	6.02	62.32	-18.92	490.2	398.18	430.92	395.6	1.08928	4579.76	3314.44	4522	3311.86	1.3654	1268.44	2563.66	1208.4	2561.08	0.471832	9422.48	9236.4	9363.2	9233.82	1.01401	3726.28	4871.9	3668.52	4869.32	0.753395	2162.96	3537.18	2102.92	3534.6	0.594953
50.16	-2.58	26.6	-12.04	56.24	-18.06	4216.48	4548.54	4157.2	4545.96	0.914482	13848	5682.88	13790.2	5680.3	2.42773	3383.52	8006.6	3323.48	8004.02	0.415226	256.88	620.92	197.6	618.34	0.319565	1099.72	927.94	1041.96	925.36	1.12601	21749.7	20758.7	21689.7	20756.1	1.04498
38.76	0.86	54.72	-29.24	16.72	-3.44	4979.52	3719.5	4920.24	3716.92	1.32374	11054.2	6582.44	10996.4	6579.86	1.67123	2764.12	1678.72	2704.08	1676.14	1.61328	5367.12	7647.12	5307.84	7644.54	0.694331	163.4	99.76	105.64	97.18	1.08705	1998.04	4470.28	1938	4467.7	0.43378
38	4.3	38	0.86	60.04	4.3	2169.04	2651.38	2109.76	2648.8	0.796497	2262.52	2847.46	2204.76	2844.88	0.774992	131.48	331.96	71.44	329.38	0.216892	3040.76	2869.82	2981.48	2867.24	1.03984	1592.96	2214.5	1535.2	2211.92	0.694058	1837.68	2129.36	1777.64	2126.78	0.835836
-6.84	-19.78	34.2	5.16	18.24	15.48	379.24	144.48	319.96	141.9	2.25483	896.8	1728.6	839.04	1726.02	0.486113	1379.4	2362.42	1319.36	2359.84	0.559089	25954	15007.9	25894.7	15005.3	1.7257	1089.08	1204	1031.32	1201.42	0.858418	747.84	1092.2	687.8	1089.62	0.631229
49.4	21.5	90.44	-24.08	50.16	6.02	25347.5	7709.04	25288.2	7706.46	3.28143	1730.52	643.28	1672.76	640.7	2.61083	3556.04	5019.82	3496	5017.24	0.696797	386.08	978.68	326.8	976.1	0.334802	5286.56	4834.06	5228.8	4831.48	1.08224	4680.84	5037.02	4620.8	5034.44	0.917838
66.12	12.04	29.64	0	49.4	5.16	9401.2	16443.2	9341.92	16440.6	0.568222	658.92	973.52	601.16	970.94	0.619153	2435.04	2678.04	2375	2675.46	0.887698	89.68	122.12	30.4	119.54	0.254308	468.16	566.74	410.4	564.16	0.727453	6728.28	4805.68	6668.24	4803.1	1.38832
60.04	17.2	151.24	23.22	29.64	23.22	4633.72	5565.92	4574.44	5563.34	0.822247	951.52	2002.08	893.76	1999.5	0.446992	8483.12	10972.7	8423.08	10970.1	0.76782	15257	14382.6	15197.7	14380	1.05686	1519.24	3414.2	1461.48	3411.62	0.428383	4161.76	6163.62	4101.72	6161.04	0.665751
56.24	-13.76	32.68	-20.64	48.64	-1.72	4867.04	4566.6	4807.76	4564.02	1.0534	1912.16	3771.1	1854.4	3768.52	0.492076	716.68	1303.76	656.64	1301.18	0.50465	568.48	1025.98	509.2	1023.4	0.497557	794.2	1063.82	736.44	1061.24	0.693943	5533.56	4385.14	5473.52	4382.56	1.24893
34.96	1.72	48.64	16.34	31.92	23.22	789.64	759.38	730.36	756.8	0.965063	4454.36	6185.98	4396.6	6183.4	0.711033	7349.96	5259.76	7289.92	5257.18	1.38666	10815.6	37409.1	10756.3	37406.5	0.287552	2582.48	3560.4	2524.72	3557.82	0.709626	2844.68	5133.34	2784.64	5130.76	0.542734
59.28	-5.16	25.84	9.46	54.72	24.94	5626.28	5087.76	5567	5085.18	1.09475	32870	16589.4	32812.2	16586.8	1.97821	9474.16	8673.1	9414.12	8670.52	1.08576	4534.16	4868.46	4474.88	4865.88	0.919645	3660.92	2928.3	3603.16	2925.72	1.23155	231.8	238.22	171.76	235.64	0.728909
41.8	-6.02	19	20.64	14.44	18.92	557.08	934.82	497.8	932.24	0.533983	259.16	411.08	201.4	408.5	0.493023	4558.48	4726.56	4498.44	4723.98	0.952256	4691.48	5784.36	4632.2	5781.78	0.801172	11772.4	8161.4	11714.6	8158.82	1.43583	262.2	964.06	202.16	961.48	0.210259
47.88	6.02	32.68	12.9	55.48	18.92	1057.92	1925.54	998.64	1922.96	0.519324	2650.88	2414.02	2593.12	2411.44	1.07534	3673.84	4756.66	3613.8	4754.08	0.760147	169.48	203.82	110.2	201.24	0.547605	6448.6	6050.96	6390.84	6048.38	1.05662	6401.48	8145.92	6341.44	8143.34	0.778727
55.48	14.62	70.68	8.6	74.48	-3.44	4447.52	4845.24	4388.24	4842.66	0.906163	17356.1	14404.1	17298.3	14401.5	1.20115	4873.12	7603.26	4813.08	7600.68	0.633243	582.92	2203.32	523.64	2200.74	0.237938	899.84	853.98	842.08	851.4	0.989053	3974.8	8956.9	3914.76	8954.32	0.437192
38.76	-4.3	31.16	6.88	60.8	30.1	1163.56	1122.3	1104.28	1119.72	0.986211	397.48	526.32	339.72	523.74	0.648642	228.76	362.92	168.72	360.34	0.468224	7530.84	6437.96	7471.56	6435.38	1.16101	5702.28	8611.18	5644.52	8608.6	0.655684	4198.24	4633.68	4138.2	4631.1	0.893567
-8.36	13.76	39.52	9.46	28.12	37.84	5348.12	8416.82	5288.84	8414.24	0.628558	5420.32	7279.04	5362.56	7276.46	0.736974	7114.36	6247.9	7054.32	6245.32	1.12954	22992.3	19336.2	22933	19333.6	1.18617	203.68	280.36	145.92	277.78	0.525308	2116.6	3018.6	2056.56	3016.02	0.681879
42.56	27.52	59.28	-4.3	27.36	22.36	8756.72	13972.4	8697.44	13969.8	0.622588	2034.52	2307.38	1976.76	2304.8	0.857671	435.48	393.88	375.44	391.3	0.959468	4294.76	6461.18	4235.48	6458.6	0.655789	1558	1868.78	1500.24	1866.2	0.803901	1911.4	4547.68	1851.36	4545.1	0.407331
14.44	-12.9	46.36	16.34	53.2	-0.86	1054.88	455.8	995.6	453.22	2.19673	125.4	138.46	67.64	135.88	0.497792	1045.76	1879.1	985.72	1876.52	0.525291	1002.44	3116.64	943.16	3114.06	0.302871	336.68	390.44	278.92	387.86	0.719125	3760.48	5347.48	3700.44	5344.9	0.692331
17.48	-9.46	80.56	-10.32	46.36	16.34	342	388.72	282.72	386.14	0.73217	125.4	143.62	67.64	141.04	0.47958	1857.44	4074.68	1797.4	4072.1	0.441394	1292	1279.68	1232.72	1277.1	0.965249	1681.88	2253.2	1624.12	2250.62	0.721632	410.4	169.42	350.36	166.84	2.09998
3.04	7.74	46.36	8.6	48.64	-0.86	207.48	3170.82	148.2	3168.24	0.0467768	9217.28	2017.56	9159.52	2014.98	4.54571	388.36	585.66	328.32	583.08	0.563079	8103.12	10670.9	8043.84	10668.3	0.753993	12645.6	8229.34	12587.8	8226.76	1.53011	2550.56	3697.14	2490.52	3694.56	0.674105
85.12	7.74	62.32	25.8	79.8	-20.64	1327.72	1855.88	1268.44	1853.3	0.684422	13324.3	14053.3	13266.5	14050.7	0.944189	156.56	276.06	96.52	273.48	0.352933	7558.96	5567.64	7499.68	5565.06	1.34764	6428.84	4484.9	6371.08	4482.32	1.42138	2060.36	1790.52	2000.32	1787.94	1.11878
64.6	31.82	109.44	0.86	44.08	6.02	7780.12	8796.08	7720.84	8793.5	0.878017	756.96	989	699.2	986.42	0.708826	1764.72	3132.98	1704.68	3130.4	0.544557	312.36	560.72	253.08	558.14	0.453435	3230.76	3175.12	3173	3172.54	1.00014	1071.6	1065.54	1011.56	1062.96	0.951644
38.76	-12.9	63.08	3.44	31.92	-4.3	3263.44	4869.32	3204.16	4866.74	0.658379	10003.9	8209.56	9946.14	8206.98	1.21191	7571.12	4923.5	7511.08	4920.92	1.52636	251.56	215	192.28	212.42	0.905188	11670.6	17631.7	11612.8	17629.1	0.658731	463.6	307.02	403.56	304.44	1.32558
43.32	-36.12	71.44	-1.72	44.08	-30.1	728.84	1345.04	669.56	1342.46	0.498756	11127.2	6620.28	11069.4	6617.7	1.6727	2101.4	3539.76	2041.36	3537.18	0.577115	4791.04	5743.08	4731.76	5740.5	0.824277	3790.88	3000.54	3733.12	2997.96	1.24522	355.68	350.02	295.64	347.44	0.85091
39.52	-4.3	65.36	-14.62	80.56	14.62	996.36	2856.06	937.08	2853.48	0.328399	6747.28	5020.68	6689.52	5018.1	1.33308	1474.4	3030.64	1414.36	3028.06	0.467085	1156.72	1733.76	1097.44	1731.18	0.633926	2591.6	2244.6	2533.84	2242.02	1.13016	6439.48	7701.3	6379.44	7698.72	0.828636
27.36	13.76	37.24	-18.06	11.4	-6.02	3519.56	3947.4	3460.28	3944.82	0.877171	367.84	1399.22	310.08	1396.64	0.222019	3409.36	5209.02	3349.32	5206.44	0.643303	971.28	1515.32	912	1512.74	0.60288	5507.72	5093.78	5449.96	5091.2	1.07047	354.92	795.5	294.88	792.92	0.371891
24.32	3.44	35.72	-8.6	46.36	18.92	6735.88	5319.96	6676.6	5317.38	1.25562	6529.92	7812.24	6472.16	7809.66	0.828738	7265.6	9955.36	7205.56	9952.78	0.723975	1907.6	1583.26	1848.32	1580.68	1.16932	339.72	547.82	281.96	545.24	0.51713	1973.72	2095.82	1913.68	2093.24	0.914219
-23.56	10.32	38	18.06	36.48	23.22	5462.88	8249.12	5403.6	8246.54	0.655257	1891.64	1969.4	1833.88	1966.82	0.932409	682.48	1078.44	622.44	1075.86	0.578551	23484.8	12493.2	23425.5	12490.6	1.87545	332.12	438.6	274.36	436.02	0.629237	1221.32	1182.5	1161.28	1179.92	0.984202
69.92	12.9	57	-17.2	53.96	-18.06	13899.6	13250.9	13840.3	13248.3	1.04468	1094.4	2285.88	1036.64	2283.3	0.45401	1549.64	1646.04	1489.6	1643.46	0.90638	1472.12	1566.92	1412.84	1564.34	0.903154	3359.2	5645.9	3301.44	5643.32	0.585017	185.44	1810.3	125.4	1807.72	0.0693692
98.04	-12.04	50.92	1.72	17.48	-11.18	4561.52	3295.52	4502.24	3292.94	1.36724	4832.84	6885.16	4775.08	6882.58	0.693792	3559.84	4266.46	3499.8	4263.88	0.820802	560.88	555.56	501.6	552.98	0.907085	1631.72	2800.16	1573.96	2797.58	0.562615	15833.1	20372.5	15773.1	20369.9	0.774331
98.04	4.3	46.36	-1.72	56.24	23.22	910.48	1229.8	851.2	1227.22	0.6936	5844.4	4842.66	5786.64	4840.08	1.19557	1881.76	4030.82	1821.72	4028.24	0.452237	3909.44	5909.92	3850.16	5907.34	0.651759	6257.84	12190.5	6200.08	12187.9	0.508707	3597.08	4435.02	3537.04	4432.44	0.797989
44.08	-12.9	95.76	-4.3	26.6	11.18	2639.48	3910.42	2580.2	3907.84	0.660262	1181.04	1983.16	1123.28	1980.58	0.567147	1949.4	1702.8	1889.36	1700.22	1.11124	413.44	685.42	354.16	682.84	0.518657	67.64	239.94	9.88	237.36	0.0416245	478.04	985.56	418	982.98	0.425238
74.48	19.78	60.8	12.9	44.84	-20.64	3059.76	2559.36	3000.48	2556.78	1.17354	20483.5	8741.9	20425.7	8739.32	2.33722	560.88	896.12	500.84	893.54	0.560512	6377.16	7080.38	6317.88	7077.8	0.892633	4856.4	7463.94	4798.64	7461.36	0.643132	513	728.42	452.96	725.84	0.624049
22.04	0	38	-12.04	71.44	2.58	1005.48	1486.94	946.2	1484.36	0.637446	2115.84	1711.4	2058.08	1708.82	1.20439	17140.3	8123.56	17080.3	8120.98	2.10323	849.68	1756.12	790.4	1753.54	0.450745	7942	7905.12	7884.24	7902.54	0.997684	518.32	1699.36	458.28	1696.78	0.270088
130.72	-12.9	53.96	-3.44	-4.56	-5.16	2066.44	2121.62	2007.16	2119.04	0.947203	1308.72	2567.96	1250.96	2565.38	0.487631	8207.24	10887.6	8147.2	10885	0.748478	2710.16	3828.72	2650.88	3826.14	0.692834	1130.88	4634.54	1073.12	4631.96	0.231677	12576.5	25331.3	12516.5	25328.7	0.494161
26.6	0	45.6	1.72	32.68	22.36	2705.6	4897.7	2646.32	4895.12	0.540604	2242	3274.02	2184.24	3271.44	0.667669	2276.2	4386	2216.16	4383.42	0.505578	951.52	1334.72	892.24	1332.14	0.669779	2634.92	4263.88	2577.16	4261.3	0.604783	806.36	1005.34	746.32	1002.76	0.744266
77.52	19.78	31.92	18.92	40.28	14.62	3170.72	5758.56	3111.44	5755.98	0.540558	1833.88	2277.28	1776.12	2274.7	0.780815	13363.8	13311.1	13303.8	13308.5	0.999642	423.32	912.46	364.04	909.88	0.400097	10575.4	9766.16	10517.6	9763.58	1.07723	218.88	390.44	158.84	387.86	0.409529
78.28	-18.92	63.84	-12.9	72.96	13.76	1036.64	1394.06	977.36	1391.48	0.702389	213.56	329.38	155.8	326.8	0.476744	7488.28	7669.48	7428.24	7666.9	0.968871	119.32	115.24	60.04	112.66	0.532931	4440.68	4970.8	4382.92	4968.22	0.882191	35394.7	26928.3	35334.7	26925.7	1.3123
70.68	-4.3	76	-12.04	83.6	9.46	25268.5	14369.7	25209.2	14367.1	1.75465	621.68	2473.36	563.92	2470.78	0.228236	3986.2	6149.86	3926.16	6147.28	0.638682	8315.16	12525	8255.88	12522.4	0.659288	2974.64	3678.22	2916.88	3675.64	0.793571	4677.04	9625.12	4617	9622.54	0.479811
78.28	-21.5	19	18.92	54.72	21.5	96.52	221.88	37.24	219.3	0.169813	2435.8	5125.6	2378.04	5123.02	0.464187	3859.28	3712.62	3799.24	3710.04	1.02404	475	876.34	415.72	873.76	0.475783	893	2469.92	835.24	2467.34	0.338518	1586.12	3678.22	1526.08	3675.64	0.415188
56.24	-14.62	57	19.78	37.24	22.36	173.28	246.82	114	244.24	0.466754	380.76	482.46	323	479.88	0.673085	1023.72	454.08	963.68	451.5	2.1344	11461.6	30348.5	11402.3	30345.9	0.375745	512.24	984.7	454.48	982.12	0.462754	1736.6	2094.96	1676.56	2092.38	0.801269
71.44	0.86	59.28	-6.02	16.72	-7.74	2357.52	2296.2	2298.24	2293.62	1.00201	23291.7	20960.8	23233.9	20958.2	1.10858	1208.4	1089.62	1148.36	1087.04	1.05641	8496.04	7765.8	8436.76	7763.22	1.08676	482.6	483.32	424.84	480.74	0.883721	2258.72	3165.66	2198.68	3163.08	0.695107
32.68	-11.18	32.68	-4.3	19	-18.06	5790.44	7470.82	5731.16	7468.24	0.767404	8818.28	7292.8	8760.52	7290.22	1.20168	7926.8	9424.74	7866.76	9422.16	0.834921	10075.3	13549.3	10016	13546.7	0.739369	1884.04	1938.44	1826.28	1935.86	0.943395	409.64	713.8	349.6	711.22	0.49155
78.28	10.32	33.44	-9.46	85.12	0.86	1462.24	4336.98	1402.96	4334.4	0.32368	2353.72	1793.1	2295.96	1790.52	1.28229	6258.6	2328.88	6198.56	2326.3	2.66456	5104.92	7313.44	5045.64	7310.86	0.690157	8851.72	5415.42	8793.96	5412.84	1.62465	2770.96	2573.12	2710.92	2570.54	1.05461
59.28	12.9	38.76	7.74	22.8	20.64	6885.6	5978.72	6826.32	5976.14	1.14226	4440.68	4548.54	4382.92	4545.96	0.964135	9684.68	19251.1	9624.64	19248.5	0.50002	9009.8	8766.84	8950.52	8764.26	1.02125	3898.04	4364.5	3840.28	4361.92	0.88041	627	711.22	566.96	708.64	0.800068
88.16	24.94	31.16	24.08	55.48	9.46	5429.44	8541.52	5370.16	8538.94	0.628902	7118.92	11537.8	7061.16	11535.2	0.612139	368.6	439.46	308.56	436.88	0.706281	1668.2	5743.08	1608.92	5740.5	0.280275	22837.2	16116.4	22779.4	16113.8	1.41366	10773.8	6960.84	10713.8	6958.26	1.53972
47.12	0.86	34.96	30.96	32.68	-40.42	15494.9	21312.5	15435.6	21309.9	0.72434	9497.72	3375.5	9439.96	3372.92	2.79875	595.84	1271.94	535.8	1269.36	0.422102	3090.92	4248.4	3031.64	4245.82	0.714029	1255.52	2930.88	1197.76	2928.3	0.409029	937.08	1192.82	877.04	1190.24	0.73686
62.32	10.32	60.8	-25.8	23.56	-19.78	2075.56	2077.76	2016.28	2075.18	0.971617	1141.52	1358.8	1083.76	1356.22	0.799103	1892.4	3946.54	1832.36	3943.96	0.464599	12684.4	14946.8	12625.1	14944.2	0.844816	2149.28	2818.22	2091.52	2815.64	0.742822	661.96	920.2	601.92	917.62	0.655958
51.68	-12.04	4.56	0	39.52	24.08	506.92	1723.44	447.64	1720.86	0.260126	4208.88	5619.24	4151.12	5616.66	0.739073	246.24	733.58	186.2	731	0.25472	5166.48	5853.16	5107.2	5850.58	0.872939	174.04	154.8	116.28	152.22	0.763894	2799.84	4594.12	2739.8	4591.54	0.596706
25.84	12.9	93.48	16.34	69.16	3.44	76	126.42	16.72	123.84	0.135013	1048.04	1625.4	990.28	1622.82	0.610222	260.68	364.64	200.64	362.06	0.554162	874	1243.56	814.72	1240.98	0.656513	10544.2	8784.04	10486.4	8781.46	1.19416	5839.84	9953.64	5779.8	9951.06	0.580823
31.16	-10.32	28.88	4.3	95	0.86	2435.04	2449.28	2375.76	2446.7	0.971006	351.88	430	294.12	427.42	0.688129	18672.4	10873.8	18612.4	10871.2	1.71208	4080.44	5168.6	4021.16	5166.02	0.778386	4485.52	3734.12	4427.76	3731.54	1.18658	1076.16	1415.56	1016.12	1412.98	0.719133
86.64	-5.16	21.28	-18.06	89.68	6.02	494	890.96	434.72	888.38	0.48934	370.12	655.32	312.36	652.74	0.478537	4024.96	5306.2	3964.92	5303.62	0.747587	34747.2	40050.2	34687.9	40047.6	0.866167	686.28	417.1	628.52	414.52	1.51626	4769.76	7160.36	4709.72	7157.78	0.657986
98.04	13.76	53.96	-14.62	34.96	-16.34	2090.76	2103.56	2031.48	2100.98	0.96692	22537	6063.86	22479.2	6061.28	3.70866	8959.64	5753.4	8899.6	5750.82	1.54754	772.92	1702.8	713.64	1700.22	0.419734	2352.2	4016.2	2294.44	4013.62	0.571663	2098.36	680.26	2038.32	677.68	3.00779
82.08	21.5	73.72	-14.62	82.08	22.36	870.2	1847.28	810.92	1844.7	0.439595	832.96	1498.12	775.2	1495.54	0.518341	590.52	679.4	530.48	676.82	0.783783	889.96	659.62	830.68	657.04	1.26428	5814	5223.64	5756.24	5221.06	1.1025	8237.64	9623.4	8177.6	9620.82	0.84999
64.6	-2.58	42.56	6.02	71.44	4.3	860.32	2731.36	801.04	2728.78	0.293552	1336.84	1124.02	1279.08	1121.44	1.14057	13147.2	5343.18	13087.2	5340.6	2.4505	9465.04	9120.3	9405.76	9117.72	1.03159	212.8	356.9	155.04	354.32	0.437571	8325.8	16620.4	8265.76	16617.8	0.497403
31.16	6.88	41.04	-9.46	47.88	-22.36	2547.52	3796.9	2488.24	3794.32	0.65578	9021.2	15363.9	8963.44	15361.3	0.583507	15963	8276.64	15903	8274.06	1.92203	4419.4	4648.3	4360.12	4645.72	0.938524	1912.16	1977.14	1854.4	1974.56	0.939146	3261.16	5323.4	3201.12	5320.82	0.601622
53.2	-7.74	45.6	-18.06	31.16	-0.86	10738	7347.84	10678.7	7345.26	1.45382	832.96	840.22	775.2	837.64	0.925457	3457.24	3186.3	3397.2	3183.72	1.06705	12261.1	8695.46	12201.8	8692.88	1.40366	423.32	583.94	365.56	581.36	0.628801	273.6	286.38	213.56	283.8	0.752502
28.88	-9.46	48.64	3.44	83.6	-6.02	12413.1	10666.6	12353.8	10664	1.15846	9813.12	20204.8	9755.36	20202.2	0.482886	1456.16	5139.36	1396.12	5136.78	0.271789	685.52	325.94	626.24	323.36	1.93667	3382.76	4035.98	3325	4033.4	0.824367	5757	5187.52	5696.96	5184.94	1.09875
44.08	19.78	105.64	-8.6	28.12	-25.8	631.56	581.36	572.28	578.78	0.988769	1006.24	580.5	948.48	577.92	1.6412	2195.64	2277.28	2135.6	2274.7	0.938849	2376.52	2702.12	2317.24	2699.54	0.858383	4624.6	7648.84	4566.84	7646.26	0.597265	1954.72	1920.38	1894.68	1917.8	0.987945
49.4	-13.76	52.44	24.08	25.08	-6.88	1756.36	1577.24	1697.08	1574.66	1.07774	676.4	393.88	618.64	391.3	1.58099	20808	14377.5	20748	14374.9	1.44334	4457.4	5362.1	4398.12	5359.52	0.820618	11504.9	4880.5	11447.1	4877.92	2.34673	380	302.72	319.96	300.14	1.06604
22.8	-10.32	42.56	-2.58	38.76	-15.48	4397.36	1270.22	4338.08	1267.64	3.42217	4969.64	6140.4	4911.88	6137.82	0.800265	7445.72	7898.24	7385.68	7895.66	0.93541	4366.2	3463.22	4306.92	3460.64	1.24454	1386.24	2285.88	1328.48	2283.3	0.581825	21874.3	18693.8	21814.3	18691.2	1.16709
51.68	-1.72	25.08	-3.44	27.36	12.04	1057.92	412.8	998.64	410.22	2.4344	587.48	2878.42	529.72	2875.84	0.184197	204.44	222.74	144.4	220.16	0.655887	9908.12	6344.22	9848.84	6341.64	1.55304	11723	10063.7	11665.2	10061.1	1.15944	2038.32	3844.2	1978.28	3841.62	0.51496
31.16	-24.08	42.56	11.18	-1.52	-21.5	860.32	1189.38	801.04	1186.8	0.674958	112.48	137.6	54.72	135.02	0.405273	924.92	576.2	864.88	573.62	1.50776	312.36	113.52	253.08	110.94	2.28123	586.72	742.18	528.96	739.6	0.715197	9707.48	15604.7	9647.44	15602.1	0.618342
42.56	-2.58	61.56	12.9	-13.68	-6.02	1013.84	217.58	954.56	215	4.43981	10583	8571.62	10525.2	8569.04	1.22829	1348.24	1416.42	1288.2	1413.84	0.911136	603.44	555.56	544.16	552.98	0.98405	1062.48	961.48	1004.72	958.9	1.04778	547.96	564.16	487.92	561.58	0.868834
77.52	-1.72	28.12	-25.8	39.52	18.06	7431.28	4171.86	7372	4169.28	1.76817	3609.24	7801.92	3551.48	7799.34	0.455356	1361.92	1571.22	1301.88	1568.64	0.829942	372.4	784.32	313.12	781.74	0.400542	5928	12345.3	5870.24	12342.7	0.475603	8733.92	13083.2	8673.88	13080.6	0.663109
45.6	-20.64	12.92	-2.58	3.8	-17.2	3008.84	2376.18	2949.56	2373.6	1.24265	7343.12	11056.2	7285.36	11053.6	0.659093	710.6	738.74	650.56	736.16	0.883721	6601.36	5006.92	6542.08	5004.34	1.30728	3488.4	5013.8	3430.64	5011.22	0.684592	416.48	253.7	356.44	251.12	1.4194
37.24	0	28.12	-5.16	-22.8	-1.72	5728.88	6667.58	5669.6	6665	0.850653	697.68	1389.76	639.92	1387.18	0.46131	4185.32	3794.32	4125.28	3791.74	1.08796	2460.12	3349.7	2400.84	3347.12	0.717285	2037.56	1924.68	1979.8	1922.1	1.03002	12810.6	20858.4	12750.6	20855.8	0.611367
46.36	-4.3	87.4	5.16	36.48	-7.74	14215	4060.06	14155.7	4057.48	3.4888	608.76	1374.28	551	1371.7	0.401691	2922.2	2012.4	2862.16	2009.82	1.42409	9340.4	11613.4	9281.12	11610.8	0.799351	1295.8	2211.92	1238.04	2209.34	0.560366	1011.56	1125.74	951.52	1123.16	0.847181
55.48	6.02	87.4	-12.9	39.52	12.9	2664.56	6066.44	2605.28	6063.86	0.429641	18486.2	14544.3	18428.4	14541.7	1.26728	829.16	669.08	769.12	666.5	1.15397	1786.76	5600.32	1727.48	5597.74	0.308603	8787.88	9806.58	8730.12	9804	0.890465	6410.6	7063.18	6350.56	7060.6	0.899436
64.6	13.76	62.32	26.66	68.4	-29.24	547.2	1725.16	487.92	1722.58	0.28325	10207.6	6348.52	10149.8	6345.94	1.59942	145.92	172.86	85.88	170.28	0.504346	10535.1	6767.34	10475.8	6764.76	1.54859	2725.36	3954.28	2667.6	3951.7	0.675051	195.32	120.4	135.28	117.82	1.14819
66.88	10.32	47.12	-12.04	-8.36	6.02	623.2	791.2	563.92	788.62	0.715072	9386.76	3716.92	9329	3714.34	2.51162	7669.16	6949.66	7609.12	6947.08	1.0953	11609	13250.9	11549.7	13248.3	0.871788	12036.9	9115.14	11979.1	9112.56	1.31457	528.2	592.54	468.16	589.96	0.793545
38	-2.58	59.28	-6.88	110.2	12.9	179.36	254.56	120.08	251.98	0.476546	301.72	698.32	243.96	695.74	0.350648	3132.72	4114.24	3072.68	4111.66	0.747309	2683.56	3066.76	2624.28	3064.18	0.856438	707.56	1341.6	649.8	1339.02	0.48528	515.28	737.88	455.24	735.3	0.619121
125.4	4.3	76	6.02	122.36	27.52	2767.16	2617.84	2707.88	2615.26	1.03542	3374.4	3709.18	3316.64	3706.6	0.894793	461.32	571.04	401.28	568.46	0.705907	8218.64	4889.1	8159.36	4886.52	1.66977	1863.52	4496.94	1805.76	4494.36	0.401784	456.76	798.94	396.72	796.36	0.498167
37.24	-7.74	41.8	-12.9	69.16	16.34	5006.12	6489.56	4946.84	6486.98	0.76258	1327.72	1871.36	1269.96	1868.78	0.679566	5111	3378.08	5050.96	3375.5	1.49636	7575.68	10102.4	7516.4	10099.8	0.744211	2715.48	2626.44	2657.72	2623.86	1.0129	4436.88	4410.94	4376.84	4408.36	0.99285
54.72	-19.78	52.44	15.48	57.76	15.48	10218.2	6326.16	10158.9	6323.58	1.60651	5707.6	3698	5649.84	3695.42	1.52888	376.2	368.94	316.16	366.36	0.862976	5533.56	8478.74	5474.28	8476.16	0.645844	9686.2	12639.4	9628.44	12636.8	0.761935	4389	9245	4328.96	9242.42	0.468379
32.68	-0.86	57	28.38	61.56	-15.48	1493.4	1372.56	1434.12	1369.98	1.04682	494	509.12	436.24	506.54	0.861215	3469.4	4316.34	3409.36	4313.76	0.790345	991.04	3360.02	931.76	3357.44	0.277521	2337.76	3524.28	2280	3521.7	0.647415	12276.3	9337.02	12216.3	9334.44	1.30873
28.88	0.86	86.64	10.32	16.72	0	864.88	870.32	805.6	867.74	0.928389	5752.44	7334.94	5694.68	7332.36	0.77665	1618.04	507.4	1558	504.82	3.08625	2815.8	2831.12	2756.52	2828.54	0.974538	50.16	221.88	-7.6	219.3	-0.0346557	849.68	739.6	789.64	737.02	1.0714
34.2	-3.44	73.72	-8.6	0	26.66	3147.16	2981.62	3087.88	2979.04	1.03654	2614.4	4010.18	2556.64	4007.6	0.637948	8524.16	7660.02	8464.12	7657.44	1.10535	5389.92	5744.8	5330.64	5742.22	0.928324	1083.76	1544.56	1026	1541.98	0.665378	2189.56	4778.16	2129.52	4775.58	0.445919
12.92	-9.46	69.16	11.18	212.04	-8.6	17677.6	7448.46	17618.3	7445.88	2.36618	1356.6	2199.88	1298.84	2197.3	0.591107	3133.48	7546.5	3073.44	7543.92	0.407406	6711.56	5410.26	6652.28	5407.68	1.23015	3082.56	2905.94	3024.8	2903.36	1.04183	1307.96	3367.76	1247.92	3365.18	0.370833
15.96	10.32	53.96	9.46	71.44	-24.08	455.24	1111.12	395.96	1108.54	0.357191	802.56	859.14	744.8	856.56	0.869525	784.32	1247.86	724.28	1245.28	0.58162	1377.88	2361.56	1318.6	2358.98	0.55897	6764.76	13962.1	6707	13959.5	0.480461	373.92	497.94	313.88	495.36	0.63364
100.32	-11.18	72.96	-11.18	33.44	-7.74	20852.9	15056	20793.6	15053.4	1.38132	12762.7	2042.5	12704.9	2039.92	6.22816	4834.36	4210.56	4774.32	4207.98	1.13459	538.84	1191.1	479.56	1188.52	0.403493	1073.88	994.16	1016.12	991.58	1.02475	403.56	1301.18	343.52	1298.6	0.264531
75.24	6.02	190.76	11.18	43.32	-4.3	859.56	2718.46	800.28	2715.88	0.294667	1560.28	2240.3	1502.52	2237.72	0.671451	1618.8	1765.58	1558.76	1763	0.884152	3757.44	3418.5	3698.16	3415.92	1.08262	2280.76	995.88	2223	993.3	2.23799	878.56	1055.22	818.52	1052.64	0.777588
61.56	-11.18	56.24	-32.68	50.16	-21.5	7730.72	9032.58	7671.44	9030	0.84955	689.32	404.2	631.56	401.62	1.57253	8778.76	12185.3	8718.72	12182.7	0.715663	7973.16	5809.3	7913.88	5806.72	1.36288	9992.48	11737.3	9934.72	11734.7	0.846609	1665.16	1484.36	1605.12	1481.78	1.08324
65.36	-14.62	52.44	-17.2	20.52	-13.76	3299.92	4996.6	3240.64	4994.02	0.648904	9695.32	5516.9	9637.56	5514.32	1.74773	100.32	130.72	40.28	128.14	0.314344	3527.16	5570.22	3467.88	5567.64	0.622864	5297.2	3803.78	5239.44	3801.2	1.37836	8649.56	5719	8589.52	5716.42	1.5026
65.36	2.58	60.04	-10.32	-0.76	-15.48	7254.2	4590.68	7194.92	4588.1	1.56817	1896.2	2285.02	1838.44	2282.44	0.805471	1151.4	2350.38	1091.36	2347.8	0.464844	2514.84	3507.94	2455.56	3505.36	0.700516	2036.04	1515.32	1978.28	1512.74	1.30775	707.56	1008.78	647.52	1006.2	0.64353
82.84	12.04	38	-1.72	-0.76	-6.88	3267.24	2260.08	3207.96	2257.5	1.42102	4100.96	4935.54	4043.2	4932.96	0.81963	224.2	381.84	164.16	379.26	0.432843	4813.08	5050.78	4753.8	5048.2	0.941682	4309.2	7593.8	4251.44	7591.22	0.560047	1682.64	1631.42	1622.6	1628.84	0.996169
79.8	12.9	66.12	49.02	76	-10.32	5556.36	7955	5497.08	7952.42	0.691246	9820.72	13481.4	9762.96	13478.8	0.724319	630.8	643.28	570.76	640.7	0.890838	40.28	559	-19	556.42	-0.0341469	889.2	2401.98	831.44	2399.4	0.34652	4372.28	2799.3	4312.24	2796.72	1.54189
129.96	-5.16	91.96	54.18	234.08	12.04	4333.52	5504.86	4274.24	5502.28	0.776813	766.84	1092.2	709.08	1089.62	0.650759	6124.08	6379.48	6064.04	6376.9	0.950939	6580.84	7242.06	6521.56	7239.48	0.900833	523.64	512.56	465.88	509.98	0.913526	3923.12	3107.18	3863.08	3104.6	1.24431
35.72	-13.76	39.52	20.64	81.32	19.78	7965.56	11763.1	7906.28	11760.5	0.672273	4392.8	4213.14	4335.04	4210.56	1.02956	1139.24	2082.92	1079.2	2080.34	0.518761	2546	3163.94	2486.72	3161.36	0.786598	11631.8	12156.1	11574	12153.5	0.95232	6485.84	6855.92	6425.8	6853.34	0.937616
73.72	-11.18	75.24	23.22	67.64	-1.72	2990.6	3709.18	2931.32	3706.6	0.790838	5395.24	614.9	5337.48	612.32	8.71681	22540.8	24324.2	22480.8	24321.6	0.924312	294.12	596.84	234.84	594.26	0.395181	2748.16	7462.22	2690.4	7459.64	0.360661	4411.04	6634.04	4351	6631.46	0.656115
73.72	-17.2	36.48	18.92	9.88	48.16	8721.76	8404.78	8662.48	8402.2	1.03098	2090.76	1874.8	2033	1872.22	1.08588	1868.08	3048.7	1808.04	3046.12	0.593555	1564.84	3119.22	1505.56	3116.64	0.483072	1182.56	2605.8	1124.8	2603.22	0.43208	15051.8	16174.9	14991.8	16172.3	0.927001
84.36	7.74	19	36.98	74.48	-10.32	4882.24	5618.38	4822.96	5615.8	0.85882	5876.32	6022.58	5818.56	6020	0.966538	3184.4	3728.1	3124.36	3725.52	0.838637	1856.68	2477.66	1797.4	2475.08	0.726199	2471.52	4117.68	2413.76	4115.1	0.586562	267.52	509.98	207.48	507.4	0.408908
61.56	19.78	45.6	-6.88	106.4	-2.58	4985.6	2021.86	4926.32	2019.28	2.43964	2851.52	2249.76	2793.76	2247.18	1.24323	3760.48	3194.9	3700.44	3192.32	1.15917	1810.32	2661.7	1751.04	2659.12	0.658504	4718.84	7224.86	4661.08	7222.28	0.645375	209	178.88	148.96	176.3	0.844923
122.36	16.34	59.28	16.34	74.48	0	11031.4	7519.84	10972.1	7517.26	1.45959	1869.6	2101.84	1811.84	2099.26	0.863085	3045.32	5335.44	2985.28	5332.86	0.55979	347.32	263.16	288.04	260.58	1.10538	2113.56	2458.74	2055.8	2456.16	0.836998	2144.72	2336.62	2084.68	2334.04	0.893164
13.68	27.52	62.32	19.78	10.64	-7.74	6041.24	3201.78	5981.96	3199.2	1.86983	5398.28	5055.08	5340.52	5052.5	1.05701	2805.92	7346.98	2745.88	7344.4	0.373874	2422.12	2163.76	2362.84	2161.18	1.09331	1553.44	1268.5	1495.68	1265.92	1.1815	11439.5	14686.2	11379.5	14683.6	0.774976
75.24	25.8	79.04	-16.34	-2.28	-5.16	5099.6	7840.62	5040.32	7838.04	0.643059	1805	4045.44	1747.24	4042.86	0.432179	2684.32	10043.9	2624.28	10041.3	0.261348	8806.12	9796.26	8746.84	9793.68	0.893111	117.8	411.08	60.04	408.5	0.146977	329.84	460.96	269.8	458.38	0.588595
88.92	3.44	52.44	5.16	-4.56	7.74	5013.72	5142.8	4954.44	5140.22	0.963858	903.64	1578.96	845.88	1576.38	0.536597	225.72	195.22	165.68	192.64	0.86005	2022.36	5084.32	1963.08	5081.74	0.386301	400.52	650.16	342.76	647.58	0.529294	864.88	817.86	804.84	815.28	0.987195
69.16	3.44	25.08	-7.74	-30.4	-19.78	12777.9	2803.6	12718.6	2801.02	4.54071	9116.2	6441.4	9058.44	6438.82	1.40685	7952.64	5526.36	7892.6	5523.78	1.42884	1805	1289.14	1745.72	1286.56	1.35689	3463.32	2614.4	3405.56	2611.82	1.3039	303.24	358.62	243.2	356.04	0.683069
50.92	7.74	91.2	9.46	13.68	-6.88	7438.12	6370.02	7378.84	6367.44	1.15884	8692.88	10382.8	8635.12	10380.2	0.831882	323.76	345.72	263.72	343.14	0.768549	3030.88	5050.78	2971.6	5048.2	0.588645	111.72	137.6	53.96	135.02	0.399644	2250.36	2217.08	2190.32	2214.5	0.989081
63.84	-5.16	27.36	-5.16	6.08	6.88	350.36	830.76	291.08	828.18	0.351469	17752.1	23029.1	17694.3	23026.5	0.768433	279.68	220.16	219.64	217.58	1.00947	137.56	185.76	78.28	183.18	0.427339	13875.3	27672.2	13817.5	27669.6	0.499376	4396.6	6870.54	4336.56	6867.96	0.631419
33.44	9.46	101.08	-24.94	33.44	20.64	8158.6	1701.94	8099.32	1699.36	4.7661	3850.16	3663.6	3792.4	3661.02	1.03589	17002	8866.6	16942	8864.02	1.91132	17996	30244.5	17936.7	30241.9	0.593108	7346.92	10394.8	7289.16	10392.2	0.701405	16098.3	11931.6	16038.3	11929	1.34447
45.6	23.22	85.12	12.04	49.4	18.06	4401.92	4572.62	4342.64	4570.04	0.950241	13071.2	7990.26	13013.4	7987.68	1.62919	17016.4	4509.84	16956.4	4507.26	3.76201	1260.84	1739.78	1201.56	1737.2	0.691665	124.64	156.52	66.88	153.94	0.434455	545.68	1100.8	485.64	1098.22	0.442206
43.32	-18.06	95.76	1.72	1.52	3.44	3582.64	3713.48	3523.36	3710.9	0.949462	381.52	221.02	323.76	218.44	1.48215	2162.96	2254.06	2102.92	2251.48	0.934017	6097.48	7767.52	6038.2	7764.94	0.777624	935.56	809.26	877.8	806.68	1.08816	4662.6	4067.8	4602.56	4065.22	1.13218
56.24	16.34	61.56	8.6	93.48	27.52	7951.12	2573.12	7891.84	2570.54	3.07011	1444	1818.9	1386.24	1816.32	0.763214	1481.24	2378.76	1421.2	2376.18	0.598103	1202.32	2845.74	1143.04	2843.16	0.402032	172.52	176.3	114.76	173.72	0.660603	871.72	1442.22	811.68	1439.64	0.563808
48.64	8.6	64.6	10.32	29.64	0	3774.92	5262.34	3715.64	5259.76	0.706428	6729.04	8609.46	6671.28	8606.88	0.77511	10222.8	10388.8	10162.8	10386.2	0.978485	5193.84	6434.52	5134.56	6431.94	0.798291	17591.7	17791.7	17533.9	17789.1	0.985655	163.4	1175.62	103.36	1173.04	0.0881129
11.4	-14.62	60.8	2.58	73.72	-29.24	895.28	1086.18	836	1083.6	0.771502	4961.28	4376.54	4903.52	4373.96	1.12107	1204.6	2125.92	1144.56	2123.34	0.539038	10809.5	21821.6	10750.2	21819	0.492699	3215.56	2085.5	3157.8	2082.92	1.51604	3524.12	5527.22	3464.08	5524.64	0.627024
43.32	5.16	44.08	25.8	24.32	-34.4	325.28	184.04	266	181.46	1.46589	5016.76	7506.08	4959	7503.5	0.660892	807.12	1018.24	747.08	1015.66	0.735561	11239.6	7370.2	11180.3	7367.62	1.51749	17386.5	49592.8	17328.7	49590.2	0.349439	3262.68	3640.38	3202.64	3637.8	0.880378
60.8	-10.32	69.16	3.44	78.28	-30.96	852.72	1124.88	793.44	1122.3	0.706977	1805	4183.04	1747.24	4180.46	0.417954	307.8	657.9	247.76	655.32	0.378075	484.88	635.54	425.6	632.96	0.672396	636.12	1042.32	578.36	1039.74	0.556254	6309.52	5237.4	6249.48	5234.82	1.19383
57	24.94	39.52	-5.16	20.52	-10.32	1831.6	1937.58	1772.32	1935	0.915928	1276.8	875.48	1219.04	872.9	1.39654	3239.88	3599.96	3179.84	3597.38	0.883932	2352.2	5804.14	2292.92	5801.56	0.395225	627.76	713.8	570	711.22	0.80144	326.8	345.72	266.76	343.14	0.777409
41.8	12.04	29.64	18.92	72.96	-13.76	25913	12309.2	25853.7	12306.6	2.1008	1260.08	1830.08	1202.32	1827.5	0.657904	389.12	368.08	329.08	365.5	0.900356	2703.32	3833.02	2644.04	3830.44	0.690271	2699.52	2671.16	2641.76	2668.58	0.98995	145.92	197.8	85.88	195.22	0.439914
66.12	11.18	147.44	-0.86	41.8	5.16	2592.36	6407	2533.08	6404.42	0.395521	1318.6	1922.96	1260.84	1920.38	0.656558	2505.72	2554.2	2445.68	2551.62	0.958481	1183.32	2862.08	1124.04	2859.5	0.39309	382.28	184.04	324.52	181.46	1.78838	6955.52	7648.84	6895.48	7646.26	0.901811
110.2	-8.6	34.2	-18.06	14.44	-4.3	820.04	831.62	760.76	829.04	0.91764	227.24	754.22	169.48	751.64	0.22548	4881.48	11045	4821.44	11042.4	0.436629	10114.8	9171.9	10055.5	9169.32	1.09665	3832.68	8225.9	3774.92	8223.32	0.459051	2078.6	4342.14	2018.56	4339.56	0.465153
66.88	15.48	29.64	-24.94	54.72	-7.74	562.4	414.52	503.12	411.94	1.22134	12264.9	2690.08	12207.1	2687.5	4.54219	682.48	1299.46	622.44	1296.88	0.479952	1820.2	2595.48	1760.92	2592.9	0.679131	3228.48	1853.3	3170.72	1850.72	1.71324	1387.76	1761.28	1327.72	1758.7	0.754944
108.68	6.02	28.12	-3.44	19	6.88	1254	933.96	1194.72	931.38	1.28274	4202.04	1264.2	4144.28	1261.62	3.28489	61.56	367.22	1.52	364.64	0.00416849	1903.8	2395.1	1844.52	2392.52	0.770953	7274.72	5238.26	7216.96	5235.68	1.37842	2140.92	2432.08	2080.88	2429.5	0.856505
60.04	2.58	20.52	-12.9	47.88	4.3	2363.6	4779.88	2304.32	4777.3	0.482348	690.84	942.56	633.08	939.98	0.673504	763.8	1779.34	703.76	1776.76	0.396092	9565.36	6371.74	9506.08	6369.16	1.49252	7151.6	13429.8	7093.84	13427.2	0.528318	458.28	755.08	398.24	752.5	0.529223
87.4	15.48	3.04	-29.24	57.76	-7.74	3453.44	4932.1	3394.16	4929.52	0.688538	509.96	715.52	452.2	712.94	0.634275	3134.24	2924	3074.2	2921.42	1.0523	574.56	696.6	515.28	694.02	0.742457	3433.68	9712.84	3375.92	9710.26	0.347665	291.84	421.4	231.8	418.82	0.55346
32.68	6.02	38.76	0	20.52	27.52	24403.6	9835.82	24344.3	9833.24	2.47572	3066.6	3467.52	3008.84	3464.94	0.868367	6423.52	10793.9	6363.48	10791.3	0.589685	4084.24	8282.66	4024.96	8280.08	0.486102	4706.68	6986.64	4648.92	6984.06	0.665647	4803.96	7967.04	4743.92	7964.46	0.595636
72.2	-3.44	74.48	0	-32.68	39.56	4620.8	4464.26	4561.52	4461.68	1.02238	31366	15740.6	31308.2	15738	1.98934	5407.4	10180.7	5347.36	10178.1	0.525378	2907	2301.36	2847.72	2298.78	1.2388	1552.68	3038.38	1494.92	3035.8	0.49243	18762.9	13155.4	18702.9	13152.8	1.42197
31.16	18.06	95	9.46	63.84	-5.16	2838.6	2889.6	2779.32	2887.02	0.962695	14182.4	17870.8	14124.6	17868.2	0.790489	6998.08	5931.42	6938.04	5928.84	1.17022	4911.12	8472.72	4851.84	8470.14	0.572817	1765.48	2766.62	1707.72	2764.04	0.617835	1048.04	1364.82	988	1362.24	0.725276
111.72	16.34	37.24	12.9	101.08	23.22	241.68	250.26	182.4	247.68	0.736434	2822.64	2716.74	2764.88	2714.16	1.01869	2042.12	4922.64	1982.08	4920.06	0.402857	500.84	8601.72	441.56	8599.14	0.0513493	411.92	482.46	354.16	479.88	0.738018	11989	13330	11929	13327.4	0.895069
101.84	16.34	60.8	18.06	70.68	22.36	280.44	266.6	221.16	264.02	0.837664	11140.8	8354.04	11083	8351.46	1.32708	578.36	581.36	518.32	578.78	0.895539	8038.52	10185.8	7979.24	10183.2	0.783567	16549.8	14530.6	16492	14528	1.13519	2903.2	3497.62	2843.16	3495.04	0.813484
43.32	31.82	16.72	15.48	31.16	34.4	6297.36	7526.72	6238.08	7524.14	0.829075	1641.6	1763.86	1583.84	1761.28	0.899255	10253.2	12990.3	10193.2	12987.7	0.784831	2314.2	2567.96	2254.92	2565.38	0.878981	3913.24	5481.64	3855.48	5479.06	0.703675	2757.28	6998.68	2697.24	6996.1	0.385535
54.72	-16.34	57.76	46.44	37.24	16.34	1892.4	3130.4	1833.12	3127.82	0.58607	485.64	348.3	427.88	345.72	1.23765	2578.68	2227.4	2518.64	2224.82	1.13206	15029	11040.7	14969.7	11038.1	1.35618	103.36	150.5	45.6	147.92	0.308275	1079.96	1369.98	1019.92	1367.4	0.745883
41.8	3.44	46.36	-18.06	88.16	10.32	1153.68	315.62	1094.4	313.04	3.49604	1466.04	3072.78	1408.28	3070.2	0.458693	11273.8	13231.1	11213.8	13228.5	0.847696	2742.08	4667.22	2682.8	4664.64	0.575135	2496.6	4121.12	2438.84	4118.54	0.592161	1037.4	1104.24	977.36	1101.66	0.88717
61.56	17.2	43.32	-6.02	0	1.72	12610.7	10713	12551.4	10710.4	1.17189	5737.24	8710.94	5679.48	8708.36	0.652187	214.32	208.98	154.28	206.4	0.747481	2090.76	3627.48	2031.48	3624.9	0.560424	449.16	644.14	391.4	641.56	0.610075	6346.76	7560.26	6286.72	7557.68	0.831832
68.4	-31.82	38	6.88	72.2	-0.86	513.76	686.28	454.48	683.7	0.664736	4558.48	6923	4500.72	6920.42	0.650354	5217.4	4418.68	5157.36	4416.1	1.16785	2922.2	3150.18	2862.92	3147.6	0.909556	9819.2	6892.9	9761.44	6890.32	1.41669	674.88	1012.22	614.84	1009.64	0.60897
66.12	-7.74	77.52	2.58	42.56	-0.86	148.96	594.26	89.68	591.68	0.151568	1954.72	2451	1896.96	2448.42	0.774769	1256.28	1826.64	1196.24	1824.06	0.655812	1044.24	1919.52	984.96	1916.94	0.513819	3843.32	5805	3785.56	5802.42	0.652411	924.92	1431.04	864.88	1428.46	0.605463
32.68	16.34	54.72	6.02	43.32	-22.36	2627.32	4468.56	2568.04	4465.98	0.575023	361	304.44	303.24	301.86	1.00457	6155.24	5882.4	6095.2	5879.82	1.03663	2476.84	4582.08	2417.56	4579.5	0.527909	4290.2	5665.68	4232.44	5663.1	0.747372	4961.28	8397.04	4901.24	8394.46	0.583866
56.24	3.44	63.84	-18.92	44.84	12.04	10643.8	10581.4	10584.5	10578.8	1.00054	8749.88	6553.2	8692.12	6550.62	1.32692	15678.8	11363.2	15618.8	11360.6	1.37482	7707.16	6358.84	7647.88	6356.26	1.2032	397.48	957.18	339.72	954.6	0.355877	428.64	436.02	368.6	433.44	0.850406
60.8	23.22	21.28	0.86	37.24	22.36	5185.48	8224.18	5126.2	8221.6	0.623504	3204.92	2279.86	3147.16	2277.28	1.38198	8958.88	11370.1	8898.84	11367.5	0.78283	15469	6133.52	15409.7	6130.94	2.51344	420.28	826.46	362.52	823.88	0.440016	1040.44	1177.34	980.4	1174.76	0.834553
43.32	10.32	20.52	24.94	23.56	-9.46	12464	4756.66	12404.7	4754.08	2.60928	10202.2	5805	10144.4	5802.42	1.74831	1418.16	2002.94	1358.12	2000.36	0.678938	2585.52	1758.7	2526.24	1756.12	1.43853	2010.96	6860.22	1953.2	6857.64	0.284821	10176.4	15598.7	10116.4	15596.1	0.648646
57	1.72	11.4	1.72	48.64	0	4671.72	4677.54	4612.44	4674.96	0.986627	23592.7	21216.2	23534.9	21213.6	1.10943	6221.36	6110.3	6161.32	6107.72	1.00878	277.4	2709	218.12	2706.42	0.0805936	3221.64	2849.18	3163.88	2846.6	1.11146	4709.72	4584.66	4649.68	4582.08	1.01475
70.68	27.52	64.6	5.16	31.92	-13.76	5814	5725.02	5754.72	5722.44	1.00564	11243.4	7310.86	11185.6	7308.28	1.53054	28878.5	12585.2	28818.5	12582.6	2.29034	3976.32	7817.4	3917.04	7814.82	0.501232	328.32	435.16	270.56	432.58	0.625457	1060.2	1813.74	1000.16	1811.16	0.552221
47.12	-13.76	147.44	-5.16	41.8	10.32	3386.56	4022.22	3327.28	4019.64	0.827756	6107.36	10050.8	6049.6	10048.2	0.602057	1108.08	1237.54	1048.04	1234.96	0.848643	5399.04	5503.14	5339.76	5500.56	0.970767	3378.2	7066.62	3320.44	7064.04	0.470048	176.32	197.8	116.28	195.22	0.595636
60.04	-4.3	74.48	-9.46	15.96	22.36	12145.6	5414.56	12086.3	5411.98	2.23325	4492.36	7202.5	4434.6	7199.92	0.615924	11096	16882.7	11036	16880.1	0.653784	36348.5	16758.8	36289.2	16756.2	2.16572	7695.76	4993.16	7638	4990.58	1.53048	2446.44	2174.94	2386.4	2172.36	1.09853
81.32	-18.92	74.48	12.9	56.24	5.16	86.64	233.06	27.36	230.48	0.118709	4072.84	8854.56	4015.08	8851.98	0.45358	223.44	138.46	163.4	135.88	1.20253	635.36	885.8	576.08	883.22	0.65225	2626.56	3970.62	2568.8	3968.04	0.647373	1578.52	2115.6	1518.48	2113.02	0.71863
8.36	17.2	57	-6.02	10.64	11.18	728.84	681.12	669.56	678.54	0.986766	2140.92	3835.6	2083.16	3833.02	0.543477	7825.72	4759.24	7765.68	4756.66	1.63259	1494.92	1225.5	1435.64	1222.92	1.17394	1576.24	1223.78	1518.48	1221.2	1.24343	2229.08	2798.44	2169.04	2795.86	0.775804
50.92	1.72	46.36	11.18	72.2	9.46	541.88	496.22	482.6	493.64	0.977636	11297.4	7721.08	11239.6	7718.5	1.45619	92.72	228.76	32.68	226.18	0.144487	5066.16	6548.04	5006.88	6545.46	0.764939	1061.72	1567.78	1003.96	1565.2	0.641426	8006.6	7813.96	7946.56	7811.38	1.01731
57.76	20.64	49.4	-1.72	31.92	13.76	889.2	867.74	829.92	865.16	0.959268	34651.4	13995.6	34593.6	13993	2.47221	13524.2	21016.7	13464.2	21014.1	0.64072	528.2	626.94	468.92	624.36	0.751041	581.4	123.84	523.64	121.26	4.31832	14411.1	12912	14351.1	12909.4	1.11167
66.88	36.12	38.76	2.58	49.4	33.54	7151.6	6873.12	7092.32	6870.54	1.03228	4954.44	8480.46	4896.68	8477.88	0.577583	516.8	453.22	456.76	450.64	1.01358	3591.76	8306.74	3532.48	8304.16	0.425387	532	1374.28	474.24	1371.7	0.345732	14919.6	15960.7	14859.6	15958.1	0.93116
83.6	25.8	34.2	-5.16	51.68	30.96	2087.72	5235.68	2028.44	5233.1	0.387617	9337.36	10381.1	9279.6	10378.5	0.894116	3947.44	9050.64	3887.4	9048.06	0.429639	1507.08	2931.74	1447.8	2929.16	0.494271	1445.52	3483.86	1387.76	3481.28	0.398635	2368.92	3856.24	2308.88	3853.66	0.59914
15.96	9.46	21.28	-9.46	120.08	20.64	95	160.82	35.72	158.24	0.225733	13973.4	10916.8	13915.6	10914.2	1.275	18462.7	21602.3	18402.7	21599.7	0.851986	9234.76	36035.7	9175.48	36033.1	0.25464	192.28	262.3	134.52	259.72	0.517942	27860.8	24947.7	27800.8	24945.1	1.11448
57.76	8.6	60.8	6.88	79.8	0.86	16675.9	14801.5	16616.6	14798.9	1.12283	918.84	1527.36	861.08	1524.78	0.564724	1569.4	4062.64	1509.36	4060.06	0.371758	1431.08	1714.84	1371.8	1712.26	0.801163	306.28	337.12	248.52	334.54	0.742871	1892.4	3915.58	1832.36	3913	0.468275
43.32	12.9	142.12	12.9	19	4.3	369.36	812.7	310.08	810.12	0.382758	430.92	927.08	373.16	924.5	0.403634	2224.52	2015.84	2164.48	2013.26	1.07511	5112.52	10194.4	5053.24	10191.8	0.495813	4188.36	4814.28	4130.6	4811.7	0.858449	3950.48	3434.84	3890.44	3432.26	1.13349
57.76	31.82	8.36	-6.02	60.8	5.16	7729.2	7591.22	7669.92	7588.64	1.01071	5541.16	2575.7	5483.4	2573.12	2.13103	1065.52	3254.24	1005.48	3251.66	0.309221	4197.48	5897.02	4138.2	5894.44	0.702051	2593.88	1410.4	2536.12	1407.82	1.80145	7937.44	4703.34	7877.4	4700.76	1.67577
47.88	31.82	59.28	-39.56	83.6	13.76	4976.48	6067.3	4917.2	6064.72	0.810788	587.48	991.58	529.72	989	0.535612	847.4	1071.56	787.36	1068.98	0.736553	1014.6	509.12	955.32	506.54	1.88597	217.36	147.06	159.6	144.48	1.10465	11506.4	8214.72	11446.4	8212.14	1.39383
103.36	8.6	126.16	6.02	9.88	-6.88	21729.9	20553.1	21670.6	20550.5	1.0545	7023.16	4214.86	6965.4	4212.28	1.65359	8357.72	11911.9	8297.68	11909.3	0.696738	711.36	1420.72	652.08	1418.14	0.459814	2841.64	2124.2	2783.88	2121.62	1.31215	2147.76	3870	2087.72	3867.42	0.539822
36.48	21.5	45.6	6.02	60.04	-5.16	6422	2640.2	6362.72	2637.62	2.4123	90.44	186.62	32.68	184.04	0.17757	1662.12	1302.04	1602.08	1299.46	1.23288	2153.08	1562.62	2093.8	1560.04	1.34215	193.8	228.76	136.04	226.18	0.601468	2809.72	5485.94	2749.68	5483.36	0.501459
43.32	9.46	76.76	24.94	55.48	-8.6	1979.8	2758.88	1920.52	2756.3	0.696775	495.52	340.56	437.76	337.98	1.29522	103.36	149.64	43.32	147.06	0.294574	17028.6	16372.7	16969.3	16370.1	1.0366	8088.68	8363.5	8030.92	8360.92	0.960531	595.08	662.2	535.04	659.62	0.811134
53.96	41.28	34.2	8.6	37.24	2.58	826.12	1518.76	766.84	1516.18	0.505771	311.6	627.8	253.84	625.22	0.406001	3435.96	4750.64	3375.92	4748.06	0.71101	1330.76	2055.4	1271.48	2052.82	0.619382	23240	15801.6	23182.2	15799	1.46732	2561.2	2571.4	2501.16	2568.82	0.973661
74.48	41.28	47.12	9.46	47.12	-28.38	2554.36	19792	2495.08	19789.4	0.126082	4475.64	6051.82	4417.88	6049.24	0.73032	167.2	198.66	107.16	196.08	0.546512	7621.28	14717.2	7562	14714.6	0.513911	1946.36	2223.1	1888.6	2220.52	0.850521	1482.76	1373.42	1422.72	1370.84	1.03785
44.08	6.02	12.16	6.02	28.88	-0.86	1025.24	1843.84	965.96	1841.26	0.524619	1023.72	1727.74	965.96	1725.16	0.559925	310.84	540.08	250.8	537.5	0.466605	6562.6	17679	6503.32	17676.4	0.367909	1646.92	2438.96	1589.16	2436.38	0.652263	9951.44	8317.92	9891.4	8315.34	1.18954
31.16	8.6	78.28	29.24	50.92	18.06	969	2426.06	909.72	2423.48	0.375378	2788.44	7367.62	2730.68	7365.04	0.370762	5844.4	7416.64	5784.36	7414.06	0.780188	191.52	703.48	132.24	700.9	0.188672	1390.8	1473.18	1333.04	1470.6	0.90646	10471.3	12494.9	10411.3	12492.3	0.833413
76	4.3	37.24	40.42	157.32	1.72	2169.04	6678.76	2109.76	6676.18	0.316013	1163.56	1636.58	1105.8	1634	0.676744	1337.6	1228.08	1277.56	1225.5	1.04248	234.84	1426.74	175.56	1424.16	0.123273	965.2	1183.36	907.44	1180.78	0.768509	2565	5559.04	2504.96	5556.46	0.450819
50.92	-28.38	6.08	-12.04	46.36	15.48	10390	19130.7	10330.7	19128.1	0.54008	5545.72	6438.82	5487.96	6436.24	0.852666	6950.2	4314.62	6890.16	4312.04	1.59789	4573.68	5034.44	4514.4	5031.86	0.897163	668.8	693.16	611.04	690.58	0.884821	3189.72	4438.46	3129.68	4435.88	0.705538
65.36	-15.48	84.36	-5.16	155.04	25.8	2531.56	1709.68	2472.28	1707.1	1.44823	1253.24	1075.86	1195.48	1073.28	1.11386	2633.4	749.92	2573.36	747.34	3.44336	1690.24	2229.12	1630.96	2226.54	0.732509	8646.52	23266.4	8588.76	23263.8	0.36919	337.44	476.44	277.4	473.86	0.585405
50.92	-6.88	44.84	-34.4	104.88	-1.72	1368.76	2288.46	1309.48	2285.88	0.572856	5399.8	11435.4	5342.04	11432.8	0.467255	2939.68	3901.82	2879.64	3899.24	0.738513	11637.9	9390.34	11578.6	9387.76	1.23337	2812	4555.42	2754.24	4552.84	0.60495	1942.56	1701.94	1882.52	1699.36	1.10778
57.76	-8.6	80.56	-13.76	-5.32	-15.48	5111	7405.46	5051.72	7402.88	0.682399	16861.4	6773.36	16803.6	6770.78	2.48179	668.8	734.44	608.76	731.86	0.831798	6983.64	13950.1	6924.36	13947.5	0.496458	1431.08	3815.82	1373.32	3813.24	0.360145	2128	1111.98	2067.96	1109.4	1.86403
164.92	5.16	16.72	-22.36	24.32	-12.9	2296.72	1909.2	2237.44	1906.62	1.17351	3948.96	2820.8	3891.2	2818.22	1.38073	6308.76	7678.94	6248.72	7676.36	0.814021	3753.64	6927.3	3694.36	6924.72	0.533503	1165.08	2905.08	1107.32	2902.5	0.381506	9905.08	6130.94	9845.04	6128.36	1.60647
36.48	-17.2	31.16	-20.64	-2.28	-8.6	120.08	337.12	60.8	334.54	0.181742	694.64	1147.24	636.88	1144.66	0.556392	107.16	227.04	47.12	224.46	0.209926	7031.52	9988.9	6972.24	9986.32	0.698179	967.48	1720	909.72	1717.42	0.529702	4320.6	5447.24	4260.56	5444.66	0.782521
64.6	-6.88	24.32	4.3	38.76	25.8	1999.56	4597.56	1940.28	4594.98	0.422261	266	465.26	208.24	462.68	0.450073	9290.24	15457.6	9230.2	15455	0.59723	6868.12	7796.76	6808.84	7794.18	0.87358	1108.08	1595.3	1050.32	1592.72	0.65945	1184.84	885.8	1124.8	883.22	1.27352
158.08	-7.74	161.12	12.04	27.36	0	8075.76	12461.4	8016.48	12458.8	0.643438	1223.6	1377.72	1165.84	1375.14	0.847797	1326.96	1862.76	1266.92	1860.18	0.681074	1488.08	2276.42	1428.8	2273.84	0.628364	10250.1	12695.3	10192.3	12692.7	0.803007	1163.56	1595.3	1103.52	1592.72	0.692852
43.32	4.3	15.2	2.58	27.36	-22.36	7736.8	17385.8	7677.52	17383.2	0.441663	1566.36	2746.84	1508.6	2744.26	0.549729	3746.8	6610.82	3686.76	6608.24	0.557903	4091.08	7294.52	4031.8	7291.94	0.552912	1119.48	1704.52	1061.72	1701.94	0.623829	3198.08	3637.8	3138.04	3635.22	0.863232
50.92	-3.44	52.44	-1.72	61.56	20.64	10149.8	4822.02	10090.5	4819.44	2.09371	14439.2	10102.4	14381.4	10099.8	1.42393	6342.2	14909	6282.16	14906.4	0.42144	804.84	1108.54	745.56	1105.96	0.674129	288.8	360.34	231.04	357.76	0.645796	1504.04	1703.66	1444	1701.08	0.848872
55.48	9.46	41.04	-2.58	-9.12	2.58	77.52	192.64	18.24	190.06	0.0959697	5646.04	13451.3	5588.28	13448.7	0.415525	4026.48	4302.58	3966.44	4300	0.922428	35183.4	14552.1	35124.1	14549.5	2.41411	733.4	1616.8	675.64	1614.22	0.418555	5214.36	15569.4	5154.32	15566.8	0.331109
56.24	-12.9	31.92	15.48	20.52	3.44	2067.96	4562.3	2008.68	4559.72	0.440527	462.08	848.82	404.32	846.24	0.477784	8471.72	6818.94	8411.68	6816.36	1.23404	6356.64	5058.52	6297.36	5055.94	1.24554	169.48	275.2	111.72	272.62	0.409801	3400.24	4373.1	3340.2	4370.52	0.764257
96.52	-23.22	114	15.48	23.56	-6.88	16499.6	25740.7	16440.3	25738.1	0.638754	2322.56	2292.76	2264.8	2290.18	0.988918	2153.84	1052.64	2093.8	1050.06	1.99398	173.28	237.36	114	234.78	0.485561	9786.52	15670.1	9728.76	15667.5	0.620951	226.48	185.76	166.44	183.18	0.908614
79.04	-12.04	22.04	-6.02	53.96	-17.2	6557.28	7975.64	6498	7973.06	0.814994	2998.2	4538.22	2940.44	4535.64	0.648297	2799.08	6787.98	2739.04	6785.4	0.403667	3917.04	10317.4	3857.76	10314.8	0.374002	18067.5	22912.1	18009.7	22909.5	0.786125	3638.12	6855.92	3578.08	6853.34	0.522093
50.92	-4.3	38	4.3	66.12	7.74	994.84	2023.58	935.56	2021	0.462919	1118.72	779.16	1060.96	776.58	1.3662	3035.44	4149.5	2975.4	4146.92	0.717496	279.68	509.98	220.4	507.4	0.434371	143.64	234.78	85.88	232.2	0.369854	1412.08	1517.9	1352.04	1515.32	0.892247
93.48	6.88	41.8	17.2	31.92	34.4	4629.92	6216.08	4570.64	6213.5	0.735598	2432.76	6513.64	2375	6511.06	0.364764	3507.4	4262.16	3447.36	4259.58	0.809319	5627.8	6123.2	5568.52	6120.62	0.909797	3017.96	3329.06	2960.2	3326.48	0.88989	9247.68	6235	9187.64	6232.42	1.47417
75.24	6.02	75.24	37.84	35.72	17.2	5091.24	1351.06	5031.96	1348.48	3.73158	3491.44	2462.18	3433.68	2459.6	1.39603	10653.7	10281.3	10593.7	10278.7	1.03064	14492.4	16474.2	14433.1	16471.6	0.876242	270.56	610.6	212.8	608.02	0.349988	2675.96	1798.26	2615.92	1795.68	1.45679
63.08	-8.6	81.32	8.6	62.32	-18.06	10511.6	11831.9	10452.3	11829.3	0.883594	20431.1	4686.14	20373.3	4683.56	4.34997	2164.48	3820.12	2104.44	3817.54	0.551256	13379	10983.9	13319.7	10981.3	1.21294	366.32	535.78	308.56	533.2	0.578695	1903.04	2239.44	1843	2236.86	0.823923
56.24	9.46	108.68	32.68	60.04	-7.74	10586.8	16544.7	10527.5	16542.1	0.636407	1507.84	2419.18	1450.08	2416.6	0.60005	416.48	1270.22	356.44	1267.64	0.281184	2549.8	2191.28	2490.52	2188.7	1.1379	7999.76	8002.3	7942	7999.72	0.992785	6989.72	5827.36	6929.68	5824.78	1.18969
72.2	15.48	53.96	19.78	56.24	8.6	10299.5	25767.3	10240.2	25764.7	0.397451	1051.08	1148.1	993.32	1145.52	0.867135	749.36	1055.22	689.32	1052.64	0.654849	327.56	589.1	268.28	586.52	0.45741	4374.56	6277.14	4316.8	6274.56	0.687984	886.16	1154.12	826.12	1151.54	0.717405
134.52	14.62	44.84	29.24	114.76	13.76	1194.72	869.46	1135.44	866.88	1.3098	4556.96	2612.68	4499.2	2610.1	1.72377	14122.3	15498.1	14062.3	15495.5	0.907505	783.56	379.26	724.28	376.68	1.9228	1430.32	1908.34	1372.56	1905.76	0.720217	15180.2	25745.8	15120.2	25743.2	0.587345
77.52	-12.9	36.48	18.06	46.36	7.74	748.6	2062.28	689.32	2059.7	0.33467	84.36	121.26	26.6	118.68	0.224132	1315.56	3207.8	1255.52	3205.22	0.391711	612.56	1400.94	553.28	1398.36	0.395663	20878	27240.5	20820.2	27237.9	0.764384	11124.9	16008	11064.9	16005.4	0.69132
38	-10.32	18.24	-6.02	79.8	-13.76	953.8	1605.62	894.52	1603.04	0.558015	4956.72	7421.8	4898.96	7419.22	0.660307	1191.68	1311.5	1131.64	1308.92	0.86456	2758.8	4328.38	2699.52	4325.8	0.624051	8948.24	8074.54	8890.48	8071.96	1.1014	194.56	1107.68	134.52	1105.1	0.121727
97.28	4.3	41.8	2.58	76	3.44	5642.24	8901.86	5582.96	8899.28	0.62735	2080.88	3511.38	2023.12	3508.8	0.576585	5455.28	7252.38	5395.24	7249.8	0.744192	32318.2	9094.5	32258.9	9091.92	3.54809	22329.6	15105	22271.8	15102.4	1.47472	1479.72	2192.14	1419.68	2189.56	0.648386
38.76	4.3	41.04	-30.96	57.76	28.38	9458.96	9277.68	9399.68	9275.1	1.01343	2058.84	2474.22	2001.08	2471.64	0.809616	513	1210.02	452.96	1207.44	0.375141	1145.32	1661.52	1086.04	1658.94	0.654659	5094.28	12132	5036.52	12129.4	0.415232	5021.32	8797.8	4961.28	8795.22	0.564088
72.96	5.16	13.68	-37.84	38	20.64	2258.72	1746.66	2199.44	1744.08	1.26109	1678.84	2948.94	1621.08	2946.36	0.550198	16262.5	12773.6	16202.5	12771	1.26869	3889.68	3792.6	3830.4	3790.02	1.01065	18318.3	9343.04	18260.5	9340.46	1.95499	1135.44	1634	1075.4	1631.42	0.65918
127.68	5.16	39.52	12.9	58.52	-23.22	259.16	271.76	199.88	269.18	0.742551	1477.44	2323.72	1419.68	2321.14	0.61163	443.08	612.32	383.04	609.74	0.628202	107.92	137.6	48.64	135.02	0.360243	7729.2	10139.4	7671.44	10136.8	0.75679	774.44	884.94	714.4	882.36	0.809647
67.64	-32.68	34.2	0	69.16	-1.72	10426.4	5725.02	10367.1	5722.44	1.81166	132.24	137.6	74.48	135.02	0.551622	424.84	763.68	364.8	761.1	0.479306	9456.68	8028.1	9397.4	8025.52	1.17094	13014.2	24787.8	12956.4	24785.2	0.522749	16400.8	18250.1	16340.8	18247.5	0.895506
97.28	-22.36	63.84	-18.92	44.08	-1.72	2744.36	8292.98	2685.08	8290.4	0.323878	9924.08	6715.74	9866.32	6713.16	1.4697	10117.9	8872.62	10057.9	8870.04	1.13391	1428.04	1066.4	1368.76	1063.82	1.28665	466.64	820.44	408.88	817.86	0.499939	224.2	133.3	164.16	130.72	1.25581
47.88	-13.76	126.92	0.86	60.04	23.22	7395.56	7493.18	7336.28	7490.6	0.979398	1222.08	1047.48	1164.32	1044.9	1.11429	4753.04	5356.94	4693	5354.36	0.876482	3138.04	2264.38	3078.76	2261.8	1.3612	802.56	1170.46	744.8	1167.88	0.637737	2250.36	3568.14	2190.32	3565.56	0.614299
66.12	-28.38	40.28	21.5	63.84	2.58	838.28	1914.36	779	1911.78	0.407474	2544.48	2535.28	2486.72	2532.7	0.981845	305.52	506.54	245.48	503.96	0.487102	674.12	1306.34	614.84	1303.76	0.47159	9764.48	17104.5	9706.72	17101.9	0.567581	195.32	153.94	135.28	151.36	0.893763
38	3.44	147.44	20.64	67.64	-1.72	3142.6	1584.98	3083.32	1582.4	1.94851	1111.88	1178.2	1054.12	1175.62	0.89665	586.72	467.84	526.68	465.26	1.13201	5690.12	6554.92	5630.84	6552.34	0.859363	171.76	169.42	114	166.84	0.683289	7566.56	7870.72	7506.52	7868.14	0.95404
71.44	6.88	83.6	1.72	66.88	-9.46	407.36	1148.96	348.08	1146.38	0.303634	508.44	610.6	450.68	608.02	0.741226	9171.68	6282.3	9111.64	6279.72	1.45096	4114.64	3789.16	4055.36	3786.58	1.07098	1364.96	2741.68	1307.2	2739.1	0.477237	652.08	1739.78	592.04	1737.2	0.340801
33.44	-9.46	46.36	8.6	90.44	7.74	1181.8	237.36	1122.52	234.78	4.78116	1787.52	1772.46	1729.76	1769.88	0.977332	1029.8	1900.6	969.76	1898.02	0.510932	4313	8359.2	4253.72	8356.62	0.509024	2935.88	4499.52	2878.12	4496.94	0.640017	774.44	891.82	714.4	889.24	0.803383
14.44	-0.86	62.32	34.4	65.36	-0.86	1799.68	2403.7	1740.4	2401.12	0.724828	739.48	1054.36	681.72	1051.78	0.648158	1672.76	2632.46	1612.72	2629.88	0.61323	418.76	1018.24	359.48	1015.66	0.353937	4033.32	5919.38	3975.56	5916.8	0.67191	742.52	955.46	682.48	952.88	0.716229
60.8	11.18	69.92	-12.9	16.72	32.68	2839.36	2621.28	2780.08	2618.7	1.06163	9986.4	11399.3	9928.64	11396.7	0.871184	430.16	884.94	370.12	882.36	0.419466	3792.4	3808.08	3733.12	3805.5	0.98098	972.04	1333	914.28	1330.42	0.687212	252.32	105.78	192.28	103.2	1.86318
90.44	20.64	3.04	-2.58	47.88	40.42	3681.44	3274.02	3622.16	3271.44	1.10721	371.64	436.02	313.88	433.44	0.72416	6064.8	6813.78	6004.76	6811.2	0.881601	9781.2	7160.36	9721.92	7157.78	1.35823	462.84	615.76	405.08	613.18	0.660622	1332.28	2214.5	1272.24	2211.92	0.575175
76.76	30.1	19	3.44	77.52	22.36	3850.16	7085.54	3790.88	7082.96	0.535211	3775.68	1094.78	3717.92	1092.2	3.40407	303.24	513.42	243.2	510.84	0.476079	1795.12	3024.62	1735.84	3022.04	0.574393	4515.16	3057.3	4457.4	3054.72	1.45918	527.44	977.82	467.4	975.24	0.479267
30.4	24.94	37.24	-10.32	81.32	-5.16	10248.6	9980.3	10189.3	9977.72	1.02121	4288.68	9063.54	4230.92	9060.96	0.466939	1969.92	4409.22	1909.88	4406.64	0.43341	3500.56	5504.86	3441.28	5502.28	0.625428	1676.56	1444.8	1618.8	1442.22	1.12244	8727.84	12906.9	8667.8	12904.3	0.671698
101.08	11.18	24.32	-6.88	32.68	-7.74	3135	4029.1	3075.72	4026.52	0.763866	3399.48	3811.52	3341.72	3808.94	0.877336	7484.48	5468.74	7424.44	5466.16	1.35826	171.76	164.26	112.48	161.68	0.695695	664.24	780.02	606.48	777.44	0.780099	82.08	128.14	22.04	125.56	0.175534
70.68	13.76	63.08	15.48	173.28	-11.18	19009.9	10569.4	18950.6	10566.8	1.79341	2647.84	3077.08	2590.08	3074.5	0.842439	398.24	503.96	338.2	501.38	0.674538	11141.6	8844.24	11082.3	8841.66	1.25342	256.12	436.02	198.36	433.44	0.457641	7270.16	7970.48	7210.12	7967.9	0.904896
42.56	15.48	88.92	3.44	43.32	5.16	1546.6	2488.84	1487.32	2486.26	0.598216	15098.9	7685.82	15041.1	7683.24	1.95766	7331.72	5819.62	7271.68	5817.04	1.25007	288.8	467.84	229.52	465.26	0.493316	730.36	1295.16	672.6	1292.58	0.520355	2191.84	3160.5	2131.8	3157.92	0.675065
275.88	38.7	40.28	-9.46	63.84	-12.04	2178.92	1943.6	2119.64	1941.02	1.09202	663.48	953.74	605.72	951.16	0.636822	6048.84	9447.96	5988.8	9445.38	0.634045	19490.2	17527.7	19430.9	17525.1	1.10875	10790.5	12502.7	10732.7	12500.1	0.858611	221.92	142.76	161.88	140.18	1.1548
58.52	24.08	39.52	9.46	23.56	-12.9	899.08	4273.34	839.8	4270.76	0.196639	494	285.52	436.24	282.94	1.54181	1883.28	2435.52	1823.24	2432.94	0.749398	434.72	721.54	375.44	718.96	0.522199	1276.04	7512.96	1218.28	7510.38	0.162213	8261.2	6641.78	8201.16	6639.2	1.23526
60.04	18.92	21.28	-9.46	25.08	0	3109.16	3802.92	3049.88	3800.34	0.802528	71.44	105.78	13.68	103.2	0.132558	1564.08	3272.3	1504.04	3269.72	0.45999	1562.56	3769.38	1503.28	3766.8	0.399087	3904.12	9675.86	3846.36	9673.28	0.397627	8283.24	17869.1	8223.2	17866.5	0.460258
70.68	34.4	63.84	26.66	7.6	-22.36	595.08	618.34	535.8	615.76	0.870144	567.72	846.24	509.96	843.66	0.604462	1945.6	1308.92	1885.56	1306.34	1.44339	752.4	1023.4	693.12	1020.82	0.678984	13119.1	7012.44	13061.3	7009.86	1.86328	9104.04	12333.3	9044	12330.7	0.733453
25.08	36.12	40.28	0	34.96	-9.46	449.16	1037.16	389.88	1034.58	0.376849	3711.84	3080.52	3654.08	3077.94	1.18718	10141.4	16423.4	10081.4	16420.8	0.613938	1438.68	1038.02	1379.4	1035.44	1.33219	1077.68	3360.88	1019.92	3358.3	0.303701	1983.6	2591.18	1923.56	2588.6	0.743089
34.96	51.6	76.76	8.6	38	-17.2	8634.36	8552.7	8575.08	8550.12	1.00292	1451.6	3053	1393.84	3050.42	0.456934	4159.48	3944.82	4099.44	3942.24	1.03988	14379.2	21231.7	14319.9	21229.1	0.674541	4965.84	5211.6	4908.08	5209.02	0.942227	741.76	716.38	681.72	713.8	0.955057
25.08	31.82	85.12	0.86	138.32	8.6	1263.12	2148.28	1203.84	2145.7	0.561048	5667.32	3716.92	5609.56	3714.34	1.51024	16827.9	11495.6	16767.9	11493	1.45896	346.56	689.72	287.28	687.14	0.418081	3401	3896.66	3343.24	3894.08	0.858544	2067.96	3144.16	2007.92	3141.58	0.639143
40.28	43	10.64	3.44	25.08	-2.58	766.08	955.46	706.8	952.88	0.741751	5842.12	2762.32	5784.36	2759.74	2.09598	1265.4	2059.7	1205.36	2057.12	0.585945	1434.88	2181.82	1375.6	2179.24	0.631229	3347.04	2507.76	3289.28	2505.18	1.31299	6099	6664.14	6038.96	6661.56	0.906538
97.28	17.2	15.96	-6.88	59.28	-4.3	7150.08	13648.2	7090.8	13645.6	0.519639	335.92	619.2	278.16	616.62	0.451104	5135.32	11850.8	5075.28	11848.2	0.428358	2781.6	4146.92	2722.32	4144.34	0.656877	1716.08	4977.68	1658.32	4975.1	0.333324	1749.52	2302.22	1689.48	2299.64	0.734672
86.64	8.6	21.28	0	55.48	-8.6	313.12	189.2	253.84	186.62	1.3602	1923.56	1224.64	1865.8	1222.06	1.52677	91.96	131.58	31.92	129	0.247442	2674.44	1705.38	2615.16	1702.8	1.5358	110.2	227.04	52.44	224.46	0.233627	10349.7	5080.02	10289.7	5077.44	2.02654
51.68	1.72	16.72	-26.66	61.56	12.04	329.84	792.92	270.56	790.34	0.342334	852.72	2340.92	794.96	2338.34	0.339968	3176.04	10372.5	3116	10369.9	0.300484	570.76	846.24	511.48	843.66	0.606263	6070.12	3190.6	6012.36	3188.02	1.88592	962.16	1254.74	902.12	1252.16	0.720451
54.72	22.36	29.64	-12.9	50.92	-5.16	19604.2	8823.6	19544.9	8821.02	2.21572	9713.56	5336.3	9655.8	5333.72	1.81033	259.16	216.72	199.12	214.14	0.929859	4581.28	3853.66	4522	3851.08	1.17422	3754.4	4652.6	3696.64	4650.02	0.794973	6184.88	5985.6	6124.84	5983.02	1.0237
136.8	36.12	33.44	-10.32	71.44	7.74	817	5663.96	757.72	5661.38	0.13384	11012.4	5169.46	10954.6	5166.88	2.12017	5062.36	8415.96	5002.32	8413.38	0.594567	8568.24	13071.1	8508.96	13068.5	0.651104	195.32	474.72	137.56	472.14	0.291354	6002.48	6080.2	5942.44	6077.62	0.977758
156.56	12.9	93.48	24.08	41.8	-24.08	94.24	217.58	34.96	215	0.162605	7309.68	9721.44	7251.92	9718.86	0.74617	376.96	461.82	316.92	459.24	0.690097	641.44	1787.94	582.16	1785.36	0.326074	690.84	585.66	633.08	583.08	1.08575	7050.52	10197	6990.48	10194.4	0.685716
37.24	-0.86	47.12	23.22	48.64	-3.44	1126.32	1107.68	1067.04	1105.1	0.96556	572.28	401.62	514.52	399.04	1.28939	951.52	2483.68	891.48	2481.1	0.359308	4018.12	6596.2	3958.84	6593.62	0.600405	2720.8	4919.2	2663.04	4916.62	0.54164	1378.64	1818.04	1318.6	1815.46	0.726317
88.92	-6.02	46.36	11.18	45.6	0	8185.96	6965.14	8126.68	6962.56	1.1672	1257.8	540.08	1200.04	537.5	2.23263	5812.48	5604.62	5752.44	5602.04	1.02685	3161.6	4361.06	3102.32	4358.48	0.711789	647.52	1457.7	589.76	1455.12	0.4053	1240.32	1983.16	1180.28	1980.58	0.595926
74.48	1.72	44.08	-3.44	63.84	0.86	9592.72	7125.1	9533.44	7122.52	1.33849	5652.12	3969.76	5594.36	3967.18	1.41016	378.48	544.38	318.44	541.8	0.587745	11981.4	7337.52	11922.1	7334.94	1.62539	9858.72	15977.1	9800.96	15974.5	0.613537	1041.2	1694.2	981.16	1691.62	0.580012
65.36	19.78	19	1.72	9.88	13.76	2425.92	2248.04	2366.64	2245.46	1.05397	11259.4	5414.56	11201.6	5411.98	2.06979	461.32	405.06	401.28	402.48	0.997018	304	268.32	244.72	265.74	0.9209	193.04	279.5	135.28	276.92	0.488517	547.96	958.9	487.92	956.32	0.510206
71.44	12.04	40.28	-10.32	94.24	20.64	85.88	499.66	26.6	497.08	0.0535125	5284.28	10342.4	5226.52	10339.8	0.505475	1553.44	2505.18	1493.4	2502.6	0.596739	3541.6	15042.3	3482.32	15039.7	0.231542	3826.6	4324.94	3768.84	4322.36	0.87194	5991.08	4708.5	5931.04	4705.92	1.26034
121.6	18.92	60.04	-11.18	66.88	-27.52	7910.08	16508.6	7850.8	16506	0.475633	1117.96	1124.88	1060.2	1122.3	0.944667	1909.12	2917.12	1849.08	2914.54	0.634433	6895.48	5382.74	6836.2	5380.16	1.27063	1414.36	1512.74	1356.6	1510.16	0.898315	4536.44	6713.16	4476.4	6710.58	0.667066
54.72	0	20.52	-12.04	-3.04	1.72	13151.8	10494.6	13092.5	10492	1.24786	2039.84	3784.86	1982.08	3782.28	0.524044	9595	10638.2	9534.96	10635.6	0.896512	10291.9	8894.98	10232.6	8892.4	1.15072	10337.5	15003.6	10279.7	15001	0.685269	691.6	1147.24	631.56	1144.66	0.551745
50.16	2.58	51.68	-18.06	42.56	-15.48	1299.6	1219.48	1240.32	1216.9	1.01925	1301.88	1589.28	1244.12	1586.7	0.784093	6599.08	6346.8	6539.04	6344.22	1.03071	658.16	1268.5	598.88	1265.92	0.473079	1242.6	1339.88	1184.84	1337.3	0.885994	4630.68	3642.1	4570.64	3639.52	1.25584
45.6	11.18	35.72	9.46	80.56	31.82	560.12	578.78	500.84	576.2	0.869212	661.2	452.36	603.44	449.78	1.34163	208.24	1573.8	148.2	1571.22	0.0943216	697.68	1169.6	638.4	1167.02	0.547034	5286.56	4078.98	5228.8	4076.4	1.2827	8788.64	9843.56	8728.6	9840.98	0.886965
43.32	12.9	106.4	-10.32	76.76	22.36	7188.84	3708.32	7129.56	3705.74	1.92392	401.28	2432.94	343.52	2430.36	0.141345	10951.6	5958.94	10891.6	5956.36	1.82856	3407.08	4137.46	3347.8	4134.88	0.809649	800.28	990.72	742.52	988.14	0.751432	21007.9	18582.9	20947.9	18580.3	1.12742
107.92	23.22	57.76	26.66	57.76	-1.72	1982.08	2351.24	1922.8	2348.66	0.81868	3379.72	6113.74	3321.96	6111.16	0.543589	11704	14049	11644	14046.4	0.828963	2933.6	5276.1	2874.32	5273.52	0.545048	4511.36	8380.7	4453.6	8378.12	0.531575	1311.76	3455.48	1251.72	3452.9	0.362513
66.88	6.02	76	1.72	34.2	-18.06	1090.6	1279.68	1031.32	1277.1	0.807548	3090.16	2894.76	3032.4	2892.18	1.04848	8797	6815.5	8736.96	6812.92	1.28241	3349.32	5655.36	3290.04	5652.78	0.582022	817.76	1873.08	760	1870.5	0.406308	17628.2	6615.12	17568.2	6612.54	2.65679
63.08	37.84	13.68	-0.86	83.6	32.68	7521.72	5430.04	7462.44	5427.46	1.37494	2421.36	4128.86	2363.6	4126.28	0.572816	2111.28	4023.94	2051.24	4021.36	0.510086	4996.24	6266.82	4936.96	6264.24	0.788118	460.56	792.06	402.8	789.48	0.510209	6241.12	6978.9	6181.08	6976.32	0.886009
73.72	4.3	66.88	2.58	146.68	-15.48	413.44	435.16	354.16	432.58	0.818716	23040.9	12215.4	22983.1	12212.8	1.88189	15003.2	16477.6	14943.2	16475	0.907019	655.88	1056.08	596.6	1053.5	0.566303	1068.56	1716.56	1010.8	1713.98	0.589739	664.24	895.26	604.2	892.68	0.676838
54.72	8.6	45.6	8.6	64.6	23.22	658.92	762.82	599.64	760.24	0.788751	519.84	859.14	462.08	856.56	0.53946	3715.64	3727.24	3655.6	3724.66	0.981459	6907.64	3725.52	6848.36	3722.94	1.8395	857.28	1218.62	799.52	1216.04	0.657478	501.6	512.56	441.56	509.98	0.865838
70.68	22.36	48.64	31.82	9.88	-1.72	173.28	133.3	114	130.72	0.872093	2536.88	3575.02	2479.12	3572.44	0.693957	20666.7	15285.6	20606.7	15283	1.34834	6338.4	11885.2	6279.12	11882.6	0.528429	14414.9	12213.7	14357.1	12211.1	1.17574	7685.12	7528.44	7625.08	7525.86	1.01318
37.24	10.32	60.04	6.02	54.72	-22.36	6643.92	6203.18	6584.64	6200.6	1.06194	2748.16	1930.7	2690.4	1928.12	1.39535	2139.4	2209.34	2079.36	2206.76	0.942268	1668.2	905.58	1608.92	903	1.78175	1744.2	1987.46	1686.44	1984.88	0.849643	506.92	1162.72	446.88	1160.14	0.385195
6.84	36.12	54.72	9.46	114.76	8.6	697.68	774	638.4	771.42	0.827565	822.32	1197.12	764.56	1194.54	0.640046	3545.4	3477.84	3485.36	3475.26	1.00291	1112.64	2082.06	1053.36	2079.48	0.50655	42410.3	30402.7	42352.5	30400.1	1.39317	7365.16	9757.56	7305.12	9754.98	0.748861
31.16	23.22	16.72	-7.74	38.76	33.54	2141.68	2664.28	2082.4	2661.7	0.782357	3461.8	3393.56	3404.04	3390.98	1.00385	2093.04	6441.4	2033	6438.82	0.315741	198.36	463.54	139.08	460.96	0.301718	5653.64	7783.86	5595.88	7781.28	0.719146	148.2	1134.34	88.16	1131.76	0.0778964
104.12	13.76	70.68	4.3	41.04	18.92	6374.12	22378.9	6314.84	22376.3	0.282211	3420	2370.16	3362.24	2367.58	1.42012	564.68	1998.64	504.64	1996.06	0.252818	513.76	1006.2	454.48	1003.62	0.452841	1886.32	1275.38	1828.56	1272.8	1.43664	782.04	1256.46	722	1253.88	0.575813
6.08	-15.48	55.48	-6.88	50.92	0.86	17255	10766.3	17195.7	10763.7	1.59756	2610.6	2027.02	2552.84	2024.44	1.26101	3682.96	3478.7	3622.92	3476.12	1.04223	1754.08	2002.08	1694.8	1999.5	0.847612	2629.6	3791.74	2571.84	3789.16	0.678736	219.64	350.88	159.6	348.3	0.458226
42.56	-18.92	53.2	3.44	34.96	-9.46	2750.44	1159.28	2691.16	1156.7	2.32658	250.04	334.54	192.28	331.96	0.579226	3351.6	4806.54	3291.56	4803.96	0.685176	11224.4	10707.9	11165.1	10705.3	1.04295	206.72	287.24	148.96	284.66	0.523291	937.84	1903.18	877.8	1900.6	0.461854
0.76	-16.34	17.48	2.58	85.12	12.9	861.84	491.06	802.56	488.48	1.64297	4383.68	2728.78	4325.92	2726.2	1.58679	965.2	1083.6	905.16	1081.02	0.83732	3695.12	5571.08	3635.84	5568.5	0.65293	3622.92	4884.8	3565.16	4882.22	0.730233	402.8	866.88	342.76	864.3	0.396575
33.44	-10.32	46.36	22.36	36.48	18.92	9382.2	6132.66	9322.92	6130.08	1.52085	275.88	657.04	218.12	654.46	0.333282	636.12	2197.3	576.08	2194.72	0.262485	4820.68	10125.6	4761.4	10123	0.470354	17758.2	15534.2	17700.4	15531.6	1.13964	8649.56	11181.7	8589.52	11179.1	0.768354
82.08	-12.9	60.04	25.8	33.44	6.88	4419.4	2460.46	4360.12	2457.88	1.77394	2846.96	2439.82	2789.2	2437.24	1.14441	1658.32	2660.84	1598.28	2658.26	0.60125	1335.32	3227.58	1276.04	3225	0.395671	2577.16	1811.16	2519.4	1808.58	1.39303	104.12	206.4	44.08	203.82	0.216269
18.24	17.2	53.96	-24.94	50.16	24.94	816.24	1618.52	756.96	1615.94	0.468433	2864.44	2717.6	2806.68	2715.02	1.03376	3064.32	9787.66	3004.28	9785.08	0.307027	8268.8	4266.46	8209.52	4263.88	1.92536	503.88	694.02	446.12	691.44	0.645204	3180.6	4900.28	3120.56	4897.7	0.637148
69.16	10.32	62.32	18.92	28.12	22.36	7217.72	6273.7	7158.44	6271.12	1.14149	7884.24	11173.1	7826.48	11170.5	0.700637	2029.2	4089.3	1969.16	4086.72	0.481844	8103.88	9743.8	8044.6	9741.22	0.825831	629.28	979.54	571.52	976.96	0.584998	3820.52	565.88	3760.48	563.3	6.6758
41.04	-4.3	90.44	4.3	85.88	2.58	2177.4	1986.6	2118.12	1984.02	1.06759	2326.36	2555.92	2268.6	2553.34	0.888483	4066.76	4963.06	4006.72	4960.48	0.807728	1502.52	1592.72	1443.24	1590.14	0.907618	3306.76	3846.78	3249	3844.2	0.845169	2106.72	3119.22	2046.68	3116.64	0.656694
59.28	4.3	-3.04	24.94	34.96	12.04	947.72	954.6	888.44	952.02	0.933216	963.68	1843.84	905.92	1841.26	0.492011	294.12	410.22	234.08	407.64	0.574232	927.96	2203.32	868.68	2200.74	0.394722	68.4	100.62	10.64	98.04	0.108527	749.36	913.32	689.32	910.74	0.756879
62.32	6.02	7.6	-6.88	55.48	14.62	509.96	940.84	450.68	938.26	0.480336	11963.9	10327.7	11906.1	10325.1	1.15312	8552.28	10541.9	8492.24	10539.3	0.805767	1504.04	2187.84	1444.76	2185.26	0.661139	3533.24	3956	3475.48	3953.42	0.879107	1257.04	2684.92	1197	2682.34	0.446252
144.4	27.52	77.52	12.04	61.56	11.18	266	461.82	206.72	459.24	0.450135	2438.84	2124.2	2381.08	2121.62	1.12229	1966.12	1425.02	1906.08	1422.44	1.34001	1313.28	1438.78	1254	1436.2	0.873137	12857.7	10815.4	12799.9	10812.8	1.18377	243.96	370.66	183.92	368.08	0.499674
32.68	26.66	51.68	15.48	30.4	-7.74	2844.68	4966.5	2785.4	4963.92	0.561129	1073.88	678.54	1016.12	675.96	1.50323	4695.28	4874.48	4635.24	4871.9	0.951423	14046.3	11963.5	13987	11960.9	1.16939	2283.8	2561.94	2226.04	2559.36	0.869764	12267.9	10401.7	12207.9	10399.1	1.17393
85.88	50.74	85.12	8.6	50.16	-8.6	12010.3	9903.76	11951	9901.18	1.20703	514.52	1440.5	456.76	1437.92	0.317653	1235.76	2385.64	1175.72	2383.06	0.493366	5790.44	9312.94	5731.16	9310.36	0.615568	937.84	958.9	880.08	956.32	0.920278	13401.8	17454.6	13341.8	17452	0.764482
53.96	23.22	72.96	0	35.72	-2.58	22935.3	16454.4	22876	16451.8	1.39049	348.84	1062.1	291.08	1059.52	0.274728	4206.6	1453.4	4146.56	1450.82	2.85808	6542.08	8595.7	6482.8	8593.12	0.754417	5739.52	8519.16	5681.76	8516.58	0.667141	7956.44	4921.78	7896.4	4919.2	1.60522
72.96	-13.76	22.04	18.06	59.28	-7.74	2850.76	3216.4	2791.48	3213.82	0.868586	4468.8	8249.12	4411.04	8246.54	0.534896	323.76	162.54	263.72	159.96	1.64866	510.72	1060.38	451.44	1057.8	0.426773	7906.28	7890.5	7848.52	7887.92	0.995005	274.36	557.28	214.32	554.7	0.386371
148.2	39.56	76.76	18.92	57.76	-1.72	3158.56	4280.22	3099.28	4277.64	0.72453	736.44	837.64	678.68	835.06	0.812732	2849.24	2976.46	2789.2	2973.88	0.937899	1634	1993.48	1574.72	1990.9	0.790959	180.12	675.96	122.36	673.38	0.18171	2056.56	2476.8	1996.52	2474.22	0.806929
48.64	-12.04	15.2	-13.76	19.76	-3.44	5630.84	9850.44	5571.56	9847.86	0.565764	1113.4	2213.64	1055.64	2211.06	0.477436	8173.8	5250.3	8113.76	5247.72	1.54615	1828.56	2220.52	1769.28	2217.94	0.797713	1320.12	1579.82	1262.36	1577.24	0.80036	1130.88	1402.66	1070.84	1400.08	0.764842
23.56	-10.32	63.08	22.36	64.6	18.92	5055.52	5859.18	4996.24	5856.6	0.853096	914.28	1695.06	856.52	1692.48	0.506074	9340.4	5959.8	9280.36	5957.22	1.55783	1352.8	3288.64	1293.52	3286.06	0.393639	1056.4	2905.94	998.64	2903.36	0.34396	7562.76	6542.02	7502.72	6539.44	1.1473
46.36	-14.62	58.52	-15.48	63.84	10.32	13981.7	18515.8	13922.4	18513.2	0.752026	849.68	1161.86	791.92	1159.28	0.683114	9593.48	11396.7	9533.44	11394.1	0.836698	1146.08	2038.2	1086.8	2035.62	0.533891	7461.68	8912.18	7403.92	8909.6	0.831005	10719.8	11671.9	10659.8	11669.3	0.913486
95	22.36	75.24	0.86	48.64	25.8	2920.68	4223.46	2861.4	4220.88	0.677916	626.24	802.38	568.48	799.8	0.710778	11347.6	4618.2	11287.6	4615.62	2.44551	271.32	5330.28	212.04	5327.7	0.0397995	1285.16	2684.06	1227.4	2681.48	0.457732	763.04	903.86	703	901.28	0.780002
95.76	-11.18	60.04	-38.7	35.72	0.86	1957	3903.54	1897.72	3900.96	0.486475	11517.8	8514	11460	8511.42	1.34643	1181.04	3530.3	1121	3527.72	0.317769	3955.04	7845.78	3895.76	7843.2	0.496705	1969.16	1924.68	1911.4	1922.1	0.994433	12027	9356.8	11967	9354.22	1.27931
88.92	1.72	71.44	-18.92	23.56	13.76	343.52	430.86	284.24	428.28	0.663678	2592.36	1953.92	2534.6	1951.34	1.2989	544.92	612.32	484.88	609.74	0.795224	5638.44	7727.96	5579.16	7725.38	0.722186	2947.28	6284.88	2889.52	6282.3	0.459946	4043.2	7151.76	3983.16	7149.18	0.557149
53.2	12.9	36.48	-1.72	66.12	24.94	521.36	429.14	462.08	426.56	1.08327	1611.96	1744.08	1554.2	1741.5	0.892449	1146.08	298.42	1086.04	295.84	3.67104	13440.6	14447.1	13381.3	14444.5	0.926394	3536.28	5154.84	3478.52	5152.26	0.675144	26821.2	5385.32	26761.2	5382.74	4.97166
60.04	21.5	27.36	-34.4	64.6	3.44	3458.76	1900.6	3399.48	1898.02	1.79107	2071.76	1528.22	2014	1525.64	1.3201	788.88	1849	728.84	1846.42	0.394731	1976.76	2020.14	1917.48	2017.56	0.950396	11089.9	13982.7	11032.1	13980.1	0.789131	7528.56	10478.2	7468.52	10475.6	0.712943
72.96	33.54	44.84	-13.76	88.16	17.2	659.68	668.22	600.4	665.64	0.901989	814.72	1524.78	756.96	1522.2	0.49728	744.8	1159.28	684.76	1156.7	0.591994	1989.68	3543.2	1930.4	3540.62	0.545215	3744.52	7508.66	3686.76	7506.08	0.49117	2755	4110.8	2694.96	4108.22	0.655992
91.2	-2.58	56.24	-6.88	96.52	25.8	1842.24	3194.9	1782.96	3192.32	0.558515	3446.6	3189.74	3388.84	3187.16	1.06328	12925.3	18792.7	12865.3	18790.1	0.684682	611.04	466.12	551.76	463.54	1.19032	13278	19300.1	13220.2	19297.5	0.685075	183.16	368.08	123.12	365.5	0.336854
0.76	0.86	102.6	13.76	127.68	9.46	728.84	1311.5	669.56	1308.92	0.511536	6481.28	6307.24	6423.52	6304.66	1.01885	4398.12	6867.96	4338.08	6865.38	0.631878	2641	3046.12	2581.72	3043.54	0.848262	370.12	908.16	312.36	905.58	0.344928	8318.2	10896.2	8258.16	10893.6	0.758073
30.4	-10.32	-4.56	-21.5	85.88	-2.58	7560.48	11454.3	7501.2	11451.7	0.655028	107.16	209.84	49.4	207.26	0.238348	1532.92	968.36	1472.88	965.78	1.52507	820.8	1041.46	761.52	1038.88	0.73302	658.92	730.14	601.16	727.56	0.826269	2542.2	3928.48	2482.16	3925.9	0.632252
80.56	6.88	45.6	15.48	78.28	-12.9	1757.12	2655.68	1697.84	2653.1	0.639946	1193.2	1507.58	1135.44	1505	0.754445	13746.1	4025.66	13686.1	4023.08	3.40189	1793.6	1493.82	1734.32	1491.24	1.16301	180.12	298.42	122.36	295.84	0.413602	4296.28	7364.18	4236.24	7361.6	0.575451
89.68	-13.76	6.08	2.58	41.8	-2.58	1423.48	1514.46	1364.2	1511.88	0.90232	4050.8	8766.84	3993.04	8764.26	0.455605	1278.32	594.26	1218.28	591.68	2.05902	4729.48	6405.28	4670.2	6402.7	0.729411	345.04	426.56	287.28	423.98	0.677579	142.88	182.32	82.84	179.74	0.460888
66.12	-15.48	76.76	8.6	72.2	19.78	1722.16	1659.8	1662.88	1657.22	1.00342	3879.8	7135.42	3822.04	7132.84	0.535837	8634.36	7195.62	8574.32	7193.04	1.19203	11135.5	37969.9	11076.2	37967.3	0.29173	1655.28	3404.74	1597.52	3402.16	0.469561	1919.76	3131.26	1859.72	3128.68	0.59441
53.2	-14.62	54.72	-12.04	63.84	15.48	477.28	3488.16	418	3485.58	0.119923	10763.9	16802.7	10706.1	16800.1	0.637266	432.44	418.82	372.4	416.24	0.894676	867.16	1875.66	807.88	1873.08	0.431311	1542.04	1998.64	1484.28	1996.06	0.743605	1165.08	1842.98	1105.04	1840.4	0.600435
66.88	-2.58	46.36	-7.74	75.24	15.48	1211.44	1033.72	1152.16	1031.14	1.11737	598.12	520.3	540.36	517.72	1.04373	2105.2	2976.46	2045.16	2973.88	0.687708	17496.7	15805.1	17437.4	15802.5	1.10346	15874.1	7210.24	15816.3	7207.66	2.19438	212.04	317.34	152	314.76	0.482908
36.48	12.04	49.4	-10.32	47.88	35.26	2197.16	2762.32	2137.88	2759.74	0.774667	14142.8	2900.78	14085	2898.2	4.85993	14342.7	11236.8	14282.7	11234.2	1.27135	1173.44	1216.04	1114.16	1213.46	0.918168	3527.92	5748.24	3470.16	5745.66	0.603962	623.96	2005.52	563.92	2002.94	0.281546
52.44	-22.36	15.2	-15.48	63.84	15.48	701.48	1083.6	642.2	1081.02	0.594069	2598.44	5377.58	2540.68	5375	0.472685	338.96	1140.36	278.92	1137.78	0.245144	7983.04	7883.62	7923.76	7881.04	1.00542	3125.12	5346.62	3067.36	5344.04	0.573978	1279.08	1891.14	1219.04	1888.56	0.645487
34.96	-20.64	99.56	-19.78	35.72	27.52	22477.8	12734.9	22418.5	12732.3	1.76076	538.08	845.38	480.32	842.8	0.56991	306.28	559	246.24	556.42	0.442543	1437.16	1743.22	1377.88	1740.64	0.791594	5995.64	7663.46	5937.88	7660.88	0.775091	10890.8	8217.3	10830.8	8214.72	1.31846
137.56	-10.32	22.04	2.58	52.44	27.52	4080.44	8041	4021.16	8038.42	0.500243	8544.68	8739.32	8486.92	8736.74	0.971406	4397.36	3843.34	4337.32	3840.76	1.12929	17429.1	15540.2	17369.8	15537.6	1.11792	16659.2	12887.1	16601.4	12884.5	1.28848	1146.08	1579.82	1086.04	1577.24	0.68857
65.36	26.66	49.4	-6.88	31.92	8.6	4464.24	4990.58	4404.96	4988	0.883111	6542.08	5293.3	6484.32	5290.72	1.2256	642.2	1050.06	582.16	1047.48	0.555772	1498.72	1435.34	1439.44	1432.76	1.00466	3322.72	2462.18	3264.96	2459.6	1.32744	8588.76	13753.1	8528.72	13750.5	0.620247
205.96	-10.32	25.84	1.72	52.44	4.3	532.76	745.62	473.48	743.04	0.63722	561.64	328.52	503.88	325.94	1.54593	4652.72	1278.82	4592.68	1276.24	3.5986	2127.24	2514.64	2067.96	2512.06	0.823213	531.24	816.14	473.48	813.56	0.581985	370.12	715.52	310.08	712.94	0.434931
69.16	10.32	52.44	0	56.24	9.46	320.72	635.54	261.44	632.96	0.413043	227.24	374.96	169.48	372.38	0.455126	1824	3031.5	1763.96	3028.92	0.582373	14201.4	17025.4	14142.1	17022.8	0.830774	8397.24	8071.1	8339.48	8068.52	1.03358	7058.12	13225.9	6998.08	13223.3	0.529223
60.8	0.86	21.28	23.22	12.16	8.6	1356.6	2715.02	1297.32	2712.44	0.478285	2570.32	5384.46	2512.56	5381.88	0.466855	289.56	434.3	229.52	431.72	0.531641	953.8	1928.98	894.52	1926.4	0.464348	1254.76	1993.48	1197	1990.9	0.601236	369.36	332.82	309.32	330.24	0.936652
94.24	7.74	22.04	7.74	55.48	29.24	9135.96	7003.84	9076.68	7001.26	1.29644	1118.72	1658.08	1060.96	1655.5	0.64087	1353.56	1691.62	1293.52	1689.04	0.765831	3830.4	3931.92	3771.12	3929.34	0.959734	421.8	346.58	364.04	344	1.05826	7606.08	8201.82	7546.04	8199.24	0.920334
34.2	-6.02	42.56	-13.76	84.36	6.88	3861.56	5304.48	3802.28	5301.9	0.717154	495.52	644.14	437.76	641.56	0.682337	268.28	345.72	208.24	343.14	0.606866	216.6	159.96	157.32	157.38	0.999619	18453.6	14978.6	18395.8	14976	1.22835	201.4	104.06	141.36	101.48	1.39298
60.04	-8.6	72.2	-6.02	43.32	11.18	448.4	2351.24	389.12	2348.66	0.165677	243.96	104.06	186.2	101.48	1.83484	109.44	153.94	49.4	151.36	0.326374	11167.4	4611.32	11108.1	4608.74	2.41023	6354.36	6629.74	6296.6	6627.16	0.95012	15546.6	5894.44	15486.6	5891.86	2.62847
167.2	-18.92	117.04	4.3	76	20.64	161.12	340.56	101.84	337.98	0.30132	4176.2	26131.1	4118.44	26128.5	0.157622	177.08	341.42	117.04	338.84	0.345414	1629.44	2131.08	1570.16	2128.5	0.737684	2115.08	10120.5	2057.32	10117.9	0.203334	6382.48	5602.04	6322.44	5599.46	1.12912
58.52	-15.48	47.12	6.02	53.96	-3.44	2687.36	2858.64	2628.08	2856.06	0.920177	9470.36	12204.3	9412.6	12201.7	0.771416	2097.6	2456.16	2037.56	2453.58	0.830444	7031.52	4979.4	6972.24	4976.82	1.40094	1025.24	1544.56	967.48	1541.98	0.627427	1971.44	4144.34	1911.4	4141.76	0.461495
38.76	3.44	36.48	16.34	82.08	10.32	402.04	314.76	342.76	312.18	1.09796	15212.2	9720.58	15154.4	9718	1.55942	2102.16	4794.5	2042.12	4791.92	0.426159	4359.36	6450	4300.08	6447.42	0.666946	3670.04	8291.26	3612.28	8288.68	0.435809	434.72	467.84	374.68	465.26	0.805313
53.2	6.02	78.28	-8.6	47.12	0	158.08	190.92	98.8	188.34	0.524583	3094.72	2490.56	3036.96	2487.98	1.22065	4113.88	4343	4053.84	4340.42	0.933974	9873.92	16438	9814.64	16435.4	0.597164	7503.48	7420.94	7445.72	7418.36	1.00369	13489.2	10690.7	13429.2	10688.1	1.25646
41.04	6.02	79.04	40.42	95	6.88	6641.64	7955	6582.36	7952.42	0.827718	755.44	896.98	697.68	894.4	0.780054	157.32	143.62	97.28	141.04	0.689733	1502.52	2124.2	1443.24	2121.62	0.680254	997.88	746.48	940.12	743.9	1.26377	1603.6	3354.86	1543.56	3352.28	0.460451
15.96	-36.12	48.64	2.58	46.36	21.5	2611.36	2803.6	2552.08	2801.02	0.911125	380	2527.54	322.24	2524.96	0.127622	378.48	576.2	318.44	573.62	0.555141	5684.04	2836.28	5624.76	2833.7	1.98495	17147.1	14159.9	17089.3	14157.3	1.2071	7998.24	4116.82	7938.2	4114.24	1.92945
25.84	-43	97.28	-37.84	72.96	0	8482.36	13826.2	8423.08	13823.6	0.609325	3261.16	2185.26	3203.4	2182.68	1.46765	9642.12	8685.14	9582.08	8682.56	1.1036	3397.96	3940.52	3338.68	3937.94	0.847824	649.8	756.8	592.04	754.22	0.78497	408.12	754.22	348.08	751.64	0.463094
35.72	-30.1	52.44	-13.76	230.28	34.4	2606.04	3677.36	2546.76	3674.78	0.693037	239.4	171.14	181.64	168.56	1.0776	1410.56	2749.42	1350.52	2746.84	0.491663	9679.36	15038.8	9620.08	15036.2	0.639794	3337.16	2358.98	3279.4	2356.4	1.3917	741.76	1050.06	681.72	1047.48	0.650819
70.68	-9.46	48.64	24.94	147.44	16.34	916.56	1937.58	857.28	1935	0.443039	4880.72	2908.52	4822.96	2905.94	1.65969	15592.9	16161.1	15532.9	16158.5	0.96128	11000.2	14891.8	10940.9	14889.2	0.734822	291.08	454.94	233.32	452.36	0.515784	872.48	1253.88	812.44	1251.3	0.649277
30.4	-19.78	53.96	14.62	91.96	-15.48	3014.92	4842.66	2955.64	4840.08	0.610659	2907	5931.42	2849.24	5928.84	0.480573	10336	9630.28	10276	9627.7	1.06733	4231.68	5086.04	4172.4	5083.46	0.82078	231.8	137.6	174.04	135.02	1.28899	2725.36	4863.3	2665.32	4860.72	0.548339
84.36	-26.66	76	13.76	49.4	-23.22	98.8	1252.16	39.52	1249.58	0.0316266	526.68	793.78	468.92	791.2	0.592669	12926.8	20704.5	12866.8	20701.9	0.621525	297.92	668.22	238.64	665.64	0.358512	5212.08	4183.04	5154.32	4180.46	1.23296	3349.32	13526.9	3289.28	13524.3	0.243212
38	-16.34	18.24	-1.72	106.4	-12.9	477.28	540.08	418	537.5	0.777674	1073.88	778.3	1016.12	775.72	1.30991	94.24	278.64	34.2	276.06	0.123886	22413.2	19843.6	22353.9	19841	1.12665	509.2	915.9	451.44	913.32	0.494285	18322.1	13182.1	18262.1	13179.5	1.38564
57.76	-35.26	53.96	-1.72	37.24	-19.78	1168.88	2011.54	1109.6	2008.96	0.552326	21733	10729.4	21675.2	10726.8	2.02066	664.24	946	604.2	943.42	0.640436	3239.88	2837.14	3180.6	2834.56	1.12208	159.6	186.62	101.84	184.04	0.553358	547.96	1138.64	487.92	1136.06	0.429484
60.8	-12.04	75.24	-12.04	88.16	-12.9	21886.5	11868	21827.2	11865.4	1.83957	353.4	264.02	295.64	261.44	1.13081	1855.92	1535.1	1795.88	1532.52	1.17185	443.08	1062.96	383.8	1060.38	0.361946	791.92	2144.84	734.16	2142.26	0.342704	478.8	926.22	418.76	923.64	0.45338
11.4	-26.66	25.08	-1.72	137.56	-21.5	3705.76	5252.88	3646.48	5250.3	0.694528	2510.28	2772.64	2452.52	2770.06	0.885367	4366.2	3817.54	4306.16	3814.96	1.12876	592.04	1520.48	532.76	1517.9	0.350985	116.28	126.42	58.52	123.84	0.472545	723.52	681.12	663.48	678.54	0.977805
46.36	3.44	234.84	85.14	63.84	-9.46	4434.6	6194.58	4375.32	6192	0.706609	2319.52	2365	2261.76	2362.42	0.957391	3485.36	2933.46	3425.32	2930.88	1.1687	13911.8	9792.82	13852.5	9790.24	1.41493	1270.72	2038.2	1212.96	2035.62	0.595868	805.6	901.28	745.56	898.7	0.829598
63.08	21.5	66.88	-15.48	105.64	0.86	3115.24	4794.5	3055.96	4791.92	0.637732	10741.1	9786.8	10683.3	9784.22	1.09189	2628.84	2710.72	2568.8	2708.14	0.948548	2128	4834.06	2068.72	4831.48	0.428175	828.4	1349.34	770.64	1346.76	0.572218	193.8	247.68	133.76	245.1	0.545736
47.88	6.88	31.92	-4.3	45.6	-14.62	472.72	694.02	413.44	691.44	0.597941	9335.84	8444.34	9278.08	8441.76	1.09907	151.24	156.52	91.2	153.94	0.592439	7042.92	10733.7	6983.64	10731.1	0.650784	648.28	871.18	590.52	868.6	0.679853	269.04	732.72	209	730.14	0.286246
82.08	28.38	70.68	9.46	114	1.72	9952.2	15334.7	9892.92	15332.1	0.645241	4148.84	2527.54	4091.08	2524.96	1.62026	3407.08	2797.58	3347.04	2795	1.19751	2371.2	5031.86	2311.92	5029.28	0.459692	9305.44	13858.9	9247.68	13856.3	0.667398	6578.56	9598.46	6518.52	9595.88	0.679304
91.96	-6.88	53.2	-5.16	90.44	1.72	7204.04	8456.38	7144.76	8453.8	0.845154	3100.8	4267.32	3043.04	4264.74	0.713535	3223.92	7722.8	3163.88	7720.22	0.409817	1175.72	3853.66	1116.44	3851.08	0.289903	183.92	323.36	126.16	320.78	0.393291	11165.2	11370.9	11105.2	11368.3	0.976851
64.6	-5.16	33.44	-18.06	75.24	5.16	1210.68	1225.5	1151.4	1222.92	0.941517	363.28	406.78	305.52	404.2	0.755863	2635.68	4219.16	2575.64	4216.58	0.610836	6786.04	7764.94	6726.76	7762.36	0.866587	3285.48	4615.62	3227.72	4613.04	0.699695	150.48	350.02	90.44	347.44	0.260304
16.72	5.16	95	36.12	90.44	30.96	744.8	1928.12	685.52	1925.54	0.356014	10985.8	8252.56	10928	8249.98	1.32461	420.28	313.9	360.24	311.32	1.15714	2397.8	5190.1	2338.52	5187.52	0.450797	918.08	1500.7	860.32	1498.12	0.574266	7432.04	14212.4	7372	14209.8	0.518796
96.52	13.76	38.76	13.76	57	22.36	814.72	746.48	755.44	743.9	1.01551	1779.16	762.82	1721.4	760.24	2.26428	4650.44	7052.86	4590.4	7050.28	0.651095	3400.24	3909.56	3340.96	3906.98	0.855126	3184.4	4146.06	3126.64	4143.48	0.754593	3087.12	3253.38	3027.08	3250.8	0.93118
69.92	2.58	26.6	18.92	85.12	24.08	4550.88	10080.9	4491.6	10078.3	0.44567	10606.6	6642.64	10548.8	6640.06	1.58867	8115.28	7912	8055.24	7909.42	1.01844	1246.4	2057.98	1187.12	2055.4	0.577562	867.16	3705.74	809.4	3703.16	0.21857	3648	3683.38	3587.96	3680.8	0.974777
48.64	0	73.72	18.06	57.76	8.6	18421.6	5169.46	18362.3	5166.88	3.55385	2596.92	2587.74	2539.16	2585.16	0.982206	250.8	229.62	190.76	227.04	0.840204	2154.6	4085.86	2095.32	4083.28	0.513146	203.68	200.38	145.92	197.8	0.737715	2367.4	2487.12	2307.36	2484.54	0.928687
51.68	-15.48	103.36	14.62	90.44	25.8	6277.6	9021.4	6218.32	9018.82	0.689483	1190.92	1530.8	1133.16	1528.22	0.74149	26583.3	14901.2	26523.3	14898.6	1.78025	22550.7	19364.6	22491.4	19362	1.16163	4550.12	3971.48	4492.36	3968.9	1.13189	3843.32	8548.4	3783.28	8545.82	0.442705
47.12	-16.34	44.08	10.32	174.8	12.04	1117.96	1750.96	1058.68	1748.38	0.605521	3758.96	7502.64	3701.2	7500.06	0.493489	3941.36	2730.5	3881.32	2727.92	1.42281	223.44	2152.58	164.16	2150	0.0763535	6147.64	6867.96	6089.88	6865.38	0.887042	1179.52	1367.4	1119.48	1364.82	0.82024
50.92	-12.04	79.8	20.64	34.2	16.34	5851.24	10798.2	5791.96	10795.6	0.53651	2322.56	1432.76	2264.8	1430.18	1.58358	1055.64	1972.84	995.6	1970.26	0.505314	929.48	2139.68	870.2	2137.1	0.407187	1125.56	1585.84	1067.8	1583.26	0.674431	3166.92	5348.34	3106.88	5345.76	0.581186
41.04	-7.74	58.52	-6.88	74.48	-9.46	3322.72	2135.38	3263.44	2132.8	1.53012	1425	1937.58	1367.24	1935	0.706584	4116.92	2014.12	4056.88	2011.54	2.0168	12812.1	42336.9	12752.8	42334.3	0.301241	196.84	207.26	139.08	204.68	0.6795	407.36	743.04	347.32	740.46	0.46906
62.32	-8.6	40.28	38.7	27.36	-4.3	6408.32	13379.9	6349.04	13377.3	0.474612	1912.92	1652.06	1855.16	1649.48	1.12469	6406.04	2279	6346	2276.42	2.78771	14459.8	6306.38	14400.5	6303.8	2.28442	888.44	1229.8	830.68	1227.22	0.676879	5220.44	10446.4	5160.4	10443.8	0.49411
77.52	6.88	119.32	29.24	87.4	37.84	12416.9	16447.5	12357.6	16444.9	0.751455	1275.28	1137.78	1217.52	1135.2	1.07252	6732.08	8858	6672.04	8855.42	0.753441	6786.8	7374.5	6727.52	7371.92	0.912587	657.4	1219.48	599.64	1216.9	0.49276	126.92	189.2	66.88	186.62	0.358375
95.76	1.72	53.2	30.1	60.04	29.24	259.92	190.92	200.64	188.34	1.06531	4629.92	6628.02	4572.16	6625.44	0.690092	2094.56	1452.54	2034.52	1449.96	1.40316	4184.56	6985.78	4125.28	6983.2	0.590743	7664.6	10484.3	7606.84	10481.7	0.725724	2992.12	4498.66	2932.08	4496.08	0.652141
49.4	-13.76	19.76	-5.16	100.32	-1.72	1771.56	1674.42	1712.28	1671.84	1.02419	1738.12	3850.22	1680.36	3847.64	0.436725	3602.4	3791.74	3542.36	3789.16	0.934867	383.8	456.66	324.52	454.08	0.714676	388.36	430	330.6	427.42	0.773478	1602.08	1566.06	1542.04	1563.48	0.986287
36.48	5.16	58.52	25.8	62.32	4.3	12879	21372.7	12819.7	21370.1	0.59989	2743.6	4711.94	2685.84	4709.36	0.57032	231.8	172	171.76	169.42	1.01381	6755.64	5760.28	6696.36	5757.7	1.16303	1736.6	1691.62	1678.84	1689.04	0.993961	492.48	683.7	432.44	681.12	0.634895
42.56	18.06	67.64	-7.74	4.56	2.58	4692.24	6575.56	4632.96	6572.98	0.704849	2440.36	3039.24	2382.6	3036.66	0.784612	29161.2	19831.6	29101.2	19829	1.4676	163.4	432.58	104.12	430	0.24214	940.88	1268.5	883.12	1265.92	0.697611	2193.36	4647.44	2133.32	4644.86	0.459286
63.84	-5.16	32.68	-5.16	76	17.2	3529.44	2715.02	3470.16	2712.44	1.27935	2451	1976.28	2393.24	1973.7	1.21257	35466.9	18400.6	35406.9	18398	1.92449	5802.6	5664.82	5743.32	5662.24	1.01432	2085.44	2396.82	2027.68	2394.24	0.846899	3369.84	4288.82	3309.8	4286.24	0.772192
49.4	-16.34	9.12	-11.18	97.28	20.64	1555.72	2595.48	1496.44	2592.9	0.57713	5579.92	7086.4	5522.16	7083.82	0.779545	17399.4	14253.6	17339.4	14251	1.21671	1577.76	1744.08	1518.48	1741.5	0.871938	73.72	230.48	15.96	227.9	0.0700307	5942.44	8498.52	5882.4	8495.94	0.692378
44.08	-11.18	60.8	16.34	51.68	26.66	18200.5	3840.76	18141.2	3838.18	4.72652	1550.4	1130.04	1492.64	1127.46	1.3239	4552.4	7670.34	4492.36	7667.76	0.585876	4165.56	6329.6	4106.28	6327.02	0.649007	5080.6	7053.72	5022.84	7051.14	0.712344	905.92	1831.8	845.88	1829.22	0.462427
155.04	-19.78	13.68	18.06	41.04	13.76	6501.8	9064.4	6442.52	9061.82	0.710952	410.4	878.92	352.64	876.34	0.402401	3796.2	2323.72	3736.16	2321.14	1.60962	1100.48	1272.8	1041.2	1270.22	0.819701	2737.52	5271.8	2679.76	5269.22	0.508569	2323.32	2132.8	2263.28	2130.22	1.06246
20.52	-20.64	44.84	-31.82	33.44	-3.44	14893	7408.04	14833.7	7405.46	2.00308	433.2	454.08	375.44	451.5	0.831539	8801.56	5912.5	8741.52	5909.92	1.47913	5692.4	5020.68	5633.12	5018.1	1.12256	11960.1	11988.4	11902.3	11985.8	0.993035	2367.4	1916.08	2307.36	1913.5	1.20583
120.84	16.34	63.84	-19.78	65.36	32.68	1040.44	1677	981.16	1674.42	0.58597	2256.44	3210.38	2198.68	3207.8	0.685417	706.04	917.62	646	915.04	0.70598	14456.7	25639.2	14397.4	25636.6	0.561596	11734.4	13646.5	11676.6	13643.9	0.855813	2020.84	1935	1960.8	1932.42	1.01469
15.2	-25.8	54.72	-13.76	73.72	-15.48	376.96	1820.62	317.68	1818.04	0.174738	88.16	352.6	30.4	350.02	0.0868522	6776.16	4589.82	6716.12	4587.24	1.46409	3043.04	3456.34	2983.76	3453.76	0.863916	345.04	480.74	287.28	478.16	0.600803	856.52	1506.72	796.48	1504.14	0.529525
21.28	-8.6	52.44	6.88	120.08	7.74	2859.12	3610.28	2799.84	3607.7	0.776073	7482.96	8529.48	7425.2	8526.9	0.870797	6007.04	1296.02	5947	1293.44	4.59782	2390.96	2334.04	2331.68	2331.46	1.00009	4814.6	2901.64	4756.84	2899.06	1.64082	12766.5	38738.7	12706.5	38736.1	0.328026
27.36	0.86	47.12	-0.86	41.8	2.58	2025.4	4939.84	1966.12	4937.26	0.398221	2929.04	7604.98	2871.28	7602.4	0.377681	2029.2	2365.86	1969.16	2363.28	0.833232	8382.04	8611.18	8322.76	8608.6	0.966796	10019.1	6787.98	9961.34	6785.4	1.46805	5476.56	8347.16	5416.52	8344.58	0.649106
32.68	-0.86	65.36	-8.6	23.56	2.58	947.72	2065.72	888.44	2063.14	0.430625	18247.6	14583.9	18189.8	14581.3	1.24748	4199	22968	4138.96	22965.4	0.180226	133.76	215	74.48	212.42	0.350626	1448.56	2862.94	1390.8	2860.36	0.486233	25960.1	9177.06	25900.1	9174.48	2.82305
84.36	-6.88	74.48	3.44	-1.52	-12.9	481.08	976.1	421.8	973.52	0.433273	6742.72	6332.18	6684.96	6329.6	1.05614	3077.24	4092.74	3017.2	4090.16	0.737673	21707.9	27431.4	21648.6	27428.8	0.789265	2675.96	5541.84	2618.2	5539.26	0.472662	7409.24	8093.46	7349.2	8090.88	0.908331
39.52	-2.58	45.6	-7.74	97.28	-13.76	2571.08	1588.42	2511.8	1585.84	1.58389	7722.36	5239.12	7664.6	5236.54	1.46368	3849.4	5073.14	3789.36	5070.56	0.747326	983.44	1257.32	924.16	1254.74	0.736535	3206.44	5934	3148.68	5931.42	0.530848	6725.24	9128.04	6665.2	9125.46	0.730396
60.8	2.58	60.8	5.16	44.08	3.44	3068.88	3178.56	3009.6	3175.98	0.947613	562.4	602	504.64	599.42	0.84188	12009.5	15183.3	11949.5	15180.7	0.787147	732.64	1222.06	673.36	1219.48	0.55217	4286.4	7116.5	4228.64	7113.92	0.594418	3814.44	7013.3	3754.4	7010.72	0.535523
48.64	-3.44	61.56	6.02	12.16	-5.16	4563.04	4086.72	4503.76	4084.14	1.10274	1138.48	1560.9	1080.72	1558.32	0.693516	192.28	275.2	132.24	272.62	0.485071	488.68	665.64	429.4	663.06	0.647604	3606.2	5566.78	3548.44	5564.2	0.637727	7812.8	4750.64	7752.76	4748.06	1.63283
60.8	15.48	39.52	-6.02	41.04	16.34	2419.08	4029.96	2359.8	4027.38	0.585939	3325	2257.5	3267.24	2254.92	1.44894	4725.68	4199.38	4665.64	4196.8	1.11171	7162.24	10478.2	7102.96	10475.6	0.678047	5118.6	10617.6	5060.84	10615	0.476762	311.6	419.68	251.56	417.1	0.603117
45.6	-16.34	29.64	26.66	80.56	20.64	243.96	246.82	184.68	244.24	0.756142	1612.72	5092.92	1554.96	5090.34	0.305473	2834.04	2769.2	2774	2766.62	1.00267	17340.9	20765.6	17281.6	20763	0.832327	10815.6	15278.8	10757.8	15276.2	0.704221	1151.4	1724.3	1091.36	1721.72	0.633878
44.08	-18.06	57.76	-13.76	101.08	11.18	6380.96	9897.74	6321.68	9895.16	0.638866	347.32	620.92	289.56	618.34	0.468286	726.56	784.32	666.52	781.74	0.852611	2514.08	3733.26	2454.8	3730.68	0.658003	7003.4	8673.96	6945.64	8671.38	0.800984	6624.16	5264.92	6564.12	5262.34	1.24738
32.68	-14.62	26.6	26.66	72.2	30.1	417.24	2297.06	357.96	2294.48	0.156009	3022.52	2415.74	2964.76	2413.16	1.22858	877.04	1383.74	817	1381.16	0.591532	2670.64	3388.4	2611.36	3385.82	0.771264	354.16	507.4	296.4	504.82	0.58714	1095.16	1165.3	1035.12	1162.72	0.890257
52.44	20.64	62.32	-6.88	51.68	-6.02	9176.24	20499	9116.96	20496.4	0.444807	1237.28	2564.52	1179.52	2561.94	0.460401	806.36	1468.02	746.32	1465.44	0.50928	6061	5860.04	6001.72	5857.46	1.02463	4292.48	6556.64	4234.72	6554.06	0.646122	614.84	771.42	554.8	768.84	0.721607
38	12.9	49.4	-0.86	45.6	-1.72	3858.52	7181	3799.24	7178.42	0.529259	5323.04	4871.04	5265.28	4868.46	1.08151	2177.4	2174.94	2117.36	2172.36	0.974682	11827.1	12119.1	11767.8	12116.5	0.971221	3668.52	2587.74	3610.76	2585.16	1.39673	9652	4013.62	9591.96	4011.04	2.39139
64.6	23.22	123.12	2.58	22.04	31.82	100.32	184.9	41.04	182.32	0.225099	5595.12	7273.88	5537.36	7271.3	0.761536	7777.84	14296.6	7717.8	14294	0.539932	3546.92	4546.82	3487.64	4544.24	0.767486	2479.12	2106.14	2421.36	2103.56	1.15108	954.56	1934.14	894.52	1931.56	0.463108
73.72	25.8	67.64	11.18	47.12	-22.36	17272.5	13549.3	17213.2	13546.7	1.27066	1678.08	1338.16	1620.32	1335.58	1.2132	2669.88	3935.36	2609.84	3932.78	0.663612	231.8	563.3	172.52	560.72	0.307676	372.4	441.18	314.64	438.6	0.717373	874	1849	813.96	1846.42	0.440831
56.24	18.06	80.56	-4.3	50.92	-7.74	10231.1	6798.3	10171.8	6795.72	1.4968	11651.6	8876.92	11593.8	8874.34	1.30645	8284.76	4532.2	8224.72	4529.62	1.81576	7255.72	6404.42	7196.44	6401.84	1.12412	84.36	566.74	26.6	564.16	0.0471497	3437.48	4186.48	3377.44	4183.9	0.807247
50.16	-4.3	55.48	0	19	-0.86	4538.72	5510.88	4479.44	5508.3	0.813216	956.84	1956.5	899.08	1953.92	0.460142	2120.4	2090.66	2060.36	2088.08	0.986725	5954.6	6491.28	5895.32	6488.7	0.908552	9412.6	8919.92	9354.84	8917.34	1.04906	14948.4	18978.5	14888.4	18975.9	0.784592
31.16	-21.5	117.8	-7.74	128.44	5.16	4012.04	4121.98	3952.76	4119.4	0.959548	8211.8	4349.88	8154.04	4347.3	1.87566	3349.32	7450.18	3289.28	7447.6	0.441656	8940.64	10177.2	8881.36	10174.6	0.872894	329.84	418.82	272.08	416.24	0.653661	5861.12	4419.54	5801.08	4416.96	1.31336
36.48	-10.32	34.2	-18.92	51.68	30.96	12966.4	5526.36	12907.1	5523.78	2.33665	2717.76	1890.28	2660	1887.7	1.40912	9752.32	7715.06	9692.28	7712.48	1.2567	1100.48	1412.12	1041.2	1409.54	0.738681	13663.3	22438.3	13605.5	22435.7	0.606423	1152.92	1432.76	1092.88	1430.18	0.764156
4.56	-3.44	31.92	6.88	104.88	30.96	6436.44	6107.72	6377.16	6105.14	1.04456	1291.24	3164.8	1233.48	3162.22	0.390068	14817	2230.84	14757	2228.26	6.62264	21274.7	24667.4	21215.4	24664.8	0.860149	7194.16	9203.72	7136.4	9201.14	0.7756	398.24	438.6	338.2	436.02	0.775652
16.72	2.58	71.44	-17.2	63.08	29.24	7414.56	2762.32	7355.28	2759.74	2.66521	1023.72	1118.86	965.96	1116.28	0.865338	1871.12	2568.82	1811.08	2566.24	0.705733	330.6	829.9	271.32	827.32	0.32795	2387.92	3020.32	2330.16	3017.74	0.772154	2600.72	4706.78	2540.68	4704.2	0.540088
117.04	79.98	44.08	5.16	84.36	24.08	4285.64	3956.86	4226.36	3954.28	1.06881	5199.16	7408.9	5141.4	7406.32	0.694191	5130	5846.28	5069.96	5843.7	0.867594	6503.32	14071.3	6444.04	14068.7	0.45804	1578.52	1283.12	1520.76	1280.54	1.18759	12600	8389.3	12540	8386.72	1.49522
39.52	-6.88	82.84	-8.6	70.68	-18.92	187.72	178.02	128.44	175.44	0.732102	2264.8	2168.06	2207.04	2165.48	1.01919	5222.72	3092.56	5162.68	3089.98	1.67078	11708.6	8194.08	11649.3	8191.5	1.42212	441.56	810.12	383.8	807.54	0.475271	218.12	1600.46	158.08	1597.88	0.0989311
37.24	0	102.6	31.82	89.68	5.16	300.96	650.16	241.68	647.58	0.373205	12613	3624.04	12555.2	3621.46	3.4669	860.32	1322.68	800.28	1320.1	0.606227	775.96	896.98	716.68	894.4	0.801297	1190.92	1770.74	1133.16	1768.16	0.64087	5837.56	6446.56	5777.52	6443.98	0.896576
38	-3.44	58.52	-21.5	63.84	-3.44	817	2880.14	757.72	2877.56	0.26332	7109.8	2950.66	7052.04	2948.08	2.39208	1494.92	2967.86	1434.88	2965.28	0.483894	4085	4862.44	4025.72	4859.86	0.828361	4871.6	6779.38	4813.84	6776.8	0.710341	1169.64	1330.42	1109.6	1327.84	0.835643
33.44	-6.02	98.04	2.58	106.4	14.62	4208.88	8756.52	4149.6	8753.94	0.474027	3884.36	5522.92	3826.6	5520.34	0.693182	9305.44	6221.24	9245.4	6218.66	1.48672	2717.76	5540.12	2658.48	5537.54	0.480083	3339.44	3962.88	3281.68	3960.3	0.828644	2522.44	3069.34	2462.4	3066.76	0.802932
44.84	-8.6	24.32	-1.72	85.12	-9.46	2961.72	5569.36	2902.44	5566.78	0.521386	127.68	104.92	69.92	102.34	0.683213	3622.16	9093.64	3562.12	9091.06	0.391827	138.32	485.9	79.04	483.32	0.163536	7834.84	8104.64	7777.08	8102.06	0.959889	13766.6	6670.16	13706.6	6667.58	2.0557
83.6	12.04	11.4	9.46	53.96	5.16	14032.6	23477.1	13973.3	23474.5	0.595255	6330.04	5908.2	6272.28	5905.62	1.06209	12161.5	8499.38	12101.5	8496.8	1.42424	8537.08	4230.34	8477.8	4227.76	2.00527	107.92	223.6	50.16	221.02	0.226948	1102.76	3385.82	1042.72	3383.24	0.308202
32.68	-1.72	63.08	2.58	88.92	-9.46	3666.24	2135.38	3606.96	2132.8	1.69119	5896.84	11346	5839.08	11343.4	0.514755	242.44	309.6	182.4	307.02	0.594098	1129.36	2316.84	1070.08	2314.26	0.462385	880.84	4174.44	823.08	4171.86	0.197293	5120.12	7935.22	5060.08	7932.64	0.637881
77.52	-5.16	53.2	-10.32	64.6	16.34	630.8	3014.3	571.52	3011.72	0.189765	926.44	1214.32	868.68	1211.74	0.716886	6510.92	4404.92	6450.88	4402.34	1.46533	6548.16	4250.98	6488.88	4248.4	1.52737	87.4	104.06	29.64	101.48	0.292077	2039.08	5368.98	1979.04	5366.4	0.368784
60.8	16.34	39.52	0	91.96	31.82	2147.76	3255.96	2088.48	3253.38	0.641942	2962.48	1913.5	2904.72	1910.92	1.52006	6616.56	2500.88	6556.52	2498.3	2.62439	7073.32	13825.4	7014.04	13822.8	0.507425	419.52	621.78	361.76	619.2	0.584238	7004.92	5941.74	6944.88	5939.16	1.16934
57.76	12.04	37.24	-12.9	33.44	5.16	5530.52	5289.86	5471.24	5287.28	1.03479	418.76	293.26	361	290.68	1.24192	139.84	178.88	79.8	176.3	0.452638	160.36	274.34	101.08	271.76	0.371946	1739.64	1755.26	1681.88	1752.68	0.959605	7285.36	10251.2	7225.32	10248.6	0.705004
15.2	-3.44	104.88	-5.16	59.28	9.46	788.12	1018.24	728.84	1015.66	0.717602	1159.76	425.7	1102	423.12	2.60446	386.08	528.9	326.04	526.32	0.619471	1622.6	3537.18	1563.32	3534.6	0.44229	413.44	2463.04	355.68	2460.46	0.144558	2593.88	3123.52	2533.84	3120.94	0.811884
66.88	-6.02	71.44	21.5	123.12	7.74	5987.28	4481.46	5928	4478.88	1.32355	2673.68	7125.96	2615.92	7123.38	0.36723	6145.36	5276.1	6085.32	5273.52	1.15394	4645.88	5521.2	4586.6	5518.62	0.831114	6123.32	6398.4	6065.56	6395.82	0.948363	1820.96	3381.52	1760.92	3378.94	0.521146
62.32	7.74	14.44	-6.88	53.96	-17.2	14672.6	7058.02	14613.3	7055.44	2.07121	4503	8665.36	4445.24	8662.78	0.513142	348.84	392.16	288.8	389.58	0.741311	2104.44	3876.02	2045.16	3873.44	0.527996	588.24	564.16	530.48	561.58	0.944621	7750.48	13559.6	7690.44	13557	0.567266
42.56	6.02	47.12	-10.32	61.56	-13.76	357.96	343.14	298.68	340.56	0.877026	658.16	2819.08	600.4	2816.5	0.213172	207.48	176.3	147.44	173.72	0.848722	3880.56	4042.86	3821.28	4040.28	0.945796	3535.52	6961.7	3477.76	6959.12	0.499741	1928.12	2019.28	1868.08	2016.7	0.926305
47.88	32.68	47.88	-4.3	53.2	12.9	1306.44	1261.62	1247.16	1259.04	0.990564	1993.48	4114.24	1935.72	4111.66	0.470788	497.04	1259.9	437	1257.32	0.347565	1600.56	4185.62	1541.28	4183.04	0.368459	326.8	316.48	269.04	313.9	0.857088	17676.8	7434.7	17616.8	7432.12	2.37035
23.56	-17.2	76.76	-12.04	45.6	26.66	7615.2	10263.2	7555.92	10260.6	0.7364	1322.4	2653.1	1264.64	2650.52	0.477129	2023.12	2830.26	1963.08	2827.68	0.694237	45101.4	28694.8	45042.1	28692.2	1.56984	1157.48	1433.62	1099.72	1431.04	0.768476	3548.44	4121.12	3488.4	4118.54	0.846999
61.56	-16.34	22.8	-13.76	139.08	43	6428.08	7778.7	6368.8	7776.12	0.81902	1331.52	1601.32	1273.76	1598.74	0.796727	2500.4	2369.3	2440.36	2366.72	1.03111	5600.44	6961.7	5541.16	6959.12	0.796244	3384.28	2893.9	3326.52	2891.32	1.15052	7096.88	6980.62	7036.84	6978.04	1.00843
24.32	0.86	25.08	-18.92	36.48	17.2	200.64	184.04	141.36	181.46	0.779015	734.92	2819.94	677.16	2817.36	0.240353	3636.6	3325.62	3576.56	3323.04	1.07629	9555.48	12977.4	9496.2	12974.8	0.731895	3499.04	3128.68	3441.28	3126.1	1.10082	148.2	233.92	88.16	231.34	0.381084
70.68	21.5	22.8	-8.6	56.24	7.74	6608.96	6711.44	6549.68	6708.86	0.976273	2880.4	4251.84	2822.64	4249.26	0.664266	6931.2	9084.18	6871.16	9081.6	0.756602	9925.6	5266.64	9866.32	5264.06	1.87428	459.04	833.34	401.28	830.76	0.483028	684	585.66	623.96	583.08	1.07011
14.44	15.48	79.04	18.06	22.8	1.72	850.44	1127.46	791.16	1124.88	0.703328	559.36	351.74	501.6	349.16	1.43659	1374.08	1301.18	1314.04	1298.6	1.01189	4974.2	7318.6	4914.92	7316.02	0.671802	5487.2	6492.14	5429.44	6489.56	0.836642	1630.96	1551.44	1570.92	1548.86	1.01424
33.44	19.78	42.56	-1.72	26.6	-6.88	5744.84	7356.44	5685.56	7353.86	0.77314	2272.4	11669.3	2214.64	11666.7	0.189825	511.48	2997.96	451.44	2995.38	0.150712	979.64	2549.9	920.36	2547.32	0.361305	6390.08	7021.9	6332.32	7019.32	0.902127	416.48	543.52	356.44	540.94	0.658927
74.48	19.78	31.92	-0.86	46.36	-27.52	11345.3	6942.78	11286	6940.2	1.62618	3823.56	7495.76	3765.8	7493.18	0.502564	8639.68	6494.72	8579.64	6492.14	1.32154	5030.44	10908.2	4971.16	10905.6	0.455835	5964.48	4857.28	5906.72	4854.7	1.2167	3335.64	5631.28	3275.6	5628.7	0.581946
17.48	12.04	72.2	-17.2	45.6	-11.18	202.16	398.18	142.88	395.6	0.361173	5444.64	8378.98	5386.88	8376.4	0.643102	5343.56	1341.6	5283.52	1339.02	3.94581	5003.84	8127.86	4944.56	8125.28	0.60854	1489.6	1472.32	1431.84	1469.74	0.974213	2056.56	3623.18	1996.52	3620.6	0.551433
18.24	18.06	38	6.02	57	13.76	360.24	405.06	300.96	402.48	0.747764	7640.28	7465.66	7582.52	7463.08	1.016	1339.12	2498.3	1279.08	2495.72	0.512509	14082	22765.9	14022.7	22763.3	0.616023	732.64	1073.28	674.88	1070.7	0.630317	252.32	155.66	192.28	153.08	1.25608
53.96	-11.18	82.08	1.72	24.32	4.3	11344.5	9209.74	11285.2	9207.16	1.2257	680.96	1176.48	623.2	1173.9	0.53088	1457.68	2262.66	1397.64	2260.08	0.618403	6121.8	5289.86	6062.52	5287.28	1.14662	3326.52	3302.4	3268.76	3299.82	0.990587	3644.96	6726.92	3584.92	6724.34	0.533126
23.56	6.02	35.72	0.86	62.32	17.2	5283.52	6996.1	5224.24	6993.52	0.747012	1311	2643.64	1253.24	2641.06	0.474522	997.88	1431.9	937.84	1429.32	0.656144	1221.32	1907.48	1162.04	1904.9	0.610027	3471.68	2711.58	3413.92	2709	1.26021	4881.48	4459.96	4821.44	4457.38	1.08168
19.76	-11.18	45.6	8.6	79.04	18.06	1776.88	1326.98	1717.6	1324.4	1.29689	14625.4	11701.2	14567.6	11698.6	1.24524	1605.12	3852.8	1545.08	3850.22	0.401297	6065.56	9471.18	6006.28	9468.6	0.634337	456.76	761.96	399	759.38	0.525429	1360.4	3567.28	1300.36	3564.7	0.364788
19.76	-7.74	41.04	2.58	49.4	-6.02	119.32	177.16	60.04	174.58	0.343911	1620.32	3856.24	1562.56	3853.66	0.405474	8470.2	8022.08	8410.16	8019.5	1.04871	1630.96	2500.88	1571.68	2498.3	0.6291	2269.36	8058.2	2211.6	8055.62	0.274541	3706.52	4658.62	3646.48	4656.04	0.783172
23.56	30.96	132.24	30.96	42.56	-14.62	3772.64	5264.06	3713.36	5261.48	0.705763	317.68	571.04	259.92	568.46	0.457235	1934.2	6580.72	1874.16	6578.14	0.284907	12781.7	11567.9	12722.4	11565.3	1.10005	13533.3	19259.7	13475.5	19257.1	0.699769	5899.88	2853.48	5839.84	2850.9	2.04842
10.64	15.48	39.52	5.16	34.96	12.04	4163.28	6695.1	4104	6692.52	0.613222	678.68	777.44	620.92	774.86	0.801332	13917.9	6966	13857.9	6963.42	1.99009	264.48	308.74	205.2	306.16	0.670238	6418.96	5805.86	6361.2	5803.28	1.09614	1538.24	1805.14	1478.2	1802.56	0.820056
45.6	28.38	26.6	8.6	14.44	3.44	9050.84	8153.66	8991.56	8151.08	1.10311	34.2	877.2	-23.56	874.62	-0.0269374	4696.8	10222	4636.76	10219.4	0.45372	5408.16	5749.1	5348.88	5746.52	0.930803	4925.56	8514.86	4867.8	8512.28	0.571856	37050.8	32216.5	36990.8	32213.9	1.14828
21.28	17.2	41.8	-12.04	121.6	-21.5	2479.12	5619.24	2419.84	5616.66	0.430833	17599.3	7609.28	17541.5	7606.7	2.30606	513.76	2453.58	453.72	2451	0.185116	6645.44	11897.2	6586.16	11894.6	0.553709	11078.5	10105	11020.7	10102.4	1.0909	1751.8	1566.06	1691.76	1563.48	1.08205
25.08	1.72	61.56	-15.48	19.76	-12.9	155.8	136.74	96.52	134.16	0.719439	345.8	307.02	288.04	304.44	0.946131	62.32	121.26	2.28	118.68	0.0192113	12456.4	11260	12397.1	11257.4	1.10124	1510.88	2091.52	1453.12	2088.94	0.695626	4170.12	10439.5	4110.08	10436.9	0.393802
40.28	27.52	34.2	16.34	44.08	0	3947.44	4966.5	3888.16	4963.92	0.783284	1033.6	787.76	975.84	785.18	1.24282	11611.3	10723.3	11551.3	10720.7	1.07747	1756.36	4453.08	1697.08	4450.5	0.381323	1561.8	1765.58	1504.04	1763	0.853114	1787.52	1846.42	1727.48	1843.84	0.936893
25.84	22.36	46.36	-9.46	57.76	12.9	133.76	131.58	74.48	129	0.577364	625.48	1105.96	567.72	1103.38	0.514528	3446.6	2682.34	3386.56	2679.76	1.26375	671.84	685.42	612.56	682.84	0.897077	4285.64	9300.9	4227.88	9298.32	0.454693	1180.28	1695.06	1120.24	1692.48	0.661893
60.04	2.58	148.96	50.74	47.12	18.06	517.56	1040.6	458.28	1038.02	0.441494	1770.8	3360.88	1713.04	3358.3	0.510091	6060.24	6271.12	6000.2	6268.54	0.957193	227.24	340.56	167.96	337.98	0.496952	380	466.98	322.24	464.4	0.693885	249.28	251.12	189.24	248.54	0.761407
19	-18.06	99.56	37.84	39.52	3.44	2948.04	2029.6	2888.76	2027.02	1.42513	2894.08	4513.28	2836.32	4510.7	0.628798	1215.24	1554.88	1155.2	1552.3	0.744186	5473.52	5590.86	5414.24	5588.28	0.968856	163.4	202.96	105.64	200.38	0.527198	3752.12	2811.34	3692.08	2808.76	1.31449
43.32	9.46	54.72	12.9	42.56	-1.72	7817.36	5263.2	7758.08	5260.62	1.47475	190.76	122.12	133	119.54	1.1126	7912.36	3861.4	7852.32	3858.82	2.0349	4943.04	7124.24	4883.76	7121.66	0.685761	15930.4	14146.1	15872.6	14143.5	1.12226	3725.52	5185.8	3665.48	5183.22	0.707182
9.88	2.58	73.72	-25.8	35.72	10.32	13082.6	7104.46	13023.3	7101.88	1.83378	2416.8	2791.56	2359.04	2788.98	0.845843	770.64	1386.32	710.6	1383.74	0.513536	2428.96	7448.46	2369.68	7445.88	0.318254	2299.76	2166.34	2242	2163.76	1.03616	18170.8	20096.5	18110.8	20093.9	0.901305
41.8	18.92	22.04	7.74	64.6	9.46	412.68	440.32	353.4	437.74	0.807329	357.2	387	299.44	384.42	0.77894	10808	10551.3	10748	10548.7	1.01889	614.84	706.92	555.56	704.34	0.788767	3460.28	1454.26	3402.52	1451.68	2.34385	5297.96	4478.02	5237.92	4475.44	1.17037
14.44	-3.44	67.64	-14.62	41.04	5.16	10317	7936.94	10257.7	7934.36	1.29282	5765.36	5180.64	5707.6	5178.06	1.10227	4556.96	5421.44	4496.92	5418.86	0.829865	196.84	302.72	137.56	300.14	0.458319	8324.28	12410.7	8266.52	12408.1	0.666219	10557.9	14002.5	10497.9	13999.9	0.749851
73.72	-15.48	67.64	2.58	52.44	12.9	4420.16	4707.64	4360.88	4705.06	0.926849	2536.88	3784	2479.12	3781.42	0.655606	2528.52	3491.6	2468.48	3489.02	0.7075	5088.96	4075.54	5029.68	4072.96	1.2349	9116.96	8190.64	9059.2	8188.06	1.10639	1537.48	2345.22	1477.44	2342.64	0.630673
41.04	-0.86	59.28	-5.16	138.32	17.2	1779.92	2426.92	1720.64	2424.34	0.709735	9588.16	8068.52	9530.4	8065.94	1.18156	2390.96	1687.32	2330.92	1684.74	1.38355	2891.8	8094.32	2832.52	8091.74	0.350051	3310.56	4265.6	3252.8	4263.02	0.763027	1108.84	2474.22	1048.8	2471.64	0.424334
14.44	19.78	29.64	24.08	12.92	3.44	4179.24	3357.44	4119.96	3354.86	1.22806	627	833.34	569.24	830.76	0.685204	4650.44	3378.08	4590.4	3375.5	1.35992	6962.36	7590.36	6903.08	7587.78	0.909763	156.56	193.5	98.8	190.92	0.517494	1123.28	2584.3	1063.24	2581.72	0.411834
44.84	-6.88	77.52	-1.72	91.96	-12.9	2267.84	2501.74	2208.56	2499.16	0.883721	1055.64	1825.78	997.88	1823.2	0.547323	8883.64	15812	8823.6	15809.4	0.558123	17747.5	12844.1	17688.2	12841.5	1.37742	481.84	307.02	424.08	304.44	1.39298	343.52	761.96	283.48	759.38	0.373305
19.76	-11.18	58.52	11.18	58.52	-6.88	4573.68	3019.46	4514.4	3016.88	1.49638	21446.4	17917.2	21388.6	17914.6	1.19392	9506.08	9835.82	9446.04	9833.24	0.960623	13113.8	13697.2	13054.5	13694.6	0.953259	934.04	1161	876.28	1158.42	0.756444	6669	12327.2	6608.96	12324.6	0.53624
26.6	9.46	58.52	-12.04	60.04	-24.94	9193.72	10271.8	9134.44	10269.2	0.889497	8724.8	7406.32	8667.04	7403.74	1.17063	10252.4	9668.98	10192.4	9666.4	1.05441	18037.8	8615.48	17978.5	8612.9	2.08739	1073.88	1621.96	1016.12	1619.38	0.627475	8556.84	9354.22	8496.8	9351.64	0.908589
65.36	-12.04	60.04	-20.64	41.04	-5.16	13781.8	18002.4	13722.5	17999.8	0.76237	659.68	764.54	601.92	761.96	0.789963	9799.44	9616.52	9739.4	9613.94	1.01305	1957	4883.94	1897.72	4881.36	0.388769	25054.2	24185.8	24996.4	24183.2	1.03363	14403.5	13988.8	14343.5	13986.2	1.02554
10.64	15.48	38.76	-9.46	22.04	1.72	145.16	1348.48	85.88	1345.9	0.0638086	1678.84	1824.92	1621.08	1822.34	0.88956	208.24	177.16	148.2	174.58	0.848894	550.24	1168.74	490.96	1166.16	0.421006	36065.8	25292.6	36008	25290	1.4238	11477.5	31973.9	11417.5	31971.3	0.357116
53.96	1.72	53.96	-25.8	270.56	-13.76	1101.24	2252.34	1041.96	2249.76	0.463143	5921.16	8196.66	5863.4	8194.08	0.715565	610.28	1186.8	550.24	1184.22	0.464643	377.72	547.82	318.44	545.24	0.584036	4805.48	11339.1	4747.72	11336.5	0.418799	414.2	209.84	354.16	207.26	1.70877
40.28	6.02	23.56	-4.3	41.04	1.72	6568.68	5439.5	6509.4	5436.92	1.19726	415.72	780.02	357.96	777.44	0.460434	3048.36	5437.78	2988.32	5435.2	0.549809	2648.6	3501.92	2589.32	3499.34	0.739945	1738.88	2057.98	1681.12	2055.4	0.817904	450.68	774	390.64	771.42	0.506391
53.2	-24.08	30.4	24.94	11.4	-2.58	3512.72	2979.9	3453.44	2977.32	1.15992	22382	11423.4	22324.2	11420.8	1.9547	147.44	309.6	87.4	307.02	0.284672	2160.68	1676.14	2101.4	1673.56	1.25565	3373.64	2033.04	3315.88	2030.46	1.63307	851.96	822.16	791.92	819.58	0.966251
9.88	-6.88	41.04	27.52	199.88	-4.3	5051.72	5309.64	4992.44	5307.06	0.940717	1556.48	2554.2	1498.72	2551.62	0.58736	1315.56	128.14	1255.52	125.56	9.99936	4743.92	5475.62	4684.64	5473.04	0.855948	174.04	289.82	116.28	287.24	0.404818	1261.6	1762.14	1201.56	1759.56	0.682875
13.68	10.32	4.56	23.22	44.08	1.72	18920.2	21704.7	18860.9	21702.1	0.869082	145.92	191.78	88.16	189.2	0.465962	14823.8	16802.7	14763.8	16800.1	0.878789	8348.6	8308.46	8289.32	8305.88	0.998006	747.84	762.82	690.08	760.24	0.907713	10163.5	8213	10103.5	8210.42	1.23057
44.84	-5.16	35.72	15.48	26.6	-35.26	872.48	2698.68	813.2	2696.1	0.301621	384.56	531.48	326.8	528.9	0.617886	9228.68	3182	9168.64	3179.42	2.88375	4016.6	9909.78	3957.32	9907.2	0.399439	2618.96	7126.82	2561.2	7124.24	0.359505	1653.76	2979.9	1593.72	2977.32	0.535287
36.48	-17.2	-3.04	-13.76	94.24	-0.86	6793.64	5694.92	6734.36	5692.34	1.18306	4411.8	5973.56	4354.04	5970.98	0.7292	151.24	148.78	91.2	146.2	0.623803	8141.88	12876.8	8082.6	12874.2	0.627813	135.28	279.5	77.52	276.92	0.279936	2074.8	2543.02	2014.76	2540.44	0.793075
28.88	-3.44	133.76	2.58	90.44	-2.58	10418.8	13668.8	10359.5	13666.2	0.758038	1484.28	1658.08	1426.52	1655.5	0.861685	5284.28	4964.78	5224.24	4962.2	1.05281	2400.08	1093.06	2340.8	1090.48	2.14658	8632.08	12650.6	8574.32	12648	0.677918	7700.32	9236.4	7640.28	9233.82	0.827424
66.12	17.2	165.68	42.14	57.76	-23.22	11577.8	12469.1	11518.5	12466.5	0.923956	503.88	402.48	446.12	399.9	1.11558	8825.12	10531.6	8765.08	10529	0.832469	19057.8	11985	18998.5	11982.4	1.58553	718.2	675.1	660.44	672.52	0.982038	8749.88	4198.52	8689.84	4195.94	2.07101
39.52	-29.24	7.6	6.02	43.32	18.06	510.72	817	451.44	814.42	0.554309	5778.28	8679.98	5720.52	8677.4	0.659244	5407.4	6523.96	5347.36	6521.38	0.819974	4740.88	5691.48	4681.6	5688.9	0.822936	7783.16	6915.26	7725.4	6912.68	1.11757	564.68	1153.26	504.64	1150.68	0.438558
19.76	-2.58	75.24	6.02	36.48	3.44	380.76	411.08	321.48	408.5	0.786977	3246.72	1896.3	3188.96	1893.72	1.68397	5471.24	4081.56	5411.2	4078.98	1.32661	1153.68	1493.82	1094.4	1491.24	0.733886	16617.4	13063.4	16559.6	13060.8	1.26789	2118.88	2098.4	2058.84	2095.82	0.982355
43.32	-11.18	51.68	29.24	59.28	-6.02	12185.8	14839.3	12126.5	14836.7	0.817332	622.44	1271.94	564.68	1269.36	0.444854	3708.8	4711.94	3648.76	4709.36	0.774789	561.64	830.76	502.36	828.18	0.606583	67.64	147.92	9.88	145.34	0.0679785	379.24	600.28	319.2	597.7	0.534047
15.2	-12.04	29.64	-1.72	50.92	0	3473.2	2513.78	3413.92	2511.2	1.35948	5349.64	7274.74	5291.88	7272.16	0.72769	11289.8	4969.94	11229.8	4967.36	2.26071	16350.6	17991.2	16291.3	17988.6	0.905646	10388.4	7256.68	10330.6	7254.1	1.42411	794.96	1041.46	734.92	1038.88	0.707416
44.84	-17.2	48.64	2.58	69.92	18.06	4925.56	5319.1	4866.28	5316.52	0.915313	2015.52	4689.58	1957.76	4687	0.4177	1014.6	1517.04	954.56	1514.46	0.630297	512.24	988.14	452.96	985.56	0.459597	766.08	1019.96	708.32	1017.38	0.69622	2785.4	2319.42	2725.36	2316.84	1.17633
35.72	-0.86	36.48	-4.3	72.2	39.56	122.36	115.24	63.08	112.66	0.559915	1305.68	1407.82	1247.92	1405.24	0.888048	511.48	1308.92	451.44	1306.34	0.345576	1432.6	2343.5	1373.32	2340.92	0.586658	2513.32	3369.48	2455.56	3366.9	0.729324	2157.64	2730.5	2097.6	2727.92	0.768938
39.52	17.2	253.08	-14.62	32.68	7.74	5577.64	3782.28	5518.36	3779.7	1.46	3511.2	4238.94	3453.44	4236.36	0.81519	6582.36	3952.56	6522.32	3949.98	1.65123	714.4	1364.82	655.12	1362.24	0.480914	2124.2	2684.06	2066.44	2681.48	0.770634	1779.16	2426.06	1719.12	2423.48	0.70936
57	6.02	65.36	-7.74	70.68	0	1155.2	897.84	1095.92	895.26	1.22414	149.72	116.1	91.96	113.52	0.810078	2031.48	926.22	1971.44	923.64	2.13442	14052.4	16236.8	13993.1	16234.2	0.861952	382.28	1471.46	324.52	1468.88	0.22093	2095.32	2313.4	2035.28	2310.82	0.880761
44.08	6.88	101.84	-11.18	44.08	-0.86	133.76	135.88	74.48	133.3	0.55874	2409.2	2803.6	2351.44	2801.02	0.839494	1316.32	1701.08	1256.28	1698.5	0.739641	3221.64	4225.18	3162.36	4222.6	0.748913	1770.04	2223.1	1712.28	2220.52	0.771117	157.32	213.28	97.28	210.7	0.461699
28.88	-1.72	46.36	-5.16	3.8	-6.02	1735.84	1729.46	1676.56	1726.88	0.970861	1114.92	1332.14	1057.16	1329.56	0.79512	11048.9	23859.8	10988.9	23857.2	0.460609	29403.6	10203.9	29344.3	10201.3	2.87652	564.68	952.88	506.92	950.3	0.533432	4390.52	6136.1	4330.48	6133.52	0.706035
31.92	-6.88	25.84	21.5	57.76	-7.74	2072.52	2102.7	2013.24	2100.12	0.958631	6319.4	8376.4	6261.64	8373.82	0.747764	1634.76	1744.94	1574.72	1742.36	0.903786	170.24	152.22	110.96	149.64	0.741513	2672.92	2983.34	2615.16	2980.76	0.877347	2888.76	3054.72	2828.72	3052.14	0.926799
67.64	12.04	36.48	6.02	63.84	12.04	13623.8	3506.22	13564.5	3503.64	3.87155	4557.72	5616.66	4499.96	5614.08	0.801549	12241.3	2962.7	12181.3	2960.12	4.11512	405.84	710.36	346.56	707.78	0.489644	1709.24	1638.3	1651.48	1635.72	1.00963	4911.12	7033.94	4851.08	7031.36	0.689921
44.08	44.72	101.84	-22.36	81.32	-38.7	1624.12	1026.84	1564.84	1024.26	1.52778	657.4	749.92	599.64	747.34	0.802366	11348.3	30144.7	11288.3	30142.1	0.374501	3336.4	4250.98	3277.12	4248.4	0.771377	2269.36	3692.84	2211.6	3690.26	0.599307	204.44	181.46	144.4	178.88	0.807245
73.72	1.72	60.04	19.78	79.8	-6.02	14482.6	12299.7	14423.3	12297.1	1.1729	1268.44	1392.34	1210.68	1389.76	0.871143	5309.36	8028.96	5249.32	8026.38	0.654008	392.16	442.04	332.88	439.46	0.757475	1487.32	2779.52	1429.56	2776.94	0.514797	98.8	166.84	38.76	164.26	0.235967
48.64	19.78	39.52	-12.9	127.68	-10.32	2077.08	3440.86	2017.8	3438.28	0.586863	1963.84	5139.36	1906.08	5136.78	0.371065	2001.08	513.42	1941.04	510.84	3.7997	6141.56	6647.8	6082.28	6645.22	0.915286	2274.68	5860.04	2216.92	5857.46	0.378478	12017.9	19648.4	11957.9	19645.8	0.608672
44.84	30.1	19.76	0	60.8	-18.06	3298.4	3582.76	3239.12	3580.18	0.904737	401.28	983.84	343.52	981.26	0.350081	7886.52	6500.74	7826.48	6498.16	1.20441	1763.2	1556.6	1703.92	1554.02	1.09646	1174.2	863.44	1116.44	860.86	1.29689	847.4	1313.22	787.36	1310.64	0.600745
57	12.9	59.28	-4.3	95	-6.02	596.6	233.92	537.32	231.34	2.32264	1029.8	541.8	972.04	539.22	1.80268	5671.88	8930.24	5611.84	8927.66	0.62859	1107.32	859.14	1048.04	856.56	1.22355	10562.5	15619.3	10504.7	15616.7	0.67266	7054.32	4892.54	6994.28	4889.96	1.43033
50.92	6.88	38	15.48	76.76	-3.44	3059	4468.56	2999.72	4465.98	0.671682	5191.56	4404.06	5133.8	4401.48	1.16638	2955.64	4431.58	2895.6	4429	0.653782	228.76	245.1	169.48	242.52	0.698829	7964.8	15419.8	7907.04	15417.2	0.512871	10640	22168.2	10580	22165.6	0.477314
42.56	-19.78	22.8	-7.74	48.64	-15.48	9300.12	7730.54	9240.84	7727.96	1.19577	17773.4	7181	17715.6	7178.42	2.4679	6260.88	7220.56	6200.84	7217.98	0.859082	1853.64	3197.48	1794.36	3194.9	0.561633	2812.76	6238.44	2755	6235.86	0.4418	11697.2	12522.5	11637.2	12519.9	0.929492
118.56	30.96	34.96	6.02	93.48	-3.44	972.8	2248.9	913.52	2246.32	0.406674	7205.56	8419.4	7147.8	8416.82	0.849228	5356.48	9138.36	5296.44	9135.78	0.579747	3594.04	5494.54	3534.76	5491.96	0.643624	8868.44	13021.3	8810.68	13018.7	0.67677	6194	8039.28	6133.96	8036.7	0.763244
50.92	25.8	110.2	-30.96	91.2	-12.04	3065.08	2741.68	3005.8	2739.1	1.09737	1149.12	1112.84	1091.36	1110.26	0.982977	3230	8557	3169.96	8554.42	0.370564	1345.2	1728.6	1285.92	1726.02	0.74502	1611.96	1683.02	1554.2	1680.44	0.924877	9601.84	17725.5	9541.8	17722.9	0.538388
57	22.36	34.96	-18.92	51.68	-19.78	2185	3894.94	2125.72	3892.36	0.546126	1440.96	2470.78	1383.2	2468.2	0.560408	4085.76	8964.64	4025.72	8962.06	0.449196	3677.64	3323.9	3618.36	3321.32	1.08943	10177.2	12579.2	10119.4	12576.6	0.804623	151.24	168.56	91.2	165.98	0.549464
36.48	15.48	34.2	-16.34	76	-9.46	1470.6	4578.64	1411.32	4576.06	0.308414	497.04	810.12	439.28	807.54	0.543973	861.84	1911.78	801.8	1909.2	0.419966	7692.72	5884.98	7633.44	5882.4	1.29767	6727.52	9318.1	6669.76	9315.52	0.715984	2641.76	4462.54	2581.72	4459.96	0.578866
66.88	18.92	77.52	-14.62	47.12	-7.74	242.44	266.6	183.16	264.02	0.693735	8613.84	9565.78	8556.08	9563.2	0.894688	3757.44	6109.44	3697.4	6106.86	0.60545	3187.44	5557.32	3128.16	5554.74	0.563151	2464.68	5674.28	2406.92	5671.7	0.424374	867.16	4109.94	807.12	4107.36	0.196506
38.76	3.44	44.08	-36.12	72.96	-6.02	6308	16656.5	6248.72	16653.9	0.37521	3048.36	3121.8	2990.6	3119.22	0.958765	1468.32	1716.56	1408.28	1713.98	0.821643	9110.88	9128.04	9051.6	9125.46	0.991906	187.72	318.2	129.96	315.62	0.411761	447.64	675.1	387.6	672.52	0.57634
29.64	24.08	88.92	-32.68	57	-22.36	617.12	662.2	557.84	659.62	0.845699	607.24	522.02	549.48	519.44	1.05783	8759.76	9307.78	8699.72	9305.2	0.934931	9151.92	6566.96	9092.64	6564.38	1.38515	5567	5903.9	5509.24	5901.32	0.933561	3354.64	3978.36	3294.6	3975.78	0.828668
25.84	6.88	91.96	13.76	16.72	-25.8	563.92	1640.88	504.64	1638.3	0.308027	590.52	505.68	532.76	503.1	1.05895	4550.88	8944	4490.84	8941.42	0.502251	1060.2	1421.58	1000.92	1419	0.70537	730.36	513.42	672.6	510.84	1.31665	3815.96	5054.22	3755.92	5051.64	0.743505
34.2	-17.2	50.16	-12.9	19.76	-28.38	2873.56	1992.62	2814.28	1990.04	1.41418	532	239.08	474.24	236.5	2.00524	178.6	166.84	118.56	164.26	0.721783	3215.56	3996.42	3156.28	3993.84	0.790287	1010.8	1451.68	953.04	1449.1	0.657677	109.44	100.62	49.4	98.04	0.503876
70.68	-1.72	106.4	-7.74	155.8	48.16	8109.96	7296.24	8050.68	7293.66	1.10379	4927.84	3454.62	4870.08	3452.04	1.41078	168.72	707.78	108.68	705.2	0.154112	135.28	156.52	76	153.94	0.493699	12590.9	1589.28	12533.1	1586.7	7.89887	939.36	1001.04	879.32	998.46	0.880676
59.28	-2.58	67.64	0	66.12	38.7	9317.6	5297.6	9258.32	5295.02	1.7485	2020.84	1793.1	1963.08	1790.52	1.09637	198.36	131.58	138.32	129	1.07225	5686.32	3419.36	5627.04	3416.78	1.64688	1112.64	1616.8	1054.88	1614.22	0.653492	16399.3	15893.7	16339.3	15891.1	1.0282
69.92	-6.88	90.44	3.44	16.72	10.32	1747.24	929.66	1687.96	927.08	1.82073	1342.16	2045.08	1284.4	2042.5	0.628837	976.6	1408.68	916.56	1406.1	0.651846	4069.8	6868.82	4010.52	6866.24	0.584093	307.04	504.82	249.28	502.24	0.496336	1452.36	3445.16	1392.32	3442.58	0.404441
35.72	11.18	97.28	-4.3	29.64	6.88	126.16	155.66	66.88	153.08	0.436896	1456.16	1525.64	1398.4	1523.06	0.918152	820.04	792.92	760	790.34	0.961611	40438.8	26331.5	40379.5	26328.9	1.53366	5917.36	5450.68	5859.6	5448.1	1.07553	409.64	386.14	349.6	383.56	0.911461
20.52	30.96	141.36	-12.04	35.72	12.9	3685.24	5682.02	3625.96	5679.44	0.638436	777.48	925.36	719.72	922.78	0.779948	940.12	1613.36	880.08	1610.78	0.546369	339.72	434.3	280.44	431.72	0.649588	14798.7	20232.4	14740.9	20229.8	0.728674	5863.4	6033.76	5803.36	6031.18	0.962226
72.96	-4.3	70.68	0	53.96	-8.6	17832.6	9595.88	17773.3	9593.3	1.85268	16920.6	11285.8	16862.8	11283.2	1.49451	1815.64	2063.14	1755.6	2060.56	0.852001	489.44	611.46	430.16	608.88	0.706477	1678.08	2449.28	1620.32	2446.7	0.662247	1386.24	3447.74	1326.2	3445.16	0.384946
54.72	8.6	40.28	-0.86	53.2	-11.18	687.04	1395.78	627.76	1393.2	0.450589	5798.8	7280.76	5741.04	7278.18	0.788802	4024.2	5482.5	3964.16	5479.92	0.723397	10570.8	13630.1	10511.5	13627.5	0.771345	3630.52	6029.46	3572.76	6026.88	0.592804	2824.16	3759.06	2764.12	3756.48	0.735827
50.16	15.48	47.12	-9.46	55.48	-6.88	3312.08	3206.08	3252.8	3203.5	1.01539	227.24	1443.94	169.48	1441.36	0.117583	1229.68	416.24	1169.64	413.66	2.82754	3158.56	3791.74	3099.28	3789.16	0.817933	10690.2	21786.4	10632.4	21783.8	0.488089	976.6	1255.6	916.56	1253.02	0.731481
32.68	-1.72	38.76	6.02	65.36	7.74	4798.64	6217.8	4739.36	6215.22	0.762541	284.24	204.68	226.48	202.1	1.12063	11561.1	3607.7	11501.1	3605.12	3.1902	782.8	841.94	723.52	839.36	0.86199	484.12	687.14	426.36	684.56	0.622823	2122.68	3223.28	2062.64	3220.7	0.640432
270.56	55.9	42.56	25.8	34.2	-5.16	4419.4	2530.98	4360.12	2528.4	1.72446	338.2	536.64	280.44	534.06	0.52511	3169.2	4814.28	3109.16	4811.7	0.646167	7448	8659.34	7388.72	8656.76	0.85352	1286.68	2029.6	1228.92	2027.02	0.606269	9050.84	10584.9	8990.8	10582.3	0.849606
64.6	30.96	38	-14.62	89.68	16.34	2039.84	1473.18	1980.56	1470.6	1.34677	1399.16	3745.3	1341.4	3742.72	0.358402	2511.04	4109.94	2451	4107.36	0.596734	355.68	860	296.4	857.42	0.345688	8415.48	8101.2	8357.72	8098.62	1.03199	2143.2	2236.86	2083.16	2234.28	0.932363
202.92	30.1	33.44	-26.66	43.32	-6.02	206.72	197.8	147.44	195.22	0.75525	6537.52	8654.18	6479.76	8651.6	0.748967	519.84	1486.08	459.8	1483.5	0.309943	16843.9	19547.8	16784.6	19545.2	0.858758	767.6	595.98	709.84	593.4	1.19623	2524.72	4428.14	2464.68	4425.56	0.556919
12.16	11.18	64.6	-20.64	56.24	17.2	262.96	255.42	203.68	252.84	0.805569	5263.76	7128.54	5206	7125.96	0.730568	9518.24	10725.9	9458.2	10723.3	0.882022	699.2	1069.84	639.92	1067.26	0.599591	4140.48	9412.7	4082.72	9410.12	0.433865	9658.08	13877.8	9598.04	13875.2	0.69174
117.8	-10.32	89.68	-29.24	56.24	-2.58	3573.52	5695.78	3514.24	5693.2	0.61727	5760.04	6411.3	5702.28	6408.72	0.889769	298.68	203.82	238.64	201.24	1.18585	2361.32	3971.48	2302.04	3968.9	0.58002	889.2	753.36	831.44	750.78	1.10743	1333.8	864.3	1273.76	861.72	1.47816
47.88	27.52	73.72	-28.38	69.16	-0.86	8404.84	5203	8345.56	5200.42	1.60479	1470.6	1621.96	1412.84	1619.38	0.872457	399	753.36	338.96	750.78	0.451477	12684.4	19854	12625.1	19851.4	0.635981	1255.52	1629.7	1197.76	1627.12	0.736123	471.2	300.14	411.16	297.56	1.38177
97.28	17.2	142.12	-19.78	60.04	7.74	4280.32	5169.46	4221.04	5166.88	0.816942	499.32	865.16	441.56	862.58	0.511906	4071.32	4779.88	4011.28	4777.3	0.839654	2944.24	3237.9	2884.96	3235.32	0.891708	5378.52	7300.54	5320.76	7297.96	0.729075	23329	14618.3	23269	14615.7	1.59205
66.12	15.48	78.28	-18.92	54.72	-2.58	1791.32	2604.08	1732.04	2601.5	0.665785	284.24	205.54	226.48	202.96	1.11588	576.08	1240.98	516.04	1238.4	0.416699	14312.3	20322.7	14253	20320.1	0.701424	16280	18966.4	16222.2	18963.8	0.855431	1957	3564.7	1896.96	3562.12	0.532537
38.76	10.32	94.24	-18.92	50.92	-7.74	1418.92	2285.02	1359.64	2282.44	0.595696	1428.8	1842.12	1371.04	1839.54	0.745317	670.32	1295.16	610.28	1292.58	0.472141	6908.4	8086.58	6849.12	8084	0.847244	1466.04	3415.92	1408.28	3413.34	0.412581	1443.24	1529.08	1383.2	1526.5	0.906125
63.84	-0.86	120.84	1.72	47.12	31.82	116.28	180.6	57	178.02	0.320189	9484.04	6579.86	9426.28	6577.28	1.43316	17583.4	8573.34	17523.4	8570.76	2.04455	1916.72	2494.86	1857.44	2492.28	0.745277	1225.88	2233.42	1168.12	2230.84	0.523623	13914.8	17413.3	13854.8	17410.7	0.79576
81.32	-11.18	47.88	13.76	16.72	-4.3	144.4	233.06	85.12	230.48	0.369316	1052.6	2213.64	994.84	2211.06	0.449938	557.08	857.42	497.04	854.84	0.581442	4790.28	6897.2	4731	6894.62	0.686187	1125.56	2105.28	1067.8	2102.7	0.507823	1017.64	1750.96	957.6	1748.38	0.547707
74.48	1.72	68.4	-1.72	43.32	2.58	1650.72	2355.54	1591.44	2352.96	0.676357	1411.32	1429.32	1353.56	1426.74	0.948708	304.76	321.64	244.72	319.06	0.767003	4905.8	4739.46	4846.52	4736.88	1.02315	2221.48	2039.92	2163.72	2037.34	1.06203	291.84	708.64	231.8	706.06	0.328301
44.84	7.74	53.96	32.68	42.56	-5.16	252.32	1523.92	193.04	1521.34	0.126888	8653.36	4859.86	8595.6	4857.28	1.76963	5885.44	5679.44	5825.4	5676.86	1.02617	735.68	993.3	676.4	990.72	0.682736	493.24	878.92	435.48	876.34	0.49693	19540.4	24766.3	19480.4	24763.7	0.786649
25.08	16.34	50.16	-0.86	48.64	4.3	5134.56	9026.56	5075.28	9023.98	0.562421	1295.04	1450.82	1237.28	1448.24	0.854334	8263.48	10437	8203.44	10434.4	0.78619	22627.5	17701.4	22568.2	17698.8	1.27513	3958.08	7082.1	3900.32	7079.52	0.55093	118.56	613.18	58.52	610.6	0.0958402
28.88	21.5	66.88	34.4	63.84	6.02	16400.8	8249.12	16341.5	8246.54	1.98162	2487.48	2771.78	2429.72	2769.2	0.877409	209.76	106.64	149.72	104.06	1.43879	102.6	1195.4	43.32	1192.82	0.0363173	5228.04	5006.06	5170.28	5003.48	1.03334	1672.76	4392.88	1612.72	4390.3	0.367337
48.64	7.74	64.6	15.48	74.48	-15.48	13698.2	10001.8	13638.9	9999.22	1.364	2014.76	1911.78	1957	1909.2	1.02504	8637.4	3610.28	8577.36	3607.7	2.37751	699.96	1303.76	640.68	1301.18	0.492384	8519.6	7789.88	8461.84	7787.3	1.08662	8763.56	11814.7	8703.52	11812.1	0.73683
93.48	13.76	53.96	-18.06	55.48	1.72	18181.5	28748.1	18122.2	28745.5	0.630436	7340.84	16558.4	7283.08	16555.8	0.439911	1552.68	1114.56	1492.64	1111.98	1.34233	7769.48	7325.48	7710.2	7322.9	1.05289	745.56	1320.96	687.8	1318.38	0.521701	72.2	411.94	12.16	409.36	0.0297049
3.04	11.18	66.12	-1.72	66.88	2.58	8368.36	8389.3	8309.08	8386.72	0.990743	344.28	331.96	286.52	329.38	0.869877	1212.2	1292.58	1152.16	1290	0.893147	9178.52	14004.2	9119.24	14001.6	0.651299	2628.08	3105.46	2570.32	3102.88	0.828366	6390.08	5710.4	6330.04	5707.82	1.10901
48.64	14.62	47.88	-5.16	28.12	21.5	397.48	824.74	338.2	822.16	0.411355	278.92	349.16	221.16	346.58	0.638121	2051.24	4884.8	1991.2	4882.22	0.407847	830.68	1133.48	771.4	1130.9	0.682112	14694.6	11069.9	14636.8	11067.3	1.32253	1604.36	2561.08	1544.32	2558.5	0.603604
40.28	-0.86	63.84	3.44	158.84	14.62	898.32	1217.76	839.04	1215.18	0.690466	513	767.98	455.24	765.4	0.594774	924.92	779.16	864.88	776.58	1.1137	10311.7	8820.16	10252.4	8817.58	1.16272	2274.68	3196.62	2216.92	3194.04	0.69408	181.64	624.36	121.6	621.78	0.195568
49.4	24.94	119.32	16.34	47.88	14.62	1064	937.4	1004.72	934.82	1.07477	3755.92	2202.46	3698.16	2199.88	1.68107	193.8	301	133.76	298.42	0.448227	694.64	1156.7	635.36	1154.12	0.550515	2273.16	2410.58	2215.4	2408	0.920017	1445.52	2275.56	1385.48	2272.98	0.609543
129.2	5.16	36.48	4.3	33.44	6.02	380	1141.22	320.72	1138.64	0.281669	118.56	206.4	60.8	203.82	0.298302	3397.2	6217.8	3337.16	6215.22	0.536934	15257	15436.1	15197.7	15433.5	0.984722	237.88	240.8	180.12	238.22	0.756108	915.04	1901.46	855	1898.88	0.450265
49.4	13.76	133	-2.58	2905.48	1570.36	1730.52	2150.86	1671.24	2148.28	0.777943	3138.8	3941.38	3081.04	3938.8	0.782228	370.12	718.96	310.08	716.38	0.432843	22394.9	19643.3	22335.6	19640.7	1.13721	96.52	107.5	38.76	104.92	0.369424	3814.44	3212.96	3754.4	3210.38	1.16946
109.44	-7.74	54.72	-12.9	41.04	-2.58	9210.44	7159.5	9151.16	7156.92	1.27865	41356.9	5758.56	41299.1	5755.98	7.175	4721.88	2471.64	4661.84	2469.06	1.8881	6174.24	4403.2	6114.96	4400.62	1.38957	345.8	264.88	288.04	262.3	1.09813	604.96	592.54	544.92	589.96	0.923656
79.8	-6.88	51.68	12.9	47.12	2.58	3410.88	5698.36	3351.6	5695.78	0.588436	177.08	361.2	119.32	358.62	0.33272	661.2	603.72	601.16	601.14	1.00003	632.32	349.16	573.04	346.58	1.65341	1318.6	1144.66	1260.84	1142.08	1.10399	4647.4	12132	4587.36	12129.4	0.378201
47.88	-30.96	63.84	12.04	79.04	18.06	5085.92	5777.48	5026.64	5774.9	0.870429	71.44	99.76	13.68	97.18	0.14077	3976.32	7973.92	3916.28	7971.34	0.491295	2715.48	1912.64	2656.2	1910.06	1.39064	4670.96	5706.1	4613.2	5703.52	0.808834	1971.44	2397.68	1911.4	2395.1	0.798046
45.6	30.1	63.08	40.42	85.12	-3.44	15482	8550.98	15422.7	8548.4	1.80416	136.04	137.6	78.28	135.02	0.579766	319.96	560.72	259.92	558.14	0.46569	964.44	1437.92	905.16	1435.34	0.630624	3263.44	1745.8	3205.68	1743.22	1.83894	6184.88	6320.14	6124.84	6317.56	0.969495
47.12	0.86	33.44	4.3	39.52	5.16	433.2	174.58	373.92	172	2.17395	4732.52	8235.36	4674.76	8232.78	0.567823	557.84	642.42	497.8	639.84	0.778007	4477.92	4775.58	4418.64	4773	0.925757	2762.6	1775.9	2704.84	1773.32	1.5253	8784.84	7309.14	8724.8	7306.56	1.19411
67.64	34.4	74.48	16.34	42.56	-6.02	5937.12	4272.48	5877.84	4269.9	1.37658	755.44	874.62	697.68	872.04	0.800055	7556.68	8901.86	7496.64	8899.28	0.842387	442.32	663.06	383.04	660.48	0.579942	443.08	560.72	385.32	558.14	0.690364	2950.32	3191.46	2890.28	3188.88	0.906362
98.8	24.94	56.24	-11.18	63.84	-0.86	7182.76	9023.98	7123.48	9021.4	0.78962	11629.5	11039.8	11571.7	11037.2	1.04843	2316.48	669.08	2256.44	666.5	3.38551	833.72	745.62	774.44	743.04	1.04226	3290.04	3111.48	3232.28	3108.9	1.03969	1789.8	12728.9	1729.76	12726.3	0.13592
25.08	-9.46	76.76	-6.88	36.48	1.72	20548.1	10429.2	20488.8	10426.6	1.96505	1754.84	1210.02	1697.08	1207.44	1.40552	3164.64	5737.06	3104.6	5734.48	0.541392	2390.96	4406.64	2331.68	4404.06	0.529439	1510.88	2438.96	1453.12	2436.38	0.596426	1046.52	2020.14	986.48	2017.56	0.488947
128.44	2.58	47.88	-15.48	51.68	17.2	2910.8	3014.3	2851.52	3011.72	0.946808	1975.24	2748.56	1917.48	2745.98	0.698286	3394.92	2822.52	3334.88	2819.94	1.18261	8783.32	8489.92	8724.04	8487.34	1.02789	689.32	929.66	631.56	927.08	0.681236	1658.32	5153.12	1598.28	5150.54	0.310313
68.4	-0.86	101.84	11.18	21.28	5.16	9025.76	6290.04	8966.48	6287.46	1.42609	4192.16	5907.34	4134.4	5904.76	0.700181	5395.24	6246.18	5335.2	6243.6	0.854507	1010.8	1654.64	951.52	1652.06	0.57596	11860.6	9720.58	11802.8	9718	1.21453	1485.8	11755.3	1425.76	11752.7	0.121313
49.4	24.94	88.92	35.26	57.76	12.9	3125.88	5087.76	3066.6	5085.18	0.603046	3359.2	4650.02	3301.44	4647.44	0.710378	7653.2	4591.54	7593.16	4588.96	1.65466	2121.16	2452.72	2061.88	2450.14	0.841536	1799.68	2386.5	1741.92	2383.92	0.730696	2530.04	4124.56	2470	4121.98	0.599227
23.56	12.04	59.28	14.62	25.08	-3.44	1722.16	1188.52	1662.88	1185.94	1.40216	11672.1	4619.92	11614.3	4617.34	2.51537	295.64	1124.88	235.6	1122.3	0.209926	1896.96	1564.34	1837.68	1561.76	1.17667	544.16	1146.38	486.4	1143.8	0.425249	255.36	377.54	195.32	374.96	0.520909
47.88	-18.06	41.04	-25.8	41.04	4.3	1184.08	1553.16	1124.8	1550.58	0.725406	2303.56	2446.7	2245.8	2444.12	0.918858	201.4	209.84	141.36	207.26	0.682042	1625.64	6205.76	1566.36	6203.18	0.252509	562.4	500.52	504.64	497.94	1.01346	7444.96	12942.1	7384.92	12939.5	0.570726
60.8	28.38	61.56	18.06	60.04	1.72	6758.68	3483.86	6699.4	3481.28	1.92441	136.04	221.88	78.28	219.3	0.356954	10754.8	18907.1	10694.8	18904.5	0.565725	11114.2	13646.5	11054.9	13643.9	0.810245	1440.96	1988.32	1383.2	1985.74	0.696567	3136.52	5405.96	3076.48	5403.38	0.569362
122.36	44.72	24.32	-22.36	47.88	-23.22	415.72	391.3	356.44	388.72	0.916958	120.84	189.2	63.08	186.62	0.338013	4360.12	5188.38	4300.08	5185.8	0.829203	3355.4	6030.32	3296.12	6027.74	0.546825	8407.88	8076.26	8350.12	8073.68	1.03424	6482.04	14866	6422	14863.4	0.432067
107.92	10.32	76	-21.5	66.12	-24.08	8104.64	7110.48	8045.36	7107.9	1.13189	135.28	107.5	77.52	104.92	0.738849	785.08	563.3	725.04	560.72	1.29305	2351.44	3170.82	2292.16	3168.24	0.723481	144.4	128.14	86.64	125.56	0.690029	11032.2	11204.1	10972.2	11201.5	0.979524
33.44	13.76	85.12	-4.3	44.84	-25.8	4227.88	2008.96	4168.6	2006.38	2.07767	3560.6	8934.54	3502.84	8931.96	0.392169	2540.68	2970.44	2480.64	2967.86	0.835835	1567.88	2327.16	1508.6	2324.58	0.648977	237.88	271.76	180.12	269.18	0.669143	271.32	357.76	211.28	355.18	0.594853
52.44	18.06	59.28	5.16	79.8	-6.02	362.52	540.08	303.24	537.5	0.564167	7932.12	6150.72	7874.36	6148.14	1.28077	924.92	1683.02	864.88	1680.44	0.514675	4185.32	5826.5	4126.04	5823.92	0.708464	4687.68	5226.22	4629.92	5223.64	0.88634	8186.72	7684.1	8126.68	7681.52	1.05795
61.56	1.72	74.48	-3.44	36.48	-20.64	6352.08	6092.24	6292.8	6089.66	1.03336	1992.72	1079.3	1934.96	1076.72	1.79709	3059	8018.64	2998.96	8016.06	0.374119	11355.2	7560.26	11295.9	7557.68	1.49463	467.4	753.36	409.64	750.78	0.545619	3951.24	7148.32	3891.2	7145.74	0.544548
69.92	1.72	36.48	12.9	55.48	-12.04	4813.84	6253.06	4754.56	6250.48	0.760671	1780.68	2663.42	1722.92	2660.84	0.64751	456	497.08	395.96	494.5	0.800728	1199.28	1849.86	1140	1847.28	0.617124	1279.08	2197.3	1221.32	2194.72	0.556481	9493.92	9679.3	9433.88	9676.72	0.974905
71.44	4.3	76.76	-12.04	44.08	-10.32	4409.52	4889.96	4350.24	4887.38	0.890097	772.92	270.04	715.16	267.46	2.6739	23870.1	7617.02	23810.1	7614.44	3.12696	1438.68	2768.34	1379.4	2765.76	0.498742	791.92	1673.56	734.16	1670.98	0.439359	3916.28	4901.14	3856.24	4898.56	0.787219
45.6	-12.9	123.88	-11.18	16.72	-18.06	232.56	169.42	173.28	166.84	1.0386	4112.36	4113.38	4054.6	4110.8	0.986329	874.76	1038.88	814.72	1036.3	0.786182	3440.52	6947.94	3381.24	6945.36	0.486834	742.52	1880.82	684.76	1878.24	0.364575	1723.68	1310.64	1663.64	1308.06	1.27184
71.44	-26.66	76.76	22.36	63.08	-22.36	8987	9686.18	8927.72	9683.6	0.921942	8273.36	10903.9	8215.6	10901.3	0.753634	13350.9	13074.6	13290.9	13072	1.01674	475	992.44	415.72	989.86	0.419979	8654.12	6422.48	8596.36	6419.9	1.33902	1383.2	1696.78	1323.16	1694.2	0.780994
52.44	-2.58	29.64	15.48	58.52	-17.2	6002.48	7611.86	5943.2	7609.28	0.781046	7596.96	11045	7539.2	11042.4	0.682749	3651.04	2753.72	3591	2751.14	1.30528	6114.2	4099.62	6054.92	4097.04	1.47788	15041.2	27474.4	14983.4	27471.8	0.545411	305.52	581.36	245.48	578.78	0.424134
45.6	-21.5	41.04	-7.74	50.16	-5.16	1678.84	4003.3	1619.56	4000.72	0.404817	8236.88	7615.3	8179.12	7612.72	1.0744	7976.2	633.82	7916.16	631.24	12.5407	6412.88	2889.6	6353.6	2887.02	2.20075	142.88	256.28	85.12	253.7	0.335514	210.52	251.12	150.48	248.54	0.605456
76	46.44	63.84	-17.2	51.68	-6.02	29063.9	26351.3	29004.6	26348.7	1.1008	7693.48	6960.84	7635.72	6958.26	1.09736	1090.6	3190.6	1030.56	3188.02	0.32326	199.88	473.86	140.6	471.28	0.298336	6263.16	8309.32	6205.4	8306.74	0.747032	2511.04	3207.8	2451	3205.22	0.76469
66.88	22.36	82.08	9.46	78.28	-5.16	202.16	158.24	142.88	155.66	0.917898	12543.8	11634.1	12486	11631.5	1.07347	1595.24	2481.1	1535.2	2478.52	0.619402	7283.08	10025	7223.8	10022.4	0.720764	17882.8	13262.1	17825	13259.5	1.34432	669.56	1406.96	609.52	1404.38	0.434014
67.64	-1.72	68.4	48.16	66.12	-36.98	9667.96	6918.7	9608.68	6916.12	1.38932	15692.5	8059.92	15634.7	8057.34	1.94043	11676.6	17906.1	11616.6	17903.5	0.648842	9275.8	14730.1	9216.52	14727.5	0.625803	4659.56	9911.5	4601.8	9908.92	0.46441	684.76	808.4	624.72	805.82	0.77526
167.2	18.06	69.92	37.84	75.24	-28.38	9643.64	5786.08	9584.36	5783.5	1.65719	391.4	669.08	333.64	666.5	0.500585	5465.92	6683.92	5405.88	6681.34	0.809101	6192.48	6903.22	6133.2	6900.64	0.888787	4199	4875.34	4141.24	4872.76	0.849876	188.48	214.14	128.44	211.56	0.607109
9.88	24.08	102.6	32.68	31.92	-16.34	36937.5	22080.5	36878.2	22077.9	1.67037	2767.92	6554.92	2710.16	6552.34	0.413617	5578.4	10449	5518.36	10446.4	0.528254	8936.08	14264.8	8876.8	14262.2	0.6224	1021.44	1957.36	963.68	1954.78	0.492986	3090.92	3208.66	3030.88	3206.08	0.945354
3.8	-4.3	126.92	19.78	123.88	2.58	10545	7588.64	10485.7	7586.06	1.38224	364.04	2299.64	306.28	2297.06	0.133336	316.92	358.62	256.88	356.04	0.721492	2558.92	2230.84	2499.64	2228.26	1.12179	2973.12	3919.02	2915.36	3916.44	0.74439	8041.56	13909.6	7981.52	13907	0.57392
34.2	20.64	71.44	10.32	88.16	16.34	256.12	350.88	196.84	348.3	0.565145	2834.04	6553.2	2776.28	6550.62	0.423819	191.52	133.3	131.48	130.72	1.00581	1611.2	2621.28	1551.92	2618.7	0.59263	468.92	240.8	411.16	238.22	1.72597	2052	3900.96	1991.96	3898.38	0.510971
33.44	-12.9	59.28	8.6	43.32	12.04	1609.68	5497.98	1550.4	5495.4	0.282127	1058.68	1124.88	1000.92	1122.3	0.891847	1808.04	3662.74	1748	3660.16	0.477575	3480.8	4679.26	3421.52	4676.68	0.731613	3177.56	2555.92	3119.8	2553.34	1.22185	2517.88	2981.62	2457.84	2979.04	0.825044
50.16	-6.88	93.48	6.88	169.48	32.68	1413.6	2710.72	1354.32	2708.14	0.500092	2633.4	2075.18	2575.64	2072.6	1.24271	2485.96	903.86	2425.92	901.28	2.69164	13711.9	10443	13652.6	10440.4	1.30767	3420	2918.84	3362.24	2916.26	1.15293	4547.84	8292.98	4487.8	8290.4	0.541325
42.56	-14.62	85.88	-0.86	24.32	-0.86	7872.08	13840.8	7812.8	13838.2	0.564581	7820.4	4963.06	7762.64	4960.48	1.5649	6827.84	10319.1	6767.8	10316.5	0.656016	6305.72	5429.18	6246.44	5426.6	1.15108	1195.48	1145.52	1137.72	1142.94	0.995433	218.12	784.32	158.08	781.74	0.202216
28.12	28.38	113.24	10.32	30.4	28.38	2455.56	808.4	2396.28	805.82	2.97372	11219.1	25951.4	11161.3	25948.8	0.430129	549.48	4513.28	489.44	4510.7	0.108506	5649.84	6239.3	5590.56	6236.72	0.896394	2712.44	3194.9	2654.68	3192.32	0.831583	7060.4	9172.76	7000.36	9170.18	0.763383
45.6	24.08	67.64	35.26	64.6	22.36	9380.68	7395.14	9321.4	7392.56	1.26092	6154.48	9951.92	6096.72	9949.34	0.612776	19137.6	18957	19077.6	18954.4	1.0065	1991.96	2928.3	1932.68	2925.72	0.660583	592.8	3563.84	535.04	3561.26	0.150239	1197	3514.82	1136.96	3512.24	0.323714
55.48	1.72	47.12	0	22.04	18.06	3088.64	3992.12	3029.36	3989.54	0.759326	438.52	725.84	380.76	723.26	0.52645	3780.24	3808.08	3720.2	3805.5	0.977585	4636	3771.96	4576.72	3769.38	1.21418	3779.48	5486.8	3721.72	5484.22	0.678623	1088.32	1752.68	1028.28	1750.1	0.587555
54.72	-9.46	69.92	-9.46	14.44	13.76	1846.04	2837.14	1786.76	2834.56	0.630348	906.68	1249.58	848.92	1247	0.68077	5723.56	10326.9	5663.52	10324.3	0.548561	3289.28	3319.6	3230	3317.02	0.973766	12885.8	13563.1	12828	13560.5	0.945984	844.36	2804.46	784.32	2801.88	0.279926
38	6.88	145.16	-25.8	64.6	35.26	824.6	817.86	765.32	815.28	0.93872	363.28	158.24	305.52	155.66	1.96274	658.16	2186.12	598.12	2183.54	0.273922	567.72	857.42	508.44	854.84	0.594778	3210.24	5521.2	3152.48	5518.62	0.571244	4997.76	6988.36	4937.72	6985.78	0.706824
14.44	-3.44	51.68	-30.1	56.24	20.64	19465.9	11305.6	19406.6	11303	1.71694	511.48	693.16	453.72	690.58	0.657013	4459.68	4840.08	4399.64	4837.5	0.909486	170.24	348.3	110.96	345.72	0.320953	6374.12	6619.42	6316.36	6616.84	0.954589	613.32	925.36	553.28	922.78	0.59958
35.72	6.02	98.8	6.88	51.68	5.16	13674.7	6697.68	13615.4	6695.1	2.03364	3614.56	4959.62	3556.8	4957.04	0.717525	871.72	858.28	811.68	855.7	0.948557	862.6	1698.5	803.32	1695.92	0.473678	4620.8	5758.56	4563.04	5755.98	0.792748	1285.16	1779.34	1225.12	1776.76	0.689525
28.88	-26.66	58.52	-5.16	50.16	6.02	1029.8	1492.96	970.52	1490.38	0.65119	4043.96	3862.26	3986.2	3859.68	1.03278	1545.08	964.06	1485.04	961.48	1.54454	888.44	996.74	829.16	994.16	0.834031	3806.08	2998.82	3748.32	2996.24	1.25101	230.28	197.8	170.24	195.22	0.872042
19.76	-12.04	65.36	-30.96	37.24	10.32	984.96	952.88	925.68	950.3	0.974092	261.44	195.22	203.68	192.64	1.05731	13166.2	6477.52	13106.2	6474.94	2.02414	2030.72	2383.92	1971.44	2381.34	0.82787	8789.4	10454.2	8731.64	10451.6	0.835434	5603.48	1640.88	5543.44	1638.3	3.38365
55.48	-3.44	74.48	-25.8	56.24	1.72	3733.88	3501.92	3674.6	3499.34	1.05008	1757.88	2360.7	1700.12	2358.12	0.720964	14922.6	3977.5	14862.6	3974.92	3.73908	362.52	841.08	303.24	838.5	0.361646	245.48	407.64	187.72	405.06	0.463438	5611.84	9211.46	5551.8	9208.88	0.602875
35.72	2.58	50.16	-5.16	83.6	0	1005.48	1321.82	946.2	1319.24	0.717231	2023.12	2819.08	1965.36	2816.5	0.697802	8358.48	8014.34	8298.44	8011.76	1.03578	977.36	1638.3	918.08	1635.72	0.56127	2304.32	6414.74	2246.56	6412.16	0.350359	1279.08	1489.52	1219.04	1486.94	0.819831
62.32	-9.46	51.68	11.18	60.8	-22.36	6368.04	10770.6	6308.76	10768	0.585879	1939.52	4805.68	1881.76	4803.1	0.39178	2653.92	3249.94	2593.88	3247.36	0.798766	5335.2	6989.22	5275.92	6986.64	0.755144	7508.8	5606.34	7451.04	5603.76	1.32965	5836.8	5137.64	5776.76	5135.06	1.12496
85.88	-5.16	63.84	1.72	57	-11.18	16121.9	14896.1	16062.6	14893.5	1.0785	578.36	685.42	520.6	682.84	0.762404	5567.76	12000.4	5507.72	11997.8	0.45906	627	749.06	567.72	746.48	0.760529	2613.64	2838.86	2555.88	2836.28	0.901138	362.52	405.06	302.48	402.48	0.75154
110.96	18.06	79.8	-0.86	82.08	-18.06	905.92	1122.3	846.64	1119.72	0.756118	1384.72	1683.88	1326.96	1681.3	0.789246	921.12	421.4	861.08	418.82	2.05597	1568.64	2618.7	1509.36	2616.12	0.576946	246.24	308.74	188.48	306.16	0.615626	1193.2	4110.8	1133.16	4108.22	0.275827
72.96	-10.32	51.68	0	38.76	13.76	6935	9359.38	6875.72	9356.8	0.734837	7080.92	8252.56	7023.16	8249.98	0.851294	5515.32	9731.76	5455.28	9729.18	0.560713	2420.6	1307.2	2361.32	1304.62	1.80997	1038.16	674.24	980.4	671.66	1.45967	4912.64	3630.06	4852.6	3627.48	1.33773
72.96	-0.86	85.88	-18.92	22.8	-4.3	219.64	110.94	160.36	108.36	1.47988	1180.28	4695.6	1122.52	4693.02	0.239189	234.84	122.98	174.8	120.4	1.45183	1056.4	1060.38	997.12	1057.8	0.942636	869.44	1487.8	811.68	1485.22	0.546505	8961.92	14634.6	8901.88	14632	0.608384
79.04	-2.58	59.28	-18.06	54.72	-6.02	9687.72	8077.12	9628.44	8074.54	1.19244	11249.5	8810.7	11191.7	8808.12	1.27062	61.56	131.58	1.52	129	0.0117829	437	681.12	377.72	678.54	0.556666	2393.24	1191.1	2335.48	1188.52	1.96503	4727.2	6486.98	4667.16	6484.4	0.719752
189.24	12.04	52.44	8.6	46.36	9.46	2634.16	6910.1	2574.88	6907.52	0.372765	2480.64	5069.7	2422.88	5067.12	0.478157	5823.88	6609.96	5763.84	6607.38	0.872334	8882.88	4988.86	8823.6	4986.28	1.76958	93.48	127.28	35.72	124.7	0.286447	1867.32	3233.6	1807.28	3231.02	0.559353
41.8	6.88	34.96	-14.62	69.16	12.04	5800.32	10713.9	5741.04	10711.3	0.535979	13685.3	5952.92	13627.5	5950.34	2.29021	840.56	1166.16	780.52	1163.58	0.670792	10735	18424.6	10675.7	18422	0.579509	8492.24	6491.28	8434.48	6488.7	1.29987	684	694.88	623.96	692.3	0.901286
23.56	-6.02	62.32	-5.16	33.44	24.08	5216.64	5571.08	5157.36	5568.5	0.926167	672.6	804.1	614.84	801.52	0.767093	7896.4	10099	7836.36	10096.4	0.776152	8738.48	7182.72	8679.2	7180.14	1.20878	2017.04	3923.32	1959.28	3920.74	0.499722	8342.52	12184.5	8282.48	12181.9	0.679899
41.8	32.68	77.52	28.38	44.84	12.04	1464.52	548.68	1405.24	546.1	2.57323	2031.48	1721.72	1973.72	1719.14	1.14809	1078.44	1991.76	1018.4	1989.18	0.51197	380	957.18	320.72	954.6	0.335973	1068.56	2857.78	1010.8	2855.2	0.354021	527.44	654.46	467.4	651.88	0.717003
22.04	-17.2	70.68	17.2	52.44	19.78	2844.68	1246.14	2785.4	1243.56	2.23986	1185.6	1234.1	1127.84	1231.52	0.915811	4427	4227.76	4366.96	4225.18	1.03356	934.04	896.98	874.76	894.4	0.978041	13509	8666.22	13451.2	8663.64	1.55261	2346.12	2703.84	2286.08	2701.26	0.846301
56.24	23.22	57	14.62	70.68	-12.9	1181.8	1393.2	1122.52	1390.62	0.807208	1887.84	1992.62	1830.08	1990.04	0.91962	5377	8897.56	5316.96	8894.98	0.597748	12918.5	23464.2	12859.2	23461.6	0.548096	5728.12	11057.9	5670.36	11055.3	0.512908	1854.4	2021	1794.36	2018.42	0.888992
66.88	3.44	70.68	-9.46	54.72	17.2	4163.28	4687.86	4104	4685.28	0.875935	163.4	187.48	105.64	184.9	0.571336	2801.36	5413.7	2741.32	5411.12	0.506609	4697.56	6671.02	4638.28	6668.44	0.695557	19957.6	11368.3	19899.8	11365.7	1.75086	528.96	698.32	468.92	695.74	0.673987
94.24	-22.36	44.84	-1.72	59.28	0.86	1805.76	3817.54	1746.48	3814.96	0.457798	120.84	116.1	63.08	113.52	0.555673	2235.16	1390.62	2175.12	1388.04	1.56704	2167.52	1969.4	2108.24	1966.82	1.0719	1183.32	1664.1	1125.56	1661.52	0.677428	3007.32	5822.2	2947.28	5819.62	0.506439
31.92	-10.32	137.56	14.62	54.72	25.8	1329.24	1785.36	1269.96	1782.78	0.712348	1590.68	1822.34	1532.92	1819.76	0.842375	7858.4	8652.46	7798.36	8649.88	0.901557	908.96	1552.3	849.68	1549.72	0.54828	6182.6	7331.5	6124.84	7328.92	0.835708	3869.16	5289.86	3809.12	5287.28	0.720431
21.28	20.64	47.88	-8.6	31.16	3.44	775.96	336.26	716.68	333.68	2.14781	1792.08	2389.08	1734.32	2386.5	0.726721	318.44	1584.98	258.4	1582.4	0.163296	545.68	808.4	486.4	805.82	0.603609	158.08	250.26	100.32	247.68	0.405039	1815.64	1787.94	1755.6	1785.36	0.983331
37.24	12.04	66.12	30.96	19.76	8.6	6333.84	9091.92	6274.56	9089.34	0.690321	13278.7	9909.78	13220.9	9907.2	1.33448	7716.28	20179.9	7656.24	20177.3	0.379448	8010.4	8437.46	7951.12	8434.88	0.942648	10511.6	9192.54	10453.8	9189.96	1.13753	544.92	882.36	484.88	879.78	0.551138
73.72	-15.48	23.56	35.26	9.12	7.74	5497.84	8909.6	5438.56	8907.02	0.610593	1271.48	1068.12	1213.72	1065.54	1.13907	2056.56	149.64	1996.52	147.06	13.5762	4958.24	4884.8	4898.96	4882.22	1.00343	1497.2	1518.76	1439.44	1516.18	0.949386	522.12	1144.66	462.08	1142.08	0.404595
24.32	15.48	86.64	23.22	37.24	32.68	265.24	449.78	205.96	447.2	0.460555	2371.2	1849	2313.44	1846.42	1.25293	3700.44	4939.84	3640.4	4937.26	0.737332	620.92	308.74	561.64	306.16	1.83447	1292	1229.8	1234.24	1227.22	1.00572	15022.9	8193.22	14962.9	8190.64	1.82682
60.04	-10.32	67.64	-0.86	22.8	25.8	9206.64	8333.4	9147.36	8330.82	1.09801	412.68	5868.64	354.92	5866.06	0.060504	15756.3	18118.5	15696.3	18115.9	0.866435	7707.16	13194.1	7647.88	13191.5	0.579757	4529.6	5200.42	4471.84	5197.84	0.860327	465.12	180.6	405.08	178.02	2.27547
68.4	-4.3	45.6	-18.06	18.24	-2.58	282.72	313.9	223.44	311.32	0.717718	153.52	182.32	95.76	179.74	0.53277	289.56	760.24	229.52	757.66	0.302933	13254.4	7580.9	13195.1	7578.32	1.74117	409.64	1001.04	351.88	998.46	0.352423	2143.96	4194.22	2083.92	4191.64	0.497161
41.04	-6.02	51.68	-13.76	49.4	-7.74	1073.88	1299.46	1014.6	1296.88	0.782339	97.28	190.92	39.52	188.34	0.209833	11231.3	10029.3	11171.3	10026.7	1.11415	2647.08	6659.84	2587.8	6657.26	0.388718	214.32	1066.4	156.56	1063.82	0.147168	28611	54520.6	28551	54518	0.523698
60.8	6.88	12.16	-10.32	70.68	37.84	1554.2	2015.84	1494.92	2013.26	0.742537	1892.4	1940.16	1834.64	1937.58	0.946872	142.88	381.84	82.84	379.26	0.218425	2330.92	3504.5	2271.64	3501.92	0.648684	706.8	474.72	649.04	472.14	1.37468	370.12	874.62	310.08	872.04	0.35558
24.32	1.72	42.56	-14.62	47.88	-14.62	316.92	388.72	257.64	386.14	0.667219	6499.52	8303.3	6441.76	8300.72	0.776048	1586.88	1412.12	1526.84	1409.54	1.08322	1813.36	1865.34	1754.08	1862.76	0.941656	3819.76	3442.58	3762	3440	1.0936	8441.32	7819.12	8381.28	7816.54	1.07225
50.92	8.6	29.64	46.44	70.68	1.72	4524.28	3340.24	4465	3337.66	1.33776	11586.2	11341.7	11528.4	11339.1	1.0167	965.96	597.7	905.92	595.12	1.52225	6486.6	6443.98	6427.32	6441.4	0.997814	10544.2	17164.7	10486.4	17162.1	0.611022	9831.36	6898.06	9771.32	6895.48	1.41706
115.52	37.84	5.32	44.72	53.96	16.34	5366.36	6202.32	5307.08	6199.74	0.856017	2178.92	2549.04	2121.16	2546.46	0.832984	548.72	1484.36	488.68	1481.78	0.329793	235.6	566.74	176.32	564.16	0.312535	2999.72	5895.3	2941.96	5892.72	0.499253	4152.64	3496.76	4092.6	3494.18	1.17126
85.88	-35.26	53.2	27.52	50.16	-4.3	3491.44	7462.22	3432.16	7459.64	0.460097	455.24	510.84	397.48	508.26	0.782041	8879.84	9164.16	8819.8	9161.58	0.962694	3854.72	9058.38	3795.44	9055.8	0.419117	4788.76	4822.02	4731	4819.44	0.981649	443.84	1064.68	383.8	1062.1	0.36136
91.2	15.48	17.48	-3.44	28.12	-7.74	1292.76	1197.12	1233.48	1194.54	1.0326	5767.64	7573.16	5709.88	7570.58	0.75422	17877.5	7277.32	17817.5	7274.74	2.44922	1184.84	2092.38	1125.56	2089.8	0.538597	161.88	1229.8	104.12	1227.22	0.0848422	1987.4	2550.76	1927.36	2548.18	0.756367
67.64	-6.02	53.2	-2.58	41.8	0	318.44	645.86	259.16	643.28	0.402873	2235.16	3581.9	2177.4	3579.32	0.608328	583.68	1183.36	523.64	1180.78	0.44347	552.52	1089.62	493.24	1087.04	0.453746	2967.8	3294.66	2910.04	3292.08	0.883952	3518.04	4493.5	3458	4490.92	0.769998
95	14.62	76	12.04	60.04	0	1167.36	1386.32	1108.08	1383.74	0.800786	9678.6	15257.3	9620.84	15254.7	0.63068	1307.96	1848.14	1247.92	1845.56	0.676174	24002.3	20013.9	23943	20011.3	1.19647	1300.36	1419.86	1242.6	1417.28	0.87675	5168.76	7818.26	5108.72	7815.68	0.65365
75.24	-5.16	31.16	0.86	21.28	23.22	5142.16	2799.3	5082.88	2796.72	1.81744	7365.16	5131.62	7307.4	5129.04	1.42471	797.24	866.02	737.2	863.44	0.853794	4184.56	4379.12	4125.28	4376.54	0.942589	1212.96	3065.04	1155.2	3062.46	0.377213	7497.4	21725.3	7437.36	21722.7	0.342377
48.64	-30.96	41.8	-15.48	29.64	13.76	5598.92	5942.6	5539.64	5940.02	0.932596	4135.16	6005.38	4077.4	6002.8	0.67925	1136.2	1699.36	1076.16	1696.78	0.634237	778.24	792.06	718.96	789.48	0.910675	579.12	1388.04	521.36	1385.46	0.376308	1709.24	2048.52	1649.2	2045.94	0.806084
140.6	18.06	91.96	6.88	69.16	30.1	5871	1436.2	5811.72	1433.62	4.05388	4319.84	3656.72	4262.08	3654.14	1.16637	178.6	278.64	118.56	276.06	0.429472	6174.24	8310.18	6114.96	8307.6	0.736068	3243.68	10236.6	3185.92	10234	0.311307	3506.64	6866.24	3446.6	6863.66	0.502152
15.2	0.86	28.12	-0.86	56.24	19.78	28317.6	3733.26	28258.3	3730.68	7.57458	1197.76	1749.24	1140	1746.66	0.652674	2653.92	3086.54	2593.88	3083.96	0.841087	820.8	600.28	761.52	597.7	1.27408	2473.04	2203.32	2415.28	2200.74	1.09749	1868.84	2221.38	1808.8	2218.8	0.815215
121.6	11.18	34.96	-23.22	62.32	-0.86	221.16	404.2	161.88	401.62	0.403068	1580.8	2672.02	1523.04	2669.44	0.570547	7663.08	7144.02	7603.04	7141.44	1.06464	3022.52	6050.1	2963.24	6047.52	0.489993	2971.6	8847.68	2913.84	8845.1	0.32943	5477.32	10584.9	5417.28	10582.3	0.511918
12.92	-27.52	70.68	-29.24	55.48	-7.74	3533.24	3608.56	3473.96	3605.98	0.963389	1109.6	804.1	1051.84	801.52	1.31231	3653.32	3738.42	3593.28	3735.84	0.96184	6959.32	7629.92	6900.04	7627.34	0.904646	11087.6	17483.8	11029.8	17481.2	0.630954	1689.48	2437.24	1629.44	2434.66	0.669268
73.72	-21.5	61.56	6.02	60.04	-1.72	7565.04	11836.2	7505.76	11833.6	0.634274	127.68	325.94	69.92	323.36	0.21623	2971.6	1831.8	2911.56	1829.22	1.59169	953.8	1068.12	894.52	1065.54	0.839499	750.12	896.12	692.36	893.54	0.774851	1204.6	1473.18	1144.56	1470.6	0.778295
73.72	15.48	95.76	-17.2	72.2	-19.78	18415.6	6058.7	18356.3	6056.12	3.03104	1409.8	2019.28	1352.04	2016.7	0.670422	4196.72	5712.98	4136.68	5710.4	0.724412	11379.5	12173.3	11320.2	12170.7	0.930119	294.12	556.42	236.36	553.84	0.426766	5629.32	14537.4	5569.28	14534.8	0.383168
16.72	17.2	65.36	12.04	84.36	-9.46	20567.1	4910.6	20507.8	4908.02	4.17843	635.36	961.48	577.6	958.9	0.602357	34691.7	16582.5	34631.7	16579.9	2.08877	3264.2	4113.38	3204.92	4110.8	0.779634	2151.56	2391.66	2093.8	2389.08	0.876404	4588.88	4985.42	4528.84	4982.84	0.908887
38.76	-0.86	38	-12.9	38	6.88	487.92	571.04	428.64	568.46	0.754037	1487.32	1894.58	1429.56	1892	0.755581	326.8	418.82	266.76	416.24	0.64088	20744.2	16238.5	20684.9	16235.9	1.27402	1415.88	1922.96	1358.12	1920.38	0.707214	2337.76	6555.78	2277.72	6553.2	0.347574
67.64	16.34	34.96	-4.3	69.16	22.36	8385.08	12422.7	8325.8	12420.1	0.670348	4673.24	7180.14	4615.48	7177.56	0.643043	101.84	194.36	41.8	191.78	0.217958	1127.08	4493.5	1067.8	4490.92	0.237769	205.2	147.92	147.44	145.34	1.01445	604.96	790.34	544.92	787.76	0.691734
31.16	-2.58	80.56	46.44	107.16	5.16	6474.44	6534.28	6415.16	6531.7	0.982158	360.24	487.62	302.48	485.04	0.623619	1684.16	2436.38	1624.12	2433.8	0.667319	1111.12	898.7	1051.84	896.12	1.17377	3236.08	5561.62	3178.32	5559.04	0.571739	6767.04	12426.1	6707	12423.5	0.539863
50.92	22.36	79.8	13.76	57	7.74	6937.28	6982.34	6878	6979.76	0.985421	632.32	474.72	574.56	472.14	1.21693	9200.56	11905.8	9140.52	11903.2	0.767903	1380.16	3573.3	1320.88	3570.72	0.36992	5489.48	8039.28	5431.72	8036.7	0.675864	3834.96	3648.12	3774.92	3645.54	1.03549
44.84	1.72	95	24.94	50.16	-4.3	7505	11800.9	7445.72	11798.3	0.631083	3080.28	1008.78	3022.52	1006.2	3.0039	1425.76	2333.18	1365.72	2330.6	0.585995	146.68	596.84	87.4	594.26	0.147074	321.48	209.84	263.72	207.26	1.27241	480.32	1105.1	420.28	1102.52	0.381199
34.96	11.18	146.68	40.42	85.12	1.72	11528.4	15887.6	11469.1	15885	0.722009	4146.56	4262.16	4088.8	4259.58	0.959907	18685.4	6674.46	18625.4	6671.88	2.79162	1933.44	3088.26	1874.16	3085.68	0.607373	1629.44	2424.34	1571.68	2421.76	0.648983	1676.56	4898.56	1616.52	4895.98	0.330173
50.16	18.06	81.32	7.74	53.96	0	5087.44	4663.78	5028.16	4661.2	1.07873	911.24	1118	853.48	1115.42	0.765165	1225.88	1218.62	1165.84	1216.04	0.958718	2589.32	3500.2	2530.04	3497.62	0.72336	1612.72	2811.34	1554.96	2808.76	0.553611	16172.8	18290.5	16112.8	18287.9	0.88106
28.88	-13.76	34.2	-0.86	42.56	6.02	809.4	602.86	750.12	600.28	1.24962	632.32	877.2	574.56	874.62	0.656925	2151.56	1164.44	2091.52	1161.86	1.80015	1212.2	1937.58	1152.92	1935	0.595824	237.12	158.24	179.36	155.66	1.15225	343.52	1655.5	283.48	1652.92	0.171503
52.44	1.72	107.16	15.48	133	15.48	10026.7	5196.12	9967.42	5193.54	1.9192	10789.7	6113.74	10731.9	6111.16	1.75612	2009.44	2156.88	1949.4	2154.3	0.904888	4544.8	4948.44	4485.52	4945.86	0.906924	173.28	181.46	115.52	178.88	0.645796	2340.8	4466.84	2280.76	4464.26	0.510893
116.28	43.86	35.72	-13.76	50.16	-7.74	1068.56	1131.76	1009.28	1129.18	0.893817	9989.44	15366.5	9931.68	15363.9	0.646429	6946.4	6288.32	6886.36	6285.74	1.09555	32170	37075.5	32110.7	37072.9	0.86615	3215.56	4468.56	3157.8	4465.98	0.707079	2374.24	2245.46	2314.2	2242.88	1.0318
65.36	-1.72	33.44	-7.74	62.32	-6.02	13274.9	6282.3	13215.6	6279.72	2.10449	1349	1208.3	1291.24	1205.72	1.07093	7535.4	5722.44	7475.36	5719.86	1.30691	7726.16	5823.92	7666.88	5821.34	1.31703	11644	12797.7	11586.2	12795.1	0.90552	2677.48	4099.62	2617.44	4097.04	0.638861
22.04	-18.06	38	11.18	20.52	-13.76	5613.36	9208.88	5554.08	9206.3	0.603291	3816.72	8675.68	3758.96	8673.1	0.433404	1235	669.08	1174.96	666.5	1.76288	1041.96	1226.36	982.68	1223.78	0.802987	725.04	1462.86	667.28	1460.28	0.456953	1267.68	850.54	1207.64	847.96	1.42417
35.72	-15.48	106.4	12.04	99.56	6.88	1123.28	1282.26	1064	1279.68	0.831458	8885.16	2936.9	8827.4	2934.32	3.00833	11982.2	4140.04	11922.2	4137.46	2.88152	1912.92	3734.98	1853.64	3732.4	0.496635	173.28	106.64	115.52	104.06	1.11013	5159.64	6496.44	5099.6	6493.86	0.785296
58.52	-11.18	30.4	-0.86	44.08	-3.44	8074.24	8845.96	8014.96	8843.38	0.906323	776.72	2019.28	718.96	2016.7	0.356503	1932.68	4029.1	1872.64	4026.52	0.465077	4290.2	7671.2	4230.92	7668.62	0.551719	4262.08	4462.54	4204.32	4459.96	0.942681	3708.04	5013.8	3648	5011.22	0.727966
42.56	-6.88	35.72	-7.74	32.68	-12.9	1313.28	2077.76	1254	2075.18	0.604285	2096.84	3021.18	2039.08	3018.6	0.675505	6966.92	8136.46	6906.88	8133.88	0.849149	12155.4	12953.3	12096.1	12950.7	0.934011	689.32	867.74	631.56	865.16	0.729992	1618.04	2865.52	1558	2862.94	0.544196
24.32	1.72	84.36	5.16	29.64	-17.2	557.84	844.52	498.56	841.94	0.592156	51119.9	8762.54	51062.1	8759.96	5.82904	3773.4	4354.18	3713.36	4351.6	0.853332	197.6	270.04	138.32	267.46	0.517161	1596.76	1737.2	1539	1734.62	0.887226	1732.04	1538.54	1672	1535.96	1.08857
60.04	6.88	48.64	-3.44	38.76	8.6	5807.92	3064.18	5748.64	3061.6	1.87766	1058.68	748.2	1000.92	745.62	1.3424	5237.92	6571.26	5177.88	6568.68	0.788268	9570.68	14306.1	9511.4	14303.5	0.664969	43923.4	26649.7	43865.6	26647.1	1.64617	147.44	190.92	87.4	188.34	0.464054
51.68	22.36	82.08	24.94	48.64	5.16	4628.4	4959.62	4569.12	4957.04	0.921744	557.84	832.48	500.08	829.9	0.602579	1152.16	1567.78	1092.12	1565.2	0.697751	800.28	1320.1	741	1317.52	0.56242	2169.04	3945.68	2111.28	3943.1	0.535437	282.72	394.74	222.68	392.16	0.567829
39.52	-12.04	56.24	11.18	59.28	6.88	2833.28	3171.68	2774	3169.1	0.875327	14998.6	7786.44	14940.8	7783.86	1.91946	10606.6	8935.4	10546.6	8932.82	1.18065	165.68	299.28	106.4	296.7	0.358611	4688.44	8400.48	4630.68	8397.9	0.551409	1322.4	2940.34	1262.36	2937.76	0.429702
54.72	-24.94	30.4	-36.12	94.24	2.58	2169.8	4791.92	2110.52	4789.34	0.44067	1672.76	3126.1	1615	3123.52	0.517045	541.88	1026.84	481.84	1024.26	0.470427	1190.92	608.88	1131.64	606.3	1.86647	2223	2713.3	2165.24	2710.72	0.798769	144.4	238.22	84.36	235.64	0.358004
42.56	-12.9	43.32	1.72	50.16	-11.18	2546.76	9003.34	2487.48	9000.76	0.276363	819.28	1813.74	761.52	1811.16	0.42046	1542.04	2113.88	1482	2111.3	0.701937	348.84	1868.78	289.56	1866.2	0.15516	30319.4	21632.4	30261.6	21629.8	1.39907	4398.88	5325.12	4338.84	5322.54	0.815182
-4.56	8.6	20.52	-4.3	38	16.34	1566.36	1802.56	1507.08	1799.98	0.837276	3557.56	7289.36	3499.8	7286.78	0.480294	3729.32	3224.14	3669.28	3221.56	1.13898	106.4	187.48	47.12	184.9	0.25484	994.84	1179.06	937.08	1176.48	0.796512	1047.28	1766.44	987.24	1763.86	0.559704
53.2	6.88	76.76	17.2	53.2	-1.72	20575.5	16155.1	20516.2	16152.5	1.27016	6396.16	7238.62	6338.4	7236.04	0.875949	600.4	505.68	540.36	503.1	1.07406	7609.12	5200.42	7549.84	5197.84	1.4525	4489.32	5522.92	4431.56	5520.34	0.802769	15054.8	32063.4	14994.8	32060.8	0.467697
74.48	38.7	65.36	0.86	302.48	-10.32	2036.8	1769.88	1977.52	1767.3	1.11895	11341.5	6235	11283.7	6232.42	1.81049	217.36	324.22	157.32	321.64	0.489118	1587.64	2853.48	1528.36	2850.9	0.536097	1960.04	3294.66	1902.28	3292.08	0.577835	3014.16	2412.3	2954.12	2409.72	1.22592
28.88	-8.6	72.96	16.34	35.72	-1.72	252.32	251.98	193.04	249.4	0.774018	6700.92	7064.9	6643.16	7062.32	0.940648	293.36	204.68	233.32	202.1	1.15448	927.96	1342.46	868.68	1339.88	0.648327	222.68	137.6	164.92	135.02	1.22145	6272.28	10934.9	6212.24	10932.3	0.568245
31.92	12.9	63.84	-30.1	24.32	27.52	7049.76	13107.3	6990.48	13104.7	0.533432	261.44	289.82	203.68	287.24	0.709093	402.04	2242.88	342	2240.3	0.152658	342.76	551.26	283.48	548.68	0.516658	1309.48	3311.86	1251.72	3309.28	0.378245	1428.04	1174.76	1368	1172.18	1.16706
86.64	1.72	69.92	-17.2	19	-22.36	1202.32	1823.2	1143.04	1820.62	0.62783	3420	3479.56	3362.24	3476.98	0.967	69.16	184.9	9.12	182.32	0.0500219	14125.4	21511.2	14066.1	21508.6	0.653976	287.28	302.72	229.52	300.14	0.76471	4873.12	8819.3	4813.08	8816.72	0.545904
80.56	9.46	35.72	32.68	65.36	-10.32	1054.12	2103.56	994.84	2100.98	0.473512	603.44	420.54	545.68	417.96	1.30558	3996.08	2858.64	3936.04	2856.06	1.37814	6167.4	5078.3	6108.12	5075.72	1.2034	6585.4	24501.4	6527.64	24498.8	0.266447	437	435.16	376.96	432.58	0.871423
1.52	-9.46	48.64	0	38.76	5.16	3930.72	4411.8	3871.44	4409.22	0.878033	4638.28	6179.1	4580.52	6176.52	0.741602	1458.44	1929.84	1398.4	1927.26	0.72559	1949.4	3832.16	1890.12	3829.58	0.493558	2667.6	2825.1	2609.84	2822.52	0.924649	2345.36	3977.5	2285.32	3974.92	0.574935
34.96	-21.5	26.6	-12.9	53.96	-12.9	15542.8	5377.58	15483.5	5375	2.88065	4116.16	5342.32	4058.4	5339.74	0.760037	2484.44	2836.28	2424.4	2833.7	0.85556	4026.48	7331.5	3967.2	7328.92	0.541308	376.96	1516.18	319.2	1513.6	0.210888	6764	13111.6	6703.96	13109	0.511401
107.92	22.36	50.92	-26.66	47.12	18.92	1564.08	827.32	1504.8	824.74	1.82458	3247.48	3157.06	3189.72	3154.48	1.01117	9698.36	14089.4	9638.32	14086.8	0.684208	207.48	258	148.2	255.42	0.580221	1746.48	1718.28	1688.72	1715.7	0.984275	408.88	167.7	348.84	165.12	2.11265
77.52	-4.3	45.6	-4.3	24.32	1.72	551.76	656.18	492.48	653.6	0.753488	4297.8	2819.08	4240.04	2816.5	1.50543	2704.84	3235.32	2644.8	3232.74	0.81813	1427.28	5169.46	1368	5166.88	0.264763	566.96	870.32	509.2	867.74	0.586812	1251.72	3225.86	1191.68	3223.28	0.36971
91.96	7.74	98.8	-9.46	41.8	2.58	4274.24	5144.52	4214.96	5141.94	0.819722	10608.8	7382.24	10551	7379.66	1.42975	1013.84	3436.56	953.8	3433.98	0.277754	10607.3	9007.64	10548	9005.06	1.17134	2476.84	8722.12	2419.08	8719.54	0.277432	227.24	183.18	167.2	180.6	0.925803
63.84	25.8	33.44	-1.72	76	5.16	4366.96	4447.06	4307.68	4444.48	0.96922	623.2	2018.42	565.44	2015.84	0.280498	2435.8	2383.92	2375.76	2381.34	0.997657	1602.84	805.82	1543.56	803.24	1.92167	228	479.02	170.24	476.44	0.357317	3711.84	4624.22	3651.8	4621.64	0.790152
34.2	18.06	50.16	9.46	39.52	5.16	799.52	1053.5	740.24	1050.92	0.704373	3385.8	2771.78	3328.04	2769.2	1.20181	4718.84	5276.96	4658.8	5274.38	0.883289	11727.6	16438.9	11668.3	16436.3	0.709911	1782.96	2353.82	1725.2	2351.24	0.73374	706.8	958.9	646.76	956.32	0.676301
82.84	0	83.6	-2.58	44.08	-7.74	15971.4	15480.9	15912.1	15478.3	1.02803	11535.3	9337.02	11477.5	9334.44	1.22959	12601.6	23062.6	12541.6	23060	0.543866	1434.12	4625.08	1374.84	4622.5	0.297423	874.76	1457.7	817	1455.12	0.561466	25170.4	6709.72	25110.4	6707.14	3.74383
26.6	25.8	49.4	11.18	37.24	0	334.4	343.14	275.12	340.56	0.807846	212.04	186.62	154.28	184.04	0.838296	1868.08	1560.04	1808.04	1557.46	1.16089	1435.64	1980.58	1376.36	1978	0.695834	623.2	1035.44	565.44	1032.86	0.547451	754.68	2231.7	694.64	2229.12	0.311621
33.44	2.58	22.8	18.06	125.4	2.58	1224.36	1179.92	1165.08	1177.34	0.989587	1092.12	2395.96	1034.36	2393.38	0.432175	1076.16	1699.36	1016.12	1696.78	0.598852	5049.44	3396.14	4990.16	3393.56	1.47048	16066.4	17338.5	16008.6	17335.9	0.923438	582.92	708.64	522.88	706.06	0.74056
75.24	-20.64	93.48	43	54.72	-2.58	19226.5	15435.3	19167.2	15432.7	1.24199	5371.68	4659.48	5313.92	4656.9	1.14109	1302.64	1522.2	1242.6	1519.62	0.817704	15545	8864.88	15485.7	8862.3	1.74737	1127.08	3612	1069.32	3609.42	0.296258	2146.24	1842.98	2086.2	1840.4	1.13356
67.64	-25.8	50.16	45.58	53.2	26.66	5180.92	8583.66	5121.64	8581.08	0.596853	2068.72	1630.56	2010.96	1627.98	1.23525	3581.12	5885.84	3521.08	5883.26	0.598491	1712.28	745.62	1653	743.04	2.22464	1647.68	1320.1	1589.92	1317.52	1.20675	3970.24	5469.6	3910.2	5467.02	0.715234
82.84	5.16	82.08	12.04	120.84	3.44	8617.64	7653.14	8558.36	7650.56	1.11866	1478.96	3111.48	1421.2	3108.9	0.457139	7156.16	1712.26	7096.12	1709.68	4.15055	25002.5	17537.1	24943.2	17534.5	1.42252	839.8	910.74	782.04	908.16	0.861126	5503.16	5950.34	5443.12	5947.76	0.915155
44.08	-18.92	69.92	15.48	50.92	-16.34	1553.44	1945.32	1494.16	1942.74	0.769099	7438.12	10799.9	7380.36	10797.3	0.683536	5882.4	2199.88	5822.36	2197.3	2.64978	609.52	949.44	550.24	946.86	0.581121	3656.36	5169.46	3598.6	5166.88	0.696474	1080.72	2704.7	1020.68	2702.12	0.377733
76.76	22.36	49.4	10.32	66.88	21.5	1364.96	2770.92	1305.68	2768.34	0.471647	547.96	378.4	490.2	375.82	1.30435	6363.48	5221.06	6303.44	5218.48	1.20791	2808.96	5336.3	2749.68	5333.72	0.515528	1136.96	1665.82	1079.2	1663.24	0.648854	5640.72	4468.56	5580.68	4465.98	1.2496
76.76	-7.74	45.6	11.18	70.68	-5.16	2243.52	2252.34	2184.24	2249.76	0.970877	1344.44	2693.52	1286.68	2690.94	0.478153	166.44	287.24	106.4	284.66	0.373779	161.88	147.06	102.6	144.48	0.710133	12356.1	9470.32	12298.3	9467.74	1.29897	3700.44	5819.62	3640.4	5817.04	0.625817
82.84	-20.64	9.12	-9.46	48.64	10.32	1246.4	1222.06	1187.12	1219.48	0.973464	2940.44	4248.4	2882.68	4245.82	0.678945	566.2	488.48	506.16	485.9	1.0417	225.72	383.56	166.44	380.98	0.436873	3962.64	4578.64	3904.88	4576.06	0.853328	1335.32	1929.84	1275.28	1927.26	0.661706
44.84	8.6	93.48	-16.34	53.96	5.16	181.64	353.46	122.36	350.88	0.348723	734.92	1726.02	677.16	1723.44	0.392912	3882.84	4707.64	3822.8	4705.06	0.812487	3961.88	4124.56	3902.6	4121.98	0.946778	114	109.22	56.24	106.64	0.527382	5414.24	9737.78	5354.2	9735.2	0.549984
44.84	41.28	25.08	5.16	50.16	18.92	1585.36	2113.02	1526.08	2110.44	0.72311	21375	9038.6	21317.2	9036.02	2.35914	13331.2	8993.02	13271.2	8990.44	1.47614	7678.28	6646.08	7619	6643.5	1.14684	1480.48	2030.46	1422.72	2027.88	0.70158	1143.8	1050.06	1083.76	1047.48	1.03464
127.68	25.8	42.56	0.86	95.76	0.86	303.24	792.92	243.96	790.34	0.308677	1422.72	2589.46	1364.96	2586.88	0.527647	281.2	374.96	221.16	372.38	0.593909	2037.56	2408	1978.28	2405.42	0.822426	8957.36	9406.68	8899.6	9404.1	0.946353	2802.12	5120.44	2742.08	5117.86	0.535786
104.12	1.72	50.92	10.32	65.36	-6.88	961.4	905.58	902.12	903	0.999025	1355.08	1519.62	1297.32	1517.04	0.855165	7890.32	2390.8	7830.28	2388.22	3.27871	2334.72	2394.24	2275.44	2391.66	0.951406	3062.04	3978.36	3004.28	3975.78	0.755645	1461.48	3254.24	1401.44	3251.66	0.430992
104.12	15.48	71.44	-5.16	47.12	0.86	6555	4654.32	6495.72	4651.74	1.39641	3439	3511.38	3381.24	3508.8	0.963646	802.56	856.56	742.52	853.98	0.869482	16265.5	20573.8	16206.2	20571.2	0.78781	5826.16	7916.3	5768.4	7913.72	0.728911	992.56	603.72	932.52	601.14	1.55125
86.64	-12.9	51.68	-10.32	22.8	-22.36	934.8	1154.98	875.52	1152.4	0.759736	332.12	425.7	274.36	423.12	0.648421	990.28	2526.68	930.24	2524.1	0.368543	3355.4	3164.8	3296.12	3162.22	1.04234	413.44	737.02	355.68	734.44	0.484287	5330.64	8379.84	5270.6	8377.26	0.629156
47.12	0.86	46.36	-11.18	26.6	-14.62	3622.92	2735.66	3563.64	2733.08	1.30389	233.32	196.08	175.56	193.5	0.907287	1482.76	6741.54	1422.72	6738.96	0.211119	2250.36	2942.92	2191.08	2940.34	0.745179	660.44	2082.06	602.68	2079.48	0.289822	218.88	355.18	158.84	352.6	0.450482
97.28	-7.74	42.56	-6.02	76	-3.44	2408.44	2727.92	2349.16	2725.34	0.86197	2232.88	2924.86	2175.12	2922.28	0.744323	13332.7	8817.58	13272.7	8815	1.50569	978.88	1717.42	919.6	1714.84	0.53626	2978.44	3024.62	2920.68	3022.04	0.96646	6346	7738.28	6285.96	7735.7	0.812591
11.4	-29.24	11.4	2.58	18.24	0.86	1675.8	1319.24	1616.52	1316.66	1.22774	9437.68	2547.32	9379.92	2544.74	3.686	16287.6	17746.1	16227.6	17743.5	0.914563	11481.3	19899.5	11422	19896.9	0.57406	1200.8	1609.92	1143.04	1607.34	0.711138	99.56	160.82	39.52	158.24	0.249747
28.88	-9.46	22.8	6.02	25.08	1.72	2460.12	7842.34	2400.84	7839.76	0.306239	394.44	406.78	336.68	404.2	0.832954	8515.8	9159.86	8455.76	9157.28	0.923392	6620.36	4095.32	6561.08	4092.74	1.6031	12888.8	15396.6	12831	15394	0.833508	536.56	860	476.52	857.42	0.55576
24.32	0	47.12	-9.46	36.48	-7.74	2325.6	1455.12	2266.32	1452.54	1.56025	588.24	729.28	530.48	726.7	0.729985	1869.6	4216.58	1809.56	4214	0.429416	1425.76	1282.26	1366.48	1279.68	1.06783	12947.4	14505.6	12889.6	14503	0.888756	5479.6	7193.04	5419.56	7190.46	0.753715
68.4	0.86	50.16	10.32	40.28	-27.52	468.92	473.86	409.64	471.28	0.869207	2390.2	2771.78	2332.44	2769.2	0.842279	3463.32	3415.06	3403.28	3412.48	0.997304	1682.64	3095.14	1623.36	3092.56	0.524924	12312	5677.72	12254.2	5675.14	2.15928	2296.72	3366.9	2236.68	3364.32	0.664824
68.4	-3.44	49.4	4.3	20.52	6.02	468.92	807.54	409.64	804.96	0.508895	1254.76	1593.58	1197	1591	0.752357	239.4	361.2	179.36	358.62	0.500139	5090.48	7039.96	5031.2	7037.38	0.714925	621.68	1087.9	563.92	1085.32	0.519589	643.72	663.06	583.68	660.48	0.883721
26.6	-8.6	18.24	-7.74	44.84	-14.62	12891.9	6228.98	12832.6	6226.4	2.061	8654.12	5140.22	8596.36	5137.64	1.67321	419.52	719.82	359.48	717.24	0.501199	1540.52	1502.42	1481.24	1499.84	0.987599	192.28	362.92	134.52	360.34	0.373314	9430.84	4805.68	9370.8	4803.1	1.95099
69.92	4.3	16.72	6.02	136.8	16.34	2479.88	1645.18	2420.6	1642.6	1.47364	3149.44	8612.04	3091.68	8609.46	0.359103	1066.28	1624.54	1006.24	1621.96	0.620385	9318.36	12009.9	9259.08	12007.3	0.77112	131.48	152.22	73.72	149.64	0.492649	294.12	380.98	234.08	378.4	0.618605
53.96	-2.58	21.28	-7.74	41.04	8.6	3313.6	2188.7	3254.32	2186.12	1.48863	6127.88	4049.74	6070.12	4047.16	1.49985	2517.12	2449.28	2457.08	2446.7	1.00424	5343.56	6413.02	5284.28	6410.44	0.824324	2910.8	4346.44	2853.04	4343.86	0.656798	4679.32	7254.1	4619.28	7251.52	0.637009
80.56	25.8	76	1.72	28.88	0.86	10590.6	8319.64	10531.3	8317.06	1.26623	855	863.44	797.24	860.86	0.926097	18148	9466.02	18088	9463.44	1.91135	12328	8944.86	12268.7	8942.28	1.37199	957.6	2713.3	899.84	2710.72	0.331956	2091.52	3201.78	2031.48	3199.2	0.634996
66.12	6.02	58.52	1.72	24.32	-5.16	136.8	720.68	77.52	718.1	0.107952	798	1693.34	740.24	1690.76	0.437815	1162.8	1269.36	1102.76	1266.78	0.870522	300.2	1132.62	240.92	1130.04	0.213196	23469.6	18225.1	23411.8	18222.5	1.28478	8152.52	8234.5	8092.48	8231.92	0.983061
50.16	-13.76	62.32	-1.72	19	30.1	110.96	125.56	51.68	122.98	0.420231	912	1274.52	854.24	1271.94	0.671604	1408.28	1863.62	1348.24	1861.04	0.724455	13800.8	10086.9	13741.5	10084.3	1.36266	1993.48	1240.98	1935.72	1238.4	1.56308	2824.92	5931.42	2764.88	5928.84	0.466344
42.56	9.46	49.4	-10.32	193.04	2.58	9132.92	6918.7	9073.64	6916.12	1.31196	1939.52	2984.2	1881.76	2981.62	0.63112	10221.2	16377	10161.2	16374.4	0.620551	3303.72	3209.52	3244.44	3206.94	1.01169	6089.12	4331.82	6031.36	4329.24	1.39317	3189.72	4676.68	3129.68	4674.1	0.669579
97.28	-16.34	27.36	-26.66	152	-9.46	2939.68	3501.06	2880.4	3498.48	0.823329	1342.92	1614.22	1285.16	1611.64	0.797424	4662.6	5771.46	4602.56	5768.88	0.797826	20529.9	17093.4	20470.6	17090.8	1.19776	20554.2	11152.5	20496.4	11149.9	1.83826	443.08	742.18	383.04	739.6	0.517902
58.52	23.22	1.52	-4.3	44.08	-1.72	2103.68	1923.82	2044.4	1921.24	1.0641	15347.4	1873.08	15289.6	1870.5	8.17409	400.52	1105.96	340.48	1103.38	0.308579	1728.24	1983.16	1668.96	1980.58	0.842662	662.72	2720.18	604.96	2717.6	0.222608	8746.08	8904.44	8686.04	8901.86	0.975756
38	-36.12	31.92	-12.9	60.8	-17.2	4440.68	7211.1	4381.4	7208.52	0.607809	6309.52	5411.98	6251.76	5409.4	1.15572	253.08	236.5	193.04	233.92	0.825239	4749.24	5048.2	4689.96	5045.62	0.929511	2028.44	5912.5	1970.68	5909.92	0.333453	1653.76	2057.12	1593.72	2054.54	0.775706
39.52	-2.58	48.64	18.92	78.28	15.48	1542.8	2645.36	1483.52	2642.78	0.561348	6320.92	11819	6263.16	11816.4	0.530039	7685.88	6680.48	7625.84	6677.9	1.14195	1164.32	2365.86	1105.04	2363.28	0.467587	13582.7	15707.9	13524.9	15705.3	0.861169	1833.88	2892.18	1773.84	2889.6	0.61387
45.6	1.72	61.56	7.74	141.36	14.62	11732.1	8670.52	11672.8	8667.94	1.34667	418.76	1378.58	361	1376	0.262355	15155.2	12123.4	15095.2	12120.8	1.24539	3888.16	1366.54	3828.88	1363.96	2.80718	983.44	1439.64	925.68	1437.06	0.644148	3306	4547.68	3245.96	4545.1	0.714167
67.64	1.72	79.04	37.84	21.28	19.78	199.12	301	139.84	298.42	0.468601	148.96	215.86	91.2	213.28	0.427607	11686.5	5235.68	11626.5	5233.1	2.22172	1628.68	5857.46	1569.4	5854.88	0.26805	4755.32	5991.62	4697.56	5989.04	0.784359	2517.88	5427.46	2457.84	5424.88	0.453068
66.88	1.72	30.4	33.54	63.84	10.32	4161.76	4458.24	4102.48	4455.66	0.920735	3837.24	5212.46	3779.48	5209.88	0.725445	1118.72	1857.6	1058.68	1855.02	0.570711	6691.8	8348.02	6632.52	8345.44	0.794748	9040.96	10588.3	8983.2	10585.7	0.848615	494	602.86	433.96	600.28	0.722929
46.36	-26.66	75.24	13.76	39.52	1.72	293.36	405.06	234.08	402.48	0.581594	573.04	473.86	515.28	471.28	1.09336	7673.72	921.06	7613.68	918.48	8.28943	21349.2	23429.8	21289.9	23427.2	0.908769	6754.88	14073.9	6697.12	14071.3	0.475941	1145.32	2125.06	1085.28	2122.48	0.511326
55.48	12.04	12.16	34.4	39.52	11.18	17010.3	18937.2	16951	18934.6	0.89524	16120.4	6409.58	16062.6	6407	2.50705	3277.88	4976.82	3217.84	4974.24	0.646901	10757.8	9501.28	10698.5	9498.7	1.12631	1034.36	2102.7	976.6	2100.12	0.465021	236.36	947.72	176.32	945.14	0.186554
38	23.22	28.88	25.8	43.32	23.22	1107.32	2888.74	1048.04	2886.16	0.363126	3490.68	4632.82	3432.92	4630.24	0.741413	323	333.68	262.96	331.1	0.794201	228	497.08	168.72	494.5	0.341193	1220.56	1780.2	1162.8	1777.62	0.654133	5775.24	13056.5	5715.2	13053.9	0.437815
69.92	1.72	93.48	18.06	84.36	-6.88	285	989.86	225.72	987.28	0.228628	3959.6	3876.88	3901.84	3874.3	1.00711	813.2	671.66	753.16	669.08	1.12567	18278	15079.2	18218.7	15076.6	1.20841	217.36	226.18	159.6	223.6	0.713775	8717.96	14176.2	8657.92	14173.6	0.610847
14.44	5.16	63.08	-13.76	21.28	-5.16	224.96	444.62	165.68	442.04	0.374808	11933.5	12279.1	11875.7	12276.5	0.967354	1861.24	1961.66	1801.2	1959.08	0.919411	161.88	288.96	102.6	286.38	0.358265	1820.96	2522.38	1763.2	2519.8	0.699738	1768.52	3765.08	1708.48	3762.5	0.454081
48.64	-8.6	11.4	-17.2	63.84	15.48	1189.4	1187.66	1130.12	1185.08	0.953623	5079.84	8259.44	5022.08	8256.86	0.608231	14782.8	9274.24	14722.8	9271.66	1.58793	2482.92	3421.94	2423.64	3419.36	0.708799	2279.24	2382.2	2221.48	2379.62	0.933544	3020.24	3443.44	2960.2	3440.86	0.860308
66.12	-4.3	44.08	-12.9	39.52	22.36	325.28	453.22	266	450.64	0.590272	2007.92	731	1950.16	728.42	2.67725	1001.68	1648.62	941.64	1646.04	0.572064	1051.84	1720	992.56	1717.42	0.577937	134.52	145.34	76.76	142.76	0.537686	4249.16	4298.28	4189.12	4295.7	0.975189
55.48	-8.6	46.36	15.48	85.12	9.46	4996.24	8641.28	4936.96	8638.7	0.571493	566.96	223.6	509.2	221.02	2.30386	3336.4	4261.3	3276.36	4258.72	0.76933	1621.08	2780.38	1561.8	2777.8	0.562244	965.2	1168.74	907.44	1166.16	0.778144	9929.4	12542.2	9869.36	12539.6	0.787054
82.84	-5.16	117.04	28.38	90.44	9.46	11136.3	12776.2	11077	12773.6	0.867179	3558.32	4508.98	3500.56	4506.4	0.776797	1670.48	2680.62	1610.44	2678.04	0.60135	3232.28	5497.12	3173	5494.54	0.577482	1078.44	1626.26	1020.68	1623.68	0.628621	1178.76	2087.22	1118.72	2084.64	0.536649
40.28	-14.62	50.16	12.9	62.32	-8.6	3046.84	6899.78	2987.56	6897.2	0.433155	8612.32	4997.46	8554.56	4994.88	1.71267	9118.48	11101.7	9058.44	11099.1	0.81614	7748.2	8490.78	7688.92	8488.2	0.905836	719.72	570.18	661.96	567.6	1.16624	1985.12	2436.38	1925.08	2433.8	0.790977
69.92	12.9	93.48	33.54	63.08	1.72	356.44	1099.08	297.16	1096.5	0.271008	4832.08	1032	4774.32	1029.42	4.63787	22.8	448.92	-37.24	446.34	-0.0834342	1743.44	2029.6	1684.16	2027.02	0.830855	313.12	766.26	255.36	763.68	0.334381	2891.04	8425.42	2831	8422.84	0.33611
56.24	-17.2	39.52	-12.9	51.68	0.86	348.08	686.28	288.8	683.7	0.422407	332.88	609.74	275.12	607.16	0.453126	14694.6	3279.18	14634.6	3276.6	4.46639	1985.88	3538.04	1926.6	3535.46	0.544936	1210.68	1443.94	1152.92	1441.36	0.799883	380	2672.02	319.96	2669.44	0.11986
65.36	12.9	68.4	5.16	69.16	9.46	8094	7721.08	8034.72	7718.5	1.04097	338.2	581.36	280.44	578.78	0.484536	1051.08	1231.52	991.04	1228.94	0.806419	6288.24	4646.58	6228.96	4644	1.34129	7730.72	9775.62	7672.96	9773.04	0.785115	5598.16	8926.8	5538.12	8924.22	0.620572
45.6	3.44	73.72	-8.6	46.36	-0.86	1136.96	748.2	1077.68	745.62	1.44535	2130.28	2383.92	2072.52	2381.34	0.870317	3166.92	7466.52	3106.88	7463.94	0.416252	20315.6	14023.2	20256.3	14020.6	1.44475	3119.8	4853.84	3062.04	4851.26	0.631184	1607.4	1735.48	1547.36	1732.9	0.892931
51.68	-17.2	33.44	31.82	50.16	18.06	1489.6	1578.1	1430.32	1575.52	0.90784	4381.4	3642.1	4323.64	3639.52	1.18797	6764	2815.64	6703.96	2813.06	2.38316	1377.88	1696.78	1318.6	1694.2	0.778302	2680.52	3880.32	2622.76	3877.74	0.676363	8500.6	18099.6	8440.56	18097	0.466406
36.48	-6.88	76	5.16	15.2	-3.44	1709.24	2731.36	1649.96	2728.78	0.604651	1422.72	1606.48	1364.96	1603.9	0.851026	3933.76	3777.12	3873.72	3774.54	1.02628	3488.4	2935.18	3429.12	2932.6	1.16931	4989.4	9251.02	4931.64	9248.44	0.53324	104.12	189.2	44.08	186.62	0.236202
55.48	-12.04	41.04	24.08	54.72	0.86	9970.44	8381.56	9911.16	8378.98	1.18286	9810.84	17532	9753.08	17529.4	0.556383	12260.3	2961.84	12200.3	2959.26	4.12274	6833.16	7645.4	6773.88	7642.82	0.886306	5135.32	4770.42	5077.56	4767.84	1.06496	1572.44	1398.36	1512.4	1395.78	1.08355
12.16	-0.86	50.92	30.1	40.28	-6.88	272.84	264.88	213.56	262.3	0.814182	177.84	338.84	120.08	336.26	0.357105	1605.88	1922.96	1545.84	1920.38	0.804966	2100.64	2772.64	2041.36	2770.06	0.736937	2690.4	3838.18	2632.64	3835.6	0.68637	4842.72	6311.54	4782.68	6308.96	0.758077
68.4	21.5	78.28	31.82	64.6	13.76	5721.28	7411.48	5662	7408.9	0.764216	4702.88	8520.02	4645.12	8517.44	0.545366	2419.08	2410.58	2359.04	2408	0.979668	563.92	689.72	504.64	687.14	0.734406	525.16	766.26	467.4	763.68	0.612036	4738.6	4594.12	4678.56	4591.54	1.01895
46.36	-9.46	48.64	22.36	21.28	-11.18	447.64	186.62	388.36	184.04	2.11019	3803.8	10488.6	3746.04	10486	0.357241	1691	2960.98	1630.96	2958.4	0.551298	234.08	255.42	174.8	252.84	0.691346	9194.48	9845.28	9136.72	9842.7	0.928274	1819.44	2143.98	1759.4	2141.4	0.821612
33.44	47.3	45.6	-12.04	49.4	-10.32	1798.92	2033.04	1739.64	2030.46	0.856771	1296.56	1802.56	1238.8	1799.98	0.68823	313.88	423.12	253.84	420.54	0.603605	3980.12	6376.9	3920.84	6374.32	0.615099	1089.84	1010.5	1032.08	1007.92	1.02397	886.16	1487.8	826.12	1485.22	0.556227
11.4	28.38	88.92	-13.76	9.12	-11.18	3233.8	7532.74	3174.52	7530.16	0.421574	5833	10679.5	5775.24	10676.9	0.540909	5057.04	4714.52	4997	4711.94	1.0605	163.4	281.22	104.12	278.64	0.373672	58.52	202.96	0.76	200.38	0.00379279	1044.24	1552.3	984.2	1549.72	0.635082
177.84	15.48	63.08	25.8	28.88	-12.04	1928.88	1648.62	1869.6	1646.04	1.13582	2141.68	6787.12	2083.92	6784.54	0.307157	3360.72	3527.72	3300.68	3525.14	0.936326	6237.32	5848.86	6178.04	5846.28	1.05675	5256.16	6761.32	5198.4	6758.74	0.769137	6273.04	8458.1	6213	8455.52	0.734786
63.08	6.88	76	-16.34	88.16	11.18	4833.6	4721.4	4774.32	4718.82	1.01176	1044.24	1142.94	986.48	1140.36	0.86506	7150.08	866.02	7090.04	863.44	8.21139	668.04	977.82	608.76	975.24	0.624216	1023.72	1808.58	965.96	1806	0.534862	445.36	683.7	385.32	681.12	0.565715
-22.8	-29.24	78.28	10.32	0.76	30.96	3510.44	5098.08	3451.16	5095.5	0.677296	582.16	780.02	524.4	777.44	0.674522	1308.72	1458.56	1248.68	1455.98	0.857622	1197.76	1497.26	1138.48	1494.68	0.761688	4006.72	8078.84	3948.96	8076.26	0.488959	2052	4468.56	1991.96	4465.98	0.44603
56.24	13.76	69.16	-12.9	36.48	2.58	617.12	964.92	557.84	962.34	0.57967	15513.1	17378	15455.3	17375.4	0.889494	867.92	2377.9	807.88	2375.32	0.340114	120.84	135.02	61.56	132.44	0.464814	15169.6	18115	15111.8	18112.4	0.834336	3243.68	4741.18	3183.64	4738.6	0.671852
37.24	10.32	0.76	-16.34	44.08	0.86	3093.96	7520.7	3034.68	7518.12	0.403649	7869.04	4423.84	7811.28	4421.26	1.76675	4610.92	6924.72	4550.88	6922.14	0.657438	7413.8	7626.48	7354.52	7623.9	0.964666	1266.92	1882.54	1209.16	1879.96	0.643184	446.88	319.06	386.84	316.48	1.22232
60.8	-15.48	53.96	-18.92	120.08	2.58	1022.2	2456.16	962.92	2453.58	0.392455	1658.32	1269.36	1600.56	1266.78	1.26349	1082.24	1319.24	1022.2	1316.66	0.776358	5190.04	5308.78	5130.76	5306.2	0.966937	2207.04	3260.26	2149.28	3257.68	0.659758	799.52	1051.78	739.48	1049.2	0.704804
65.36	-6.02	32.68	-6.88	82.08	17.2	330.6	184.9	271.32	182.32	1.48815	324.52	572.76	266.76	570.18	0.467852	1521.52	2538.72	1461.48	2536.14	0.576262	9244.64	4435.02	9185.36	4432.44	2.0723	252.32	731.86	194.56	729.28	0.266784	3256.6	4057.48	3196.56	4054.9	0.78832
80.56	-27.52	16.72	-26.66	38.76	-1.72	11364.3	11800.1	11305	11797.5	0.958254	3440.52	5255.46	3382.76	5252.88	0.643982	7540.72	10137.7	7480.68	10135.1	0.738095	3072.68	4336.98	3013.4	4334.4	0.695229	24958.4	12447.6	24900.6	12445	2.00085	1732.04	5178.06	1672	5175.48	0.323062
76.76	12.9	36.48	20.64	92.72	-9.46	1115.68	1858.46	1056.4	1855.88	0.569218	1348.24	1676.14	1290.48	1673.56	0.771099	1631.72	1976.28	1571.68	1973.7	0.796311	2473.8	3492.46	2414.52	3489.88	0.691863	13657.2	12989.4	13599.4	12986.8	1.04717	1506.32	2138.82	1446.28	2136.24	0.677021
108.68	5.16	40.28	12.9	29.64	16.34	28655	6910.1	28595.7	6907.52	4.1398	597.36	1136.06	539.6	1133.48	0.476056	1248.68	1733.76	1188.64	1731.18	0.686607	4204.32	2987.64	4145.04	2985.06	1.3886	736.44	1806	678.68	1803.42	0.376329	1253.24	4444.48	1193.2	4441.9	0.268624
80.56	8.6	27.36	6.88	72.2	12.9	167.2	116.1	107.92	113.52	0.950669	117.04	113.52	59.28	110.94	0.534343	494.76	399.04	434.72	396.46	1.0965	10125.5	12658.3	10066.2	12655.7	0.795389	8147.2	9516.76	8089.44	9514.18	0.850251	498.56	1431.04	438.52	1428.46	0.306988
38	2.58	67.64	12.04	22.04	-3.44	11672.1	9447.96	11612.8	9445.38	1.22947	2957.16	2608.38	2899.4	2605.8	1.11267	878.56	894.4	818.52	891.82	0.917809	1610.44	2977.32	1551.16	2974.74	0.521444	2644.8	6084.5	2587.04	6081.92	0.425366	2810.48	2657.4	2750.44	2654.82	1.03602
57.76	-21.5	99.56	9.46	16.72	-5.16	7325.64	2501.74	7266.36	2499.16	2.90752	988	1450.82	930.24	1448.24	0.642324	533.52	618.34	473.48	615.76	0.768936	202.92	630.38	143.64	627.8	0.228799	5009.92	13035.9	4952.16	13033.3	0.379962	735.68	1056.08	675.64	1053.5	0.641329
60.04	27.52	51.68	3.44	52.44	30.1	164.16	103.2	104.88	100.62	1.04234	12657.8	17820.1	12600	17817.5	0.707171	2285.32	6817.22	2225.28	6814.64	0.326544	606.48	694.02	547.2	691.44	0.791392	3049.12	2908.52	2991.36	2905.94	1.02939	1002.44	2340.06	942.4	2337.48	0.403169
22.04	-20.64	38	-5.16	76.76	6.02	5808.68	15669.2	5749.4	15666.6	0.366984	505.4	1122.3	447.64	1119.72	0.399779	1661.36	2035.62	1601.32	2033.04	0.787648	1213.72	1899.74	1154.44	1897.16	0.60851	3888.92	4402.34	3831.16	4399.76	0.870766	3345.52	5830.8	3285.48	5828.22	0.563719
83.6	6.02	15.96	-16.34	51.68	14.62	465.88	264.02	406.6	261.44	1.55523	2076.32	1925.54	2018.56	1922.96	1.04972	5049.44	5635.58	4989.4	5633	0.885745	2509.52	3407.32	2450.24	3404.74	0.719656	9832.88	8395.32	9775.12	8392.74	1.16471	14679.4	9500.42	14619.4	9497.84	1.53923
37.24	14.62	114	0	61.56	12.04	3337.92	4925.22	3278.64	4922.64	0.666033	818.52	326.8	760.76	324.22	2.34643	2340.04	2769.2	2280	2766.62	0.82411	3945.92	3492.46	3886.64	3489.88	1.11369	3193.52	9458.28	3135.76	9455.7	0.331626	2112.04	3433.12	2052	3430.54	0.598157
45.6	19.78	72.2	24.08	64.6	-12.04	3085.6	3642.1	3026.32	3639.52	0.831516	1067.04	1756.12	1009.28	1753.54	0.575567	5450.72	3490.74	5390.68	3488.16	1.54542	354.92	479.88	295.64	477.3	0.619401	1403.72	3444.3	1345.96	3441.72	0.391072	2358.28	3423.66	2298.24	3421.08	0.671788
53.2	49.02	65.36	-1.72	62.32	6.88	3766.56	3030.64	3707.28	3028.06	1.22431	1083	1142.94	1025.24	1140.36	0.899049	751.64	910.74	691.6	908.16	0.76154	4164.8	3236.18	4105.52	3233.6	1.26964	530.48	849.68	472.72	847.1	0.558045	5250.84	8668.8	5190.8	8666.22	0.598969
69.16	-7.74	127.68	18.92	47.12	-12.04	553.28	824.74	494	822.16	0.600856	399.76	1191.1	342	1188.52	0.287753	2394	3497.62	2333.96	3495.04	0.667792	1450.84	1929.84	1391.56	1927.26	0.722041	7517.16	6020	7459.4	6017.42	1.23963	4515.16	8293.84	4455.12	8291.26	0.537327
73.72	23.22	70.68	29.24	24.32	-11.18	215.84	172.86	156.56	170.28	0.919427	6475.2	3706.6	6417.44	3704.02	1.73256	5168.76	3451.18	5108.72	3448.6	1.48139	2330.92	2206.76	2271.64	2204.18	1.03061	463.6	730.14	405.84	727.56	0.55781	2589.32	1977.14	2529.28	1974.56	1.28093
60.04	-20.64	58.52	-3.44	68.4	17.2	8911.76	6965.14	8852.48	6962.56	1.27144	1961.56	2848.32	1903.8	2845.74	0.669	26494.4	15115.4	26434.4	15112.8	1.74913	1132.4	1445.66	1073.12	1443.08	0.743632	14750.1	15201.4	14692.3	15198.8	0.966676	1561.8	2512.06	1501.76	2509.48	0.598435
47.12	-9.46	19	-27.52	57.76	19.78	5313.16	5589.14	5253.88	5586.56	0.94045	6070.12	14524.5	6012.36	14521.9	0.41402	114	219.3	53.96	216.72	0.248985	4582.04	5540.12	4522.76	5537.54	0.816745	5633.12	7049.42	5575.36	7046.84	0.791186	2903.2	3435.7	2843.16	3433.12	0.828156
55.48	26.66	63.84	27.52	91.2	20.64	250.8	493.64	191.52	491.06	0.390013	4021.92	6515.36	3964.16	6512.78	0.608674	4471.08	7205.94	4411.04	7203.36	0.612359	2585.52	8318.78	2526.24	8316.2	0.303773	2580.2	3667.9	2522.44	3665.32	0.688191	3127.4	4951.88	3067.36	4949.3	0.619756
56.24	-8.6	18.24	14.62	81.32	18.92	11041.3	10856.6	10982	10854	1.01179	2349.16	3999.86	2291.4	3997.28	0.57324	148.2	318.2	88.16	315.62	0.279323	1758.64	2063.14	1699.36	2060.56	0.824708	10369.4	9964.82	10311.6	9962.24	1.03507	3377.44	6786.26	3317.4	6783.68	0.489027
64.6	10.32	19	1.72	67.64	6.88	4864	4886.52	4804.72	4883.94	0.983779	893	1403.52	835.24	1400.94	0.5962	7159.96	7759.78	7099.92	7757.2	0.915268	4585.08	12427	4525.8	12424.4	0.364267	764.56	1511.02	706.8	1508.44	0.468564	2347.64	3199.2	2287.6	3196.62	0.715631
66.88	7.74	35.72	4.3	13.68	22.36	687.8	1855.88	628.52	1853.3	0.339136	826.88	1096.5	769.12	1093.92	0.703086	5354.96	9226.94	5294.92	9224.36	0.574015	758.48	1898.02	699.2	1895.44	0.368885	1238.04	4759.24	1180.28	4756.66	0.248132	2572.6	3229.3	2512.56	3226.72	0.778673
21.28	26.66	62.32	34.4	49.4	26.66	5814.76	6601.36	5755.48	6598.78	0.872204	10018.3	9901.18	9960.54	9898.6	1.00626	4087.28	5023.26	4027.24	5020.68	0.80213	1615	645.86	1555.72	643.28	2.41842	3217.08	3503.64	3159.32	3501.06	0.90239	1112.64	1435.34	1052.6	1432.76	0.734666
45.6	3.44	33.44	32.68	50.16	12.04	8265	12201.7	8205.72	12199.1	0.672649	4133.64	6534.28	4075.88	6531.7	0.624015	2025.4	4139.18	1965.36	4136.6	0.475115	183.92	219.3	124.64	216.72	0.57512	11081.6	17207.7	11023.8	17205.1	0.64073	9204.36	4469.42	9144.32	4466.84	2.04716
82.08	24.08	65.36	6.02	67.64	34.4	7235.96	3302.4	7176.68	3299.82	2.17487	4176.96	2797.58	4119.2	2795	1.47377	3743.76	6222.96	3683.72	6220.38	0.592202	5604.24	9050.64	5544.96	9048.06	0.612834	310.08	396.46	252.32	393.88	0.640601	7049.76	9985.46	6989.72	9982.88	0.700171
28.12	-18.06	50.16	16.34	69.16	22.36	1601.32	1699.36	1542.04	1696.78	0.908804	6275.32	5557.32	6217.56	5554.74	1.11933	13062.1	9261.34	13002.1	9258.76	1.4043	104.12	405.06	44.84	402.48	0.111409	388.36	279.5	330.6	276.92	1.19385	10633.2	12109.7	10573.2	12107.1	0.873301
59.28	8.6	25.08	-26.66	33.44	14.62	21904.7	17641.2	21845.4	17638.6	1.2385	373.16	1928.98	315.4	1926.4	0.163725	497.8	184.9	437.76	182.32	2.40105	5975.12	8566.46	5915.84	8563.88	0.69079	189.24	240.8	131.48	238.22	0.551927	326.04	476.44	266	473.86	0.561347
9.12	1.72	44.08	5.16	61.56	23.22	5028.92	3166.52	4969.64	3163.94	1.57071	11178.8	6276.28	11121	6273.7	1.77264	11713.9	15049.1	11653.9	15046.5	0.774522	3242.92	4474.58	3183.64	4472	0.711905	1260.08	1701.94	1202.32	1699.36	0.707513	1115.68	1423.3	1055.64	1420.72	0.743032
31.16	-16.34	38.76	-10.32	32.68	12.9	3235.32	3902.68	3176.04	3900.1	0.814348	6762.48	3959.44	6704.72	3956.86	1.69445	6808.84	9235.54	6748.8	9232.96	0.730947	8522.64	8311.04	8463.36	8308.46	1.01864	2228.32	2181.82	2170.56	2179.24	0.996017	3717.16	3786.58	3657.12	3784	0.966469
53.2	-5.16	86.64	20.64	66.12	3.44	12462.5	2056.26	12403.2	2053.68	6.03951	2905.48	2316.84	2847.72	2314.26	1.23051	135.28	105.78	75.24	103.2	0.72907	438.52	711.22	379.24	708.64	0.535166	1473.64	1906.62	1415.88	1904.04	0.743619	3876.76	2432.08	3816.72	2429.5	1.57099
24.32	11.18	69.16	18.06	65.36	-27.52	1662.12	2237.72	1602.84	2235.14	0.717109	3274.84	3553.52	3217.08	3550.94	0.90598	3188.2	4561.44	3128.16	4558.86	0.686172	3351.6	7071.78	3292.32	7069.2	0.465727	2552.84	2874.98	2495.08	2872.4	0.868639	7180.48	8690.3	7120.44	8687.72	0.819598
44.84	19.78	21.28	-5.16	56.24	-7.74	10580.7	7585.2	10521.4	7582.62	1.38757	8756.72	3434.84	8698.96	3432.26	2.53447	3352.36	2482.82	3292.32	2480.24	1.32742	629.28	117.82	570	115.24	4.9462	9097.2	19027.5	9039.44	19024.9	0.475137	3740.72	7535.32	3680.68	7532.74	0.488624
81.32	-0.86	61.56	2.58	55.48	6.88	236.36	245.1	177.08	242.52	0.730167	7929.08	6843.88	7871.32	6841.3	1.15056	3202.64	4134.02	3142.6	4131.44	0.760655	3456.48	4459.96	3397.2	4457.38	0.762152	1046.52	1888.56	988.76	1885.98	0.524269	458.28	767.98	398.24	765.4	0.520303
86.64	-10.32	21.28	-39.56	83.6	6.02	1799.68	1918.66	1740.4	1916.08	0.908313	10836.1	18150.3	10778.3	18147.7	0.593923	846.64	2181.82	786.6	2179.24	0.360952	1836.92	1640.02	1777.64	1637.44	1.08562	8132	6450	8074.24	6447.42	1.25232	24310.9	7509.52	24250.9	7506.94	3.23046
44.84	23.22	55.48	18.92	57	-12.9	13008.9	8242.24	12949.6	8239.66	1.57162	1111.88	1652.06	1054.12	1649.48	0.639062	1768.52	2067.44	1708.48	2064.86	0.827407	9588.92	10123.1	9529.64	10120.5	0.941616	56.24	1512.74	-1.52	1510.16	-0.00100652	2966.28	3438.28	2906.24	3435.7	0.845895
78.28	20.64	41.8	-0.86	49.4	15.48	2554.36	1067.26	2495.08	1064.68	2.3435	101.08	134.16	43.32	131.58	0.329229	7384.16	7027.06	7324.12	7024.48	1.04266	1271.48	1458.56	1212.2	1455.98	0.832566	10496.4	18208.8	10438.6	18206.2	0.573356	1931.16	4711.08	1871.12	4708.5	0.397392
36.48	19.78	83.6	20.64	34.96	5.16	367.84	823.02	308.56	820.44	0.376091	461.32	788.62	403.56	786.04	0.513409	7195.68	7584.34	7135.64	7581.76	0.941159	1390.8	2035.62	1331.52	2033.04	0.65494	131.48	160.82	73.72	158.24	0.465875	1124.8	2364.14	1064.76	2361.56	0.450871
39.52	12.04	36.48	13.76	65.36	29.24	5537.36	9091.06	5478.08	9088.48	0.60275	6224.4	3778.84	6166.64	3776.26	1.633	247	351.74	186.96	349.16	0.535457	13200.4	9629.42	13141.1	9626.84	1.36505	1817.92	2590.32	1760.16	2587.74	0.680192	1166.6	1523.92	1106.56	1521.34	0.727359
50.16	-13.76	40.28	-16.34	72.96	27.52	2419.08	2272.98	2359.8	2270.4	1.03938	115.52	357.76	57.76	355.18	0.162622	10681.8	17087.3	10621.8	17084.7	0.621711	2650.88	4295.7	2591.6	4293.12	0.603664	7343.88	8619.78	7286.12	8617.2	0.845532	3569.72	3341.96	3509.68	3339.38	1.051
39.52	-18.92	61.56	-6.02	62.32	17.2	4656.52	4467.7	4597.24	4465.12	1.02959	1052.6	2015.84	994.84	2013.26	0.494144	1002.44	1654.64	942.4	1652.06	0.570439	3485.36	891.82	3426.08	889.24	3.85282	3133.48	6222.96	3075.72	6220.38	0.494459	1126.32	1828.36	1066.28	1825.78	0.584013
53.96	32.68	48.64	13.76	36.48	-4.3	8069.68	12236.1	8010.4	12233.5	0.654791	2199.44	2786.4	2141.68	2783.82	0.769331	9597.28	8570.76	9537.24	8568.18	1.1131	1293.52	1673.56	1234.24	1670.98	0.738632	130.72	162.54	72.96	159.96	0.456114	4036.36	7343.54	3976.32	7340.96	0.541662
119.32	16.34	51.68	22.36	54.72	-8.6	8200.4	6737.24	8141.12	6734.66	1.20884	3087.88	2477.66	3030.12	2475.08	1.22425	3250.52	1522.2	3190.48	1519.62	2.09952	389.88	2369.3	330.6	2366.72	0.139687	449.16	744.76	391.4	742.18	0.527365	27208	26592.1	27148	26589.5	1.021
85.88	-2.58	80.56	9.46	46.36	-6.02	3881.32	4770.42	3822.04	4767.84	0.801629	6725.24	7755.48	6667.48	7752.9	0.859998	180.12	273.48	120.08	270.9	0.443263	5006.88	2310.82	4947.6	2308.24	2.14345	4544.04	6921.28	4486.28	6918.7	0.648428	1797.4	7013.3	1737.36	7010.72	0.247815
82.84	19.78	22.8	0	87.4	-0.86	7603.8	5227.94	7544.52	5225.36	1.44383	7784.68	7171.54	7726.92	7168.96	1.07783	1025.24	1786.22	965.2	1783.64	0.541141	11472.2	16733.9	11412.9	16731.3	0.682129	10074.6	14037.8	10016.8	14035.2	0.713693	1205.36	3963.74	1145.32	3961.16	0.289138
57.76	6.88	74.48	-4.3	69.16	-10.32	1762.44	2413.16	1703.16	2410.58	0.706535	2639.48	2886.16	2581.72	2883.58	0.895318	1997.28	2002.94	1937.24	2000.36	0.968446	2888	3049.56	2828.72	3046.98	0.928368	4544.04	6546.32	4486.28	6543.74	0.685583	2014.76	1592.72	1954.72	1590.14	1.22928
36.48	-29.24	68.4	3.44	112.48	-16.34	1447.04	1501.56	1387.76	1498.98	0.925803	2458.6	3579.32	2400.84	3576.74	0.671237	7058.12	9526.22	6998.08	9523.64	0.734811	13430	10226.3	13370.7	10223.7	1.30781	3752.88	8057.34	3695.12	8054.76	0.45875	331.36	429.14	271.32	426.56	0.636065
-1.52	-7.74	133	50.74	58.52	18.06	18133.6	12849.3	18074.3	12846.7	1.40692	3191.24	2424.34	3133.48	2421.76	1.29389	391.4	592.54	331.36	589.96	0.561665	1290.48	1517.04	1231.2	1514.46	0.812963	6906.88	12958.5	6849.12	12955.9	0.528648	313.12	583.08	253.08	580.5	0.435969
110.2	-16.34	50.92	12.9	69.92	-10.32	8393.44	13909.6	8334.16	13907	0.599277	514.52	468.7	456.76	466.12	0.979919	361.76	605.44	301.72	602.86	0.500481	6551.96	11381.2	6492.68	11378.6	0.570603	272.84	159.1	215.08	156.52	1.37414	2418.32	3203.5	2358.28	3200.92	0.736751
43.32	6.02	50.16	18.06	69.16	7.74	32686.1	17083	32626.8	17080.4	1.91019	8490.72	10191.9	8432.96	10189.3	0.827627	1095.16	1132.62	1035.12	1130.04	0.916003	9304.68	9163.3	9245.4	9160.72	1.00924	3018.72	3299.82	2960.96	3297.24	0.898012	8325.8	8568.18	8265.76	8565.6	0.964995
50.92	26.66	114.76	-17.2	52.44	2.58	1244.88	1387.18	1185.6	1384.6	0.856276	102.6	121.26	44.84	118.68	0.377823	2231.36	5725.88	2171.32	5723.3	0.379383	7160.72	8753.94	7101.44	8751.36	0.811467	18565.3	21529.2	18507.5	21526.6	0.859751	8274.88	8963.78	8214.84	8961.2	0.916712
63.08	20.64	40.28	-10.32	53.96	-21.5	11300.4	14546	11241.1	14543.4	0.772935	1760.16	893.54	1702.4	890.96	1.91075	148.2	927.94	88.16	925.36	0.095271	175.56	321.64	116.28	319.06	0.364446	114.76	368.08	57	365.5	0.155951	7180.48	7612.72	7120.44	7610.14	0.935652
34.96	0.86	98.04	18.92	75.24	16.34	572.28	1177.34	513	1174.76	0.436685	3129.68	2144.84	3071.92	2142.26	1.43396	715.16	807.54	655.12	804.96	0.813854	4695.28	7352.14	4636	7349.56	0.630786	650.56	1726.88	592.8	1724.3	0.343792	6687.24	7484.58	6627.2	7482	0.885752
70.68	36.12	28.12	26.66	68.4	9.46	5704.56	3108.04	5645.28	3105.46	1.81786	1187.12	1085.32	1129.36	1082.74	1.04306	4218.76	2245.46	4158.72	2242.88	1.85419	6970.72	6220.38	6911.44	6217.8	1.11156	1944.08	2214.5	1886.32	2211.92	0.852798	1420.44	2001.22	1360.4	1998.64	0.680663
68.4	-9.46	25.84	6.02	30.4	26.66	1349	4891.68	1289.72	4889.1	0.263795	3326.52	4258.72	3268.76	4256.14	0.76801	12841	19350	12781	19347.4	0.660603	5990.32	5856.6	5931.04	5854.02	1.01316	738.72	583.08	680.96	580.5	1.17306	7266.36	7710.76	7206.32	7708.18	0.934893
57	-9.46	34.2	0	51.68	-8.6	14009.1	13539.8	13949.8	13537.2	1.03048	182.4	144.48	124.64	141.9	0.878365	7379.6	5742.22	7319.56	5739.64	1.27526	873.24	1538.54	813.96	1535.96	0.529936	1316.32	1427.6	1258.56	1425.02	0.883188	4297.8	5209.88	4237.76	5207.3	0.813811
146.68	3.44	12.16	-8.6	13.68	2.58	4620.8	5439.5	4561.52	5436.92	0.83899	2280.76	1621.1	2223	1618.52	1.37348	3416.2	2519.8	3356.16	2517.22	1.33328	1763.2	2375.32	1703.92	2372.74	0.718123	2720.04	2874.98	2662.28	2872.4	0.926849	6552.72	11906.7	6492.68	11904.1	0.545415
25.84	-26.66	113.24	1.72	15.2	-5.16	180.12	251.12	120.84	248.54	0.486199	1773.84	2280.72	1716.08	2278.14	0.753281	1600.56	1794.82	1540.52	1792.24	0.85955	9027.28	13260.3	8968	13257.7	0.676436	2652.4	6729.5	2594.64	6726.92	0.38571	4451.32	3971.48	4391.28	3968.9	1.10642
42.56	-17.2	41.8	6.88	63.08	-30.1	16191	33710.3	16131.7	33707.7	0.478576	2105.2	1593.58	2047.44	1591	1.28689	142.12	141.04	82.08	138.46	0.592807	5899.88	4435.88	5840.6	4433.3	1.31744	2647.84	3081.38	2590.08	3078.8	0.841263	19330.6	11869.7	19270.6	11867.1	1.62386
88.92	-6.88	73.72	-25.8	63.08	-21.5	4300.08	8613.76	4240.8	8611.18	0.492476	756.96	1182.5	699.2	1179.92	0.592583	2392.48	2980.76	2332.44	2978.18	0.783176	7007.2	6050.1	6947.92	6047.52	1.14889	1496.44	2193.86	1438.68	2191.28	0.656548	2352.2	5861.76	2292.16	5859.18	0.391208
56.24	-12.9	84.36	-9.46	53.96	-0.86	7346.16	4027.38	7286.88	4024.8	1.81049	1257.04	1042.32	1199.28	1039.74	1.15344	3320.44	3870	3260.4	3867.42	0.843043	888.44	2410.58	829.16	2408	0.344336	1246.4	1669.26	1188.64	1666.68	0.713178	203.68	107.5	143.64	104.92	1.36904
25.08	4.3	43.32	16.34	31.92	-2.58	1183.32	1689.9	1124.04	1687.32	0.666169	5833.76	9238.12	5776	9235.54	0.62541	11111.2	20130.9	11051.2	20128.3	0.549035	8805.36	7124.24	8746.08	7121.66	1.2281	1696.32	3986.1	1638.56	3983.52	0.411335	3163.12	4027.38	3103.08	4024.8	0.77099
53.96	8.6	63.08	24.94	18.24	27.52	921.12	1782.78	861.84	1780.2	0.484125	5705.32	7465.66	5647.56	7463.08	0.756733	414.96	594.26	354.92	591.68	0.599851	7467	13232.8	7407.72	13230.2	0.559909	12923.8	22705.7	12866	22703.1	0.566708	1901.52	2678.9	1841.48	2676.32	0.688064
57.76	0	128.44	5.16	63.08	28.38	4580.52	4105.64	4521.24	4103.06	1.10192	6285.2	10565.1	6227.44	10562.5	0.589579	6241.88	4338.7	6181.84	4336.12	1.42566	1406	3798.62	1346.72	3796.04	0.35477	2954.12	3550.94	2896.36	3548.36	0.816253	12752.8	15313.2	12692.8	15310.6	0.829017
47.88	6.88	41.04	-28.38	34.96	-8.6	1048.8	2495.72	989.52	2493.14	0.396897	10562.5	6717.46	10504.7	6714.88	1.5644	140.6	730.14	80.56	727.56	0.110726	437	951.16	377.72	948.58	0.398195	9743.96	6421.62	9686.2	6419.04	1.50898	1869.6	3232.74	1809.56	3230.16	0.560208
57.76	15.48	44.08	-30.96	44.08	12.04	2577.16	2550.76	2517.88	2548.18	0.988109	1688.72	2517.22	1630.96	2514.64	0.648586	9434.64	8269.76	9374.6	8267.18	1.13395	128.44	122.98	69.16	120.4	0.574419	499.32	566.74	441.56	564.16	0.782686	405.08	453.22	345.04	450.64	0.765667
128.44	7.74	88.92	23.22	38.76	2.58	13122.9	8548.4	13063.6	8545.82	1.52866	760.76	1401.8	703	1399.22	0.502423	5247.04	7801.92	5187	7799.34	0.665056	1133.92	1313.22	1074.64	1310.64	0.819935	373.92	580.5	316.16	577.92	0.547065	161.88	293.26	101.84	290.68	0.350351
174.04	14.62	34.96	12.9	33.44	6.02	953.8	1492.96	894.52	1490.38	0.600196	1403.72	1621.96	1345.96	1619.38	0.831158	3082.56	2995.38	3022.52	2992.8	1.00993	451.44	1046.62	392.16	1044.04	0.375618	706.04	1084.46	648.28	1081.88	0.599216	4715.04	6391.52	4655	6388.94	0.728603
23.56	22.36	72.2	6.02	34.96	13.76	1347.48	1979.72	1288.2	1977.14	0.651547	1462.24	5274.38	1404.48	5271.8	0.266414	501.6	302.72	441.56	300.14	1.47118	10222.8	13501.1	10163.5	13498.5	0.752936	8225.48	6847.32	8167.72	6844.74	1.19328	3424.56	1863.62	3364.52	1861.04	1.80787
68.4	1.72	16.72	11.18	50.92	9.46	2046.68	948.58	1987.4	946	2.10085	10255.4	5456.7	10197.6	5454.12	1.86971	1724.44	1283.98	1664.4	1281.4	1.29889	6805.8	8827.04	6746.52	8824.46	0.764525	1679.6	2402.84	1621.84	2400.26	0.675693	7021.64	3855.38	6961.6	3852.8	1.80689
119.32	18.92	15.96	30.1	48.64	-6.88	5668.84	5709.54	5609.56	5706.96	0.982933	2951.08	4948.44	2893.32	4945.86	0.584998	4265.88	4193.36	4205.84	4190.78	1.00359	6874.2	8808.98	6814.92	8806.4	0.77386	595.08	657.04	537.32	654.46	0.821013	985.72	1019.96	925.68	1017.38	0.909867
30.4	-6.88	50.16	-35.26	62.32	9.46	9491.64	7649.7	9432.36	7647.12	1.23345	2821.12	2108.72	2763.36	2106.14	1.31205	267.52	262.3	207.48	259.72	0.79886	1957	1598.74	1897.72	1596.16	1.18893	801.8	807.54	744.04	804.96	0.924319	549.48	789.48	489.44	786.9	0.621985
74.48	6.02	95.76	17.2	66.88	-6.88	5057.8	5417.14	4998.52	5414.56	0.923163	5367.12	4967.36	5309.36	4964.78	1.0694	665.76	672.52	605.72	669.94	0.904141	896.04	1785.36	836.76	1782.78	0.469357	2650.88	2874.98	2593.12	2872.4	0.902771	1789.8	1824.06	1729.76	1821.48	0.949645
79.8	-19.78	26.6	7.74	38	-2.58	2717	7709.9	2657.72	7707.32	0.344831	467.4	651.88	409.64	649.3	0.630895	12669.2	6603.08	12609.2	6600.5	1.91033	8359.24	17139.8	8299.96	17137.2	0.484324	235.6	145.34	177.84	142.76	1.24573	327.56	444.62	267.52	442.04	0.605194
55.48	17.2	35.72	13.76	69.92	-13.76	2352.2	3650.7	2292.92	3648.12	0.628521	2024.64	1879.96	1966.88	1877.38	1.04767	670.32	866.88	610.28	864.3	0.706097	4474.12	2831.12	4414.84	2828.54	1.56082	3855.48	6044.94	3797.72	6042.36	0.628516	145.92	131.58	85.88	129	0.665736
73.72	18.92	148.2	14.62	57.76	-5.16	7796.84	6976.32	7737.56	6973.74	1.10953	486.4	1066.4	428.64	1063.82	0.402925	88.92	111.8	28.88	109.22	0.26442	4850.32	4236.36	4791.04	4233.78	1.13162	863.36	1229.8	805.6	1227.22	0.656443	2033	3055.58	1972.96	3053	0.646236
183.16	-2.58	47.12	8.6	41.04	-14.62	11278.4	8862.3	11219.1	8859.72	1.26631	684.76	1180.78	627	1178.2	0.532168	366.32	361.2	306.28	358.62	0.854052	6881.8	8861.44	6822.52	8858.86	0.770135	354.16	368.94	296.4	366.36	0.80904	2280	3089.98	2219.96	3087.4	0.719039
49.4	28.38	48.64	12.9	63.84	-2.58	5214.36	2108.72	5155.08	2106.14	2.44764	578.36	1212.6	520.6	1210.02	0.430241	2909.28	2825.96	2849.24	2823.38	1.00916	1484.28	1469.74	1425	1467.16	0.971264	437	693.16	379.24	690.58	0.549162	1529.88	2452.72	1469.84	2450.14	0.5999
16.72	-5.16	77.52	14.62	57.76	1.72	5318.48	4709.36	5259.2	4706.78	1.11737	2114.32	4395.46	2056.56	4392.88	0.468158	829.16	833.34	769.12	830.76	0.925803	4097.92	7328.92	4038.64	7326.34	0.551249	4230.92	6245.32	4173.16	6242.74	0.668482	594.32	1615.94	534.28	1613.36	0.33116
17.48	-1.72	18.24	6.88	75.24	9.46	678.68	1585.84	619.4	1583.26	0.391218	4590.4	5034.44	4532.64	5031.86	0.900788	395.2	689.72	335.16	687.14	0.487761	935.56	1102.52	876.28	1099.94	0.796662	440.8	904.72	383.04	902.14	0.42459	5174.84	3096	5114.8	3093.42	1.65345
33.44	6.88	50.16	1.72	12.16	5.16	12685.2	9987.18	12625.9	9984.6	1.26454	1551.92	1344.18	1494.16	1341.6	1.11371	177.08	362.06	117.04	359.48	0.325581	783.56	732.72	724.28	730.14	0.991974	729.6	1234.96	671.84	1232.38	0.545157	667.28	1099.94	607.24	1097.36	0.553364
41.8	-24.08	12.92	6.02	43.32	5.16	787.36	774	728.08	771.42	0.943818	6209.96	4479.74	6152.2	4477.16	1.37413	907.44	2048.52	847.4	2045.94	0.414186	2316.48	1984.88	2257.2	1982.3	1.13868	5966	7447.6	5908.24	7445.02	0.793583	12464.8	11586.8	12404.8	11584.2	1.07083
44.84	0	50.92	15.48	74.48	27.52	1362.68	1342.46	1303.4	1339.88	0.972774	948.48	1512.74	890.72	1510.16	0.589818	545.68	413.66	485.64	411.08	1.18138	8661.72	7186.16	8602.44	7183.58	1.19751	90.44	235.64	32.68	233.06	0.140221	275.12	269.18	215.08	266.6	0.806752
51.68	-38.7	41.04	-25.8	34.96	26.66	2273.92	4770.42	2214.64	4767.84	0.464495	210.52	245.96	152.76	243.38	0.62766	4838.16	9033.44	4778.12	9030.86	0.529088	10412.8	6172.22	10353.5	6169.64	1.67814	5047.92	4129.72	4990.16	4127.14	1.20911	4323.64	5474.76	4263.6	5472.18	0.779141
40.28	-24.08	43.32	-6.88	25.84	28.38	3429.88	2825.1	3370.6	2822.52	1.19418	779	1014.8	721.24	1012.22	0.712533	2061.12	2422.62	2001.08	2420.04	0.826879	978.12	1420.72	918.84	1418.14	0.647919	956.84	1468.02	899.08	1465.44	0.613522	466.64	534.06	406.6	531.48	0.765033
46.36	7.74	30.4	-1.72	28.12	15.48	20641.6	19152.2	20582.3	19149.6	1.07482	2455.56	3248.22	2397.8	3245.64	0.738776	374.68	3526.86	314.64	3524.28	0.0892778	1986.64	3019.46	1927.36	3016.88	0.638859	4864.76	7390.84	4807	7388.26	0.650627	473.48	568.46	413.44	565.88	0.730614
59.28	9.46	57	6.88	46.36	10.32	681.72	1735.48	622.44	1732.9	0.35919	7834.08	4405.78	7776.32	4403.2	1.76606	2837.84	4205.4	2777.8	4202.82	0.660937	1263.12	1431.04	1203.84	1428.46	0.842754	1082.24	835.06	1024.48	832.48	1.23064	6828.6	9297.46	6768.56	9294.88	0.728203
59.28	-0.86	72.96	-28.38	53.2	9.46	2590.08	3001.4	2530.8	2998.82	0.843932	10953.1	9794.54	10895.3	9791.96	1.11268	19444.6	9804.86	19384.6	9802.28	1.97756	7741.36	6937.62	7682.08	6935.04	1.10772	1029.8	1028.56	972.04	1025.98	0.947426	625.48	931.38	565.44	928.8	0.608786
107.16	12.04	64.6	0	50.16	30.96	7340.84	6040.64	7281.56	6038.06	1.20594	8270.32	5575.38	8212.56	5572.8	1.47369	2755.76	1798.26	2695.72	1795.68	1.50123	5717.48	5139.36	5658.2	5136.78	1.10151	392.16	548.68	334.4	546.1	0.612342	15573.9	11392.4	15513.9	11389.8	1.36208
34.96	-6.02	63.08	5.16	57	13.76	6773.12	5295.02	6713.84	5292.44	1.26857	1062.48	2185.26	1004.72	2182.68	0.460315	4160.24	3893.22	4100.2	3890.64	1.05386	2571.08	3930.2	2511.8	3927.62	0.639522	617.88	1170.46	560.12	1167.88	0.479604	10954.6	8772.86	10894.6	8770.28	1.24221
48.64	-12.9	41.04	-10.32	25.84	21.5	408.88	321.64	349.6	319.06	1.09572	1793.6	2471.64	1735.84	2469.06	0.703037	4181.52	5530.66	4121.48	5528.08	0.745554	5328.36	5894.44	5269.08	5891.86	0.894298	8035.48	5393.92	7977.72	5391.34	1.47973	4561.52	3494.18	4501.48	3491.6	1.28923
54.72	21.5	29.64	5.16	15.2	24.94	146.68	160.82	87.4	158.24	0.552326	2322.56	3476.12	2264.8	3473.54	0.652015	7979.24	7140.58	7919.2	7138	1.10944	2254.16	3938.8	2194.88	3936.22	0.557611	7356.04	9873.66	7298.28	9871.08	0.73936	278.16	372.38	218.12	369.8	0.589832
55.48	-2.58	38.76	-12.9	75.24	-3.44	1003.96	1051.78	944.68	1049.2	0.900381	1035.88	1320.1	978.12	1317.52	0.742395	3236.84	4516.72	3176.8	4514.14	0.703744	5343.56	8258.58	5284.28	8256	0.640053	1941.04	4076.4	1883.28	4073.82	0.462288	2509.52	5069.7	2449.48	5067.12	0.483407
44.84	-14.62	44.84	26.66	17.48	2.58	998.64	1641.74	939.36	1639.16	0.573074	5943.2	8016.92	5885.44	8014.34	0.734364	2487.48	2731.36	2427.44	2728.78	0.88957	4922.52	5092.92	4863.24	5090.34	0.955386	6852.92	6667.58	6795.16	6665	1.01953	11717.7	15257.3	11657.7	15254.7	0.7642
27.36	30.1	25.08	6.88	36.48	2.58	9828.32	5818.76	9769.04	5816.18	1.67963	834.48	1012.22	776.72	1009.64	0.769304	3746.04	3484.72	3686	3482.14	1.05854	1231.96	2349.52	1172.68	2346.94	0.499663	186.2	285.52	128.44	282.94	0.453948	745.56	804.1	685.52	801.52	0.855275
46.36	-24.94	80.56	23.22	29.64	-25.8	11036.7	10556.5	10977.4	10553.9	1.04013	6036.68	6192	5978.92	6189.42	0.96599	5294.92	4361.92	5234.88	4359.34	1.20084	2238.2	2650.52	2178.92	2647.94	0.822874	12400.9	6806.04	12343.1	6803.46	1.81424	390.64	431.72	330.6	429.14	0.770378
62.32	1.72	64.6	-11.18	25.84	11.18	5632.36	2440.68	5573.08	2438.1	2.28583	108.68	283.8	50.92	281.22	0.181068	8420.8	8957.76	8360.76	8955.18	0.933623	4886.04	4916.62	4826.76	4914.04	0.982239	133.76	137.6	76	135.02	0.56288	1543.56	2305.66	1483.52	2303.08	0.644146
72.2	-0.86	57	-41.28	34.96	-5.16	102.6	657.04	43.32	654.46	0.066192	320.72	116.1	262.96	113.52	2.31642	6352.08	12600.7	6292.04	12598.1	0.499443	5806.4	8239.66	5747.12	8237.08	0.697713	316.92	529.76	259.16	527.18	0.491597	668.8	1071.56	608.76	1068.98	0.569477
66.12	-11.18	107.92	-4.3	69.16	0.86	10557.9	19371.5	10498.6	19368.9	0.542034	982.68	1883.4	924.92	1880.82	0.491764	7196.44	8016.06	7136.4	8013.48	0.890549	198.36	108.36	139.08	105.78	1.3148	239.4	186.62	181.64	184.04	0.986959	4728.72	18789.3	4668.68	18786.7	0.24851
30.4	14.62	22.04	-6.02	5.32	2.58	699.2	1116.28	639.92	1113.7	0.574589	1649.2	2899.92	1591.44	2897.34	0.549276	2495.08	3103.74	2435.04	3101.16	0.785203	5031.2	7248.08	4971.92	7245.5	0.686208	748.6	742.18	690.84	739.6	0.934072	790.4	1069.84	730.36	1067.26	0.684332
34.96	12.9	80.56	9.46	51.68	5.16	2728.4	5225.36	2669.12	5222.78	0.511054	2229.08	1498.98	2171.32	1496.4	1.45103	1714.56	3315.3	1654.52	3312.72	0.499445	6557.28	6339.06	6498	6336.48	1.02549	2076.32	3326.48	2018.56	3323.9	0.607287	4273.48	3422.8	4213.44	3420.22	1.23192
44.08	-43	43.32	5.16	25.08	-1.72	163.4	200.38	104.12	197.8	0.52639	241.68	420.54	183.92	417.96	0.440042	1729	3320.46	1668.96	3317.88	0.50302	370.88	1206.58	311.6	1204	0.258804	2995.16	4252.7	2937.4	4250.12	0.691133	889.2	1664.1	829.16	1661.52	0.499037
47.12	-23.22	72.2	3.44	26.6	-18.92	812.44	1656.36	753.16	1653.78	0.455417	2781.6	5464.44	2723.84	5461.86	0.498702	2482.92	6386.36	2422.88	6383.78	0.379537	1659.84	2718.46	1600.56	2715.88	0.589334	1026.76	1418.14	969	1415.56	0.684535	321.48	466.12	261.44	463.54	0.564007
101.84	-8.6	115.52	29.24	59.28	-7.74	3861.56	4133.16	3802.28	4130.58	0.92052	1190.92	1771.6	1133.16	1769.02	0.640558	1074.64	3883.76	1014.6	3881.18	0.261415	5945.48	5552.16	5886.2	5549.58	1.06066	1528.36	2021	1470.6	2018.42	0.72859	3648	3138.14	3587.96	3135.56	1.14428
53.2	-5.16	33.44	14.62	9.12	2.58	3811.4	7214.54	3752.12	7211.96	0.520264	1552.68	3586.2	1494.92	3583.62	0.417154	2250.36	2807.04	2190.32	2804.46	0.781013	1913.68	1366.54	1854.4	1363.96	1.35957	142.88	901.28	85.12	898.7	0.0947146	2337	3550.08	2276.96	3547.5	0.641849
74.48	34.4	42.56	-27.52	8.36	-4.3	1936.48	2034.76	1877.2	2032.18	0.923737	189.24	214.14	131.48	211.56	0.621479	3906.4	6727.78	3846.36	6725.2	0.571932	22671.6	42199.3	22612.3	42196.7	0.535879	1972.2	3965.46	1914.44	3962.88	0.483093	1884.8	2452.72	1824.76	2450.14	0.744757
62.32	3.44	52.44	0	73.72	42.14	20874.2	13920.8	20814.9	13918.2	1.49552	1260.08	1984.02	1202.32	1981.44	0.606791	2704.08	1816.32	2644.04	1813.74	1.45778	17931.4	17012.5	17872.1	17009.9	1.05069	67.64	172.86	9.88	170.28	0.0580221	10460.6	8880.36	10400.6	8877.78	1.17153
82.84	17.2	27.36	0.86	4.56	41.28	5680.24	8342	5620.96	8339.42	0.674023	3669.28	6963.42	3611.52	6960.84	0.518834	8719.48	7009	8659.44	7006.42	1.23593	10639.2	23306	10579.9	23303.4	0.454007	2077.84	5679.44	2020.08	5676.86	0.355845	7163	10891	7102.96	10888.4	0.652341
57.76	11.18	48.64	-14.62	34.96	30.96	9081.24	6797.44	9021.96	6794.86	1.32776	3125.88	5139.36	3068.12	5136.78	0.597285	501.6	405.06	441.56	402.48	1.0971	4623.84	3565.56	4564.56	3562.98	1.28111	8173.04	11684.8	8115.28	11682.2	0.694669	1007.76	2993.66	947.72	2991.08	0.316849
84.36	24.08	25.08	28.38	27.36	25.8	6027.56	6438.82	5968.28	6436.24	0.927293	12992.2	10816.2	12934.4	10813.6	1.19612	4036.36	11997.9	3976.32	11995.3	0.331489	536.56	969.22	477.28	966.64	0.493752	525.16	1115.42	467.4	1112.84	0.420006	26330.2	10870.4	26270.2	10867.8	2.41724
50.92	1.72	65.36	24.94	14.44	3.44	3622.92	4492.64	3563.64	4490.06	0.793673	2429.72	3239.62	2371.96	3237.04	0.732756	9816.92	24773.2	9756.88	24770.6	0.393889	1354.32	1525.64	1295.04	1523.06	0.850288	224.2	249.4	166.44	246.82	0.674338	580.64	3230.16	520.6	3227.58	0.161297
106.4	10.32	123.12	2.58	24.32	12.9	4628.4	7623.04	4569.12	7620.46	0.599586	3898.8	5200.42	3841.04	5197.84	0.738968	3524.88	3109.76	3464.84	3107.18	1.11511	154.28	131.58	95	129	0.736434	7949.6	9264.78	7891.84	9262.2	0.852048	4881.48	4885.66	4821.44	4883.08	0.987377
22.04	13.76	87.4	-36.98	72.96	3.44	3616.84	5331.14	3557.56	5328.56	0.66764	670.32	1177.34	612.56	1174.76	0.521434	931.76	1065.54	871.72	1062.96	0.820087	110.2	331.1	50.92	328.52	0.154998	2043.64	3370.34	1985.88	3367.76	0.589674	8284	10930.6	8223.96	10928	0.752557
44.08	-32.68	41.8	-12.9	47.88	36.12	8117.56	6129.22	8058.28	6126.64	1.31529	2325.6	3273.16	2267.84	3270.58	0.693406	6355.88	14417	6295.84	14414.4	0.436774	3658.64	3756.48	3599.36	3753.9	0.958832	291.84	589.96	234.08	587.38	0.398515	4970.4	7973.92	4910.36	7971.34	0.616002
52.44	7.74	44.84	11.18	40.28	1.72	3186.68	2368.44	3127.4	2365.86	1.32189	8893.52	8379.84	8835.76	8377.26	1.05473	4955.96	9894.3	4895.92	9891.72	0.494951	708.32	1400.08	649.04	1397.5	0.464429	475	1236.68	417.24	1234.1	0.338093	986.48	1963.38	926.44	1960.8	0.472481
31.16	2.58	76	21.5	45.6	30.96	2452.52	6069.02	2393.24	6066.44	0.394505	4338.84	5977	4281.08	5974.42	0.716568	4657.28	6988.36	4597.24	6985.78	0.658085	761.52	2306.52	702.24	2303.94	0.3048	828.4	1453.4	770.64	1450.82	0.531175	158.08	196.94	98.04	194.36	0.504425
32.68	20.64	54.72	-24.94	80.56	24.08	2840.88	5617.52	2781.6	5614.94	0.495393	19155	14899.5	19097.2	14896.9	1.28196	474.24	443.76	414.2	441.18	0.938846	200.64	602.86	141.36	600.28	0.23549	2700.28	3402.16	2642.52	3399.58	0.777308	12437.4	3591.36	12377.4	3588.78	3.4489
74.48	11.18	70.68	29.24	31.92	-9.46	1449.32	1059.52	1390.04	1056.94	1.31516	66.12	653.6	8.36	651.02	0.0128414	821.56	469.56	761.52	466.98	1.63073	4495.4	4637.98	4436.12	4635.4	0.957009	603.44	2131.08	545.68	2128.5	0.256368	4536.44	6138.68	4476.4	6136.1	0.729519
95.76	5.16	53.2	-16.34	28.88	-11.18	1690.24	1566.06	1630.96	1563.48	1.04316	1815.64	2574.84	1757.88	2572.26	0.683399	108.68	394.74	48.64	392.16	0.124031	487.16	603.72	427.88	601.14	0.711781	137.56	243.38	79.8	240.8	0.331395	4211.92	1241.84	4151.88	1239.26	3.35029
46.36	4.3	88.92	3.44	44.08	-22.36	25342.2	8788.34	25282.9	8785.76	2.87772	129.2	153.08	71.44	150.5	0.474684	4046.24	3851.08	3986.2	3848.5	1.03578	519.08	529.76	459.8	527.18	0.872188	5740.28	8065.94	5682.52	8063.36	0.704734	5746.36	11724.4	5686.32	11721.8	0.485106
58.52	24.08	47.88	2.58	10.64	-17.2	759.24	849.68	699.96	847.1	0.826301	104.88	1271.08	47.12	1268.5	0.0371462	8012.68	6929.88	7952.64	6927.3	1.14801	5689.36	7328.06	5630.08	7325.48	0.768561	1742.68	3347.12	1684.92	3344.54	0.503782	4842.72	5152.26	4782.68	5149.68	0.928733
47.88	15.48	41.04	-2.58	7.6	-22.36	1292.76	2263.52	1233.48	2260.94	0.545561	3382	3665.32	3324.24	3662.74	0.907583	6723.72	4271.62	6663.68	4269.04	1.56093	2077.84	3071.92	2018.56	3069.34	0.657653	211.28	185.76	153.52	183.18	0.838083	2511.04	2849.18	2451	2846.6	0.861027
28.88	22.36	50.16	9.46	38.76	6.88	215.08	190.92	155.8	188.34	0.827227	7957.96	4825.46	7900.2	4822.88	1.63807	1370.28	2403.7	1310.24	2401.12	0.545679	253.08	251.98	193.8	249.4	0.777065	8265.76	12981.7	8208	12979.1	0.6324	1862	1915.22	1801.96	1912.64	0.942132
27.36	-7.74	44.84	4.3	63.84	-3.44	1248.68	1130.04	1189.4	1127.46	1.05494	1972.96	2706.42	1915.2	2703.84	0.708326	16996.6	9814.32	16936.6	9811.74	1.72615	2305.08	3322.18	2245.8	3319.6	0.676527	3593.28	7629.92	3535.52	7627.34	0.463533	523.64	296.7	463.6	294.12	1.57623
38.76	7.74	44.08	-5.16	31.16	3.44	358.72	533.2	299.44	530.62	0.564321	3522.6	2193.86	3464.84	2191.28	1.58119	14808.6	17639.5	14748.6	17636.9	0.836232	2986.8	2463.04	2927.52	2460.46	1.18983	5354.2	8123.56	5296.44	8120.98	0.652192	195.32	170.28	135.28	167.7	0.806679
50.16	4.3	26.6	-2.58	15.96	18.92	285.76	414.52	226.48	411.94	0.549789	239.4	399.04	181.64	396.46	0.458155	165.68	151.36	105.64	148.78	0.710042	501.6	962.34	442.32	959.76	0.460865	13705.8	9632	13648	9629.42	1.41733	3454.96	5211.6	3394.92	5209.02	0.651739
40.28	-16.34	59.28	37.84	87.4	10.32	1670.48	2165.48	1611.2	2162.9	0.744926	375.44	503.96	317.68	501.38	0.633611	1184.08	2134.52	1124.04	2131.94	0.527238	1636.28	2291.9	1577	2289.32	0.688851	3185.92	4145.2	3128.16	4142.62	0.755116	2079.36	3403.88	2019.32	3401.3	0.593691
64.6	-6.02	111.72	15.48	46.36	37.84	10352	7009	10292.7	7006.42	1.46904	150.48	202.96	92.72	200.38	0.462721	636.88	860.86	576.84	858.28	0.672088	1936.48	4680.98	1877.2	4678.4	0.401248	167.2	1331.28	109.44	1328.7	0.0823662	12619.8	28496.1	12559.8	28493.5	0.440794
51.68	-4.3	90.44	12.04	37.24	-19.78	6427.32	4654.32	6368.04	4651.74	1.36896	1922.8	2575.7	1865.04	2573.12	0.724817	1922.04	4158.96	1862	4156.38	0.447986	2236.68	3707.46	2177.4	3704.88	0.587711	4874.64	6268.54	4816.88	6265.96	0.768738	663.48	937.4	603.44	934.82	0.645515
57	-9.46	46.36	7.74	31.92	-17.2	11042	11481	10982.7	11478.4	0.956815	3281.68	6990.94	3223.92	6988.36	0.461327	270.56	546.96	210.52	544.38	0.386715	1177.24	1346.76	1117.96	1344.18	0.831704	4700.6	4096.18	4642.84	4093.6	1.13417	6599.08	12833.8	6539.04	12831.2	0.50962
23.56	-27.52	60.04	8.6	47.12	-20.64	258.4	191.78	199.12	189.2	1.05243	2419.84	2347.8	2362.08	2345.22	1.00719	11197.8	12600.7	11137.8	12598.1	0.884081	4077.4	3937.94	4018.12	3935.36	1.02103	570	316.48	512.24	313.9	1.63186	865.64	1439.64	805.6	1437.06	0.560589
57	19.78	37.24	0.86	47.88	-8.6	1449.32	1841.26	1390.04	1838.68	0.755999	2448.72	2072.6	2390.96	2070.02	1.15504	2014	1145.52	1953.96	1142.94	1.70959	7697.28	7179.28	7638	7176.7	1.06428	435.48	597.7	377.72	595.12	0.634696	4483.24	6233.28	4423.2	6230.7	0.709904
24.32	-3.44	43.32	18.06	33.44	0.86	768.36	1032.86	709.08	1030.28	0.68824	5294.92	7051.14	5237.16	7048.56	0.743011	1459.96	2742.54	1399.92	2739.96	0.510927	10054	8549.26	9994.72	8546.68	1.16943	3641.92	3796.9	3584.16	3794.32	0.944612	788.88	1668.4	728.84	1665.82	0.437526
59.28	24.08	155.8	32.68	56.24	21.5	978.12	1043.18	918.84	1040.6	0.882991	4334.28	4521.02	4276.52	4518.44	0.946459	3656.36	2228.26	3596.32	2225.68	1.61583	3049.12	5284.7	2989.84	5282.12	0.56603	8393.44	16518.9	8335.68	16516.3	0.504694	480.32	634.68	420.28	632.1	0.664895
43.32	13.76	34.2	-20.64	57	22.36	14499.3	2782.96	14440	2780.38	5.19354	2138.64	2613.54	2080.88	2610.96	0.796979	329.84	989.86	269.8	987.28	0.273276	212.04	804.1	152.76	801.52	0.190588	6251	8284.38	6193.24	8281.8	0.747813	15511.6	13296.5	15451.6	13293.9	1.1623
52.44	24.08	29.64	12.04	25.84	-3.44	1200.04	1809.44	1140.76	1806.86	0.631349	8033.96	16297.9	7976.2	16295.3	0.489478	717.44	1181.64	657.4	1179.06	0.557563	5100.36	13902.8	5041.08	13900.2	0.362662	3787.84	4936.4	3730.08	4933.82	0.756023	95.76	154.8	35.72	152.22	0.23466
13.68	-20.64	29.64	-13.76	75.24	-33.54	3762	8728.14	3702.72	8725.56	0.424353	7524	7874.16	7466.24	7871.58	0.948506	175.56	287.24	115.52	284.66	0.405817	272.08	153.94	212.8	151.36	1.40592	452.96	602	395.2	599.42	0.659304	133	190.06	72.96	187.48	0.389162
75.24	28.38	35.72	-12.9	31.92	20.64	5638.44	11743.3	5579.16	11740.7	0.475197	6003.24	4277.64	5945.48	4275.06	1.39074	1995	3375.5	1934.96	3372.92	0.573675	5684.8	4066.08	5625.52	4063.5	1.3844	249.28	683.7	191.52	681.12	0.281184	1526.84	2641.92	1466.8	2639.34	0.555745
34.96	-11.18	52.44	-1.72	62.32	20.64	757.72	1024.26	698.44	1021.68	0.683619	2819.6	1916.08	2761.84	1913.5	1.44334	9653.52	8212.14	9593.48	8209.56	1.16857	1993.48	5657.94	1934.2	5655.36	0.342012	857.28	977.82	799.52	975.24	0.819819	6379.44	4084.14	6319.4	4081.56	1.54828
47.88	-4.3	52.44	-11.18	58.52	-23.22	24217.4	15876.5	24158.1	15873.9	1.52187	2081.64	1682.16	2023.88	1679.58	1.20499	3548.44	1057.8	3488.4	1055.22	3.30585	3793.92	6249.62	3734.64	6247.04	0.597826	2504.96	4798.8	2447.2	4796.22	0.510235	3204.16	3636.08	3144.12	3633.5	0.865314
3.04	5.16	32.68	-13.76	66.12	-1.72	2071	2451.86	2011.72	2449.28	0.821352	647.52	740.46	589.76	737.88	0.799263	4239.28	1219.48	4179.24	1216.9	3.43433	7840.92	6013.98	7781.64	6011.4	1.29448	108.68	150.5	50.92	147.92	0.34424	2205.52	3582.76	2145.48	3580.18	0.599266
82.08	-4.3	51.68	-27.52	103.36	10.32	300.96	350.88	241.68	348.3	0.693885	18271.9	466.12	18214.1	463.54	39.2936	6220.6	6046.66	6160.56	6044.08	1.01927	3215.56	4304.3	3156.28	4301.72	0.733725	502.36	1341.6	444.6	1339.02	0.332034	592.04	220.16	532	217.58	2.44508
37.24	-1.72	49.4	-27.52	37.24	17.2	3229.24	5562.48	3169.96	5559.9	0.570147	6518.52	5970.98	6460.76	5968.4	1.08249	9918.76	7754.62	9858.72	7752.04	1.27176	6856.72	6275.42	6797.44	6272.84	1.08363	817.76	1382.02	760	1379.44	0.550948	706.8	729.28	646.76	726.7	0.889996
38	-3.44	21.28	-37.84	86.64	5.16	766.08	987.28	706.8	984.7	0.717782	11678.9	13738.5	11621.1	13735.9	0.84604	1535.2	1791.38	1475.16	1788.8	0.824665	3105.36	3550.08	3046.08	3547.5	0.858655	157.32	1449.1	99.56	1446.52	0.0688273	5616.4	6072.46	5556.36	6069.88	0.915399
22.8	-17.2	28.12	-19.78	34.2	5.16	12150.9	7587.78	12091.6	7585.2	1.59411	1633.24	2947.22	1575.48	2944.64	0.535033	6497.24	7740	6437.2	7737.42	0.831957	1552.68	3158.78	1493.4	3156.2	0.473164	17684.4	21712.4	17626.6	21709.8	0.81192	1158.24	2524.96	1098.2	2522.38	0.435382
32.68	5.16	51.68	-12.04	80.56	3.44	9367	6774.22	9307.72	6771.64	1.37451	19160.4	11109.5	19102.6	11106.9	1.71989	345.04	500.52	285	497.94	0.572358	1020.68	1026.84	961.4	1024.26	0.938629	7429	8425.42	7371.24	8422.84	0.875149	2316.48	2106.14	2256.44	2103.56	1.07268
39.52	6.88	55.48	-9.46	39.52	14.62	10735.8	4797.94	10676.5	4795.36	2.22643	2181.96	2854.34	2124.2	2851.76	0.744873	249.28	288.96	189.24	286.38	0.6608	883.12	1462.86	823.84	1460.28	0.564166	4311.48	5128.18	4253.72	5125.6	0.829897	556.32	5671.7	496.28	5669.12	0.0875409
23.56	18.92	47.88	-1.72	62.32	0	9971.2	6407	9911.92	6404.42	1.54767	2596.16	3083.1	2538.4	3080.52	0.824017	13806.9	8536.36	13746.9	8533.78	1.61088	2096.08	1800.84	2036.8	1798.26	1.13265	1842.24	2259.22	1784.48	2256.64	0.790769	17675.3	22348	17615.3	22345.4	0.788316
64.6	12.9	54.72	-14.62	91.96	13.76	2190.32	3173.4	2131.04	3170.82	0.672079	9997.04	5647.62	9939.28	5645.04	1.76071	9218.8	15303.7	9158.76	15301.1	0.598568	5462.88	6493.86	5403.6	6491.28	0.83244	294.88	374.1	237.12	371.52	0.638243	2568.04	5289.86	2508	5287.28	0.474346
76.76	-7.74	31.16	0.86	46.36	-8.6	1630.96	2084.64	1571.68	2082.06	0.754868	5927.24	9767.02	5869.48	9764.44	0.601108	5522.16	11963.5	5462.12	11960.9	0.456664	6368.8	8455.52	6309.52	8452.94	0.746429	10425.7	8224.18	10367.9	8221.6	1.26106	1853.64	1221.2	1793.6	1218.62	1.47183
33.44	24.94	49.4	-1.72	43.32	-55.04	10883.2	7524.14	10823.9	7521.56	1.43905	4664.88	5337.16	4607.12	5334.58	0.863633	674.88	1404.38	614.84	1401.8	0.438608	1294.28	1793.1	1235	1790.52	0.689744	9262.12	5554.74	9204.36	5552.16	1.6578	922.64	1065.54	862.6	1062.96	0.811507
15.2	55.04	53.2	0	63.84	-0.86	7625.84	7071.78	7566.56	7069.2	1.07036	332.88	2153.44	275.12	2150.86	0.127912	1953.96	6461.18	1893.92	6458.6	0.29324	7102.96	12666.1	7043.68	12663.5	0.556218	8163.92	8673.1	8106.16	8670.52	0.93491	2545.24	2969.58	2485.2	2967	0.837614
25.84	-37.84	-10.64	-14.62	25.08	-38.7	1787.52	2962.7	1728.24	2960.12	0.583841	7648.64	9520.2	7590.88	9517.62	0.797561	313.12	514.28	253.08	511.7	0.494587	6927.4	6953.1	6868.12	6950.52	0.988145	7470.8	10726.8	7413.04	10724.2	0.691243	3152.48	5331.14	3092.44	5328.56	0.580352
51.68	-25.8	61.56	-4.3	10.64	22.36	6320.92	5768.88	6261.64	5766.3	1.0859	7212.4	6351.1	7154.64	6348.52	1.12698	2087.72	1947.9	2027.68	1945.32	1.04234	2438.08	3160.5	2378.8	3157.92	0.753281	114.76	116.96	57	114.38	0.498339	18560.7	16798.4	18500.7	16795.8	1.1015
121.6	-0.86	72.2	-5.16	25.84	19.78	26264.8	13392.8	26205.5	13390.2	1.95706	2855.32	3454.62	2797.56	3452.04	0.810408	6315.6	4564.88	6255.56	4562.3	1.37114	487.92	817.86	428.64	815.28	0.525758	1716.84	2849.18	1659.08	2846.6	0.582829	2298.24	2452.72	2238.2	2450.14	0.913499
34.2	-2.58	63.08	17.2	6.84	9.46	9494.68	9954.5	9435.4	9951.92	0.948098	494	1041.46	436.24	1038.88	0.419914	7002.64	22083.9	6942.6	22081.3	0.314411	22437.5	9960.52	22378.2	9957.94	2.24727	1197.76	2151.72	1140	2149.14	0.530445	2322.56	4609.6	2262.52	4607.02	0.491103
41.8	7.74	70.68	-6.02	72.96	43	5348.12	9815.18	5288.84	9812.6	0.538985	5828.44	11589.4	5770.68	11586.8	0.498038	34337.6	51010.9	34277.6	51008.3	0.671999	5288.08	7291.94	5228.8	7289.36	0.717319	12417.6	6118.9	12359.8	6116.32	2.0208	256.12	1753.54	196.08	1750.96	0.111984
60.8	2.58	37.24	4.3	59.28	-1.72	11789.9	7854.38	11730.6	7851.8	1.494	915.8	1209.16	858.04	1206.58	0.711134	2899.4	1779.34	2839.36	1776.76	1.59805	2593.12	4117.68	2533.84	4115.1	0.615742	1482.76	3715.2	1425	3712.62	0.383826	2289.12	1526.5	2229.08	1523.92	1.46273
66.88	-12.9	60.8	-7.74	87.4	18.06	2929.04	2899.92	2869.76	2897.34	0.990481	1387.76	1929.84	1330	1927.26	0.690099	8106.92	6717.46	8046.88	6714.88	1.19837	1760.16	1210.88	1700.88	1208.3	1.40766	6969.2	5124.74	6911.44	5122.16	1.34932	530.48	490.2	470.44	487.62	0.964768
74.48	-3.44	46.36	8.6	44.08	22.36	2581.72	1904.9	2522.44	1902.32	1.32598	9739.4	11595.4	9681.64	11592.8	0.835141	2311.92	3218.98	2251.88	3216.4	0.700124	698.44	502.24	639.16	499.66	1.27919	3106.88	4242.38	3049.12	4239.8	0.719166	3509.68	4099.62	3449.64	4097.04	0.841983
64.6	11.18	69.92	33.54	44.84	1.72	5574.6	13483.1	5515.32	13480.5	0.409133	2283.04	2628.16	2225.28	2625.58	0.847538	408.12	866.02	348.08	863.44	0.403132	6084.56	5363.82	6025.28	5361.24	1.12386	1991.96	1874.8	1934.2	1872.22	1.03311	464.36	688	404.32	685.42	0.589886
22.8	52.46	79.04	6.02	52.44	10.32	6611.24	6858.5	6551.96	6855.92	0.955665	397.48	463.54	339.72	460.96	0.736984	778.24	1124.02	718.2	1121.44	0.640427	3777.2	7457.92	3717.92	7455.34	0.498692	3439	4853.84	3381.24	4851.26	0.696982	2594.64	3039.24	2534.6	3036.66	0.834667
63.08	10.32	24.32	-0.86	99.56	30.1	22275.6	737.02	22216.3	734.44	30.2493	4955.2	3791.74	4897.44	3789.16	1.29249	1710	2673.74	1649.96	2671.16	0.617694	1472.12	1472.32	1412.84	1469.74	0.961286	173.28	2370.16	115.52	2367.58	0.0487924	4442.2	6817.22	4382.16	6814.64	0.643051
68.4	-3.44	79.8	13.76	53.96	30.96	5698.48	3543.2	5639.2	3540.62	1.59272	9235.52	4885.66	9177.76	4883.08	1.8795	210.52	422.26	150.48	419.68	0.358559	1327.72	3618.02	1268.44	3615.44	0.35084	16403.1	16371.8	16345.3	16369.2	0.998541	1534.44	1946.18	1474.4	1943.6	0.758592
72.2	1.72	70.68	-31.82	34.2	12.04	16080.1	18543.3	16020.8	18540.7	0.864088	1525.32	1915.22	1467.56	1912.64	0.767295	369.36	116.1	309.32	113.52	2.72481	1529.12	3234.46	1469.84	3231.88	0.454794	1708.48	2821.66	1650.72	2819.08	0.585553	1078.44	2174.94	1018.4	2172.36	0.468799
9.12	5.16	140.6	4.3	65.36	-5.16	6940.32	9650.06	6881.04	9647.48	0.713247	6881.04	7842.34	6823.28	7839.76	0.870343	3893.48	1032.86	3833.44	1030.28	3.72077	18179.2	13210.5	18119.9	13207.9	1.3719	1383.2	1664.96	1325.44	1662.38	0.797315	3091.68	6078.48	3031.64	6075.9	0.498961
122.36	14.62	53.96	-10.32	94.24	23.22	1084.52	1624.54	1025.24	1621.96	0.632099	240.16	380.98	182.4	378.4	0.48203	1557.24	1191.96	1497.2	1189.38	1.25881	3108.4	3331.64	3049.12	3329.06	0.91591	652.08	1095.64	594.32	1093.06	0.543721	6976.8	8385	6916.76	8382.42	0.825151
50.16	-1.72	50.16	-12.04	119.32	0.86	76.76	106.64	17.48	104.06	0.16798	3203.4	4024.8	3145.64	4022.22	0.782066	1198.52	669.08	1138.48	666.5	1.70815	1461.48	1011.36	1402.2	1008.78	1.39	2624.28	5114.42	2566.52	5111.84	0.502074	5772.2	5275.24	5712.16	5272.66	1.08335
8.36	0.86	62.32	-11.18	19.76	12.9	4955.96	9826.36	4896.68	9823.78	0.498452	510.72	2724.48	452.96	2721.9	0.166413	3722.48	7083.82	3662.44	7081.24	0.517203	4852.6	5493.68	4793.32	5491.1	0.872925	889.96	4122.84	832.2	4120.26	0.201978	408.88	845.38	348.84	842.8	0.413906
31.92	0.86	146.68	23.22	51.68	1.72	1769.28	1415.56	1710	1412.98	1.21021	129.2	198.66	71.44	196.08	0.364341	11793.7	21913.7	11733.7	21911.1	0.535512	2439.6	3513.1	2380.32	3510.52	0.678053	11018.5	22639.5	10960.7	22636.9	0.484197	1921.28	2573.98	1861.24	2571.4	0.723824
40.28	-23.22	76	-7.74	5.32	16.34	429.4	467.84	370.12	465.26	0.795512	18187.6	23818.6	18129.8	23816	0.761246	5898.36	7118.22	5838.32	7115.64	0.820491	877.8	1532.52	818.52	1529.94	0.535001	1862.76	2489.7	1805	2487.12	0.725739	11519.3	10746.6	11459.3	10744	1.06657
53.96	-17.2	79.04	-18.92	37.24	-6.88	5610.32	2705.56	5551.04	2702.98	2.05367	191.52	775.72	133.76	773.14	0.173009	8073.48	5909.06	8013.44	5906.48	1.35672	3922.36	3283.48	3863.08	3280.9	1.17745	381.52	402.48	323.76	399.9	0.809602	266	368.08	205.96	365.5	0.563502
28.88	-17.2	309.32	33.54	41.04	8.6	3375.92	6369.16	3316.64	6366.58	0.520945	447.64	381.84	389.88	379.26	1.028	1343.68	3394.42	1283.64	3391.84	0.378449	1051.08	1778.48	991.8	1775.9	0.558477	14214.3	11835.3	14156.5	11832.7	1.19639	25165.9	22623.2	25105.9	22620.6	1.10987
28.88	-4.3	67.64	-16.34	59.28	8.6	2343.08	2444.12	2283.8	2441.54	0.935393	4245.36	3576.74	4187.6	3574.16	1.17163	78.28	129	18.24	126.42	0.144281	4362.4	4541.66	4303.12	4539.08	0.948016	307.8	236.5	250.04	233.92	1.06891	421.04	779.16	361	776.58	0.464859
64.6	36.98	33.44	-24.94	69.92	17.2	294.88	262.3	235.6	259.72	0.907131	1415.12	728.42	1357.36	725.84	1.87005	2577.92	2752	2517.88	2749.42	0.915786	798.76	560.72	739.48	558.14	1.3249	5439.32	5436.92	5381.56	5434.34	0.990288	1078.44	1249.58	1018.4	1247	0.81668
54.72	30.1	34.2	-18.06	58.52	-19.78	1625.64	4726.56	1566.36	4723.98	0.331576	283.48	297.56	225.72	294.98	0.765204	1425.76	2029.6	1365.72	2027.02	0.673758	6381.72	5985.6	6322.44	5983.02	1.05673	10150.6	7415.78	10092.8	7413.2	1.36147	3904.88	5033.58	3844.84	5031	0.76423
57.76	38.7	95.76	6.02	37.24	-6.02	2004.88	1566.92	1945.6	1564.34	1.24372	122.36	104.92	64.6	102.34	0.631229	8641.96	8043.58	8581.92	8041	1.06727	4589.64	5721.58	4530.36	5719	0.792159	4286.4	4884.8	4228.64	4882.22	0.866131	3900.32	4797.94	3840.28	4795.36	0.800832
60.8	16.34	41.8	0.86	133.76	43	742.52	886.66	683.24	884.08	0.772826	6755.64	10883.3	6697.88	10880.7	0.615573	1402.2	2199.88	1342.16	2197.3	0.610822	2707.88	7291.94	2648.6	7289.36	0.363352	8875.28	5754.26	8817.52	5751.68	1.53303	11900.1	16082	11840.1	16079.4	0.736349
60.04	40.42	34.96	25.8	19	-4.3	4813.08	7085.54	4753.8	7082.96	0.67116	21133.3	13915.7	21075.5	13913.1	1.5148	969	1523.06	908.96	1520.48	0.597811	6403	7987.68	6343.72	7985.1	0.794445	7932.88	12652.3	7875.12	12649.7	0.622553	8961.16	7260.98	8901.12	7258.4	1.22632
35.72	16.34	76	6.88	29.64	15.48	1541.28	1863.62	1482	1861.04	0.796329	1225.12	2525.82	1167.36	2523.24	0.462643	621.68	931.38	561.64	928.8	0.604694	3398.72	3906.98	3339.44	3904.4	0.855302	1088.32	1244.42	1030.56	1241.84	0.829865	73.72	116.96	13.68	114.38	0.119601
38.76	-6.02	47.88	-41.28	74.48	30.96	10596.7	17458.9	10537.4	17456.3	0.603645	376.96	472.14	319.2	469.56	0.679785	6922.08	4871.04	6862.04	4868.46	1.40949	1186.36	2763.18	1127.08	2760.6	0.408274	1635.52	913.32	1577.76	910.74	1.73239	2227.56	1700.22	2167.52	1697.64	1.27678
22.8	-16.34	75.24	-24.08	44.08	0	631.56	411.08	572.28	408.5	1.40093	386.08	457.52	328.32	454.94	0.721678	3563.64	4750.64	3503.6	4748.06	0.737901	7320.32	13035.9	7261.04	13033.3	0.557114	32705.1	23247.5	32647.3	23244.9	1.40449	278.16	648.44	218.12	645.86	0.33772
57	-20.64	9.12	8.6	135.28	51.6	2944.24	7107.9	2884.96	7105.32	0.406028	3937.56	2249.76	3879.8	2247.18	1.72652	5231.08	4460.82	5171.04	4458.24	1.15988	372.4	879.78	313.12	877.2	0.356954	12418.4	7606.7	12360.6	7604.12	1.62552	7571.88	10064.6	7511.84	10062	0.746554
47.12	-14.62	76.76	-31.82	53.96	-6.02	11466.1	9273.38	11406.8	9270.8	1.2304	100.32	602	42.56	599.42	0.071002	2643.28	3844.2	2583.24	3841.62	0.672435	4922.52	5116.14	4863.24	5113.56	0.951048	2512.56	2970.44	2454.8	2967.86	0.827128	11925.9	10289	11865.9	10286.4	1.15355
34.2	-0.86	44.08	-9.46	145.92	12.9	1165.08	894.4	1105.8	891.82	1.23994	2944.24	3424.52	2886.48	3421.94	0.843522	154.28	317.34	94.24	314.76	0.299403	1529.12	3261.98	1469.84	3259.4	0.450954	12193.4	21711.6	12135.6	21709	0.559014	276.64	479.88	216.6	477.3	0.453803
41.8	12.04	34.2	-5.16	85.88	-13.76	38497.8	26498.3	38438.5	26495.7	1.45074	699.96	716.38	642.2	713.8	0.899692	6760.96	7283.34	6700.92	7280.76	0.92036	3695.88	2039.92	3636.6	2037.34	1.78497	2327.12	5387.9	2269.36	5385.32	0.421397	3558.32	8726.42	3498.28	8723.84	0.401002
26.6	2.58	42.56	3.44	71.44	16.34	16236.6	10068.9	16177.3	10066.3	1.60707	6074.68	10384.5	6016.92	10381.9	0.579558	13574.4	9117.72	13514.4	9115.14	1.48263	21781.6	18582	21722.3	18579.4	1.16916	281.96	233.92	224.2	231.34	0.969136	552.52	476.44	492.48	473.86	1.03929
58.52	-10.32	75.24	22.36	107.92	0	4621.56	5938.3	4562.28	5935.72	0.768614	3542.36	3095.14	3484.6	3092.56	1.12677	1394.6	1931.56	1334.56	1928.98	0.691848	9943.08	7551.66	9883.8	7549.08	1.30927	1201.56	2146.56	1143.8	2143.98	0.533494	1933.44	2704.7	1873.4	2702.12	0.693307
35.72	6.88	50.92	-13.76	135.28	-2.58	4109.32	12851	4050.04	12848.4	0.315217	5696.2	7127.68	5638.44	7125.1	0.791349	158.08	893.54	98.04	890.96	0.110039	1250.2	3350.56	1190.92	3347.98	0.355713	2150.8	4202.82	2093.04	4200.24	0.498314	2384.88	3133.84	2324.84	3131.26	0.742462
76.76	-6.02	72.2	4.3	63.84	-0.86	1359.64	1897.16	1300.36	1894.58	0.686358	2973.12	5041.32	2915.36	5038.74	0.578589	2926.76	4943.28	2866.72	4940.7	0.580225	8187.48	5389.62	8128.2	5387.04	1.50884	16091.5	10847.2	16033.7	10844.6	1.4785	13964.2	12870.8	13904.2	12868.2	1.0805
57.76	9.46	35.72	1.72	53.96	31.82	1821.72	774.86	1762.44	772.28	2.28213	9091.88	7270.44	9034.12	7267.86	1.24302	4969.64	9367.12	4909.6	9364.54	0.524276	1648.44	1535.96	1589.16	1533.38	1.03638	223.44	240.8	165.68	238.22	0.695492	1108.08	1321.82	1048.04	1319.24	0.794427
46.36	19.78	12.92	-16.34	53.96	24.08	4376.08	2979.9	4316.8	2977.32	1.44989	899.84	1300.32	842.08	1297.74	0.648882	690.84	991.58	630.8	989	0.637816	3354.64	2781.24	3295.36	2778.66	1.18595	7142.48	10571.1	7084.72	10568.5	0.670361	11744.3	12432.2	11684.3	12429.6	0.940034
28.12	16.34	49.4	15.48	38.76	-15.48	1221.32	2707.28	1162.04	2704.7	0.429637	1152.92	1296.88	1095.16	1294.3	0.846141	9572.2	27004	9512.16	27001.4	0.352284	556.32	141.9	497.04	139.32	3.56761	2244.28	5569.36	2186.52	5566.78	0.39278	1089.84	1358.8	1029.8	1356.22	0.759316
59.28	4.3	48.64	-0.86	60.04	-24.08	726.56	1172.18	667.28	1169.6	0.57052	167.96	241.66	110.2	239.08	0.460934	3753.64	4171.86	3693.6	4169.28	0.885908	2196.4	3695.42	2137.12	3692.84	0.57872	1718.36	1605.62	1660.6	1603.04	1.03591	883.88	596.84	823.84	594.26	1.38633
38.76	12.04	41.8	-2.58	91.2	4.3	16779.3	12172.4	16720	12169.8	1.37389	694.64	2196.44	636.88	2193.86	0.290301	319.96	443.76	259.92	441.18	0.589147	1573.96	1598.74	1514.68	1596.16	0.948952	18418.6	29350.9	18360.8	29348.3	0.625618	2079.36	3680.8	2019.32	3678.22	0.548994
35.72	3.44	76.76	-18.92	69.92	28.38	770.64	1054.36	711.36	1051.78	0.676339	4074.36	6579	4016.6	6576.42	0.610758	9264.4	7130.26	9204.36	7127.68	1.29135	221.92	297.56	162.64	294.98	0.551359	760	610.6	702.24	608.02	1.15496	1548.12	2147.42	1488.08	2144.84	0.693795
21.28	-0.86	44.84	6.88	25.08	3.44	5777.52	7473.4	5718.24	7470.82	0.76541	1945.6	2157.74	1887.84	2155.16	0.875963	2134.08	2743.4	2074.04	2740.82	0.756722	908.96	957.18	849.68	954.6	0.89009	6114.2	9299.18	6056.44	9296.6	0.651468	5767.64	7016.74	5707.6	7014.16	0.813725
47.88	-8.6	38	12.04	38.76	2.58	7199.48	7985.96	7140.2	7983.38	0.894383	3915.52	3043.54	3857.76	3040.96	1.2686	202.16	603.72	142.12	601.14	0.236417	2216.16	2480.24	2156.88	2477.66	0.870531	2242.76	3412.48	2185	3409.9	0.640781	622.44	597.7	562.4	595.12	0.945019
50.16	-7.74	35.72	-0.86	70.68	7.74	1667.44	3292.08	1608.16	3289.5	0.488877	10626.3	18307.7	10568.5	18305.1	0.577354	10860.4	5203	10800.4	5200.42	2.07682	229.52	197.8	170.24	195.22	0.872042	2224.52	4195.94	2166.76	4193.36	0.516712	4198.24	7066.62	4138.2	7064.04	0.585812
22.8	-2.58	42.56	-13.76	20.52	12.9	646	902.14	586.72	899.56	0.65223	9193.72	6760.46	9135.96	6757.88	1.3519	3275.6	4805.68	3215.56	4803.1	0.669476	2579.44	1376	2520.16	1373.42	1.83495	1837.68	2824.24	1779.92	2821.66	0.630806	6014.64	8042.72	5954.6	8040.14	0.740609
53.96	-12.04	52.44	-1.72	47.12	1.72	483.36	728.42	424.08	725.84	0.584261	6989.72	11855.1	6931.96	11852.5	0.584851	1966.88	2284.16	1906.84	2281.58	0.835754	1022.96	2141.4	963.68	2138.82	0.450566	1051.84	1842.12	994.08	1839.54	0.540396	5367.88	10496.3	5307.84	10493.7	0.505811
66.88	-12.04	60.04	0	34.2	4.3	503.12	477.3	443.84	474.72	0.934951	7209.36	3035.8	7151.6	3033.22	2.35776	692.36	921.92	632.32	919.34	0.687798	1189.4	1425.02	1130.12	1422.44	0.794494	861.84	11923	804.08	11920.4	0.067454	310.84	506.54	250.8	503.96	0.497659
34.96	-6.02	94.24	-6.02	6.84	-20.64	2512.56	2414.88	2453.28	2412.3	1.01699	1572.44	2100.98	1514.68	2098.4	0.721826	13424.6	30100	13364.6	30097.4	0.444043	8593.32	16633.3	8534.04	16630.7	0.513149	4221.8	4448.78	4164.04	4446.2	0.936539	6146.88	13571.7	6086.84	13569.1	0.44858
41.04	-26.66	61.56	-21.5	85.88	30.1	5944.72	12357.3	5885.44	12354.7	0.476372	1175.72	3105.46	1117.96	3102.88	0.360298	2102.16	2371.02	2042.12	2368.44	0.862222	949.24	1760.42	889.96	1757.84	0.50628	3331.08	2655.68	3273.32	2653.1	1.23377	4288.68	5137.64	4228.64	5135.06	0.823484
44.08	-0.86	13.68	-11.18	17.48	6.88	601.92	823.88	542.64	821.3	0.660709	399	3397	341.24	3394.42	0.10053	1268.44	1173.04	1208.4	1170.46	1.03241	386.84	528.04	327.56	525.46	0.623378	7168.32	6745.84	7110.56	6743.26	1.05447	1282.88	1759.56	1222.84	1756.98	0.69599
38.76	6.02	48.64	4.3	13.68	14.62	11014.7	7865.56	10955.4	7862.98	1.39329	1729.76	2887.02	1672	2884.44	0.579662	5700	13858.9	5639.96	13856.3	0.407032	1525.32	3061.6	1466.04	3059.02	0.479252	5264.52	6585.02	5206.76	6582.44	0.791008	523.64	660.48	463.6	657.9	0.704666
76.76	-1.72	81.32	25.8	84.36	4.3	663.48	1351.06	604.2	1348.48	0.44806	669.56	927.94	611.8	925.36	0.661148	1203.84	1493.82	1143.8	1491.24	0.767013	4948.36	3324.76	4889.08	3322.18	1.47165	10748.7	9286.28	10690.9	9283.7	1.15158	13402.6	7727.96	13342.6	7725.38	1.72711
55.48	-38.7	21.28	0	79.04	44.72	3533.24	6297.78	3473.96	6295.2	0.551843	8881.36	12422.7	8823.6	12420.1	0.710428	7527.04	5938.3	7467	5935.72	1.25798	372.4	450.64	313.12	448.06	0.698835	11501.1	8324.8	11443.3	8322.22	1.37503	4773.56	2375.32	4713.52	2372.74	1.98653
39.52	23.22	38.76	12.04	96.52	5.16	4278.04	5846.28	4218.76	5843.7	0.721933	9301.64	7579.18	9243.88	7576.6	1.22006	1533.68	1435.34	1473.64	1432.76	1.02853	642.96	2431.22	583.68	2428.64	0.240332	2375.76	3316.16	2318	3313.58	0.699546	15447.8	31995.4	15387.8	31992.8	0.480975
65.36	-27.52	68.4	32.68	72.96	9.46	1200.8	3289.5	1141.52	3286.92	0.347292	1359.64	2769.2	1301.88	2766.62	0.470567	1396.88	474.72	1336.84	472.14	2.83145	1611.96	3200.92	1552.68	3198.34	0.485464	272.84	195.22	215.08	192.64	1.11649	5321.52	9613.08	5261.48	9610.5	0.547472
63.84	-13.76	45.6	18.92	59.28	-11.18	153.52	218.44	94.24	215.86	0.436579	703.76	183.18	646	180.6	3.57697	274.36	191.78	214.32	189.2	1.13277	3445.08	3737.56	3385.8	3734.98	0.906511	638.4	611.46	580.64	608.88	0.95362	29203	20339	29143	20336.4	1.43304
147.44	15.48	24.32	6.88	119.32	-4.3	1273.76	1909.2	1214.48	1906.62	0.636981	12761.2	8490.78	12703.4	8488.2	1.4966	295.64	177.16	235.6	174.58	1.34952	2774.76	3040.1	2715.48	3037.52	0.893979	1493.4	2589.46	1435.64	2586.88	0.55497	21219.2	41701.4	21159.2	41698.8	0.507428
63.08	-6.02	48.64	23.22	69.16	28.38	1644.64	1689.04	1585.36	1686.46	0.940052	8575.84	6832.7	8518.08	6830.12	1.24713	2298.24	3629.2	2238.2	3626.62	0.617159	1869.6	2159.46	1810.32	2156.88	0.839323	1245.64	1041.46	1187.88	1038.88	1.14342	10006.2	6760.46	9946.16	6757.88	1.47179
28.12	-4.3	100.32	20.64	72.2	28.38	17247.4	1980.58	17188.1	1978	8.68965	3297.64	3390.98	3239.88	3388.4	0.956168	79.8	227.04	19.76	224.46	0.0880335	7422.92	16079.4	7363.64	16076.8	0.458028	228.76	224.46	171	221.88	0.770687	2441.88	4019.64	2381.84	4017.06	0.592931
80.56	0	37.24	-15.48	90.44	24.94	11641.7	13469.3	11582.4	13466.7	0.860077	2672.92	1512.74	2615.16	1510.16	1.73171	5596.64	5950.34	5536.6	5947.76	0.930871	1894.68	3906.12	1835.4	3903.54	0.470189	8428.4	7260.98	8370.64	7258.4	1.15323	337.44	721.54	277.4	718.96	0.385835
23.56	-40.42	63.84	2.58	45.6	31.82	4397.36	4766.12	4338.08	4763.54	0.910684	1758.64	2107	1700.88	2104.42	0.808242	1877.2	3268.86	1817.16	3266.28	0.556339	9147.36	22951.7	9088.08	22949.1	0.39601	4607.88	5073.14	4550.12	5070.56	0.89736	430.92	643.28	370.88	640.7	0.578867
40.28	-17.2	87.4	-27.52	23.56	10.32	4872.36	4716.24	4813.08	4713.66	1.02109	3543.88	4002.44	3486.12	3999.86	0.871561	743.28	962.34	683.24	959.76	0.711886	1211.44	1885.12	1152.16	1882.54	0.612024	7783.92	7574.02	7726.16	7571.44	1.02043	3789.36	5989.04	3729.32	5986.46	0.622959
35.72	0.86	79.04	16.34	28.88	6.02	6758.68	6849.9	6699.4	6847.32	0.978397	20439.4	9112.56	20381.6	9109.98	2.23729	11915.3	11703.7	11855.3	11701.1	1.01317	3732.36	3118.36	3673.08	3115.78	1.17886	2606.8	4932.96	2549.04	4930.38	0.517007	16934.3	18594.1	16874.3	18591.5	0.907632
34.2	10.32	38.76	20.64	66.88	-10.32	226.48	202.1	167.2	199.52	0.838011	753.16	2146.56	695.4	2143.98	0.32435	2990.6	1154.98	2930.56	1152.4	2.54301	128.44	185.76	69.16	183.18	0.377552	1647.68	591.68	1589.92	589.1	2.6989	278.16	115.24	218.12	112.66	1.93609
29.64	24.08	84.36	-11.18	59.28	11.18	272.08	767.98	212.8	765.4	0.278025	324.52	300.14	266.76	297.56	0.896491	836.76	1541.12	776.72	1538.54	0.504842	1596	2650.52	1536.72	2647.94	0.580345	50430.6	51313.6	50372.8	51311	0.981716	256.88	677.68	196.84	675.1	0.291572
98.8	6.88	41.8	-6.88	47.88	-4.3	5402.84	9616.52	5343.56	9613.94	0.555814	991.04	1142.08	933.28	1139.5	0.819026	3477	4992.3	3416.96	4989.72	0.6848	195.32	319.06	136.04	316.48	0.429853	510.72	556.42	452.96	553.84	0.817854	892.24	1154.12	832.2	1151.54	0.722684
53.96	-24.08	66.12	-6.02	42.56	21.5	2817.32	4592.4	2758.04	4589.82	0.600904	741	1740.64	683.24	1738.06	0.393105	5216.64	3821.84	5156.6	3819.26	1.35016	280.44	343.14	221.16	340.56	0.649401	870.96	2469.92	813.2	2467.34	0.329586	20339.9	8035.84	20279.9	8033.26	2.52449
69.92	15.48	30.4	-6.88	43.32	16.34	4046.24	4463.4	3986.96	4460.82	0.893773	3103.08	3223.28	3045.32	3220.7	0.945546	15612.7	4362.78	15552.7	4360.2	3.56696	28706.7	11367.5	28647.4	11364.9	2.52069	4759.12	4006.74	4701.36	4004.16	1.17412	166.44	101.48	106.4	98.9	1.07583
53.2	22.36	60.04	-36.98	79.8	32.68	3764.28	5620.1	3705	5617.52	0.659544	2613.64	6109.44	2555.88	6106.86	0.418526	1712.28	2188.7	1652.24	2186.12	0.755787	245.48	1091.34	186.2	1088.76	0.17102	3058.24	6248.76	3000.48	6246.18	0.48037	6241.12	6107.72	6181.08	6105.14	1.01244
53.96	-37.84	28.88	-21.5	25.84	-14.62	7219.24	15626.2	7159.96	15623.6	0.458278	10659.8	3304.12	10602	3301.54	3.21124	5747.12	7889.64	5687.08	7887.06	0.721065	12102.2	19630.4	12042.9	19627.8	0.613564	13525.7	21655.7	13467.9	21653.1	0.621986	8661.72	8771.14	8601.68	8768.56	0.980968
43.32	-6.02	39.52	-11.18	22.8	30.96	1383.96	1204.86	1324.68	1202.28	1.10181	161.12	295.84	103.36	293.26	0.352452	4438.4	2920.56	4378.36	2917.98	1.50048	272.84	340.56	213.56	337.98	0.631872	4092.6	4828.9	4034.84	4826.32	0.836008	3220.12	4031.68	3160.08	4029.1	0.784314
43.32	7.74	37.24	16.34	4.56	35.26	737.2	860.86	677.92	858.28	0.789859	3171.48	4663.78	3113.72	4661.2	0.668008	4892.88	3959.44	4832.84	3956.86	1.22138	1111.12	5919.38	1051.84	5916.8	0.177772	3720.96	4496.08	3663.2	4493.5	0.815222	766.08	778.3	706.04	775.72	0.910174
15.2	25.8	33.44	13.76	130.72	-2.58	4783.44	4852.98	4724.16	4850.4	0.973973	682.48	1081.02	624.72	1078.44	0.579281	2185	3290.36	2124.96	3287.78	0.646321	3278.64	3089.12	3219.36	3086.54	1.04303	452.96	1492.1	395.2	1489.52	0.26532	2882.68	2124.2	2822.64	2121.62	1.33042
48.64	18.06	28.12	1.72	48.64	2.58	1526.84	2426.92	1467.56	2424.34	0.605344	18350.2	11591.9	18292.4	11589.3	1.57839	899.84	1130.04	839.8	1127.46	0.74486	3251.28	2576.56	3192	2573.98	1.2401	17059.7	10744.8	17001.9	10742.2	1.58272	287.28	263.16	227.24	260.58	0.872055
60.8	2.58	14.44	12.9	91.2	27.52	228.76	288.96	169.48	286.38	0.591801	1138.48	1372.56	1080.72	1369.98	0.788858	4336.56	9134.92	4276.52	9132.34	0.468283	1422.72	5572.8	1363.44	5570.22	0.244773	1365.72	1836.96	1307.96	1834.38	0.713026	2575.64	8048.74	2515.6	8046.16	0.312646
19.76	-11.18	63.84	-18.06	29.64	-0.86	369.36	1013.94	310.08	1011.36	0.306597	14338.2	7682.38	14280.4	7679.8	1.85948	4398.12	5314.8	4338.08	5312.22	0.816623	824.6	1191.1	765.32	1188.52	0.643927	4196.72	3469.24	4138.96	3466.66	1.19393	7438.88	9753.26	7378.84	9750.68	0.756751
58.52	-26.66	192.28	-6.02	46.36	0.86	432.44	438.6	373.16	436.02	0.855832	3160.84	1335.58	3103.08	1333	2.32789	432.44	391.3	372.4	388.72	0.958016	11476.8	29952.9	11417.5	29950.3	0.381215	1618.04	1381.16	1560.28	1378.58	1.1318	104.88	132.44	44.84	129.86	0.345295
85.12	25.8	82.08	-16.34	28.12	22.36	918.84	861.72	859.56	859.14	1.00049	1154.44	1850.72	1096.68	1848.14	0.593397	4246.88	8305.88	4186.84	8303.3	0.504238	1965.36	4670.66	1906.08	4668.08	0.408322	992.56	1479.2	934.8	1476.62	0.633067	3891.2	4682.7	3831.16	4680.12	0.818603
57.76	8.6	44.84	-11.18	95	18.92	5462.88	3432.26	5403.6	3429.68	1.57554	8806.12	11143.9	8748.36	11141.3	0.785218	2402.36	2500.02	2342.32	2497.44	0.937888	4124.52	6502.46	4065.24	6499.88	0.625433	1293.52	1114.56	1235.76	1111.98	1.11131	9214.24	11265.1	9154.2	11262.5	0.812802
57.76	-1.72	39.52	13.76	43.32	21.5	3581.88	1840.4	3522.6	1837.82	1.91673	2215.4	2532.7	2157.64	2530.12	0.852782	5201.44	5411.12	5141.4	5408.54	0.950608	18659.5	12262.7	18600.2	12260.1	1.51713	1847.56	4435.02	1789.8	4432.44	0.403796	19818.5	9630.28	19758.5	9627.7	2.05225
47.88	-6.02	17.48	-5.16	69.92	0	5016.76	9322.4	4957.48	9319.82	0.531929	4424.72	11202.4	4366.96	11199.8	0.389913	168.72	292.4	108.68	289.82	0.374991	530.48	481.6	471.2	479.02	0.983675	876.28	805.82	818.52	803.24	1.01902	16992.8	10353.5	16932.8	10350.9	1.63587
61.56	24.94	15.96	19.78	34.96	-12.9	3844.08	3355.72	3784.8	3353.14	1.12873	202.92	176.3	145.16	173.72	0.835598	1912.92	3091.7	1852.88	3089.12	0.599808	7534.64	10058.6	7475.36	10056	0.743372	945.44	965.78	887.68	963.2	0.921595	10623.3	8084.86	10563.3	8082.28	1.30697
66.88	18.92	30.4	-1.72	44.84	7.74	8388.88	7185.3	8329.6	7182.72	1.15967	206.72	327.66	148.96	325.08	0.458226	1349.76	3364.32	1289.72	3361.74	0.383647	1145.32	1462.86	1086.04	1460.28	0.74372	2156.12	2624.72	2098.36	2622.14	0.800247	2939.68	2602.36	2879.64	2599.78	1.10765
66.12	-8.6	69.16	26.66	25.84	7.74	167.2	178.88	107.92	176.3	0.612138	8499.84	7349.56	8442.08	7346.98	1.14905	7154.64	7245.5	7094.6	7242.92	0.979522	300.2	722.4	240.92	719.82	0.334695	5378.52	5358.66	5320.76	5356.08	0.993406	2907.76	7259.26	2847.72	7256.68	0.392427
91.2	-26.66	24.32	18.92	69.16	13.76	3111.44	3982.66	3052.16	3980.08	0.766859	2257.96	2733.94	2200.2	2731.36	0.805533	8519.6	9799.7	8459.56	9797.12	0.863474	2119.64	2305.66	2060.36	2303.08	0.894611	2954.88	2930.88	2897.12	2928.3	0.989352	3594.04	5610.64	3534	5608.06	0.630164
47.88	-0.86	157.32	15.48	46.36	-10.32	11962.4	6094.82	11903.1	6092.24	1.95382	6808.08	7338.38	6750.32	7335.8	0.920189	10481.9	6290.04	10421.9	6287.46	1.65756	9201.32	12674.7	9142.04	12672.1	0.721429	17701.2	18573.4	17643.4	18570.8	0.950063	1411.32	1981.44	1351.28	1978.86	0.682858
19.76	-14.62	28.12	0.86	52.44	-18.06	1947.12	4271.62	1887.84	4269.04	0.442217	449.16	633.82	391.4	631.24	0.620049	5602.72	4479.74	5542.68	4477.16	1.23799	1000.16	914.18	940.88	911.6	1.03212	18880.7	17435.6	18822.9	17433	1.07973	5384.6	6155.02	5324.56	6152.44	0.865439
16.72	-0.86	87.4	-6.02	61.56	-12.04	4214.2	8220.74	4154.92	8218.16	0.505578	666.52	1822.34	608.76	1819.76	0.334528	21636.4	14841	21576.4	14838.4	1.45409	2954.88	4023.94	2895.6	4021.36	0.720055	12875.9	24329.4	12818.1	24326.8	0.526914	964.44	611.46	904.4	608.88	1.48535
55.48	0	44.84	-8.6	-2.28	11.18	13047.7	4311.18	12988.4	4308.6	3.01453	218.88	198.66	161.12	196.08	0.821705	3891.96	4136.6	3831.92	4134.02	0.926923	5218.92	5719.86	5159.64	5717.28	0.902464	3222.4	3486.44	3164.64	3483.86	0.908372	3993.04	7325.48	3933	7322.9	0.537082
26.6	-7.74	53.2	25.8	76.76	-0.86	18376.8	12341.9	18317.5	12339.3	1.48448	1472.88	2887.88	1415.12	2885.3	0.490459	395.96	2067.44	335.92	2064.86	0.162684	2351.44	4324.08	2292.16	4321.5	0.530408	6917.52	8877.78	6859.76	8875.2	0.772913	664.24	813.56	604.2	810.98	0.745025
51.68	-12.9	76	-3.44	47.12	26.66	866.4	1996.06	807.12	1993.48	0.40488	3795.44	8182.9	3737.68	8180.32	0.456911	32408.7	23139.2	32348.7	23136.6	1.39816	15568.6	6191.14	15509.3	6188.56	2.50613	440.8	491.06	383.04	488.48	0.784147	1320.12	4889.96	1260.08	4887.38	0.257823
87.4	-13.76	31.16	3.44	50.16	1.72	315.4	380.12	256.12	377.54	0.678392	415.72	526.32	357.96	523.74	0.683469	11903.9	17909.5	11843.9	17906.9	0.661412	1146.84	1976.28	1087.56	1973.7	0.551026	1309.48	2094.96	1251.72	2092.38	0.598228	2536.12	7173.26	2476.08	7170.68	0.345306
37.24	-13.76	12.16	-12.04	63.84	15.48	3992.28	6543.74	3933	6541.16	0.601269	7308.16	6624.58	7250.4	6622	1.0949	3059	1423.3	2998.96	1420.72	2.11087	2311.16	4538.22	2251.88	4535.64	0.496486	658.92	806.68	601.16	804.1	0.747618	1573.96	3774.54	1513.92	3771.96	0.401362
-10.64	-5.16	93.48	12.04	133	-14.62	1998.8	3605.12	1939.52	3602.54	0.538376	12207.1	17474.3	12149.3	17471.7	0.695372	23629.9	14391.2	23569.9	14388.6	1.63809	4873.88	3336.8	4814.6	3334.22	1.444	1226.64	776.58	1168.88	774	1.51018	519.84	576.2	459.8	573.62	0.801576
278.92	10.32	89.68	1.72	69.92	13.76	1567.88	1152.4	1508.6	1149.82	1.31203	137.56	190.06	79.8	187.48	0.425645	9728	13914.8	9667.96	13912.2	0.694926	1399.16	1387.18	1339.88	1384.6	0.967702	311.6	933.1	253.84	930.52	0.272794	16918.4	17854.5	16858.4	17851.9	0.944344
34.96	30.1	27.36	18.92	102.6	19.78	4039.4	4154.66	3980.12	4152.08	0.958585	7177.44	15048.3	7119.68	15045.7	0.473203	9440.72	13317.1	9380.68	13314.5	0.704545	1933.44	3365.18	1874.16	3362.6	0.557354	3889.68	4412.66	3831.92	4410.08	0.8689	12150.1	10198.7	12090.1	10196.1	1.18575
80.56	-2.58	53.96	-0.86	58.52	29.24	9411.84	11354.6	9352.56	11352	0.823867	1909.88	1537.68	1852.12	1535.1	1.20651	675.64	1204.86	615.6	1202.28	0.512027	922.64	938.26	863.36	935.68	0.922709	1940.28	2879.28	1882.52	2876.7	0.654403	54.72	202.96	-5.32	200.38	-0.0265496
72.2	23.22	56.24	14.62	38	-30.1	13508.2	5630.42	13448.9	5627.84	2.38971	2112.04	4233.78	2054.28	4231.2	0.485508	611.8	1043.18	551.76	1040.6	0.530233	784.32	1092.2	725.04	1089.62	0.665406	3881.32	3566.42	3823.56	3563.84	1.07288	1080.72	1142.08	1020.68	1139.5	0.895726
92.72	-4.3	50.92	12.04	44.08	24.08	7472.32	8106.36	7413.04	8103.78	0.914763	1418.16	1637.44	1360.4	1634.86	0.83212	13566.8	17698.8	13506.8	17696.2	0.763257	9966.64	8120.12	9907.36	8117.54	1.22049	668.8	724.98	611.04	722.4	0.845847	244.72	774.86	184.68	772.28	0.239136
126.16	23.22	42.56	11.18	22.8	0.86	11168.2	6422.48	11108.9	6419.9	1.73039	2078.6	1274.52	2020.84	1271.94	1.58879	7081.68	4730.86	7021.64	4728.28	1.48503	13960.4	5800.7	13901.1	5798.12	2.39752	807.88	1233.24	750.12	1230.66	0.609527	5279.72	8237.08	5219.68	8234.5	0.633879
21.28	-10.32	21.28	-6.88	69.16	-15.48	1532.16	2161.18	1472.88	2158.6	0.682331	539.6	809.26	481.84	806.68	0.597312	1117.96	909.88	1057.92	907.3	1.16601	149.72	201.24	90.44	198.66	0.45525	21351.4	14290.6	21293.6	14288	1.49031	1154.44	522.02	1094.4	519.44	2.10688
65.36	-1.72	15.96	-16.34	31.16	-10.32	12194.2	6658.12	12134.9	6655.54	1.82328	476.52	445.48	418.76	442.9	0.945496	3467.12	4811.7	3407.08	4809.12	0.708462	2295.2	2297.92	2235.92	2295.34	0.974113	3569.72	3551.8	3511.96	3549.22	0.989502	5319.24	7317.74	5259.2	7315.16	0.718945
53.96	-7.74	41.04	12.9	45.6	-6.02	9051.6	6845.6	8992.32	6843.02	1.31409	1953.2	2236.86	1895.44	2234.28	0.848345	10237.2	13044.5	10177.2	13041.9	0.780342	423.32	546.96	364.04	544.38	0.668724	15710.7	13449.5	15652.9	13446.9	1.16405	2381.08	3219.84	2321.04	3217.26	0.721434
37.24	18.92	7.6	-21.5	31.16	0.86	265.24	294.98	205.96	292.4	0.704378	3844.08	13047.9	3786.32	13045.3	0.290244	2315.72	4459.96	2255.68	4457.38	0.506055	2312.68	2037.34	2253.4	2034.76	1.10745	293.36	126.42	235.6	123.84	1.90245	3945.92	4123.7	3885.88	4121.12	0.942918
50.16	15.48	25.08	-24.08	44.08	8.6	6330.8	6641.78	6271.52	6639.2	0.94462	2224.52	3587.92	2166.76	3585.34	0.604339	3517.28	3113.2	3457.24	3110.62	1.11143	988.76	2812.2	929.48	2809.62	0.330821	631.56	5491.96	573.8	5489.38	0.104529	4244.6	9060.1	4184.56	9057.52	0.461998
15.96	9.46	56.24	-37.84	58.52	4.3	622.44	905.58	563.16	903	0.623654	5076.04	5715.56	5018.28	5712.98	0.8784	2933.6	2823.38	2873.56	2820.8	1.0187	8542.4	3514.82	8483.12	3512.24	2.4153	1301.12	663.92	1243.36	661.34	1.88006	5221.2	3315.3	5161.16	3312.72	1.55798
74.48	18.06	22.04	-17.2	74.48	8.6	1766.24	2233.42	1706.96	2230.84	0.765165	4549.36	4005.88	4491.6	4003.3	1.12197	13154.8	14267.4	13094.8	14264.8	0.917976	465.88	410.22	406.6	407.64	0.997449	3630.52	5126.46	3572.76	5123.88	0.697276	960.64	1275.38	900.6	1272.8	0.707574
49.4	22.36	69.16	23.22	26.6	17.2	426.36	717.24	367.08	714.66	0.513643	3904.88	3319.6	3847.12	3317.02	1.15981	1114.16	915.04	1054.12	912.46	1.15525	479.56	602.86	420.28	600.28	0.70014	5251.6	2924.86	5193.84	2922.28	1.77732	1846.04	1797.4	1786	1794.82	0.995086
86.64	-3.44	30.4	-16.34	72.2	21.5	4913.4	4830.62	4854.12	4828.04	1.0054	2783.88	3237.9	2726.12	3235.32	0.842612	381.52	1240.12	321.48	1237.54	0.259773	848.16	1202.28	788.88	1199.7	0.657564	6129.4	6064.72	6071.64	6062.14	1.00157	4722.64	5131.62	4662.6	5129.04	0.909059
82.08	3.44	79.04	-8.6	47.88	-12.9	991.8	2292.76	932.52	2290.18	0.407182	221.16	269.18	163.4	266.6	0.612903	7299.04	19352.6	7239	19350	0.374108	5759.28	4486.62	5700	4484.04	1.27118	42.56	220.16	-15.2	217.58	-0.0698594	7463.96	12390.9	7403.92	12388.3	0.597653
62.32	-3.44	36.48	9.46	53.2	13.76	8312.12	1211.74	8252.84	1209.16	6.82527	4996.24	2770.06	4938.48	2767.48	1.78447	1329.24	2004.66	1269.2	2002.08	0.633941	10975.9	7060.6	10916.6	7058.02	1.5467	557.08	962.34	499.32	959.76	0.520255	5384.6	12052	5324.56	12049.4	0.441893
66.88	7.74	47.12	-15.48	31.16	34.4	1605.88	1881.68	1546.6	1879.1	0.823054	1069.32	1019.1	1011.56	1016.52	0.995121	10559.4	5045.62	10499.4	5043.04	2.08195	1140.76	2434.66	1081.48	2432.08	0.444673	776.72	722.4	718.96	719.82	0.998805	9620.08	19095.4	9560.04	19092.8	0.500714
57.76	8.6	44.84	-3.44	60.8	0.86	3409.36	2850.9	3350.08	2848.32	1.17616	2197.16	3378.94	2139.4	3376.36	0.633641	259.92	311.32	199.88	308.74	0.647406	1596	1519.62	1536.72	1517.04	1.01297	16504.2	18101.3	16446.4	18098.7	0.908707	2646.32	4110.8	2586.28	4108.22	0.629538
38	-14.62	27.36	-3.44	52.44	40.42	5266.8	3979.22	5207.52	3976.64	1.30953	601.16	442.04	543.4	439.46	1.23652	2350.68	2526.68	2290.64	2524.1	0.907508	8591.04	5408.54	8531.76	5405.96	1.57821	2998.2	2505.18	2940.44	2502.6	1.17495	2730.68	3174.26	2670.64	3171.68	0.842027
18.24	29.24	71.44	22.36	39.52	26.66	2983	3692.84	2923.72	3690.26	0.79228	5096.56	5005.2	5038.8	5002.62	1.00723	139.08	671.66	79.04	669.08	0.118132	449.92	731.86	390.64	729.28	0.535652	533.52	981.26	475.76	978.68	0.486124	1570.16	3433.12	1510.12	3430.54	0.440199
61.56	-18.06	51.68	12.9	44.84	4.3	27466.4	11397.6	27407.1	11395	2.40518	4211.16	4303.44	4153.4	4300.86	0.965714	11949.5	12084.7	11889.5	12082.1	0.984054	18180	25325.3	18120.7	25322.7	0.715591	3679.92	5626.12	3622.16	5623.54	0.644107	1430.32	1678.72	1370.28	1676.14	0.817521
96.52	-9.46	91.2	6.88	22.04	35.26	1403.72	1676.14	1344.44	1673.56	0.803341	272.84	378.4	215.08	375.82	0.572295	691.6	1407.82	631.56	1405.24	0.449432	248.52	460.1	189.24	457.52	0.413621	1800.44	2094.1	1742.68	2091.52	0.833212	406.6	566.74	346.56	564.16	0.614294
87.4	8.6	71.44	21.5	39.52	-6.02	2721.56	4490.06	2662.28	4487.48	0.593268	1686.44	6407	1628.68	6404.42	0.254306	3798.48	10187.6	3738.44	10185	0.367053	3106.88	3726.38	3047.6	3723.8	0.818411	638.4	677.68	580.64	675.1	0.86008	4819.92	7410.62	4759.88	7408.04	0.642529
-1.52	-12.04	36.48	7.74	92.72	43.86	500.84	1066.4	441.56	1063.82	0.41507	1934.96	6689.08	1877.2	6686.5	0.280745	3594.04	5903.04	3534	5900.46	0.598936	1033.6	1794.82	974.32	1792.24	0.543633	6080.76	4686.14	6023	4683.56	1.28599	499.32	204.68	439.28	202.1	2.17358
86.64	8.6	47.88	5.16	57.76	23.22	3342.48	2988.5	3283.2	2985.92	1.09956	2554.36	3478.7	2496.6	3476.12	0.718215	11745.8	9421.3	11685.8	9418.72	1.2407	9188.4	12158.7	9129.12	12156.1	0.75099	296.4	1164.44	238.64	1161.86	0.205395	1473.64	6958.26	1413.6	6955.68	0.20323
59.28	-14.62	63.08	25.8	65.36	6.02	3438.24	2849.18	3378.96	2846.6	1.18702	9124.56	7104.46	9066.8	7101.88	1.27668	4107.8	5827.36	4047.76	5824.78	0.694921	10417.3	14910.7	10358	14908.1	0.69479	2881.92	2917.98	2824.16	2915.4	0.968704	4566.84	3744.44	4506.8	3741.86	1.20443
62.32	6.02	98.04	20.64	35.72	-18.06	2903.96	3583.62	2844.68	3581.04	0.794373	8179.88	8671.38	8122.12	8668.8	0.936937	43.32	129.86	-16.72	127.28	-0.131364	17116	17443.4	17056.7	17440.8	0.977977	372.4	659.62	314.64	657.04	0.478875	1697.84	1949.62	1637.8	1947.04	0.841174
78.28	15.48	34.96	-4.3	42.56	-17.2	3714.88	5791.24	3655.6	5788.66	0.631511	1799.68	2644.5	1741.92	2641.92	0.659339	2595.4	2972.16	2535.36	2969.58	0.853777	823.84	1366.54	764.56	1363.96	0.560544	2401.6	3216.4	2343.84	3213.82	0.7293	16185	19520.3	16125	19517.7	0.82617
-4.56	4.3	50.92	0.86	97.28	6.88	410.4	687.14	351.12	684.56	0.512913	1888.6	1913.5	1830.84	1910.92	0.958093	20138.5	12216.3	20078.5	12213.7	1.64393	1439.44	3033.22	1380.16	3030.64	0.455402	1278.32	1529.94	1220.56	1527.36	0.799131	1036.64	1538.54	976.6	1535.96	0.635824
63.84	9.46	46.36	-6.02	24.32	28.38	581.4	501.38	522.12	498.8	1.04675	636.88	632.1	579.12	629.52	0.919939	4189.12	4147.78	4129.08	4145.2	0.996111	2055.04	1978	1995.76	1975.42	1.0103	212.8	165.98	155.04	163.4	0.948837	3008.08	4042.86	2948.04	4040.28	0.729662
29.64	-10.32	41.8	23.22	30.4	-12.9	1900	1701.08	1840.72	1698.5	1.08373	470.44	423.98	412.68	421.4	0.979307	1344.44	1565.2	1284.4	1562.62	0.821953	11171.2	12373.7	11111.9	12371.1	0.898215	2795.28	6287.46	2737.52	6284.88	0.435572	14160.3	5231.38	14100.3	5228.8	2.69665
50.92	15.48	30.4	-29.24	37.24	0	927.96	1102.52	868.68	1099.94	0.789752	3906.4	3981.8	3848.64	3979.22	0.967185	2534.6	1591	2474.56	1588.42	1.55788	11910	13484.8	11850.7	13482.2	0.878989	4322.88	5468.74	4265.12	5466.16	0.780277	3958.84	5250.3	3898.8	5247.72	0.742951
43.32	-19.78	44.08	0	46.36	15.48	1701.64	3249.94	1642.36	3247.36	0.505752	334.4	367.22	276.64	364.64	0.758666	2014.76	2652.24	1954.72	2649.66	0.737725	1685.68	1942.74	1626.4	1940.16	0.838281	20376.4	11402.7	20318.6	11400.1	1.78232	7527.8	11481	7467.76	11478.4	0.650591
36.48	1.72	23.56	0	44.08	-10.32	386.08	617.48	326.8	614.9	0.531469	411.16	188.34	353.4	185.76	1.90245	6371.84	4597.56	6311.8	4594.98	1.37363	1301.88	2659.12	1242.6	2656.54	0.467751	1031.32	1177.34	973.56	1174.76	0.828731	652.84	1769.88	592.8	1767.3	0.335427
87.4	-30.1	0	6.88	48.64	-4.3	4221.8	2482.82	4162.52	2480.24	1.67827	490.96	630.38	433.2	627.8	0.690029	5137.6	8756.52	5077.56	8753.94	0.580031	714.4	893.54	655.12	890.96	0.735297	373.92	302.72	316.16	300.14	1.05338	205.96	221.88	145.92	219.3	0.66539
25.84	5.16	47.88	-10.32	62.32	-7.74	8467.16	8155.38	8407.88	8152.8	1.03129	963.68	1142.08	905.92	1139.5	0.795015	2010.2	3405.6	1950.16	3403.02	0.573067	7880.44	9630.28	7821.16	9627.7	0.81236	4414.08	7199.92	4356.32	7197.34	0.605268	288.04	313.04	228	310.46	0.734394
39.52	-7.74	52.44	-0.86	64.6	-2.58	1557.24	2934.32	1497.96	2931.74	0.510946	2653.16	3513.96	2595.4	3511.38	0.73914	7134.88	20016.5	7074.84	20013.9	0.353496	5183.96	3773.68	5124.68	3771.1	1.35894	11731.4	12635.1	11673.6	12632.5	0.924094	839.8	1692.48	779.76	1689.9	0.461424
52.44	6.02	28.88	28.38	53.2	35.26	8089.44	11133.6	8030.16	11131	0.721422	2981.48	1568.64	2923.72	1566.06	1.86693	4595.72	4584.66	4535.68	4582.08	0.989874	4002.92	6622	3943.64	6619.42	0.595768	3857	7604.98	3799.24	7602.4	0.499742	1018.4	730.14	958.36	727.56	1.31722
68.4	-4.3	47.12	45.58	43.32	6.02	1241.84	1214.32	1182.56	1211.74	0.975919	1975.24	1220.34	1917.48	1217.76	1.5746	1627.16	7334.08	1567.12	7331.5	0.213752	727.32	974.38	668.04	971.8	0.687425	656.64	1363.1	598.88	1360.52	0.440185	812.44	2698.68	752.4	2696.1	0.27907
88.16	6.88	59.28	22.36	55.48	9.46	7011	8218.16	6951.72	8215.58	0.846163	1427.28	2199.02	1369.52	2196.44	0.623518	783.56	1965.96	723.52	1963.38	0.368507	1235	1889.42	1175.72	1886.84	0.623116	5443.88	10472.2	5386.12	10469.6	0.514452	10963.8	15768.1	10903.8	15765.5	0.691621
98.8	0	38.76	-21.5	88.92	25.8	8727.08	13591.4	8667.8	13588.8	0.637863	4512.88	3323.04	4455.12	3320.46	1.34172	671.08	1270.22	611.04	1267.64	0.48203	10747.2	3175.98	10687.9	3173.4	3.36797	2415.28	1829.22	2357.52	1826.64	1.29063	562.4	1399.22	502.36	1396.64	0.359692
33.44	3.44	93.48	-0.86	90.44	0	11682	5554.74	11622.7	5552.16	2.09337	2681.28	5395.64	2623.52	5393.06	0.486462	2856.08	7358.16	2796.04	7355.58	0.380125	6046.56	5284.7	5987.28	5282.12	1.1335	455.24	614.04	397.48	611.46	0.650051	8869.2	8538.08	8809.16	8535.5	1.03206
47.88	10.32	59.28	-4.3	148.96	4.3	583.68	460.1	524.4	457.52	1.14618	5252.36	5780.06	5194.6	5777.48	0.899112	5999.44	7226.58	5939.4	7224	0.822176	8040.8	12276.5	7981.52	12273.9	0.650283	458.28	720.68	400.52	718.1	0.55775	13402.6	8386.72	13342.6	8384.14	1.5914
59.28	-1.72	44.84	-1.72	30.4	-15.48	4676.28	6341.64	4617	6339.06	0.728341	7451.04	10732.8	7393.28	10730.2	0.689015	275.12	362.92	215.08	360.34	0.596881	4964.32	4057.48	4905.04	4054.9	1.20966	199.12	346.58	141.36	344	0.41093	4598.76	4925.22	4538.72	4922.64	0.922009
31.92	-7.74	53.96	20.64	13.68	-24.94	9995.52	17132.9	9936.24	17130.3	0.580038	874	1154.98	816.24	1152.4	0.708296	2880.4	12255.9	2820.36	12253.3	0.230171	7846.24	7336.66	7786.96	7334.08	1.06175	8150.24	10165.2	8092.48	10162.6	0.796299	1336.84	1357.08	1276.8	1354.5	0.942636
19	6.88	22.8	35.26	25.08	8.6	1827.04	1802.56	1767.76	1799.98	0.9821	2859.88	2156.02	2802.12	2153.44	1.30123	688.56	2210.2	628.52	2207.62	0.284705	13394.2	20278.8	13334.9	20276.2	0.657663	2891.04	4920.06	2833.28	4917.48	0.576165	660.44	1185.08	600.4	1182.5	0.507738
38	-16.34	47.12	9.46	54.72	12.04	206.72	105.78	147.44	103.2	1.42868	7265.6	10458.5	7207.84	10455.9	0.689355	2012.48	1351.06	1952.44	1348.48	1.44788	3413.16	4753.22	3353.88	4750.64	0.705985	3111.44	4823.74	3053.68	4821.16	0.633391	2560.44	3323.9	2500.4	3321.32	0.752833
69.92	-13.76	63.84	-1.72	59.28	14.62	2773.24	3625.76	2713.96	3623.18	0.749055	6021.48	3532.88	5963.72	3530.3	1.6893	8574.32	6287.46	8514.28	6284.88	1.35472	993.32	1430.18	934.04	1427.6	0.654273	2552.08	5798.98	2494.32	5796.4	0.430322	5525.96	4450.5	5465.92	4447.92	1.22887
52.44	-6.02	58.52	4.3	35.72	-1.72	3570.48	3157.06	3511.2	3154.48	1.11308	6352.08	3715.2	6294.32	3712.62	1.69538	199.88	184.04	139.84	181.46	0.770638	20947.1	27025.5	20887.8	27022.9	0.772967	1002.44	2856.92	944.68	2854.34	0.330963	3078.76	4314.62	3018.72	4312.04	0.700068
26.6	-18.92	53.96	21.5	46.36	-29.24	1254	2724.48	1194.72	2721.9	0.438929	188.48	325.08	130.72	322.5	0.405333	233.32	484.18	173.28	481.6	0.359801	1700.88	11371.8	1641.6	11369.2	0.14439	2077.08	2210.2	2019.32	2207.62	0.914705	3396.44	3574.16	3336.4	3571.58	0.934152
34.96	7.74	47.88	20.64	8.36	-9.46	4547.08	6778.52	4487.8	6775.94	0.662314	801.04	1205.72	743.28	1203.14	0.617783	3938.32	3393.56	3878.28	3390.98	1.1437	33487.9	23939	33428.6	23936.4	1.39656	7475.36	4042.86	7417.6	4040.28	1.83591	4731.76	9420.44	4671.72	9417.86	0.496049
55.48	-8.6	58.52	-22.36	35.72	11.18	202.92	194.36	143.64	191.78	0.748983	4218.76	3200.92	4161	3198.34	1.30099	2311.16	3558.68	2251.12	3556.1	0.633031	5097.32	6660.7	5038.04	6658.12	0.756676	927.2	1390.62	869.44	1388.04	0.62638	1558	1581.54	1497.96	1578.96	0.9487
47.88	-11.18	38	-30.1	50.92	9.46	2207.04	2725.34	2147.76	2722.76	0.788817	237.12	732.72	179.36	730.14	0.245652	5647.56	4697.32	5587.52	4694.74	1.19017	237.88	832.48	178.6	829.9	0.215207	2471.52	3406.46	2413.76	3403.88	0.70912	3144.12	2687.5	3084.08	2684.92	1.14867
25.84	0.86	24.32	10.32	66.12	1.72	4848.04	3802.06	4788.76	3799.48	1.26037	8315.16	6946.22	8257.4	6943.64	1.1892	5633.88	4727.42	5573.84	4724.84	1.17969	10884	17787.4	10824.7	17784.8	0.608649	3215.56	5340.6	3157.8	5338.02	0.591568	440.04	894.4	380	891.82	0.426095
74.48	0	53.96	16.34	32.68	36.12	414.2	665.64	354.92	663.06	0.535276	4793.32	3437.42	4735.56	3434.84	1.37868	1415.88	2345.22	1355.84	2342.64	0.578766	10362.6	15854.1	10303.3	15851.5	0.649989	3728.56	5469.6	3670.8	5467.02	0.671444	9030.32	8480.46	8970.28	8477.88	1.05808
65.36	-19.78	44.08	-6.02	69.16	-9.46	2398.56	4398.9	2339.28	4396.32	0.5321	34668.9	17439.1	34611.1	17436.5	1.98498	3860.8	4502.1	3800.76	4499.52	0.844703	3177.56	2740.82	3118.28	2738.24	1.13879	140.6	565.02	82.84	562.44	0.147287	4411.8	4493.5	4351.76	4490.92	0.969013
45.6	12.04	211.28	25.8	16.72	-20.64	1776.88	6141.26	1717.6	6138.68	0.2798	1678.08	1781.92	1620.32	1779.34	0.91063	1634	1705.38	1573.96	1702.8	0.924336	6006.28	3322.18	5947	3319.6	1.79148	1641.6	1976.28	1583.84	1973.7	0.802473	1918.24	1850.72	1858.2	1848.14	1.00544
62.32	6.02	62.32	16.34	25.08	-40.42	18780.4	4001.58	18721.1	3999	4.68145	92.72	151.36	34.96	148.78	0.234978	1722.92	3582.76	1662.88	3580.18	0.464468	126.92	758.52	67.64	755.94	0.089478	898.32	1349.34	840.56	1346.76	0.624135	11507.2	15322.6	11447.2	15320	0.747203
36.48	7.74	136.04	31.82	50.16	16.34	782.8	1916.08	723.52	1913.5	0.378113	10541.2	5786.08	10483.4	5783.5	1.81265	999.4	1433.62	939.36	1431.04	0.656418	2170.56	3546.64	2111.28	3544.06	0.595724	28719.6	17212	28661.8	17209.4	1.66547	86.64	116.96	26.6	114.38	0.232558
56.24	28.38	30.4	12.04	38	16.34	627.76	1337.3	568.48	1334.72	0.425917	1026.76	2494.86	969	2492.28	0.388801	2016.28	2444.98	1956.24	2442.4	0.80095	3168.44	6388.08	3109.16	6385.5	0.486909	7666.88	9054.08	7609.12	9051.5	0.840647	915.8	987.28	855.76	984.7	0.869057
57.76	12.9	63.08	27.52	60.04	-24.08	1670.48	3228.44	1611.2	3225.86	0.499464	7257.24	6940.2	7199.48	6937.62	1.03774	9241.6	2195.58	9181.56	2193	4.18676	239.4	262.3	180.12	259.72	0.693516	17701.9	19629.5	17644.1	19626.9	0.898977	2198.68	4516.72	2138.64	4514.14	0.473765
25.08	-0.86	30.4	12.04	31.16	-8.6	1570.16	3874.3	1510.88	3871.72	0.390235	28232.5	25467.2	28174.7	25464.6	1.10643	408.88	437.74	348.84	435.16	0.801636	4908.84	5061.96	4849.56	5059.38	0.958529	6835.44	6926.44	6777.68	6923.86	0.978887	2451	2992.8	2390.96	2990.22	0.799593
76	15.48	23.56	-22.36	48.64	0.86	1385.48	1029.42	1326.2	1026.84	1.29154	4532.64	11151.6	4474.88	11149	0.40137	144.4	206.4	84.36	203.82	0.413895	2128	3630.06	2068.72	3627.48	0.570291	7782.4	12207.7	7724.64	12205.1	0.632902	1497.96	3639.52	1437.92	3636.94	0.395365
61.56	19.78	50.16	-26.66	75.24	7.74	5643	7195.62	5583.72	7193.04	0.776267	296.4	215	238.64	212.42	1.12343	2947.28	4269.9	2887.24	4267.32	0.676593	3007.32	5829.94	2948.04	5827.36	0.505896	14141.3	22348	14083.5	22345.4	0.630265	1013.08	1402.66	953.04	1400.08	0.680704
22.8	9.46	47.88	13.76	39.52	17.2	4246.12	7120.8	4186.84	7118.22	0.588186	3815.96	2411.44	3758.2	2408.86	1.56016	2578.68	2329.74	2518.64	2327.16	1.08228	7394.04	7697	7334.76	7694.42	0.953257	573.8	1094.78	516.04	1092.2	0.472478	211.28	198.66	151.24	196.08	0.771318
33.44	28.38	67.64	-11.18	50.92	-23.22	4892.88	6017.42	4833.6	6014.84	0.803612	3947.44	5823.92	3889.68	5821.34	0.668176	9269.72	11919.6	9209.68	11917	0.772817	5820.08	8485.62	5760.8	8483.04	0.679096	134.52	550.4	76.76	547.82	0.140119	2294.44	2024.44	2234.4	2021.86	1.10512
34.2	-9.46	101.84	16.34	60.04	-12.9	13987.8	5593.44	13928.5	5590.86	2.4913	15329.2	2617.84	15271.4	2615.26	5.83936	253.84	218.44	193.8	215.86	0.897804	7495.88	9382.6	7436.6	9380.02	0.792813	3071.92	4068.66	3014.16	4066.08	0.741294	12579.5	10306.2	12519.5	10303.6	1.21505
44.84	6.88	88.92	13.76	43.32	-12.9	2675.96	3045.26	2616.68	3042.68	0.859992	4238.52	3817.54	4180.76	3814.96	1.09589	2055.8	1847.28	1995.76	1844.7	1.08189	1672.76	2608.38	1613.48	2605.8	0.619188	11112.7	9336.16	11054.9	9333.58	1.18443	2591.6	2683.2	2531.56	2680.62	0.944393
28.12	7.74	51.68	18.92	31.16	21.5	2528.52	1632.28	2469.24	1629.7	1.51515	4931.64	5002.62	4873.88	5000.04	0.974768	12.92	603.72	-47.12	601.14	-0.0783844	625.48	761.96	566.2	759.38	0.745608	5012.96	4974.24	4955.2	4971.66	0.996689	2435.8	5928.84	2375.76	5926.26	0.400887
48.64	8.6	28.88	29.24	25.08	26.66	35287.6	20537.7	35228.3	20535.1	1.71552	583.68	359.48	525.92	356.9	1.47358	124.64	221.02	64.6	218.44	0.295733	3289.28	3760.78	3230	3758.2	0.859454	2271.64	2153.44	2213.88	2150.86	1.0293	941.64	1437.92	881.6	1435.34	0.61421
39.52	-6.88	38	-30.96	6.08	-21.5	300.2	298.42	240.92	295.84	0.814359	335.92	381.84	278.16	379.26	0.733428	1656.04	2046.8	1596	2044.22	0.780738	6934.24	6677.9	6874.96	6675.32	1.02991	3776.44	4908.88	3718.68	4906.3	0.75794	18972.6	30810.4	18912.6	30807.8	0.613888
34.2	4.3	95	33.54	53.2	-7.74	2979.2	5575.38	2919.92	5572.8	0.523959	823.08	952.88	765.32	950.3	0.805346	5208.28	9089.34	5148.24	9086.76	0.566565	1262.36	2003.8	1203.08	2001.22	0.601173	1592.96	844.52	1535.2	841.94	1.82341	1085.28	1452.54	1025.24	1449.96	0.707082
26.6	-32.68	79.04	9.46	155.04	20.64	3056.72	4861.58	2997.44	4859	0.616884	471.2	681.98	413.44	679.4	0.608537	3768.84	3843.34	3708.8	3840.76	0.965642	50.92	502.24	-8.36	499.66	-0.0167314	378.48	574.48	320.72	571.9	0.560797	948.48	1145.52	888.44	1142.94	0.777329
54.72	-9.46	27.36	-14.62	34.2	8.6	5605.76	4327.52	5546.48	4324.94	1.28244	1223.6	3561.26	1165.84	3558.68	0.327605	6583.12	4097.9	6523.08	4095.32	1.59281	8489.2	11869.7	8429.92	11867.1	0.710359	6115.72	6093.1	6057.96	6090.52	0.994654	699.2	1011.36	639.16	1008.78	0.633597
12.92	-1.72	55.48	-0.86	46.36	22.36	239.4	1633.14	180.12	1630.56	0.110465	1418.16	1291.72	1360.4	1289.14	1.05528	237.88	1696.78	177.84	1694.2	0.10497	930.24	861.72	870.96	859.14	1.01376	3301.44	2742.54	3243.68	2739.96	1.18384	15453.8	8579.36	15393.8	8576.78	1.79482
38.76	30.1	26.6	0.86	71.44	19.78	2409.96	3957.72	2350.68	3955.14	0.594335	6561.84	7925.76	6504.08	7923.18	0.820893	3023.28	3741	2963.24	3738.42	0.792645	388.36	336.26	329.08	333.68	0.986214	873.24	867.74	815.48	865.16	0.942577	4994.72	6132.66	4934.68	6130.08	0.804994
47.88	30.1	92.72	3.44	67.64	-14.62	3782.52	5821.34	3723.24	5818.76	0.639868	1288.2	1630.56	1230.44	1627.98	0.755808	4411.04	3710.04	4351	3707.46	1.17358	9596.52	21490.5	9537.24	21487.9	0.443842	1806.52	4002.44	1748.76	3999.86	0.437205	5168.76	4592.4	5108.72	4589.82	1.11305
76.76	27.52	47.12	35.26	63.08	-31.82	1684.16	2949.8	1624.88	2947.22	0.551326	12333.3	2785.54	12275.5	2782.96	4.41097	7112.08	10162.6	7052.04	10160	0.694097	10459.1	10960.7	10399.8	10958.1	0.949051	2932.08	1627.98	2874.32	1625.4	1.76838	10109.5	15290.8	10049.5	15288.2	0.657334
71.44	0.86	85.88	-12.9	67.64	-9.46	3887.4	5343.18	3828.12	5340.6	0.716796	12323.4	7158.64	12265.6	7156.06	1.71402	11768.6	6024.3	11708.6	6021.72	1.94439	4824.48	6559.22	4765.2	6556.64	0.726775	1491.12	1770.74	1433.36	1768.16	0.810651	4264.36	6123.2	4204.32	6120.62	0.686911
66.88	-2.58	17.48	2.58	43.32	12.9	1260.84	1580.68	1201.56	1578.1	0.761397	7026.2	9025.7	6968.44	9023.12	0.772287	783.56	1579.82	723.52	1577.24	0.458725	5532.8	9511.6	5473.52	9509.02	0.575613	1338.36	1351.92	1280.6	1349.34	0.949057	2546.76	3459.78	2486.72	3457.2	0.719287
66.88	-5.16	158.84	48.16	9.88	16.34	3123.6	5271.8	3064.32	5269.22	0.581551	91.2	1208.3	33.44	1205.72	0.0277345	11392.4	15954.7	11332.4	15952.1	0.710398	1687.2	2607.52	1627.92	2604.94	0.624936	1187.12	1603.9	1129.36	1601.32	0.705268	1639.32	2557.64	1579.28	2555.06	0.618099
37.24	-20.64	50.16	-10.32	58.52	-4.3	4941.52	2719.32	4882.24	2716.74	1.7971	147.44	222.74	89.68	220.16	0.40734	1114.16	731.86	1054.12	729.28	1.44543	1057.16	2457.02	997.88	2454.44	0.406561	2188.8	2234.28	2131.04	2231.7	0.954895	3223.16	6167.06	3163.12	6164.48	0.51312
88.16	4.3	45.6	9.46	57.76	3.44	6169.68	2337.48	6110.4	2334.9	2.61699	779	896.12	721.24	893.54	0.807171	1427.28	1238.4	1367.24	1235.82	1.10634	8065.88	14733.5	8006.6	14730.9	0.543523	1383.96	737.02	1326.2	734.44	1.80573	2884.96	7300.54	2824.92	7297.96	0.387084
148.96	19.78	34.96	6.02	31.16	-22.36	376.96	562.44	317.68	559.86	0.567428	3204.92	5557.32	3147.16	5554.74	0.566572	2029.96	5226.22	1969.92	5223.64	0.377116	2445.68	2966.14	2386.4	2963.56	0.805248	180.88	296.7	123.12	294.12	0.418605	11454.7	7705.6	11394.7	7703.02	1.47925
62.32	4.3	56.24	2.58	29.64	8.6	1187.88	3685.1	1128.6	3682.52	0.306475	1560.28	1699.36	1502.52	1696.78	0.885513	3554.52	3999.86	3494.48	3997.28	0.874214	2924.48	2681.48	2865.2	2678.9	1.06954	12204.8	15987.4	12147	15984.8	0.759911	2081.64	953.74	2021.6	951.16	2.1254
54.72	12.04	36.48	2.58	76	6.02	2672.16	3630.92	2612.88	3628.34	0.720131	12014.8	11758.8	11957	11756.2	1.01708	332.12	892.68	272.08	890.1	0.305674	731.12	1123.16	671.84	1120.58	0.599547	12974	7416.64	12916.2	7414.06	1.74213	193.04	230.48	133	227.9	0.583589
51.68	-22.36	37.24	-12.9	63.84	13.76	4604.08	3131.26	4544.8	3128.68	1.45263	17177.5	4975.1	17119.7	4972.52	3.44287	135.28	158.24	75.24	155.66	0.483361	285.76	497.08	226.48	494.5	0.457998	2514.84	1224.64	2457.08	1222.06	2.01061	130.72	123.84	70.68	121.26	0.58288
40.28	-6.88	41.04	-9.46	65.36	11.18	22140.3	11585.1	22081	11582.5	1.90641	16435	13564.8	16377.2	13562.2	1.20756	2981.48	5030.14	2921.44	5027.56	0.581085	165.68	175.44	106.4	172.86	0.615527	8841.84	8452.94	8784.08	8450.36	1.03949	92.72	177.16	32.68	174.58	0.187192
69.16	-1.72	18.24	-12.04	44.84	-5.16	186.2	555.56	126.92	552.98	0.22952	25723.7	16668.5	25665.9	16665.9	1.54003	8489.96	5399.08	8429.92	5396.5	1.56211	5870.24	9938.16	5810.96	9935.58	0.584864	234.84	619.2	177.08	616.62	0.287178	172.52	280.36	112.48	277.78	0.404925
30.4	-24.08	47.12	-4.3	62.32	5.16	3323.48	1100.8	3264.2	1098.22	2.97226	5392.2	5995.06	5334.44	5992.48	0.890189	7761.88	4309.46	7701.84	4306.88	1.78826	5959.16	8608.6	5899.88	8606.02	0.685553	879.32	577.92	821.56	575.34	1.42796	5175.6	5448.96	5115.56	5446.38	0.939259
50.92	-17.2	54.72	-17.2	14.44	6.02	4266.64	6604.8	4207.36	6602.22	0.637264	5906.72	2156.02	5848.96	2153.44	2.7161	4307.68	7143.16	4247.64	7140.58	0.594859	1380.16	3841.62	1320.88	3839.04	0.344065	10166.5	13677.4	10108.7	13674.8	0.739223	1523.8	1770.74	1463.76	1768.16	0.827844
-1.52	-15.48	65.36	19.78	64.6	36.12	2257.2	3710.9	2197.92	3708.32	0.5927	1978.28	3128.68	1920.52	3126.1	0.61435	11388.6	16877.5	11328.6	16874.9	0.671325	3555.28	8699.76	3496	8697.18	0.401969	3063.56	2746.84	3005.8	2744.26	1.0953	11783	15405.2	11723	15402.6	0.761102
50.16	-12.04	63.08	-18.92	44.08	8.6	840.56	2767.48	781.28	2764.9	0.282571	1709.24	3441.72	1651.48	3439.14	0.480201	4870.84	1905.76	4810.8	1903.18	2.52777	875.52	1786.22	816.24	1783.64	0.457626	11843.8	14221.8	11786	14219.2	0.828881	14458.2	44237.5	14398.2	44234.9	0.325493
98.8	-4.3	63.08	-10.32	50.16	22.36	10090.5	11439.7	10031.2	11437.1	0.877076	6890.16	10903.1	6832.4	10900.5	0.626796	2996.68	4191.64	2936.64	4189.06	0.701026	2022.36	1640.02	1963.08	1637.44	1.19887	6880.28	6247.9	6822.52	6245.32	1.09242	2848.48	4749.78	2788.44	4747.2	0.587386
14.44	-6.02	34.96	4.3	63.84	24.94	4240.04	3372.92	4180.76	3370.34	1.24046	1714.56	1439.64	1656.8	1437.06	1.15291	4439.16	5049.92	4379.12	5047.34	0.867609	11330.8	18895.1	11271.5	18892.5	0.596613	1110.36	1818.9	1052.6	1816.32	0.579523	39.52	172.86	-20.52	170.28	-0.120507
38.76	-2.58	66.12	6.02	114	-19.78	6721.44	7924.9	6662.16	7922.32	0.840935	3684.48	3440.86	3626.72	3438.28	1.05481	1350.52	1139.5	1290.48	1136.92	1.13507	5019.8	4759.24	4960.52	4756.66	1.04286	332.12	509.98	274.36	507.4	0.540717	1451.6	2757.16	1391.56	2754.58	0.50518
55.48	-8.6	88.92	-10.32	100.32	3.44	2071.76	3629.2	2012.48	3626.62	0.554919	2226.8	2930.02	2169.04	2927.44	0.740934	2604.52	4733.44	2544.48	4730.86	0.537847	307.04	1390.62	247.76	1388.04	0.178496	194.56	237.36	136.8	234.78	0.582673	1374.84	1878.24	1314.8	1875.66	0.70098
75.24	16.34	72.96	-8.6	34.2	1.72	215.84	392.16	156.56	389.58	0.401869	1100.48	1436.2	1042.72	1433.62	0.727334	26670.7	12244.7	26610.7	12242.1	2.1737	527.44	652.74	468.16	650.16	0.720069	2951.08	6707.14	2893.32	6704.56	0.431545	24367.9	6394.96	24307.9	6392.38	3.80263
37.24	35.26	26.6	-0.86	46.36	-3.44	3633.56	4290.54	3574.28	4287.96	0.833562	26196.4	16768.3	26138.6	16765.7	1.55905	341.24	1036.3	281.2	1033.72	0.272027	862.6	865.16	803.32	862.58	0.931299	6714.6	6407.86	6656.84	6405.28	1.03927	2413.76	1928.12	2353.72	1925.54	1.22237
51.68	4.3	42.56	-28.38	27.36	-8.6	4254.48	1807.72	4195.2	1805.14	2.32403	7973.16	15793.9	7915.4	15791.3	0.50125	11353.6	3065.04	11293.6	3062.46	3.68774	1530.64	2914.54	1471.36	2911.96	0.505282	8056.76	13459.9	7999	13457.3	0.594398	1333.8	1910.06	1273.76	1907.48	0.667771
100.32	16.34	16.72	8.6	67.64	6.88	7408.48	5664.82	7349.2	5662.24	1.29793	1010.8	1389.76	953.04	1387.18	0.687034	741.76	817.86	681.72	815.28	0.836179	1931.92	5315.66	1872.64	5313.08	0.352458	8524.92	14823	8467.16	14820.4	0.571317	4588.88	3796.04	4528.84	3793.46	1.19385
53.2	0.86	85.12	-7.74	57.76	2.58	1205.36	1995.2	1146.08	1992.62	0.575162	6080	5897.88	6022.24	5895.3	1.02153	5418.8	4230.34	5358.76	4227.76	1.26752	370.88	896.12	311.6	893.54	0.348725	24758.5	46819.3	24700.7	46816.7	0.527605	82.84	128.14	22.8	125.56	0.181586
21.28	-4.3	19	-24.08	119.32	18.92	1323.92	2952.38	1264.64	2949.8	0.428721	145.92	242.52	88.16	239.94	0.367425	15655.2	3380.66	15595.2	3378.08	4.61658	2614.4	4509.84	2555.12	4507.26	0.56689	1133.16	2420.04	1075.4	2417.46	0.444847	7752.76	9088.48	7692.72	9085.9	0.846666
61.56	-4.3	64.6	-4.3	50.92	-18.06	12150.9	20938.4	12091.6	20935.8	0.577557	1167.36	1390.62	1109.6	1388.04	0.799401	3005.8	8043.58	2945.76	8041	0.366342	928.72	3810.66	869.44	3808.08	0.228315	2343.08	2811.34	2285.32	2808.76	0.81364	7679.8	8327.38	7619.76	8324.8	0.915308
25.08	33.54	129.2	-18.92	77.52	12.9	319.2	403.34	259.92	400.76	0.648568	5098.08	6084.5	5040.32	6081.92	0.828738	3421.52	1474.9	3361.48	1472.32	2.28312	1339.12	2204.18	1279.84	2201.6	0.581323	12992.2	22452.9	12934.4	22450.3	0.576136	3830.4	4435.02	3770.36	4432.44	0.850629
46.36	8.6	91.96	0	106.4	6.02	1297.32	1854.16	1238.04	1851.58	0.66864	5692.4	1607.34	5634.64	1604.76	3.5112	3305.24	4605.3	3245.2	4602.72	0.705061	7186.56	7066.62	7127.28	7064.04	1.00895	919.6	2098.4	861.84	2095.82	0.411219	2090.76	3343.68	2030.72	3341.1	0.6078
15.2	7.74	89.68	-11.18	46.36	6.88	331.36	631.24	272.08	628.66	0.432794	1066.28	1899.74	1008.52	1897.16	0.531595	12968.6	5348.34	12908.6	5345.76	2.41473	1484.28	2248.9	1425	2246.32	0.634371	148.96	147.06	91.2	144.48	0.631229	10256.2	9079.02	10196.2	9076.44	1.12337
22.04	-13.76	71.44	-16.34	462.84	18.92	24999.4	7777.84	24940.1	7775.26	3.20763	5910.52	5434.34	5852.76	5431.76	1.07751	186.2	423.98	126.16	421.4	0.299383	18358.6	21743.4	18299.3	21740.8	0.841703	614.84	739.6	557.08	737.02	0.755855	254.6	542.66	194.56	540.08	0.360243
72.2	13.76	103.36	-21.5	19	11.18	8742.28	5689.76	8683	5687.18	1.52677	1533.68	3722.08	1475.92	3719.5	0.396806	1389.28	1268.5	1329.24	1265.92	1.05002	1375.6	4455.66	1316.32	4453.08	0.295598	313.88	196.94	256.12	194.36	1.31776	343.52	525.46	283.48	522.88	0.542151
79.04	16.34	60.8	0.86	47.88	12.9	2222.24	4407.5	2162.96	4404.92	0.491033	13627.6	13934.6	13569.8	13932	0.974004	1867.32	1024.26	1807.28	1021.68	1.76893	9266.68	10240	9207.4	10237.4	0.899387	9098.72	3842.48	9040.96	3839.9	2.35448	205.2	170.28	145.16	167.7	0.865593
120.08	-30.1	49.4	-3.44	127.68	17.2	710.6	565.02	651.32	562.44	1.15803	6765.52	3747.88	6707.76	3745.3	1.79098	6766.28	4994.88	6706.24	4992.3	1.34332	3508.92	3344.54	3449.64	3341.96	1.03222	18283.3	27286.1	18225.5	27283.5	0.668005	5123.92	8225.04	5063.88	8222.46	0.615859
55.48	3.44	53.96	0.86	57	22.36	1217.52	1664.96	1158.24	1662.38	0.696736	6347.52	5363.82	6289.76	5361.24	1.17319	9216.52	6854.2	9156.48	6851.62	1.3364	139.08	598.56	79.8	595.98	0.133897	2626.56	3191.46	2568.8	3188.88	0.805549	2916.12	3513.1	2856.08	3510.52	0.813577
80.56	11.18	70.68	-17.2	71.44	-15.48	959.12	2781.24	899.84	2778.66	0.32384	522.12	306.16	464.36	303.58	1.52961	2998.96	2924.86	2938.92	2922.28	1.00569	20276	19563.3	20216.7	19560.7	1.03354	760	1803.42	702.24	1800.84	0.389951	4196.72	5462.72	4136.68	5460.14	0.757614
63.08	-14.62	44.84	6.02	-4.56	-6.02	4285.64	4603.58	4226.36	4601	0.918574	10798.8	23614.7	10741	23612.1	0.454895	444.6	496.22	384.56	493.64	0.779029	4157.96	3687.68	4098.68	3685.1	1.11223	314.64	330.24	256.88	327.66	0.783983	1551.92	3103.74	1491.88	3101.16	0.481072
125.4	33.54	56.24	6.02	81.32	-4.3	2499.64	2561.08	2440.36	2558.5	0.953825	3585.68	12101.9	3527.92	12099.3	0.29158	547.2	866.88	487.16	864.3	0.563647	1839.2	1618.52	1779.92	1615.94	1.10148	2084.68	3041.82	2026.92	3039.24	0.666917	10660.5	16411.4	10600.5	16408.8	0.646022
114.76	18.92	57	29.24	51.68	17.2	2903.2	3923.32	2843.92	3920.74	0.725353	456	586.52	398.24	583.94	0.681988	2458.6	2659.98	2398.56	2657.4	0.902597	148.2	469.56	88.92	466.98	0.190415	1679.6	2740.82	1621.84	2738.24	0.592293	5750.92	10744.8	5690.88	10742.2	0.529768
29.64	5.16	34.96	11.18	41.04	-0.86	14931.7	10464.5	14872.4	10461.9	1.42158	8770.4	19245.9	8712.64	19243.3	0.452762	3321.2	7107.04	3261.16	7104.46	0.45903	6149.92	6941.06	6090.64	6938.48	0.877806	5757.76	4789.34	5700	4786.76	1.19078	5435.52	6437.96	5375.48	6435.38	0.835301
45.6	13.76	28.88	25.8	47.12	7.74	4577.48	4202.82	4518.2	4200.24	1.0757	1497.2	1930.7	1439.44	1928.12	0.746551	6905.36	4171.86	6845.32	4169.28	1.64185	2569.56	2147.42	2510.28	2144.84	1.17038	2579.44	3069.34	2521.68	3066.76	0.822262	11037.5	13285.3	10977.5	13282.7	0.826447
38	5.16	57	30.1	6.84	-0.86	2206.28	1949.62	2147	1947.04	1.1027	4790.28	4457.38	4732.52	4454.8	1.06234	12195.7	17678.2	12135.7	17675.6	0.686576	3822.8	10021.6	3763.52	10019	0.375638	1202.32	1410.4	1144.56	1407.82	0.813002	1238.04	2375.32	1178	2372.74	0.496472
83.6	12.04	38	-19.78	35.72	10.32	6108.12	15525.6	6048.84	15523	0.389669	14593.5	4200.24	14535.7	4197.66	3.46282	9617.8	3701.44	9557.76	3698.86	2.58397	8952.04	8431.44	8892.76	8428.86	1.05504	1303.4	1927.26	1245.64	1924.68	0.647193	281.96	497.08	221.92	494.5	0.448777
44.84	11.18	53.2	1.72	57	-18.06	6095.96	8474.44	6036.68	8471.86	0.712557	2424.4	1034.58	2366.64	1032	2.29326	303.24	533.2	243.2	530.62	0.458332	9328.24	8114.1	9268.96	8111.52	1.14269	6133.2	10453.3	6075.44	10450.7	0.581342	9800.96	23379.1	9740.92	23376.5	0.416697
76	-8.6	88.92	-1.72	69.16	23.22	761.52	1212.6	702.24	1210.02	0.580354	269.04	459.24	211.28	456.66	0.462664	3515.76	4116.82	3455.72	4114.24	0.839941	4370.76	6349.38	4311.48	6346.8	0.679316	1097.44	4072.96	1039.68	4070.38	0.255426	1779.92	3190.6	1719.88	3188.02	0.539482
26.6	-27.52	26.6	0	114	5.16	3237.6	2090.66	3178.32	2088.08	1.52213	615.6	1449.96	557.84	1447.38	0.385414	2248.08	3355.72	2188.04	3353.14	0.652535	9975.76	8576.78	9916.48	8574.2	1.15655	9348.76	6819.8	9291	6817.22	1.36287	15638.5	9033.44	15578.5	9030.86	1.72503
31.92	8.6	37.24	13.76	57.76	11.18	1145.32	2168.92	1086.04	2166.34	0.501325	2954.12	8926.8	2896.36	8924.22	0.32455	3949.72	3541.48	3889.68	3538.9	1.09912	4414.84	3350.56	4355.56	3347.98	1.30095	707.56	1882.54	649.8	1879.96	0.345646	9249.2	7826.86	9189.16	7824.28	1.17444
43.32	-6.02	30.4	-6.02	51.68	6.88	4197.48	5243.42	4138.2	5240.84	0.789606	829.92	1973.7	772.16	1971.12	0.391737	15376.3	5233.96	15316.3	5231.38	2.92777	12666.9	10975.3	12607.6	10972.7	1.149	4667.16	4152.94	4609.4	4150.36	1.1106	66.12	151.36	6.08	148.78	0.0408657
70.68	-16.34	50.92	-4.3	52.44	12.9	492.48	566.74	433.2	564.16	0.767867	4028	3987.82	3970.24	3985.24	0.996236	5033.48	5074.86	4973.44	5072.28	0.980514	8327.32	10100.7	8268.04	10098.1	0.81877	618.64	1044.9	560.88	1042.32	0.538107	9168.64	6846.46	9108.6	6843.88	1.33091
44.84	-11.18	30.4	-7.74	69.16	5.16	3757.44	10548.8	3698.16	10546.2	0.350662	5848.2	7088.98	5790.44	7086.4	0.81712	6033.64	6609.96	5973.6	6607.38	0.90408	9683.92	14057.6	9624.64	14055	0.684783	373.16	178.88	315.4	176.3	1.789	8935.32	11868	8875.28	11865.4	0.747995
32.68	-1.72	32.68	2.58	53.2	12.9	2945.76	1880.82	2886.48	1878.24	1.5368	348.08	1549.72	290.32	1547.14	0.187649	5285.8	4803.1	5225.76	4800.52	1.08858	429.4	486.76	370.12	484.18	0.764426	597.36	902.14	539.6	899.56	0.599849	222.68	287.24	162.64	284.66	0.571348
41.8	-4.3	33.44	22.36	110.96	-3.44	5253.88	2159.46	5194.6	2156.88	2.40839	7855.36	15816.3	7797.6	15813.7	0.493091	8438.28	17489.8	8378.24	17487.2	0.479106	7454.84	8971.52	7395.56	8968.94	0.824575	1146.08	2498.3	1088.32	2495.72	0.436075	7343.88	6715.74	7283.84	6713.16	1.08501
31.92	-16.34	123.12	0	43.32	-16.34	185.44	255.42	126.16	252.84	0.498972	1221.32	1222.06	1163.56	1219.48	0.954144	10888.5	10378.5	10828.5	10375.9	1.04361	4403.44	6707.14	4344.16	6704.56	0.647941	175.56	159.1	117.8	156.52	0.752619	675.64	846.24	615.6	843.66	0.729678
66.12	24.94	79.8	-19.78	29.64	-6.02	7242.8	7998	7183.52	7995.42	0.898454	1513.16	3272.3	1455.4	3269.72	0.445115	1675.04	3687.68	1615	3685.1	0.438251	6235.8	8655.9	6176.52	8653.32	0.713775	274.36	532.34	216.6	529.76	0.408864	7937.44	5930.56	7877.4	5927.98	1.32885
65.36	-7.74	46.36	-1.72	55.48	-15.48	1063.24	1942.74	1003.96	1940.16	0.517462	1294.28	617.48	1236.52	614.9	2.01093	16452.5	9589.86	16392.5	9587.28	1.70981	4105.52	5893.58	4046.24	5891	0.686851	1813.36	1849	1755.6	1846.42	0.950813	4383.68	3378.08	4323.64	3375.5	1.28089
76	11.18	98.8	42.14	84.36	12.9	3946.68	4459.96	3887.4	4457.38	0.872127	133.76	129.86	76	127.28	0.597109	9540.28	7607.56	9480.24	7604.98	1.24658	3700.44	5799.84	3641.16	5797.26	0.628083	1423.48	1235.82	1365.72	1233.24	1.10742	6102.04	13162.3	6042	13159.7	0.459128
75.24	-12.04	46.36	0.86	60.8	11.18	1181.8	2549.9	1122.52	2547.32	0.440667	1219.04	3379.8	1161.28	3377.22	0.343857	3910.2	4859	3850.16	4856.42	0.792798	347.32	375.82	288.04	373.24	0.771729	1263.88	2238.58	1206.12	2236	0.53941	5688.6	6873.12	5628.56	6870.54	0.819231
41.04	2.58	38.76	9.46	19.76	3.44	7636.48	10669.2	7577.2	10666.6	0.710366	535.04	1170.46	477.28	1167.88	0.408672	13170.8	29763.7	13110.8	29761.1	0.440533	1899.24	5889.28	1839.96	5886.7	0.312562	1532.16	1463.72	1474.4	1461.14	1.00908	2722.32	2618.7	2662.28	2616.12	1.01764
43.32	-0.86	46.36	4.3	73.72	15.48	6168.92	11490.5	6109.64	11487.9	0.531832	8229.28	10470.5	8171.52	10467.9	0.780625	378.48	664.78	318.44	662.2	0.480882	11449.4	11512	11390.1	11509.4	0.989635	12936.7	12068.4	12878.9	12065.8	1.06739	3683.72	4735.16	3623.68	4732.58	0.765688
53.2	-9.46	34.2	-6.02	69.16	-18.92	2710.92	2745.12	2651.64	2742.54	0.966856	17652.5	24917.6	17594.7	24915	0.70619	8790.16	8595.7	8730.12	8593.12	1.01594	2612.88	2554.2	2553.6	2551.62	1.00078	4553.92	6145.56	4496.16	6142.98	0.731918	9188.4	23205.4	9128.36	23202.8	0.393416
64.6	-14.62	22.8	14.62	55.48	-9.46	3615.32	2713.3	3556.04	2710.72	1.31184	1796.64	1503.28	1738.88	1500.7	1.15871	2402.36	6011.4	2342.32	6008.82	0.389814	4156.44	7980.8	4097.16	7978.22	0.513543	2888.76	3379.8	2831	3377.22	0.838263	1250.96	1750.1	1190.92	1747.52	0.681491
41.04	-20.64	22.04	27.52	73.72	12.9	413.44	796.36	354.16	793.78	0.446169	151.24	122.12	93.48	119.54	0.781998	2872.04	1873.94	2812	1871.36	1.50265	2061.88	3519.98	2002.6	3517.4	0.569341	573.8	969.22	516.04	966.64	0.533849	2768.68	2679.76	2708.64	2677.18	1.01175
-2.28	-6.02	110.96	6.02	98.8	-16.34	513.76	724.12	454.48	721.54	0.629875	451.44	585.66	393.68	583.08	0.675173	10676.5	6622.86	10616.5	6620.28	1.60363	1554.96	3096.86	1495.68	3094.28	0.483369	215.08	348.3	157.32	345.72	0.45505	622.44	1024.26	562.4	1021.68	0.550466
34.2	-18.92	56.24	6.88	40.28	17.2	5676.44	4025.66	5617.16	4023.08	1.39623	1051.84	6376.9	994.08	6374.32	0.155951	13399.6	25271.1	13339.6	25268.5	0.527912	1782.96	4720.54	1723.68	4717.96	0.365344	128.44	259.72	70.68	257.14	0.27487	703.76	987.28	643.72	984.7	0.653722
48.64	1.72	76.76	19.78	39.52	9.46	2261	2162.9	2201.72	2160.32	1.01916	1160.52	1811.16	1102.76	1808.58	0.609738	1697.08	2537.86	1637.04	2535.28	0.645704	262.96	877.2	203.68	874.62	0.232878	1759.4	2175.8	1701.64	2173.22	0.783004	8003.56	9251.02	7943.52	9248.44	0.858904
38.76	3.44	20.52	-4.3	42.56	33.54	529.72	452.36	470.44	449.78	1.04593	338.96	2085.5	281.2	2082.92	0.135003	159.6	121.26	99.56	118.68	0.838895	1675.04	4696.46	1615.76	4693.88	0.344227	10186.3	16583.4	10128.5	16580.8	0.610859	408.88	632.1	348.84	629.52	0.554136
107.16	12.9	48.64	-13.76	61.56	5.16	1940.28	3321.32	1881	3318.74	0.566781	32566.8	11142.2	32509	11139.6	2.91833	2691.92	3433.98	2631.88	3431.4	0.766999	3632.8	3476.12	3573.52	3473.54	1.02878	9468.84	7171.54	9411.08	7168.96	1.31275	31024.7	16522.3	30964.7	16519.7	1.87441
38	-6.88	17.48	18.06	63.08	-20.64	170.24	168.56	110.96	165.98	0.668514	7324.88	4003.3	7267.12	4000.72	1.81645	3895.76	6308.96	3835.72	6306.38	0.608228	-16.72	200.38	-76	197.8	-0.384226	5340.52	6064.72	5282.76	6062.14	0.871435	661.96	681.12	601.92	678.54	0.887081
45.6	-0.86	61.56	0	60.04	-38.7	877.8	1769.88	818.52	1767.3	0.463147	4301.6	4083.28	4243.84	4080.7	1.03998	4474.12	2588.6	4414.08	2586.02	1.7069	2666.84	4943.28	2607.56	4940.7	0.527771	1967.64	2535.28	1909.88	2532.7	0.754089	718.96	1185.94	658.92	1183.36	0.556821
41.04	6.02	67.64	9.46	31.92	6.88	5194.6	4816	5135.32	4813.42	1.06688	2553.6	7359.02	2495.84	7356.44	0.339273	16172.8	11501.6	16112.8	11499	1.40123	21488.2	10779.2	21428.9	10776.6	1.98846	3284.72	4098.76	3226.96	4096.18	0.787797	2932.84	5852.3	2872.8	5849.72	0.4911
41.04	20.64	91.96	5.16	46.36	-18.92	17964.9	6709.72	17905.6	6707.14	2.66964	1475.92	1610.78	1418.16	1608.2	0.881831	7682.84	7071.78	7622.8	7069.2	1.07831	4053.08	2919.7	3993.8	2917.12	1.36909	184.68	171.14	126.92	168.56	0.752966	1412.84	1253.02	1352.8	1250.44	1.08186
144.4	5.16	76.76	-13.76	52.44	-1.72	5906.72	5891	5847.44	5888.42	0.993041	6181.08	6138.68	6123.32	6136.1	0.997917	829.16	1486.94	769.12	1484.36	0.518149	2603.76	4322.36	2544.48	4319.78	0.58903	6796.68	4590.68	6738.92	4588.1	1.46878	2441.88	2993.66	2381.84	2991.08	0.796314
61.56	-18.06	70.68	-44.72	35.72	-2.58	1035.88	2603.22	976.6	2600.64	0.375523	873.24	2021	815.48	2018.42	0.404019	1898.48	1460.28	1838.44	1457.7	1.26119	736.44	1245.28	677.16	1242.7	0.54491	20122.5	40431.2	20064.7	40428.6	0.4963	15055.6	6748.42	14995.6	6745.84	2.22293
61.56	-16.34	52.44	25.8	28.12	-10.32	965.2	982.98	905.92	980.4	0.924031	2566.52	822.16	2508.76	819.58	3.06103	2308.88	4189.92	2248.84	4187.34	0.537057	453.72	416.24	394.44	413.66	0.953537	6719.16	13919.1	6661.4	13916.5	0.478669	7534.64	10235.7	7474.6	10233.1	0.730432
57.76	-12.04	68.4	16.34	47.88	0	15422.7	3057.3	15363.4	3054.72	5.0294	6224.4	5490.24	6166.64	5487.66	1.12373	3214.8	2558.5	3154.76	2555.92	1.2343	521.36	996.74	462.08	994.16	0.464794	254.6	450.64	196.84	448.06	0.439316	570	390.44	509.96	387.86	1.3148
50.16	-0.86	78.28	33.54	145.16	19.78	5386.12	13490.8	5326.84	13488.2	0.394925	324.52	392.16	266.76	389.58	0.684737	5969.8	2387.36	5909.76	2384.78	2.47812	14059.2	15027.6	13999.9	15025	0.931774	801.8	1873.94	744.04	1871.36	0.397593	9403.48	17433.9	9343.44	17431.3	0.536014
18.24	22.36	90.44	-12.9	63.08	-24.08	696.92	3033.22	637.64	3030.64	0.210398	1994.24	1255.6	1936.48	1253.02	1.54545	28944.6	8133.02	28884.6	8130.44	3.55264	466.64	1122.3	407.36	1119.72	0.363805	1263.88	1965.1	1206.12	1962.52	0.614577	5446.16	8237.08	5386.12	8234.5	0.654092
45.6	-12.9	52.44	7.74	50.92	8.6	3842.56	6466.34	3783.28	6463.76	0.585306	427.12	769.7	369.36	767.12	0.481489	243.96	373.24	183.92	370.66	0.496196	560.12	597.7	500.84	595.12	0.841578	14563.9	7837.18	14506.1	7834.6	1.85155	1030.56	940.84	970.52	938.26	1.03438
48.64	6.02	57	-1.72	61.56	-24.08	756.2	1310.64	696.92	1308.06	0.532789	182.4	563.3	124.64	560.72	0.222286	1015.36	1652.06	955.32	1649.48	0.579164	601.16	104.92	541.88	102.34	5.2949	684	502.24	626.24	499.66	1.25333	383.8	331.96	323.76	329.38	0.982938
34.2	-4.3	24.32	24.94	69.16	29.24	4023.44	3075.36	3964.16	3072.78	1.29009	386.84	399.04	329.08	396.46	0.830046	290.32	221.88	230.28	219.3	1.05007	1358.88	2029.6	1299.6	2027.02	0.641138	3186.68	4952.74	3128.92	4950.16	0.632085	420.28	954.6	360.24	952.02	0.378395
7.6	5.16	54.72	-14.62	183.92	-11.18	2919.92	3645.54	2860.64	3642.96	0.785252	3258.88	5282.12	3201.12	5279.54	0.606326	2776.28	2739.1	2716.24	2736.52	0.992589	4826	6549.76	4766.72	6547.18	0.728057	4267.4	3424.52	4209.64	3421.94	1.23019	2175.88	4124.56	2115.84	4121.98	0.513307
152	55.04	64.6	26.66	44.84	-17.2	7437.36	13777.2	7378.08	13774.6	0.535629	5503.16	6132.66	5445.4	6130.08	0.888308	3319.68	6314.98	3259.64	6312.4	0.516387	14224.9	19506.5	14165.6	19503.9	0.726296	8453.48	9072.14	8395.72	9069.56	0.925703	7286.12	7033.94	7226.08	7031.36	1.02769
50.16	6.02	56.24	3.44	177.08	-2.58	6849.12	2319.42	6789.84	2316.84	2.93065	1630.2	1871.36	1572.44	1868.78	0.841426	2544.48	1998.64	2484.44	1996.06	1.24467	3772.64	9878.82	3713.36	9876.24	0.375989	3575.8	5594.3	3518.04	5591.72	0.629152	348.08	127.28	288.04	124.7	2.30986
60.8	0	88.92	-4.3	33.44	7.74	522.88	731	463.6	728.42	0.636446	380.76	865.16	323	862.58	0.374458	7728.44	9229.52	7668.4	9226.94	0.831088	17812.9	12324.7	17753.6	12322.1	1.44079	2149.28	3150.18	2091.52	3147.6	0.664481	7932.88	7198.2	7872.84	7195.62	1.09412
109.44	5.16	25.08	-27.52	76.76	0.86	7696.52	14165.1	7637.24	14162.5	0.539257	4964.32	3993.84	4906.56	3991.26	1.22933	3518.8	6191.14	3458.76	6188.56	0.558896	3641.16	12591.3	3581.88	12588.7	0.284531	2752.72	3280.9	2694.96	3278.32	0.822055	1182.56	2736.52	1122.52	2733.94	0.410587
66.88	8.6	68.4	-14.62	63.08	-0.86	462.84	458.38	403.56	455.8	0.885388	1970.68	1610.78	1912.92	1608.2	1.18948	1675.8	1092.2	1615.76	1089.62	1.48287	17268.7	15471.4	17209.4	15468.8	1.11252	9129.12	9163.3	9071.36	9160.72	0.990245	3674.6	8259.44	3614.56	8256.86	0.437764
50.16	8.6	13.68	-19.78	44.84	8.6	430.92	445.48	371.64	442.9	0.839106	17502	12592.1	17444.2	12589.5	1.38562	4756.08	970.94	4696.04	968.36	4.84948	3408.6	6166.2	3349.32	6163.62	0.543401	5605.76	7578.32	5548	7575.74	0.732338	27524.2	45666.9	27464.2	45664.3	0.601436
109.44	-27.52	53.96	0.86	40.28	43	1197.76	1049.2	1138.48	1046.62	1.08777	1257.8	1936.72	1200.04	1934.14	0.620451	981.16	1484.36	921.12	1481.78	0.621631	267.52	512.56	208.24	509.98	0.40833	6185.64	4300.86	6127.88	4298.28	1.42566	8097.04	4043.72	8037	4041.14	1.9888
66.88	0	136.8	17.2	66.88	-15.48	408.88	514.28	349.6	511.7	0.683213	5801.84	4253.56	5744.08	4250.98	1.35124	1809.56	2134.52	1749.52	2131.94	0.820623	851.96	1032	792.68	1029.42	0.770026	9572.96	10279.6	9515.2	10277	0.925872	7094.6	4788.48	7034.56	4785.9	1.46985
65.36	-20.64	51.68	8.6	38	15.48	1258.56	1407.82	1199.28	1405.24	0.853434	3985.44	4131.44	3927.68	4128.86	0.951275	9267.44	7254.1	9207.4	7251.52	1.26972	435.48	974.38	376.2	971.8	0.387117	5679.48	4005.02	5621.72	4002.44	1.40457	4693.76	6183.4	4633.72	6180.82	0.749693
42.56	-1.72	73.72	8.6	57	13.76	5783.6	4101.34	5724.32	4098.76	1.3966	1556.48	2120.76	1498.72	2118.18	0.707551	22815.2	4077.26	22755.2	4074.68	5.58453	6070.88	4469.42	6011.6	4466.84	1.34583	2098.36	2990.22	2040.6	2987.64	0.683014	2447.96	6066.44	2387.92	6063.86	0.393795
66.12	-24.94	0.76	19.78	32.68	1.72	7020.88	8262.88	6961.6	8260.3	0.842778	964.44	933.1	906.68	930.52	0.97438	1634	1027.7	1573.96	1025.12	1.53539	7295.24	9220.06	7235.96	9217.48	0.785026	13747.6	6100.84	13689.8	6098.26	2.24488	4775.84	10826.5	4715.8	10823.9	0.435683
55.48	6.88	44.84	-18.92	66.12	23.22	392.16	501.38	332.88	498.8	0.667362	1904.56	2085.5	1846.8	2082.92	0.88664	120.08	633.82	60.04	631.24	0.0951144	5624	6181.68	5564.72	6179.1	0.900571	1164.32	1266.78	1106.56	1264.2	0.875305	3152.48	6025.16	3092.44	6022.58	0.513474
98.8	-7.74	41.8	-24.08	30.4	-32.68	5937.88	6265.1	5878.6	6262.52	0.938696	277.4	511.7	219.64	509.12	0.431411	493.24	459.24	433.2	456.66	0.948627	1363.44	3038.38	1304.16	3035.8	0.429594	338.2	526.32	280.44	523.74	0.535457	3583.4	6332.18	3523.36	6329.6	0.556648
44.08	8.6	57	-24.94	38	28.38	5236.4	7224.86	5177.12	7222.28	0.716826	601.92	1434.48	544.16	1431.9	0.380027	1380.16	1762.14	1320.12	1759.56	0.750256	1278.32	1301.18	1219.04	1298.6	0.938734	541.12	767.98	483.36	765.4	0.631513	4005.2	2766.62	3945.16	2764.04	1.42732
37.24	5.16	168.72	-33.54	50.92	34.4	753.92	623.5	694.64	620.92	1.11873	3588.72	13296.5	3530.96	13293.9	0.265607	495.52	435.16	435.48	432.58	1.0067	12957.2	17050.4	12897.9	17047.8	0.756573	5766.12	19976.1	5708.36	19973.5	0.285796	5439.32	8847.68	5379.28	8845.1	0.608165
34.2	6.88	66.88	14.62	80.56	13.76	7263.32	2389.94	7204.04	2387.36	3.01758	237.88	517.72	180.12	515.14	0.349653	611.8	512.56	551.76	509.98	1.08192	1821.72	1679.58	1762.44	1677	1.05095	802.56	980.4	744.8	977.82	0.761694	11308	23263.9	11248	23261.3	0.483548
64.6	8.6	31.92	0	69.16	-3.44	1304.16	1500.7	1244.88	1498.12	0.830961	2028.44	3539.76	1970.68	3537.18	0.557133	592.04	952.02	532	949.44	0.56033	3161.6	4944.14	3102.32	4941.56	0.627802	291.84	1062.1	234.08	1059.52	0.22093	394.44	294.12	334.4	291.54	1.14701
57	3.44	95	-0.86	71.44	-11.18	742.52	913.32	683.24	910.74	0.750203	2557.4	4497.8	2499.64	4495.22	0.556066	3613.04	6036.34	3553	6033.76	0.588853	5648.32	4796.22	5589.04	4793.64	1.16593	9490.12	12788.2	9432.36	12785.6	0.737732	7656.24	8322.22	7596.2	8319.64	0.913044
69.16	6.88	58.52	8.6	54.72	-7.74	638.4	664.78	579.12	662.2	0.874539	5272.12	4625.94	5214.36	4623.36	1.12783	1408.28	1753.54	1348.24	1750.96	0.77	975.84	1750.96	916.56	1748.38	0.524234	351.88	655.32	294.12	652.74	0.450593	2104.44	2883.58	2044.4	2881	0.709615
139.08	19.78	34.96	28.38	9.12	9.46	3826.6	3207.8	3767.32	3205.22	1.17537	931	1927.26	873.24	1924.68	0.453707	698.44	1379.44	638.4	1376.86	0.463664	18674	28429	18614.7	28426.4	0.654839	770.64	1067.26	712.88	1064.68	0.669572	9023.48	12097.6	8963.44	12095	0.741085
57.76	-2.58	4.56	-14.62	24.32	-6.02	589	774.86	529.72	772.28	0.685917	3173	3500.2	3115.24	3497.62	0.890674	3901.84	4325.8	3841.8	4323.22	0.888643	484.88	254.56	425.6	251.98	1.68902	10536.6	12986.9	10478.8	12984.3	0.807038	4499.96	5293.3	4439.92	5290.72	0.83919
38.76	26.66	34.2	-25.8	39.52	13.76	1947.12	1306.34	1887.84	1303.76	1.448	23356.3	11159.4	23298.5	11156.8	2.08828	5971.32	2887.02	5911.28	2884.44	2.04937	7924.52	5859.18	7865.24	5856.6	1.34297	1405.24	1560.04	1347.48	1557.46	0.865178	922.64	2515.5	862.6	2512.92	0.343266
66.12	3.44	42.56	-6.02	47.88	3.44	270.56	383.56	211.28	380.98	0.55457	3156.28	3631.78	3098.52	3629.2	0.853775	9948.4	7587.78	9888.36	7585.2	1.30364	148.2	602	88.92	599.42	0.148343	22356.2	25309.8	22298.4	25307.2	0.88111	1629.44	2131.08	1569.4	2128.5	0.737327
91.96	36.98	58.52	-15.48	36.48	-19.78	2277.72	4733.44	2218.44	4730.86	0.46893	1535.2	1774.18	1477.44	1771.6	0.833958	869.44	2905.08	809.4	2902.5	0.278863	519.08	665.64	459.8	663.06	0.693452	7829.52	17322.1	7771.76	17319.5	0.448728	-3.8	1373.42	-63.84	1370.84	-0.04657
79.04	3.44	77.52	5.16	57.76	-2.58	11156	8369.52	11096.7	8366.94	1.32626	11623.4	5809.3	11565.6	5806.72	1.99177	7661.56	12648.9	7601.52	12646.3	0.601086	9251.48	16709.8	9192.2	16707.2	0.550193	3287.76	4593.26	3230	4590.68	0.703599	10088.2	5577.96	10028.2	5575.38	1.79865
34.2	-23.22	6.84	-5.16	53.2	8.6	3404.8	2408.86	3345.52	2406.28	1.39033	2228.32	3701.44	2170.56	3698.86	0.586819	828.4	1425.88	768.36	1423.3	0.539844	25444.8	22964.6	25385.5	22962	1.10554	6480.52	5516.04	6422.76	5513.46	1.16492	502.36	1320.1	442.32	1317.52	0.335722
80.56	-12.9	42.56	10.32	85.88	-6.02	614.08	613.18	554.8	610.6	0.908614	7811.28	7783.86	7753.52	7781.28	0.996432	7873.6	10696.7	7813.56	10694.1	0.730641	8404.08	12665.2	8344.8	12662.6	0.659011	982.68	1025.98	924.92	1023.4	0.903772	3667.76	7554.24	3607.72	7551.66	0.477739
43.32	-12.9	59.28	12.9	45.6	-0.86	24766.1	9498.7	24706.8	9496.12	2.60178	1791.32	2395.96	1733.56	2393.38	0.724315	6559.56	5259.76	6499.52	5257.18	1.23631	1968.4	2769.2	1909.12	2766.62	0.690055	32953.6	35369.2	32895.8	35366.6	0.930138	7725.4	6194.58	7665.36	6192	1.23795
-3.04	1.72	78.28	10.32	31.16	14.62	1457.68	2807.9	1398.4	2805.32	0.498481	1271.48	1377.72	1213.72	1375.14	0.882616	1205.36	2107.86	1145.32	2105.28	0.544023	6726.76	6907.52	6667.48	6904.94	0.96561	5670.36	6517.94	5612.6	6515.36	0.861441	2014.76	8934.54	1954.72	8931.96	0.218846
58.52	-3.44	41.04	6.02	43.32	0	1443.24	2027.88	1383.96	2025.3	0.683336	1029.04	1484.36	971.28	1481.78	0.655482	209	295.84	148.96	293.26	0.507945	7340.08	9300.04	7280.8	9297.46	0.783096	1098.96	2494	1041.2	2491.42	0.417914	3883.6	4237.22	3823.56	4234.64	0.902924
59.28	-4.3	56.24	12.04	44.08	-3.44	11153	8104.64	11093.7	8102.06	1.36925	11392.4	7263.56	11334.6	7260.98	1.56103	2424.4	4828.9	2364.36	4826.32	0.489889	3185.92	3830.44	3126.64	3827.86	0.816811	5373.96	6329.6	5316.2	6327.02	0.840238	636.88	1170.46	576.84	1167.88	0.493921
46.36	-6.88	36.48	42.14	82.08	32.68	9990.2	7225.72	9930.92	7223.14	1.37488	15936.4	8541.52	15878.6	8538.94	1.85956	577.6	895.26	517.56	892.68	0.579782	5658.2	8409.94	5598.92	8407.36	0.665955	11810.4	9239.84	11752.6	9237.26	1.27231	2856.84	3583.62	2796.8	3581.04	0.781002
57	12.9	68.4	30.1	46.36	-26.66	316.92	423.98	257.64	421.4	0.611391	15704.6	3845.92	15646.8	3843.34	4.07116	1051.84	4484.04	991.8	4481.46	0.221312	7210.88	13710.1	7151.6	13707.5	0.521728	1189.4	1437.92	1131.64	1435.34	0.788413	236.36	628.66	176.32	626.08	0.281625
51.68	12.04	67.64	-2.58	20.52	12.04	676.4	454.94	617.12	452.36	1.36422	617.12	1019.96	559.36	1017.38	0.549804	3132.72	736.16	3072.68	733.58	4.18861	1988.92	2431.22	1929.64	2428.64	0.794535	642.96	1241.84	585.2	1239.26	0.472217	139.84	1704.52	79.8	1701.94	0.0468877
47.12	-6.02	66.88	27.52	41.8	-18.06	10305.6	6688.22	10246.3	6685.64	1.53259	1190.16	1468.88	1132.4	1466.3	0.772284	1337.6	1174.76	1277.56	1172.18	1.0899	3727.8	3292.94	3668.52	3290.36	1.11493	8576.6	7463.08	8518.84	7460.5	1.14186	1028.28	1023.4	968.24	1020.82	0.948492
66.88	24.08	47.88	16.34	181.64	25.8	6533.72	13624.1	6474.44	13621.5	0.47531	1142.28	995.88	1084.52	993.3	1.09184	876.28	2946.36	816.24	2943.78	0.277276	2446.44	6555.78	2387.16	6553.2	0.364274	2994.4	4597.56	2936.64	4594.98	0.639097	8271.84	11815.5	8211.8	11812.9	0.695154
56.24	8.6	60.8	-6.88	82.08	-6.02	638.4	1240.12	579.12	1237.54	0.467961	4105.52	5546.14	4047.76	5543.56	0.730173	259.16	316.48	199.12	313.9	0.634342	4549.36	4494.36	4490.08	4491.78	0.999622	767.6	1379.44	709.84	1376.86	0.51555	243.2	595.12	183.16	592.54	0.30911
72.96	-3.44	101.84	7.74	52.44	-29.24	9873.16	7970.48	9813.88	7967.9	1.23168	4963.56	8253.42	4905.8	8250.84	0.594582	135.28	159.1	75.24	156.52	0.480705	8060.56	17470	8001.28	17467.4	0.458069	908.2	3195.76	850.44	3193.18	0.26633	30.4	104.06	-29.64	101.48	-0.292077
82.84	-6.02	138.32	9.46	60.8	12.04	21242	12629.1	21182.7	12626.5	1.67764	911.24	1888.56	853.48	1885.98	0.452539	300.2	423.98	240.16	421.4	0.56991	4214.2	12682.4	4154.92	12679.8	0.32768	479.56	1404.38	421.8	1401.8	0.300899	12995.2	10132.5	12935.2	10129.9	1.27693
6.08	12.9	28.88	1.72	55.48	-27.52	8211.04	10067.2	8151.76	10064.6	0.809942	2479.12	2200.74	2421.36	2198.16	1.10154	5063.88	4289.68	5003.84	4287.1	1.16719	933.28	926.22	874	923.64	0.946256	503.88	496.22	446.12	493.64	0.903736	44.08	159.1	-15.96	156.52	-0.101968
57.76	-24.08	40.28	-3.44	61.56	22.36	5905.2	5824.78	5845.92	5822.2	1.00407	810.16	2746.84	752.4	2744.26	0.274172	4547.84	3962.88	4487.8	3960.3	1.1332	1485.8	3365.18	1426.52	3362.6	0.424231	4345.68	4442.76	4287.92	4440.18	0.965709	9615.52	16351.2	9555.48	16348.6	0.584482
29.64	-24.08	44.84	-0.86	72.96	2.58	19830.7	9807.44	19771.4	9804.86	2.01649	4743.92	7142.3	4686.16	7139.72	0.656351	604.96	966.64	544.92	964.06	0.565235	7825.72	13342	7766.44	13339.4	0.582217	457.52	873.76	399.76	871.18	0.458872	430.16	703.48	370.12	700.9	0.528064
38	-18.06	69.16	23.22	63.08	-20.64	2745.12	4805.68	2685.84	4803.1	0.559189	2352.2	4738.6	2294.44	4736.02	0.484466	1836.16	1555.74	1776.12	1553.16	1.14355	1654.52	5578.82	1595.24	5576.24	0.286078	2807.44	2805.32	2749.68	2802.74	0.981069	41110.7	13452.1	41050.7	13449.5	3.0522
57.76	0.86	47.12	14.62	48.64	2.58	1539.76	3096	1480.48	3093.42	0.47859	2274.68	2016.7	2216.92	2014.12	1.10069	10304.1	12166.4	10244.1	12163.8	0.842175	23317.6	13766	23258.3	13763.4	1.68986	11921.4	11266	11863.6	11263.4	1.05329	-63.84	118.68	-123.88	116.1	-1.06701
72.2	-24.94	69.92	-7.74	74.48	12.04	10776	11180.9	10716.7	11178.3	0.958706	1197.76	3077.94	1140	3075.36	0.370688	228.76	1524.78	168.72	1522.2	0.11084	4018.12	3739.28	3958.84	3736.7	1.05945	4386.72	8307.6	4328.96	8305.02	0.521246	2717	2973.88	2656.96	2971.3	0.894208
65.36	15.48	74.48	2.58	85.12	1.72	3302.2	4838.36	3242.92	4835.78	0.670609	6977.56	6104.28	6919.8	6101.7	1.13408	2432	5493.68	2371.96	5491.1	0.431964	715.16	1417.28	655.88	1414.7	0.463618	2241.24	3951.7	2183.48	3949.12	0.552903	172.52	1014.8	112.48	1012.22	0.111122
42.56	-32.68	74.48	-3.44	50.16	24.94	3223.92	2885.3	3164.64	2882.72	1.0978	8967.24	6599.64	8909.48	6597.06	1.35052	656.64	1208.3	596.6	1205.72	0.494808	161.88	384.42	102.6	381.84	0.268699	5673.4	11865.4	5615.64	11862.8	0.473382	614.84	497.94	554.8	495.36	1.11999
125.4	30.1	79.8	18.06	57	1.72	1416.64	2091.52	1357.36	2088.94	0.649784	4031.04	5803.28	3973.28	5800.7	0.684966	2533.08	2032.18	2473.04	2029.6	1.21849	9740.16	17723.7	9680.88	17721.1	0.546291	313.12	388.72	255.36	386.14	0.661315	22308.3	10205.6	22248.3	10203	2.18056
60.04	2.58	46.36	-18.06	46.36	-6.02	3446.6	5496.26	3387.32	5493.68	0.616585	3929.96	9958.8	3872.2	9956.22	0.388923	5814.76	14246.8	5754.72	14244.2	0.404004	801.8	1476.62	742.52	1474.04	0.503731	5361.8	11290.1	5304.04	11287.5	0.469903	12948.9	12354.8	12888.9	12352.2	1.04344
72.2	21.5	41.8	-6.02	139.08	18.06	7525.52	7916.3	7466.24	7913.72	0.943455	4632.2	7433.84	4574.44	7431.26	0.615567	4838.16	4134.88	4778.12	4132.3	1.15629	5009.16	4879.64	4949.88	4877.06	1.01493	1885.56	3095.14	1827.8	3092.56	0.591031	322.24	871.18	262.2	868.6	0.301865
[truncated: 9,068 more rows]

## Sheet: summary
EGFP fluorescence (background substracted), pooled replicates		mCherry fluorescence (background substracted), pooled replicates		EGFP/mCherry		relative EGFP/mCherry
[truncated: 28,822 more rows]
