# Supplementary material for: Enhancing cap-independent translation of linear mRNA
Source: Nat Commun. 2025 Oct 16;16:9205. doi: 10.1038/s41467-025-64257-6 (PMC12532787; doi:10.1038/s41467-025-64257-6)
Supplement: Supplementary file 11 — Source Data [file 41467_2025_64257_MOESM11_ESM.zip › Source Data/Figure 4/immunogenicity.xlsx]

## Sheet: Experiment
Experiment	CleaN3 revision immunogenicity
Number of standard wells	24
Number of sample wells	27
User	sebastian.golojuch@chem.ox.ac.uk
Report Date	2024-11-22
Target(Bead)	Fit	IC50	R²	N	Converged	LOD	LOQ
IFN-λ1 (A3)	5PL	60.7361	0.999873	24	True	5.34187	15.5438
IL-1β (A4)	5PL	4.43888	0.999865	24	True	0.425401	1.44017
IL-6 (A5)	5PL	4.26771	0.999368	24	True	0.284496	0.585588
TNF-α (A6)	5PL	7.47963	0.999683	24	True	0.842532	3.47807
IP-10 (A7)	5PL	51.3029	0.999898	24	True	1.80049	4.73573
IL-8 (A10)	5PL	1.96505	0.999809	24	True	0.125693	0.332047
IL-12p70 (B2)	5PL	3.92666	0.999655	24	True	0.0948735	0.34487
IFN-α2 (B3)	5PL	11.3311	0.999648	24	True	0.944708	3.91698
IFN-λ2 (B4)	5PL	800.256	0.999676	24	True	0.931956	3.26012
GM-CSF (B5)	5PL	7.26196	0.999773	24	True	0.311783	0.789355
IFN-β (B6)	5PL	30.5846	0.999682	24	True	0.784024	1.52761
IL-10 (B7)	5PL	8.70031	0.999856	24	True	0.326654	0.882869
IFN-γ (B9)	5PL	5.9704	0.999916	24	True	0.415241	1.30237
Kit Catalog:
Lot Number:
Assay Performed By:
Data Analyzed By:				Signature:
Quality Check:				Date:

## Sheet: predicted_conc
well	sample	dilution	replicate	sample_type	IFN-λ1 (A3)	IL-1β (A4)	IL-6 (A5)	TNF-α (A6)	IP-10 (A7)	IL-8 (A10)	IL-12p70 (B2)	IFN-α2 (B3)	IFN-λ2 (B4)	GM-CSF (B5)	IFN-β (B6)	IL-10 (B7)	IFN-γ (B9)
Specimen_001_A1_A01_P1.fcs	C0		1	Standard	0.00	0.00	0.12	0.07	0.441	0.05	0.022	0.10	0.3	0.16	0.53	0.12	0.10
Specimen_001_A2_A02_P1.fcs	C0		2	Standard	0.00	0.04	0.17	0.07	0.000	0.02	0.008	0.10	0.1	0.09	0.41	0.15	0.10
Specimen_001_A3_A03_P1.fcs	C0		3	Standard	0.00	0.14	0.17	0.07	0.000	0.05	0.037	0.10	0.3	0.16	0.53	0.06	0.00
Specimen_001_A4_A04_P1.fcs	C1		1	Standard	8.71	2.94	2.33	3.27	2.904	2.47	1.795	1.85	20.4	2.61	3.98	2.49	3.53
Specimen_001_A5_A05_P1.fcs	C1		2	Standard	6.75	2.67	2.33	3.16	2.764	2.31	1.978	2.09	20.9	2.70	4.12	2.73	3.76
Specimen_001_A6_A06_P1.fcs	C1		3	Standard	6.06	2.67	2.17	3.05	2.326	2.19	1.886	2.01	20.9	2.66	4.12	2.65	3.53
Specimen_001_A7_A07_P1.fcs	C2		1	Standard	24.14	11.81	8.95	14.71	8.498	9.36	8.879	8.72	100.8	11.01	16.49	11.23	14.12
Specimen_001_A8_A08_P1.fcs	C2		2	Standard	24.14	12.24	9.24	15.39	8.404	9.97	9.103	9.43	103.2	11.78	17.68	11.45	14.68
Specimen_001_A9_A09_P1.fcs	C2		3	Standard	23.15	11.81	8.90	14.82	8.216	9.67	9.071	9.34	103.2	11.54	18.20	11.49	14.60
Specimen_001_A10_A10_P1.fcs	C3		1	Standard	105.76	49.54	41.81	64.64	36.211	42.57	38.968	44.30	416.4	50.87	83.52	50.48	62.80
Specimen_001_A11_A11_P1.fcs	C3		2	Standard	106.60	48.18	39.73	62.53	35.434	40.93	37.359	41.21	399.6	48.27	80.46	49.54	58.95
Specimen_001_A12_A12_P1.fcs	C3		3	Standard	102.04	46.52	38.24	58.51	34.646	38.88	37.329	40.37	391.1	48.65	79.92	48.68	59.10
Specimen_001_B1_B01_P1.fcs	C4		1	Standard	384.61	182.65	161.95	227.06	139.056	160.31	141.223	155.71	1491.6	192.77	328.05	189.12	231.91
Specimen_001_B2_B02_P1.fcs	C4		2	Standard	410.97	183.37	167.23	230.73	142.493	163.03	141.177	158.09	1493.9	193.99	333.94	191.27	233.30
Specimen_001_B3_B03_P1.fcs	C4		3	Standard	400.10	177.62	157.09	222.05	141.829	153.28	135.884	150.02	1457.0	185.07	319.13	182.49	226.05
Specimen_001_B4_B04_P1.fcs	C5		1	Standard	1663.68	745.19	640.93	880.64	549.258	589.81	531.284	629.30	6388.1	721.83	1220.68	726.59	925.17
Specimen_001_B5_B05_P1.fcs	C5		2	Standard	1657.27	738.63	642.36	862.89	541.445	584.75	535.770	636.06	6386.4	726.61	1214.73	732.93	919.03
Specimen_001_B6_B06_P1.fcs	C5		3	Standard	1586.65	745.55	626.58	873.96	549.057	590.67	522.213	617.84	6429.8	711.88	1180.24	711.51	919.22
Specimen_001_B7_B07_P1.fcs	C6		1	Standard	6343.37	3128.19	2047.81	3858.76	2418.581	2352.73	2131.857	2235.76	27658.9	2778.61	4631.91	3024.54	3837.90
Specimen_001_B8_B08_P1.fcs	C6		2	Standard	6795.69	3215.94	2190.91	4020.32	2517.158	2397.85	2181.490	2406.52	29770.7	2853.37	4899.19	3035.80	3954.40
Specimen_001_B9_B09_P1.fcs	C6		3	Standard	6690.07	3243.18	2152.62	4085.98	2614.194	2449.03	2189.521	2381.17	30587.1	2896.32	4787.99	3105.90	3964.74
Specimen_001_B10_B10_P1.fcs	C7		1	Standard	26036.75	11829.16	13397.01	15288.99	8211.380	10937.10	10047.247	11275.01	76176.6	13500.12	21786.88	12598.82	15050.61
Specimen_001_B11_B11_P1.fcs	C7		2	Standard	24002.29	10811.21	11498.88	13839.84	7301.088	9974.90	9053.522	10232.02	71734.0	11980.65	20630.64	11762.68	14182.96
Specimen_001_B12_B12_P1.fcs	C7		3	Standard	26333.12	11769.51	12514.44	15282.08	7864.488	10691.48	9879.876	11030.01	84288.3	13196.70	21365.60	12160.94	14592.52
Specimen_001_C1_C01_P1.fcs	5′-ppp iHCV-EGFP-A120	1	1	Sample	123.75	5.44	7.23	3.39	1042.488	910.54	0.145	0.43	41.2	0.99	10.96	0.06	0.10
Specimen_001_C2_C02_P1.fcs	5′-ppp iHCV-EGFP-A120	1	2	Sample	159.96	4.85	6.09	3.16	1170.067	861.69	0.087	0.36	48.1	0.87	12.95	0.15	0.14
Specimen_001_C3_C03_P1.fcs	5′-ppp iHCV-EGFP-A120	1	3	Sample	115.46	5.03	7.23	3.50	960.608	1062.55	0.087	0.43	29.7	0.87	12.12	0.12	0.10
Specimen_001_C4_C04_P1.fcs	5′-CleaN3 iHCV-EGFP-A120	1	1	Sample	3.87	3.39	1.49	2.18	82.849	883.08	0.022	0.00	0.0	0.59	1.77	0.00	0.00
Specimen_001_C5_C05_P1.fcs	5′-CleaN3 iHCV-EGFP-A120	1	2	Sample	4.63	5.39	2.87	3.50	59.930	1095.60	0.070	0.10	0.3	0.83	1.52	0.00	0.00
Specimen_001_C6_C06_P1.fcs	5′-CleaN3 iHCV-EGFP-A120	1	3	Sample	7.42	4.94	3.14	4.17	66.104	1157.93	0.145	0.30	1.5	0.79	1.91	0.02	0.00
Specimen_001_C7_C07_P1.fcs	5′-AF647 iHCV-EGFP-A120	1	1	Sample	11.18	5.57	2.60	4.74	75.693	1191.29	0.145	0.16	1.2	1.48	2.17	0.00	0.00
Specimen_001_C8_C08_P1.fcs	5′-AF647 iHCV-EGFP-A120	1	2	Sample	11.18	4.94	3.14	4.51	85.265	1211.49	0.145	0.23	1.5	0.67	2.17	0.00	0.00
Specimen_001_C9_C09_P1.fcs	5′-AF647 iHCV-EGFP-A120	1	3	Sample	5.36	5.03	2.55	4.74	82.483	1257.80	0.022	0.10	0.6	0.87	2.04	0.06	0.00
Specimen_001_C10_C10_P1.fcs	5′-AF647 iHCV-EGFP-A120 (m1Ψ)	1	1	Sample	3.07	5.21	1.91	5.54	63.208	1225.66	0.070	0.10	0.9	1.48	2.17	0.06	0.00
Specimen_001_C11_C11_P1.fcs	5′-AF647 iHCV-EGFP-A120 (m1Ψ)	1	2	Sample	3.07	4.94	1.96	5.65	61.664	1224.64	0.053	0.16	0.1	1.15	1.91	0.12	0.00
Specimen_001_C12_C12_P1.fcs	5′-AF647 iHCV-EGFP-A120 (m1Ψ)	1	3	Sample	6.06	3.39	1.81	2.50	77.916	574.44	0.145	0.43	1.5	1.03	1.91	0.19	0.10
Specimen_001_D1_D01_P1.fcs	5′-AF647 iHCV-EGFP-A120 (m6A)	1	1	Sample	11.18	5.98	2.49	7.14	87.813	1220.65	0.087	0.23	1.5	1.65	2.71	0.06	0.00
Specimen_001_D2_D02_P1.fcs	5′-AF647 iHCV-EGFP-A120 (m6A)	1	2	Sample	8.71	5.57	1.91	7.72	102.891	1211.83	0.070	0.23	1.5	1.44	2.71	0.02	0.05
Specimen_001_D3_D03_P1.fcs	5′-AF647 iHCV-EGFP-A120 (m6A)	1	3	Sample	11.18	6.21	2.65	7.60	172.064	1270.65	0.070	0.23	2.7	1.36	3.84	0.06	0.00
Specimen_001_D4_D04_P1.fcs	5′-CleanCap EGFP-A120 (m1Ψ)	1	1	Sample	4.63	5.75	2.17	5.88	69.586	1166.23	0.087	0.30	1.2	1.36	2.58	0.11	0.10
Specimen_001_D5_D05_P1.fcs	5′-CleanCap EGFP-A120 (m1Ψ)	1	2	Sample	3.87	5.12	1.75	5.31	60.029	1122.77	0.070	0.16	0.9	1.03	2.04	0.15	0.00
Specimen_001_D6_D06_P1.fcs	5′-CleanCap EGFP-A120 (m1Ψ)	1	3	Sample	5.36	4.85	1.81	5.42	58.600	1159.72	0.145	0.30	1.5	0.95	1.77	0.09	0.25
Specimen_001_D7_D07_P1.fcs	5′-CleanCap EGFP-A120	1	1	Sample	11.18	4.48	2.71	4.17	93.863	1050.05	0.207	0.40	3.1	1.15	2.44	0.19	0.00
Specimen_001_D8_D08_P1.fcs	5′-CleanCap EGFP-A120	1	2	Sample	6.06	4.39	2.55	4.85	82.984	1143.16	0.037	0.04	1.2	0.91	2.44	0.12	0.00
Specimen_001_D9_D09_P1.fcs	5′-CleanCap EGFP-A120	1	3	Sample	5.36	4.12	2.12	4.85	74.675	1255.28	0.070	0.16	1.2	0.91	1.91	0.12	0.00
Specimen_001_D10_D10_P1.fcs	poly I:C	1	1	Sample	1062.26	8.37	13.50	46.04	396.089	421.31	0.087	104.91	1311.1	1.19	496.09	0.29	0.00
Specimen_001_D11_D11_P1.fcs	poly I:C	1	2	Sample	956.88	9.35	14.09	41.15	361.917	378.05	0.053	103.11	1259.9	0.99	420.33	0.29	0.00
Specimen_001_D12_D12_P1.fcs	poly I:C	1	3	Sample	878.60	8.63	17.15	47.90	388.669	390.54	0.070	101.47	1192.8	1.19	408.52	0.32	0.10
Specimen_001_E1_E01_P1.fcs	mock electroporation	1	1	Sample	6.75	4.94	2.49	3.95	76.078	973.88	0.125	0.30	1.5	1.36	2.58	0.29	0.17
Specimen_001_E2_E02_P1.fcs	mock electroporation	1	2	Sample	6.06	4.48	2.02	3.50	63.861	819.31	0.228	0.71	2.3	1.29	2.58	0.29	0.32
Specimen_001_E3_E03_P1.fcs	mock electroporation	1	3	Sample	6.06	3.94	1.91	3.50	73.343	868.52	0.106	0.30	1.5	0.95	1.91	0.19	0.25

## Sheet: MFI
well	sample	dilution	replicate	sample_type	IFN-λ1 (A3)	IL-1β (A4)	IL-6 (A5)	TNF-α (A6)	IP-10 (A7)	IL-8 (A10)	IL-12p70 (B2)	IFN-α2 (B3)	IFN-λ2 (B4)	GM-CSF (B5)	IFN-β (B6)	IL-10 (B7)	IFN-γ (B9)
Specimen_001_A1_A01_P1.fcs	C0		1	Standard	55	52	128	50	189	65	55	75	67	108	136	181	115
Specimen_001_A2_A02_P1.fcs	C0		2	Standard	55	53	129	50	185	64	54	75	66	106	135	182	115
Specimen_001_A3_A03_P1.fcs	C0		3	Standard	55	54	129	50	187	65	56	75	67	108	136	179	113
Specimen_001_A4_A04_P1.fcs	C1		1	Standard	66	86	171	81	203	130	123	99	109	168	162	247	162
Specimen_001_A5_A05_P1.fcs	C1		2	Standard	63	83	171	80	202	126	129	102	110	170	163	253	165
Specimen_001_A6_A06_P1.fcs	C1		3	Standard	62	83	168	79	199	123	126	101	110	169	163	251	162
Specimen_001_A7_A07_P1.fcs	C2		1	Standard	94	185	289	181	254	300	345	179	266	346	240	455	295
Specimen_001_A8_A08_P1.fcs	C2		2	Standard	94	190	294	187	253	315	352	187	271	362	247	460	302
Specimen_001_A9_A09_P1.fcs	C2		3	Standard	92	185	288	182	251	307.5	351	186	271	357	250	461	301
Specimen_001_A10_A10_P1.fcs	C3		1	Standard	324	671	845	654	713	1141	1327	591	1206.5	1182	614	1357	918
Specimen_001_A11_A11_P1.fcs	C3		2	Standard	327	652	810	633	696	1099	1273	554	1145	1127	597	1335	867
Specimen_001_A12_A12_P1.fcs	C3		3	Standard	311	629	785	593	679	1046.5	1272	544	1114	1135	594	1315	869
Specimen_001_B1_B01_P1.fcs	C4		1	Standard	1756	2771	2799	2374	4523	4008	4779	2004	6582	4110	2026	4618	3287
Specimen_001_B2_B02_P1.fcs	C4		2	Standard	1923.5	2783	2881	2413.5	4688	4070	4777.5	2035	6595	4134	2061	4668	3307
Specimen_001_B3_B03_P1.fcs	C4		3	Standard	1854	2687	2723	2320	4656	3847	4602	1930	6385	3957.5	1973	4463	3203
Specimen_001_B4_B04_P1.fcs	C5		1	Standard	11002	12023.5	9083.5	8899	25463	11912	16102	7918.5	31605	12817	7415.5	15972	12789.5
Specimen_001_B5_B05_P1.fcs	C5		2	Standard	10957	11922	9099.5	8738	25111.5	11835.5	16216	7997	31598	12883	7380	16092	12711
Specimen_001_B6_B06_P1.fcs	C5		3	Standard	10458	12029	8923	8838.5	25454	11925	15870.5	7785	31775	12679	7174	15685.5	12713.5
Specimen_001_B7_B07_P1.fcs	C6		1	Standard	34201.5	40044	20598.5	28073	67267	29001	45020	22774	74448	31851	25436	47394.5	41341
Specimen_001_B8_B08_P1.fcs	C6		2	Standard	35724	40839.5	21471.5	28834	68325	29299	45683.5	24026	76505.5	32335	26669.5	47510	42233.5
Specimen_001_B9_B09_P1.fcs	C6		3	Standard	35376	41084	21241.5	29138	69315	29632	45790	23843	77253	32609	26159	48223.5	42312
Specimen_001_B10_B10_P1.fcs	C7		1	Standard	66452	89093	51300	59610	92973	56724	102103	60227	98991.5	65545	79213	103535	95166
Specimen_001_B11_B11_P1.fcs	C7		2	Standard	64676	85157.5	48465	56986	91120.5	54934	97606.5	57473	97785	62786	76580	100384	92317
Specimen_001_B12_B12_P1.fcs	C7		3	Standard	66697	88870	50032.5	59598	92307	56282	101373	59599.5	100950	65019	78264	101908	93678
Specimen_001_C1_C01_P1.fcs	5′-ppp iHCV-EGFP-A120	1	1	Sample	390	113.5	259	82	43087	16250	62	80	147	130	207	179	115
Specimen_001_C2_C02_P1.fcs	5′-ppp iHCV-EGFP-A120	1	2	Sample	537	107	239	80	46491	15646.5	59	79	160	127	219	182	115.5
Specimen_001_C3_C03_P1.fcs	5′-ppp iHCV-EGFP-A120	1	3	Sample	359	109	259	83	40694	18022	59	80	126	127	214	181	115
Specimen_001_C4_C04_P1.fcs	5′-CleaN3 iHCV-EGFP-A120	1	1	Sample	59	91	155	71	2109	15913	55	71	65	120	146	172	108
Specimen_001_C5_C05_P1.fcs	5′-CleaN3 iHCV-EGFP-A120	1	2	Sample	60	113	181	83	1336	18388	58	75	67	126	144	176	109
Specimen_001_C6_C06_P1.fcs	5′-CleaN3 iHCV-EGFP-A120	1	3	Sample	64	108	186	89	1529	19061	62	78	71	125	147	178	109
Specimen_001_C7_C07_P1.fcs	5′-AF647 iHCV-EGFP-A120	1	1	Sample	70	115	176	94	1851.5	19412.5	62	76	70	142	149	175	110
Specimen_001_C8_C08_P1.fcs	5′-AF647 iHCV-EGFP-A120	1	2	Sample	70	108	186	92	2199	19622.5	62	77	71	122	149	175	111
Specimen_001_C9_C09_P1.fcs	5′-AF647 iHCV-EGFP-A120	1	3	Sample	61	109	175	94	2095.5	20096	55	75	68	127	148	179	111
Specimen_001_C10_C10_P1.fcs	5′-AF647 iHCV-EGFP-A120 (m1Ψ)	1	1	Sample	58	111	163	101	1437	19768.5	58	75	69	142	149	179	111
Specimen_001_C11_C11_P1.fcs	5′-AF647 iHCV-EGFP-A120 (m1Ψ)	1	2	Sample	58	108	164	102	1389	19758	57	76	66	134	147	181	114
Specimen_001_C12_C12_P1.fcs	5′-AF647 iHCV-EGFP-A120 (m1Ψ)	1	3	Sample	62	91	161	74	1930	11678.5	62	80	71	131	147	183	115
Specimen_001_D1_D01_P1.fcs	5′-AF647 iHCV-EGFP-A120 (m6A)	1	1	Sample	70	119.5	174	115	2295.5	19717	59	77	71	146	153	179	111
Specimen_001_D2_D02_P1.fcs	5′-AF647 iHCV-EGFP-A120 (m6A)	1	2	Sample	66	115	163	120	2898	19626	58	77	71	141	153	178	114.5
Specimen_001_D3_D03_P1.fcs	5′-AF647 iHCV-EGFP-A120 (m6A)	1	3	Sample	70	122	177	119	6162.5	20225.5	58	77	74	139	161	179	114
Specimen_001_D4_D04_P1.fcs	5′-CleanCap EGFP-A120 (m1Ψ)	1	1	Sample	60	117	168	104	1643	19149	59	78	70	139	152	180.5	115
Specimen_001_D5_D05_P1.fcs	5′-CleanCap EGFP-A120 (m1Ψ)	1	2	Sample	59	110	160	99	1339	18684	58	76	69	131	148	182	112
Specimen_001_D6_D06_P1.fcs	5′-CleanCap EGFP-A120 (m1Ψ)	1	3	Sample	61	107	161	100	1296	19080	62	78	71	129	146	180	117
Specimen_001_D7_D07_P1.fcs	5′-CleanCap EGFP-A120	1	1	Sample	70	103	178	89	2531	17882	65	79.5	75	134	151	183	114
Specimen_001_D8_D08_P1.fcs	5′-CleanCap EGFP-A120	1	2	Sample	62	102	175	95	2114	18903.5	56	74	70	128	151	181	114
Specimen_001_D9_D09_P1.fcs	5′-CleanCap EGFP-A120	1	3	Sample	61	99	167	95	1816	20070.5	58	76	70	128	147	181	114
Specimen_001_D10_D10_P1.fcs	poly I:C	1	1	Sample	6623	146	367	471	18100.5	9186	59	1347	5564	135	3035	186	114
Specimen_001_D11_D11_P1.fcs	poly I:C	1	2	Sample	5835.5	157	377	424	16329.5	8419.5	57	1324	5279.5	130	2578	186	112
Specimen_001_D12_D12_P1.fcs	poly I:C	1	3	Sample	5251	149	429	489	17719.5	8644	58	1303	4910.5	135	2507	187	115
Specimen_001_E1_E01_P1.fcs	mock electroporation	1	1	Sample	63	108	174	87	1865	17007	61	78	71	139	152	186	116
Specimen_001_E2_E02_P1.fcs	mock electroporation	1	2	Sample	62	103	165	83	1457.5	15108	66	84	73	137.5	152	186	118
Specimen_001_E3_E03_P1.fcs	mock electroporation	1	3	Sample	62	97	163	83	1770	15732	60	78	71	129	147	183	117

## Sheet: Counts
well	sample	dilution	replicate	sample_type	IFN-λ1 (A3)	IL-1β (A4)	IL-6 (A5)	TNF-α (A6)	IP-10 (A7)	IL-8 (A10)	IL-12p70 (B2)	IFN-α2 (B3)	IFN-λ2 (B4)	GM-CSF (B5)	IFN-β (B6)	IL-10 (B7)	IFN-γ (B9)
Specimen_001_A1_A01_P1.fcs	C0		1	Standard	1897	2336	2150	2286	2293	1859	2012	2352	2401	2276	2357	2467	2254
Specimen_001_A2_A02_P1.fcs	C0		2	Standard	2154	2487	2430	2392	2510	2014	2104	2341	2555	2446	2434	2734	2633
Specimen_001_A3_A03_P1.fcs	C0		3	Standard	1785	2103	2173	2163	2114	1763	1961	2239	2480	2264	2445	2520	2406
Specimen_001_A4_A04_P1.fcs	C1		1	Standard	1661	2071	2308	2058	2110	1842	2033	2377	2497	2271	2408	2530	2351
Specimen_001_A5_A05_P1.fcs	C1		2	Standard	2088	2450	2511	2288	2422	1982	2033	2359	2539	2392	2450	2689	2522
Specimen_001_A6_A06_P1.fcs	C1		3	Standard	2065	2481	2557	2556	2600	2018	2128	2401	2644	2485	2641	2703	2643
Specimen_001_A7_A07_P1.fcs	C2		1	Standard	2199	2498	2544	2450	2580	2041	2070	2472	2625	2436	2703	2780	2565
Specimen_001_A8_A08_P1.fcs	C2		2	Standard	1998	2163	2200	2100	2237	1799	1956	2170	2443	2157	2175	2251	2355
Specimen_001_A9_A09_P1.fcs	C2		3	Standard	1578	1845	2015	1931	2045	1764	1906	1970	2246	1998	1872	2066	2144
Specimen_001_A10_A10_P1.fcs	C3		1	Standard	1893	2173	2073	1991	2148	1809	1932	2065	2342	2206	2030	2185	2202
Specimen_001_A11_A11_P1.fcs	C3		2	Standard	2037	2250	2159	2191	2317	1814	2144	2620	2681	2478	2581	2857	2600
Specimen_001_A12_A12_P1.fcs	C3		3	Standard	1851	2124	2043	2092	2162	1732	1825	2017	2260	2007	1918	1977	2064
Specimen_001_B1_B01_P1.fcs	C4		1	Standard	1590	2085	2023	2106	2076	1750	1986	2328	2405	2385	2298	2340	2462
Specimen_001_B2_B02_P1.fcs	C4		2	Standard	2308	2695	2559	2622	2752	2173	2130	2489	2754	2496	2641	2775	2615
Specimen_001_B3_B03_P1.fcs	C4		3	Standard	2238	2447	2621	2563	2532	2216	2028	2455	2699	2378	2481	2767	2482
Specimen_001_B4_B04_P1.fcs	C5		1	Standard	2331	2740	2718	2574	2683	2321	2272	2512	2731	2448	2550	2918	2706
Specimen_001_B5_B05_P1.fcs	C5		2	Standard	2322	2669	2812	2636	2756	2334	2227	2706	2809	2688	2748	3117	2753
Specimen_001_B6_B06_P1.fcs	C5		3	Standard	1929	2262	2385	2302	2322	2129	2114	2386	2615	2491	2502	2794	2528
Specimen_001_B7_B07_P1.fcs	C6		1	Standard	2174	2559	2520	2451	2506	2119	2018	2221	2602	2364	2441	2554	2502
Specimen_001_B8_B08_P1.fcs	C6		2	Standard	2016	2552	2518	2397	2315	2034	2190	2279	2568	2351	2474	2782	2630
Specimen_001_B9_B09_P1.fcs	C6		3	Standard	2014	2439	2380	2269	2152	1963	2067	2434	2650	2433	2626	2670	2551
Specimen_001_B10_B10_P1.fcs	C7		1	Standard	1681	2036	1922	2065	1633	1635	2091	2397	2514	2435	2544	2729	2526
Specimen_001_B11_B11_P1.fcs	C7		2	Standard	1817	2134	1978	2289	1890	1739	2258	2431	2653	2525	2606	2754	2602
Specimen_001_B12_B12_P1.fcs	C7		3	Standard	1679	2007	1794	2300	1761	1529	2091	2224	2557	2447	2373	2474	2392
Specimen_001_C1_C01_P1.fcs	5′-ppp iHCV-EGFP-A120	1	1	Sample	1664	2246	1963	2191	2188	2018	1307	1616	2009	1693	1699	1629	1679
Specimen_001_C2_C02_P1.fcs	5′-ppp iHCV-EGFP-A120	1	2	Sample	2119	2735	2701	2666	2825	2356	2354	2429	2841	2569	2749	2870	2800
Specimen_001_C3_C03_P1.fcs	5′-ppp iHCV-EGFP-A120	1	3	Sample	2012	2518	2465	2478	2657	2229	1997	2254	2545	2204	2404	2521	2408
Specimen_001_C4_C04_P1.fcs	5′-CleaN3 iHCV-EGFP-A120	1	1	Sample	2206	2498	2568	2469	2559	2175	2176	2428	2629	2392	2583	2720	2558
Specimen_001_C5_C05_P1.fcs	5′-CleaN3 iHCV-EGFP-A120	1	2	Sample	1774	2352	2316	2285	2246	2021	2149	2298	2561	2497	2511	2817	2606
Specimen_001_C6_C06_P1.fcs	5′-CleaN3 iHCV-EGFP-A120	1	3	Sample	2191	2399	2592	2482	2584	2135	2188	2294	2639	2352	2505	2730	2455
Specimen_001_C7_C07_P1.fcs	5′-AF647 iHCV-EGFP-A120	1	1	Sample	1929	2383	2544	2361	2376	2176	2055	2201	2496	2303	2516	2540	2411
Specimen_001_C8_C08_P1.fcs	5′-AF647 iHCV-EGFP-A120	1	2	Sample	2051	2480	2629	2527	2658	2266	2221	2386	2689	2411	2682	2730	2546
Specimen_001_C9_C09_P1.fcs	5′-AF647 iHCV-EGFP-A120	1	3	Sample	2025	2350	2376	2444	2350	2137	2054	2346	2699	2451	2556	2697	2527
Specimen_001_C10_C10_P1.fcs	5′-AF647 iHCV-EGFP-A120 (m1Ψ)	1	1	Sample	1486	1939	1819	1990	1764	1674	1607	1748	2246	1863	1824	2064	1993
Specimen_001_C11_C11_P1.fcs	5′-AF647 iHCV-EGFP-A120 (m1Ψ)	1	2	Sample	1360	2170	1795	2225	1767	1929	1405	1894	2339	2021	1643	1801	2093
Specimen_001_C12_C12_P1.fcs	5′-AF647 iHCV-EGFP-A120 (m1Ψ)	1	3	Sample	1778	2091	1804	2152	1937	1794	1500	1812	2208	1855	1741	1859	1866
Specimen_001_D1_D01_P1.fcs	5′-AF647 iHCV-EGFP-A120 (m6A)	1	1	Sample	1525	2354	1940	2371	2078	2057	1668	2017	2619	2322	2064	2132	2357
Specimen_001_D2_D02_P1.fcs	5′-AF647 iHCV-EGFP-A120 (m6A)	1	2	Sample	1666	2306	2283	2265	2293	2007	2108	2258	2544	2355	2550	2688	2514
Specimen_001_D3_D03_P1.fcs	5′-AF647 iHCV-EGFP-A120 (m6A)	1	3	Sample	1718	2502	2448	2480	2352	2228	2127	2255	2622	2324	2492	2763	2642
Specimen_001_D4_D04_P1.fcs	5′-CleanCap EGFP-A120 (m1Ψ)	1	1	Sample	1306	1868	1776	1886	1716	1734	1794	2077	2500	2175	2222	2392	2345
Specimen_001_D5_D05_P1.fcs	5′-CleanCap EGFP-A120 (m1Ψ)	1	2	Sample	2103	2629	2699	2663	2609	2293	2394	2456	2683	2605	2753	2842	2738
Specimen_001_D6_D06_P1.fcs	5′-CleanCap EGFP-A120 (m1Ψ)	1	3	Sample	1919	2407	2379	2296	2213	1924	2033	2371	2583	2366	2457	2701	2415
Specimen_001_D7_D07_P1.fcs	5′-CleanCap EGFP-A120	1	1	Sample	1797	2346	2358	2323	2165	2057	1842	2016	2402	2160	2246	2477	2241
Specimen_001_D8_D08_P1.fcs	5′-CleanCap EGFP-A120	1	2	Sample	1992	2379	2456	2492	2420	2020	1927	2164	2577	2174	2358	2507	2370
Specimen_001_D9_D09_P1.fcs	5′-CleanCap EGFP-A120	1	3	Sample	1883	2395	2485	2372	2457	2092	2096	2188	2577	2349	2400	2565	2376
Specimen_001_D10_D10_P1.fcs	poly I:C	1	1	Sample	1915	2465	2548	2412	2432	2169	2115	2240	2738	2322	2448	2723	2468
Specimen_001_D11_D11_P1.fcs	poly I:C	1	2	Sample	1888	2372	2321	2288	2570	2084	2126	2417	2696	2436	2491	2686	2488
Specimen_001_D12_D12_P1.fcs	poly I:C	1	3	Sample	1797	2212	2265	2264	2210	1961	1673	2007	2334	1965	1894	2006	1992
Specimen_001_E1_E01_P1.fcs	mock electroporation	1	1	Sample	1517	2305	1840	2388	2020	1947	1604	2063	2579	2153	1935	2034	2312
Specimen_001_E2_E02_P1.fcs	mock electroporation	1	2	Sample	947	1531	1277	1718	1284	1477	674	1207	1428	1186	943	952	1174
Specimen_001_E3_E03_P1.fcs	mock electroporation	1	3	Sample	2180	2689	2784	2705	2642	2374	2230	2729	2878	2653	2707	2951	2734
