# Supplementary material for: Enhancing cap-independent translation of linear mRNA
Source: Nat Commun. 2025 Oct 16;16:9205. doi: 10.1038/s41467-025-64257-6 (PMC12532787; doi:10.1038/s41467-025-64257-6)
Supplement: Supplementary file 11 — Source Data [file 41467_2025_64257_MOESM11_ESM.zip › Source Data/Figure 4/internal mod comparison.xlsx]

## Sheet: HEK293 - raw data
mock transfection						5′-AF647 iHCV-EGFP-A120, no internal modification															5′-AF647 iHCV-EGFP-A120, 100% m1Ψ															5′-AF647 iHCV-EGFP-A120, 5% m6A
replicate 1		replicate 2		replicate 3		replicate 1					replicate 2					replicate 3					replicate 1					replicate 2					replicate 3					replicate 1					replicate 2					replicate 3
EGFP fluorescence	mCherry fluorescence	EGFP fluorescence	mCherry fluorescence	EGFP fluorescence	mCherry fluorescence	EGFP fluorescence	mCherry fluorescence	EGFP fluorescence-background	mCherry fluorescence-background	EGFP/mCherry	EGFP fluorescence	mCherry fluorescence	EGFP fluorescence-background	mCherry fluorescence-background	EGFP/mCherry	EGFP fluorescence	mCherry fluorescence	EGFP fluorescence-background	mCherry fluorescence-background	EGFP/mCherry	EGFP fluorescence	mCherry fluorescence	EGFP fluorescence-background	mCherry fluorescence-background	EGFP/mCherry	EGFP fluorescence	mCherry fluorescence	EGFP fluorescence-background	mCherry fluorescence-background	EGFP/mCherry	EGFP fluorescence	mCherry fluorescence	EGFP fluorescence-background	mCherry fluorescence-background	EGFP/mCherry	EGFP fluorescence	mCherry fluorescence	EGFP fluorescence-background	mCherry fluorescence-background	EGFP/mCherry	EGFP fluorescence	mCherry fluorescence	EGFP fluorescence-background	mCherry fluorescence-background	EGFP/mCherry	EGFP fluorescence	mCherry fluorescence	EGFP fluorescence-background	mCherry fluorescence-background
11.36	30.1	-1.42	0	-7.81	1.72	741.95	10389.7	734.85	10375.1	0.0708284	136.32	644.14	128.51	629.52	0.20414	203.06	1524.78	195.96	1511.02	0.129687	300.33	2239.44	293.23	2224.82	0.131799	-4.97	300.14	-12.78	285.52	-0.0447604	825.73	7491.46	818.63	7477.7	0.109476	1182.86	9522.78	1175.76	9508.16	0.123658	456.53	6565.24	448.72	6550.62	0.0685004	-4.26	147.06	-11.36	133.3
22.01	-12.9	-2.13	-10.32	8.52	38.7	161.88	1150.68	154.78	1136.06	0.136243	1118.96	9718	1111.15	9703.38	0.114512	2617.06	25133.5	2609.96	25119.7	0.103901	180.34	2312.54	173.24	2297.92	0.0753899	567.29	13494.3	559.48	13479.7	0.0415054	502.68	3460.64	495.58	3446.88	0.143776	335.12	2280.72	328.02	2266.1	0.144751	896.73	12040	888.92	12025.4	0.0739203	394.76	6646.08	387.66	6632.32
18.46	33.54	8.52	-7.74	14.2	-8.6	4229.47	20302.9	4222.37	20288.3	0.208119	3901.45	26110.5	3893.64	26095.9	0.149205	26.98	233.06	19.88	219.3	0.0906521	580.78	2838.86	573.68	2824.24	0.203127	3888.67	22143.3	3880.86	22128.7	0.175377	50.41	241.66	43.31	227.9	0.190039	205.19	1136.06	198.09	1121.44	0.176639	12056.5	36010.8	12048.7	35996.2	0.334721	83.07	210.7	75.97	196.94
19.17	14.62	-2.84	-22.36	-2.84	-3.44	1229.72	5368.12	1222.62	5353.5	0.228378	975.54	3997.28	967.73	3982.66	0.242986	42.6	655.32	35.5	641.56	0.0553339	237.14	5488.52	230.04	5473.9	0.0420249	2267.74	17386.6	2259.93	17372	0.130091	403.28	2125.06	396.18	2111.3	0.187647	667.4	5162.58	660.3	5147.96	0.128264	2976.32	25859.3	2968.51	25844.7	0.11486	5146.08	10242.6	5138.98	10228.8
15.62	27.52	-21.3	17.2	-8.52	52.46	52.54	669.94	45.44	655.32	0.0693402	167.56	2225.68	159.75	2211.06	0.0722504	200.22	1437.06	193.12	1423.3	0.135685	4470.87	22832.1	4463.77	22817.5	0.195629	428.13	3900.1	420.32	3885.48	0.108177	294.65	2539.58	287.55	2525.82	0.113844	6950.9	19154.8	6943.8	19140.2	0.362787	43.31	129	35.5	114.38	0.310369	3440.66	14191.7	3433.56	14177.9
0	9.46	-20.59	-12.04	30.53	10.32	204.48	1844.7	197.38	1830.08	0.107853	1154.46	7180.14	1146.65	7165.52	0.160023	3043.77	21727	3036.67	21713.2	0.139853	1782.1	7294.52	1775	7279.9	0.243822	73.13	1250.44	65.32	1235.82	0.0528556	250.63	1523.06	243.53	1509.3	0.161353	4025.7	40216.2	4018.6	40201.6	0.0999612	1208.42	14188.3	1200.61	14173.7	0.084707	128.51	421.4	121.41	407.64
21.3	-27.52	10.65	66.22	19.17	-6.88	2029.89	13206.2	2022.79	13191.6	0.153339	1919.13	12900	1911.32	12885.4	0.148332	13196.8	34629.6	13189.7	34615.8	0.381031	22.01	802.38	14.91	787.76	0.0189271	2061.13	19024.1	2053.32	19009.5	0.108016	137.03	3276.6	129.93	3262.84	0.0398211	66.03	833.34	58.93	818.72	0.0719782	3808.44	19198.6	3800.63	19184	0.198115	3060.1	15519.6	3053	15505.8
5.68	8.6	-7.1	3.44	12.78	-2.58	272.64	2306.52	265.54	2291.9	0.11586	3982.39	19351.7	3974.58	19337.1	0.205542	829.28	10480	822.18	10466.2	0.0785554	625.51	5565.06	618.41	5550.44	0.111416	621.96	12100.2	614.15	12085.6	0.0508168	682.31	8815.86	675.21	8802.1	0.0767101	718.52	6764.76	711.42	6750.14	0.105393	725.62	6514.5	717.81	6499.88	0.110434	269.09	1483.5	261.99	1469.74
7.1	12.04	-0.71	20.64	9.94	26.66	136.32	1193.68	129.22	1179.06	0.109596	284	3117.5	276.19	3102.88	0.0890109	236.43	2390.8	229.33	2377.04	0.0964771	209.45	5379.3	202.35	5364.68	0.0377189	17.04	248.54	9.23	233.92	0.0394579	3380.31	12279.1	3373.21	12265.3	0.27502	1390.89	10951.2	1383.79	10936.6	0.126529	7014.09	39327.8	7006.28	39313.2	0.178217	16.33	129.86	9.23	116.1
-19.88	0.86	-2.84	4.3	14.2	21.5	457.24	5995.06	450.14	5980.44	0.0752687	555.22	4049.74	547.41	4035.12	0.135661	239.27	1542.84	232.17	1529.08	0.151836	5784.37	29922	5777.27	29907.4	0.193172	888.92	3343.68	881.11	3329.06	0.264672	1845.29	14046.4	1838.19	14032.6	0.130994	5.68	1247.86	-1.42	1233.24	-0.00115144	6940.25	32763.4	6932.44	32748.8	0.211685	-11.36	118.68	-18.46	104.92
-8.52	12.9	18.46	36.12	2.13	59.34	2.13	540.94	-4.97	526.32	-0.00944292	7058.82	32570.8	7051.01	32556.2	0.21658	198.8	1220.34	191.7	1206.58	0.158879	1521.53	7163.8	1514.43	7149.18	0.211833	1496.68	14469.5	1488.87	14454.9	0.103001	259.86	4706.78	252.76	4693.02	0.0538587	842.06	7024.48	834.96	7009.86	0.119112	1602.47	9380.02	1594.66	9365.4	0.170271	1117.54	5675.14	1110.44	5661.38
16.33	19.78	5.68	9.46	-17.04	12.9	802.3	9891.72	795.2	9877.1	0.0805095	2481.45	16742.5	2473.64	16727.9	0.147875	2266.32	15018.2	2259.22	15004.4	0.15057	3258.19	20578.9	3251.09	20564.3	0.158094	1361.07	7188.74	1353.26	7174.12	0.188631	198.8	2064.86	191.7	2051.1	0.093462	261.99	976.1	254.89	961.48	0.265102	670.24	5680.3	662.43	5665.68	0.11692	2044.09	22333.3	2036.99	22319.5
22.72	37.84	6.39	24.94	27.69	24.08	592.85	10586.6	585.75	10572	0.0554059	155.49	1273.66	147.68	1259.04	0.117296	3951.15	24649.3	3944.05	24635.5	0.160096	827.86	4139.18	820.76	4124.56	0.198993	9.23	116.1	1.42	101.48	0.0139929	516.17	3403.88	509.07	3390.12	0.150163	1240.37	13861.5	1233.27	13846.9	0.0890648	1319.18	5111.84	1311.37	5097.22	0.257272	6632.82	25259.1	6625.72	25245.3
-3.55	12.04	-3.55	7.74	22.01	2.58	448.01	9556.32	440.91	9541.7	0.0462087	75.97	764.54	68.16	749.92	0.0908897	446.59	1515.32	439.49	1501.56	0.292689	1954.63	11616	1947.53	11601.4	0.167871	-1.42	208.98	-9.23	194.36	-0.0474892	231.46	4813.42	224.36	4799.66	0.046745	24.85	181.46	17.75	166.84	0.106389	4225.21	23163.2	4217.4	23148.6	0.182188	711.42	1962.52	704.32	1948.76
10.65	18.06	12.78	-21.5	3.55	80.84	1230.43	5049.92	1223.33	5035.3	0.242951	2827.93	33137.5	2820.12	33122.9	0.0851411	13376.4	40457	13369.3	40443.2	0.330569	658.88	11383.8	651.78	11369.2	0.0573287	1405.8	5570.22	1397.99	5555.6	0.251636	1723.17	13587.1	1716.07	13573.3	0.126429	8507.93	31216.3	8500.83	31201.7	0.272448	1111.86	5341.46	1104.05	5326.84	0.207262	83.78	289.82	76.68	276.06
-17.04	0	-24.85	-32.68	7.81	26.66	374.88	3641.24	367.78	3626.62	0.101411	447.3	6765.62	439.49	6751	0.0651	671.66	8996.46	664.56	8982.7	0.0739822	520.43	7850.08	513.33	7835.46	0.0655137	-14.91	1941.88	-22.72	1927.26	-0.0117888	92.3	668.22	85.2	654.46	0.130184	3819.8	19049	3812.7	19034.4	0.200306	192.41	1876.52	184.6	1861.9	0.099146	5557.88	20940.1	5550.78	20926.3
4.26	83.42	-3.55	12.04	-15.62	58.48	1399.41	11741.6	1392.31	11727	0.118727	485.64	8840.8	477.83	8826.18	0.0541378	587.17	5839.4	580.07	5825.64	0.0995719	136.32	2542.16	129.22	2527.54	0.0511248	6363.73	37449.6	6355.92	37435	0.169786	1242.5	9606.2	1235.4	9592.44	0.128789	575.1	12709.1	568	12694.5	0.0447439	1089.85	6388.94	1082.04	6374.32	0.16975	59.64	1123.16	52.54	1109.4
-12.78	31.82	1.42	37.84	7.1	55.9	3202.1	16563.6	3195	16549	0.193063	607.76	13753.1	599.95	13738.5	0.0436693	500.55	4318.92	493.45	4305.16	0.114618	237.85	4313.76	230.75	4299.14	0.0536735	1300.01	7586.92	1292.2	7572.3	0.170648	5173.77	25651.2	5166.67	25637.4	0.201528	3652.24	20159.3	3645.14	20144.7	0.180948	1096.95	7986.82	1089.14	7972.2	0.136617	116.44	800.66	109.34	786.9
22.01	6.88	25.56	11.18	2.13	30.96	171.82	2394.24	164.72	2379.62	0.0692211	391.92	8324.8	384.11	8310.18	0.0462216	1067.84	7291.94	1060.74	7278.18	0.145742	844.19	5434.34	837.09	5419.72	0.154453	659.59	4795.36	651.78	4780.74	0.136335	232.88	4153.8	225.78	4140.04	0.0545357	1267.35	13554.5	1260.25	13539.9	0.0930769	986.9	8302.44	979.09	8287.82	0.118136	231.46	2863.8	224.36	2850.04
-6.39	42.14	14.91	17.2	-7.81	41.28	313.11	5379.3	306.01	5364.68	0.0570416	8.52	379.26	0.71	364.64	0.00194713	1232.56	7704.74	1225.46	7690.98	0.159337	2808.76	25613.4	2801.66	25598.8	0.109445	1218.36	12482	1210.55	12467.4	0.0970974	9.23	533.2	2.13	519.44	0.00410057	629.06	6490.42	621.96	6475.8	0.0960437	6675.42	27517.4	6667.61	27502.8	0.242434	199.51	2012.4	192.41	1998.64
0.71	18.92	3.55	43.86	21.3	38.7	2159.11	16301.3	2152.01	16286.7	0.132133	732.72	10113.6	724.91	10099	0.0717805	5775.14	23750.6	5768.04	23736.8	0.242999	967.02	9491.82	959.92	9477.2	0.101287	629.06	5719	621.25	5704.38	0.108908	1178.6	10600.4	1171.5	10586.6	0.110658	231.46	941.7	224.36	927.08	0.242007	1427.1	4654.32	1419.29	4639.7	0.305901	325.89	1305.48	318.79	1291.72
23.43	3.44	18.46	30.1	-2.13	-32.68	4733.57	13541.6	4726.47	13527	0.349411	1935.46	16684	1927.65	16669.4	0.11564	1102.63	8171.72	1095.53	8157.96	0.13429	225.78	3534.6	218.68	3519.98	0.0621254	308.14	9159	300.33	9144.38	0.0328431	270.51	9623.4	263.41	9609.64	0.027411	556.64	4379.12	549.54	4364.5	0.125911	141.29	794.64	133.48	780.02	0.171124	385.53	1156.7	378.43	1142.94
-4.97	11.18	5.68	14.62	4.97	28.38	612.02	7254.96	604.92	7240.34	0.0835486	4781.14	21561.1	4773.33	21546.5	0.221536	1008.91	11578.2	1001.81	11564.4	0.0866285	746.21	4434.16	739.11	4419.54	0.167237	1992.97	8202.68	1985.16	8188.06	0.242446	1704	10015.6	1696.9	10001.8	0.169659	1681.28	10246.9	1674.18	10232.3	0.163617	3931.98	23767	3924.17	23752.4	0.165212	106.5	538.36	99.4	524.6
-5.68	27.52	-8.52	22.36	-29.11	13.76	1174.34	14273.4	1167.24	14258.8	0.0818611	39.05	391.3	31.24	376.68	0.0829351	538.18	5431.76	531.08	5418	0.0980214	413.22	4056.62	406.12	4042	0.100475	165.43	4561.44	157.62	4546.82	0.034666	765.38	9559.76	758.28	9546	0.0794343	39.76	205.54	32.66	190.92	0.171066	11550.3	29490.3	11542.5	29475.7	0.391594	4.97	839.36	-2.13	825.6
0.71	38.7	4.97	14.62	-9.23	-12.04	859.81	11268.6	852.71	11254	0.0757696	933.65	6557.5	925.84	6542.88	0.141503	2619.19	8593.12	2612.09	8579.36	0.304462	768.93	10535	761.83	10520.4	0.0724147	1428.52	11169.7	1420.71	11155.1	0.12736	34.08	176.3	26.98	162.54	0.16599	132.06	2256.64	124.96	2242.02	0.0557355	541.73	10800.7	533.92	10786.1	0.0495008	6279.24	6735.52	6272.14	6721.76
-26.98	51.6	14.2	7.74	22.01	-11.18	2279.1	9429.9	2272	9415.28	0.24131	681.6	9152.98	673.79	9138.36	0.073732	269.8	5327.7	262.7	5313.94	0.049436	1260.96	4939.84	1253.86	4925.22	0.254579	805.14	11001.1	797.33	10986.5	0.0725737	1530.76	8624.08	1523.66	8610.32	0.176957	967.02	7351.28	959.92	7336.66	0.130839	1231.14	9059.24	1223.33	9044.62	0.135255	1831.8	14775.7	1824.7	14761.9
17.04	4.3	0	5.16	-1.42	-5.16	691.54	12058.9	684.44	12044.3	0.056827	516.88	6437.96	509.07	6423.34	0.0792532	386.24	5526.36	379.14	5512.6	0.068777	943.59	14633.8	936.49	14619.2	0.064059	654.62	8330.82	646.81	8316.2	0.0777771	275.48	4531.34	268.38	4517.58	0.0594079	1028.79	4631.1	1021.69	4616.48	0.221314	167.56	361.2	159.75	346.58	0.460933	144.13	779.16	137.03	765.4
14.2	-7.74	-0.71	-2.58	4.26	-10.32	103.66	1228.08	96.56	1213.46	0.0795741	1720.33	10305.4	1712.52	10290.8	0.166413	2546.06	18914	2538.96	18900.2	0.134335	1150.2	10372.5	1143.1	10357.9	0.11036	3510.95	19908.1	3503.14	19893.5	0.176095	1982.32	7303.98	1975.22	7290.22	0.270941	1926.94	5343.18	1919.84	5328.56	0.360292	1155.88	10370.7	1148.07	10356.1	0.11086	2501.33	21660.8	2494.23	21647
12.78	54.18	13.49	18.06	12.78	50.74	286.84	3728.1	279.74	3713.48	0.075331	1440.59	9271.66	1432.78	9257.04	0.154777	1459.05	8903.58	1451.95	8889.82	0.163327	1234.69	12369.4	1227.59	12354.8	0.0993615	1435.62	9877.1	1427.81	9862.48	0.144772	1085.59	7733.12	1078.49	7719.36	0.139712	1199.9	3883.76	1192.8	3869.14	0.308286	264.83	3653.28	257.02	3638.66	0.0706359	4832.26	21507.7	4825.16	21493.9
12.78	33.54	16.33	-19.78	-5.68	0	481.38	9678.44	474.28	9663.82	0.0490779	6956.58	27171.7	6948.77	27157.1	0.255873	60.35	1950.48	53.25	1936.72	0.0274949	4580.21	30245.3	4573.11	30230.7	0.151274	1221.2	8124.42	1213.39	8109.8	0.14962	558.06	4651.74	550.96	4637.98	0.118793	4833.68	28297.4	4826.58	28282.8	0.170654	3377.47	23014.5	3369.66	22999.9	0.146508	8331.85	32019.5	8324.75	32005.7
8.52	52.46	7.1	44.72	-16.33	-2.58	771.06	8265.46	763.96	8250.84	0.0925918	541.02	5983.02	533.21	5968.4	0.0893389	30.53	368.08	23.43	354.32	0.0661267	19.17	178.02	12.07	163.4	0.0738678	526.82	7617.02	519.01	7602.4	0.0682692	91.59	1024.26	84.49	1010.5	0.0836121	97.27	2945.5	90.17	2930.88	0.0307655	4788.95	23159.8	4781.14	23145.2	0.206572	555.22	6665	548.12	6651.24
24.14	-3.44	10.65	6.88	-5.68	5.16	105.79	4070.38	98.69	4055.76	0.0243333	1161.56	22338.5	1153.75	22323.9	0.0516823	80.23	916.76	73.13	903	0.0809856	445.88	5395.64	438.78	5381.02	0.0815422	768.22	5336.3	760.41	5321.68	0.142889	3395.22	27710.1	3388.12	27696.3	0.122331	840.64	4717.1	833.54	4702.48	0.177255	3702.65	12987.7	3694.84	12973.1	0.284808	9588.55	28918.4	9581.45	28904.6
13.49	38.7	10.65	41.28	7.1	14.62	-9.94	159.96	-17.04	145.34	-0.117242	387.66	4485.76	379.85	4471.14	0.084956	1.42	180.6	-5.68	166.84	-0.0340446	1580.46	8889.82	1573.36	8875.2	0.177276	153.36	1099.08	145.55	1084.46	0.134214	2372.82	16722.7	2365.72	16708.9	0.141584	39.76	266.6	32.66	251.98	0.129613	6604.42	33908.1	6596.61	33893.5	0.194628	892.47	5798.12	885.37	5784.36
-0.71	19.78	19.88	-19.78	20.59	30.1	563.03	6802.6	555.93	6787.98	0.0818992	159.04	2928.3	151.23	2913.68	0.0519034	390.5	1981.44	383.4	1967.68	0.194849	1499.52	10655.4	1492.42	10640.8	0.140255	2011.43	22515.7	2003.62	22501.1	0.0890455	86.62	1586.7	79.52	1572.94	0.050555	237.85	5875.52	230.75	5860.9	0.0393711	2174.02	22735.8	2166.21	22721.2	0.0953388	261.28	3992.98	254.18	3979.22
13.49	27.52	14.91	12.04	12.07	10.32	115.02	1022.54	107.92	1007.92	0.107072	288.26	3161.36	280.45	3146.74	0.089124	362.81	2910.24	355.71	2896.48	0.122808	1034.47	8729	1027.37	8714.38	0.117894	4662.57	32330	4654.76	32315.4	0.144042	14.91	543.52	7.81	529.76	0.0147425	8860.8	31002.1	8853.7	30987.5	0.285719	399.02	2429.5	391.21	2414.88	0.162	1868.01	20807.7	1860.91	20793.9
5.68	-3.44	-12.78	12.04	-5.68	13.76	5795.73	23791.9	5788.63	23777.3	0.243452	474.99	13360.1	467.18	13345.5	0.0350066	313.82	6910.96	306.72	6897.2	0.0444702	221.52	2274.7	214.42	2260.08	0.0948727	842.77	10409.4	834.96	10394.8	0.0803249	478.54	8643	471.44	8629.24	0.0546329	149.81	817.86	142.71	803.24	0.177668	2391.99	22584.5	2384.18	22569.9	0.105635	304.59	6695.1	297.49	6681.34
0.71	0	-30.53	0	14.2	22.36	457.95	7600.68	450.85	7586.06	0.0594314	3470.48	13238	3462.67	13223.4	0.26186	463.63	5430.9	456.53	5417.14	0.0842751	1949.66	17251.6	1942.56	17237	0.112697	1368.17	16134.5	1360.36	16119.9	0.0843902	1439.17	17694.5	1432.07	17680.7	0.080996	713.55	5435.2	706.45	5420.58	0.130327	739.82	6364.86	732.01	6350.24	0.115273	1156.59	9794.54	1149.49	9780.78
-5.68	15.48	10.65	77.4	-11.36	9.46	36.21	126.42	29.11	111.8	0.260376	7217.86	24596.9	7210.05	24582.3	0.293303	37.63	552.98	30.53	539.22	0.0566188	1867.3	19505.7	1860.2	19491.1	0.0954385	98.69	345.72	90.88	331.1	0.274479	541.73	9423.02	534.63	9409.26	0.0568196	4260.71	22997.3	4253.61	22982.7	0.185079	2551.74	10290.8	2543.93	10276.2	0.247556	18.46	283.8	11.36	270.04
4.97	0.86	2.84	-1.72	15.62	6.88	412.51	2341.78	405.41	2327.16	0.174208	1406.51	20817.2	1398.7	20802.6	0.0672369	68.87	586.52	61.77	572.76	0.107846	232.88	1831.8	225.78	1817.18	0.124247	237.85	2149.14	230.04	2134.52	0.107771	58.93	1296.02	51.83	1282.26	0.0404208	683.73	6108.58	676.63	6093.96	0.111033	720.65	4164.98	712.84	4150.36	0.171754	2215.91	16523.2	2208.81	16509.4
-3.55	19.78	19.88	22.36	2.13	32.68	146.97	2651.38	139.87	2636.76	0.0530462	518.3	2721.04	510.49	2706.42	0.188622	4224.5	29497.1	4217.4	29483.3	0.143043	1298.59	17959.4	1291.49	17944.8	0.0719702	3156.66	26285.9	3148.85	26271.3	0.119859	617.7	9598.46	610.6	9584.7	0.0637057	604.92	7473.4	597.82	7458.78	0.0801498	2068.23	15425	2060.42	15410.4	0.133703	1602.47	11527.4	1595.37	11513.6
14.91	20.64	14.2	31.82	3.55	-18.06	1774.29	19930.5	1767.19	19915.9	0.0887327	8376.58	39607.3	8368.77	39592.7	0.211372	103.66	1210.88	96.56	1197.12	0.0806603	1647.91	12178.5	1640.81	12163.9	0.134892	42.6	829.9	34.79	815.28	0.0426725	232.88	3513.96	225.78	3500.2	0.0645049	3809.86	26770.1	3802.76	26755.5	0.14213	224.36	226.18	216.55	211.56	1.02359	860.52	14155.6	853.42	14141.8
0.71	27.52	1124.64	4967.36	9.23	34.4	1146.65	13370.4	1139.55	13355.8	0.0853226	702.9	14982.9	695.09	14968.3	0.0464375	2776.81	16184.3	2769.71	16170.5	0.171281	864.07	13425.5	856.97	13410.9	0.0639011	781.71	11338.2	773.9	11323.6	0.0683441	322.34	1816.32	315.24	1802.56	0.174885	118.57	1857.6	111.47	1842.98	0.0604836	918.03	680.26	910.22	665.64	1.36744	62.48	678.54	55.38	664.78
-2.84	16.34	-15.62	-4.3	-3.55	25.8	61.77	729.28	54.67	714.66	0.0764979	2335.9	8241.38	2328.09	8226.76	0.28299	159.04	1618.52	151.94	1604.76	0.0946808	169.69	746.48	162.59	731.86	0.22216	895.31	10943.5	887.5	10928.9	0.0812069	2519.08	17127.8	2511.98	17114	0.146779	1872.27	16670.2	1865.17	16655.6	0.111985	3855.3	30308.1	3847.49	30293.5	0.127007	457.24	4053.18	450.14	4039.42
8.52	6.88	-0.71	12.9	4.26	24.94	326.6	5859.18	319.5	5844.56	0.0546662	452.98	5872.08	445.17	5857.46	0.0760005	6147.89	48824.8	6140.79	48811	0.125807	1735.95	20883.4	1728.85	20868.8	0.0828438	210.87	3423.66	203.06	3409.04	0.0595652	1023.82	6993.52	1016.72	6979.76	0.145667	313.11	3937.94	306.01	3923.32	0.0779977	1982.32	8648.16	1974.51	8633.54	0.228702	769.64	6841.3	762.54	6827.54
5.68	0	31.95	17.2	-9.94	-9.46	543.15	14319	536.05	14304.4	0.0374745	950.69	8234.5	942.88	8219.88	0.114707	1372.43	11477.6	1365.33	11463.8	0.119099	1723.88	14095.4	1716.78	14080.8	0.121924	170.4	3593.08	162.59	3578.46	0.0454357	84.49	688.86	77.39	675.1	0.114635	840.64	3389.26	833.54	3374.64	0.247001	320.21	6748.42	312.4	6733.8	0.0463928	122.12	2044.22	115.02	2030.46
2.13	-4.3	-1.42	34.4	5.68	-0.86	1226.17	7447.6	1219.07	7432.98	0.164008	401.86	2336.62	394.05	2322	0.169703	4271.36	30616	4264.26	30602.2	0.139345	690.12	9592.44	683.02	9577.82	0.0713127	391.21	9202.86	383.4	9188.24	0.0417273	4078.24	37129.6	4071.14	37115.8	0.109687	208.74	2853.48	201.64	2838.86	0.0710285	18.46	157.38	10.65	142.76	0.0746007	1391.6	10030.2	1384.5	10016.4
1.42	3.44	9.23	68.8	-2.13	7.74	928.68	12238.7	921.58	12224.1	0.0753905	1573.36	17483.8	1565.55	17469.2	0.0896178	359.26	3189.74	352.16	3175.98	0.110882	656.04	8968.08	648.94	8953.46	0.0724792	1325.57	9665.54	1317.76	9650.92	0.136542	46.86	1031.14	39.76	1017.38	0.0390808	1450.53	11061.3	1443.43	11046.7	0.130666	21.3	608.88	13.49	594.26	0.0227005	480.67	6495.58	473.57	6481.82
-25.56	8.6	-1.42	14.62	12.07	25.8	1886.47	19872	1879.37	19857.4	0.0946434	450.85	6621.14	443.04	6606.52	0.067061	83.07	2720.18	75.97	2706.42	0.0280703	874.72	8960.34	867.62	8945.72	0.0969872	105.08	978.68	97.27	964.06	0.100896	623.38	6812.06	616.28	6798.3	0.0906521	216.55	1857.6	209.45	1842.98	0.113647	260.57	2679.76	252.76	2665.14	0.0948393	1584.72	6596.2	1577.62	6582.44
-6.39	30.1	3184.35	13976.7	-10.65	14.62	3027.44	16522.3	3020.34	16507.7	0.182966	2543.93	17223.2	2536.12	17208.6	0.147375	62.48	1430.18	55.38	1416.42	0.0390986	1263.8	16383	1256.7	16368.4	0.0767761	772.48	12989.4	764.67	12974.8	0.0589351	1629.45	9092.78	1622.35	9079.02	0.178692	536.76	2758.88	529.66	2744.26	0.193006	2747.7	16050.2	2739.89	16035.6	0.170863	1566.97	4942.42	1559.87	4928.66
-4.97	12.04	10.65	60.2	-19.88	24.94	636.16	6934.18	629.06	6919.56	0.0909104	804.43	9283.7	796.62	9269.08	0.0859438	1924.81	10875.6	1917.71	10861.8	0.176555	242.11	2235.14	235.01	2220.52	0.105836	3252.51	10358.7	3244.7	10344.1	0.313677	578.65	9543.42	571.55	9529.66	0.0599759	3268.84	17461.4	3261.74	17446.8	0.186954	160.46	914.18	152.65	899.56	0.169694	3326.35	16757.1	3319.25	16743.3
22.01	33.54	19.88	43.86	31.24	11.18	182.47	3073.64	175.37	3059.02	0.0573288	91.59	1904.9	83.78	1890.28	0.0443215	3033.12	14347.4	3026.02	14333.6	0.211113	291.81	6501.6	284.71	6486.98	0.0438895	5573.5	43191.8	5565.69	43177.2	0.128904	112.89	3150.18	105.79	3136.42	0.0337295	4629.2	17507	4622.1	17492.4	0.264235	640.42	6058.7	632.61	6044.08	0.104666	1148.07	5242.56	1140.97	5228.8
9.23	-9.46	399.73	1617.66	18.46	9.46	1361.78	14933.9	1354.68	14919.3	0.0908006	1067.13	10611.5	1059.32	10596.9	0.0999653	19.17	321.64	12.07	307.88	0.0392036	54.67	797.22	47.57	782.6	0.0607846	298.91	2891.32	291.1	2876.7	0.101192	818.63	2580	811.53	2566.24	0.316233	2493.52	14694.8	2486.42	14680.2	0.169373	523.27	7116.5	515.46	7101.88	0.0725808	132.77	1751.82	125.67	1738.06
-16.33	2.58	22.01	-1.72	0	-9.46	3788.56	14856.5	3781.46	14841.9	0.254783	842.77	4386.86	834.96	4372.24	0.190968	4615	17464	4607.9	17450.2	0.264059	708.58	8215.58	701.48	8200.96	0.0855363	435.94	6682.2	428.13	6667.58	0.0642107	2412.58	15929.8	2405.48	15916	0.151136	618.41	4396.32	611.31	4381.7	0.139514	1610.28	12267	1602.47	12252.4	0.130788	198.09	1155.84	190.99	1142.08
-11.36	-2.58	12.78	-22.36	-22.01	4.3	1204.16	14644.1	1197.06	14629.5	0.0818252	8722.35	35514.6	8714.54	35500	0.24548	464.34	6846.46	457.24	6832.7	0.0669194	917.32	1297.74	910.22	1283.12	0.70938	41.18	1602.18	33.37	1587.56	0.0210197	1826.12	8738.46	1819.02	8724.7	0.208491	766.09	8968.94	758.99	8954.32	0.0847624	4678.19	23708.5	4670.38	23693.9	0.197113	11202.4	18501.2	11195.3	18487.4
-20.59	6.02	10.65	58.48	-15.62	12.9	276.19	5234.82	269.09	5220.2	0.0515478	1870.14	11009.7	1862.33	10995.1	0.169378	3256.06	12911.2	3248.96	12897.4	0.251907	97.98	574.48	90.88	559.86	0.162326	1975.22	16705.5	1967.41	16690.9	0.117873	152.65	1519.62	145.55	1505.86	0.0966557	601.37	8537.22	594.27	8522.6	0.0697287	1927.65	11034.7	1919.84	11020.1	0.174213	1274.45	5559.9	1267.35	5546.14
27.69	18.92	8.52	18.06	-26.98	13.76	2350.1	17090.8	2343	17076.2	0.137209	6512.83	28088.5	6505.02	28073.9	0.231711	497.71	5711.26	490.61	5697.5	0.0861097	1943.27	18147.7	1936.17	18133.1	0.106776	693.67	10042.2	685.86	10027.6	0.0683974	4769.78	24211.6	4762.68	24197.8	0.196823	6326.81	29902.2	6319.71	29887.6	0.211449	2502.04	16896.4	2494.23	16881.8	0.147747	1344.03	8286.1	1336.93	8272.34
-3.55	24.94	2.84	-31.82	24.14	5.16	121.41	536.64	114.31	522.02	0.218976	1232.56	17424.5	1224.75	17409.9	0.070348	1194.22	4011.9	1187.12	3998.14	0.296918	213.71	2819.94	206.61	2805.32	0.0736494	467.18	3218.12	459.37	3203.5	0.143396	41.89	795.5	34.79	781.74	0.0445033	397.6	6314.98	390.5	6300.36	0.0619806	346.48	6420.76	338.67	6406.14	0.0528665	176.79	1003.62	169.69	989.86
-0.71	21.5	13.49	32.68	14.91	10.32	244.95	3160.5	237.85	3145.88	0.0756068	1098.37	12728.9	1090.56	12714.3	0.0857744	519.72	4719.68	512.62	4705.92	0.108931	114.31	2148.28	107.21	2133.66	0.050247	1943.98	24770.6	1936.17	24756	0.0782102	4359.4	14091.1	4352.3	14077.3	0.309171	2735.63	7236.04	2728.53	7221.42	0.377838	371.33	4939.84	363.52	4925.22	0.0738079	1486.74	6427.64	1479.64	6413.88
3.55	27.52	6.39	8.6	12.78	-18.92	3645.14	23647.4	3638.04	23632.8	0.15394	984.77	7863.84	976.96	7849.22	0.124466	333.7	4237.22	326.6	4223.46	0.07733	204.48	5794.68	197.38	5780.06	0.0341484	1584.72	24728.4	1576.91	24713.8	0.0638069	313.82	5163.44	306.72	5149.68	0.059561	3227.66	26046	3220.56	26031.4	0.123718	2107.99	6493	2100.18	6478.38	0.324183	2774.68	34176.4	2767.58	34162.6
0.71	12.9	19.17	1.72	23.43	-30.96	1492.42	8735.88	1485.32	8721.26	0.17031	28.4	1676.14	20.59	1661.52	0.0123923	1297.88	8032.4	1290.78	8018.64	0.160972	121.41	921.06	114.31	906.44	0.126109	213.71	2524.96	205.9	2510.34	0.0820208	3474.74	28691.3	3467.64	28677.5	0.120918	3340.55	21772.6	3333.45	21758	0.153206	11099.4	44459.4	11091.6	44444.8	0.249559	19.17	205.54	12.07	191.78
15.62	-7.74	39.76	-2.58	34.79	20.64	1216.23	18423.8	1209.13	18409.2	0.0656808	1549.22	10271.8	1541.41	10257.2	0.150276	5.68	138.46	-1.42	124.7	-0.0113873	665.27	7426.1	658.17	7411.48	0.0888041	166.85	2514.64	159.04	2500.02	0.0636155	612.02	7171.54	604.92	7157.78	0.0845122	1689.8	8681.7	1682.7	8667.08	0.194148	1804.11	7388.26	1796.3	7373.64	0.243611	531.79	4143.48	524.69	4129.72
14.2	19.78	-0.71	-3.44	13.49	61.06	73.84	738.74	66.74	724.12	0.092167	1099.79	20559.2	1091.98	20544.6	0.0531517	188.86	3157.92	181.76	3144.16	0.0578088	1144.52	9007.64	1137.42	8993.02	0.126478	9.94	585.66	2.13	571.04	0.00373004	227.91	2524.1	220.81	2510.34	0.0879602	607.76	3716.92	600.66	3702.3	0.16224	461.5	5988.18	453.69	5973.56	0.0759497	5891.58	20228.1	5884.48	20214.3
9.94	56.76	4.26	10.32	-11.36	25.8	119.99	1433.62	112.89	1419	0.079556	2898.22	18033.3	2890.41	18018.7	0.160412	837.8	7634.22	830.7	7620.46	0.109009	3409.42	27861.4	3402.32	27846.8	0.12218	2401.93	14496.2	2394.12	14481.6	0.165322	854.84	7118.22	847.74	7104.46	0.119325	2844.26	25222.9	2837.16	25208.3	0.112549	137.74	1311.5	129.93	1296.88	0.100187	1831.09	16216.2	1823.99	16202.4
14.2	5.16	-3.55	10.32	7.81	12.9	634.03	5080.02	626.93	5065.4	0.123767	406.12	5854.02	398.31	5839.4	0.0682108	80.23	974.38	73.13	960.62	0.0761279	356.42	854.84	349.32	840.22	0.415748	1268.06	11370.1	1260.25	11355.5	0.110982	517.59	4787.62	510.49	4773.86	0.106934	5006.92	27688.6	4999.82	27674	0.180669	311.69	5850.58	303.88	5835.96	0.0520703	1544.96	9263.06	1537.86	9249.3
39.05	67.94	9.23	25.8	-18.46	4.3	684.44	8351.46	677.34	8336.84	0.0812466	176.08	1823.2	168.27	1808.58	0.0930398	1384.5	12310.9	1377.4	12297.1	0.11201	904.54	4770.42	897.44	4755.8	0.188704	869.75	16018.4	861.94	16003.8	0.0538585	1038.02	6942.78	1030.92	6929.02	0.148783	709.29	3776.26	702.19	3761.64	0.186671	974.12	5694.92	966.31	5680.3	0.170116	8053.53	31844.9	8046.43	31831.1
7.1	19.78	14.2	79.12	12.78	9.46	1845.29	18404.9	1838.19	18390.3	0.0999544	2137.1	16781.2	2129.29	16766.6	0.126996	1462.6	6295.2	1455.5	6281.44	0.231714	151.23	1408.68	144.13	1394.06	0.103389	83.07	1545.42	75.26	1530.8	0.0491638	11072.4	77541.9	11065.3	77528.1	0.142726	863.36	4608.74	856.26	4594.12	0.186382	1774.29	6531.7	1766.48	6517.08	0.271054	1398.7	5477.34	1391.6	5463.58
5.68	-6.88	24.14	43.86	-2.13	-2.58	433.81	4809.12	426.71	4794.5	0.0889999	1913.45	12626.5	1905.64	12611.9	0.151099	224.36	2002.94	217.26	1989.18	0.109221	224.36	1171.32	217.26	1156.7	0.187827	204.48	1774.18	196.67	1759.56	0.111772	170.4	565.88	163.3	552.12	0.295769	1863.04	7059.74	1855.94	7045.12	0.263436	636.87	9704.24	629.06	9689.62	0.064921	401.86	2602.36	394.76	2588.6
8.52	15.48	14.2	14.62	23.43	23.22	246.37	3366.04	239.27	3351.42	0.0713936	103.66	2653.96	95.85	2639.34	0.0363159	142	630.38	134.9	616.62	0.218773	235.01	3065.9	227.91	3051.28	0.0746932	38.34	682.84	30.53	668.22	0.0456885	951.4	10276.1	944.3	10262.3	0.0920161	1445.56	7419.22	1438.46	7404.6	0.194266	673.79	3244.78	665.98	3230.16	0.206176	1747.31	10886.7	1740.21	10872.9
2.84	3.44	5.68	-10.32	44.02	12.9	6710.92	25995.2	6703.82	25980.6	0.258032	329.44	3463.22	321.63	3448.6	0.0932639	415.35	18221.7	408.25	18207.9	0.0224215	776.03	10073.2	768.93	10058.6	0.0764452	1782.81	15921.2	1775	15906.6	0.111589	888.21	8219.88	881.11	8206.12	0.107372	62.48	885.8	55.38	871.18	0.063569	686.57	5952.06	678.76	5937.44	0.114319	6115.94	30805.2	6108.84	30791.4
22.72	29.24	4.26	6.88	19.88	24.94	529.66	7514.68	522.56	7500.06	0.0696741	3328.48	17836.4	3320.67	17821.8	0.186327	3636.62	19564.1	3629.52	19550.3	0.18565	533.21	7378.8	526.11	7364.18	0.0714418	560.19	5689.76	552.38	5675.14	0.0973333	761.12	6742.4	754.02	6728.64	0.112061	3065.07	22260.2	3057.97	22245.6	0.137464	249.21	2027.02	241.4	2012.4	0.119956	4258.58	14477.2	4251.48	14463.4
10.65	32.68	-2.84	16.34	-16.33	18.06	1043.7	6626.3	1036.6	6611.68	0.156783	692.96	6358.84	685.15	6344.22	0.107996	107.21	1115.42	100.11	1101.66	0.090872	1362.49	13947.5	1355.39	13932.9	0.09728	727.75	9950.2	719.94	9935.58	0.0724608	3283.04	16914.5	3275.94	16900.7	0.193834	920.16	4986.28	913.06	4971.66	0.183653	2068.94	10449	2061.13	10434.4	0.197533	710	5381.88	702.9	5368.12
21.3	-14.62	11.36	-5.16	-0.71	56.76	195.96	2602.36	188.86	2587.74	0.0729826	3028.15	26605.8	3020.34	26591.2	0.113584	2781.07	11676.2	2773.97	11662.4	0.237855	2754.09	13000.6	2746.99	12986	0.211535	374.17	4061.78	366.36	4047.16	0.0905227	1143.1	17570.7	1136	17556.9	0.0647038	423.87	3319.6	416.77	3304.98	0.126104	164.72	2272.12	156.91	2257.5	0.0695061	84.49	285.52	77.39	271.76
3.55	-19.78	0	0.86	-4.97	18.92	448.72	6438.82	441.62	6424.2	0.0687432	269.8	4110.8	261.99	4096.18	0.0639596	7011.25	31121.7	7004.15	31107.9	0.225156	12605.3	50733.1	12598.2	50718.5	0.248395	61.06	423.98	53.25	409.36	0.130081	28.4	387	21.3	373.24	0.0570678	1029.5	6959.98	1022.4	6945.36	0.147206	34.08	337.12	26.27	322.5	0.0814574	319.5	4489.2	312.4	4475.44
14.91	74.82	0.71	40.42	9.23	34.4	1704	16979	1696.9	16964.4	0.100027	2899.64	16579.1	2891.83	16564.5	0.17458	2254.96	12894	2247.86	12880.2	0.17452	121.41	2383.06	114.31	2368.44	0.0482638	2489.97	15682.1	2482.16	15667.5	0.158428	643.26	6403.56	636.16	6389.8	0.0995587	681.6	6864.52	674.5	6849.9	0.0984686	83.07	416.24	75.26	401.62	0.187391	965.6	11287.5	958.5	11273.7
21933.3	10473.1	-2.13	32.68	-9.94	35.26	316.66	2623	309.56	2608.38	0.118679	377.72	3674.78	369.91	3660.16	0.101064	188.15	2245.46	181.05	2231.7	0.0811265	1393.73	27974.9	1386.63	27960.3	0.0495929	5939.15	20966.8	5931.34	20952.2	0.283089	1405.09	19712.9	1397.99	19699.1	0.0709671	2001.49	7231.74	1994.39	7217.12	0.276342	2800.95	16576.5	2793.14	16561.9	0.168649	2140.65	12643.7	2133.55	12629.9
29.11	35.26	-0.71	58.48	-13.49	-2.58	156.2	4005.88	149.1	3991.26	0.0373566	142.71	1655.5	134.9	1640.88	0.082212	226.49	3163.94	219.39	3150.18	0.0696436	51.12	504.82	44.02	490.2	0.0898001	2005.75	14019.7	1997.94	14005.1	0.142658	4016.47	26262.7	4009.37	26248.9	0.152744	1551.35	7218.84	1544.25	7204.22	0.214354	690.83	2726.2	683.02	2711.58	0.25189	1583.3	3804.64	1576.2	3790.88
14.91	98.04	2.84	20.64	19.88	22.36	3965.35	25238.4	3958.25	25223.8	0.156925	340.09	2508.62	332.28	2494	0.133232	362.81	3932.78	355.71	3919.02	0.090765	1542.83	10007.8	1535.73	9993.18	0.153678	2576.59	12106.2	2568.78	12091.6	0.212444	1790.62	5540.12	1783.52	5526.36	0.32273	2291.17	8783.18	2284.07	8768.56	0.260484	4.97	207.26	-2.84	192.64	-0.0147425	119.28	313.04	112.18	299.28
-9.23	-12.9	-12.07	10.32	44.02	2.58	295.36	4032.54	288.26	4017.92	0.0717436	7171.71	38956.3	7163.9	38941.7	0.183965	317.37	3590.5	310.27	3576.74	0.0867466	95.85	473	88.75	458.38	0.193617	130.64	1701.08	122.83	1686.46	0.072833	108.63	596.84	101.53	583.08	0.174127	1593.95	9299.18	1586.85	9284.56	0.170913	438.78	2577.42	430.97	2562.8	0.168164	2805.92	13729.9	2798.82	13716.1
2.84	14.62	3.55	12.04	18.46	32.68	1022.4	11681.4	1015.3	11666.8	0.0870249	895.31	10818.8	887.5	10804.2	0.0821441	586.46	6511.06	579.36	6497.3	0.0891693	2338.03	6618.56	2330.93	6603.94	0.352961	996.13	4809.12	988.32	4794.5	0.206136	11245.7	67094.6	11238.6	67080.8	0.167538	756.86	7353	749.76	7338.38	0.10217	643.26	4486.62	635.45	4472	0.142095	989.74	6768.2	982.64	6754.44
-4.97	11.18	1.42	-5.16	14.91	40.42	4073.98	16073.4	4066.88	16058.8	0.25325	1606.73	20231.5	1598.92	20216.9	0.0790884	2294.72	19519.4	2287.62	19505.6	0.11728	176.79	5213.32	169.69	5198.7	0.0326409	298.91	3185.44	291.1	3170.82	0.0918059	49.7	1605.62	42.6	1591.86	0.0267611	3100.57	18262.1	3093.47	18247.5	0.169529	243.53	6112.02	235.72	6097.4	0.0386591	2899.64	9583.84	2892.54	9570.08
-17.04	22.36	4.97	33.54	12.07	5.16	1260.25	16178.3	1253.15	16163.7	0.0775288	9619.08	37566.5	9611.27	37551.9	0.255946	980.51	21485.4	973.41	21471.6	0.0453347	374.17	7053.72	367.07	7039.1	0.0521473	1358.94	9770.46	1351.13	9755.84	0.138494	356.42	769.7	349.32	755.94	0.4621	1828.96	11779.4	1821.86	11764.8	0.154857	497	6772.5	489.19	6757.88	0.0723881	2607.12	22491.6	2600.02	22477.8
15.62	5.16	-1.42	12.9	7.1	43.86	4669.67	30759.6	4662.57	30745	0.151653	133.48	3016.88	125.67	3002.26	0.0418585	5456.35	32633.6	5449.25	32619.8	0.167053	250.63	4246.68	243.53	4232.06	0.0575441	2548.19	20339.9	2540.38	20325.3	0.124986	146.97	3714.34	139.87	3700.58	0.0377968	2951.47	8922.5	2944.37	8907.88	0.330535	593.56	5142.8	585.75	5128.18	0.114222	509.78	2990.22	502.68	2976.46
17.04	-3.44	34.08	36.12	20.59	28.38	633.32	8730.72	626.22	8716.1	0.0718464	1108.31	11702	1100.5	11687.4	0.0941614	363.52	7888.78	356.42	7875.02	0.0452596	1728.14	20738.9	1721.04	20724.3	0.0830446	1459.76	13250	1451.95	13235.4	0.109702	215.13	2465.62	208.03	2451.86	0.0848458	2749.12	20597	2742.02	20582.4	0.133222	748.34	6540.3	740.53	6525.68	0.113479	5102.77	29049.9	5095.67	29036.1
30.53	14.62	-4.26	65.36	-4.26	19.78	46.15	1093.92	39.05	1079.3	0.0361809	1816.89	10246.9	1809.08	10232.3	0.176801	1813.34	16008	1806.24	15994.2	0.112931	4666.83	23111.6	4659.73	23097	0.201746	31.95	890.96	24.14	876.34	0.0275464	70.29	841.94	63.19	828.18	0.0762998	2219.46	15454.2	2212.36	15439.6	0.143291	48.28	488.48	40.47	473.86	0.085405	1913.45	10351.8	1906.35	10338
15.62	24.08	9.23	10.32	-14.2	6.02	886.79	5860.04	879.69	5845.42	0.150492	1867.3	17005.6	1859.49	16991	0.10944	6541.94	32600.9	6534.84	32587.1	0.200534	3278.07	10731.1	3270.97	10716.5	0.305228	3448.47	19799.8	3440.66	19785.2	0.173901	74.55	1891.14	67.45	1877.38	0.0359277	8125.95	52398.9	8118.85	52384.3	0.154986	1125.35	4794.5	1117.54	4779.88	0.233801	1973.09	14512.5	1965.99	14498.7
19.88	18.06	7.1	7.74	27.69	41.28	168.27	3912.14	161.17	3897.52	0.0413519	1172.92	16507.7	1165.11	16493.1	0.0706424	3469.06	18418.6	3461.96	18404.8	0.188101	3242.57	22827	3235.47	22812.4	0.14183	4086.05	30688.2	4078.24	30673.6	0.132956	835.67	4848.68	828.57	4834.92	0.171372	791.65	3772.82	784.55	3758.2	0.208757	95.14	1819.76	87.33	1805.14	0.0483785	1117.54	8865.74	1110.44	8851.98
25.56	10.32	15.62	18.92	6.39	41.28	3650.82	28681	3643.72	28666.4	0.127108	510.49	11258.3	502.68	11243.7	0.0447078	172.53	1158.42	165.43	1144.66	0.144523	156.91	1517.9	149.81	1503.28	0.0996554	1808.37	21756.3	1800.56	21741.7	0.082816	2205.26	27643	2198.16	27629.2	0.0795592	696.51	3384.1	689.41	3369.48	0.204604	2920.23	13748	2912.42	13733.4	0.212069	2606.41	10618.4	2599.31	10604.6
-4.26	-14.62	20.59	12.04	-9.23	33.54	1239.66	9536.54	1232.56	9521.92	0.129444	817.92	5340.6	810.11	5325.98	0.152105	1721.04	9058.38	1713.94	9044.62	0.189498	1186.41	6825.82	1179.31	6811.2	0.173143	1211.26	14298.4	1203.45	14283.8	0.0842529	37.63	164.26	30.53	150.5	0.202857	2664.63	19902.1	2657.53	19887.5	0.133628	4829.42	43295.8	4821.61	43281.2	0.111402	509.07	8081.42	501.97	8067.66
2.84	30.96	22.01	42.14	2.13	15.48	4326.74	16500.8	4319.64	16486.2	0.262016	1088.43	15464.5	1080.62	15449.9	0.0699436	286.13	3965.46	279.03	3951.7	0.0706101	467.18	5615.8	460.08	5601.18	0.0821398	761.12	7623.04	753.31	7608.42	0.09901	958.5	9950.2	951.4	9936.44	0.0957486	2352.23	13550.2	2345.13	13535.6	0.173257	323.05	9251.88	315.24	9237.26	0.034127	22.72	253.7	15.62	239.94
-12.07	19.78	9.23	-4.3	-2.84	42.14	22.72	1142.08	15.62	1127.46	0.0138542	408.96	4003.3	401.15	3988.68	0.100572	1253.15	10185.8	1246.05	10172	0.122498	3505.27	20749.2	3498.17	20734.6	0.168712	213.71	6045.8	205.9	6031.18	0.0341393	117.86	591.68	110.76	577.92	0.191653	585.04	2955.82	577.94	2941.2	0.196498	2145.62	12876.8	2137.81	12862.2	0.166209	124.96	334.54	117.86	320.78
-11.36	23.22	14.91	61.06	1.42	22.36	340.09	5645.04	332.99	5630.42	0.0591412	149.1	2326.3	141.29	2311.68	0.0611201	1963.86	14958.8	1956.76	14945	0.13093	1686.96	14909.8	1679.86	14895.2	0.112779	4916.75	34878.2	4908.94	34863.6	0.140804	681.6	208.98	674.5	195.22	3.45508	2137.81	13571.7	2130.71	13557.1	0.157166	869.04	7016.74	861.23	7002.12	0.122996	1212.68	10753.4	1205.58	10739.6
-21.3	2.58	25.56	41.28	4.97	12.04	866.2	9843.56	859.1	9828.94	0.0874052	66.74	1179.06	58.93	1164.44	0.050608	959.21	12114	952.11	12100.2	0.0786852	142.71	2825.96	135.61	2811.34	0.0482368	3613.19	21186.1	3605.38	21171.5	0.170294	693.67	1343.32	686.57	1329.56	0.516389	3594.73	12991.2	3587.63	12976.6	0.27647	266.96	12856.1	259.15	12841.5	0.0201807	2122.9	7245.5	2115.8	7231.74
-13.49	-6.02	29.11	36.12	9.94	13.76	5584.15	32912.2	5577.05	32897.6	0.169528	175.37	2721.9	167.56	2707.28	0.0618924	2437.43	13595.7	2430.33	13581.9	0.178938	2401.22	27324.8	2394.12	27310.2	0.087664	297.49	1296.02	289.68	1281.4	0.226065	406.83	3028.92	399.73	3015.16	0.132573	2518.37	20285.7	2511.27	20271.1	0.123884	121.41	1890.28	113.6	1875.66	0.0605653	1588.27	9847.86	1581.17	9834.1
-23.43	9.46	39.76	-15.48	36.92	-12.9	913.77	12275.6	906.67	12261	0.0739476	186.73	2393.38	178.92	2378.76	0.0752157	78.1	369.8	71	356.04	0.199416	3019.63	20284.8	3012.53	20270.2	0.148619	4703.04	26117.3	4695.23	26102.7	0.179875	285.42	1486.08	278.32	1472.32	0.189035	64.61	1051.78	57.51	1037.16	0.0554495	315.95	4319.78	308.14	4305.16	0.0715746	2613.51	9667.26	2606.41	9653.5
-22.72	24.94	-6.39	1.72	7.1	17.2	24.85	206.4	17.75	191.78	0.092554	631.19	8253.42	623.38	8238.8	0.0756639	1167.95	11475	1160.85	11461.2	0.101285	173.24	3969.76	166.14	3955.14	0.0420061	1202.74	6499.88	1194.93	6485.26	0.184253	621.25	1213.46	614.15	1199.7	0.51192	1943.98	9054.94	1936.88	9040.32	0.214249	2352.23	10529.8	2344.42	10515.2	0.222956	692.96	6413.02	685.86	6399.26
3.55	38.7	-6.39	-29.24	2.84	24.94	145.55	1655.5	138.45	1640.88	0.0843755	484.93	10438.7	477.12	10424.1	0.0457709	497	5031.86	489.9	5018.1	0.0976266	1117.54	9759.28	1110.44	9744.66	0.113954	1711.81	20627.1	1704	20612.5	0.0826684	1275.87	14655.3	1268.77	14641.5	0.0866555	2639.07	18067.7	2631.97	18053.1	0.145791	43.31	203.82	35.5	189.2	0.187632	1130.32	3766.8	1123.22	3753.04
-2.13	7.74	0.71	32.68	22.01	58.48	475.7	1793.1	468.6	1778.48	0.263483	266.96	3081.38	259.15	3066.76	0.0845029	482.09	5136.78	474.99	5123.02	0.0927168	2720.01	21234.3	2712.91	21219.7	0.127849	467.89	7550.8	460.08	7536.18	0.0610495	141.29	2484.54	134.19	2470.78	0.0543108	9021.26	31831.2	9014.16	31816.6	0.283316	123.54	1634.86	115.73	1620.24	0.0714277	457.95	2934.32	450.85	2920.56
-11.36	19.78	4.26	24.94	1.42	21.5	257.02	2482.82	249.92	2468.2	0.101256	143.42	2879.28	135.61	2864.66	0.047339	217.97	2432.08	210.87	2418.32	0.0871969	418.19	4612.18	411.09	4597.56	0.0894148	1850.97	11831	1843.16	11816.4	0.155983	1899.96	17705.7	1892.86	17691.9	0.10699	876.14	4313.76	869.04	4299.14	0.202143	1298.59	7794.18	1290.78	7779.56	0.165919	12.07	225.32	4.97	211.56
14.91	14.62	7.1	-13.76	7.1	23.22	162.59	1281.4	155.49	1266.78	0.122744	577.23	9412.7	569.42	9398.08	0.060589	915.9	5681.16	908.8	5667.4	0.160356	66.74	768.84	59.64	754.22	0.0790751	2182.54	6647.8	2174.73	6633.18	0.327856	1385.92	21746	1378.82	21732.2	0.0634458	2994.07	11920.5	2986.97	11905.9	0.250882	4598.67	13123.6	4590.86	13109	0.350207	1269.48	9033.44	1262.38	9019.68
16.33	4.3	9.94	32.68	-6.39	39.56	1060.03	4971.66	1052.93	4957.04	0.212411	380.56	3480.42	372.75	3465.8	0.107551	219.39	2728.78	212.29	2715.02	0.078191	695.8	5885.84	688.7	5871.22	0.117301	1546.38	6499.02	1538.57	6484.4	0.237273	653.91	5434.34	646.81	5420.58	0.119325	1466.15	6463.76	1459.05	6449.14	0.226239	314.53	3016.88	306.72	3002.26	0.102163	34.79	201.24	27.69	187.48
14.91	6.02	9.94	25.8	24.85	30.96	1402.25	12049.5	1395.15	12034.9	0.115926	1767.9	17066.7	1760.09	17052.1	0.103218	113.6	1279.68	106.5	1265.92	0.0841285	48.99	1013.08	41.89	998.46	0.0419546	781.71	4577.78	773.9	4563.16	0.169597	550.96	4177.02	543.86	4163.26	0.130633	472.15	2154.3	465.05	2139.68	0.217346	1082.75	7788.16	1074.94	7773.54	0.138282	222.94	1420.72	215.84	1406.96
38.34	37.84	12.78	-6.02	14.91	0.86	8013.77	26950.7	8006.67	26936.1	0.297247	3353.33	17285.1	3345.52	17270.5	0.193713	2122.19	15267.6	2115.09	15253.8	0.13866	504.1	5320.82	497	5306.2	0.093664	2984.84	15179	2977.03	15164.4	0.196317	147.68	1399.22	140.58	1385.46	0.101468	994.71	10031.9	987.61	10017.3	0.0985906	48.28	286.38	40.47	271.76	0.148918	307.43	1612.5	300.33	1598.74
19.88	-17.2	-11.36	58.48	4.97	-0.86	1013.17	8127	1006.07	8112.38	0.124017	2404.77	14334.5	2396.96	14319.9	0.167387	129.22	1946.18	122.12	1932.42	0.0631954	2453.05	15898	2445.95	15883.4	0.153994	3858.85	31930.1	3851.04	31915.5	0.120664	971.28	13894.2	964.18	13880.4	0.0694632	1964.57	5564.2	1957.47	5549.58	0.352724	2117.22	9926.12	2109.41	9911.5	0.212824	3660.76	13222.5	3653.66	13208.7
8.52	-6.02	17.04	19.78	5.68	12.04	248.5	3669.62	241.4	3655	0.0660465	174.66	2230.84	166.85	2216.22	0.0752858	1134.58	12155.2	1127.48	12141.4	0.0928621	1083.46	4392.88	1076.36	4378.26	0.245842	1245.34	31442.5	1237.53	31427.9	0.0393768	447.3	3837.32	440.2	3823.56	0.115128	4731.44	38577	4724.34	38562.4	0.122512	2172.6	9919.24	2164.79	9904.62	0.218564	2641.91	18123.6	2634.81	18109.8
2.84	14.62	5.68	12.04	-3.55	21.5	1205.58	12183.6	1198.48	12169	0.0984865	284.71	2171.5	276.9	2156.88	0.12838	32.66	292.4	25.56	278.64	0.0917313	105.08	1345.9	97.98	1331.28	0.0735983	2781.07	22508.8	2773.26	22494.2	0.123288	2940.82	19996.7	2933.72	19982.9	0.146811	815.79	8570.76	808.69	8556.14	0.0945158	231.46	843.66	223.65	829.04	0.26977	367.78	2390.8	360.68	2377.04
-3.55	19.78	-2.84	-18.92	2.84	32.68	1383.79	10520.4	1376.69	10505.8	0.131041	1836.77	11873.2	1828.96	11858.6	0.154231	3576.98	18591.5	3569.88	18577.7	0.192159	413.93	3388.4	406.83	3373.78	0.120586	2619.19	14490.1	2611.38	14475.5	0.1804	783.84	12113.1	776.74	12099.3	0.0641969	626.22	6332.18	619.12	6317.56	0.0979999	685.15	3592.22	677.34	3577.6	0.189328	51.12	697.46	44.02	683.7
6.39	30.1	7.81	-3.44	8.52	0.86	3317.12	15219.4	3310.02	15204.8	0.217696	1135.29	12301.4	1127.48	12286.8	0.0917637	70.29	1029.42	63.19	1015.66	0.0622157	869.04	5937.44	861.94	5922.82	0.145529	2324.54	16364.1	2316.73	16349.5	0.141701	217.97	1869.64	210.87	1855.88	0.113623	1776.42	4957.04	1769.32	4942.42	0.357987	299.62	2894.76	291.81	2880.14	0.101318	2.84	129.86	-4.26	116.1
7.1	28.38	-11.36	-5.16	-10.65	4.3	4217.4	22723.8	4210.3	22709.2	0.185401	273.35	2268.68	265.54	2254.06	0.117805	3709.75	16682.3	3702.65	16668.5	0.222134	3737.44	22274.9	3730.34	22260.3	0.167578	78.81	654.46	71	639.84	0.110965	6349.53	29206.5	6342.43	29192.7	0.217261	939.33	7673.78	932.23	7659.16	0.121714	33.37	602.86	25.56	588.24	0.0434517	2374.24	19252.8	2367.14	19239
12.07	32.68	-12.78	-6.88	-29.11	18.92	3931.27	25161	3924.17	25146.4	0.156053	5004.08	28941.6	4996.27	28927	0.17272	806.56	6305.52	799.46	6291.76	0.127065	44.73	468.7	37.63	454.08	0.0828709	1200.61	16871.5	1192.8	16856.9	0.0707604	700.77	4217.44	693.67	4203.68	0.165015	3260.32	10532.4	3253.22	10517.8	0.309307	154.07	2588.6	146.26	2573.98	0.0568225	5003.37	24295	4996.27	24281.2
12.07	20.64	-5.68	12.04	-2.13	12.9	188.15	3927.62	181.05	3913	0.0462688	18.46	207.26	10.65	192.64	0.0552845	183.89	1165.3	176.79	1151.54	0.153525	34.79	873.76	27.69	859.14	0.0322299	2875.5	13743.7	2867.69	13729.1	0.208877	1251.73	6110.3	1244.63	6096.54	0.204154	5542.26	23836.6	5535.16	23822	0.232355	2911	11360.6	2903.19	11346	0.255878	440.2	3426.24	433.1	3412.48
12.78	16.34	7.1	32.68	-4.26	30.1	582.2	9955.36	575.1	9940.74	0.0578528	1065	9655.22	1057.19	9640.6	0.10966	673.08	9595.02	665.98	9581.26	0.0695086	5900.1	23815.1	5893	23800.5	0.2476	1273.03	14009.4	1265.22	13994.8	0.0904066	32.66	226.18	25.56	212.42	0.120328	174.66	3011.72	167.56	2997.1	0.0559074	440.91	2371.88	433.1	2357.26	0.18373	61.06	565.02	53.96	551.26
-11.36	30.96	-10.65	15.48	-6.39	29.24	118.57	491.06	111.47	476.44	0.233964	2828.64	8052.18	2820.83	8037.56	0.350956	497.71	4039.42	490.61	4025.66	0.121871	3851.75	19402.5	3844.65	19387.9	0.198302	46.15	958.9	38.34	944.28	0.0406024	2281.23	7672.06	2274.13	7658.3	0.29695	44.02	543.52	36.92	528.9	0.0698053	436.65	4474.58	428.84	4459.96	0.0961533	683.73	3667.9	676.63	3654.14
-2.84	24.94	27.69	25.8	-2.84	53.32	1106.18	8729	1099.08	8714.38	0.126123	4749.9	18312.8	4742.09	18298.2	0.259156	5897.97	38448.9	5890.87	38435.1	0.153268	2378.5	24770.6	2371.4	24756	0.095791	69.58	812.7	61.77	798.08	0.0773983	63.19	1229.8	56.09	1216.04	0.0461251	305.3	3047.84	298.2	3033.22	0.0983114	3295.82	22905.2	3288.01	22890.6	0.14364	1656.43	12282.5	1649.33	12268.7
7.1	15.48	12.07	52.46	4.26	0.86	489.9	3587.92	482.8	3573.3	0.135113	2134.26	14449.7	2126.45	14435.1	0.147311	1068.55	9263.06	1061.45	9249.3	0.11476	68.87	169.42	61.77	154.8	0.399031	423.87	2408	416.06	2393.38	0.173838	15.62	669.08	8.52	655.32	0.0130013	1314.21	9476.34	1307.11	9461.72	0.138147	256.31	1117.14	248.5	1102.52	0.225393	3121.87	19899.5	3114.77	19885.7
7.1	9.46	2.13	-15.48	3.55	15.48	2913.84	20554	2906.74	20539.4	0.14152	393.34	3699.72	385.53	3685.1	0.104619	36.92	230.48	29.82	216.72	0.137597	135.61	3982.66	128.51	3968.04	0.0323863	-7.1	382.7	-14.91	368.08	-0.0405075	2435.3	14385.2	2428.2	14371.4	0.16896	22.01	276.06	14.91	261.44	0.0570303	146.26	828.18	138.45	813.56	0.170178	14.91	296.7	7.81	282.94
3.55	-3.44	19.17	7.74	-2.13	43.86	427.42	5414.56	420.32	5399.94	0.0778379	1430.65	9131.48	1422.84	9116.86	0.156067	1141.68	6304.66	1134.58	6290.9	0.180353	1069.26	7586.06	1062.16	7571.44	0.140285	1625.9	24508.3	1618.09	24493.7	0.0660615	293.94	5822.2	286.84	5808.44	0.0493833	4727.18	26050.3	4720.08	26035.7	0.181293	59.64	1644.32	51.83	1629.7	0.0318034	5052.36	20964.2	5045.26	20950.4
-7.1	11.18	12.07	-22.36	25.56	34.4	2379.21	7457.92	2372.11	7443.3	0.318691	8497.28	36682.4	8489.47	36667.8	0.231524	127.8	1232.38	120.7	1218.62	0.0990465	264.83	3359.16	257.73	3344.54	0.0770599	440.91	14411.9	433.1	14397.3	0.0300821	240.69	958.04	233.59	944.28	0.247374	1754.41	10540.2	1747.31	10525.6	0.166006	3217.72	21198.1	3209.91	21183.5	0.151529	234.3	1916.94	227.2	1903.18
2.84	6.02	4.97	40.42	20.59	24.94	749.05	12071	741.95	12056.4	0.06154	4027.12	21787.2	4019.31	21772.6	0.184604	1016.01	10268.4	1008.91	10254.6	0.0983857	8294.93	48494.5	8287.83	48479.9	0.170954	2605.7	18447.9	2597.89	18433.3	0.140935	472.86	7917.16	465.76	7903.4	0.0589316	2498.49	15068.1	2491.39	15053.5	0.165503	1305.69	17328.1	1297.88	17313.5	0.0749636	389.79	1328.7	382.69	1314.94
19.88	18.06	20.59	35.26	-5.68	34.4	352.87	5002.62	345.77	4988	0.0693204	1757.25	16338.3	1749.44	16323.7	0.107172	976.96	7426.1	969.86	7412.34	0.130844	11388.4	35758.8	11381.3	35744.2	0.31841	302.46	2968.72	294.65	2954.1	0.0997427	412.51	5387.04	405.41	5373.28	0.0754493	1114.7	9128.9	1107.6	9114.28	0.121524	1435.62	8203.54	1427.81	8188.92	0.174359	675.21	3572.44	668.11	3558.68
-4.97	9.46	17.75	26.66	-4.26	35.26	336.54	3593.08	329.44	3578.46	0.0920619	2879.05	33347.4	2871.24	33332.8	0.0861386	1809.79	12965.4	1802.69	12951.6	0.139186	3361.85	21743.4	3354.75	21728.8	0.154392	2495.65	15319.2	2487.84	15304.6	0.162555	1486.03	12967.1	1478.93	12953.3	0.114174	112.18	1054.36	105.08	1039.74	0.101064	1461.89	20640.9	1454.08	20626.3	0.0704965	1644.36	30610	1637.26	30596.2
4.97	20.64	6.39	17.2	18.46	43	63.19	458.38	56.09	443.76	0.126397	244.24	3818.4	236.43	3803.78	0.0621566	44.73	404.2	37.63	390.44	0.0963784	1477.51	16076	1470.41	16061.4	0.0915494	51.83	145.34	44.02	130.72	0.33675	1010.33	9212.32	1003.23	9198.56	0.109064	4967.16	32978.4	4960.06	32963.8	0.15047	1559.87	16703.8	1552.06	16689.2	0.092998	2881.18	21484.5	2874.08	21470.7
1.42	8.6	-6.39	5.16	-9.23	18.06	4232.31	19038.7	4225.21	19024.1	0.222098	471.44	6972.02	463.63	6957.4	0.0666384	7337.14	40983.3	7330.04	40969.5	0.178914	1128.9	7439	1121.8	7424.38	0.151097	1083.46	8194.94	1075.65	8180.32	0.131492	2096.63	15926.3	2089.53	15912.5	0.131313	51.12	1249.58	44.02	1234.96	0.0356449	2203.84	15108.5	2196.03	15093.9	0.145491	266.25	2011.54	259.15	1997.78
-2.13	31.82	-1.42	18.06	-5.68	14.62	2706.52	26150.9	2699.42	26136.3	0.103282	1118.96	12049.5	1111.15	12034.9	0.0923275	690.12	8262.88	683.02	8249.12	0.0827991	369.91	7150.04	362.81	7135.42	0.0508463	6960.84	18661.1	6953.03	18646.5	0.372887	-4.97	138.46	-12.07	124.7	-0.0967923	4016.47	21157.7	4009.37	21143.1	0.18963	2599.31	17022.8	2591.5	17008.2	0.152368	1237.53	8942.28	1230.43	8928.52
5.68	45.58	26.27	33.54	6.39	-10.32	217.26	2330.6	210.16	2315.98	0.0907434	764.67	10384.5	756.86	10369.9	0.0729864	2335.9	16245.4	2328.8	16231.6	0.143473	3743.83	23146.9	3736.73	23132.3	0.161537	181.05	3193.18	173.24	3178.56	0.0545027	325.89	3457.2	318.79	3443.44	0.0925789	576.52	11573	569.42	11558.4	0.0492647	1062.16	5534.1	1054.35	5519.48	0.191023	2503.46	16773.4	2496.36	16759.6
-6.39	6.02	8.52	32.68	22.72	12.04	17.04	172	9.94	157.38	0.0631592	1336.22	7927.48	1328.41	7912.86	0.16788	32.66	489.34	25.56	475.58	0.0537449	1117.54	19389.6	1110.44	19375	0.0573131	1347.58	18731.7	1339.77	18717.1	0.0715801	5498.95	42364.5	5491.85	42350.7	0.129675	1019.56	8034.98	1012.46	8020.36	0.126236	708.58	9023.98	700.77	9009.36	0.0777824	866.91	5980.44	859.81	5966.68
-4.26	14.62	22.72	23.22	-2.13	-14.62	514.75	8335.12	507.65	8320.5	0.061012	1314.92	10918.6	1307.11	10904	0.119875	90.88	223.6	83.78	209.84	0.399257	6094.64	35774.3	6087.54	35759.7	0.170235	167.56	2470.78	159.75	2456.16	0.0650406	288.97	4250.98	281.87	4237.22	0.0665224	7560.08	27913.9	7552.98	27899.3	0.270723	1552.06	9257.9	1544.25	9243.28	0.167067	1876.53	10997.7	1869.43	10983.9
-15.62	21.5	17.04	14.62	-4.97	43	540.31	5081.74	533.21	5067.12	0.105229	1906.35	17755.6	1898.54	17741	0.107014	849.87	4365.36	842.77	4351.6	0.193669	125.67	905.58	118.57	890.96	0.133081	1382.37	9344.76	1374.56	9330.14	0.147325	3241.15	23349.9	3234.05	23336.1	0.138585	1489.58	16068.2	1482.48	16053.6	0.0923458	120.7	1113.7	112.89	1099.08	0.102713	1909.19	13901	1902.09	13887.2
-10.65	9.46	3.55	32.68	31.24	31.82	3520.18	24754.2	3513.08	24739.6	0.142002	327.31	5759.42	319.5	5744.8	0.0556155	520.43	7531.88	513.33	7518.12	0.068279	300.33	3894.08	293.23	3879.46	0.0755853	1478.93	8471	1471.12	8456.38	0.173966	540.31	6834.42	533.21	6820.66	0.0781757	932.23	8100.34	925.13	8085.72	0.114415	4570.98	23294	4563.17	23279.4	0.196018	1069.97	5944.32	1062.87	5930.56
4.97	-7.74	-0.71	53.32	35.5	40.42	1267.35	3985.24	1260.25	3970.62	0.317394	2656.11	30505.1	2648.3	30490.5	0.0868566	5664.38	27917.3	5657.28	27903.5	0.202744	756.86	7143.16	749.76	7128.54	0.105177	1674.89	14942.5	1667.08	14927.9	0.111676	1812.63	26634.2	1805.53	26620.4	0.0678249	216.55	1412.98	209.45	1398.36	0.149783	467.18	3059.88	459.37	3045.26	0.150848	391.21	5136.78	384.11	5123.02
-2.13	24.94	31.95	36.98	2.13	50.74	5342.04	15215.1	5334.94	15200.5	0.350972	687.99	10683.8	680.18	10669.2	0.0637519	4397.03	22784	4389.93	22770.2	0.192792	533.21	7770.96	526.11	7756.34	0.0678297	4379.28	15878.2	4371.47	15863.6	0.275566	123.54	918.48	116.44	904.72	0.128703	3165.18	7435.56	3158.08	7420.94	0.425563	3585.5	24504	3577.69	24489.4	0.146091	23.43	153.94	16.33	140.18
-17.75	-1.72	9.23	3.44	-4.26	61.92	230.75	2665.14	223.65	2650.52	0.0843797	1515.14	8172.58	1507.33	8157.96	0.184768	3856.01	16570.5	3848.91	16556.7	0.232468	346.48	1842.12	339.38	1827.5	0.185707	1350.42	12266.2	1342.61	12251.6	0.109587	724.2	4177.02	717.1	4163.26	0.172245	1706.84	6933.32	1699.74	6918.7	0.245673	805.85	4440.18	798.04	4425.56	0.180325	1910.61	8598.28	1903.51	8584.52
-21.3	-6.02	4.97	-6.88	13.49	86	267.67	3472.68	260.57	3458.06	0.0753515	3127.55	13067.7	3119.74	13053.1	0.239004	825.73	9447.96	818.63	9434.2	0.0867726	1056.48	6413.02	1049.38	6398.4	0.164007	1121.8	33134.9	1113.99	33120.3	0.0336347	261.99	2482.82	254.89	2469.06	0.103234	3718.27	13093.5	3711.17	13078.9	0.283753	278.32	2204.18	270.51	2189.56	0.123545	1083.46	14305.2	1076.36	14291.4
-17.04	19.78	14.91	12.04	12.07	43.86	184.6	1406.1	177.5	1391.48	0.127562	379.85	6228.12	372.04	6213.5	0.0598761	17.04	526.32	9.94	512.56	0.0193929	1064.29	8600	1057.19	8585.38	0.123138	2986.26	17833	2978.45	17818.4	0.167156	71.71	1031.14	64.61	1017.38	0.0635063	2602.15	5932.28	2595.05	5917.66	0.438526	2063.26	15654.6	2055.45	15640	0.131423	983.35	7842.34	976.25	7828.58
4.26	61.06	24.85	26.66	15.62	39.56	3689.87	26633.3	3682.77	26618.7	0.138353	1718.2	10305.4	1710.39	10290.8	0.166206	66.74	550.4	59.64	536.64	0.111136	2011.43	9033.44	2004.33	9018.82	0.222239	271.93	1749.24	264.12	1734.62	0.152264	168.27	2303.08	161.17	2289.32	0.0704008	2787.46	13448.7	2780.36	13434.1	0.206963	467.18	8094.32	459.37	8079.7	0.0568548	36.21	712.94	29.11	699.18
12.07	37.84	18.46	27.52	26.98	41.28	533.92	5712.12	526.82	5697.5	0.0924651	787.39	8083.14	779.58	8068.52	0.09662	926.55	5332.86	919.45	5319.1	0.172858	36.21	238.22	29.11	223.6	0.130188	11416.8	48357.8	11409	48343.2	0.236	5744.61	27383.3	5737.51	27369.5	0.209631	172.53	2855.2	165.43	2840.58	0.0582381	4556.07	17900	4548.26	17885.4	0.2543	970.57	9637.16	963.47	9623.4
-4.97	20.64	17.75	17.2	7.81	20.64	3725.37	19527.2	3718.27	19512.6	0.190558	1497.39	13634.4	1489.58	13619.8	0.109369	627.64	9925.26	620.54	9911.5	0.0626081	639.71	8219.02	632.61	8204.4	0.0771062	606.34	3728.96	598.53	3714.34	0.16114	26.27	1032.86	19.17	1019.1	0.0188107	7.81	184.04	0.71	169.42	0.00419077	1180.73	5495.4	1172.92	5480.78	0.214006	3251.09	17801.1	3243.99	17787.3
2.13	36.12	19.17	-15.48	7.81	30.1	940.75	9890	933.65	9875.38	0.0945432	858.39	9324.12	850.58	9309.5	0.0913669	1260.25	16899	1253.15	16885.2	0.0742157	392.63	3893.22	385.53	3878.6	0.0993993	7039.65	58280.5	7031.84	58265.9	0.120685	312.4	5221.06	305.3	5207.3	0.0586292	3467.64	15035.4	3460.54	15020.8	0.230384	1347.58	8256	1339.77	8241.38	0.162566	227.91	2805.32	220.81	2791.56
-5.68	30.1	48.99	12.9	16.33	3.44	217.97	2676.32	210.87	2661.7	0.0792238	5733.25	22344.5	5725.44	22329.9	0.256403	226.49	1407.82	219.39	1394.06	0.157375	2800.95	25763	2793.85	25748.4	0.108506	1923.39	16949.7	1915.58	16935.1	0.113113	552.38	1854.16	545.28	1840.4	0.296283	3518.76	15004.4	3511.66	14989.8	0.23427	22.01	853.12	14.2	838.5	0.016935	4708.72	16180.9	4701.62	16167.1
7.1	9.46	-17.75	-6.02	24.85	4.3	363.52	2788.98	356.42	2774.36	0.128469	516.88	6598.78	509.07	6584.16	0.0773174	21148.1	60755.6	21141	60741.8	0.348047	1071.39	10100.7	1064.29	10086.1	0.105521	194.54	3510.52	186.73	3495.9	0.053414	704.32	9386.04	697.22	9372.28	0.0743917	2437.43	15157.5	2430.33	15142.9	0.160493	191.7	2596.34	183.89	2581.72	0.0712277	1271.61	19356	1264.51	19342.2
1.42	32.68	-0.71	-22.36	11.36	1.72	361.39	6846.46	354.29	6831.84	0.0518587	47.57	1309.78	39.76	1295.16	0.0306989	3917.78	32503.7	3910.68	32489.9	0.120366	752.6	8264.6	745.5	8249.98	0.0903639	231.46	5132.48	223.65	5117.86	0.0436999	1807.66	14092	1800.56	14078.2	0.127897	2617.77	9011.08	2610.67	8996.46	0.290189	4022.86	21133.6	4015.05	21119	0.190116	178.92	706.06	171.82	692.3
17.04	32.68	17.75	24.94	0.71	-8.6	4326.74	21123.3	4319.64	21108.7	0.204638	1489.58	11970.3	1481.77	11955.7	0.123939	4034.93	23980.2	4027.83	23966.4	0.168061	414.64	7893.94	407.54	7879.32	0.0517227	2402.64	13996.5	2394.83	13981.9	0.171281	514.75	10619.3	507.65	10605.5	0.0478665	75.97	1050.92	68.87	1036.3	0.0664576	2447.37	15613.3	2439.56	15598.7	0.156395	692.25	13405.7	685.15	13391.9
4.26	24.94	-0.71	-4.3	15.62	-1.72	1231.85	8087.44	1224.75	8072.82	0.151713	1659.98	11771.7	1652.17	11757.1	0.140526	1994.39	10944.4	1987.29	10930.6	0.181809	236.43	1619.38	229.33	1604.76	0.142906	1288.65	14245	1280.84	14230.4	0.0900074	4486.49	22581.9	4479.39	22568.1	0.198483	7079.41	29341.5	7072.31	29326.9	0.241155	164.72	1527.36	156.91	1512.74	0.103726	61.06	1081.02	53.96	1067.26
3.55	-5.16	5.68	18.92	4.97	31.82	364.94	4973.38	357.84	4958.76	0.0721632	4891.19	17354.8	4883.38	17340.2	0.281622	2001.49	16727	1994.39	16713.2	0.11933	1369.59	8197.52	1362.49	8182.9	0.166505	878.98	11792.3	871.17	11777.7	0.0739679	1462.6	4715.38	1455.5	4701.62	0.309574	3067.2	18971.6	3060.1	18957	0.161423	643.97	5324.26	636.16	5309.64	0.119812	1027.37	8371.24	1020.27	8357.48
9.94	46.44	2.84	3.44	6.39	10.32	316.66	3230.16	309.56	3215.54	0.09627	2259.93	21091.5	2252.12	21076.9	0.106853	161.17	3507.94	154.07	3494.18	0.0440933	56.8	196.94	49.7	182.32	0.272598	143.42	3909.56	135.61	3894.94	0.034817	1051.51	8872.62	1044.41	8858.86	0.117894	511.91	3546.64	504.81	3532.02	0.142924	4308.28	11358	4300.47	11343.4	0.379117	459.37	2728.78	452.27	2715.02
7.1	18.92	19.17	18.06	6.39	16.34	5366.89	21180.1	5359.79	21165.5	0.253233	960.63	9023.98	952.82	9009.36	0.105759	2219.46	9343.9	2212.36	9330.14	0.23712	161.17	1262.48	154.07	1247.86	0.123467	1084.17	5158.28	1076.36	5143.66	0.20926	292.52	5323.4	285.42	5309.64	0.0537551	5594.8	24308.8	5587.7	24294.2	0.230002	5298.02	25145.5	5290.21	25130.9	0.210506	282.58	881.5	275.48	867.74
21.3	15.48	-9.23	24.94	16.33	1.72	253.47	3532.88	246.37	3518.26	0.0700261	872.59	15916.9	864.78	15902.3	0.0543809	48.99	1116.28	41.89	1102.52	0.0379948	4583.76	22646.4	4576.66	22631.8	0.202223	2895.38	15363	2887.57	15348.4	0.188135	761.12	10121.3	754.02	10107.5	0.0745998	3315.7	20671.8	3308.6	20657.2	0.160167	302.46	3313.58	294.65	3298.96	0.089316	138.45	1173.04	131.35	1159.28
2.13	-6.88	-8.52	13.76	8.52	33.54	243.53	2717.6	236.43	2702.98	0.0874701	1624.48	21634.2	1616.67	21619.6	0.074778	1679.15	11060.5	1672.05	11046.7	0.151361	2101.6	18663.7	2094.5	18649.1	0.112311	2171.18	32016.9	2163.37	32002.3	0.0676005	1499.52	8359.2	1492.42	8345.44	0.178831	243.53	1784.5	236.43	1769.88	0.133585	1069.26	3728.1	1061.45	3713.48	0.285837	171.11	1523.06	164.01	1509.3
-5.68	3.44	-3.55	-0.86	15.62	49.88	213.71	2284.16	206.61	2269.54	0.0910361	53.25	487.62	45.44	473	0.0960677	2732.79	14783.4	2725.69	14769.6	0.184547	3853.17	18446.1	3846.07	18431.5	0.208669	1344.74	12475.2	1336.93	12460.6	0.107293	1584.72	9548.58	1577.62	9534.82	0.165459	1017.43	15836	1010.33	15821.4	0.0638585	688.7	4398.9	680.89	4384.28	0.155303	2016.4	11070.8	2009.3	11057
-4.26	-13.76	9.94	6.02	20.59	20.64	895.31	6892.9	888.21	6878.28	0.129133	2492.81	19428.3	2485	19413.7	0.128003	2183.96	12785.6	2176.86	12771.8	0.170442	2155.56	19266.6	2148.46	19252	0.111597	2059.71	14489.3	2051.9	14474.7	0.141758	199.51	5389.62	192.41	5375.86	0.0357915	1444.85	14657	1437.75	14642.4	0.098191	898.86	7803.64	891.05	7789.02	0.114398	4323.9	27763.4	4316.8	27749.6
3.55	-16.34	14.2	-17.2	20.59	-4.3	11685.2	36087.3	11678.1	36072.7	0.323738	1396.57	10532.4	1388.76	10517.8	0.132039	16.33	441.18	9.23	427.42	0.0215947	3420.78	11539.5	3413.68	11524.9	0.296201	616.28	12838.1	608.47	12823.5	0.0474497	26.98	612.32	19.88	598.56	0.033213	1417.16	7505.22	1410.06	7490.6	0.188244	2477.9	8003.16	2470.09	7988.54	0.309204	843.48	1840.4	836.38	1826.64
6.39	20.64	4.26	4.3	5.68	3.44	3292.27	21335.7	3285.17	21321.1	0.154081	69.58	372.38	61.77	357.76	0.172658	-21.3	189.2	-28.4	175.44	-0.161879	334.41	2420.9	327.31	2406.28	0.136023	517.59	10576.3	509.78	10561.7	0.0482669	165.43	2416.6	158.33	2402.84	0.0658929	5405.23	29879	5398.13	29864.4	0.180755	3982.39	13458.1	3974.58	13443.5	0.295651	1515.85	8051.32	1508.75	8037.56
1.42	29.24	21.3	23.22	14.2	-15.48	291.1	3646.4	284	3631.78	0.0781986	925.13	12836.4	917.32	12821.8	0.0715439	1019.56	15512.7	1012.46	15498.9	0.0653245	1292.91	23329.2	1285.81	23314.6	0.0551505	396.89	6726.92	389.08	6712.3	0.0579652	83.07	2291.04	75.97	2277.28	0.03336	4000.14	18392.8	3993.04	18378.2	0.217271	514.75	9671.56	506.94	9656.94	0.0524949	85.91	138.46	78.81	124.7
4.26	25.8	0.71	-10.32	-31.95	7.74	56.09	185.76	48.99	171.14	0.286257	1133.87	13689.5	1126.06	13674.9	0.0823451	-1.42	342.28	-8.52	328.52	-0.0259345	127.09	1236.68	119.99	1222.06	0.0981867	4253.61	36915.5	4245.8	36900.9	0.11506	26.98	141.04	19.88	127.28	0.156191	1216.94	8700.62	1209.84	8686	0.139286	378.43	2332.32	370.62	2317.7	0.159909	1964.57	11477.6	1957.47	11463.8
-0.71	26.66	2.84	0.86	-22.72	18.06	202.35	2295.34	195.25	2280.72	0.0856089	1803.4	12800.2	1795.59	12785.6	0.140439	5430.08	23616.5	5422.98	23602.7	0.229761	53.25	881.5	46.15	866.88	0.0532369	4296.92	20280.5	4289.11	20265.9	0.211642	495.58	4752.36	488.48	4738.6	0.103085	3001.88	12465.7	2994.78	12451.1	0.240524	2813.73	15945.3	2805.92	15930.7	0.176133	90.17	591.68	83.07	577.92
1.42	18.92	6.39	20.64	-16.33	2.58	280.45	5848	273.35	5833.38	0.0468596	575.1	9467.74	567.29	9453.12	0.0600109	1449.11	3924.18	1442.01	3910.42	0.368761	533.21	9522.78	526.11	9508.16	0.0553325	343.64	7284.2	335.83	7269.58	0.0461966	358.55	2463.9	351.45	2450.14	0.143441	6527.74	23130.6	6520.64	23116	0.282084	1094.82	5916.8	1087.01	5902.18	0.184171	981.22	9378.3	974.12	9364.54
2.13	8.6	1.42	31.82	0.71	30.1	190.28	2325.44	183.18	2310.82	0.0792706	2125.74	20013.9	2117.93	19999.3	0.1059	1645.78	4770.42	1638.68	4756.66	0.344502	6833.04	24941.7	6825.94	24927.1	0.273836	3435.69	15651.1	3427.88	15636.5	0.219223	858.39	6561.8	851.29	6548.04	0.130007	967.73	4769.56	960.63	4754.94	0.202028	3181.51	14461.8	3173.7	14447.2	0.219676	683.02	3317.02	675.92	3303.26
2.13	42.14	23.43	18.06	4.26	-8.6	1028.79	6909.24	1021.69	6894.62	0.148187	124.25	896.12	116.44	881.5	0.132093	5444.28	20508.4	5437.18	20494.6	0.265298	567.29	10618.4	560.19	10603.8	0.0528293	619.83	3560.4	612.02	3545.78	0.172605	2002.91	3953.42	1995.81	3939.66	0.506594	2954.31	21500.9	2947.21	21486.3	0.137167	440.2	3244.78	432.39	3230.16	0.13386	2659.66	9072.14	2652.56	9058.38
26.27	-5.16	9.23	7.74	15.62	3.44	1271.61	14524.5	1264.51	14509.9	0.0871482	2093.79	8816.72	2085.98	8802.1	0.236987	3202.1	14853.9	3195	14840.1	0.215294	1941.14	12610.2	1934.04	12595.6	0.153549	1001.1	10365.6	993.29	10351	0.095961	439.49	7460.5	432.39	7446.74	0.0580643	30.53	351.74	23.43	337.12	0.0695005	2328.09	14933.9	2320.28	14919.3	0.155522	2625.58	10252.1	2618.48	10238.3
34.08	27.52	9.23	8.6	24.85	36.98	861.94	5691.48	854.84	5676.86	0.150583	3396.64	23617.3	3388.83	23602.7	0.143578	2015.69	13009.2	2008.59	12995.4	0.154561	3641.59	25440.5	3634.49	25425.9	0.142945	3236.89	30728.7	3229.08	30714.1	0.105134	1657.85	20219.5	1650.75	20205.7	0.0816971	227.91	3994.7	220.81	3980.08	0.0554788	1232.56	10202.2	1224.75	10187.6	0.12022	1174.34	6309.82	1167.24	6296.06
1.42	37.84	2.84	-4.3	20.59	23.22	4801.73	33204.6	4794.63	33190	0.14446	102.24	1391.48	94.43	1376.86	0.0685836	1672.05	7920.6	1664.95	7906.84	0.210571	4257.87	33232.1	4250.77	33217.5	0.127968	1143.1	10419.8	1135.29	10405.2	0.109108	313.82	2669.44	306.72	2655.68	0.115496	3682.77	16137.9	3675.67	16123.3	0.227973	440.91	5302.76	433.1	5288.14	0.0819003	2672.44	16622.1	2665.34	16608.3
-2.13	21.5	-1.42	13.76	33.37	39.56	1015.3	5383.6	1008.2	5368.98	0.187782	29.82	693.16	22.01	678.54	0.0324373	2548.19	18417.8	2541.09	18404	0.138072	1201.32	6942.78	1194.22	6928.16	0.172372	781	16114.7	773.19	16100.1	0.048024	3948.31	18377.3	3941.21	18363.5	0.214621	2265.61	21849.2	2258.51	21834.6	0.103437	607.76	5838.54	599.95	5823.92	0.103015	584.33	6303.8	577.23	6290.04
23.43	36.12	2.13	25.8	24.14	13.76	617.7	4637.12	610.6	4622.5	0.132093	2245.02	10439.5	2237.21	10424.9	0.214603	2328.09	14994.1	2320.99	14980.3	0.154936	2308.21	13405.7	2301.11	13391.1	0.171839	2299.69	19479	2291.88	19464.4	0.117747	452.98	5151.4	445.88	5137.64	0.0867869	9511.87	43761.1	9504.77	43746.5	0.217269	137.03	798.08	129.22	783.46	0.164935	60.35	1590.14	53.25	1576.38
16.33	6.02	7.81	8.6	-2.84	-6.02	1194.93	9544.28	1187.83	9529.66	0.124646	4475.13	21616.1	4467.32	21601.5	0.206806	1206.29	7282.48	1199.19	7268.72	0.16498	3625.97	18136.5	3618.87	18121.9	0.199696	624.09	3366.04	616.28	3351.42	0.183886	1239.66	5455.84	1232.56	5442.08	0.226487	2785.33	8484.76	2778.23	8470.14	0.328003	3035.25	14952	3027.44	14937.4	0.202675	2536.12	16856.9	2529.02	16843.1
18.46	22.36	12.07	11.18	-9.23	2.58	3519.47	16666.8	3512.37	16652.2	0.210926	8807.55	32686	8799.74	32671.4	0.269341	1313.5	13796.1	1306.4	13782.3	0.094788	233.59	2750.28	226.49	2735.66	0.0827917	4007.95	32904.5	4000.14	32889.9	0.121622	103.66	950.3	96.56	936.54	0.103103	219.39	2116.46	212.29	2101.84	0.101002	6647.73	40958.4	6639.92	40943.8	0.162172	169.69	1676.14	162.59	1662.38
19.17	18.06	10.65	18.92	16.33	0.86	129.22	1635.72	122.12	1621.1	0.0753316	1343.32	18042.8	1335.51	18028.2	0.074079	8959.49	26881.9	8952.39	26868.1	0.333197	1379.53	14253.6	1372.43	14239	0.0963854	4324.61	22582.7	4316.8	22568.1	0.191279	517.59	6333.9	510.49	6320.14	0.0807719	1221.91	9751.54	1214.81	9736.92	0.124763	639	2767.48	631.19	2752.86	0.229285	142	2286.74	134.9	2272.98
6.39	36.12	-2.13	-17.2	44.73	24.08	3465.51	18629.3	3458.41	18614.7	0.185789	1233.27	17502.7	1225.46	17488.1	0.070074	44.73	360.34	37.63	346.58	0.108575	5536.58	26159.5	5529.48	26144.9	0.211494	1726.72	16372.7	1718.91	16358.1	0.10508	3683.48	38196.9	3676.38	38183.1	0.0962828	3537.93	16202.4	3530.83	16187.8	0.218117	672.37	4486.62	664.56	4472	0.148605	1363.91	11318.5	1356.81	11304.7
-8.52	22.36	15.62	-3.44	30.53	-1.72	524.69	5738.78	517.59	5724.16	0.090422	1927.65	18944.9	1919.84	18930.3	0.101416	168.98	1988.32	161.88	1974.56	0.0819828	4648.37	27229.3	4641.27	27214.7	0.170543	166.85	3526.86	159.04	3512.24	0.0452816	1155.88	19370.6	1148.78	19356.8	0.0593475	1780.68	9650.06	1773.58	9635.44	0.184068	1209.84	7195.62	1202.03	7181	0.16739	3801.34	16156	3794.24	16142.2
-24.85	12.9	12.07	28.38	31.95	1.72	1983.74	7271.3	1976.64	7256.68	0.272389	2524.76	18379.9	2516.95	18365.3	0.137049	885.37	17613.7	878.27	17599.9	0.0499019	88.75	1597.88	81.65	1583.26	0.0515708	1133.87	18749.7	1126.06	18735.1	0.0601044	1178.6	17126.9	1171.5	17113.1	0.0684562	442.33	2509.48	435.23	2494.86	0.174451	157.62	1394.06	149.81	1379.44	0.108602	1371.72	8212.14	1364.62	8198.38
-12.78	36.98	21.3	4.3	13.49	24.08	2592.21	17802	2585.11	17787.4	0.145334	4123.68	19768.8	4115.87	19754.2	0.208354	3793.53	22652.4	3786.43	22638.6	0.167255	724.2	9696.5	717.1	9681.88	0.0740662	1373.14	7587.78	1365.33	7573.16	0.180285	26.27	1140.36	19.17	1126.6	0.0170158	2825.8	10930.6	2818.7	10916	0.258218	397.6	916.76	389.79	902.14	0.432073	175.37	430	168.27	416.24
-3.55	36.12	7.1	24.94	2.13	-18.92	1118.96	6328.74	1111.86	6314.12	0.176091	1004.65	12753.8	996.84	12739.2	0.0782499	-8.52	1505	-15.62	1491.24	-0.0104745	1513.01	12713.4	1505.91	12698.8	0.118587	1210.55	11128.4	1202.74	11113.8	0.108221	3136.07	29578	3128.97	29564.2	0.105836	93.01	1136.06	85.91	1121.44	0.0766069	891.76	13748.8	883.95	13734.2	0.0643613	1124.64	5367.26	1117.54	5353.5
-0.71	38.7	21.3	-8.6	-24.85	19.78	1367.46	18806.5	1360.36	18791.9	0.0723908	440.91	3906.98	433.1	3892.36	0.111269	2689.48	18069.5	2682.38	18055.7	0.148561	802.3	9555.46	795.2	9540.84	0.083347	722.07	6331.32	714.26	6316.7	0.113075	2937.27	22257.7	2930.17	22243.9	0.131729	5432.21	17322.1	5425.11	17307.5	0.313455	288.26	3046.12	280.45	3031.5	0.092512	151.94	2464.76	144.84	2451
-2.84	3.44	17.75	27.52	-19.17	29.24	580.07	3378.08	572.97	3363.46	0.170351	2056.87	16283.2	2049.06	16268.6	0.125952	1557.03	7531.88	1549.93	7518.12	0.206159	1285.81	15479.1	1278.71	15464.5	0.0826869	741.24	7222.28	733.43	7207.66	0.101757	116.44	2045.08	109.34	2031.32	0.0538271	1176.47	7935.22	1169.37	7920.6	0.147637	4301.18	15279.6	4293.37	15265	0.281256	3195	12656.6	3187.9	12642.8
-9.23	-6.02	0	22.36	5.68	13.76	313.82	3499.34	306.72	3484.72	0.0880185	5620.36	27354.9	5612.55	27340.3	0.205285	324.47	2877.56	317.37	2863.8	0.110821	940.75	17744.4	933.65	17729.8	0.05266	301.04	9410.12	293.23	9395.5	0.0312096	758.99	9059.24	751.89	9045.48	0.0831233	1173.63	7801.06	1166.53	7786.44	0.149816	1025.95	6570.4	1018.14	6555.78	0.155304	656.04	11587.6	648.94	11573.8
4.26	12.04	-13.49	20.64	-16.33	22.36	193.83	2991.08	186.73	2976.46	0.0627356	31.95	485.9	24.14	471.28	0.0512222	2733.5	14802.3	2726.4	14788.5	0.184359	119.99	720.68	112.89	706.06	0.159887	842.06	11732.1	834.25	11717.5	0.071197	1690.51	12112.2	1683.41	12098.4	0.139143	639	2614.4	631.9	2599.78	0.243059	2524.76	13942.3	2516.95	13927.7	0.180716	100.11	1487.8	93.01	1474.04
22.01	10.32	-17.04	-9.46	-22.72	3.44	5999.5	30479.3	5992.4	30464.7	0.1967	25.56	856.56	17.75	841.94	0.0210823	2507.72	10919.4	2500.62	10905.6	0.229296	877.56	5425.74	870.46	5411.12	0.160865	80.23	496.22	72.42	481.6	0.150374	9090.84	58582.3	9083.74	58568.5	0.155096	1202.03	8137.32	1194.93	8122.7	0.14711	398.31	3542.34	390.5	3527.72	0.110695	5089.99	18846.9	5082.89	18833.1
-9.23	-7.74	-9.94	7.74	-12.07	35.26	2782.49	16455.2	2775.39	16440.6	0.168813	2783.2	18300.8	2775.39	18286.2	0.151775	2923.78	14439.4	2916.68	14425.6	0.202187	165.43	3478.7	158.33	3464.08	0.0457062	988.32	7156.06	980.51	7141.44	0.137299	426	5468.74	418.9	5454.98	0.0767922	1869.43	7479.42	1862.33	7464.8	0.249482	894.6	6331.32	886.79	6316.7	0.140388	386.24	5202.14	379.14	5188.38
-10.65	-1.72	1.42	12.04	9.23	49.02	5018.28	17737.5	5011.18	17722.9	0.282752	6921.79	25812	6913.98	25797.4	0.268011	406.83	5321.68	399.73	5307.92	0.0753082	250.63	1532.52	243.53	1517.9	0.160439	666.69	8508.84	658.88	8494.22	0.077568	80.23	2007.24	73.13	1993.48	0.0366846	873.3	9389.48	866.2	9374.86	0.092396	582.91	6498.16	575.1	6483.54	0.0887015	671.66	2461.32	664.56	2447.56
-7.81	10.32	6.39	9.46	12.78	18.06	346.48	6342.5	339.38	6327.88	0.0536325	3004.01	14659.6	2996.2	14645	0.204589	3488.94	26966.2	3481.84	26952.4	0.129185	2426.07	10753.4	2418.97	10738.8	0.225256	524.69	3971.48	516.88	3956.86	0.130629	1913.45	12261	1906.35	12247.2	0.155655	232.88	1972.84	225.78	1958.22	0.115299	210.16	6210.92	202.35	6196.3	0.0326566	118.57	1099.94	111.47	1086.18
2.84	-10.32	14.91	5.16	6.39	12.9	1468.28	10742.3	1461.18	10727.7	0.136207	2698	21937.7	2690.19	21923.1	0.12271	957.79	9324.98	950.69	9311.22	0.102102	2991.94	27051.3	2984.84	27036.7	0.1104	472.15	7466.52	464.34	7451.9	0.0623116	336.54	2294.48	329.44	2280.72	0.144446	2892.54	10985.6	2885.44	10971	0.263007	2133.55	11555	2125.74	11540.4	0.1842	14.2	615.76	7.1	602
2.84	-10.32	-12.78	-9.46	1.42	42.14	756.15	15359.6	749.05	15345	0.048814	675.21	6426.78	667.4	6412.16	0.104083	4.97	2291.04	-2.13	2277.28	-0.000935326	672.37	12741.8	665.27	12727.2	0.0522716	380.56	5835.96	372.75	5821.34	0.0640316	152.65	3175.12	145.55	3161.36	0.0460403	1694.06	10668.3	1686.96	10653.7	0.158345	1148.78	10823.1	1140.97	10808.5	0.105562	1483.19	11103.5	1476.09	11089.7
-28.4	0.86	-9.23	-7.74	-20.59	49.02	371.33	5148.82	364.23	5134.2	0.0709419	2132.13	26648	2124.32	26633.4	0.0797616	35.5	3721.22	28.4	3707.46	0.00766023	4656.89	27687.7	4649.79	27673.1	0.168026	1427.1	13105.5	1419.29	13090.9	0.108418	63.19	1137.78	56.09	1124.02	0.0499012	5937.73	47386.9	5930.63	47372.3	0.125192	906.67	5821.34	898.86	5806.72	0.154797	122.12	456.66	115.02	442.9
-24.85	-11.18	7.81	27.52	-11.36	13.76	513.33	3456.34	506.23	3441.72	0.147086	33.37	685.42	25.56	670.8	0.0381038	90.17	542.66	83.07	528.9	0.157062	816.5	15361.3	809.4	15346.7	0.052741	572.26	5039.6	564.45	5024.98	0.112329	1159.43	8268.04	1152.33	8254.28	0.139604	1692.64	9539.12	1685.54	9524.5	0.176969	568.71	4813.42	560.9	4798.8	0.116883	497.71	2034.76	490.61	2021
-2.84	-12.9	-7.1	29.24	-11.36	35.26	1260.25	29421.5	1253.15	29406.9	0.0426142	3657.21	15325.2	3649.4	15310.6	0.238358	746.92	8782.32	739.82	8768.56	0.0843719	101.53	1611.64	94.43	1597.02	0.0591289	1103.34	5838.54	1095.53	5823.92	0.188109	115.02	2618.7	107.92	2604.94	0.041429	4632.04	20750.9	4624.94	20736.3	0.223036	3029.57	19675.1	3021.76	19660.5	0.153697	749.05	4054.04	741.95	4040.28
7.81	2.58	-12.07	-34.4	0.71	30.96	6682.52	26605.8	6675.42	26591.2	0.251039	3753.06	15099.9	3745.25	15085.3	0.248272	598.53	4937.26	591.43	4923.5	0.120124	1970.96	17323	1963.86	17308.4	0.113463	34.79	3005.7	26.98	2991.08	0.00902015	272.64	4971.66	265.54	4957.9	0.053559	898.15	4321.5	891.05	4306.88	0.20689	2127.87	11775.1	2120.06	11760.5	0.18027	47.57	407.64	40.47	393.88
-5.68	-6.88	-19.17	-2.58	-0.71	16.34	5123.36	17747	5116.26	17732.4	0.288526	6296.99	30768.2	6289.18	30753.6	0.204502	7.81	1563.48	0.71	1549.72	0.000458147	465.05	6349.38	457.95	6334.76	0.0722916	937.91	13157.1	930.1	13142.5	0.0707705	158.33	3556.96	151.23	3543.2	0.0426818	337.25	2765.76	330.15	2751.14	0.120005	1098.37	7810.52	1090.56	7795.9	0.139889	149.81	833.34	142.71	819.58
-13.49	-17.2	-4.97	25.8	-0.71	13.76	264.83	4508.98	257.73	4494.36	0.0573452	90.17	540.94	82.36	526.32	0.156483	93.01	397.32	85.91	383.56	0.223981	653.91	1183.36	646.81	1168.74	0.553425	216.55	6720.9	208.74	6706.28	0.031126	151.23	1517.04	144.13	1503.28	0.095877	969.15	12522.5	962.05	12507.9	0.0769155	110.05	406.78	102.24	392.16	0.26071	29.82	622.64	22.72	608.88
-1.42	-12.04	-2.84	25.8	2.13	10.32	602.79	13479.6	595.69	13465	0.0442399	633.32	10977.9	625.51	10963.3	0.057055	3241.86	19215.8	3234.76	19202	0.168459	141.29	2599.78	134.19	2585.16	0.0519078	4196.1	23877.9	4188.29	23863.3	0.175512	137.03	1837.82	129.93	1824.06	0.0712312	5444.99	21838	5437.89	21823.4	0.249177	559.48	2701.26	551.67	2686.64	0.205338	424.58	3334.22	417.48	3320.46
17.75	-14.62	-10.65	3.44	-2.84	35.26	535.34	6303.8	528.24	6289.18	0.0839919	1203.45	10283.9	1195.64	10269.3	0.116429	1596.08	10966.7	1588.98	10952.9	0.145073	-4.97	203.82	-12.07	189.2	-0.0637949	2604.99	15884.2	2597.18	15869.6	0.163658	1458.34	7039.96	1451.24	7026.2	0.206547	781.71	4196.8	774.61	4182.18	0.185217	4105.93	18124.5	4098.12	18109.9	0.226292	2335.9	17603.3	2328.8	17589.5
27.69	-18.06	-8.52	11.18	-3.55	43	913.77	5387.04	906.67	5372.42	0.168764	481.38	2518.08	473.57	2503.46	0.189166	3039.51	14068.7	3032.41	14054.9	0.215754	34.08	728.42	26.98	713.8	0.0377977	68.16	1025.12	60.35	1010.5	0.0597229	130.64	1318.38	123.54	1304.62	0.0946942	2638.36	22702.3	2631.26	22687.7	0.115977	164.01	662.2	156.2	647.58	0.241206	963.47	8581.94	956.37	8568.18
14.91	-30.1	-20.59	13.76	13.49	109.22	200.93	2148.28	193.83	2133.66	0.0908439	747.63	10442.1	739.82	10427.5	0.0709491	61.06	170.28	53.96	156.52	0.344748	176.79	3839.04	169.69	3824.42	0.0443701	197.38	3804.64	189.57	3790.02	0.0500182	137.03	763.68	129.93	749.92	0.173258	168.98	2343.5	161.88	2328.88	0.0695098	49.7	453.22	41.89	438.6	0.0955084	153.36	1133.48	146.26	1119.72
19.88	25.8	-31.95	12.9	18.46	33.54	642.55	3035.8	635.45	3021.18	0.210332	5163.83	16007.2	5156.02	15992.6	0.322401	1628.03	10731.1	1620.93	10717.3	0.151244	688.7	6383.78	681.6	6369.16	0.107016	4290.53	29916.8	4282.72	29902.2	0.143224	82.36	856.56	75.26	842.8	0.0892976	807.98	5003.48	800.88	4988.86	0.160534	444.46	6061.28	436.65	6046.66	0.0722134	3113.35	16852.6	3106.25	16838.8
-0.71	8.6	-4.97	-6.88	-2.84	12.9	162.59	1824.06	155.49	1809.44	0.0859327	3057.97	10323.4	3050.16	10308.8	0.29588	2736.34	19295.8	2729.24	19282	0.141543	116.44	349.16	109.34	334.54	0.326837	819.34	12650.6	811.53	12636	0.0642237	2933.01	20781	2925.91	20767.2	0.140891	1870.85	18781.5	1863.75	18766.9	0.0993106	3474.03	17961.1	3466.22	17946.5	0.193142	1748.73	7246.36	1741.63	7232.6
-8.52	19.78	-1.42	30.96	1.42	18.06	2262.06	15848.1	2254.96	15833.5	0.142417	3841.1	24049	3833.29	24034.4	0.159492	2487.84	13627.6	2480.74	13613.8	0.182222	653.91	5375	646.81	5360.38	0.120665	3221.27	25870.5	3213.46	25855.9	0.124284	61.06	589.96	53.96	576.2	0.093648	6486.56	29359.5	6479.46	29344.9	0.220804	413.22	4375.68	405.41	4361.06	0.0929613	1433.49	6913.54	1426.39	6899.78
7.1	4.3	-22.72	45.58	22.01	19.78	448.72	3273.16	441.62	3258.54	0.135527	2207.39	17109.7	2199.58	17095.1	0.128667	1166.53	18256.1	1159.43	18242.3	0.0635571	2365.01	20122.3	2357.91	20107.7	0.117264	640.42	2230.84	632.61	2216.22	0.285445	839.22	6502.46	832.12	6488.7	0.128241	1767.19	12492.4	1760.09	12477.8	0.141058	6620.04	17270.5	6612.23	17255.9	0.383187	230.75	2575.7	223.65	2561.94
35.5	44.72	12.78	-0.86	2.13	73.96	2652.56	11824.1	2645.46	11809.5	0.224012	3314.28	15630.5	3306.47	15615.9	0.211738	819.34	11330.5	812.24	11316.7	0.0717733	307.43	1991.76	300.33	1977.14	0.151901	252.05	5537.54	244.24	5522.92	0.044223	47.57	1425.88	40.47	1412.12	0.028659	3168.73	19022.3	3161.63	19007.7	0.166334	1926.23	11909.3	1918.42	11894.7	0.161284	781	9130.62	773.9	9116.86
-4.26	6.88	16.33	27.52	4.97	32.68	135.61	836.78	128.51	822.16	0.156308	6345.27	35259.1	6337.46	35244.5	0.179814	2068.94	15019.9	2061.84	15006.1	0.1374	1640.81	9410.98	1633.71	9396.36	0.173866	1571.94	12581.8	1564.13	12567.2	0.124461	2880.47	8848.54	2873.37	8834.78	0.325234	4039.19	29770.6	4032.09	29756	0.135505	2519.08	14724.9	2511.27	14710.3	0.170715	3481.84	22551.8	3474.74	22538
17.75	4.3	1.42	15.48	5.68	23.22	7459.97	31953.3	7452.87	31938.7	0.233349	2344.42	24326	2336.61	24311.4	0.0961118	2489.26	27481.3	2482.16	27467.5	0.090367	551.67	4289.68	544.57	4275.06	0.127383	88.04	567.6	80.23	552.98	0.145087	288.26	2105.28	281.16	2091.52	0.134429	1736.66	11743.3	1729.56	11728.7	0.147464	2992.65	12121.7	2984.84	12107.1	0.246537	83.78	508.26	76.68	494.5
31.24	3.44	4.26	4.3	-2.13	104.06	1830.38	20887.7	1823.28	20873.1	0.0873508	512.62	3081.38	504.81	3066.76	0.164607	213	2520.66	205.9	2506.9	0.0821333	2463.7	22965.4	2456.6	22950.8	0.107038	71	674.24	63.19	659.62	0.0957976	342.22	6073.32	335.12	6059.56	0.0553043	400.44	1191.1	393.34	1176.48	0.334336	24.14	528.9	16.33	514.28	0.0317531	175.37	740.46	168.27	726.7
29.82	-9.46	-28.4	-7.74	-14.91	5.16	908.09	3838.18	900.99	3823.56	0.235642	313.11	2113.88	305.3	2099.26	0.145432	3671.41	24835.1	3664.31	24821.3	0.147627	744.08	7121.66	736.98	7107.04	0.103697	188.15	3378.94	180.34	3364.32	0.0536037	1264.51	16885.2	1257.41	16871.4	0.0745289	2015.69	16134.5	2008.59	16119.9	0.124603	79.52	731.86	71.71	717.24	0.0999805	428.13	4945	421.03	4931.24
-12.78	27.52	-19.88	8.6	-3.55	2.58	542.44	3999	535.34	3984.38	0.13436	3647.98	16599.7	3640.17	16585.1	0.219485	348.61	4086.72	341.51	4072.96	0.0838481	278.32	6594.48	271.22	6579.86	0.0412197	3359.01	17276.5	3351.2	17261.9	0.194139	1373.14	9069.56	1366.04	9055.8	0.150847	186.73	1516.18	179.63	1501.56	0.119629	532.5	6843.02	524.69	6828.4	0.0768394	373.46	4440.18	366.36	4426.42
0	15.48	-17.75	6.02	28.4	40.42	291.81	4694.74	284.71	4680.12	0.0608339	215.13	1547.14	207.32	1532.52	0.13528	491.32	12882.8	484.22	12869	0.0376267	3713.3	11499.9	3706.2	11485.3	0.322691	2631.26	18545.9	2623.45	18531.3	0.141569	483.51	7454.48	476.41	7440.72	0.0640274	190.28	1136.06	183.18	1121.44	0.163344	5143.95	33078.2	5136.14	33063.6	0.155341	396.89	2913.68	389.79	2899.92
14.2	37.84	4.26	6.02	11.36	51.6	691.54	7157.78	684.44	7143.16	0.0958175	1382.37	15898	1374.56	15883.4	0.0865408	819.34	7869	812.24	7855.24	0.103401	523.27	5107.54	516.17	5092.92	0.101351	377.72	4435.88	369.91	4421.26	0.0836662	168.27	3299.82	161.17	3286.06	0.0490466	928.68	7943.82	921.58	7929.2	0.116226	1620.22	3890.64	1612.41	3876.02	0.415996	525.4	5270.08	518.3	5256.32
14.91	29.24	17.75	5.16	7.1	34.4	1124.64	10809.3	1117.54	10794.7	0.103527	570.84	8583.66	563.03	8569.04	0.0657051	1943.27	21035.6	1936.17	21021.8	0.0921028	3706.91	30535.2	3699.81	30520.6	0.121223	2058.29	21311.7	2050.48	21297.1	0.0962799	2865.56	19066.2	2858.46	19052.4	0.150031	702.19	5442.94	695.09	5428.32	0.128049	1468.99	11521.4	1461.18	11506.8	0.126984	400.44	3484.72	393.34	3470.96
31.24	41.28	56.8	80.84	2.84	39.56	2527.6	19900.4	2520.5	19885.8	0.126749	629.77	6625.44	621.96	6610.82	0.0940821	4951.54	21881.8	4944.44	21868	0.226103	296.07	2568.82	288.97	2554.2	0.113135	205.19	1717.42	197.38	1702.8	0.115915	215.84	4112.52	208.74	4098.76	0.0509276	326.6	2569.68	319.5	2555.06	0.125046	41.89	606.3	34.08	591.68	0.0575987	2629.13	12430.4	2622.03	12416.6
28.4	40.42	28.4	-9.46	-4.97	36.98	1427.1	7717.64	1420	7703.02	0.184343	4088.18	16747.6	4080.37	16733	0.243852	3022.47	16991	3015.37	16977.2	0.177612	633.32	2332.32	626.22	2317.7	0.27019	3488.94	10457.6	3481.13	10443	0.333346	350.74	5087.76	343.64	5074	0.0677257	48.28	172	41.18	157.38	0.26166	1018.85	5323.4	1011.04	5308.78	0.190447	334.41	1507.58	327.31	1493.82
11.36	17.2	30.53	28.38	-10.65	12.9	147.68	839.36	140.58	824.74	0.170454	406.83	4342.14	399.02	4327.52	0.0922052	846.32	7290.22	839.22	7276.46	0.115334	314.53	6990.08	307.43	6975.46	0.0440731	4020.73	13369.6	4012.92	13355	0.300481	289.68	3274.88	282.58	3261.12	0.0866512	3812.7	17159.6	3805.6	17145	0.221966	9.23	122.12	1.42	107.5	0.0132093	3202.81	10048.2	3195.71	10034.4
0	26.66	13.49	-7.74	11.36	49.88	6124.46	35957.5	6117.36	35942.9	0.170197	3206.36	26913.7	3198.55	26899.1	0.118909	291.1	3892.36	284	3878.6	0.0732223	380.56	2543.88	373.46	2529.26	0.147656	396.89	5925.4	389.08	5910.78	0.0658255	1848.84	18319.7	1841.74	18305.9	0.100609	4807.41	22652.4	4800.31	22637.8	0.212049	4001.56	21378.7	3993.75	21364.1	0.186938	39.05	583.08	31.95	569.32
8.52	55.9	27.69	2.58	20.59	49.88	392.63	4920.92	385.53	4906.3	0.0785786	198.09	4484.9	190.28	4470.28	0.0425656	23.43	1271.94	16.33	1258.18	0.0129791	210.16	4403.2	203.06	4388.58	0.0462701	305.3	3278.32	297.49	3263.7	0.0911511	578.65	8444.34	571.55	8430.58	0.0677949	1594.66	6625.44	1587.56	6610.82	0.240146	24.14	374.1	16.33	359.48	0.0454267	3937.66	15236.6	3930.56	15222.8
2.13	-1.72	19.88	-0.86	3.55	57.62	110.05	1210.88	102.95	1196.26	0.0860599	1551.35	11996.1	1543.54	11981.5	0.128827	1549.22	14376.6	1542.12	14362.8	0.107369	188.15	1106.82	181.05	1092.2	0.165766	357.13	3740.14	349.32	3725.52	0.0937641	1561.29	12358.2	1554.19	12344.4	0.125902	1293.62	10223.7	1286.52	10209.1	0.126017	68.16	1212.6	60.35	1197.98	0.0503765	3032.41	15773.3	3025.31	15759.5
-6.39	4.3	16.33	10.32	1.42	52.46	3858.14	18405.7	3851.04	18391.1	0.209397	720.65	4168.42	712.84	4153.8	0.171612	530.37	7076.08	523.27	7062.32	0.0740932	3816.25	15132.6	3809.15	15118	0.251962	1602.47	11572.2	1594.66	11557.6	0.137975	303.88	2998.82	296.78	2985.06	0.0994218	1079.2	6595.34	1072.1	6580.72	0.162915	3722.53	29793.8	3714.72	29779.2	0.124742	144.13	753.36	137.03	739.6
16.33	29.24	15.62	17.2	-6.39	30.1	0.71	378.4	-6.39	363.78	-0.0175656	2513.4	19789.5	2505.59	19774.9	0.126706	3172.99	25437.9	3165.89	25424.1	0.124523	39.05	128.14	31.95	113.52	0.281448	333.7	3966.32	325.89	3951.7	0.0824683	1317.76	10945.2	1310.66	10931.4	0.119898	28.4	377.54	21.3	362.92	0.0586906	211.58	4469.42	203.77	4454.8	0.0457417	286.84	3201.78	279.74	3188.02
29.82	-10.32	-6.39	4.3	19.17	20.64	4727.89	16285	4720.79	16270.4	0.290146	10438.4	42366.2	10430.6	42351.6	0.246286	844.9	4668.94	837.8	4655.18	0.179972	350.74	3169.96	343.64	3155.34	0.108907	1179.31	9277.68	1171.5	9263.06	0.12647	178.21	5873.8	171.11	5860.04	0.0291995	161.88	892.68	154.78	878.06	0.176275	4552.52	19650.1	4544.71	19635.5	0.231454	3688.45	20156.7	3681.35	20142.9
19.88	44.72	13.49	11.18	18.46	-18.92	2343	15141.2	2335.9	15126.6	0.154424	8480.95	40758.8	8473.14	40744.2	0.20796	847.74	5110.98	840.64	5097.22	0.164921	5032.48	42693	5025.38	42678.4	0.11775	106.5	1330.42	98.69	1315.8	0.0750038	29.82	243.38	22.72	229.62	0.0989461	1696.19	11589.4	1689.09	11574.8	0.145928	3270.26	22636.1	3262.45	22621.5	0.144219	2545.35	15312.3	2538.25	15298.5
16.33	38.7	23.43	79.98	8.52	-2.58	342.22	5544.42	335.12	5529.8	0.0606026	4444.6	22010.8	4436.79	21996.2	0.201707	1446.98	20453.4	1439.88	20439.6	0.0704455	3734.6	19014.6	3727.5	19000	0.196184	3933.4	15864.4	3925.59	15849.8	0.247675	547.41	6102.56	540.31	6088.8	0.0887383	1125.35	5070.56	1118.25	5055.94	0.221175	4754.16	26455.3	4746.35	26440.7	0.179509	749.05	4045.44	741.95	4031.68
9.94	-3.44	-32.66	42.14	7.1	16.34	179.63	3425.38	172.53	3410.76	0.050584	2214.49	13187.2	2206.68	13172.6	0.167521	2183.96	10905.7	2176.86	10891.9	0.19986	717.1	8214.72	710	8200.1	0.0865843	3567.75	10915.1	3559.94	10900.5	0.326586	293.23	3956.86	286.13	3943.1	0.0725647	67.45	1721.72	60.35	1707.1	0.0353524	958.5	7223.14	950.69	7208.52	0.131884	18.46	158.24	11.36	144.48
22.72	4.3	-10.65	6.02	-17.04	22.36	922.29	11975.5	915.19	11960.9	0.0765153	220.81	4737.74	213	4723.12	0.0450973	3949.02	16696.9	3941.92	16683.1	0.236282	1263.8	11548.9	1256.7	11534.3	0.108953	15.62	219.3	7.81	204.68	0.0381571	1893.57	9698.22	1886.47	9684.46	0.194794	516.17	8642.14	509.07	8627.52	0.0590054	9609.85	41598.2	9602.04	41583.6	0.230909	123.54	704.34	116.44	690.58
-19.17	-16.34	9.94	88.58	-6.39	24.08	4044.16	18533	4037.06	18518.4	0.218003	2176.86	17016	2169.05	17001.4	0.127581	727.75	6985.78	720.65	6972.02	0.103363	923	9336.16	915.9	9321.54	0.0982563	352.87	3237.04	345.06	3222.42	0.107081	128.51	2489.7	121.41	2475.94	0.0490359	2565.94	12016.8	2558.84	12002.2	0.213198	332.99	4701.62	325.18	4687	0.0693791	78.81	719.82	71.71	706.06
28.4	9.46	10.65	-12.04	-7.81	68.8	914.48	9809.16	907.38	9794.54	0.0926414	1509.46	13257.8	1501.65	13243.2	0.11339	161.88	3839.9	154.78	3826.14	0.0404533	331.57	5436.92	324.47	5422.3	0.0598399	1029.5	6050.1	1021.69	6035.48	0.169281	488.48	4262.16	481.38	4248.4	0.113309	1938.3	7144.88	1931.2	7130.26	0.270846	220.81	2272.12	213	2257.5	0.0943522	3266.71	8626.66	3259.61	8612.9
30.53	15.48	16.33	17.2	2.13	-8.6	190.28	3405.6	183.18	3390.98	0.0540198	1384.5	15325.2	1376.69	15310.6	0.0899176	8598.81	21956.7	8591.71	21942.9	0.391548	170.4	5079.16	163.3	5064.54	0.0322438	1255.28	7959.3	1247.47	7944.68	0.15702	194.54	1255.6	187.44	1241.84	0.150937	2135.68	9930.42	2128.58	9915.8	0.214665	5258.26	21745.1	5250.45	21730.5	0.241617	112.89	1628.84	105.79	1615.08
10.65	-0.86	-3.55	-18.92	15.62	31.82	376.3	5946.9	369.2	5932.28	0.0622358	511.91	5976.14	504.1	5961.52	0.084559	3967.48	22157.9	3960.38	22144.1	0.178846	331.57	6344.22	324.47	6329.6	0.0512623	2798.82	21515.5	2791.01	21500.9	0.129809	5920.69	37945.8	5913.59	37932	0.1559	1694.77	17468.3	1687.67	17453.7	0.0966942	878.98	6900.64	871.17	6886.02	0.126513	290.39	2248.9	283.29	2235.14
13.49	38.7	12.07	-28.38	24.14	64.5	1928.36	28744.6	1921.26	28730	0.066873	237.14	2250.62	229.33	2236	0.102563	1024.53	12353	1017.43	12339.2	0.0824548	1699.03	8018.64	1691.93	8004.02	0.211385	146.26	2960.98	138.45	2946.36	0.0469902	147.68	1468.88	140.58	1455.12	0.0966106	4024.28	22911.3	4017.18	22896.7	0.175448	7466.36	29142.8	7458.55	29128.2	0.25606	2552.45	32850.3	2545.35	32836.5
1.42	0	2.84	-11.18	8.52	27.52	2982.71	13205.3	2975.61	13190.7	0.225584	4247.22	19139.3	4239.41	19124.7	0.221672	1826.12	12811.4	1819.02	12797.6	0.142137	538.18	6006.24	531.08	5991.62	0.0886371	403.28	3249.94	395.47	3235.32	0.122235	4309.7	26587.8	4302.6	26574	0.16191	746.92	8248.26	739.82	8233.64	0.0898533	3931.27	19083.4	3923.46	19068.8	0.205753	651.78	7542.2	644.68	7528.44
7.81	11.18	2.13	18.06	-8.52	16.34	1340.48	16567.9	1333.38	16553.3	0.0805508	15.62	208.12	7.81	193.5	0.0403618	141.29	1408.68	134.19	1394.92	0.0961991	58.93	1186.8	51.83	1172.18	0.0442168	6915.4	34308	6907.59	34293.4	0.201426	1175.05	9171.9	1167.95	9158.14	0.127531	1387.34	8606.02	1380.24	8591.4	0.160654	1833.22	25634.9	1825.41	25620.3	0.0712486	1832.51	6162.76	1825.41	6149
7.1	24.94	17.04	17.2	0	14.62	580.78	7158.64	573.68	7144.02	0.0803021	103.66	408.5	95.85	393.88	0.243348	44.73	1327.84	37.63	1314.08	0.028636	48.28	377.54	41.18	362.92	0.113469	872.59	6743.26	864.78	6728.64	0.128522	3878.02	21593.7	3870.92	21579.9	0.179376	4535.48	16959.2	4528.38	16944.6	0.267247	1396.57	7986.82	1388.76	7972.2	0.1742	1657.14	12498.4	1650.04	12484.6
24.85	30.1	-3.55	30.96	8.52	32.68	1837.48	7732.26	1830.38	7717.64	0.237168	142	1806.86	134.19	1792.24	0.0748728	333.7	6450.86	326.6	6437.1	0.0507371	1962.44	29522.1	1955.34	29507.5	0.0662659	103.66	907.3	95.85	892.68	0.107373	627.64	10820.5	620.54	10806.7	0.0574216	1265.93	5055.94	1258.83	5041.32	0.249702	132.06	1541.98	124.25	1527.36	0.0813495	6054.88	19966.6	6047.78	19952.8
21.3	10.32	15.62	45.58	4.97	35.26	5848.98	27235.3	5841.88	27220.7	0.214612	337.25	5796.4	329.44	5781.78	0.056979	1131.74	14110.9	1124.64	14097.1	0.0797779	170.4	1421.58	163.3	1406.96	0.116066	2628.42	13109	2620.61	13094.4	0.200132	1242.5	7140.58	1235.4	7126.82	0.173345	2068.94	16062.2	2061.84	16047.6	0.128483	1473.25	6992.66	1465.44	6978.04	0.210007	265.54	2647.08	258.44	2633.32
-22.01	-1.72	2.13	9.46	35.5	81.7	73.84	742.18	66.74	727.56	0.0917313	2232.24	7638.52	2224.43	7623.9	0.291771	316.66	2178.38	309.56	2164.62	0.143009	633.32	7738.28	626.22	7723.66	0.0810781	797.33	2098.4	789.52	2083.78	0.378888	102.24	1554.88	95.14	1541.12	0.0617343	1791.33	13538.1	1784.23	13523.5	0.131936	320.21	1961.66	312.4	1947.04	0.160449	1819.73	13415.1	1812.63	13401.3
-3.55	45.58	1.42	60.2	-4.97	21.5	285.42	3317.02	278.32	3302.4	0.0842781	1192.09	4435.02	1184.28	4420.4	0.267912	446.59	4506.4	439.49	4492.64	0.0978244	2142.07	11993.6	2134.97	11979	0.178226	6104.58	44751	6096.77	44736.4	0.136282	88.75	1473.18	81.65	1459.42	0.0559469	5760.23	19520.3	5753.13	19505.7	0.294946	22.01	695.74	14.2	681.12	0.020848	2486.42	13609.5	2479.32	13595.7
2.13	12.9	-14.91	35.26	23.43	7.74	280.45	2489.7	273.35	2475.08	0.110441	3757.32	28188.2	3749.51	28173.6	0.133086	-1.42	375.82	-8.52	362.06	-0.023532	2132.84	7365.9	2125.74	7351.28	0.289166	1534.31	22801.2	1526.5	22786.6	0.0669912	4181.19	17170.8	4174.09	17157	0.243287	5278.14	24759.4	5271.04	24744.8	0.213016	243.53	2804.46	235.72	2789.84	0.0844923	329.44	614.9	322.34	601.14
18.46	18.92	19.88	4.3	26.27	28.38	22.01	461.82	14.91	447.2	0.0333408	6780.5	29808.5	6772.69	29793.9	0.227318	2287.62	20604.7	2280.52	20590.9	0.110754	314.53	1445.66	307.43	1431.04	0.21483	2776.81	10941.8	2769	10927.2	0.253405	263.41	3657.58	256.31	3643.82	0.070341	517.59	5440.36	510.49	5425.74	0.0940867	786.68	7457.06	778.87	7442.44	0.104653	303.88	1376	296.78	1362.24
12.78	8.6	6.39	21.5	53.25	30.1	1729.56	6294.34	1722.46	6279.72	0.274289	575.1	6896.34	567.29	6881.72	0.0824343	252.76	2917.98	245.66	2904.22	0.0845873	8329.01	36990.3	8321.91	36975.7	0.225064	1167.24	9862.48	1159.43	9847.86	0.117734	7072.31	36277.4	7065.21	36263.6	0.194829	6386.45	37128.8	6379.35	37114.2	0.171884	172.53	1634	164.72	1619.38	0.101718	1274.45	7942.96	1267.35	7929.2
12.78	5.16	20.59	17.2	31.24	4.3	284.71	3360.88	277.61	3346.26	0.0829613	212.29	4190.78	204.48	4176.16	0.0489636	4020.02	22052.1	4012.92	22038.3	0.182088	160.46	4898.56	153.36	4883.94	0.0314009	2487.84	16842.2	2480.03	16827.6	0.147379	4009.37	18834.9	4002.27	18821.1	0.212648	235.72	1807.72	228.62	1793.1	0.1275	1775	5615.8	1767.19	5601.18	0.315503	410.38	1935.86	403.28	1922.1
24.85	28.38	9.23	21.5	22.01	19.78	893.89	8216.44	886.79	8201.82	0.108121	2148.46	16868.9	2140.65	16854.3	0.127009	5517.41	24619.2	5510.31	24605.4	0.223947	552.38	5754.26	545.28	5739.64	0.0950025	1180.73	3276.6	1172.92	3261.98	0.359573	12049.4	78354.6	12042.3	78340.8	0.153717	727.04	7015.02	719.94	7000.4	0.102843	5207.85	23850.4	5200.04	23835.8	0.218161	788.1	4716.24	781	4702.48
4.97	25.8	14.91	4.3	27.69	30.1	1586.14	10335.5	1579.04	10320.9	0.152995	2254.25	22014.3	2246.44	21999.7	0.102112	3678.51	37708.4	3671.41	37694.6	0.0973987	209.45	1942.74	202.35	1928.12	0.104947	523.98	5524.64	516.17	5510.02	0.0936784	78.81	2091.52	71.71	2077.76	0.0345131	3381.02	15034.5	3373.92	15019.9	0.22463	536.76	3912.14	528.95	3897.52	0.135715	1826.83	12875.1	1819.73	12861.3
20.59	18.92	-3.55	8.6	24.14	21.5	5841.88	23524.4	5834.78	23509.8	0.248185	492.74	2884.44	484.93	2869.82	0.168976	685.86	15907.4	678.76	15893.6	0.0427064	171.11	4582.08	164.01	4567.46	0.0359084	545.28	9478.92	537.47	9464.3	0.0567892	1365.33	4220.88	1358.23	4207.12	0.322841	822.89	12550	815.79	12535.4	0.065079	677.34	5956.36	669.53	5941.74	0.112682	935.78	3603.4	928.68	3589.64
4.97	50.74	17.75	30.96	19.88	51.6	889.63	15417.2	882.53	15402.6	0.0572975	359.26	4933.82	351.45	4919.2	0.0714445	67.45	1901.46	60.35	1887.7	0.0319701	169.69	3988.68	162.59	3974.06	0.0409128	1238.24	12759	1230.43	12744.4	0.0965469	4795.34	39494.6	4788.24	39480.8	0.12128	1721.75	10165.2	1714.65	10150.6	0.168921	2298.98	16525.8	2291.17	16511.2	0.138765	3347.65	32173.5	3340.55	32159.7
17.75	55.04	-14.2	18.92	21.3	71.38	3353.33	28782.5	3346.23	28767.9	0.116318	1320.6	10547	1312.79	10532.4	0.124643	984.77	13356.7	977.67	13342.9	0.0732725	3761.58	20101.6	3754.48	20087	0.186911	4381.41	14485.8	4373.6	14471.2	0.302228	1157.3	14466.1	1150.2	14452.3	0.0795857	2590.79	15130.8	2583.69	15116.2	0.170922	71.71	1605.62	63.9	1591	0.0401634	2278.39	17361.7	2271.29	17347.9
4.26	20.64	-21.3	45.58	19.88	35.26	8000.99	20506.7	7993.89	20492.1	0.390097	714.97	13624.1	707.16	13609.5	0.0519608	123.54	2879.28	116.44	2865.52	0.0406349	280.45	5730.18	273.35	5715.56	0.0478256	1748.02	5535.82	1740.21	5521.2	0.315187	433.81	4221.74	426.71	4207.98	0.101405	5351.98	27445.2	5344.88	27430.6	0.194851	1054.35	10111	1046.54	10096.4	0.103655	1040.15	9785.94	1033.05	9772.18
20.59	-8.6	-4.26	18.06	2.13	35.26	2151.3	10647.7	2144.2	10633.1	0.201654	607.05	4140.04	599.24	4125.42	0.145256	263.41	6163.62	256.31	6149.86	0.0416774	139.87	2707.28	132.77	2692.66	0.0493081	746.21	5998.5	738.4	5983.88	0.123398	403.28	8034.12	396.18	8020.36	0.0493968	114.31	1306.34	107.21	1291.72	0.0829979	138.45	1752.68	130.64	1738.06	0.0751643	2836.45	9429.9	2829.35	9416.14
-18.46	32.68	-19.17	43	-11.36	49.02	417.48	3689.4	410.38	3674.78	0.111675	202.35	1433.62	194.54	1419	0.137097	-14.91	469.56	-22.01	455.8	-0.0482887	97.27	571.9	90.17	557.28	0.161804	1349	18395.4	1341.19	18380.8	0.072967	92.3	1541.98	85.2	1528.22	0.0557511	544.57	2133.66	537.47	2119.04	0.253638	4668.25	19247.7	4660.44	19233.1	0.242314	53.96	200.38	46.86	186.62
6.39	6.02	9.23	16.34	19.17	15.48	61.77	442.04	54.67	427.42	0.127907	2832.19	16043.3	2824.38	16028.7	0.176208	230.04	2762.32	222.94	2748.56	0.0811116	6096.77	42318	6089.67	42303.4	0.143952	129.22	4485.76	121.41	4471.14	0.0271541	142	2481.96	134.9	2468.2	0.0546552	2440.98	12603.3	2433.88	12588.7	0.193339	102.24	1072.42	94.43	1057.8	0.0892702	2875.5	17675.6	2868.4	17661.8
-4.26	6.88	1.42	0.86	23.43	-15.48	311.69	4037.7	304.59	4023.08	0.0757106	458.66	5556.46	450.85	5541.84	0.0813538	475.7	7430.4	468.6	7416.64	0.0631822	949.98	13365.3	942.88	13350.7	0.0706241	706.45	7211.96	698.64	7197.34	0.0970692	610.6	6436.24	603.5	6422.48	0.0939668	859.1	5231.38	852	5216.76	0.16332	520.43	3911.28	512.62	3896.66	0.131554	1208.42	5163.44	1201.32	5149.68
-14.91	7.74	-2.13	-16.34	13.49	2.58	2627.71	18686.9	2620.61	18672.3	0.140348	6311.19	31924.9	6303.38	31910.3	0.197534	6680.39	26940.4	6673.29	26926.6	0.247832	1245.34	21058	1238.24	21043.4	0.0588423	1172.92	10099	1165.11	10084.4	0.115536	235.01	2127.64	227.91	2113.88	0.107816	3248.96	21025.3	3241.86	21010.7	0.154296	65.32	1185.94	57.51	1171.32	0.0490985	569.42	3120.94	562.32	3107.18
17.75	10.32	33.37	24.94	14.2	-3.44	242.82	2428.64	235.72	2414.02	0.0976462	2166.21	9816.9	2158.4	9802.28	0.220194	4857.82	18551.9	4850.72	18538.1	0.261662	252.76	4154.66	245.66	4140.04	0.0593376	67.45	1808.58	59.64	1793.96	0.0332449	87.33	412.8	80.23	399.04	0.201058	485.64	5425.74	478.54	5411.12	0.0884364	652.49	5759.42	644.68	5744.8	0.11222	4612.87	24063.7	4605.77	24049.9
4.26	8.6	37.63	6.88	7.1	-1.72	3600.41	20099.1	3593.31	20084.5	0.17891	27.69	246.82	19.88	232.2	0.0856158	808.69	10307.1	801.59	10293.3	0.0778746	164.01	1266.78	156.91	1252.16	0.125311	289.68	5907.34	281.87	5892.72	0.0478336	188.86	2438.1	181.76	2424.34	0.074973	342.93	2877.56	335.83	2862.94	0.117302	1627.32	35181.7	1619.51	35167.1	0.0460519	765.38	2662.56	758.28	2648.8
-1.42	-6.02	-4.97	-3.44	7.81	-18.92	2630.55	7283.34	2623.45	7268.72	0.360923	3122.58	13692.1	3114.77	13677.5	0.22773	1387.34	13004.9	1380.24	12991.1	0.106245	1949.66	10120.5	1942.56	10105.9	0.192221	2137.1	11542.9	2129.29	11528.3	0.184701	907.38	1157.56	900.28	1143.8	0.787096	389.79	4270.76	382.69	4256.14	0.0899148	1336.22	5777.48	1328.41	5762.86	0.230512	920.87	5032.72	913.77	5018.96
9.23	-13.76	-7.81	12.04	14.91	-6.02	673.08	3498.48	665.98	3483.86	0.191162	1619.51	9527.08	1611.7	9512.46	0.16943	820.05	13490	812.95	13476.2	0.0603247	3140.33	17726.3	3133.23	17711.7	0.176902	4099.54	29411.1	4091.73	29396.5	0.139191	97.27	570.18	90.17	556.42	0.162054	3734.6	35723.5	3727.5	35708.9	0.104386	1222.62	8839.08	1214.81	8824.46	0.137664	1159.43	7068.34	1152.33	7054.58
-5.68	1.72	5.68	19.78	20.59	-8.6	738.4	6915.26	731.3	6900.64	0.105976	3964.64	24140.2	3956.83	24125.6	0.16401	109.34	417.1	102.24	403.34	0.253483	213	9142.66	205.9	9128.04	0.0225569	269.09	2746.84	261.28	2732.22	0.0956292	2039.12	24074	2032.02	24060.2	0.0844555	1187.83	223.6	1180.73	208.98	5.64997	1740.92	10148.9	1733.11	10134.3	0.171015	6465.26	30372.6	6458.16	30358.8
-14.2	3.44	-1.42	12.9	-7.1	12.04	761.12	12450.2	754.02	12435.6	0.0606341	325.18	4540.8	317.37	4526.18	0.0701187	61.77	1807.72	54.67	1793.96	0.0304745	889.63	10277	882.53	10262.4	0.0859966	974.12	5415.42	966.31	5400.8	0.17892	2768.29	33367.1	2761.19	33353.3	0.082786	836.38	4859.86	829.28	4845.24	0.171154	3716.85	20226.3	3709.04	20211.7	0.18351	122.12	325.08	115.02	311.32
4.97	12.04	20.59	24.08	-8.52	6.88	435.23	4392.88	428.13	4378.26	0.0977854	1047.25	4086.72	1039.44	4072.1	0.255259	798.75	4447.06	791.65	4433.3	0.178569	1208.42	7639.38	1201.32	7624.76	0.157555	232.17	5652.78	224.36	5638.16	0.0397931	528.24	39058.6	521.14	39044.8	0.0133472	2505.59	13907.9	2498.49	13893.3	0.179834	198.8	2109.58	190.99	2094.96	0.0911664	284.71	2713.3	277.61	2699.54
-12.78	39.56	3.55	-4.3	2.13	14.62	423.16	3630.92	416.06	3616.3	0.115051	2230.11	12157	2222.3	12142.4	0.18302	850.58	5872.94	843.48	5859.18	0.143959	68.16	1040.6	61.06	1025.98	0.0595138	4872.73	47830.6	4864.92	47816	0.101743	456.53	4908.02	449.43	4894.26	0.091828	315.24	2766.62	308.14	2752	0.111969	79.52	1002.76	71.71	988.14	0.0725707	805.14	5549.58	798.04	5535.82
4.26	36.98	6.39	15.48	-16.33	19.78	557.35	5423.16	550.25	5408.54	0.101737	1072.81	11840.5	1065	11825.9	0.0900567	1990.13	11330.5	1983.03	11316.7	0.17523	3035.25	14424.8	3028.15	14410.2	0.21014	4083.21	19468.7	4075.4	19454.1	0.209488	280.45	3368.62	273.35	3354.86	0.0814788	1138.84	7161.22	1131.74	7146.6	0.158361	1584.01	8048.74	1576.2	8034.12	0.196188	2401.22	14357.7	2394.12	14343.9
14.91	58.48	-9.23	49.02	12.78	13.76	251.34	3261.98	244.24	3247.36	0.0752119	217.97	4017.92	210.16	4003.3	0.0524967	95.85	3180.28	88.75	3166.52	0.0280276	1978.06	12846.7	1970.96	12832.1	0.153596	1805.53	9097.08	1797.72	9082.46	0.197933	3135.36	28169.3	3128.26	28155.5	0.111106	221.52	1121.44	214.42	1106.82	0.193726	1036.6	9060.96	1028.79	9046.34	0.113724	22.01	613.18	14.91	599.42
0	32.68	-7.1	11.18	13.49	10.32	788.81	8938.84	781.71	8924.22	0.0875942	527.53	3739.28	519.72	3724.66	0.139535	281.87	2603.22	274.77	2589.46	0.106111	3498.88	18980.2	3491.78	18965.6	0.184111	1316.34	14769.6	1308.53	14755	0.088684	526.11	9566.64	519.01	9552.88	0.0543302	83.07	1155.84	75.97	1141.22	0.0665691	719.94	3203.5	712.13	3188.88	0.223317	293.94	2294.48	286.84	2280.72
-14.91	17.2	-2.13	48.16	7.81	47.3	134.19	1502.42	127.09	1487.8	0.0854214	7815.68	31358.2	7807.87	31343.6	0.249106	88.04	1704.52	80.94	1690.76	0.047872	3599.7	14566.7	3592.6	14552.1	0.246879	3148.85	43340.6	3141.04	43326	0.0724978	449.43	4780.74	442.33	4766.98	0.0927904	1704.71	4742.9	1697.61	4728.28	0.359033	14.2	185.76	6.39	171.14	0.0373379	2058.29	21875	2051.19	21861.2
-0.71	10.32	24.14	1.72	-22.01	24.08	746.21	6413.88	739.11	6399.26	0.115499	7805.74	24442.1	7797.93	24427.5	0.319228	1906.35	16113	1899.25	16099.2	0.117971	132.77	2162.9	125.67	2148.28	0.058498	257.73	952.88	249.92	938.26	0.266365	4703.04	25315	4695.94	25301.2	0.185601	2798.11	13259.5	2791.01	13244.9	0.210724	1094.11	8340.28	1086.3	8325.66	0.130476	850.58	6013.12	843.48	5999.36
-9.94	9.46	19.17	6.88	-2.84	-23.22	119.28	1001.9	112.18	987.28	0.113625	1348.29	8986.14	1340.48	8971.52	0.149415	-30.53	555.56	-37.63	541.8	-0.0694537	281.87	1256.46	274.77	1241.84	0.22126	1737.37	11813	1729.56	11798.4	0.146593	4054.81	36260.2	4047.71	36246.4	0.111672	1829.67	7773.54	1822.57	7758.92	0.2349	595.69	6815.5	587.88	6800.88	0.0864418	4502.11	19479	4495.01	19465.2
17.04	7.74	13.49	6.02	16.33	-11.18	222.23	3454.62	215.13	3440	0.0625378	60.35	360.34	52.54	345.72	0.151973	1936.17	20370	1929.07	20356.2	0.0947655	485.64	5160	478.54	5145.38	0.0930038	862.65	4823.74	854.84	4809.12	0.177754	281.16	2430.36	274.06	2416.6	0.113407	2416.13	9749.82	2409.03	9735.2	0.247456	407.54	6053.54	399.73	6038.92	0.0661923	1943.27	18877	1936.17	18863.2
20.59	21.5	-8.52	-10.32	25.56	-2.58	2686.64	24791.2	2679.54	24776.6	0.108148	4933.79	19503.1	4925.98	19488.5	0.252764	869.04	3760.78	861.94	3747.02	0.230033	399.73	5867.78	392.63	5853.16	0.06708	3432.85	19312.2	3425.04	19297.6	0.177485	340.09	2818.22	332.99	2804.46	0.118736	2399.09	11954.9	2391.99	11940.3	0.200329	629.06	7459.64	621.25	7445.02	0.083445	13411.9	69310	13404.8	69296.2
13.49	23.22	4.97	-21.5	1.42	-42.14	741.95	7122.52	734.85	7107.9	0.103385	5136.85	25120.6	5129.04	25106	0.204296	156.91	1918.66	149.81	1904.9	0.0786445	39.05	755.94	31.95	741.32	0.0430988	83.78	1308.06	75.97	1293.44	0.0587348	666.69	5448.96	659.59	5435.2	0.121355	500.55	4613.04	493.45	4598.42	0.107309	1300.01	6556.64	1292.2	6542.02	0.197523	969.86	8968.08	962.76	8954.32
-0.71	10.32	12.78	27.52	7.81	-10.32	1450.53	14052.4	1443.43	14037.8	0.102825	182.47	2201.6	174.66	2186.98	0.0798636	114.31	1333.86	107.21	1320.1	0.0812135	204.48	2799.3	197.38	2784.68	0.0708807	512.62	3452.9	504.81	3438.28	0.146821	78.81	1194.54	71.71	1180.78	0.060731	48.99	126.42	41.89	111.8	0.374687	271.22	2309.96	263.41	2295.34	0.114759	397.6	3853.66	390.5	3839.9
13.49	65.36	14.91	15.48	26.98	-26.66	1278	9257.04	1270.9	9242.42	0.137507	13166.2	52042	13158.4	52027.4	0.252913	335.83	6308.96	328.73	6295.2	0.0522192	4591.57	20179	4584.47	20164.4	0.227355	1104.05	6628.02	1096.24	6613.4	0.16576	764.67	8632.68	757.57	8618.92	0.0878962	276.19	3147.6	269.09	3132.98	0.0858895	993.29	7354.72	985.48	7340.1	0.13426	107.21	268.32	100.11	254.56
14.91	22.36	25.56	3.44	9.94	-9.46	1595.37	21527.5	1588.27	21512.9	0.0738288	2649.01	22352.3	2641.2	22337.7	0.11824	889.63	7338.38	882.53	7324.62	0.120488	531.08	5114.42	523.98	5099.8	0.102745	2308.92	7130.26	2301.11	7115.64	0.323388	3763	14555.5	3755.9	14541.7	0.258284	2712.2	20425.9	2705.1	20411.3	0.13253	1481.06	6163.62	1473.25	6149	0.239592	1652.88	6131.8	1645.78	6118.04
20.59	1.72	23.43	-4.3	3.55	-19.78	405.41	3441.72	398.31	3427.1	0.116224	1082.04	17431.3	1074.23	17416.7	0.0616782	1237.53	12747.8	1230.43	12734	0.0966253	367.78	7604.98	360.68	7590.36	0.0475182	4680.32	50633.4	4672.51	50618.8	0.0923078	211.58	814.42	204.48	800.66	0.255389	9787.35	33859.1	9780.25	33844.5	0.288976	3993.75	17683.3	3985.94	17668.7	0.225594	140.58	956.32	133.48	942.56
-14.91	4.3	-0.71	6.88	10.65	-20.64	156.91	2809.62	149.81	2795	0.0535993	6840.85	24530.6	6833.04	24516	0.278718	498.42	4315.48	491.32	4301.72	0.114215	5365.47	30729.5	5358.37	30714.9	0.174455	61.77	724.98	53.96	710.36	0.0759615	1458.34	12010.8	1451.24	11997	0.120967	3537.93	15219.4	3530.83	15204.8	0.232218	84.49	691.44	76.68	676.82	0.113295	221.52	2110.44	214.42	2096.68
-1.42	12.9	9.23	21.5	-2.84	-14.62	146.97	1412.12	139.87	1397.5	0.100086	53.25	412.8	45.44	398.18	0.114119	509.07	5411.98	501.97	5398.22	0.0929881	45.44	229.62	38.34	215	0.178326	1934.04	18319.7	1926.23	18305.1	0.105229	1440.59	19617.5	1433.49	19603.7	0.0731233	1592.53	7217.12	1585.43	7202.5	0.220122	1367.46	11508.5	1359.65	11493.9	0.118293	741.95	9867.64	734.85	9853.88
-11.36	15.48	17.04	-17.2	2.13	-12.04	7645.28	38439.4	7638.18	38424.8	0.198783	2081.72	11800.9	2073.91	11786.3	0.17596	471.44	3151.9	464.34	3138.14	0.147967	255.6	8133.88	248.5	8119.26	0.0306062	733.43	7578.32	725.62	7563.7	0.0959345	665.98	13176.1	658.88	13162.3	0.050058	271.93	4815.14	264.83	4800.52	0.0551669	1461.18	9442.8	1453.37	9428.18	0.154152	2197.45	13403.1	2190.35	13389.3
-3.55	42.14	9.23	-39.56	19.88	0.86	1279.42	5543.56	1272.32	5528.94	0.23012	2741.31	12875.9	2733.5	12861.3	0.212537	120.7	1640.88	113.6	1627.12	0.0698166	864.07	5682.02	856.97	5667.4	0.15121	95.85	313.9	88.04	299.28	0.294173	1054.35	7117.36	1047.25	7103.6	0.147425	5564.98	33148.7	5557.88	33134.1	0.167739	3950.44	16241.1	3942.63	16226.5	0.242975	829.28	9006.78	822.18	8993.02
-7.1	-32.68	17.04	-26.66	-9.94	39.56	531.08	5378.44	523.98	5363.82	0.0976878	886.79	4088.44	878.98	4073.82	0.215763	2125.03	6005.38	2117.93	5991.62	0.353482	1868.72	11188.6	1861.62	11174	0.166603	1065.71	4736.88	1057.9	4722.26	0.224024	1970.25	13013.5	1963.15	12999.7	0.151015	712.13	6657.26	705.03	6642.64	0.106137	1454.08	12152.7	1446.27	12138.1	0.119151	3247.54	19043	3240.44	19029.2
-1.42	28.38	14.91	4.3	-4.26	34.4	1562.71	16090.6	1555.61	16076	0.0967661	436.65	4674.96	428.84	4660.34	0.092019	2469.38	21903.3	2462.28	21889.5	0.112487	334.41	523.74	327.31	509.12	0.642894	1258.83	13440.9	1251.02	13426.3	0.093177	51.83	225.32	44.73	211.56	0.211429	2879.76	19179.7	2872.66	19165.1	0.14989	1322.02	6111.16	1314.21	6096.54	0.215567	476.41	2640.2	469.31	2626.44
14.91	-2.58	14.2	3.44	3.55	11.18	699.35	11866.3	692.25	11851.7	0.0584094	2918.1	23780.7	2910.29	23766.1	0.122456	641.84	5602.9	634.74	5589.14	0.113567	1282.26	6851.62	1275.16	6837	0.186509	451.56	5522.06	443.75	5507.44	0.0805728	34.08	827.32	26.98	813.56	0.0331629	430.26	7261.84	423.16	7247.22	0.0583893	1704	10851.5	1696.19	10836.9	0.15652	4507.08	24430	4499.98	24416.2
0.71	92.02	4.97	-2.58	12.78	-4.3	705.74	6736.38	698.64	6721.76	0.103937	44.02	229.62	36.21	215	0.168419	776.74	5854.02	769.64	5840.26	0.131782	1323.44	13152.8	1316.34	13138.2	0.100192	647.52	8157.96	639.71	8143.34	0.0785562	5436.47	29069.7	5429.37	29055.9	0.186859	2286.2	13128.8	2279.1	13114.2	0.173789	657.46	5378.44	649.65	5363.82	0.121117	1540.7	14039.5	1533.6	14025.7
0.71	-11.18	2.13	29.24	21.3	17.2	607.05	6594.48	599.95	6579.86	0.0911798	1270.9	28422.1	1263.09	28407.5	0.0444633	1714.65	11941.1	1707.55	11927.3	0.143163	1113.28	11473.3	1106.18	11458.7	0.0965364	1226.88	9337.88	1219.07	9323.26	0.130756	254.18	5698.36	247.08	5684.6	0.0434648	440.2	4393.74	433.1	4379.12	0.0989011	634.74	8538.94	626.93	8524.32	0.073546	645.39	2973.88	638.29	2960.12
4.97	55.9	-10.65	-3.44	25.56	-1.72	3579.82	23651.7	3572.72	23637.1	0.151149	3203.52	13688.6	3195.71	13674	0.233707	1833.22	12171.6	1826.12	12157.8	0.150201	28.4	639.84	21.3	625.22	0.034068	4991.3	37546.7	4983.49	37532.1	0.132779	1916.29	18446.1	1909.19	18432.3	0.103578	252.05	1392.34	244.95	1377.72	0.177794	2939.4	28191.7	2931.59	28177.1	0.104042	324.47	4689.58	317.37	4675.82
-14.91	8.6	-16.33	-11.18	-2.84	28.38	1450.53	17434.8	1443.43	17420.2	0.0828596	3400.9	23406.6	3393.09	23392	0.145054	-10.65	416.24	-17.75	402.48	-0.0441016	175.37	2761.46	168.27	2746.84	0.0612595	8123.82	37717	8116.01	37702.4	0.215265	492.03	2502.6	484.93	2488.84	0.194842	205.9	2522.38	198.8	2507.76	0.0792739	854.84	6396.68	847.03	6382.06	0.13272	335.12	3030.64	328.02	3016.88
4.97	51.6	-16.33	21.5	-9.23	25.8	1402.96	9741.22	1395.86	9726.6	0.14351	2482.16	19633.8	2474.35	19619.2	0.126119	50.41	842.8	43.31	829.04	0.0522411	698.64	9159.86	691.54	9145.24	0.0756175	1663.53	19925.3	1655.72	19910.7	0.0831574	154.78	812.7	147.68	798.94	0.184845	714.26	8506.26	707.16	8491.64	0.0832772	202.35	3236.18	194.54	3221.56	0.0603869	1316.34	9447.1	1309.24	9433.34
41.18	28.38	-9.94	-9.46	12.07	40.42	1341.19	11456.9	1334.09	11442.3	0.116593	2177.57	11723.5	2169.76	11708.9	0.185309	1044.41	6764.76	1037.31	6751	0.153653	5857.5	28374	5850.4	28359.4	0.206295	171.82	3973.2	164.01	3958.58	0.0414315	230.04	515.14	222.94	501.38	0.444653	2088.11	17652.4	2081.01	17637.8	0.117986	164.72	1600.46	156.91	1585.84	0.0989444	433.81	6251.34	426.71	6237.58
4.26	-12.9	-14.91	7.74	-5.68	-6.02	2464.41	20306.3	2457.31	20291.7	0.121099	3659.34	37572.5	3651.53	37557.9	0.0972241	2389.15	13794.4	2382.05	13780.6	0.172855	3378.18	10609	3371.08	10594.4	0.318195	338.67	2969.58	330.86	2954.96	0.111968	208.74	3876.02	201.64	3862.26	0.0522078	17.04	344.86	9.94	330.24	0.0300993	304.59	3051.28	296.78	3036.66	0.0977324	1066.42	7408.9	1059.32	7395.14
2.84	37.84	-10.65	11.18	-12.07	-14.62	1921.97	10530.7	1914.87	10516.1	0.18209	669.53	8052.18	661.72	8037.56	0.0823285	8744.36	36154.4	8737.26	36140.6	0.241757	1814.76	12179.3	1807.66	12164.7	0.148599	3113.35	19311.3	3105.54	19296.7	0.160936	75.97	1311.5	68.87	1297.74	0.0530692	2308.21	17014.2	2301.11	16999.6	0.135363	1817.6	8209.56	1809.79	8194.94	0.220842	129.93	1856.74	122.83	1842.98
9.94	8.6	17.75	18.92	-14.91	-21.5	56.8	119.54	49.7	104.92	0.473694	3859.56	22707.4	3851.75	22692.8	0.169735	41.18	434.3	34.08	420.54	0.0810387	426	5646.76	418.9	5632.14	0.0743767	46.86	239.08	39.05	224.46	0.173973	571.55	5918.52	564.45	5904.76	0.0955924	408.25	8269.76	401.15	8255.14	0.048594	1868.01	14505.6	1860.2	14491	0.12837	1676.31	10117.9	1669.21	10104.1
-7.1	-6.88	22.01	4.3	2.84	18.92	1093.4	5264.92	1086.3	5250.3	0.206902	532.5	7219.7	524.69	7205.08	0.0728222	340.8	6071.6	333.7	6057.84	0.0550856	298.2	4618.2	291.1	4603.58	0.0632334	372.75	9560.62	364.94	9546	0.0382296	247.79	4798.8	240.69	4785.04	0.0503005	518.3	7504.36	511.2	7489.74	0.0682534	1300.01	14763.6	1292.2	14749	0.0876128	3131.1	22825.3	3124	22811.5
26.27	29.24	33.37	32.68	12.07	16.34	195.96	6962.56	188.86	6947.94	0.0271822	4098.12	17995.5	4090.31	17980.9	0.227481	3833.29	22344.5	3826.19	22330.7	0.171342	5500.37	29245.2	5493.27	29230.6	0.187929	913.77	6183.4	905.96	6168.78	0.146862	3068.62	17114	3061.52	17100.2	0.179034	257.02	4212.28	249.92	4197.66	0.0595379	168.98	542.66	161.17	528.04	0.305223	4144.98	11002.8	4137.88	10989
4.97	3.44	-2.13	17.2	20.59	-8.6	62.48	360.34	55.38	345.72	0.160187	273.35	5763.72	265.54	5749.1	0.0461881	336.54	1928.12	329.44	1914.36	0.172089	824.31	10565.1	817.21	10550.5	0.0774571	1331.25	12146.6	1323.44	12132	0.109087	90.88	7754.62	83.78	7740.86	0.0108231	800.17	3554.38	793.07	3539.76	0.224046	776.03	3253.38	768.22	3238.76	0.237196	1549.93	7722.8	1542.83	7709.04
-4.26	-11.18	-9.94	10.32	13.49	-1.72	3138.2	22882	3131.1	22867.4	0.136924	39.76	1222.92	31.95	1208.3	0.0264421	367.07	4539.08	359.97	4525.32	0.0795458	116.44	1198.84	109.34	1184.22	0.0923308	1951.79	14409.3	1943.98	14394.7	0.135049	710	5430.9	702.9	5417.14	0.129755	1405.09	10968.4	1397.99	10953.8	0.127626	47.57	889.24	39.76	874.62	0.0454597	481.38	3441.72	474.28	3427.96
7.1	8.6	-2.13	0	23.43	61.06	1459.76	12651.5	1452.66	12636.9	0.114954	3629.52	19148.8	3621.71	19134.2	0.18928	730.59	8311.04	723.49	8297.28	0.087196	387.66	5746.52	380.56	5731.9	0.0663933	1694.77	17787.4	1686.96	17772.8	0.0949182	89.46	835.06	82.36	821.3	0.10028	2553.16	12737.5	2546.06	12722.9	0.200117	1187.12	5408.54	1179.31	5393.92	0.218637	88.04	467.84	80.94	454.08
26.98	-2.58	12.07	-12.9	16.33	-15.48	262.7	3836.46	255.6	3821.84	0.0668788	23510.9	84612	23503.1	84597.4	0.277823	643.26	8045.3	636.16	8031.54	0.0792077	1704	21671.1	1696.9	21656.5	0.0783553	473.57	4487.48	465.76	4472.86	0.10413	172.53	4741.18	165.43	4727.42	0.0349937	9916.57	32745.4	9909.47	32730.8	0.302757	252.05	4171.86	244.24	4157.24	0.0587505	497	3246.5	489.9	3232.74
-4.26	0.86	-23.43	2.58	18.46	-33.54	4877.7	17981.7	4870.6	17967.1	0.271085	320.92	7677.22	313.11	7662.6	0.0408621	437.36	4229.48	430.26	4215.72	0.102061	10535.7	61201	10528.6	61186.4	0.172074	1518.69	18435	1510.88	18420.4	0.0820222	276.19	5687.18	269.09	5673.42	0.0474299	4704.46	34062.9	4697.36	34048.3	0.137962	401.15	4958.76	393.34	4944.14	0.0795568	6554.72	27936.2	6547.62	27922.4
-13.49	-8.6	-1.42	41.28	-11.36	11.18	769.64	9707.68	762.54	9693.06	0.0786687	1711.81	16576.5	1704	16561.9	0.102887	453.69	3133.84	446.59	3120.08	0.143134	2056.87	15840.3	2049.77	15825.7	0.129522	3698.39	27955.2	3690.58	27940.6	0.132087	223.65	1526.5	216.55	1512.74	0.143151	369.91	1879.96	362.81	1865.34	0.194501	471.44	2562.8	463.63	2548.18	0.181946	435.23	4907.16	428.13	4893.4
-6.39	21.5	15.62	37.84	0.71	6.02	1038.02	9365.4	1030.92	9350.78	0.11025	1410.77	10890.2	1402.96	10875.6	0.129001	1336.22	8349.74	1329.12	8335.98	0.159444	139.87	2461.32	132.77	2446.7	0.0542649	3170.15	23953.6	3162.34	23939	0.1321	732.01	7293.66	724.91	7279.9	0.0995769	598.53	2240.3	591.43	2225.68	0.26573	4780.43	28348.2	4772.62	28333.6	0.168444	2503.46	10614.1	2496.36	10600.3
23.43	30.1	2.84	44.72	15.62	-5.16	1795.59	5019.82	1788.49	5005.2	0.357326	303.88	4049.74	296.07	4035.12	0.0733733	429.55	6695.1	422.45	6681.34	0.0632283	1576.91	16874.1	1569.81	16859.5	0.0931114	1001.81	9681.02	994	9666.4	0.10283	2122.19	23333.5	2115.09	23319.7	0.0906996	572.26	4610.46	565.16	4595.84	0.122972	5724.02	22851.9	5716.21	22837.3	0.250302	2541.09	11231.6	2533.99	11217.8
11.36	82.56	11.36	42.14	-2.13	19.78	168.27	737.02	161.17	722.4	0.223104	247.08	5147.1	239.27	5132.48	0.0466188	-32.66	571.04	-39.76	557.28	-0.0713465	332.28	4612.18	325.18	4597.56	0.0707288	572.97	6555.78	565.16	6541.16	0.0864006	3843.23	19817	3836.13	19803.2	0.193712	247.08	2670.3	239.98	2655.68	0.0903648	4061.2	18601.8	4053.39	18587.2	0.218075	435.23	3019.46	428.13	3005.7
6.39	61.92	6.39	28.38	4.26	20.64	594.98	5394.78	587.88	5380.16	0.109268	442.33	3546.64	434.52	3532.02	0.123023	2487.13	16053.6	2480.03	16039.8	0.154617	126.38	1696.78	119.28	1682.16	0.0709088	237.14	4283.66	229.33	4269.04	0.0537193	2837.16	12544	2830.06	12530.2	0.225858	463.63	3453.76	456.53	3439.14	0.132745	716.39	3089.98	708.58	3075.36	0.230406	5749.58	22879.4	5742.48	22865.6
33.37	45.58	20.59	21.5	0.71	11.18	882.53	6652.96	875.43	6638.34	0.131875	4054.1	28554.6	4046.29	28540	0.141776	1564.84	9949.34	1557.74	9935.58	0.156784	1718.91	5102.38	1711.81	5087.76	0.336457	1887.18	20248.7	1879.37	20234.1	0.0928814	1829.67	19920.2	1822.57	19906.4	0.0915568	243.53	3495.04	236.43	3480.42	0.0679315	648.23	4708.5	640.42	4693.88	0.136437	2257.8	10541	2250.7	10527.2
20.59	35.26	14.2	14.62	-2.84	18.92	512.62	2758.88	505.52	2744.26	0.18421	186.73	6597.92	178.92	6583.3	0.0271779	1040.15	5519.48	1033.05	5505.72	0.187632	67.45	1044.04	60.35	1029.42	0.0586252	1536.44	10463.6	1528.63	10449	0.146295	4260	12107.1	4252.9	12093.3	0.351673	439.49	2351.24	432.39	2336.62	0.185049	1830.38	17325.6	1822.57	17311	0.105284	138.45	795.5	131.35	781.74
11.36	36.12	15.62	7.74	10.65	-6.88	1995.1	10934	1988	10919.4	0.182062	981.22	15090.4	973.41	15075.8	0.0645678	74.55	1135.2	67.45	1121.44	0.0601459	678.05	6584.16	670.95	6569.54	0.10213	3501.01	30884.3	3493.2	30869.7	0.11316	225.78	3938.8	218.68	3925.04	0.0557141	2679.54	8520.88	2672.44	8506.26	0.314173	1454.79	7523.28	1446.98	7508.66	0.192708	59.64	835.92	52.54	822.16
22.01	11.18	3.55	27.52	22.01	8.6	130.64	1707.96	123.54	1693.34	0.0729564	10.65	365.5	2.84	350.88	0.00809394	6306.93	22401.3	6299.83	22387.5	0.281399	337.96	1241.84	330.86	1227.22	0.269601	614.86	9665.54	607.05	9650.92	0.0629007	346.48	1999.5	339.38	1985.74	0.170909	944.3	6031.18	937.2	6016.56	0.15577	4105.22	27119.2	4097.41	27104.6	0.15117	1753.7	18271.6	1746.6	18257.8
14.2	4.3	8.52	44.72	0.71	26.66	3269.55	21280.7	3262.45	21266.1	0.153411	4987.75	27938.8	4979.94	27924.2	0.178338	-7.1	473	-14.2	459.24	-0.0309207	2670.31	22857.1	2663.21	22842.5	0.11659	225.07	2011.54	217.26	1996.92	0.108798	614.86	4601.86	607.76	4588.1	0.132464	301.75	2231.7	294.65	2217.08	0.1329	286.84	996.74	279.03	982.12	0.28411	1849.55	9870.22	1842.45	9856.46
37.63	14.62	25.56	15.48	4.97	0	1483.9	12817.4	1476.8	12802.8	0.11535	339.38	2286.74	331.57	2272.12	0.14593	2799.53	15730.3	2792.43	15716.5	0.177675	818.63	4757.52	811.53	4742.9	0.171104	239.27	798.94	231.46	784.32	0.295109	357.13	1705.38	350.03	1691.62	0.20692	1106.89	6821.52	1099.79	6806.9	0.16157	1322.73	7953.28	1314.92	7938.66	0.165635	3933.4	25827.5	3926.3	25813.7
24.85	28.38	10.65	26.66	12.78	30.1	1584.72	12949.9	1577.62	12935.3	0.121963	2076.75	13967.3	2068.94	13952.7	0.148283	2756.93	13508	2749.83	13494.2	0.203778	4847.88	29328.6	4840.78	29314	0.165136	183.89	1385.46	176.08	1370.84	0.128447	472.86	3581.04	465.76	3567.28	0.130564	7365.54	52148.7	7358.44	52134.1	0.141145	2128.58	12064.9	2120.77	12050.3	0.175993	2610.67	18240.6	2603.57	18226.8
5.68	42.14	13.49	18.06	14.2	12.9	2098.76	14750.7	2091.66	14736.1	0.141941	9.23	319.06	1.42	304.44	0.0046643	3106.96	23855.5	3099.86	23841.7	0.130018	60.35	814.42	53.25	799.8	0.0665791	783.13	5657.08	775.32	5642.46	0.137408	4939.47	38654.4	4932.37	38640.6	0.127647	904.54	11839.6	897.44	11825	0.0758936	1066.42	13494.3	1058.61	13479.7	0.0785338	3273.1	15130.8	3266	15117
1.42	18.06	7.81	25.8	21.3	30.96	516.88	7033.94	509.78	7019.32	0.0726253	1619.51	14162.5	1611.7	14147.9	0.113918	396.18	2911.1	389.08	2897.34	0.134289	609.89	7625.62	602.79	7611	0.0791998	1255.99	8876.92	1248.18	8862.3	0.140842	145.55	2850.9	138.45	2837.14	0.0487991	455.82	5067.98	448.72	5053.36	0.0887964	6896.94	27385	6889.13	27370.4	0.2517	3466.22	17568.9	3459.12	17555.1
-0.71	7.74	-2.84	2.58	27.69	33.54	299.62	2417.46	292.52	2402.84	0.121739	1078.49	3808.94	1070.68	3794.32	0.28218	322.34	1777.62	315.24	1763.86	0.178722	908.09	14064.4	900.99	14049.8	0.0641284	2133.55	13237.1	2125.74	13222.5	0.160767	239.98	2218.8	232.88	2205.04	0.105613	171.82	1142.94	164.72	1128.32	0.145987	1059.32	6329.6	1051.51	6314.98	0.16651	248.5	4312.9	241.4	4299.14
24.85	-5.16	30.53	15.48	25.56	-28.38	783.13	3112.34	776.03	3097.72	0.250517	166.85	3293.8	159.04	3279.18	0.0484999	240.69	2364.14	233.59	2350.38	0.0993839	142.71	1318.38	135.61	1303.76	0.104015	592.14	7592.08	584.33	7577.46	0.0771142	3648.69	16113.8	3641.59	16100	0.226185	827.15	9895.16	820.05	9880.54	0.0829965	3667.86	17873.4	3660.05	17858.8	0.204944	479.25	2359.84	472.15	2346.08
9.23	15.48	-3.55	18.06	8.52	8.6	591.43	8691.16	584.33	8676.54	0.067346	399.73	11837.9	391.92	11823.3	0.0331482	1259.54	6172.22	1252.44	6158.46	0.203369	1485.32	14731.8	1478.22	14717.2	0.100442	189.57	2446.7	181.76	2432.08	0.0747344	117.15	1396.64	110.05	1382.88	0.0795803	34.79	153.08	27.69	138.46	0.199986	3312.15	14743	3304.34	14728.4	0.224352	1162.27	4420.4	1155.17	4406.64
-10.65	18.06	11.36	-13.76	12.78	-4.3	561.61	4607.02	554.51	4592.4	0.120745	316.66	2301.36	308.85	2286.74	0.135061	3973.87	16873.2	3966.77	16859.4	0.235285	2747.7	17160.4	2740.6	17145.8	0.159841	1716.07	8908.74	1708.26	8894.12	0.192066	594.27	6821.52	587.17	6807.76	0.0862501	242.82	1799.98	235.72	1785.36	0.132029	227.2	3719.5	219.39	3704.88	0.0592165	4662.57	17436.5	4655.47	17422.7
2.84	0	7.1	-0.86	13.49	0	2298.98	8526.9	2291.88	8512.28	0.269244	777.45	6776.8	769.64	6762.18	0.113815	4742.09	24634.7	4734.99	24620.9	0.192316	533.21	2168.92	526.11	2154.3	0.244214	183.18	1707.1	175.37	1692.48	0.103617	303.88	10248.6	296.78	10234.8	0.028997	2134.26	10809.3	2127.16	10794.7	0.197056	406.83	1453.4	399.02	1438.78	0.277332	854.84	5198.7	847.74	5184.94
6.39	-4.3	9.23	-3.44	-7.1	-6.02	494.87	10519.5	487.77	10504.9	0.0464327	536.05	6704.56	528.24	6689.94	0.0789603	296.78	2800.16	289.68	2786.4	0.103962	907.38	10142	900.28	10127.4	0.0888956	215.84	5335.44	208.03	5320.82	0.0390974	2038.41	20797.4	2031.31	20783.6	0.097736	226.49	3541.48	219.39	3526.86	0.0622055	696.51	3605.12	688.7	3590.5	0.191812	711.42	4487.48	704.32	4473.72
25.56	51.6	-13.49	-0.86	3.55	0.86	934.36	6687.36	927.26	6672.74	0.138962	4217.4	21256.6	4209.59	21242	0.198173	30.53	353.46	23.43	339.7	0.0689726	460.79	6254.78	453.69	6240.16	0.0727049	270.51	1454.26	262.7	1439.64	0.182476	3883.7	31199.1	3876.6	31185.3	0.124308	6616.49	27624.1	6609.39	27609.5	0.239388	4734.99	18309.4	4727.18	18294.8	0.25839	190.28	1901.46	183.18	1887.7
30.53	2.58	-9.94	22.36	-14.2	22.36	501.26	5053.36	494.16	5038.74	0.0980721	549.54	9069.56	541.73	9054.94	0.059827	45.44	2322	38.34	2308.24	0.0166101	542.44	11579.9	535.34	11565.3	0.0462885	981.93	4339.56	974.12	4324.94	0.225233	1013.17	3138.14	1006.07	3124.38	0.322006	2470.8	15824.9	2463.7	15810.3	0.155829	155.49	1526.5	147.68	1511.88	0.0976797	419.61	2962.7	412.51	2948.94
14.2	-3.44	19.88	9.46	-22.72	11.18	13152	48457.6	13144.9	48443	0.271348	771.77	9932.14	763.96	9917.52	0.0770314	2609.96	18772.9	2602.86	18759.1	0.138752	4029.25	21059.7	4022.15	21045.1	0.191121	751.18	3488.16	743.37	3473.54	0.214009	854.84	8129.58	847.74	8115.82	0.104455	1477.51	23215.7	1470.41	23201.1	0.0633768	4145.69	20469.7	4137.88	20455.1	0.202291	220.81	2506.04	213.71	2492.28
26.27	-13.76	-5.68	4.3	-1.42	15.48	1598.92	10368.2	1591.82	10353.6	0.153746	271.93	3732.4	264.12	3717.78	0.0710424	44.02	151.36	36.92	137.6	0.268314	1328.41	10952.1	1321.31	10937.5	0.120806	1483.9	20262.5	1476.09	20247.9	0.072901	1008.2	10891	1001.1	10877.2	0.0920362	2899.64	24522.9	2892.54	24508.3	0.118023	538.18	4964.78	530.37	4950.16	0.107142	807.98	5104.96	800.88	5091.2
17.75	16.34	7.1	27.52	-4.26	16.34	1021.69	4441.04	1014.59	4426.42	0.229212	1824.7	18872.7	1816.89	18858.1	0.0963454	5149.63	18926.9	5142.53	18913.1	0.271902	56.8	826.46	49.7	811.84	0.061219	807.98	5117.86	800.17	5103.24	0.156796	338.67	5160	331.57	5146.24	0.0644296	2561.68	13211.3	2554.58	13196.7	0.193577	1461.89	4207.12	1454.08	4192.5	0.346829	3550.71	17117.4	3543.61	17103.6
1.42	30.1	-9.23	24.94	-1.42	24.94	3014.66	12654	3007.56	12639.4	0.237952	1940.43	8003.16	1932.62	7988.54	0.241924	8089.03	12887.1	8081.93	12873.3	0.627804	2766.16	10153.2	2759.06	10138.6	0.272135	343.64	1329.56	335.83	1314.94	0.255396	1569.1	13594.9	1562	13581.1	0.115012	59.64	622.64	52.54	608.02	0.0864116	555.93	1700.22	548.12	1685.6	0.325178	308.85	2790.7	301.75	2776.94
14.2	27.52	21.3	6.02	10.65	29.24	910.93	7217.12	903.83	7202.5	0.125488	67.45	710.36	59.64	695.74	0.0857217	40.47	1670.98	33.37	1657.22	0.0201361	3849.62	11486.2	3842.52	11471.6	0.33496	3341.97	15071.5	3334.16	15056.9	0.221438	2424.65	9712.84	2417.55	9699.08	0.249256	3363.98	14131.5	3356.88	14116.9	0.237792	758.99	5204.72	751.18	5190.1	0.144733	1926.94	13646.5	1919.84	13632.7
7.81	46.44	6.39	7.74	-2.13	43.86	980.51	9022.26	973.41	9007.64	0.108065	1887.18	14572.7	1879.37	14558.1	0.129095	4285.56	34978.8	4278.46	34965	0.122364	589.3	3732.4	582.2	3717.78	0.156599	245.66	3144.16	237.85	3129.54	0.0760016	474.99	1999.5	467.89	1985.74	0.235625	2204.55	20283.1	2197.45	20268.5	0.108417	1053.64	4603.58	1045.83	4588.96	0.227901	437.36	5476.48	430.26	5462.72
14.2	8.6	12.07	17.2	-1.42	27.52	542.44	3974.92	535.34	3960.3	0.135177	1317.76	10580.6	1309.95	10566	0.123978	1124.64	5635.58	1117.54	5621.82	0.198786	1756.54	9925.26	1749.44	9910.64	0.176521	1436.33	10362.1	1428.52	10347.5	0.138055	198.8	1366.54	191.7	1352.78	0.141708	7117.75	33827.2	7110.65	33812.6	0.210296	4452.41	15924.6	4444.6	15910	0.279359	125.67	493.64	118.57	479.88
24.85	42.14	12.78	-4.3	16.33	32.68	1319.89	3688.54	1312.79	3673.92	0.357327	1079.2	9539.12	1071.39	9524.5	0.112488	487.77	4220.02	480.67	4206.26	0.114275	484.22	1956.5	477.12	1941.88	0.2457	734.85	6753.58	727.04	6738.96	0.107886	1046.54	5613.22	1039.44	5599.46	0.185632	306.72	5141.94	299.62	5127.32	0.058436	315.95	2831.12	308.14	2816.5	0.109405	1808.37	15160.9	1801.27	15147.1
9.94	29.24	25.56	52.46	14.2	9.46	369.91	4763.54	362.81	4748.92	0.0763984	3951.86	21422.6	3944.05	21408	0.184233	796.62	2855.2	789.52	2841.44	0.277859	2002.2	15296	1995.1	15281.4	0.130558	394.05	6707.14	386.24	6692.52	0.0577122	2977.03	20222.9	2969.93	20209.1	0.14696	624.09	3234.46	616.99	3219.84	0.191621	248.5	1702.8	240.69	1688.18	0.142574	6054.17	21543	6047.07	21529.2
-11.36	16.34	36.21	36.12	11.36	19.78	1493.84	12247.3	1486.74	12232.7	0.121538	264.12	4343	256.31	4328.38	0.0592162	4.26	300.14	-2.84	286.38	-0.00991689	8001.7	44079.3	7994.6	44064.7	0.181429	98.69	933.1	90.88	918.48	0.0989461	1290.78	7015.02	1283.68	7001.26	0.18335	5839.75	37803	5832.65	37788.4	0.15435	5451.38	30840.5	5443.57	30825.9	0.176591	213	2754.58	205.9	2740.82
-2.13	0	7.1	28.38	30.53	21.5	426	3937.08	418.9	3922.46	0.106795	342.93	7274.74	335.12	7260.12	0.046159	104.37	2088.08	97.27	2074.32	0.0468925	2032.73	15185.9	2025.63	15171.3	0.133517	1168.66	12378	1160.85	12363.4	0.0938942	651.07	3003.12	643.97	2989.36	0.215421	248.5	1285.7	241.4	1271.08	0.189917	377.72	5424.02	369.91	5409.4	0.0683828	665.98	5116.14	658.88	5102.38
11.36	23.22	-8.52	34.4	-5.68	17.2	1109.02	7843.2	1101.92	7828.58	0.140756	935.07	6032.9	927.26	6018.28	0.154074	7293.12	60300.6	7286.02	60286.8	0.120856	3373.92	25023.4	3366.82	25008.8	0.134626	313.82	3342.82	306.01	3328.2	0.0919446	569.42	3034.08	562.32	3020.32	0.186179	7496.18	28945	7489.08	28930.4	0.258866	55.38	884.08	47.57	869.46	0.0547121	413.93	7021.04	406.83	7007.28
6.39	13.76	-1.42	26.66	4.26	32.68	2167.63	17243	2160.53	17228.4	0.125405	1048.67	9348.2	1040.86	9333.58	0.111518	316.66	4998.32	309.56	4984.56	0.0621038	1052.93	12084.7	1045.83	12070.1	0.0866465	795.91	15164.4	788.1	15149.8	0.0520206	506.23	9003.34	499.13	8989.58	0.0555232	236.43	1208.3	229.33	1193.68	0.19212	1613.83	4084.14	1606.02	4069.52	0.394646	817.92	6189.42	810.82	6175.66
-2.13	0.86	10.65	11.18	-4.97	26.66	2297.56	21063.1	2290.46	21048.5	0.108818	105.79	1925.54	97.98	1910.92	0.0512737	5854.66	49517.1	5847.56	49503.3	0.118125	4732.86	34034.5	4725.76	34019.9	0.138912	2972.06	11922.2	2964.25	11907.6	0.248938	1011.75	6376.9	1004.65	6363.14	0.157886	389.79	847.1	382.69	832.48	0.459699	783.84	6357.12	776.03	6342.5	0.122354	524.69	4162.4	517.59	4148.64
-4.97	-7.74	-4.26	3.44	33.37	110.94	5974.65	30467.2	5967.55	30452.6	0.195962	4923.85	20953.9	4916.04	20939.3	0.234776	55.38	1260.76	48.28	1247	0.0387169	382.69	1778.48	375.59	1763.86	0.212936	1461.18	11969.5	1453.37	11954.9	0.121571	3055.84	17206	3048.74	17192.2	0.177332	2395.54	22063.3	2388.44	22048.7	0.108326	4097.41	32317.9	4089.6	32303.3	0.1266	123.54	1575.52	116.44	1561.76
14.91	12.04	1.42	15.48	12.78	22.36	660.3	11130.1	653.2	11115.5	0.0587649	2468.67	24447.2	2460.86	24432.6	0.10072	921.58	7165.52	914.48	7151.76	0.127868	712.84	5676.86	705.74	5662.24	0.12464	550.96	6530.84	543.15	6516.22	0.0833535	207.32	2640.2	200.22	2626.44	0.0762325	675.21	6038.06	668.11	6023.44	0.110918	186.02	3408.18	178.21	3393.56	0.0525142	152.65	478.16	145.55	464.4
19.88	12.04	-1.42	12.04	9.23	17.2	1954.63	20584.1	1947.53	20569.5	0.0946806	587.88	7877.6	580.07	7862.98	0.0737723	2163.37	13482.2	2156.27	13468.4	0.160098	184.6	2273.84	177.5	2259.22	0.0785669	707.16	3141.58	699.35	3126.96	0.223652	1640.1	22527.7	1633	22513.9	0.0725328	1326.28	11510.2	1319.18	11495.6	0.114755	5.68	630.38	-2.13	615.76	-0.00345914	1912.03	9033.44	1904.93	9019.68
15.62	16.34	18.46	28.38	11.36	7.74	556.64	6711.44	549.54	6696.82	0.0820598	269.8	2425.2	261.99	2410.58	0.108683	309.56	3754.76	302.46	3741	0.08085	117.15	2886.16	110.05	2871.54	0.0383244	96.56	540.08	88.75	525.46	0.1689	1467.57	7129.4	1460.47	7115.64	0.205248	3111.22	13408.3	3104.12	13393.7	0.23176	3427.17	25710.6	3419.36	25696	0.13307	8275.05	36789.1	8267.95	36775.3
25.56	27.52	2.84	24.94	24.14	19.78	7428.02	16822.5	7420.92	16807.9	0.441514	104.37	1712.26	96.56	1697.64	0.056879	-10.65	546.1	-17.75	532.34	-0.0333434	998.97	8046.16	991.87	8031.54	0.123497	624.8	8765.98	616.99	8751.36	0.0705022	789.52	7282.48	782.42	7268.72	0.107642	5384.64	30284	5377.54	30269.4	0.177656	254.89	1223.78	247.08	1209.16	0.20434	2869.82	15874.7	2862.72	15860.9
12.07	17.2	31.24	0	-11.36	42.14	2353.65	12196.5	2346.55	12181.9	0.192626	5004.08	31270.5	4996.27	31255.9	0.159851	10.65	566.74	3.55	552.98	0.00641976	2724.98	17795.1	2717.88	17780.5	0.152858	251.34	6839.58	243.53	6824.96	0.0356823	2945.08	28035.1	2937.98	28021.3	0.104848	3887.25	33886.6	3880.15	33872	0.114553	3809.86	18902.8	3802.05	18888.2	0.201293	3374.63	25569.5	3367.53	25555.7
7.81	52.46	29.82	0	7.81	30.96	244.24	3280.9	237.14	3266.28	0.0726025	565.87	5881.54	558.06	5866.92	0.0951198	622.67	3513.1	615.57	3499.34	0.17591	1614.54	8154.52	1607.44	8139.9	0.197477	322.34	5016.38	314.53	5001.76	0.0628839	95.14	645	88.04	631.24	0.139472	3635.2	21182.7	3628.1	21168.1	0.171395	174.66	1863.62	166.85	1849	0.090238	989.74	8841.66	982.64	8827.9
6.39	-4.3	0.71	13.76	-2.84	29.24	6703.82	21825.1	6696.72	21810.5	0.307041	569.42	4205.4	561.61	4190.78	0.134011	1662.82	9267.36	1655.72	9253.6	0.178927	1493.13	9961.38	1486.03	9946.76	0.149398	3058.68	15307.1	3050.87	15292.5	0.199501	107.92	708.64	100.82	694.88	0.14509	1090.56	11260	1083.46	11245.4	0.0963471	1199.9	20422.4	1192.09	20407.8	0.0584135	597.11	7206.8	590.01	7193.04
17.04	36.12	7.1	18.06	-15.62	-1.72	408.96	6248.76	401.86	6234.14	0.0644612	1633	10416.3	1625.19	10401.7	0.156243	8738.68	28441.9	8731.58	28428.1	0.307146	4850.72	56654.2	4843.62	56639.6	0.0855165	190.28	3194.04	182.47	3179.42	0.057391	1823.99	10541	1816.89	10527.2	0.172589	2038.41	15713.9	2031.31	15699.3	0.129389	3428.59	21150	3420.78	21135.4	0.161851	415.35	3437.42	408.25	3423.66
-14.2	30.96	7.81	7.74	4.97	21.5	239.98	3007.42	232.88	2992.8	0.0778134	130.64	2524.1	122.83	2509.48	0.0489464	2093.08	9585.56	2085.98	9571.8	0.21793	387.66	1978.86	380.56	1964.24	0.193744	1156.59	5426.6	1148.78	5411.98	0.212266	16.33	552.12	9.23	538.36	0.0171447	4428.98	18803	4421.88	18788.4	0.235352	2115.8	11029.5	2107.99	11014.9	0.191377	181.76	2007.24	174.66	1993.48
16.33	30.1	-1.42	42.14	2.84	-5.16	639.71	8848.54	632.61	8833.92	0.0716115	613.44	7334.94	605.63	7320.32	0.0827327	426.71	8522.6	419.61	8508.84	0.0493146	323.05	4311.18	315.95	4296.56	0.0735356	1378.82	15713.9	1371.01	15699.3	0.0873295	622.67	5749.1	615.57	5735.34	0.107329	288.26	3630.92	281.16	3616.3	0.077748	649.65	6615.12	641.84	6600.5	0.0972411	1578.33	12231.8	1571.23	12218
-19.17	3.44	11.36	10.32	-9.94	-2.58	6130.85	25063.8	6123.75	25049.2	0.244469	815.08	8930.24	807.27	8915.62	0.0905456	402.57	4125.42	395.47	4111.66	0.0961826	492.03	5812.74	484.93	5798.12	0.0836357	744.79	11017.5	736.98	11002.9	0.0669806	502.68	2844.02	495.58	2830.26	0.175101	850.58	7380.52	843.48	7365.9	0.114511	1050.09	8630.1	1042.28	8615.48	0.120978	73.84	135.02	66.74	121.26
-20.59	49.88	19.88	12.04	9.23	-18.06	194.54	2490.56	187.44	2475.94	0.0757046	274.77	6128.36	266.96	6113.74	0.0436656	3518.76	23688.7	3511.66	23674.9	0.148328	392.63	9364.54	385.53	9349.92	0.0412335	1658.56	14934.8	1650.75	14920.2	0.110639	391.92	5840.26	384.82	5826.5	0.0660465	3055.84	12353.9	3048.74	12339.3	0.247076	746.21	7061.46	738.4	7046.84	0.104785	2568.78	9788.52	2561.68	9774.76
-9.23	47.3	39.76	12.04	14.91	14.62	1892.15	16219.6	1885.05	16205	0.116325	371.33	2414.02	363.52	2399.4	0.151505	331.57	5321.68	324.47	5307.92	0.0611294	1310.66	4893.4	1303.56	4878.78	0.26719	4719.37	20759.5	4711.56	20744.9	0.227119	3060.1	25491.3	3053	25477.5	0.119831	47.57	967.5	40.47	952.88	0.0424712	-9.23	289.82	-17.04	275.2	-0.0619186	886.08	7793.32	878.98	7779.56
-7.81	63.64	17.04	41.28	17.04	12.9	167.56	3014.3	160.46	2999.68	0.0534924	110.76	1066.4	102.95	1051.78	0.0978817	2864.85	16214.4	2857.75	16200.6	0.176397	181.05	1476.62	173.95	1462	0.118981	961.34	9361.96	953.53	9347.34	0.102011	918.74	8090.02	911.64	8076.26	0.112879	596.4	2365	589.3	2350.38	0.250725	2675.28	14743.8	2667.47	14729.2	0.181101	203.06	522.88	195.96	509.12
-29.11	25.8	6.39	3.44	27.69	67.08	6054.88	30453.5	6047.78	30438.9	0.198686	899.57	8026.38	891.76	8011.76	0.111306	404.7	5928.84	397.6	5915.08	0.067218	69.58	442.04	62.48	427.42	0.146179	1937.59	20437	1929.78	20422.4	0.0944934	264.83	5593.44	257.73	5579.68	0.0461908	4517.02	30568.7	4509.92	30554.1	0.147605	254.18	1757.84	246.37	1743.22	0.14133	242.82	1075	235.72	1061.24
19.88	15.48	8.52	-0.86	28.4	25.8	2208.1	22143.3	2201	22128.7	0.0994637	3080.69	15547.1	3072.88	15532.5	0.197836	4103.8	23204.5	4096.7	23190.7	0.176652	197.38	1778.48	190.28	1763.86	0.107877	1079.2	5996.78	1071.39	5982.16	0.179098	1407.93	15162.7	1400.83	15148.9	0.0924705	1246.76	5006.92	1239.66	4992.3	0.248314	2439.56	17882	2431.75	17867.4	0.1361	253.47	1607.34	246.37	1593.58
0	6.88	22.01	23.22	10.65	15.48	2671.02	11571.3	2663.92	11556.7	0.230509	804.43	6610.82	796.62	6596.2	0.12077	972.7	11189.5	965.6	11175.7	0.0864014	2949.34	15513.5	2942.24	15498.9	0.189836	2704.39	14012	2696.58	13997.4	0.192649	3578.4	20929	3571.3	20915.2	0.170751	7753.2	27829.6	7746.1	27815	0.278487	638.29	8121.84	630.48	8107.22	0.0777677	1307.11	9235.54	1300.01	9221.78
-12.07	33.54	-17.04	9.46	17.75	4.3	234.3	3827	227.2	3812.38	0.0595953	1501.65	8590.54	1493.84	8575.92	0.17419	254.18	1860.18	247.08	1846.42	0.133816	751.18	7133.7	744.08	7119.08	0.104519	601.37	2140.54	593.56	2125.92	0.279201	2866.98	6193.72	2859.88	6179.96	0.462767	4231.6	18345.5	4224.5	18330.9	0.230458	38.34	140.18	30.53	125.56	0.243151	1734.53	12532.8	1727.43	12519
0	-9.46	-4.26	24.08	32.66	17.2	972.7	12170.7	965.6	12156.1	0.0794335	179.63	1844.7	171.82	1830.08	0.0938866	-7.1	131.58	-14.2	117.82	-0.120523	53.96	630.38	46.86	615.76	0.0761011	1067.13	9472.9	1059.32	9458.28	0.111999	1566.26	33457.4	1559.16	33443.6	0.0466205	1708.26	12883.7	1701.16	12869.1	0.13219	1992.97	8759.96	1985.16	8745.34	0.226996	1092.69	9166.74	1085.59	9152.98
-19.17	3.44	-0.71	22.36	3.55	26.66	184.6	581.36	177.5	566.74	0.313195	109.34	1750.1	101.53	1735.48	0.0585025	92.3	1124.88	85.2	1111.12	0.0766794	4092.44	22925	4085.34	22910.4	0.178318	327.31	4300	319.5	4285.38	0.0745558	1213.39	10713.9	1206.29	10700.1	0.112736	3034.54	12720.3	3027.44	12705.7	0.238275	1000.39	17027.1	992.58	17012.5	0.0583442	3678.51	15680.4	3671.41	15666.6
5.68	64.5	7.81	6.88	19.17	-4.3	1033.05	12869	1025.95	12854.4	0.0798133	448.72	6971.16	440.91	6956.54	0.0633806	226.49	2500.02	219.39	2486.26	0.088241	1460.47	9994.06	1453.37	9979.44	0.145636	2181.12	11865.4	2173.31	11850.8	0.18339	2763.32	14131.5	2756.22	14117.7	0.195231	439.49	4573.48	432.39	4558.86	0.0948461	3958.25	21852.6	3950.44	21838	0.180898	533.92	2178.38	526.82	2164.62
5.68	25.8	-0.71	6.02	14.2	0	882.53	7974.78	875.43	7960.16	0.109976	1880.79	9447.96	1872.98	9433.34	0.198549	367.07	2085.5	359.97	2071.74	0.173752	1668.5	14654.4	1661.4	14639.8	0.113485	5230.57	28361.9	5222.76	28347.3	0.184242	3374.63	17004.8	3367.53	16991	0.198194	1318.47	9851.3	1311.37	9836.68	0.133314	188.86	3623.18	181.05	3608.56	0.0501724	852	8112.38	844.9	8098.62
-2.84	6.88	7.1	2.58	20.59	-37.84	4646.24	23139.2	4639.14	23124.6	0.200615	469.31	6303.8	461.5	6289.18	0.07338	3674.25	13127.9	3667.15	13114.1	0.279633	431.68	8478.74	424.58	8464.12	0.0501623	4.26	229.62	-3.55	215	-0.0165116	4023.57	27132.1	4016.47	27118.3	0.148109	90.17	774.86	83.07	760.24	0.109268	148.39	1310.64	140.58	1296.02	0.108471	4105.22	18153.7	4098.12	18139.9
-3.55	3.44	32.66	12.9	20.59	-6.88	93.72	1356.22	86.62	1341.6	0.0645647	345.06	5039.6	337.25	5024.98	0.0671147	652.49	10958.1	645.39	10944.3	0.0589702	494.16	870.32	487.06	855.7	0.569195	1836.06	21391.6	1828.25	21377	0.0855242	642.55	8656.76	635.45	8643	0.0735219	230.04	1889.42	222.94	1874.8	0.118914	-29.82	780.02	-37.63	765.4	-0.0491638	2817.99	20896.3	2810.89	20882.5
2.84	4.3	9.23	-10.32	18.46	-8.6	235.01	2215.36	227.91	2200.74	0.103561	307.43	2450.14	299.62	2435.52	0.123021	56.09	1659.8	48.99	1646.04	0.0297623	641.13	6645.22	634.03	6630.6	0.0956218	464.34	5262.34	456.53	5247.72	0.0869959	5734.67	36036.6	5727.57	36022.8	0.158998	2308.92	7574.02	2301.82	7559.4	0.304498	2275.55	16076	2267.74	16061.4	0.141192	1941.14	8759.96	1934.04	8746.2
-4.97	18.92	-3.55	15.48	29.82	-7.74	9859.77	41196.6	9852.67	41182	0.239247	4243.67	36170.7	4235.86	36156.1	0.117155	310.98	6775.08	303.88	6761.32	0.0449439	505.52	9995.78	498.42	9981.16	0.0499361	1400.83	21047.6	1393.02	21033	0.0662303	127.09	2962.7	119.99	2948.94	0.0406892	4081.79	26445.9	4074.69	26431.3	0.154162	440.91	2614.4	433.1	2599.78	0.166591	315.95	1834.38	308.85	1820.62
-2.13	24.08	2.13	28.38	15.62	36.98	271.22	1866.2	264.12	1851.58	0.142646	1424.26	9277.68	1416.45	9263.06	0.152914	2389.15	18285.3	2382.05	18271.5	0.130369	928.68	5811.02	921.58	5796.4	0.158992	5420.14	36673	5412.33	36658.4	0.147642	804.43	6951.38	797.33	6937.62	0.114928	10746.6	40540.4	10739.5	40525.8	0.265004	482.09	6167.92	474.28	6153.3	0.0770773	3323.51	11752.8	3316.41	11739
6.39	24.08	17.04	56.76	17.04	17.2	176.79	1909.2	169.69	1894.58	0.089566	2345.84	25222.9	2338.03	25208.3	0.0927485	775.32	12285.1	768.22	12271.3	0.0626028	841.35	6880.86	834.25	6866.24	0.1215	2606.41	20869.6	2598.6	20855	0.124603	1948.24	15090.4	1941.14	15076.6	0.128751	1491.71	15368.2	1484.61	15353.6	0.0966947	3767.26	29122.2	3759.45	29107.6	0.129157	105.08	541.8	97.98	528.04
26.27	34.4	-22.72	25.8	0	10.32	74.55	1271.08	67.45	1256.46	0.0536826	2432.46	15748.3	2424.65	15733.7	0.154106	1694.06	18883.9	1686.96	18870.1	0.0893984	1642.23	13505.4	1635.13	13490.8	0.121204	128.51	3117.5	120.7	3102.88	0.0388993	837.8	6781.96	830.7	6768.2	0.122736	1091.27	6697.68	1084.17	6683.06	0.162227	23.43	516	15.62	501.38	0.031154	799.46	4454.8	792.36	4441.04
12.78	26.66	-18.46	80.84	14.2	-18.06	4411.94	19353.4	4404.84	19338.8	0.227772	1346.16	10865.2	1338.35	10850.6	0.123344	196.67	4004.16	189.57	3990.4	0.0475065	292.52	1842.12	285.42	1827.5	0.156181	4776.88	19853.1	4769.07	19838.5	0.240395	1234.69	26425.2	1227.59	26411.4	0.0464795	6773.4	29204.7	6766.3	29190.1	0.231801	5457.77	32895	5449.96	32880.4	0.165751	2066.1	12121.7	2059	12107.9
34.79	45.58	-16.33	-0.86	12.78	42.14	233.59	659.62	226.49	645	0.351147	7063.08	30367.5	7055.27	30352.9	0.232442	53.96	1958.22	46.86	1944.46	0.0240992	4274.91	20724.3	4267.81	20709.7	0.206078	518.3	10452.4	510.49	10437.8	0.0489079	4982.07	15785.3	4974.97	15771.5	0.31544	1687.67	13871.8	1680.57	13857.2	0.121278	3550	16586	3542.19	16571.4	0.213753	952.82	5803.28	945.72	5789.52
-12.78	9.46	10.65	9.46	6.39	40.42	874.72	11829.3	867.62	11814.7	0.0734358	139.87	2368.44	132.06	2353.82	0.0561045	913.77	11224.7	906.67	11210.9	0.0808737	58.93	1103.38	51.83	1088.76	0.0476046	1113.28	13575.1	1105.47	13560.5	0.0815215	674.5	12429.6	667.4	12415.8	0.0537539	497	2662.56	489.9	2647.94	0.185012	3177.96	11953.1	3170.15	11938.5	0.265541	2863.43	21511.2	2856.33	21497.4
12.78	17.2	13.49	14.62	-2.84	17.2	675.92	3931.92	668.82	3917.3	0.170735	130.64	2672.88	122.83	2658.26	0.0462069	445.17	5695.78	438.07	5682.02	0.0770976	314.53	2946.36	307.43	2931.74	0.104863	-7.1	1184.22	-14.91	1169.6	-0.0127479	532.5	2942.06	525.4	2928.3	0.179422	254.89	3262.84	247.79	3248.22	0.0762849	615.57	7052.86	607.76	7038.24	0.0863511	1389.47	8703.2	1382.37	8689.44
9.94	28.38	14.91	16.34	19.88	7.74	856.26	4060.92	849.16	4046.3	0.209861	1157.3	9250.16	1149.49	9235.54	0.124464	48.99	2125.06	41.89	2111.3	0.0198409	191.7	3183.72	184.6	3169.1	0.05825	604.92	6664.14	597.11	6649.52	0.0897975	1598.92	11561.8	1591.82	11548	0.137843	1446.98	4392.88	1439.88	4378.26	0.32887	4234.44	24748.2	4226.63	24733.6	0.170886	87.33	477.3	80.23	463.54
2.13	21.5	-12.07	-12.04	9.23	19.78	409.67	2873.26	402.57	2858.64	0.140826	1300.72	10177.2	1292.91	10162.6	0.127223	1314.21	8698.9	1307.11	8685.14	0.1505	140.58	2419.18	133.48	2404.56	0.0555112	536.76	7963.6	528.95	7948.98	0.0665431	645.39	10056	638.29	10042.2	0.0635605	3551.42	20011.3	3544.32	19996.7	0.177245	2353.65	18957	2345.84	18942.4	0.123841	1779.26	8822.74	1772.16	8808.98
7.1	40.42	3.55	6.88	-25.56	-6.02	484.22	6442.26	477.12	6427.64	0.0742294	4684.58	15007	4676.77	14992.4	0.311943	1705.42	9047.2	1698.32	9033.44	0.188004	73.13	818.72	66.03	804.1	0.0821167	5731.12	31961.9	5723.31	31947.3	0.179149	428.84	4376.54	421.74	4362.78	0.0966677	1904.22	8876.92	1897.12	8862.3	0.214066	1297.88	10417.2	1290.07	10402.6	0.124014	126.38	941.7	119.28	927.94
14.2	24.08	12.78	-9.46	11.36	14.62	999.68	5945.18	992.58	5930.56	0.167367	286.13	4562.3	278.32	4547.68	0.0612004	1814.05	9448.82	1806.95	9435.06	0.191514	521.85	5822.2	514.75	5807.58	0.0886342	2635.52	22173.4	2627.71	22158.8	0.118585	361.39	4187.34	354.29	4173.58	0.0848888	1130.32	8306.74	1123.22	8292.12	0.135456	-75.26	328.52	-83.07	313.9	-0.264638	1978.06	8692.88	1970.96	8679.12
7.81	45.58	18.46	20.64	0	-10.32	1248.18	6094.82	1241.08	6080.2	0.204118	1052.93	10228	1045.12	10213.4	0.102329	4500.69	13222.5	4493.59	13208.7	0.340198	3919.2	23722.2	3912.1	23707.6	0.165015	1637.97	12126	1630.16	12111.4	0.134597	1199.19	11389	1192.09	11375.2	0.104797	223.65	2451	216.55	2436.38	0.0888819	1992.97	10343.2	1985.16	10328.6	0.192201	3339.84	14877.1	3332.74	14863.3
29.82	24.08	11.36	0	15.62	-3.44	467.89	5014.66	460.79	5000.04	0.0921573	751.18	9029.14	743.37	9014.52	0.0824636	4161.31	13006.6	4154.21	12992.8	0.319731	3547.16	22417.6	3540.06	22403	0.158017	2854.2	19049.9	2846.39	19035.3	0.149532	81.65	597.7	74.55	583.94	0.127667	3796.37	15418.9	3789.27	15404.3	0.245988	4885.51	22145	4877.7	22130.4	0.220407	2749.83	14469.5	2742.73	14455.7
10.65	13.76	18.46	29.24	-4.97	-4.3	1542.12	16051	1535.02	16036.4	0.0957211	208.03	3108.9	200.22	3094.28	0.0647065	12927.7	61600.9	12920.6	61587.1	0.209794	1563.42	9135.78	1556.32	9121.16	0.170627	1096.95	7614.44	1089.14	7599.82	0.143311	3363.98	14897.8	3356.88	14884	0.225536	2309.63	9816.9	2302.53	9802.28	0.234897	872.59	7397.72	864.78	7383.1	0.11713	240.69	2414.88	233.59	2401.12
14.91	26.66	17.04	23.22	6.39	2.58	359.26	2153.44	352.16	2138.82	0.164652	3821.22	12189.6	3813.41	12175	0.313217	128.51	3973.2	121.41	3959.44	0.0306634	345.06	2389.08	337.96	2374.46	0.142331	4222.37	19528.9	4214.56	19514.3	0.215973	1204.16	17534.5	1197.06	17520.7	0.0683225	1831.8	14786.8	1824.7	14772.2	0.123523	3307.18	24179.8	3299.37	24165.2	0.136534	1048.67	5733.62	1041.57	5719.86
-10.65	24.94	17.04	40.42	-9.94	23.22	1273.74	16970.4	1266.64	16955.8	0.0747025	3094.18	24298.4	3086.37	24283.8	0.127096	227.2	2212.78	220.1	2199.02	0.10009	1538.57	5234.82	1531.47	5220.2	0.293374	1015.3	15879	1007.49	15864.4	0.0635064	6053.46	27636.1	6046.36	27622.3	0.218894	1131.74	5869.5	1124.64	5854.88	0.192086	6808.19	56963.8	6800.38	56949.2	0.119411	377.72	5397.36	370.62	5383.6
13.49	9.46	3.55	24.08	-9.23	57.62	563.74	3317.88	556.64	3303.26	0.168512	1150.2	5098.08	1142.39	5083.46	0.224727	3148.14	13710.1	3141.04	13696.3	0.229334	1175.76	15620.2	1168.66	15605.6	0.0748873	702.19	5827.36	694.38	5812.74	0.119458	158.33	1248.72	151.23	1234.96	0.122457	3229.08	16845.7	3221.98	16831.1	0.19143	888.21	8256.86	880.4	8242.24	0.106816	3417.94	24360.4	3410.84	24346.6
10.65	55.9	-12.78	17.2	30.53	76.54	4079.66	14310.4	4072.56	14295.8	0.284878	323.76	5434.34	315.95	5419.72	0.0582964	588.59	5937.44	581.49	5923.68	0.0981636	326.6	3206.94	319.5	3192.32	0.100084	10099.8	43089.4	10092	43074.8	0.23429	599.95	4613.04	592.85	4599.28	0.128901	1268.77	5777.48	1261.67	5762.86	0.218931	616.28	1877.38	608.47	1862.76	0.32665	1342.61	5408.54	1335.51	5394.78
4.97	26.66	-0.71	32.68	17.04	47.3	560.19	4284.52	553.09	4269.9	0.129532	3964.64	13567.4	3956.83	13552.8	0.291957	565.87	5631.28	558.77	5617.52	0.0994692	207.32	4257	200.22	4242.38	0.0471952	156.2	4410.08	148.39	4395.46	0.0337598	677.34	4809.12	670.24	4795.36	0.139768	1150.2	10238.3	1143.1	10223.7	0.111809	4727.89	21678.9	4720.08	21664.3	0.217874	900.28	4435.02	893.18	4421.26
-25.56	24.08	4.26	11.18	4.97	14.62	658.17	6240.16	651.07	6225.54	0.10458	1170.08	7826.86	1162.27	7812.24	0.148776	217.97	1830.08	210.87	1816.32	0.116097	993.29	13332.6	986.19	13318	0.0740495	2786.04	22225.8	2778.23	22211.2	0.125083	37.63	552.12	30.53	538.36	0.0567093	2012.85	6623.72	2005.75	6609.1	0.303483	386.24	785.18	378.43	770.56	0.49111	5372.57	34200.5	5365.47	34186.7
-12.07	22.36	14.2	15.48	16.33	28.38	1170.79	13422.9	1163.69	13408.3	0.0867889	2786.04	9767.88	2778.23	9753.26	0.284851	692.25	10974.5	685.15	10960.7	0.0625095	105.79	2567.1	98.69	2552.48	0.0386644	94.43	1462	86.62	1447.38	0.0598461	61.06	873.76	53.96	860	0.0627442	2671.73	7947.26	2664.63	7932.64	0.335907	847.03	6947.08	839.22	6932.46	0.121057	211.58	1338.16	204.48	1324.4
-1.42	6.02	-1.42	-2.58	0.71	8.6	2244.31	9041.18	2237.21	9026.56	0.247847	801.59	9988.9	793.78	9974.28	0.0795827	7501.86	29005.2	7494.76	28991.4	0.258516	5886.61	27561.3	5879.51	27546.7	0.213438	4131.49	25229	4123.68	25214.4	0.163545	416.77	2936.9	409.67	2923.14	0.140147	932.23	3228.44	925.13	3213.82	0.28786	1454.79	9248.44	1446.98	9233.82	0.156704	436.65	2222.24	429.55	2208.48
-22.72	22.36	51.12	3.44	-7.1	10.32	252.76	4321.5	245.66	4306.88	0.057039	2729.24	13006.6	2721.43	12992	0.20947	705.74	5874.66	698.64	5860.9	0.119204	142	2184.4	134.9	2169.78	0.0621722	234.3	1043.18	226.49	1028.56	0.220201	1451.95	17575	1444.85	17561.2	0.0822749	456.53	3624.9	449.43	3610.28	0.124486	1163.69	8588.82	1155.88	8574.2	0.134809	166.14	1174.76	159.04	1161
-3.55	24.08	53.96	0.86	0	40.42	86.62	663.06	79.52	648.44	0.122633	121.41	1701.08	113.6	1686.46	0.06736	119.99	900.42	112.89	886.66	0.127321	1013.17	17195.7	1006.07	17181.1	0.0585569	652.49	6545.46	644.68	6530.84	0.0987132	2963.54	8710.08	2956.44	8696.32	0.339964	798.75	3687.68	791.65	3673.06	0.215529	2010.72	15902.3	2002.91	15887.7	0.126067	845.61	9070.42	838.51	9056.66
7.81	8.6	50.41	12.9	8.52	6.88	159.04	2405.42	151.94	2390.8	0.0635519	381.27	5158.28	373.46	5143.66	0.0726059	389.79	1437.06	382.69	1423.3	0.268875	104.37	2751.14	97.27	2736.52	0.0355451	124.25	963.2	116.44	948.58	0.122752	343.64	648.44	336.54	634.68	0.530251	34.08	209.84	26.98	195.22	0.138203	1128.9	12851.8	1121.09	12837.2	0.0873315	502.68	3191.46	495.58	3177.7
2.84	-1.72	14.2	7.74	-0.71	4.3	7876.74	31146.6	7869.64	31132	0.252783	913.06	7611	905.25	7596.38	0.119169	30745.8	113548	30738.7	113534	0.270744	1568.39	10468.8	1561.29	10454.2	0.149346	1815.47	21309.9	1807.66	21295.3	0.0848855	77.39	360.34	70.29	346.58	0.20281	398.31	1866.2	391.21	1851.58	0.211284	3115.48	22546.6	3107.67	22532	0.137923	824.31	5630.42	817.21	5616.66
9.94	30.1	10.65	8.6	2.84	-5.16	553.09	8818.44	545.99	8803.82	0.0620174	861.94	7168.1	854.13	7153.48	0.119401	250.63	5093.78	243.53	5080.02	0.0479388	776.03	3840.76	768.93	3826.14	0.200968	1564.84	17759.9	1557.03	17745.3	0.0877433	1373.14	5361.24	1366.04	5347.48	0.255455	365.65	6118.04	358.55	6103.42	0.0587458	445.17	3372.06	437.36	3357.44	0.130266	5416.59	20089.6	5409.49	20075.8
-21.3	12.9	12.78	38.7	2.84	12.04	338.67	3923.32	331.57	3908.7	0.0848287	112.89	2654.82	105.08	2640.2	0.0398	733.43	7240.34	726.33	7226.58	0.100508	214.42	1307.2	207.32	1292.58	0.160392	171.82	3357.44	164.01	3342.82	0.0490634	3419.36	17132.1	3412.26	17118.3	0.199334	668.82	14491	661.72	14476.4	0.0457103	160.46	2137.1	152.65	2122.48	0.0719206	472.86	5390.48	465.76	5376.72
22.72	-18.06	28.4	21.5	4.97	-1.72	624.8	3678.22	617.7	3663.6	0.168605	554.51	4026.52	546.7	4011.9	0.13627	3479.71	22033.2	3472.61	22019.4	0.157707	186.73	2095.82	179.63	2081.2	0.0863108	437.36	6035.48	429.55	6020.86	0.0713436	332.99	2617.84	325.89	2604.08	0.125146	166.85	2623	159.75	2608.38	0.0612449	1616.67	5273.52	1608.86	5258.9	0.305931	75.97	138.46	68.87	124.7
28.4	-6.02	19.17	23.22	-3.55	15.48	10920.5	38822.1	10913.4	38807.5	0.281219	1142.39	5401.66	1134.58	5387.04	0.210613	1393.02	8223.32	1385.92	8209.56	0.168818	58.22	1220.34	51.12	1205.72	0.0423979	2881.89	17716	2874.08	17701.4	0.162365	176.08	3093.42	168.98	3079.66	0.0548697	190.28	2684.92	183.18	2670.3	0.068599	882.53	6688.22	874.72	6673.6	0.131072	75.26	122.12	68.16	108.36
17.75	34.4	33.37	6.02	10.65	24.08	216.55	2848.32	209.45	2833.7	0.073914	530.37	7421.8	522.56	7407.18	0.0705478	51.12	362.06	44.02	348.3	0.126385	211.58	3366.9	204.48	3352.28	0.0609973	461.5	8651.6	453.69	8636.98	0.0525288	937.2	7635.08	930.1	7621.32	0.122039	2923.78	17848.4	2916.68	17833.8	0.163548	644.68	3120.08	636.87	3105.46	0.205081	66.03	666.5	58.93	652.74
4.26	-24.08	10.65	28.38	12.78	49.02	2800.95	10647.7	2793.85	10633.1	0.262751	3517.34	15573.7	3509.53	15559.1	0.225562	499.84	4887.38	492.74	4873.62	0.101103	315.95	3679.94	308.85	3665.32	0.0842628	1220.49	18643.9	1212.68	18629.3	0.0650954	3241.15	15383.7	3234.05	15369.9	0.210414	78.81	975.24	71.71	960.62	0.0746497	3890.8	25665.8	3882.99	25651.2	0.151377	1206.29	5546.14	1199.19	5532.38
1.42	-22.36	11.36	13.76	-12.07	11.18	1458.34	17457.1	1451.24	17442.5	0.0832015	183.89	3139	176.08	3124.38	0.0563568	3826.19	17312.7	3819.09	17298.9	0.22077	905.25	7679.8	898.15	7665.18	0.117173	8270.08	17360.8	8262.27	17346.2	0.476316	296.07	4457.38	288.97	4443.62	0.0650303	11.36	500.52	4.26	485.9	0.00876724	1373.85	10019	1366.04	10004.4	0.136544	3769.39	15983.1	3762.29	15969.3
-15.62	-10.32	7.1	26.66	-1.42	30.1	47.57	1002.76	40.47	988.14	0.0409557	4186.16	44556.6	4178.35	44542	0.093807	684.44	4925.22	677.34	4911.46	0.13791	1435.62	23362.8	1428.52	23348.2	0.0611834	466.47	7726.24	458.66	7711.62	0.0594765	58.22	269.18	51.12	255.42	0.200141	1380.24	18020.4	1373.14	18005.8	0.0762611	56.09	594.26	48.28	579.64	0.0832931	44.02	211.56	36.92	197.8
-9.94	-8.6	9.94	22.36	0.71	13.76	1373.14	15260.7	1366.04	15246.1	0.0895994	439.49	5003.48	431.68	4988.86	0.0865288	4968.58	22417.6	4961.48	22403.8	0.221457	506.23	9935.58	499.13	9920.96	0.0503107	1844.58	23279.3	1836.77	23264.7	0.078951	659.59	10200.5	652.49	10186.7	0.0640529	4189.71	30551.5	4182.61	30536.9	0.136969	2272	10836	2264.19	10821.4	0.209233	2748.41	18552.8	2741.31	18539
21.3	-10.32	13.49	8.6	-6.39	0.86	173.95	959.76	166.85	945.14	0.176535	3251.8	20726	3243.99	20711.4	0.156628	1622.35	11709.8	1615.25	11696	0.138102	4.97	474.72	-2.13	460.1	-0.00462943	142	2504.32	134.19	2489.7	0.0538981	1037.31	9432.48	1030.21	9418.72	0.109379	96.56	537.5	89.46	522.88	0.171091	529.66	7078.66	521.85	7064.04	0.0738742	1386.63	15895.4	1379.53	15881.6
17.75	0.86	2.13	11.18	-4.26	3.44	2581.56	13840.8	2574.46	13826.2	0.186202	1209.13	11974.6	1201.32	11960	0.100445	-4.97	595.98	-12.07	582.22	-0.020731	405.41	14879.7	398.31	14865.1	0.026795	369.91	3956	362.1	3941.38	0.0918714	1893.57	12324.7	1886.47	12310.9	0.153235	705.03	4156.38	697.93	4141.76	0.16851	64.61	1145.52	56.8	1130.9	0.0502255	190.99	1664.96	183.89	1651.2
13.49	-6.02	-0.71	24.94	1.42	-5.16	700.77	6109.44	693.67	6094.82	0.113813	1355.39	7678.08	1347.58	7663.46	0.175845	870.46	8729.86	863.36	8716.1	0.0990535	35.5	666.5	28.4	651.88	0.0435663	3737.44	35352.9	3729.63	35338.3	0.105541	1921.26	18800.5	1914.16	18786.7	0.101889	61.77	564.16	54.67	549.54	0.0994832	3086.37	13929.4	3078.56	13914.8	0.221244	2014.98	9662.96	2007.88	9649.2
31.95	27.52	10.65	0.86	3.55	1.72	140.58	1262.48	133.48	1247.86	0.106967	1304.27	19900.4	1296.46	19885.8	0.0651953	3225.53	12910.3	3218.43	12896.5	0.249558	36.21	303.58	29.11	288.96	0.100741	222.23	3643.82	214.42	3629.2	0.0590819	894.6	12723.7	887.5	12709.9	0.0698272	3711.88	13870.1	3704.78	13855.5	0.267387	1472.54	16318.5	1464.73	16303.9	0.0898394	1734.53	8659.34	1727.43	8645.58
-1.42	18.92	31.24	55.04	-19.17	18.06	1919.84	11954	1912.74	11939.4	0.160204	2548.9	15372.5	2541.09	15357.9	0.165458	2343	17740.1	2335.9	17726.3	0.131776	110.05	701.76	102.95	687.14	0.149824	627.64	10773.2	619.83	10758.6	0.0576126	974.12	7148.32	967.02	7134.56	0.13554	403.28	3771.96	396.18	3757.34	0.105442	913.77	4852.98	905.96	4838.36	0.187245	178.21	589.1	171.11	575.34
14.2	22.36	4.97	-12.04	0	0.86	308.14	4932.96	301.04	4918.34	0.0612076	3983.1	20647.7	3975.29	20633.1	0.192666	2101.6	15655.4	2094.5	15641.6	0.133905	7.1	316.48	0	301.86	0	2287.62	11002	2279.81	10987.4	0.207494	139.16	849.68	132.06	835.92	0.157982	2113.67	7181.86	2106.57	7167.24	0.293916	2876.92	12476.9	2869.11	12462.3	0.230224	2082.43	7521.56	2075.33	7507.8
-8.52	-20.64	11.36	-3.44	-4.97	24.94	375.59	5656.22	368.49	5641.6	0.0653166	326.6	3595.66	318.79	3581.04	0.0890216	5153.18	29853.2	5146.08	29839.4	0.172459	2907.45	15722.5	2900.35	15707.9	0.184643	2936.56	16100.9	2928.75	16086.3	0.182065	2333.06	16929.1	2325.96	16915.3	0.137506	1706.13	10132.5	1699.03	10117.9	0.167924	1269.48	9530.52	1261.67	9515.9	0.132585	297.49	992.44	290.39	978.68
-2.84	7.74	17.75	17.2	0.71	18.06	246.37	2248.04	239.27	2233.42	0.107132	3247.54	12491.5	3239.73	12476.9	0.259659	1420	11373.5	1412.9	11359.7	0.124378	134.9	1961.66	127.8	1947.04	0.0656381	1487.45	9306.06	1479.64	9291.44	0.159248	112.89	976.96	105.79	963.2	0.109832	702.19	5798.12	695.09	5783.5	0.120185	377.01	3449.46	369.2	3434.84	0.107487	133.48	2611.82	126.38	2598.06
-3.55	22.36	-0.71	-11.18	12.07	-1.72	896.73	5350.92	889.63	5336.3	0.166713	6719.44	37500.3	6711.63	37485.7	0.179045	925.84	8347.16	918.74	8333.4	0.110248	639	9585.56	631.9	9570.94	0.0660228	261.28	912.46	253.47	897.84	0.282311	281.16	3959.44	274.06	3945.68	0.0694582	8764.24	33024	8757.14	33009.4	0.265292	1233.27	10116.2	1225.46	10101.6	0.121314	3714.01	12610.2	3706.91	12596.4
-20.59	-0.86	7.1	28.38	7.1	40.42	490.61	5259.76	483.51	5245.14	0.0921825	2069.65	15280.5	2061.84	15265.9	0.135062	213	2318.56	205.9	2304.8	0.0893353	35.5	325.94	28.4	311.32	0.0912245	852.71	8772.86	844.9	8758.24	0.0964692	71.71	1269.36	64.61	1255.6	0.0514575	711.42	7832.02	704.32	7817.4	0.0900965	3825.48	14996.7	3817.67	14982.1	0.254816	800.88	6945.36	793.78	6931.6
4.97	36.98	-0.71	24.08	9.23	32.68	2478.61	15752.6	2471.51	15738	0.157041	66.03	774.86	58.22	760.24	0.0765811	222.23	7454.48	215.13	7440.72	0.0289125	97.27	1529.94	90.17	1515.32	0.0595056	130.64	2628.16	122.83	2613.54	0.0469976	171.82	5945.18	164.72	5931.42	0.0277708	5272.46	26830.3	5265.36	26815.7	0.196354	295.36	2743.4	287.55	2728.78	0.105377	252.76	1378.58	245.66	1364.82
-3.55	26.66	-7.1	10.32	9.94	37.84	789.52	8858.86	782.42	8844.24	0.0884666	122.12	2227.4	114.31	2212.78	0.051659	716.39	5353.5	709.29	5339.74	0.132832	1533.6	10235.7	1526.5	10221.1	0.149348	1177.89	11446.6	1170.08	11432	0.102351	97.98	1505.86	90.88	1492.1	0.0609074	2437.43	17786.5	2430.33	17771.9	0.136751	255.6	2739.1	247.79	2724.48	0.0909495	149.1	1086.18	142	1072.42
4.97	40.42	5.68	18.06	14.2	13.76	1662.82	13886.4	1655.72	13871.8	0.119359	1858.78	9727.46	1850.97	9712.84	0.190569	377.01	4114.24	369.91	4100.48	0.0902114	2424.65	30800.9	2417.55	30786.3	0.0785269	644.68	6751.86	636.87	6737.24	0.0945298	205.19	873.76	198.09	860	0.230337	691.54	6379.48	684.44	6364.86	0.107534	1182.15	22904.4	1174.34	22889.8	0.0513041	11078.8	31691.9	11071.7	31678.1
-4.26	69.66	7.1	-7.74	11.36	18.92	856.26	11819	849.16	11804.4	0.071936	1334.09	10547.9	1326.28	10533.3	0.125913	829.28	3367.76	822.18	3354	0.245134	964.89	8372.96	957.79	8358.34	0.114591	1322.73	17064.1	1314.92	17049.5	0.0771238	1019.56	9060.1	1012.46	9046.34	0.111919	322.34	2307.38	315.24	2292.76	0.137494	180.34	3867.42	172.53	3852.8	0.0447804	-0.71	245.96	-7.81	232.2
-4.26	12.9	9.23	3.44	12.07	-1.72	1697.61	19517.7	1690.51	19503.1	0.0866791	2631.26	20627.1	2623.45	20612.5	0.127275	274.77	2566.24	267.67	2552.48	0.104867	2490.68	9722.3	2483.58	9707.68	0.255837	863.36	13281	855.55	13266.4	0.0644901	679.47	5878.1	672.37	5864.34	0.114654	2225.14	12472.6	2218.04	12458	0.178042	1853.81	13293	1846	13278.4	0.139023	1598.21	8312.76	1591.11	8299
-27.69	37.84	30.53	36.12	1.42	12.9	3494.62	10928	3487.52	10913.4	0.319564	377.72	4960.48	369.91	4945.86	0.0747918	1042.99	6848.18	1035.89	6834.42	0.15157	1642.23	10153.2	1635.13	10138.6	0.161278	5286.66	24634.7	5278.85	24620.1	0.214412	1759.38	10229.7	1752.28	10215.9	0.171524	7660.19	34686.4	7653.09	34671.8	0.22073	823.6	4214.86	815.79	4200.24	0.194225	15248	35710.6	15240.9	35696.8
-22.01	29.24	-8.52	23.22	-5.68	2.58	332.28	3565.56	325.18	3550.94	0.0915758	4149.24	18164.1	4141.43	18149.5	0.228184	72.42	451.5	65.32	437.74	0.149221	527.53	8726.42	520.43	8711.8	0.0597385	497	6272.84	489.19	6258.22	0.0781676	3006.14	12241.2	2999.04	12227.4	0.245271	91.59	620.06	84.49	605.44	0.139551	846.32	7604.12	838.51	7589.5	0.110483	1775	8077.98	1767.9	8064.22
-2.13	48.16	36.92	40.42	11.36	39.56	6363.02	28414.4	6355.92	28399.8	0.223802	3275.94	29031.9	3268.13	29017.3	0.112627	155.49	1939.3	148.39	1925.54	0.0770641	1049.38	15384.5	1042.28	15369.9	0.0678132	75.26	354.32	67.45	339.7	0.198558	4088.18	27290.4	4081.08	27276.6	0.149618	332.28	1401.8	325.18	1387.18	0.234418	36.21	966.64	28.4	952.02	0.0298313	490.61	3596.52	483.51	3582.76
20.59	9.46	15.62	-4.3	8.52	32.68	338.67	5275.24	331.57	5260.62	0.0630287	1675.6	5548.72	1667.79	5534.1	0.301366	1725.3	16080.3	1718.2	16066.5	0.106943	346.48	3215.54	339.38	3200.92	0.106026	1845.29	12200.8	1837.48	12186.2	0.150784	1348.29	7942.1	1341.19	7928.34	0.169164	109.34	751.64	102.24	737.02	0.138721	3871.63	24101.5	3863.82	24086.9	0.160412	3525.15	17874.2	3518.05	17860.4
10.65	33.54	9.94	-6.02	7.81	12.9	3477.58	10559.9	3470.48	10545.3	0.329103	535.34	5246.86	527.53	5232.24	0.100823	2831.48	12636.8	2824.38	12623	0.223748	66.74	500.52	59.64	485.9	0.122741	561.61	9476.34	553.8	9461.72	0.0585306	615.57	11696	608.47	11682.2	0.052085	258.44	1539.4	251.34	1524.78	0.164837	878.27	6760.46	870.46	6745.84	0.129037	254.18	1973.7	247.08	1959.94
12.78	11.18	-9.94	-33.54	-3.55	18.92	8578.93	35864.6	8571.83	35850	0.239103	36.21	393.88	28.4	379.26	0.0748827	283.29	2726.2	276.19	2712.44	0.101823	2734.21	12236.9	2727.11	12222.3	0.223126	3028.86	16150.8	3021.05	16136.2	0.187222	629.77	6105.14	622.67	6091.38	0.102221	367.07	4082.42	359.97	4067.8	0.0884926	1491	10129.1	1483.19	10114.5	0.14664	232.17	923.64	225.07	909.88
-0.71	36.12	7.81	18.06	-1.42	27.52	4425.43	19867.7	4418.33	19853.1	0.222551	499.84	2346.94	492.03	2332.32	0.210962	1246.76	5777.48	1239.66	5763.72	0.21508	614.15	7731.4	607.05	7716.78	0.0786662	1268.77	10542.7	1260.96	10528.1	0.119771	612.02	10450.7	604.92	10436.9	0.0579595	1344.74	12750.4	1337.64	12735.8	0.10503	2693.74	24702.6	2685.93	24688	0.108795	2636.23	20574.6	2629.13	20560.8
12.07	47.3	-12.78	3.44	9.23	24.94	3628.81	11536.9	3621.71	11522.3	0.314322	470.73	4301.72	462.92	4287.1	0.10798	228.62	3019.46	221.52	3005.7	0.0737	5054.49	31230.9	5047.39	31216.3	0.161691	1929.78	11745	1921.97	11730.4	0.163846	7329.33	24786.9	7322.23	24773.1	0.295571	2014.27	9609.64	2007.17	9595.02	0.209189	462.92	7334.08	455.11	7319.46	0.0621781	1816.18	12158.7	1809.08	12144.9
12.07	23.22	19.17	16.34	14.91	77.4	239.27	3023.76	232.17	3009.14	0.0771549	423.16	7327.2	415.35	7312.58	0.0567994	232.17	2538.72	225.07	2524.96	0.089138	1016.01	4945.86	1008.91	4931.24	0.204596	552.38	6672.74	544.57	6658.12	0.0817904	93.01	599.42	85.91	585.66	0.146689	54.67	784.32	47.57	769.7	0.0618033	4351.59	15918.6	4343.78	15904	0.273125	1809.79	6202.32	1802.69	6188.56
26.98	28.38	34.08	7.74	-12.78	24.94	128.51	1484.36	121.41	1469.74	0.0826064	224.36	3307.56	216.55	3292.94	0.0657619	60.35	1800.84	53.25	1787.08	0.0297972	244.95	6677.04	237.85	6662.42	0.0357002	366.36	10476.5	358.55	10461.9	0.034272	575.1	5565.92	568	5552.16	0.102303	1111.15	8802.1	1104.05	8787.48	0.125639	2230.82	15858.4	2223.01	15843.8	0.140308	4962.9	28757.5	4955.8	28743.7
19.88	24.94	18.46	-24.08	14.2	43	2332.35	20136	2325.25	20121.4	0.115561	940.75	9835.82	932.94	9821.2	0.0949925	2117.22	7479.42	2110.12	7465.66	0.282643	2083.14	12295.4	2076.04	12280.8	0.169048	962.76	5580.54	954.95	5565.92	0.171571	1552.77	14404.1	1545.67	14390.3	0.10741	6159.25	33813.5	6152.15	33798.9	0.182022	269.09	2076.9	261.28	2062.28	0.126695	75.26	703.48	68.16	689.72
22.01	22.36	17.75	16.34	10.65	64.5	5963.29	26696.1	5956.19	26681.5	0.223233	1472.54	16803.5	1464.73	16788.9	0.0872441	5628.88	19833.3	5621.78	19819.5	0.283648	48.99	1121.44	41.89	1106.82	0.0378472	1009.62	11048.4	1001.81	11033.8	0.0907948	89.46	730.14	82.36	716.38	0.114967	1831.09	8237.08	1823.99	8222.46	0.22183	934.36	9742.94	926.55	9728.32	0.0952425	1780.68	8564.74	1773.58	8550.98
27.69	-15.48	17.04	27.52	7.1	35.26	3187.9	22415.9	3180.8	22401.3	0.141992	1799.85	16948.9	1792.04	16934.3	0.105823	161.88	1505.86	154.78	1492.1	0.103733	1948.24	23951.9	1941.14	23937.3	0.0810928	1162.98	5132.48	1155.17	5117.86	0.225713	1699.03	15305.4	1691.93	15291.6	0.110644	224.36	1603.04	217.26	1588.42	0.136777	138.45	1633.14	130.64	1618.52	0.0807157	829.99	6294.34	822.89	6280.58
16.33	18.06	23.43	53.32	17.04	36.12	1686.96	19735.3	1679.86	19720.7	0.0851827	3559.23	12514.7	3551.42	12500.1	0.284112	2926.62	13870.1	2919.52	13856.3	0.210699	137.03	4496.94	129.93	4482.32	0.0289872	3168.73	18927.7	3160.92	18913.1	0.167129	164.72	1041.46	157.62	1027.7	0.153372	5367.6	20168.7	5360.5	20154.1	0.265976	344.35	2746.84	336.54	2732.22	0.123175	1386.63	7033.08	1379.53	7019.32
-3.55	21.5	-2.13	-4.3	17.75	49.02	4596.54	23269	4589.44	23254.4	0.197358	238.56	3141.58	230.75	3126.96	0.0737937	2333.77	14700.8	2326.67	14687	0.158417	1199.19	6844.74	1192.09	6830.12	0.174534	1780.68	21881.8	1772.87	21867.2	0.0810745	235.72	6488.7	228.62	6474.94	0.0353084	286.13	4965.64	279.03	4951.02	0.0563581	3017.5	15081	3009.69	15066.4	0.199762	88.75	915.04	81.65	901.28
4.26	27.52	-9.23	23.22	19.88	42.14	2849.23	13131.3	2842.13	13116.7	0.216681	320.92	3523.42	313.11	3508.8	0.0892356	387.66	5296.74	380.56	5282.98	0.0720351	622.67	5015.52	615.57	5000.9	0.123092	334.41	4668.94	326.6	4654.32	0.0701714	1338.35	8610.32	1331.25	8596.56	0.154858	1036.6	8387.58	1029.5	8372.96	0.122955	682.31	8092.6	674.5	8077.98	0.0834986	172.53	2740.82	165.43	2727.06
22.01	28.38	1.42	12.9	13.49	46.44	2835.74	26554.2	2828.64	26539.6	0.106582	1858.07	19310.4	1850.26	19295.8	0.0958894	1365.33	10138.5	1358.23	10124.7	0.13415	215.13	2095.82	208.03	2081.2	0.0999568	798.04	10578	790.23	10563.4	0.0748084	239.27	2986.78	232.17	2973.02	0.0780923	367.78	3959.44	360.68	3944.82	0.0914313	1385.21	13522.6	1377.4	13508	0.101969	5269.62	20294.3	5262.52	20280.5
10.65	0	21.3	30.96	7.1	40.42	1757.25	8594.84	1750.15	8580.22	0.203975	1252.44	8446.06	1244.63	8431.44	0.147618	1060.74	9490.1	1053.64	9476.34	0.111186	673.79	9284.56	666.69	9269.94	0.0719196	429.55	5021.54	421.74	5006.92	0.0842314	3087.08	26495.7	3079.98	26481.9	0.116305	2161.95	15228	2154.85	15213.4	0.141642	3211.33	12792.5	3203.52	12777.9	0.250708	240.69	2110.44	233.59	2096.68
7.81	-1.72	30.53	5.16	-1.42	65.36	9.23	282.94	2.13	268.32	0.00793828	284.71	2334.9	276.9	2320.28	0.119339	843.48	4401.48	836.38	4387.72	0.190618	1013.17	18987.1	1006.07	18972.5	0.0530279	1601.05	14038.6	1593.24	14024	0.113608	609.89	4285.38	602.79	4271.62	0.141115	1473.96	8320.5	1466.86	8305.88	0.176605	2959.28	22353.1	2951.47	22338.5	0.132125	3583.37	23268.2	3576.27	23254.4
4.26	14.62	16.33	12.9	9.23	41.28	4088.89	24040.4	4081.79	24025.8	0.169892	252.05	3390.98	244.24	3376.36	0.0723383	631.9	3583.62	624.8	3569.86	0.175021	1707.55	7821.7	1700.45	7807.08	0.217809	5702.01	24849.7	5694.2	24835.1	0.229281	423.87	6585.88	416.77	6572.12	0.0634148	2884.73	17611.9	2877.63	17597.3	0.163527	1383.08	12738.3	1375.27	12723.7	0.108087	2847.81	13204.4	2840.71	13190.6
4.97	25.8	4.97	56.76	10.65	36.98	670.95	6245.32	663.85	6230.7	0.106545	1885.05	9644.04	1877.24	9629.42	0.194948	1596.79	21069.1	1589.69	21055.3	0.0755006	519.01	4887.38	511.91	4872.76	0.105055	306.01	6112.02	298.2	6097.4	0.0489061	1322.73	25495.6	1315.63	25481.8	0.0516301	864.07	4999.18	856.97	4984.56	0.171925	780.29	3036.66	772.48	3022.04	0.255615	148.39	1093.06	141.29	1079.3
3.55	2.58	-10.65	30.96	-4.97	52.46	82.36	802.38	75.26	787.76	0.0955367	1066.42	12524.2	1058.61	12509.6	0.0846239	539.6	1346.76	532.5	1333	0.399475	5445.7	30684.8	5438.6	30670.2	0.177325	51.83	810.98	44.02	796.36	0.0552765	6096.77	28642.3	6089.67	28628.5	0.212713	166.85	2172.36	159.75	2157.74	0.0740358	1006.78	6179.96	998.97	6165.34	0.16203	1228.3	9619.96	1221.2	9606.2
10.65	16.34	9.23	30.96	22.72	12.04	462.92	6693.38	455.82	6678.76	0.0682492	1669.92	25284	1662.11	25269.4	0.0657757	210.16	1616.8	203.06	1603.04	0.126672	3689.16	11704.6	3682.06	11690	0.314976	408.25	2811.34	400.44	2796.72	0.143182	193.12	3265.42	186.02	3251.66	0.0572077	4065.46	24605.5	4058.36	24590.9	0.165035	2260.64	12103.6	2252.83	12089	0.186354	4416.91	14709.4	4409.81	14695.6
8.52	60.2	-2.84	38.7	4.26	1.72	325.89	6248.76	318.79	6234.14	0.0511362	259.15	622.64	251.34	608.02	0.413375	83.07	451.5	75.97	437.74	0.173551	190.99	2623.86	183.89	2609.24	0.0704765	2247.15	18370.5	2239.34	18355.9	0.121996	316.66	3847.64	309.56	3833.88	0.0807433	538.18	3995.56	531.08	3980.94	0.133406	317.37	887.52	309.56	872.9	0.354634	1526.5	10505.8	1519.4	10492
-7.81	11.18	10.65	24.94	-3.55	3.44	2951.47	18968.2	2944.37	18953.6	0.155346	650.36	4900.28	642.55	4885.66	0.131518	501.97	8045.3	494.87	8031.54	0.0616158	129.22	2208.48	122.12	2193.86	0.0556644	1616.67	11510.2	1608.86	11495.6	0.139955	55.38	952.88	48.28	939.12	0.0514098	3297.95	13003.2	3290.85	12988.6	0.253365	5596.93	24307.9	5589.12	24293.3	0.230069	489.19	2329.74	482.09	2315.98
6.39	0	-12.07	20.64	14.2	32.68	3143.17	8932.82	3136.07	8918.2	0.351648	2235.08	12242.1	2227.27	12227.5	0.182153	843.48	4066.94	836.38	4053.18	0.206352	1103.34	14209.8	1096.24	14195.2	0.0772262	7119.88	35960	7112.07	35945.4	0.197858	169.69	3748.74	162.59	3734.98	0.0435317	4137.17	19583.9	4130.07	19569.3	0.211049	643.26	5838.54	635.45	5823.92	0.10911	1429.94	9605.34	1422.84	9591.58
-6.39	-4.3	-4.26	62.78	-2.13	34.4	618.41	6243.6	611.31	6228.98	0.0981397	702.9	3682.52	695.09	3667.9	0.189506	1433.49	9656.94	1426.39	9643.18	0.147917	1285.81	8385	1278.71	8370.38	0.152766	231.46	500.52	223.65	485.9	0.46028	766.09	7957.58	758.99	7943.82	0.0955447	191.7	3096	184.6	3081.38	0.0599082	105.08	1400.08	97.27	1385.46	0.0702077	1226.88	4628.52	1219.78	4614.76
-6.39	12.04	7.1	23.22	21.3	28.38	135.61	2145.7	128.51	2131.08	0.0603028	5488.3	19957.2	5480.49	19942.6	0.274813	349.32	1365.68	342.22	1351.92	0.253136	535.34	5384.46	528.24	5369.84	0.0983716	1257.41	9712.84	1249.6	9698.22	0.128848	2833.61	15959	2826.51	15945.2	0.177264	1565.55	12126.9	1558.45	12112.3	0.128667	1620.93	10923.7	1613.12	10909.1	0.147869	629.06	3534.6	621.96	3520.84
-8.52	18.92	-4.26	21.5	52.54	49.88	6054.88	28082.4	6047.78	28067.8	0.215471	599.24	3837.32	591.43	3822.7	0.154715	739.82	11668.5	732.72	11654.7	0.0628688	590.01	7565.42	582.91	7550.8	0.0771984	502.68	8858	494.87	8843.38	0.0559594	577.94	9438.5	570.84	9424.74	0.0605682	6477.33	26269.6	6470.23	26255	0.246438	5.68	728.42	-2.13	713.8	-0.00298403	2815.15	12304	2808.05	12290.2
19.88	39.56	-3.55	-6.02	14.2	6.02	10411.4	51853.7	10404.3	51839.1	0.200704	2631.26	19656.2	2623.45	19641.6	0.133566	48.99	359.48	41.89	345.72	0.121167	319.5	2565.38	312.4	2550.76	0.122473	9727	66564.9	9719.19	66550.3	0.146043	3114.77	12059.8	3107.67	12046	0.257983	3359.72	12649.7	3352.62	12635.1	0.265342	2854.91	18293.1	2847.1	18278.5	0.155762	1701.16	13681.7	1694.06	13667.9
-6.39	20.64	47.57	28.38	12.78	19.78	293.94	5629.56	286.84	5614.94	0.0510851	4162.73	16027.8	4154.92	16013.2	0.259469	8675.49	29077.5	8668.39	29063.7	0.298254	1173.63	12869.9	1166.53	12855.3	0.0907433	604.21	6271.98	596.4	6257.36	0.0953118	8610.88	37568.2	8603.78	37554.4	0.229102	2352.23	13312.8	2345.13	13298.2	0.17635	1264.51	8961.2	1256.7	8946.58	0.140467	3473.32	12750.4	3466.22	12736.6
4.26	18.06	31.95	-3.44	7.1	15.48	1356.81	12592.1	1349.71	12577.5	0.107312	153.36	1609.06	145.55	1594.44	0.091286	10537.8	46593.9	10530.7	46580.1	0.226077	146.97	2706.42	139.87	2691.8	0.0519615	3437.11	30869.7	3429.3	30855.1	0.111142	1226.88	10359.6	1219.78	10345.8	0.117901	766.8	3892.36	759.7	3877.74	0.195913	1388.76	12166.4	1380.95	12151.8	0.113642	2305.37	9688.76	2298.27	9675
-14.2	-0.86	-3.55	-21.5	13.49	38.7	1182.86	7537.9	1175.76	7523.28	0.156283	288.97	1101.66	281.16	1087.04	0.258647	596.4	3802.92	589.3	3789.16	0.155523	378.43	1277.96	371.33	1263.34	0.293927	1014.59	7441.58	1006.78	7426.96	0.135557	597.82	10744	590.72	10730.2	0.0550519	6341.01	43264.9	6333.91	43250.3	0.146448	3094.89	17607.6	3087.08	17593	0.175472	3669.28	20011.3	3662.18	19997.5
0.71	9.46	-7.1	0	12.07	30.1	28.4	127.28	21.3	112.66	0.189064	937.2	6078.48	929.39	6063.86	0.153267	88.04	255.42	80.94	241.66	0.334933	1140.26	5555.6	1133.16	5540.98	0.204505	519.72	8344.58	511.91	8329.96	0.0614541	692.25	6879.14	685.15	6865.38	0.0997978	156.91	880.64	149.81	866.02	0.172987	2620.61	12284.2	2612.8	12269.6	0.212949	1180.73	10252.9	1173.63	10239.1
4.97	0	-2.13	-12.04	17.04	10.32	449.43	6606.52	442.33	6591.9	0.067102	1614.54	8146.78	1606.73	8132.16	0.197577	4791.08	14065.3	4783.98	14051.5	0.340459	61.77	31461.4	54.67	31446.8	0.00173849	119.28	2214.5	111.47	2199.88	0.0506709	786.68	4773.86	779.58	4760.1	0.163774	697.93	2248.04	690.83	2233.42	0.309315	6006.6	26108.7	5998.79	26094.1	0.229891	3878.73	12660.1	3871.63	12646.3
-4.26	-2.58	-1.42	-18.06	15.62	-16.34	870.46	13360.1	863.36	13345.5	0.0646931	172.53	3003.12	164.72	2988.5	0.055118	142.71	3531.16	135.61	3517.4	0.038554	546.7	2567.96	539.6	2553.34	0.211331	486.35	9658.66	478.54	9644.04	0.0496203	73.13	483.32	66.03	469.56	0.140621	1591.11	12874.2	1584.01	12859.6	0.123177	53.96	529.76	46.15	515.14	0.0895873	1102.63	10815.4	1095.53	10801.6
14.2	25.8	2.13	0	8.52	-5.16	4333.13	17715.1	4326.03	17700.5	0.244402	2890.41	13578.5	2882.6	13563.9	0.21252	4399.87	21485.4	4392.77	21471.6	0.204585	2554.58	26795.9	2547.48	26781.3	0.0951217	1107.6	5824.78	1099.79	5810.16	0.189287	723.49	9699.08	716.39	9685.32	0.0739666	3669.99	23024.8	3662.89	23010.2	0.159186	3357.59	12008.2	3349.78	11993.6	0.279298	6480.17	24895.3	6473.07	24881.5
0.71	15.48	7.1	9.46	14.91	7.74	2874.79	13768.6	2867.69	13754	0.208499	903.83	6634.04	896.02	6619.42	0.135362	361.39	9706.82	354.29	9693.06	0.0365509	100.11	1354.5	93.01	1339.88	0.0694167	48.99	355.18	41.18	340.56	0.120918	1797.72	11556.7	1790.62	11542.9	0.155127	2175.44	10736.2	2168.34	10721.6	0.202241	1929.78	18675.8	1921.97	18661.2	0.102993	1544.25	11370.1	1537.15	11356.3
7.81	17.2	9.23	62.78	0	10.32	646.1	6969.44	639	6954.82	0.0918787	668.11	7911.14	660.3	7896.52	0.0836191	349.32	4441.04	342.22	4427.28	0.077298	421.03	2068.3	413.93	2053.68	0.201555	590.72	10472.2	582.91	10457.6	0.0557404	256.31	4456.52	249.21	4442.76	0.0560935	364.94	3091.7	357.84	3077.08	0.116292	2855.62	15228	2847.81	15213.4	0.187191	300.33	1659.8	293.23	1646.04
6.39	20.64	8.52	2.58	-21.3	9.46	139.87	1729.46	132.77	1714.84	0.0774241	2297.56	14168.5	2289.75	14153.9	0.161775	763.96	3617.16	756.86	3603.4	0.210041	499.13	4508.98	492.03	4494.36	0.109477	421.74	3070.2	413.93	3055.58	0.135467	1028.79	7342.68	1021.69	7328.92	0.139405	209.45	485.04	202.35	470.42	0.430148	113.6	795.5	105.79	780.88	0.135475	295.36	4761.82	288.26	4748.06
11.36	18.92	18.46	33.54	3.55	-10.32	31.24	189.2	24.14	174.58	0.138275	2455.18	16139.6	2447.37	16125	0.151775	1339.06	9510.74	1331.96	9496.98	0.140251	241.4	1765.58	234.3	1750.96	0.133812	1287.94	6273.7	1280.13	6259.08	0.204524	1295.04	30579	1287.94	30565.2	0.0421374	421.74	2148.28	414.64	2133.66	0.194333	820.05	7528.44	812.24	7513.82	0.108099	8067.73	42048	8060.63	42034.2
8.52	51.6	19.88	18.92	-2.84	8.6	543.86	3572.44	536.76	3557.82	0.150868	4343.78	37531.3	4335.97	37516.7	0.115574	4885.51	17551.7	4878.41	17537.9	0.278163	700.06	11045	692.96	11030.4	0.0628229	8233.87	36195.7	8226.06	36181.1	0.227358	242.82	4278.5	235.72	4264.74	0.0552718	940.75	7303.12	933.65	7288.5	0.128099	2757.64	12709.1	2749.83	12694.5	0.216616	73.84	409.36	66.74	395.6
-19.88	25.8	-1.42	-13.76	-2.84	12.9	955.66	6369.16	948.56	6354.54	0.149273	345.06	1771.6	337.25	1756.98	0.191949	2619.19	10308	2612.09	10294.2	0.253743	1007.49	16344.3	1000.39	16329.7	0.0612621	50.41	227.04	42.6	212.42	0.200546	3053	14730.1	3045.9	14716.3	0.206974	6087.54	20657.2	6080.44	20642.6	0.294558	1006.07	7911.14	998.26	7896.52	0.126418	3142.46	14472.9	3135.36	14459.1
2.84	11.18	5.68	18.06	-3.55	6.88	399.73	3326.48	392.63	3311.86	0.118553	2309.63	14340.5	2301.82	14325.9	0.160676	700.06	3101.16	692.96	3087.4	0.224448	861.94	4275.06	854.84	4260.44	0.200646	1178.6	5774.04	1170.79	5759.42	0.203283	442.33	4282.8	435.23	4269.04	0.10195	2772.55	29605.5	2765.45	29590.9	0.0934562	2798.82	7887.92	2791.01	7873.3	0.35449	1904.22	14134.1	1897.12	14120.3
10.65	73.96	22.01	19.78	-2.13	0	849.16	14356	842.06	14341.4	0.0587154	1713.94	12816.6	1706.13	12802	0.133271	187.44	3967.18	180.34	3953.42	0.0456162	821.47	13023	814.37	13008.4	0.0626035	2834.32	20290.8	2826.51	20276.2	0.139401	638.29	6332.18	631.19	6318.42	0.0998968	129.22	1591	122.12	1576.38	0.0774686	1326.28	8742.76	1318.47	8728.14	0.15106	501.97	8607.74	494.87	8593.98
26.98	36.12	4.97	43	-2.84	-32.68	97.98	2741.68	90.88	2727.06	0.0333253	128.51	1513.6	120.7	1498.98	0.0805214	63.19	939.12	56.09	925.36	0.0606142	1435.62	7104.46	1428.52	7089.84	0.201488	1442.01	10850.6	1434.2	10836	0.132355	2223.72	6527.4	2216.62	6513.64	0.340304	447.3	1255.6	440.2	1240.98	0.35472	5538.71	31843.2	5530.9	31828.6	0.173771	1409.35	8871.76	1402.25	8858
4.26	17.2	-0.71	16.34	-7.81	12.04	7465.65	31647.1	7458.55	31632.5	0.235788	1308.53	10164.3	1300.72	10149.7	0.128154	3081.4	18281	3074.3	18267.2	0.168296	888.21	4296.56	881.11	4281.94	0.205774	959.21	4637.98	951.4	4623.36	0.205781	50.41	428.28	43.31	414.52	0.104482	186.73	618.34	179.63	603.72	0.297539	1069.26	8161.4	1061.45	8146.78	0.130291	339.38	4188.2	332.28	4174.44
20.59	22.36	26.27	36.12	0	6.02	2376.37	14758.5	2369.27	14743.9	0.160695	1541.41	8329.1	1533.6	8314.48	0.184449	142	1667.54	134.9	1653.78	0.0815707	217.97	3512.24	210.87	3497.62	0.0602896	2866.27	24847.1	2858.46	24832.5	0.11511	2174.73	23590.7	2167.63	23576.9	0.0919386	878.27	10307.1	871.17	10292.5	0.0846414	345.77	5528.94	337.96	5514.32	0.0612877	590.72	1821.48	583.62	1807.72
11.36	36.12	1.42	1.72	0	-20.64	11266.3	32489.9	11259.2	32475.3	0.346701	192.41	5620.96	184.6	5606.34	0.032927	2574.46	22129.5	2567.36	22115.7	0.116087	85.2	459.24	78.1	444.62	0.175656	1644.36	19412.8	1636.55	19398.2	0.0843662	592.85	6779.38	585.75	6765.62	0.0865774	2242.18	13557.9	2235.08	13543.3	0.165032	4665.41	17108	4657.6	17093.4	0.27248	7371.22	46678.2	7364.12	46664.4
22.72	44.72	-1.42	-17.2	7.1	-14.62	847.74	7835.46	840.64	7820.84	0.107487	441.62	3415.92	433.81	3401.3	0.127542	517.59	6954.82	510.49	6941.06	0.0735464	1562.71	7302.26	1555.61	7287.64	0.213459	1091.27	11642.7	1083.46	11628.1	0.0931762	645.39	5366.4	638.29	5352.64	0.119248	2136.39	11589.4	2129.29	11574.8	0.183959	3149.56	16000.3	3141.75	15985.7	0.196535	1027.37	8176.88	1020.27	8163.12
39.76	48.16	35.5	6.88	-16.33	2.58	7570.73	32851.1	7563.63	32836.5	0.230342	382.69	2782.1	374.88	2767.48	0.135459	347.9	2978.18	340.8	2964.42	0.114963	357.84	3339.38	350.74	3324.76	0.105493	2396.25	15664.9	2388.44	15650.3	0.152613	1454.79	16351.2	1447.69	16337.4	0.0886118	145.55	1534.24	138.45	1519.62	0.0911083	2433.88	7447.6	2426.07	7432.98	0.326393	1092.69	4391.16	1085.59	4377.4
-3.55	16.34	29.82	-0.86	-6.39	7.74	170.4	2744.26	163.3	2729.64	0.0598247	592.14	6513.64	584.33	6499.02	0.0899105	58.22	184.04	51.12	170.28	0.300211	77.39	1823.2	70.29	1808.58	0.0388647	359.26	4097.9	351.45	4083.28	0.0860705	6316.87	30714.9	6309.77	30701.1	0.205522	2056.87	11795.8	2049.77	11781.2	0.173987	227.91	2634.18	220.1	2619.56	0.0840217	5681.42	27277.5	5674.32	27263.7
7.1	1.72	-2.13	30.1	-17.04	9.46	4409.1	14369.7	4402	14355.1	0.306651	910.22	9465.16	902.41	9450.54	0.0954877	1285.1	6312.4	1278	6298.64	0.202901	649.65	5108.4	642.55	5093.78	0.126144	152.65	2925.72	144.84	2911.1	0.0497544	1456.92	13562.2	1449.82	13548.4	0.10701	1805.53	12903.4	1798.43	12888.8	0.139535	316.66	3167.38	308.85	3152.76	0.0979618	1882.92	13092.6	1875.82	13078.8
12.78	40.42	11.36	21.5	20.59	24.08	2429.62	23358.5	2422.52	23343.9	0.103775	2444.53	16492.2	2436.72	16477.6	0.147881	9516.13	30274.6	9509.03	30260.8	0.314235	3371.08	23908.9	3363.98	23894.3	0.140786	73.84	319.92	66.03	305.3	0.216279	411.09	1455.98	403.99	1442.22	0.280117	78.1	622.64	71	608.02	0.116772	1020.98	14300.1	1013.17	14285.5	0.0709231	2895.38	24434.3	2888.28	24420.5
6.39	6.02	4.26	10.32	9.94	19.78	48.99	467.84	41.89	453.22	0.0924275	426	9158.14	418.19	9143.52	0.0457362	124.96	1418.14	117.86	1404.38	0.0839232	1348.29	23713.6	1341.19	23699	0.0565927	3577.69	21875.8	3569.88	21861.2	0.163298	5891.58	48617.5	5884.48	48603.7	0.121071	602.79	3047.84	595.69	3033.22	0.196389	221.52	3138.14	213.71	3123.52	0.0684196	102.95	312.18	95.85	298.42
20.59	36.12	8.52	48.16	2.84	30.96	40.47	335.4	33.37	320.78	0.104028	2391.28	12624.8	2383.47	12610.2	0.189012	1794.17	26755.5	1787.07	26741.7	0.066827	5403.1	26949.8	5396	26935.2	0.200333	382.69	6958.26	374.88	6943.64	0.053989	937.91	3694.56	930.81	3680.8	0.252883	435.94	2936.9	428.84	2922.28	0.146748	335.83	4477.16	328.02	4462.54	0.0735052	6329.65	22961.1	6322.55	22947.3
-13.49	19.78	-6.39	13.76	-8.52	13.76	1718.91	21864.6	1711.81	21850	0.0783438	517.59	2616.98	509.78	2602.36	0.195891	68.16	138.46	61.06	124.7	0.489655	890.34	7864.7	883.24	7850.08	0.112514	1562.71	14509.9	1554.9	14495.3	0.107269	399.02	2634.18	391.92	2620.42	0.149564	584.33	6474.08	577.23	6459.46	0.089362	93.72	2135.38	85.91	2120.76	0.0405091	95.14	662.2	88.04	648.44
-22.01	-20.64	-3.55	-24.94	5.68	26.66	2811.6	12585.2	2804.5	12570.6	0.2231	1716.78	10700.1	1708.97	10685.5	0.159934	85.91	2191.28	78.81	2177.52	0.0361925	58.93	116.96	51.83	102.34	0.506449	2426.78	9165.02	2418.97	9150.4	0.264357	1241.08	10004.4	1233.98	9990.64	0.123514	8375.16	29054.2	8368.06	29039.6	0.288161	336.54	5553.02	328.73	5538.4	0.0593547	949.27	3543.2	942.17	3529.44
-7.1	4.3	4.97	0	-5.68	6.02	689.41	7534.46	682.31	7519.84	0.0907346	5954.77	21051.9	5946.96	21037.3	0.282687	505.52	6574.7	498.42	6560.94	0.0759678	1813.34	7075.22	1806.24	7060.6	0.25582	1150.2	4421.26	1142.39	4406.64	0.259243	266.25	3062.46	259.15	3048.7	0.0850034	1254.57	5749.96	1247.47	5735.34	0.217506	2516.24	30329.6	2508.43	30315	0.0827456	7320.1	31395.2	7313	31381.4
6.39	-6.88	9.94	39.56	0.71	16.34	1236.11	9226.94	1229.01	9212.32	0.133409	2511.27	10318.3	2503.46	10303.7	0.242968	5922.11	25446.5	5915.01	25432.7	0.232575	7.1	596.84	0	582.22	0	2636.94	16911.9	2629.13	16897.3	0.155595	433.81	3167.38	426.71	3153.62	0.135308	636.87	7974.78	629.77	7960.16	0.0791152	5407.36	18671.5	5399.55	18656.9	0.289413	4230.18	14605.4	4223.08	14591.6
-4.26	7.74	-12.78	-0.86	13.49	26.66	746.92	9967.4	739.82	9952.78	0.074333	2253.54	14060.1	2245.73	14045.5	0.15989	391.21	1746.66	384.11	1732.9	0.221657	1089.85	2298.78	1082.75	2284.16	0.474025	740.53	4061.78	732.72	4047.16	0.181045	1282.26	7842.34	1275.16	7828.58	0.162885	84.49	463.54	77.39	448.92	0.172392	753.31	4936.4	745.5	4921.78	0.15147	9017.71	26787.3	9010.61	26773.5
-4.97	0.86	9.94	17.2	11.36	42.14	4987.75	35131	4980.65	35116.4	0.141833	390.5	4011.04	382.69	3996.42	0.0957582	637.58	4942.42	630.48	4928.66	0.127921	61.77	1197.12	54.67	1182.5	0.0462326	227.2	2456.16	219.39	2441.54	0.0898572	68.16	648.44	61.06	634.68	0.096206	786.68	6640.06	779.58	6625.44	0.117665	154.78	3080.52	146.97	3065.9	0.047937	146.26	389.58	139.16	375.82
-9.23	-6.02	-2.84	10.32	4.97	43	585.75	11461.2	578.65	11446.6	0.0505522	66.03	647.58	58.22	632.96	0.0919805	3692	27134.7	3684.9	27120.9	0.135869	632.61	5897.02	625.51	5882.4	0.106336	386.24	2758.88	378.43	2744.26	0.137899	4027.83	32854.6	4020.73	32840.8	0.122431	1488.87	14528.8	1481.77	14514.2	0.102091	85.91	1867.92	78.1	1853.3	0.042141	2634.81	12995.5	2627.71	12981.7
23.43	6.02	1.42	37.84	4.26	21.5	310.98	3641.24	303.88	3626.62	0.0837915	739.11	5037.02	731.3	5022.4	0.145608	424.58	5543.56	417.48	5529.8	0.0754964	183.18	2510.34	176.08	2495.72	0.0705528	2036.28	20530.8	2028.47	20516.2	0.0988717	1251.73	7859.54	1244.63	7845.78	0.158637	7998.15	44708	7991.05	44693.4	0.178797	173.95	873.76	166.14	859.14	0.193379	1194.93	5342.32	1187.83	5328.56
20.59	46.44	-4.97	9.46	10.65	39.56	23764.4	67891	23757.3	67876.4	0.350008	142.71	1025.12	134.9	1010.5	0.133498	1098.37	10326	1091.27	10312.2	0.105823	1290.07	14225.3	1282.97	14210.7	0.0902821	538.89	7642.82	531.08	7628.2	0.0696206	4132.91	18882.2	4125.81	18868.4	0.218662	3021.76	9785.94	3014.66	9771.32	0.308521	957.08	3456.34	949.27	3441.72	0.275813	1381.66	11211.8	1374.56	11198
-3.55	-17.2	-9.94	24.94	8.52	38.7	119.28	1051.78	112.18	1037.16	0.108161	4254.32	16202.4	4246.51	16187.8	0.262328	533.21	1646.9	526.11	1633.14	0.322146	244.24	2968.72	237.14	2954.1	0.0802749	360.68	4327.52	352.87	4312.9	0.0818173	1025.95	7131.98	1018.85	7118.22	0.143133	964.18	12920.6	957.08	12906	0.0741579	1052.93	8687.72	1045.12	8673.1	0.120501	2791.01	16467.3	2783.91	16453.5
9.23	38.7	7.1	30.96	-21.3	31.82	815.08	8921.64	807.98	8907.02	0.0907127	1571.23	15685.5	1563.42	15670.9	0.0997659	5591.96	12400.3	5584.86	12386.5	0.450881	320.92	5948.62	313.82	5934	0.0528851	1761.51	31541.4	1753.7	31526.8	0.0556257	146.26	3383.24	139.16	3369.48	0.0413001	2161.24	14761.9	2154.14	14747.3	0.14607	63.9	2247.18	56.09	2232.56	0.0251236	734.14	1746.66	727.04	1732.9
7.81	11.18	19.88	-6.02	-9.23	33.54	35.5	909.02	28.4	894.4	0.0317531	2265.61	10325.2	2257.8	10310.6	0.218979	541.02	6290.04	533.92	6276.28	0.0850695	5196.49	27424.5	5189.39	27409.9	0.189326	2676.7	19180.6	2668.89	19166	0.139251	68.16	671.66	61.06	657.9	0.0928105	438.78	2039.92	431.68	2025.3	0.213144	2066.1	13033.3	2058.29	13018.7	0.158103	1497.39	11401.9	1490.29	11388.1
-1.42	26.66	27.69	-5.16	0	11.18	634.74	5455.84	627.64	5441.22	0.115349	3772.23	14265.7	3764.42	14251.1	0.26415	149.1	2641.92	142	2628.16	0.0540302	3241.86	25330.4	3234.76	25315.8	0.127776	736.27	5060.24	728.46	5045.62	0.144375	1033.76	4324.94	1026.66	4311.18	0.238139	677.34	6245.32	670.24	6230.7	0.107571	1650.75	10192.7	1642.94	10178.1	0.161419	259.86	6139.54	252.76	6125.78
18.46	13.76	11.36	23.22	14.2	5.16	569.42	12279.9	562.32	12265.3	0.0458465	2063.26	8933.68	2055.45	8919.06	0.230456	142.71	1965.96	135.61	1952.2	0.0694652	338.67	5918.52	331.57	5903.9	0.0561612	1249.6	8956.04	1241.79	8941.42	0.138881	876.85	10126.5	869.75	10112.7	0.0860054	1640.81	11612.6	1633.71	11598	0.140862	575.81	6247.04	568	6232.42	0.0911363	87.33	1505	80.23	1491.24
14.2	6.88	-8.52	8.6	-4.97	12.9	7494.05	38820.4	7486.95	38805.8	0.192934	926.55	7032.22	918.74	7017.6	0.130919	1155.17	9108.26	1148.07	9094.5	0.126238	1576.2	13999.9	1569.1	13985.3	0.112197	147.68	1582.4	139.87	1567.78	0.0892153	2024.92	13032.4	2017.82	13018.6	0.154995	550.25	5850.58	543.15	5835.96	0.0930695	449.43	3354	441.62	3339.38	0.132246	1067.13	9692.2	1060.03	9678.44
24.14	10.32	14.2	1.72	7.81	36.98	3363.98	22277.4	3356.88	22262.8	0.150784	3846.07	21730.5	3838.26	21715.9	0.176749	1141.68	5633.86	1134.58	5620.1	0.201879	910.93	10841.2	903.83	10826.6	0.0834825	1840.32	12507	1832.51	12492.4	0.14669	2051.19	8798.66	2044.09	8784.9	0.232682	1403.67	6263.38	1396.57	6248.76	0.223496	1726.01	9128.9	1718.2	9114.28	0.188517	6664.06	37486.5	6656.96	37472.7
-0.71	24.08	41.89	-3.44	2.84	53.32	26.27	128.14	19.17	113.52	0.168869	1251.73	10406	1243.92	10391.4	0.119707	97.27	1215.18	90.17	1201.42	0.0750529	898.15	6128.36	891.05	6113.74	0.145745	1486.03	9770.46	1478.22	9755.84	0.151522	2166.92	12932.7	2159.82	12918.9	0.167182	174.66	352.6	167.56	337.98	0.495769	4540.45	21035.6	4532.64	21021	0.215625	619.12	5117.86	612.02	5104.1
3.55	-17.2	41.18	21.5	14.91	26.66	485.64	6178.24	478.54	6163.62	0.0776394	111.47	427.42	103.66	412.8	0.251114	1001.1	8729	994	8715.24	0.114053	5447.83	24935.7	5440.73	24921.1	0.218318	178.21	2281.58	170.4	2266.96	0.0751667	981.22	5725.02	974.12	5711.26	0.170561	4392.77	23073.8	4385.67	23059.2	0.190192	1319.18	5386.18	1311.37	5371.56	0.244132	692.96	7000.4	685.86	6986.64
-6.39	23.22	30.53	-10.32	39.05	106.64	776.03	6364	768.93	6349.38	0.121103	447.3	4133.16	439.49	4118.54	0.10671	68.16	1100.8	61.06	1087.04	0.0561709	541.73	4284.52	534.63	4269.9	0.125209	995.42	8562.16	987.61	8547.54	0.115543	15.62	233.92	8.52	220.16	0.0386991	257.02	1498.98	249.92	1484.36	0.168369	1518.69	18705	1510.88	18690.4	0.0808373	132.77	2600.64	125.67	2586.88
27.69	20.64	16.33	10.32	15.62	51.6	2470.8	11440.6	2463.7	11426	0.215623	3290.85	17049.5	3283.04	17034.9	0.192725	393.34	5604.62	386.24	5590.86	0.0690842	379.85	5719.86	372.75	5705.24	0.0653347	245.66	4140.9	237.85	4126.28	0.0576427	111.47	1864.48	104.37	1850.72	0.0563943	106.5	341.42	99.4	326.8	0.304162	986.9	9178.78	979.09	9164.16	0.106839	815.08	925.36	807.98	911.6
8.52	4.3	14.2	5.16	6.39	23.22	407.54	6583.3	400.44	6568.68	0.060962	837.09	5570.22	829.28	5555.6	0.149269	315.24	5049.06	308.14	5035.3	0.061196	3530.83	26997.1	3523.73	26982.5	0.130593	4331	22944.8	4323.19	22930.2	0.188537	64.61	326.8	57.51	313.04	0.183715	2558.13	11713.2	2551.03	11698.6	0.218063	1372.43	20017.4	1364.62	20002.8	0.0682215	2860.59	15167.8	2853.49	15154
12.78	7.74	18.46	18.06	23.43	31.82	424.58	5183.22	417.48	5168.6	0.0807724	2808.05	12046.9	2800.24	12032.3	0.232727	90.88	1363.1	83.78	1349.34	0.0620896	161.17	2298.78	154.07	2284.16	0.0674515	3261.74	11589.4	3253.93	11574.8	0.281122	320.21	5305.34	313.11	5291.58	0.0591714	1261.67	8665.36	1254.57	8650.74	0.145025	1387.34	8208.7	1379.53	8194.08	0.168357	65.32	3092.56	58.22	3078.8
-5.68	38.7	34.79	0	13.49	28.38	778.87	8979.26	771.77	8964.64	0.0860905	5032.48	18087.5	5024.67	18072.9	0.278023	811.53	6431.08	804.43	6417.32	0.125353	18.46	319.92	11.36	305.3	0.0372093	504.81	3460.64	497	3446.02	0.144224	1123.93	4619.92	1116.83	4606.16	0.242464	1743.76	17493.3	1736.66	17478.7	0.0993588	13578	36568.1	13570.2	36553.5	0.371242	5307.25	22328.2	5300.15	22314.4
-7.1	44.72	0	-20.64	7.81	30.96	327.31	2842.3	320.21	2827.68	0.113241	472.15	4221.74	464.34	4207.12	0.11037	446.59	2784.68	439.49	2770.92	0.158608	3976.71	21572.2	3969.61	21557.6	0.18414	122.83	3132.12	115.02	3117.5	0.0368949	1266.64	8387.58	1259.54	8373.82	0.150414	3311.44	14317.3	3304.34	14302.7	0.231029	3831.87	25470.6	3824.06	25456	0.150222	582.2	6535.14	575.1	6521.38
-18.46	21.5	5.68	0	11.36	32.68	155.49	1652.06	148.39	1637.44	0.0906232	2027.05	8695.46	2019.24	8680.84	0.232609	481.38	4657.76	474.28	4644	0.102127	545.28	6970.3	538.18	6955.68	0.0773727	191.7	3449.46	183.89	3434.84	0.0535367	2691.61	16459.5	2684.51	16445.7	0.163234	4580.92	16113	4573.82	16098.4	0.284117	937.2	6769.92	929.39	6755.3	0.137579	3852.46	18954.4	3845.36	18940.6
21.3	27.52	3.55	55.04	27.69	21.5	826.44	7336.66	819.34	7322.04	0.111901	497	6992.66	489.19	6978.04	0.0701042	2453.05	11046.7	2445.95	11032.9	0.221695	1065.71	13741.1	1058.61	13726.5	0.0771217	246.37	2205.9	238.56	2191.28	0.108868	475.7	4069.52	468.6	4055.76	0.115539	2194.61	14165.9	2187.51	14151.3	0.15458	2413.29	16202.4	2405.48	16187.8	0.148599	1338.35	9159.86	1331.25	9146.1
-9.23	16.34	-23.43	5.16	-24.85	9.46	412.51	4349.88	405.41	4335.26	0.0935146	457.95	8043.58	450.14	8028.96	0.0560645	1723.17	18109.9	1716.07	18096.1	0.0948307	2063.97	6806.04	2056.87	6791.42	0.302863	496.29	5275.24	488.48	5260.62	0.092856	347.19	7431.26	340.09	7417.5	0.0458497	1113.99	7980.8	1106.89	7966.18	0.138949	182.47	2169.78	174.66	2155.16	0.0810427	1449.11	12748.6	1442.01	12734.8
-2.13	-4.3	-29.82	14.62	-7.1	26.66	530.37	11124.1	523.27	11109.5	0.0471012	2960.7	14444.6	2952.89	14430	0.204636	1840.32	17730.6	1833.22	17716.8	0.103473	2301.82	13587.1	2294.72	13572.5	0.169072	900.28	6149.86	892.47	6135.24	0.145466	141.29	1711.4	134.19	1697.64	0.079045	5009.05	24522	5001.95	24507.4	0.2041	5151.05	23984.5	5143.24	23969.9	0.214571	825.73	7760.64	818.63	7746.88
-3.55	11.18	9.94	32.68	-7.1	-6.02	4639.85	22447.7	4632.75	22433.1	0.206514	2084.56	10311.4	2076.75	10296.8	0.201689	1314.21	6291.76	1307.11	6278	0.208205	1703.29	12262.7	1696.19	12248.1	0.138486	539.6	8830.48	531.79	8815.86	0.060322	793.07	10869.5	785.97	10855.7	0.0724013	4879.12	15762.9	4872.02	15748.3	0.309368	1053.64	10128.2	1045.83	10113.6	0.103408	736.27	4767.84	729.17	4754.08
0	8.6	-23.43	0.86	-12.07	-6.88	1292.2	10522.1	1285.1	10507.5	0.122303	2254.96	19751.6	2247.15	19737	0.113855	702.9	9320.68	695.8	9306.92	0.0747616	859.81	7676.36	852.71	7661.74	0.111295	261.28	3667.9	253.47	3653.28	0.0693815	838.51	6276.28	831.41	6262.52	0.13276	2178.99	10787.8	2171.89	10773.2	0.201602	3985.94	21766.6	3978.13	21752	0.182886	225.78	911.6	218.68	897.84
6.39	6.02	-14.2	4.3	-7.81	31.82	7704.92	41977.5	7697.82	41962.9	0.183444	2100.18	32369.5	2092.37	32354.9	0.0646694	472.86	3078.8	465.76	3065.04	0.151959	606.34	7740.86	599.24	7726.24	0.0775591	238.56	4051.46	230.75	4036.84	0.057161	11078.8	55464.8	11071.7	55451	0.199666	273.35	1987.46	266.25	1972.84	0.134958	811.53	3433.12	803.72	3418.5	0.235109	281.16	2578.28	274.06	2564.52
6.39	9.46	11.36	24.94	0	28.38	7059.53	33911.5	7052.43	33896.9	0.208055	32.66	166.84	24.85	152.22	0.163251	1152.33	12932.7	1145.23	12918.9	0.0886474	198.09	1991.76	190.99	1977.14	0.0965991	2918.81	19300.1	2911	19285.5	0.150943	1197.77	9026.56	1190.67	9012.8	0.132109	1108.31	4668.08	1101.21	4653.46	0.236643	7896.62	35548.1	7888.81	35533.5	0.222011	229.33	571.04	222.23	557.28
15.62	13.76	-4.26	21.5	22.01	3.44	330.86	4634.54	323.76	4619.92	0.0700791	195.96	4797.08	188.15	4782.46	0.0393417	399.02	5435.2	391.92	5421.44	0.0722908	410.38	4550.26	403.28	4535.64	0.0889136	3363.27	20160.1	3355.46	20145.5	0.166561	1010.33	9486.66	1003.23	9472.9	0.105905	3946.18	26935.2	3939.08	26920.6	0.146322	2592.21	7686.68	2584.4	7672.06	0.336859	858.39	3421.94	851.29	3408.18
2.84	13.76	-0.71	-2.58	-1.42	12.04	248.5	3525.14	241.4	3510.52	0.0687647	2205.97	8080.56	2198.16	8065.94	0.272524	233.59	3637.8	226.49	3624.04	0.0624966	876.85	7498.34	869.75	7483.72	0.116219	368.49	4525.32	360.68	4510.7	0.079961	1836.06	11155.1	1828.96	11141.3	0.16416	335.83	3876.02	328.73	3861.4	0.0851323	1402.25	3825.28	1394.44	3810.66	0.365931	7508.96	40848.3	7501.86	40834.5
12.78	30.96	-9.23	19.78	12.78	-12.04	1055.06	8400.48	1047.96	8385.86	0.124968	430.26	7022.76	422.45	7008.14	0.0602799	235.01	4085.86	227.91	4072.1	0.0559687	1237.53	6241.88	1230.43	6227.26	0.197588	849.16	24026.7	841.35	24012.1	0.0350386	1208.42	8280.08	1201.32	8266.32	0.145327	333.7	3663.6	326.6	3648.98	0.0895045	382.69	5311.36	374.88	5296.74	0.0707756	1339.06	4995.74	1331.96	4981.98
4.26	26.66	21.3	30.1	-4.26	-12.04	962.05	7628.2	954.95	7613.58	0.125427	1828.96	7607.56	1821.15	7592.94	0.239848	156.2	518.58	149.1	504.82	0.295353	568	12642	560.9	12627.4	0.0444193	2776.1	8261.16	2768.29	8246.54	0.335691	1918.42	16917.9	1911.32	16904.1	0.113068	861.23	7391.7	854.13	7377.08	0.115782	607.76	12738.3	599.95	12723.7	0.0471522	155.49	1252.16	148.39	1238.4
7.81	-2.58	37.63	29.24	0	14.62	205.19	3102.88	198.09	3088.26	0.0641429	648.94	6432.8	641.13	6418.18	0.0998928	134.19	1337.3	127.09	1323.54	0.0960228	1461.18	10793.9	1454.08	10779.3	0.134896	1435.62	13558.8	1427.81	13544.2	0.105419	242.11	2512.92	235.01	2499.16	0.0940356	1226.17	3881.18	1219.07	3866.56	0.315285	4651.21	29491.1	4643.4	29476.5	0.157529	11984.8	29465.3	11977.7	29451.5
10.65	-0.86	10.65	9.46	14.2	7.74	3589.05	26306.5	3581.95	26291.9	0.136238	3000.46	17941.3	2992.65	17926.7	0.166938	3131.81	22663.6	3124.71	22649.8	0.137957	4646.24	21889.6	4639.14	21875	0.212075	3907.13	18297.4	3899.32	18282.8	0.213278	1920.55	16340.9	1913.45	16327.1	0.117194	1479.64	10142	1472.54	10127.4	0.145402	3006.14	15581.5	2998.33	15566.9	0.19261	7578.54	23253.5	7571.44	23239.7
10.65	-3.44	15.62	39.56	24.85	5.16	1601.05	17465.7	1593.95	17451.1	0.0913382	9910.18	24928	9902.37	24913.4	0.397472	1417.87	16606.6	1410.77	16592.8	0.0850228	280.45	3328.2	273.35	3313.58	0.0824939	1552.77	11616.9	1544.96	11602.3	0.13316	2044.09	16695.2	2036.99	16681.4	0.122111	2036.99	9520.2	2029.89	9505.58	0.213547	1086.3	7494.04	1078.49	7479.42	0.144194	875.43	4605.3	868.33	4591.54
19.17	13.76	11.36	5.16	24.14	-13.76	290.39	5544.42	283.29	5529.8	0.0512297	967.73	8686	959.92	8671.38	0.1107	8679.75	24322.5	8672.65	24308.7	0.356771	594.27	5979.58	587.17	5964.96	0.0984365	252.05	7179.28	244.24	7164.66	0.0340895	2979.87	12520.7	2972.77	12506.9	0.23769	375.59	1686.46	368.49	1671.84	0.22041	647.52	11259.1	639.71	11244.5	0.056891	832.83	4295.7	825.73	4281.94
2.84	32.68	-3.55	32.68	31.95	-1.72	1318.47	10368.2	1311.37	10353.6	0.126659	1608.15	18172.7	1600.34	18158.1	0.0881338	222.23	1575.52	215.13	1561.76	0.137748	4263.55	20084.4	4256.45	20069.8	0.212083	1091.98	9107.4	1084.17	9092.78	0.119234	869.75	2836.28	862.65	2822.52	0.305631	2593.63	16588.5	2586.53	16573.9	0.156061	361.39	2245.46	353.58	2230.84	0.158496	3736.02	16863.7	3728.92	16849.9
22.72	5.16	5.68	5.16	20.59	38.7	1162.27	8934.54	1155.17	8919.92	0.129505	790.23	11027.8	782.42	11013.2	0.071044	56.09	847.1	48.99	833.34	0.0587875	1043.7	17809.7	1036.6	17795.1	0.0582521	1143.1	19098	1135.29	19083.4	0.059491	1517.27	14190.9	1510.17	14177.1	0.106521	886.79	6646.08	879.69	6631.46	0.132654	3531.54	11246.2	3523.73	11231.6	0.313734	1527.21	10567.7	1520.11	10553.9
12.07	0	-7.81	4.3	20.59	30.1	548.83	5629.56	541.73	5614.94	0.0964801	635.45	8904.44	627.64	8889.82	0.0706021	369.2	3544.92	362.1	3531.16	0.102544	927.97	4771.28	920.87	4756.66	0.193596	3020.34	13643	3012.53	13628.4	0.221048	855.55	8502.82	848.45	8489.06	0.0999463	380.56	2131.08	373.46	2116.46	0.176455	3848.91	29434.4	3841.1	29419.8	0.130562	834.96	4576.92	827.86	4563.16
23.43	55.04	8.52	12.04	14.91	17.2	3172.99	24823.9	3165.89	24809.3	0.127609	2479.32	9766.16	2471.51	9751.54	0.253448	500.55	5353.5	493.45	5339.74	0.0924109	3697.68	44185.1	3690.58	44170.5	0.0835531	7007.7	26098.4	6999.89	26083.8	0.268362	102.24	1616.8	95.14	1603.04	0.0593497	733.43	2957.54	726.33	2942.92	0.246806	169.69	5124.74	161.88	5110.12	0.0316783	810.11	4625.08	803.01	4611.32
-10.65	36.98	10.65	25.8	47.57	21.5	29.11	494.5	22.01	479.88	0.0458656	348.61	6425.92	340.8	6411.3	0.0531561	941.46	9890	934.36	9876.24	0.0946069	130.64	1216.04	123.54	1201.42	0.102828	1251.02	10463.6	1243.21	10449	0.118979	119.28	1056.94	112.18	1043.18	0.107537	8171.39	21880.1	8164.29	21865.5	0.373387	5315.77	22721.2	5307.96	22706.6	0.233763	4314.67	20277.9	4307.57	20264.1
-4.26	-4.3	0.71	18.92	24.85	6.88	76.68	1084.46	69.58	1069.84	0.0650378	94.43	943.42	86.62	928.8	0.0932601	1129.61	6789.7	1122.51	6775.94	0.165661	127.09	4753.22	119.99	4738.6	0.0253218	1217.65	10756	1209.84	10741.4	0.112634	1033.76	7921.46	1026.66	7907.7	0.12983	2412.58	11780.3	2405.48	11765.7	0.204449	2399.8	17199.1	2391.99	17184.5	0.139195	119.28	1225.5	112.18	1211.74
-7.1	-15.48	35.5	44.72	35.5	40.42	8952.39	31106.2	8945.29	31091.6	0.287708	1136.71	10394	1128.9	10379.4	0.108764	124.96	3185.44	117.86	3171.68	0.0371601	5010.47	19110.9	5003.37	19096.3	0.262008	356.42	9247.58	348.61	9232.96	0.0377571	3595.44	18637.9	3588.34	18624.1	0.192671	199.51	916.76	192.41	902.14	0.213282	330.15	2022.72	322.34	2008.1	0.16052	110.05	743.9	102.95	730.14
-12.78	-19.78	17.04	18.92	28.4	30.1	102.95	1872.22	95.85	1857.6	0.0515988	380.56	1455.98	372.75	1441.36	0.25861	1935.46	12962.8	1928.36	12949	0.148919	309.56	3217.26	302.46	3202.64	0.0944408	303.88	2984.2	296.07	2969.58	0.099701	4502.11	15038	4495.01	15024.2	0.299184	850.58	7201.64	843.48	7187.02	0.117362	3097.73	32347.2	3089.92	32332.6	0.0955668	377.72	2758.88	370.62	2745.12
-19.17	15.48	-5.68	1.72	17.75	0	1823.99	12791.6	1816.89	12777	0.1422	122.83	2156.02	115.02	2141.4	0.0537125	515.46	4563.16	508.36	4549.4	0.111742	279.03	2708.14	271.93	2693.52	0.100957	1860.91	21472.5	1853.1	21457.9	0.0863599	99.4	392.16	92.3	378.4	0.243922	905.25	7181	898.15	7166.38	0.125328	-12.07	498.8	-19.88	484.18	-0.0410591	2176.86	25604.8	2169.76	25591
-36.21	-2.58	-7.81	13.76	16.33	25.8	713.55	12852.7	706.45	12838.1	0.0550277	3232.63	12332.4	3224.82	12317.8	0.261802	1596.08	8179.46	1588.98	8165.7	0.194592	1388.05	16533.5	1380.95	16518.9	0.0835983	1707.55	5614.94	1699.74	5600.32	0.303508	4121.55	25644.3	4114.45	25630.5	0.160529	9073.8	45472.5	9066.7	45457.9	0.199453	563.74	5919.38	555.93	5904.76	0.0941495	4722.92	19743	4715.82	19729.2
-9.23	-24.08	-2.84	10.32	21.3	24.94	1077.07	13019.5	1069.97	13004.9	0.0822745	12535	39687.3	12527.2	39672.7	0.315764	209.45	1147.24	202.35	1133.48	0.178521	1181.44	7162.08	1174.34	7147.46	0.164302	580.07	2973.02	572.26	2958.4	0.193436	883.24	6742.4	876.14	6728.64	0.130211	3040.22	8116.68	3033.12	8102.06	0.374364	782.42	8689.44	774.61	8674.82	0.0892941	7490.5	22429.7	7483.4	22415.9
10.65	21.5	19.88	25.8	10.65	-27.52	47.57	1119.72	40.47	1105.1	0.0366211	2629.84	13298.2	2622.03	13283.6	0.197389	112.89	1769.88	105.79	1756.12	0.0602408	1914.16	8607.74	1907.06	8593.12	0.221929	1154.46	9533.96	1146.65	9519.34	0.120455	6407.04	16919.6	6399.94	16905.8	0.378564	3367.53	16745.9	3360.43	16731.3	0.200847	1288.65	10381.9	1280.84	10367.3	0.123546	132.77	1505.86	125.67	1492.1
-4.97	0.86	28.4	18.92	25.56	-6.02	805.14	5978.72	798.04	5964.1	0.133807	624.8	7629.92	616.99	7615.3	0.0810198	404.7	2564.52	397.6	2550.76	0.155875	523.98	11310.7	516.88	11296.1	0.0457575	2339.45	22391.8	2331.64	22377.2	0.104197	666.69	6742.4	659.59	6728.64	0.0980272	163.3	849.68	156.2	835.06	0.187052	576.52	4260.44	568.71	4245.82	0.133946	53.96	1166.16	46.86	1152.4
-7.81	4.3	12.07	-5.16	20.59	-17.2	189.57	2631.6	182.47	2616.98	0.0697254	829.99	8050.46	822.18	8035.84	0.102314	1826.12	15653.7	1819.02	15639.9	0.116306	2396.96	18088.4	2389.86	18073.8	0.132228	1790.62	27680.8	1782.81	27666.2	0.06444	639.71	4748.92	632.61	4735.16	0.133598	3055.84	21969.6	3048.74	21955	0.138863	1068.55	6544.6	1060.74	6529.98	0.162442	1339.77	11757.1	1332.67	11743.3
-3.55	6.02	17.04	25.8	26.98	8.6	2911.71	19837.6	2904.61	19823	0.146527	313.82	4165.84	306.01	4151.22	0.0737157	304.59	3131.26	297.49	3117.5	0.0954258	793.78	10038.8	786.68	10024.2	0.0784782	137.03	1361.38	129.22	1346.76	0.0959488	184.6	581.36	177.5	567.6	0.31272	323.76	2358.12	316.66	2343.5	0.135123	2943.66	17564.6	2935.85	17550	0.167285	161.17	2178.38	154.07	2164.62
4.26	2.58	4.26	43	6.39	-7.74	2170.47	11604	2163.37	11589.4	0.186668	1245.34	9324.12	1237.53	9309.5	0.132932	1248.18	9796.26	1241.08	9782.5	0.126867	1474.67	10145.4	1467.57	10130.8	0.144862	1869.43	10377.6	1861.62	10363	0.179641	1126.77	9442.8	1119.67	9429.04	0.118747	2730.66	8873.48	2723.56	8858.86	0.307439	39.05	1292.58	31.24	1277.96	0.0244452	260.57	1656.36	253.47	1642.6
5.68	-4.3	9.94	29.24	17.75	13.76	3045.9	12859.6	3038.8	12845	0.236575	2353.65	14849.6	2345.84	14835	0.158129	161.17	1537.68	154.07	1523.92	0.101101	6473.07	27669.6	6465.97	27655	0.233809	132.77	946	124.96	931.38	0.134167	1625.9	20279.7	1618.8	20265.9	0.0798779	2308.21	7281.62	2301.11	7267	0.316652	2828.64	18060.9	2820.83	18046.3	0.156311	500.55	5409.4	493.45	5395.64
3.55	-0.86	14.91	38.7	9.94	6.02	1414.32	8677.4	1407.22	8662.78	0.162444	74.55	557.28	66.74	542.66	0.122987	393.34	2623.86	386.24	2610.1	0.147979	16.33	141.04	9.23	126.42	0.0730106	2776.81	21825.9	2769	21811.3	0.126953	156.2	577.92	149.1	564.16	0.264287	2142.07	11676.2	2134.97	11661.6	0.183077	6428.34	25093.1	6420.53	25078.5	0.256018	63.19	255.42	56.09	241.66
-11.36	-2.58	17.04	51.6	-0.71	19.78	139.87	2382.2	132.77	2367.58	0.0560784	1907.06	8060.78	1899.25	8046.16	0.236044	3817.67	12827.8	3810.57	12814	0.297375	323.05	1917.8	315.95	1903.18	0.166012	6363.73	25954.8	6355.92	25940.2	0.245022	217.97	4795.36	210.87	4781.6	0.0441003	375.59	7320.32	368.49	7305.7	0.0504387	167.56	3311.86	159.75	3297.24	0.0484496	3713.3	31690.1	3706.2	31676.3
12.78	25.8	9.23	6.88	23.43	31.82	685.15	8216.44	678.05	8201.82	0.0826707	2688.06	21531	2680.25	21516.4	0.124568	1677.02	15555.7	1669.92	15541.9	0.107446	2158.4	15647.7	2151.3	15633.1	0.137612	2514.82	17231.8	2507.01	17217.2	0.145611	2369.27	18364.4	2362.17	18350.6	0.128724	2162.66	11720.9	2155.56	11706.3	0.184137	-44.73	1413.84	-52.54	1399.22	-0.0375495	1603.18	10203.9	1596.08	10190.1
-7.81	25.8	-10.65	16.34	14.91	2.58	1612.41	15861	1605.31	15846.4	0.101305	513.33	8196.66	505.52	8182.04	0.0617841	849.16	8999.9	842.06	8986.14	0.0937065	616.99	3311	609.89	3296.38	0.185018	486.35	4165.84	478.54	4151.22	0.115277	237.85	405.92	230.75	392.16	0.588408	4602.22	19356	4595.12	19341.4	0.23758	31.95	3149.32	24.14	3134.7	0.0077009	268.38	677.68	261.28	663.92
2.13	0	9.23	-9.46	9.23	0.86	252.76	2663.42	245.66	2648.8	0.0927439	1052.93	10431.8	1045.12	10417.2	0.100327	130.64	885.8	123.54	872.04	0.141668	1918.42	24573.6	1911.32	24559	0.0778257	3607.51	36787.4	3599.7	36772.8	0.0978903	1718.2	9894.3	1711.1	9880.54	0.173179	2175.44	21107	2168.34	21092.4	0.102802	835.67	6241.88	827.86	6227.26	0.132941	93.72	276.92	86.62	263.16
-14.2	25.8	22.72	-14.62	21.3	27.52	1106.18	7303.98	1099.08	7289.36	0.150779	294.65	1542.84	286.84	1528.22	0.187695	754.02	3810.66	746.92	3796.9	0.196718	5738.93	16989.3	5731.83	16974.7	0.337669	810.11	9976.86	802.3	9962.24	0.0805341	68.16	477.3	61.06	463.54	0.131725	385.53	4838.36	378.43	4823.74	0.0784516	2695.87	22868.3	2688.06	22853.7	0.11762	3540.77	22895.8	3533.67	22882
-19.17	1.72	-29.82	4.3	10.65	11.18	2123.61	22228.4	2116.51	22213.8	0.0952791	6876.35	31672.9	6868.54	31658.3	0.216959	347.9	3527.72	340.8	3513.96	0.0969846	2275.55	9905.48	2268.45	9890.86	0.229348	224.36	1859.32	216.55	1844.7	0.11739	153.36	1349.34	146.26	1335.58	0.10951	222.23	1324.4	215.13	1309.78	0.164249	-39.05	715.52	-46.86	700.9	-0.0668569	84.49	245.96	77.39	232.2
2.84	5.16	2.13	11.18	32.66	-9.46	35568.2	12324.7	35561.1	12310.1	2.88878	2107.99	19893.5	2100.18	19878.9	0.105649	553.8	3664.46	546.7	3650.7	0.149752	31.24	487.62	24.14	473	0.0510359	4477.97	33470.3	4470.16	33455.7	0.133614	1799.85	10574.6	1792.75	10560.8	0.169754	3054.42	12567.2	3047.32	12552.6	0.242764	1169.37	5578.82	1161.56	5564.2	0.208756	5124.07	14070.5	5116.97	14056.7
22.72	31.82	-7.1	13.76	13.49	0	1503.78	10220.2	1496.68	10205.6	0.146653	1341.9	6103.42	1334.09	6088.8	0.219106	190.28	1657.22	183.18	1643.46	0.11146	391.92	3855.38	384.82	3840.76	0.100194	806.56	6746.7	798.75	6732.08	0.118648	61.06	593.4	53.96	579.64	0.0930923	2566.65	13225.1	2559.55	13210.5	0.193751	3940.5	16960.1	3932.69	16945.5	0.232079	532.5	3757.34	525.4	3743.58
12.78	-0.86	10.65	-31.82	0	-1.72	3197.84	25264.2	3190.74	25249.6	0.126368	1346.87	9348.2	1339.06	9333.58	0.143467	2810.18	16972.1	2803.08	16958.3	0.165292	2586.53	22460.6	2579.43	22446	0.114917	177.5	2893.9	169.69	2879.28	0.0589349	4992.01	36066.7	4984.91	36052.9	0.138266	3330.61	5764.58	3323.51	5749.96	0.578006	63.9	1345.04	56.09	1330.42	0.0421596	1402.96	8113.24	1395.86	8099.48
17.75	8.6	17.04	5.16	0	10.32	1278.71	21028.7	1271.61	21014.1	0.0605123	1309.95	13747.1	1302.14	13732.5	0.0948219	560.19	4865.88	553.09	4852.12	0.113989	1050.09	9074.72	1042.99	9060.1	0.115119	139.87	3611.14	132.06	3596.52	0.0367188	104.37	1419	97.27	1405.24	0.0692195	557.35	4309.46	550.25	4294.84	0.128119	3244.7	17532.8	3236.89	17518.2	0.184773	1240.37	8769.42	1233.27	8755.66
17.04	-14.62	-9.23	-5.16	-7.81	8.6	102.24	487.62	95.14	473	0.201142	54.67	341.42	46.86	326.8	0.14339	4410.52	17231.8	4403.42	17218	0.255745	145.55	502.24	138.45	487.62	0.28393	477.83	4190.78	470.02	4176.16	0.112548	1133.16	4070.38	1126.06	4056.62	0.277586	1394.44	12648.9	1387.34	12634.3	0.109808	550.96	6420.76	543.15	6406.14	0.0847858	13857.1	30157.6	13850	30143.8
17.04	32.68	9.23	5.16	-7.1	12.04	1525.79	18471.9	1518.69	18457.3	0.0822814	91.59	436.88	83.78	422.26	0.198409	1090.56	3813.24	1083.46	3799.48	0.28516	408.25	7764.94	401.15	7750.32	0.0517592	607.76	3806.36	599.95	3791.74	0.158226	8365.93	39453.4	8358.83	39439.6	0.21194	217.26	945.14	210.16	930.52	0.225852	5092.12	36252.4	5084.31	36237.8	0.140304	6534.84	35053.6	6527.74	35039.8
0	24.94	13.49	-1.72	-9.94	14.62	785.26	5569.36	778.16	5554.74	0.140089	53.96	382.7	46.15	368.08	0.12538	1361.78	17990.3	1354.68	17976.5	0.0753582	66.74	1565.2	59.64	1550.58	0.038463	432.39	3667.04	424.58	3652.42	0.116246	2947.92	21631.6	2940.82	21617.8	0.136037	3187.19	15441.3	3180.09	15426.7	0.206142	359.97	1858.46	352.16	1843.84	0.190993	4096.7	16660.8	4089.6	16647
7.1	21.5	24.14	12.9	35.5	-12.04	1556.32	16586	1549.22	16571.4	0.0934877	722.78	9385.18	714.97	9370.56	0.0762996	822.18	6106	815.08	6092.24	0.13379	2856.33	21866.4	2849.23	21851.8	0.130389	499.84	7717.64	492.03	7703.02	0.0638749	514.04	6777.66	506.94	6763.9	0.0749479	1157.3	14173.7	1150.2	14159.1	0.0812341	3269.55	12519	3261.74	12504.4	0.260848	2004.33	15446.5	1997.23	15432.7
16.33	21.5	0	11.18	7.1	36.12	348.61	5104.1	341.51	5089.48	0.0671012	1520.82	14899.5	1513.01	14884.9	0.101647	1827.54	9457.42	1820.44	9443.66	0.192768	2119.35	15874.7	2112.25	15860.1	0.13318	3590.47	18557.1	3582.66	18542.5	0.193214	5071.53	22165.6	5064.43	22151.8	0.228623	954.95	7383.96	947.85	7369.34	0.128621	342.93	7333.22	335.12	7318.6	0.0457902	5224.18	23433.3	5217.08	23419.5
34.08	23.22	40.47	9.46	15.62	10.32	2867.69	22588.8	2860.59	22574.2	0.12672	5259.68	24116.1	5251.87	24101.5	0.217907	293.94	2055.4	286.84	2041.64	0.140495	5.68	813.56	-1.42	798.94	-0.00177735	36.21	294.12	28.4	279.5	0.10161	236.43	2970.44	229.33	2956.68	0.0775633	974.12	11896.4	967.02	11881.8	0.0813868	1018.85	3428.82	1011.04	3414.2	0.296128	111.47	301.86	104.37	288.1
30.53	-0.86	26.27	16.34	40.47	59.34	71.71	1109.4	64.61	1094.78	0.0590164	166.14	2375.32	158.33	2360.7	0.0670691	1166.53	7905.12	1159.43	7891.36	0.146924	62.48	1419.86	55.38	1405.24	0.0394096	745.5	5074.86	737.69	5060.24	0.145782	953.53	8034.98	946.43	8021.22	0.117991	264.83	4294.84	257.73	4280.22	0.0602142	718.52	10407.7	710.71	10393.1	0.068383	87.33	582.22	80.23	568.46
22.72	21.5	4.26	12.9	41.18	59.34	5133.3	36093.3	5126.2	36078.7	0.142084	72.42	577.92	64.61	563.3	0.114699	2923.78	20405.2	2916.68	20391.4	0.143035	4547.55	31523.3	4540.45	31508.7	0.144102	1287.23	9638.88	1279.42	9624.26	0.132937	133.48	3212.1	126.38	3198.34	0.0395142	816.5	7431.26	809.4	7416.64	0.109133	76.68	2930.88	68.87	2916.26	0.0236159	3793.53	21339.2	3786.43	21325.4
10.65	34.4	-3.55	41.28	17.75	36.12	4318.93	23348.1	4311.83	23333.5	0.184792	677.34	6571.26	669.53	6556.64	0.102115	119.99	1154.12	112.89	1140.36	0.0989951	253.47	3493.32	246.37	3478.7	0.0708224	1679.86	19430	1672.05	19415.4	0.0861199	102.95	1031.14	95.85	1017.38	0.0942126	66.03	412.8	58.93	398.18	0.147998	925.84	8190.64	918.03	8176.02	0.112283	1846	17439.9	1838.9	17426.1
9.94	8.6	15.62	37.84	4.97	30.96	3153.82	16785.5	3146.72	16770.9	0.18763	29.11	309.6	21.3	294.98	0.0722083	464.34	5750.82	457.24	5737.06	0.0796994	1659.27	14517.7	1652.17	14503.1	0.113919	531.79	10017.3	523.98	10002.7	0.052384	1424.26	12911.2	1417.16	12897.4	0.109879	115.02	793.78	107.92	779.16	0.138508	76.68	1342.46	68.87	1327.84	0.0518662	429.55	7202.5	422.45	7188.74
0	15.48	34.79	-11.18	14.91	37.84	31.95	518.58	24.85	503.96	0.0493095	23.43	253.7	15.62	239.08	0.0653338	308.85	8023.8	301.75	8010.04	0.0376715	1280.13	7479.42	1273.03	7464.8	0.170538	248.5	2844.02	240.69	2829.4	0.0850675	4262.13	41986.9	4255.03	41973.1	0.101375	2703.68	11599.7	2696.58	11585.1	0.232763	2053.32	13422	2045.51	13407.4	0.152566	1666.37	12174.2	1659.27	12160.4
15.62	0.86	-2.13	34.4	14.91	56.76	193.83	4551.12	186.73	4536.5	0.0411617	1850.97	10055.1	1843.16	10040.5	0.183573	169.69	1482.64	162.59	1468.88	0.11069	2536.12	26409.7	2529.02	26395.1	0.0958141	10.65	458.38	2.84	443.76	0.00639986	40.47	1250.44	33.37	1236.68	0.0269835	3204.94	9416.14	3197.84	9401.52	0.340141	-46.15	550.4	-53.96	535.78	-0.100713	1405.09	6346.8	1397.99	6333.04
-16.33	-2.58	14.2	19.78	-7.81	13.76	914.48	6806.9	907.38	6792.28	0.13359	4983.49	15251.2	4975.68	15236.6	0.326561	141.29	2515.5	134.19	2501.74	0.0536387	124.25	628.66	117.15	614.04	0.190786	575.1	1952.2	567.29	1937.58	0.292783	826.44	5056.8	819.34	5043.04	0.162469	5117.68	23140.9	5110.58	23126.3	0.220986	11485	43420.5	11477.2	43405.9	0.264416	1327.7	9796.26	1320.6	9782.5
-12.78	33.54	23.43	36.12	1.42	5.16	837.09	6093.1	829.99	6078.48	0.136546	1955.34	15554.8	1947.53	15540.2	0.125322	1546.38	9493.54	1539.28	9479.78	0.162375	2050.48	8958.62	2043.38	8944	0.228464	332.99	2800.16	325.18	2785.54	0.116739	301.75	2602.36	294.65	2588.6	0.113826	2891.83	18748.9	2884.73	18734.3	0.153981	4262.84	15224.6	4255.03	15210	0.279753	6841.56	23509.8	6834.46	23496
-7.81	26.66	9.23	13.76	0	4.3	17.75	301	10.65	286.38	0.0371884	2051.19	22360.9	2043.38	22346.3	0.0914416	367.07	3413.34	359.97	3399.58	0.105887	49.7	583.94	42.6	569.32	0.0748261	2440.98	15518.7	2433.17	15504.1	0.156937	1366.75	9301.76	1359.65	9288	0.146388	2643.33	10858.4	2636.23	10843.8	0.24311	1265.22	10018.1	1257.41	10003.5	0.125697	1322.73	9981.16	1315.63	9967.4
-4.97	22.36	29.11	-4.3	-2.84	22.36	1071.39	8026.38	1064.29	8011.76	0.132841	2779.65	23270.7	2771.84	23256.1	0.119188	426.71	3654.14	419.61	3640.38	0.115265	259.86	4802.24	252.76	4787.62	0.0527945	3153.11	21445	3145.3	21430.4	0.146768	2756.93	16733	2749.83	16719.2	0.164471	862.65	6304.66	855.55	6290.04	0.136017	621.25	5938.3	613.44	5923.68	0.103557	2652.56	13926	2645.46	13912.2
-1.42	37.84	-13.49	24.94	7.81	25.8	3219.85	19099.7	3212.75	19085.1	0.168338	737.69	9078.16	729.88	9063.54	0.0805292	1378.11	21717.6	1371.01	21703.8	0.063169	41.89	295.84	34.79	281.22	0.123711	1125.35	13886.4	1117.54	13871.8	0.0805621	112.18	1830.08	105.08	1816.32	0.0578532	417.48	8831.34	410.38	8816.72	0.0465457	1987.29	12931	1979.48	12916.4	0.153253	2833.61	11115.5	2826.51	11101.7
14.2	-10.32	17.04	-5.16	8.52	64.5	651.07	5889.28	643.97	5874.66	0.109618	756.15	8043.58	748.34	8028.96	0.0932051	404.7	5455.84	397.6	5442.08	0.0730603	343.64	5545.28	336.54	5530.66	0.0608499	228.62	3695.42	220.81	3680.8	0.0599897	305.3	4324.94	298.2	4311.18	0.069169	1832.51	13654.2	1825.41	13639.6	0.133832	17.75	1872.22	9.94	1857.6	0.00535099	852.71	5547.86	845.61	5534.1
12.78	11.18	-0.71	18.92	17.04	97.18	1772.16	11480.1	1765.06	11465.5	0.153946	773.19	4816.86	765.38	4802.24	0.15938	2010.01	21526.7	2002.91	21512.9	0.0931026	1567.68	5399.08	1560.58	5384.46	0.28983	2510.56	17754.7	2502.75	17740.1	0.141079	2707.94	16433.7	2700.84	16419.9	0.164485	200.93	949.44	193.83	934.82	0.207345	4364.37	26134.5	4356.56	26119.9	0.166791	1357.52	13987	1350.42	13973.2
12.07	54.18	3.55	26.66	14.2	22.36	1073.52	14510.8	1066.42	14496.2	0.0735656	2644.75	23686.1	2636.94	23671.5	0.111397	127.09	1935	119.99	1921.24	0.0624545	450.14	4515	443.04	4500.38	0.098445	1829.67	16851.7	1821.86	16837.1	0.108205	83.78	1081.88	76.68	1068.12	0.0717897	2010.72	33299.2	2003.62	33284.6	0.0601966	1703.29	12412.4	1695.48	12397.8	0.136757	351.45	3169.96	344.35	3156.2
21.3	22.36	22.72	-3.44	-6.39	22.36	1011.04	19282.9	1003.94	19268.3	0.0521032	4753.45	31952.4	4745.64	31937.8	0.14859	2859.88	16529.2	2852.78	16515.4	0.172734	117.15	1609.92	110.05	1595.3	0.0689839	615.57	5295.88	607.76	5281.26	0.115079	514.75	4301.72	507.65	4287.96	0.11839	631.9	4220.02	624.8	4205.4	0.148571	2359.33	24946.9	2351.52	24932.3	0.0943163	171.82	1039.74	164.72	1025.98
3.55	6.02	12.78	22.36	-4.97	22.36	445.17	9993.2	438.07	9978.58	0.043901	825.02	11536.9	817.21	11522.3	0.0709243	383.4	7017.6	376.3	7003.84	0.0537277	398.31	8038.42	391.21	8023.8	0.0487562	3202.1	15566.9	3194.29	15552.3	0.20539	2627.71	16961.8	2620.61	16948	0.154626	941.46	6294.34	934.36	6279.72	0.14879	2446.66	14095.4	2438.85	14080.8	0.173204	892.47	9151.26	885.37	9137.5
-3.55	0	13.49	16.34	8.52	32.68	10547	48109.3	10539.9	48094.7	0.219149	533.21	8463.26	525.4	8448.64	0.0621875	467.18	5562.48	460.08	5548.72	0.0829164	1338.35	8039.28	1331.25	8024.66	0.165895	1738.79	9127.18	1730.98	9112.56	0.189955	45.44	404.2	38.34	390.44	0.0981969	423.87	4766.98	416.77	4752.36	0.0876975	918.03	3521.7	910.22	3507.08	0.259538	219.39	2930.02	212.29	2916.26
2.13	-11.18	25.56	-9.46	15.62	2.58	1910.61	16119	1903.51	16104.4	0.118198	2653.27	18490.9	2645.46	18476.3	0.143181	8386.52	27810.7	8379.42	27796.9	0.301451	2027.76	16321.9	2020.66	16307.3	0.123912	986.9	9956.22	979.09	9941.6	0.0984841	362.1	4873.62	355	4859.86	0.0730474	66.03	339.7	58.93	325.08	0.181278	898.15	5346.62	890.34	5332	0.16698	2725.69	9122.88	2718.59	9109.12
0	1.72	12.78	23.22	-2.84	35.26	685.86	7924.9	678.76	7910.28	0.0858073	1123.22	4545.1	1115.41	4530.48	0.246201	207.32	3725.52	200.22	3711.76	0.0539421	78.1	484.18	71	469.56	0.151205	81.65	657.9	73.84	643.28	0.114787	63.9	413.66	56.8	399.9	0.142036	763.25	3275.74	756.15	3261.12	0.231868	68.16	1121.44	60.35	1106.82	0.0545256	772.48	8458.1	765.38	8444.34
6.39	-18.92	42.6	38.7	-2.13	36.98	1366.04	14201.2	1358.94	14186.6	0.0957905	242.11	2561.94	234.3	2547.32	0.091979	288.97	3149.32	281.87	3135.56	0.0898946	223.65	2376.18	216.55	2361.56	0.0916979	871.17	14421.3	863.36	14406.7	0.0599278	763.96	4435.02	756.86	4421.26	0.171186	2386.31	15246.9	2379.21	15232.3	0.156195	2298.27	12994.6	2290.46	12980	0.176461	26.27	144.48	19.17	130.72
14.91	-6.02	22.01	8.6	-4.26	5.16	1618.8	15140.3	1611.7	15125.7	0.106554	177.5	4574.34	169.69	4559.72	0.037215	3690.58	31539.6	3683.48	31525.8	0.11684	1831.09	9089.34	1823.99	9074.72	0.200997	8977.95	44383.7	8970.14	44369.1	0.202171	1456.21	21807.9	1449.11	21794.1	0.0664908	909.51	6522.24	902.41	6507.62	0.13867	5120.52	15202.2	5112.71	15187.6	0.336638	1239.66	6382.06	1232.56	6368.3
-9.23	16.34	40.47	26.66	-10.65	20.64	962.76	7281.62	955.66	7267	0.131507	60.35	975.24	52.54	960.62	0.0546938	528.24	6871.4	521.14	6857.64	0.0759941	2416.84	12625.7	2409.74	12611.1	0.191081	92.3	1249.58	84.49	1234.96	0.0684152	137.03	1574.66	129.93	1560.9	0.0832404	1110.44	6120.62	1103.34	6106	0.180698	5052.36	27339.4	5044.55	27324.8	0.184614	831.41	5883.26	824.31	5869.5
-0.71	-6.88	24.14	19.78	-16.33	6.88	2401.93	9863.34	2394.83	9848.72	0.243162	1263.09	12359.1	1255.28	12344.5	0.101688	7946.32	60699.7	7939.22	60685.9	0.130825	339.38	1900.6	332.28	1885.98	0.176184	229.33	1719.14	221.52	1704.52	0.12996	1628.03	7557.68	1620.93	7543.92	0.214866	660.3	7319.46	653.2	7304.84	0.0894202	308.85	4616.48	301.04	4601.86	0.065417	592.14	7684.1	585.04	7670.34
43.31	3.44	24.85	21.5	-11.36	59.34	657.46	1405.24	650.36	1390.62	0.467676	323.76	5199.56	315.95	5184.94	0.0609361	387.66	7285.92	380.56	7272.16	0.0523311	152.65	3693.7	145.55	3679.08	0.0395615	173.95	1799.12	166.14	1784.5	0.0931017	549.54	7453.62	542.44	7439.86	0.07291	1683.41	14852.2	1676.31	14837.6	0.112977	2075.33	9252.74	2067.52	9238.12	0.223803	406.12	3057.3	399.02	3043.54
17.04	13.76	22.01	43.86	-0.71	18.06	886.08	12267.9	878.98	12253.3	0.0717343	28.4	173.72	20.59	159.1	0.129415	2938.69	14018.9	2931.59	14005.1	0.209322	1359.65	6520.52	1352.55	6505.9	0.207896	102.24	1609.06	94.43	1594.44	0.0592246	9585.71	32326.5	9578.61	32312.7	0.296434	4240.83	18401.4	4233.73	18386.8	0.230259	5113.42	19285.5	5105.61	19270.9	0.264939	284.71	3549.22	277.61	3535.46
23.43	-12.9	-11.36	20.64	2.13	-1.72	80.23	1413.84	73.13	1399.22	0.0522648	90.17	227.9	82.36	213.28	0.386159	2472.22	18506.3	2465.12	18492.5	0.133303	4552.52	18735.1	4545.42	18720.5	0.242805	68.16	1370.84	60.35	1356.22	0.0444987	1045.83	8144.2	1038.73	8130.44	0.127758	9721.32	42621.6	9714.22	42607	0.227996	104.37	684.56	96.56	669.94	0.144132	582.2	6260.8	575.1	6247.04
14.2	-1.72	7.81	9.46	12.07	-6.02	10442	60317.8	10434.9	60303.2	0.173041	95.85	2180.96	88.04	2166.34	0.04064	743.37	8342	736.27	8328.24	0.0884064	1006.07	12859.6	998.97	12845	0.0777712	3398.06	29621.8	3390.25	29607.2	0.114508	298.2	3230.16	291.1	3216.4	0.0905049	276.9	2507.76	269.8	2493.14	0.108217	443.04	2479.38	435.23	2464.76	0.176581	17.75	165.12	10.65	151.36
25.56	-20.64	-4.97	31.82	16.33	12.04	966.31	12657.5	959.21	12642.9	0.0758696	143.42	2486.26	135.61	2471.64	0.0548664	198.8	2789.84	191.7	2776.08	0.0690542	770.35	4917.48	763.25	4902.86	0.155674	2707.94	18160.6	2700.13	18146	0.1488	430.26	3444.3	423.16	3430.54	0.123351	2249.28	12763.3	2242.18	12748.7	0.175875	983.35	4586.38	975.54	4571.76	0.213384	169.69	2008.96	162.59	1995.2
-12.78	-14.62	-4.97	-10.32	18.46	20.64	3114.77	22330.8	3107.67	22316.2	0.139256	473.57	10731.1	465.76	10716.5	0.043462	719.94	7631.64	712.84	7617.88	0.0935746	257.02	2948.08	249.92	2933.46	0.0851963	5032.48	22593.1	5024.67	22578.5	0.222542	95.85	1253.88	88.75	1240.12	0.0715657	1970.96	5412.84	1963.86	5398.22	0.363798	5123.36	25102.5	5115.55	25087.9	0.203905	1128.9	10845.5	1121.8	10831.7
-2.13	-8.6	-6.39	10.32	13.49	33.54	444.46	3948.26	437.36	3933.64	0.111185	5973.94	22282.6	5966.13	22268	0.267924	1402.96	8741.04	1395.86	8727.28	0.159942	89.46	1179.06	82.36	1164.44	0.0707293	652.49	7905.12	644.68	7890.5	0.0817033	724.2	8743.62	717.1	8729.86	0.0821434	4215.98	36469.2	4208.88	36454.6	0.115455	7881.71	36392.6	7873.9	36378	0.216447	1964.57	7594.66	1957.47	7580.9
20.59	14.62	6.39	-0.86	31.24	42.14	151.23	1621.96	144.13	1607.34	0.0896699	104.37	3304.98	96.56	3290.36	0.0293463	545.28	11373.5	538.18	11359.7	0.0473761	640.42	5221.06	633.32	5206.44	0.121642	227.91	4955.32	220.1	4940.7	0.0445483	3510.95	30045.8	3503.85	30032	0.11667	1119.67	9033.44	1112.57	9018.82	0.123361	9072.38	35972.9	9064.57	35958.3	0.252086	455.11	2034.76	448.01	2021
-11.36	-10.32	14.2	30.96	17.04	16.34	10647.2	48549.6	10640.1	48535	0.219225	379.85	2130.22	372.04	2115.6	0.175856	239.98	2995.38	232.88	2981.62	0.0781052	48.28	1222.92	41.18	1208.3	0.0340809	747.63	6254.78	739.82	6240.16	0.118558	303.88	4601.86	296.78	4588.1	0.0646847	1031.63	9018.82	1024.53	9004.2	0.113784	1433.49	12657.5	1425.68	12642.9	0.112765	4739.25	15197.1	4732.15	15183.3
4.26	-13.76	-2.84	-20.64	14.91	-6.88	139.87	2426.06	132.77	2411.44	0.0550584	417.48	12478.6	409.67	12464	0.0328683	7268.27	38514.2	7261.17	38500.4	0.1886	184.6	1804.28	177.5	1789.66	0.0991808	2296.85	18272.4	2289.04	18257.8	0.125373	23.43	147.92	16.33	134.16	0.12172	3023.18	11267.7	3016.08	11253.1	0.268023	2164.79	25671.9	2156.98	25657.3	0.0840689	2330.22	16492.2	2323.12	16478.4
8.52	3.44	16.33	5.16	22.01	31.82	2722.14	13555.3	2715.04	13540.7	0.20051	1033.05	12138	1025.24	12123.4	0.0845672	545.28	7076.08	538.18	7062.32	0.0762044	59.64	288.96	52.54	274.34	0.191514	591.43	8271.48	583.62	8256.86	0.070683	562.32	4062.64	555.22	4048.88	0.137129	296.78	2480.24	289.68	2465.62	0.117488	5943.41	9508.16	5935.6	9493.54	0.625225	900.99	6871.4	893.89	6857.64
7.1	9.46	-12.78	6.02	-9.23	20.64	2672.44	16113.8	2665.34	16099.2	0.165558	2435.3	15690.7	2427.49	15676.1	0.154853	3762.29	14378.3	3755.19	14364.5	0.261421	1941.85	21617	1934.75	21602.4	0.0895619	867.62	12766.7	859.81	12752.1	0.0674251	863.36	15829.2	856.26	15815.4	0.0541408	626.93	4382.56	619.83	4367.94	0.141904	2217.33	7655.72	2209.52	7641.1	0.289163	1317.05	23189	1309.95	23175.2
-4.97	-4.3	17.75	4.3	-12.78	11.18	2367.85	16730.4	2360.75	16715.8	0.141229	2770.42	20394.9	2762.61	20380.3	0.135553	430.97	2864.66	423.87	2850.9	0.148679	122.12	2567.96	115.02	2553.34	0.0450469	1082.75	9398.94	1074.94	9384.32	0.114546	528.24	1904.04	521.14	1890.28	0.275695	4338.1	15426.7	4331	15412.1	0.281013	3002.59	14790.3	2994.78	14775.7	0.202683	1565.55	13512.3	1558.45	13498.5
3.55	29.24	-10.65	-6.88	7.1	3.44	1187.83	11196.3	1180.73	11181.7	0.105595	148.39	1110.26	140.58	1095.64	0.128309	183.89	1320.96	176.79	1307.2	0.135243	731.3	3708.32	724.2	3693.7	0.196064	41.89	354.32	34.08	339.7	0.100324	1084.17	5858.32	1077.07	5844.56	0.184286	1505.91	6976.32	1498.81	6961.7	0.215294	1299.3	8896.7	1291.49	8882.08	0.145404	2955.02	11980.7	2947.92	11966.9
0.71	-4.3	-16.33	2.58	-23.43	0	89.46	1355.36	82.36	1340.74	0.0614288	46.15	378.4	38.34	363.78	0.105393	822.89	10320	815.79	10306.2	0.079155	1716.07	13130.5	1708.97	13115.9	0.130298	180.34	5073.14	172.53	5058.52	0.0341068	798.75	5875.52	791.65	5861.76	0.135053	816.5	7186.16	809.4	7171.54	0.112863	3677.09	17223.2	3669.28	17208.6	0.213224	71	436.02	63.9	422.26
9.23	13.76	-12.07	30.96	7.81	21.5	4864.21	17117.4	4857.11	17102.8	0.283995	371.33	6400.12	363.52	6385.5	0.056929	334.41	4200.24	327.31	4186.48	0.0781826	146.26	1589.28	139.16	1574.66	0.0883746	121.41	1250.44	113.6	1235.82	0.0919228	600.66	5644.18	593.56	5630.42	0.10542	315.24	2844.02	308.14	2829.4	0.108906	3733.89	20748.4	3726.08	20733.8	0.179711	59.64	439.46	52.54	425.7
-19.17	-1.72	-39.76	29.24	7.81	10.32	2051.19	12881.1	2044.09	12866.5	0.158869	973.41	9717.14	965.6	9702.52	0.0995205	84.49	185.76	77.39	172	0.449942	1557.74	15491.2	1550.64	15476.6	0.100193	503.39	5410.26	495.58	5395.64	0.0918482	845.61	5983.02	838.51	5969.26	0.140471	487.06	6954.82	479.96	6940.2	0.0691565	-48.99	832.48	-56.8	817.86	-0.0694495	12.07	122.12	4.97	108.36
12.78	22.36	-18.46	13.76	47.57	58.48	93.72	1340.74	86.62	1326.12	0.0653184	378.43	3837.32	370.62	3822.7	0.0969524	913.77	2352.1	906.67	2338.34	0.387741	205.19	4909.74	198.09	4895.12	0.0404668	2388.44	10056	2380.63	10041.4	0.237082	756.15	3211.24	749.05	3197.48	0.234263	123.54	881.5	116.44	866.88	0.134321	2308.21	18548.5	2300.4	18533.9	0.124119	819.34	6765.62	812.24	6751.86
9.94	24.08	-6.39	-11.18	12.07	15.48	1252.44	7955.86	1245.34	7941.24	0.156819	3840.39	30826.7	3832.58	30812.1	0.124386	67.45	282.94	60.35	269.18	0.224199	1106.89	6802.6	1099.79	6787.98	0.16202	4991.3	32139.9	4983.49	32125.3	0.155127	87.33	1597.88	80.23	1584.12	0.0506464	827.86	5639.02	820.76	5624.4	0.145928	1028.79	2576.56	1020.98	2561.94	0.398518	55.38	244.24	48.28	230.48
4.26	19.78	2.13	-2.58	21.3	30.96	7592.03	24458.4	7584.93	24443.8	0.310301	4438.21	18930.3	4430.4	18915.7	0.234218	2064.68	10712.2	2057.58	10698.4	0.192325	108.63	2723.62	101.53	2709	0.0374788	1543.54	13139.9	1535.73	13125.3	0.117006	668.82	6474.08	661.72	6460.32	0.102428	190.99	2868.96	183.89	2854.34	0.0644247	1092.69	10035.3	1084.88	10020.7	0.108264	3619.58	18729.9	3612.48	18716.1
-7.1	30.1	-0.71	-3.44	22.72	5.16	728.46	9791.96	721.36	9777.34	0.0737788	2246.44	14421.3	2238.63	14406.7	0.155388	2330.22	13731.6	2323.12	13717.8	0.16935	420.32	1815.46	413.22	1800.84	0.22946	582.91	7813.96	575.1	7799.34	0.073737	160.46	712.08	153.36	698.32	0.219613	484.22	3074.5	477.12	3059.88	0.155928	-56.8	1351.06	-64.61	1336.44	-0.0483449	590.01	9514.18	582.91	9500.42
-1.42	17.2	-4.97	39.56	-12.07	12.9	4968.58	24976.1	4961.48	24961.5	0.198765	6591.64	34138.6	6583.83	34124	0.192939	3420.07	13906.2	3412.97	13892.4	0.245671	3678.51	42498.6	3671.41	42484	0.0864187	2994.78	19666.5	2986.97	19651.9	0.151994	23.43	227.04	16.33	213.28	0.076566	204.48	2764.04	197.38	2749.42	0.0717897	-2.13	713.8	-9.94	699.18	-0.0142167	328.73	8214.72	321.63	8200.96
4.26	26.66	-6.39	11.18	2.84	15.48	3586.21	16746.8	3579.11	16732.2	0.213906	3814.12	33061.8	3806.31	33047.2	0.115178	1356.1	9932.14	1349	9918.38	0.13601	927.97	12845	920.87	12830.4	0.0717726	1009.62	7674.64	1001.81	7660.02	0.130784	34.08	1472.32	26.98	1458.56	0.0184977	15897.6	58744.9	15890.5	58730.3	0.270567	58.93	2798.44	51.12	2783.82	0.0183633	592.14	3421.94	585.04	3408.18
7.1	18.06	0	-4.3	2.84	22.36	1771.45	12160.4	1764.35	12145.8	0.145264	5994.53	31724.5	5986.72	31709.9	0.188797	140.58	1591.86	133.48	1578.1	0.0845827	399.02	3865.7	391.92	3851.08	0.101769	2864.85	25424.2	2857.04	25409.6	0.112439	2899.64	25565.2	2892.54	25551.4	0.113205	171.11	2111.3	164.01	2096.68	0.0782237	3772.23	11732.1	3764.42	11717.5	0.321265	1825.41	13575.1	1818.31	13561.3
11.36	35.26	10.65	30.96	-1.42	45.58	1691.93	9804.86	1684.83	9790.24	0.172093	1273.74	13095.2	1265.93	13080.6	0.0967793	271.93	2286.74	264.83	2272.98	0.116512	417.48	4910.6	410.38	4895.98	0.0838198	819.34	8552.7	811.53	8538.08	0.0950483	2076.75	11457.8	2069.65	11444	0.18085	3062.23	10922	3055.13	10907.4	0.280098	1465.44	8227.62	1457.63	8213	0.177478	22.01	217.58	14.91	203.82
26.27	79.12	-3.55	38.7	-10.65	6.02	482.8	5350.06	475.7	5335.44	0.0891585	547.41	5608.92	539.6	5594.3	0.0964553	854.84	8582.8	847.74	8569.04	0.0989306	310.98	3926.76	303.88	3912.14	0.0776762	1774.29	10228	1766.48	10213.4	0.172957	577.94	4036.84	570.84	4023.08	0.141891	609.89	7238.62	602.79	7224	0.0834427	68.87	2553.34	61.06	2538.72	0.0240515	142.71	2187.84	135.61	2174.08
24.14	28.38	8.52	14.62	-9.23	-17.2	1536.44	15077.5	1529.34	15062.9	0.10153	3651.53	24534.9	3643.72	24520.3	0.1486	1549.22	8228.48	1542.12	8214.72	0.187726	117.86	2543.02	110.76	2528.4	0.0438064	340.8	7563.7	332.99	7549.08	0.04411	62.48	334.54	55.38	320.78	0.172642	1764.35	15115.4	1757.25	15100.8	0.116368	187.44	2607.52	179.63	2592.9	0.0692776	450.14	1894.58	443.04	1880.82
13.49	12.04	21.3	0.86	7.1	-6.88	2019.24	15380.2	2012.14	15365.6	0.130951	383.4	5524.64	375.59	5510.02	0.0681649	1457.63	4503.82	1450.53	4490.06	0.323054	1740.21	16735.6	1733.11	16721	0.103649	2325.96	8753.08	2318.15	8738.46	0.265281	2604.99	13908.8	2597.89	13895	0.186965	5.68	159.1	-1.42	144.48	-0.00982835	2347.26	19478.1	2339.45	19463.5	0.120197	705.03	4369.66	697.93	4355.9
19.17	30.1	10.65	6.88	9.23	-5.16	90.17	639.84	83.07	625.22	0.132865	1642.94	19555.5	1635.13	19540.9	0.0836774	221.52	2967.86	214.42	2954.1	0.0725839	394.05	1026.84	386.95	1012.22	0.382279	781	5360.38	773.19	5345.76	0.144636	2164.08	13182.9	2156.98	13169.1	0.16379	2935.85	13435.8	2928.75	13421.2	0.218219	337.25	2166.34	329.44	2151.72	0.153105	2068.94	14795.4	2061.84	14781.6
-4.26	42.14	31.24	12.04	-10.65	9.46	11443.8	29433.5	11436.7	29418.9	0.388754	966.31	11385.5	958.5	11370.9	0.0842943	132.06	1234.1	124.96	1220.34	0.102398	1099.08	12980	1091.98	12965.4	0.0842228	903.12	8541.52	895.31	8526.9	0.104998	513.33	4313.76	506.23	4300	0.117728	31.24	180.6	24.14	165.98	0.145439	236.43	2832.84	228.62	2818.22	0.0811221	2130	12863.9	2122.9	12850.1
-2.13	1.72	7.81	-14.62	-7.1	8.6	3399.48	20858.4	3392.38	20843.8	0.162753	6043.52	23201.9	6035.71	23187.3	0.260303	428.84	3810.66	421.74	3796.9	0.111075	350.03	5934	342.93	5919.38	0.0579334	2634.81	23463.4	2627	23448.8	0.112031	1175.76	14632	1168.66	14618.2	0.0799453	1381.66	8346.3	1374.56	8331.68	0.16498	685.86	3042.68	678.05	3028.06	0.223922	1236.82	9295.74	1229.72	9281.98
17.75	6.88	34.08	52.46	-7.81	24.08	242.82	4796.22	235.72	4781.6	0.0492973	448.72	2955.82	440.91	2941.2	0.149908	422.45	1937.58	415.35	1923.82	0.215899	1444.14	16911	1437.04	16896.4	0.0850502	90.17	485.04	82.36	470.42	0.175078	283.29	3016.02	276.19	3002.26	0.091994	100.82	809.26	93.72	794.64	0.11794	2106.57	5217.62	2098.76	5203	0.403375	51.83	196.08	44.73	182.32
0.71	-10.32	19.88	-3.44	5.68	-7.74	4706.59	15381.1	4699.49	15366.5	0.305827	699.35	9879.68	691.54	9865.06	0.0700999	441.62	3543.2	434.52	3529.44	0.123113	346.48	14776.5	339.38	14761.9	0.0229903	73.13	467.84	65.32	453.22	0.144124	653.2	9603.62	646.1	9589.86	0.0673732	2757.64	23600.1	2750.54	23585.5	0.11662	217.26	1499.84	209.45	1485.22	0.141023	11267.7	51135.6	11260.6	51121.8
-2.84	0	0.71	21.5	4.26	24.08	668.82	3042.68	661.72	3028.06	0.218529	1171.5	26197.3	1163.69	26182.7	0.044445	5471.26	34087	5464.16	34073.2	0.160365	1314.92	9668.12	1307.82	9653.5	0.135476	744.08	5847.14	736.27	5832.52	0.126235	589.3	6237.58	582.2	6223.82	0.0935438	135.61	483.32	128.51	468.7	0.274184	2516.24	37138.2	2508.43	37123.6	0.0675697	802.3	2908.52	795.2	2894.76
16.33	9.46	3.55	13.76	-9.23	6.02	931.52	10381.1	924.42	10366.5	0.089174	924.42	16518	916.61	16503.4	0.0555407	5033.19	34646	5026.09	34632.2	0.145127	318.79	3235.32	311.69	3220.7	0.0967771	2386.31	9401.52	2378.5	9386.9	0.253385	202.35	3150.18	195.25	3136.42	0.0622525	1436.33	7346.98	1429.23	7332.36	0.194921	307.43	1491.24	299.62	1476.62	0.202909	371.33	2892.18	364.23	2878.42
-21.3	4.3	21.3	18.06	2.84	-12.9	62.48	1247	55.38	1232.38	0.0449374	7716.99	51268	7709.18	51253.4	0.150413	559.48	9917.52	552.38	9903.76	0.0557748	49.7	924.5	42.6	909.88	0.0468194	506.23	12967.9	498.42	12953.3	0.0384783	806.56	5964.96	799.46	5951.2	0.134336	99.4	464.4	92.3	449.78	0.205211	4434.66	27658.5	4426.85	27643.9	0.160139	416.06	3789.16	408.96	3775.4
-7.81	44.72	15.62	13.76	-7.1	12.04	7.81	616.62	0.71	602	0.0011794	372.04	4011.9	364.23	3997.28	0.0911195	4457.38	26790.7	4450.28	26776.9	0.166198	310.98	875.48	303.88	860.86	0.352996	180.34	916.76	172.53	902.14	0.191245	854.13	7525	847.03	7511.24	0.112768	3161.63	11067.3	3154.53	11052.7	0.285409	93.01	2697.82	85.2	2683.2	0.0317531	1881.5	6697.68	1874.4	6683.92
-7.81	5.16	23.43	30.1	8.52	18.06	2178.28	14749.9	2171.18	14735.3	0.147346	570.13	7649.7	562.32	7635.08	0.0736495	8688.27	20523.9	8681.17	20510.1	0.423262	7183.78	25744.1	7176.68	25729.5	0.278928	315.24	4220.88	307.43	4206.26	0.0730887	93.01	2119.04	85.91	2105.28	0.0408069	91.59	916.76	84.49	902.14	0.0936551	952.82	6400.98	945.01	6386.36	0.147973	2315.31	12965.4	2308.21	12951.6
-25.56	12.04	25.56	4.3	-17.04	24.08	361.39	4631.1	354.29	4616.48	0.0767446	1560.58	17633.4	1552.77	17618.8	0.0881315	4093.86	26118.2	4086.76	26104.4	0.156554	134.19	1323.54	127.09	1308.92	0.0970953	190.99	2899.06	183.18	2884.44	0.0635063	2343.71	17280.8	2336.61	17267	0.135322	468.6	6106	461.5	6091.38	0.0757628	159.75	9741.22	151.94	9726.6	0.0156211	2760.48	17195.7	2753.38	17181.9
2.84	10.32	14.91	30.1	-22.72	0.86	9985.44	30295.2	9978.34	30280.6	0.329529	1632.29	12994.6	1624.48	12980	0.125153	173.95	2553.34	166.85	2539.58	0.0656998	1184.99	10639.1	1177.89	10624.5	0.110866	584.33	6067.3	576.52	6052.68	0.0952504	414.64	4065.22	407.54	4051.46	0.100591	9581.45	35206.7	9574.35	35192.1	0.27206	4806.7	14509.9	4798.89	14495.3	0.331066	202.35	1774.18	195.25	1760.42
0	11.18	-3.55	69.66	-6.39	-19.78	31.24	617.48	24.14	602.86	0.0400425	174.66	5599.46	166.85	5584.84	0.0298755	1326.28	15079.2	1319.18	15065.4	0.0875633	3775.07	23449.6	3767.97	23435	0.160784	876.14	7133.7	868.33	7119.08	0.121972	1958.18	14707.7	1951.08	14693.9	0.132781	4960.06	33879.7	4952.96	33865.1	0.146256	2384.18	18301.7	2376.37	18287.1	0.129948	132.77	1275.38	125.67	1261.62
2.84	-2.58	11.36	42.14	17.04	16.34	4223.08	19695.7	4215.98	19681.1	0.214215	1959.6	8867.46	1951.79	8852.84	0.22047	1017.43	7754.62	1010.33	7740.86	0.130519	120.7	1375.14	113.6	1360.52	0.0834975	3722.53	28838.4	3714.72	28823.8	0.128877	2969.93	19157.4	2962.83	19143.6	0.154768	2649.01	15586.6	2641.91	15572	0.169658	511.91	5672.56	504.1	5657.94	0.089096	3792.82	22529.4	3785.72	22515.6
1.42	-4.3	-14.91	37.84	2.13	-0.86	4413.36	23853.8	4406.26	23839.2	0.184833	30.53	140.18	22.72	125.56	0.180949	19.88	279.5	12.78	265.74	0.0480921	988.32	8049.6	981.22	8034.98	0.122119	1054.35	7949.84	1046.54	7935.22	0.131885	124.96	936.54	117.86	922.78	0.127723	438.78	6136.96	431.68	6122.34	0.070509	3629.52	26996.3	3621.71	26981.7	0.134228	5798.57	22325.6	5791.47	22311.8
12.07	1.72	12.07	-9.46	-0.71	12.04	910.93	6258.22	903.83	6243.6	0.144761	1532.89	11327.1	1525.08	11312.5	0.134814	3740.99	13639.6	3733.89	13625.8	0.27403	138.45	1283.98	131.35	1269.36	0.103477	358.55	6491.28	350.74	6476.66	0.0541545	421.03	3526	413.93	3512.24	0.117854	1763.64	17323	1756.54	17308.4	0.101485	1164.4	9591.58	1156.59	9576.96	0.120768	3103.41	17440.8	3096.31	17427
4.97	6.88	0	29.24	11.36	19.78	397.6	4959.62	390.5	4945	0.0789687	1556.32	11949.7	1548.51	11935.1	0.129744	9483.47	32551	9476.37	32537.2	0.291247	746.21	4654.32	739.11	4639.7	0.159301	45.44	206.4	37.63	191.78	0.196214	171.11	1251.3	164.01	1237.54	0.132529	61.06	313.9	53.96	299.28	0.180299	7.1	2268.68	-0.71	2254.06	-0.000314987	2563.1	36819.2	2556	36805.4
10.65	12.9	2.13	32.68	13.49	13.76	3162.34	25737.2	3155.24	25722.6	0.122664	2611.38	13965.5	2603.57	13950.9	0.186624	1292.91	8318.78	1285.81	8305.02	0.154823	162.59	2936.04	155.49	2921.42	0.0532241	2063.97	16699.5	2056.16	16684.9	0.123235	590.72	4750.64	583.62	4736.88	0.123208	25.56	211.56	18.46	196.94	0.0937341	551.67	9205.44	543.86	9190.82	0.0591743	5455.64	28239	5448.54	28225.2
15.62	35.26	8.52	-8.6	18.46	29.24	209.45	2666	202.35	2651.38	0.0763187	100.11	2149.14	92.3	2134.52	0.0432416	998.26	19649.3	991.16	19635.5	0.0504779	997.55	6022.58	990.45	6007.96	0.164856	383.4	2887.02	375.59	2872.4	0.130758	47.57	443.76	40.47	430	0.0941163	7266.85	31081.3	7259.75	31066.7	0.233683	967.02	7399.44	959.21	7384.82	0.129889	73.13	368.94	66.03	355.18
19.88	24.94	24.85	48.16	13.49	-2.58	2920.94	11308.1	2913.84	11293.5	0.258011	670.95	8832.2	663.14	8817.58	0.0752066	529.66	10615.8	522.56	10602	0.0492886	1634.42	20070.7	1627.32	20056.1	0.0811385	1823.99	6364.86	1816.18	6350.24	0.286002	782.42	6688.22	775.32	6674.46	0.116162	24.14	129	17.04	114.38	0.148977	76.68	224.46	68.87	209.84	0.328202	767.51	5552.16	760.41	5538.4
23.43	36.98	32.66	35.26	35.5	46.44	1659.27	13004.9	1652.17	12990.3	0.127185	1318.47	16690.9	1310.66	16676.3	0.0785943	2264.9	11666.8	2257.8	11653	0.193752	824.31	13682.6	817.21	13668	0.0597901	1797.01	13660.2	1789.2	13645.6	0.131119	2392.7	18561.4	2385.6	18547.6	0.12862	8186.3	42418.6	8179.2	42404	0.192888	1890.73	9587.28	1882.92	9572.66	0.196698	1568.39	12280.8	1561.29	12267
12.07	-20.64	9.23	13.76	9.94	17.2	2718.59	20597	2711.49	20582.4	0.131738	781.71	7313.44	773.9	7298.82	0.106031	161.17	1001.9	154.07	988.14	0.155919	95.14	646.72	88.04	632.1	0.139282	489.19	3553.52	481.38	3538.9	0.136025	107.92	828.18	100.82	814.42	0.123794	3055.84	26349.5	3048.74	26334.9	0.115768	1735.95	16420	1728.14	16405.4	0.10534	87.33	732.72	80.23	718.96
18.46	-30.1	3.55	0.86	4.97	4.3	1001.1	8665.36	994	8650.74	0.114903	1231.14	15921.2	1223.33	15906.6	0.0769072	83.78	1850.72	76.68	1836.96	0.0417429	1043.7	7300.54	1036.6	7285.92	0.142274	2948.63	21773.5	2940.82	21758.9	0.135155	26.98	1637.44	19.88	1623.68	0.0122438	3880.86	15175.6	3873.76	15161	0.255509	-57.51	1044.04	-65.32	1029.42	-0.0634532	61.06	317.34	53.96	303.58
20.59	-26.66	5.68	25.8	-2.84	-13.76	2628.42	16051	2621.32	16036.4	0.163461	2976.32	19906.4	2968.51	19891.8	0.149233	70.29	705.2	63.19	691.44	0.091389	643.26	4644.86	636.16	4630.24	0.137392	231.46	4436.74	223.65	4422.12	0.0505753	419.61	4066.08	412.51	4052.32	0.101796	1016.72	4245.82	1009.62	4231.2	0.238613	181.76	2573.12	173.95	2558.5	0.0679891	12.07	225.32	4.97	211.56
14.91	-1.72	24.14	21.5	-7.1	41.28	3596.15	18752.3	3589.05	18737.7	0.191542	1766.48	9022.26	1758.67	9007.64	0.195242	2579.43	25321	2572.33	25307.2	0.101644	951.4	7980.8	944.3	7966.18	0.118539	5836.91	23596.7	5829.1	23582.1	0.247183	256.31	2180.96	249.21	2167.2	0.114992	298.2	4302.58	291.1	4287.96	0.0678878	789.52	2687.5	781.71	2672.88	0.29246	3404.45	17363.4	3397.35	17349.6
26.27	3.44	28.4	7.74	-5.68	4.3	7126.98	35575.6	7119.88	35561	0.200216	2386.31	18037.6	2378.5	18023	0.13197	164.01	1823.2	156.91	1809.44	0.0867174	419.61	6324.44	412.51	6309.82	0.0653759	1761.51	14669.9	1753.7	14655.3	0.119663	126.38	2122.48	119.28	2108.72	0.0565651	555.22	7713.34	548.12	7698.72	0.0711963	1417.16	19603.7	1409.35	19589.1	0.0719457	70.29	540.08	63.19	526.32
7.81	21.5	31.95	1.72	-21.3	15.48	606.34	7316.02	599.24	7301.4	0.0820719	197.38	2310.82	189.57	2296.2	0.0825581	166.85	2182.68	159.75	2168.92	0.0736542	112.18	206.4	105.08	191.78	0.547919	3756.61	16844	3748.8	16829.4	0.222753	1881.5	33517.6	1874.4	33503.8	0.0559458	53.25	239.08	46.15	224.46	0.205605	470.02	4101.34	462.21	4086.72	0.1131	5002.66	24799.8	4995.56	24786
1.42	49.02	34.08	5.16	0	31.82	244.95	4637.98	237.85	4623.36	0.0514453	313.82	6418.18	306.01	6403.56	0.0477875	86.62	469.56	79.52	455.8	0.174462	1373.14	9538.26	1366.04	9523.64	0.143437	824.31	10523	816.5	10508.4	0.0776999	1007.49	10658.8	1000.39	10645	0.0939771	1016.01	15805.1	1008.91	15790.5	0.0638936	551.67	5887.56	543.86	5872.94	0.0926044	2194.61	5460.14	2187.51	5446.38
7.1	21.5	22.01	0.86	-7.81	27.52	1072.1	9546.86	1065	9532.24	0.111726	83.07	628.66	75.26	614.04	0.122565	1127.48	15938.4	1120.38	15924.6	0.0703551	102.24	554.7	95.14	540.08	0.176159	636.16	3697.14	628.35	3682.52	0.17063	1192.8	4022.22	1185.7	4008.46	0.295799	902.41	11581.6	895.31	11567	0.0774022	788.1	4236.36	780.29	4221.74	0.184827	1622.35	10990.8	1615.25	10977
18.46	15.48	17.75	32.68	-4.26	28.38	207.32	4413.52	200.22	4398.9	0.0455159	1116.12	13854.6	1108.31	13840	0.0800803	1236.11	4358.48	1229.01	4344.72	0.282874	1199.19	10879	1192.09	10864.4	0.109725	2330.22	26068.3	2322.41	26053.7	0.0891394	79.52	601.14	72.42	587.38	0.123293	7581.38	20983.1	7574.28	20968.5	0.361222	519.72	5098.94	511.91	5084.32	0.100684	1246.76	9991.48	1239.66	9977.72
42.6	50.74	7.1	53.32	-9.23	19.78	977.67	4886.52	970.57	4871.9	0.199218	946.43	7641.96	938.62	7627.34	0.12306	695.09	8755.66	687.99	8741.9	0.0787003	302.46	3274.02	295.36	3259.4	0.0906179	1463.31	5424.02	1455.5	5409.4	0.269069	230.04	3215.54	222.94	3201.78	0.06963	2646.88	13127.9	2639.78	13113.3	0.201306	980.51	5650.2	972.7	5635.58	0.1726	52.54	448.06	45.44	434.3
20.59	37.84	7.81	0.86	16.33	27.52	244.24	2008.96	237.14	1994.34	0.118907	2238.63	22241.3	2230.82	22226.7	0.100367	1996.52	13155.4	1989.42	13141.6	0.151383	701.48	5867.78	694.38	5853.16	0.118633	126.38	3888.06	118.57	3873.44	0.030611	210.87	1597.02	203.77	1583.26	0.128703	57.51	350.88	50.41	336.26	0.149914	3038.09	13674.9	3030.28	13660.3	0.221831	2426.78	8803.82	2419.68	8790.06
4.97	26.66	-5.68	10.32	2.13	0.86	151.94	1949.62	144.84	1935	0.0748527	994.71	7633.36	986.9	7618.74	0.129536	1813.34	17496.7	1806.24	17482.9	0.103314	1615.96	7517.26	1608.86	7502.64	0.214439	1077.07	15248.7	1069.26	15234.1	0.0701887	4277.75	17417.6	4270.65	17403.8	0.245386	2754.8	10781	2747.7	10766.4	0.255211	6194.04	28027.4	6186.23	28012.8	0.220836	3841.81	19657.9	3834.71	19644.1
26.98	25.8	14.91	12.04	17.75	8.6	5080.05	24728.4	5072.95	24713.8	0.205268	7.81	204.68	0	190.06	0	115.02	2541.3	107.92	2527.54	0.0426976	345.06	3513.96	337.96	3499.34	0.0965782	1411.48	7123.38	1403.67	7108.76	0.197456	820.76	5443.8	813.66	5430.04	0.149844	6209.66	33774.8	6202.56	33760.2	0.183724	494.87	1947.04	487.06	1932.42	0.252047	687.28	5365.54	680.18	5351.78
19.17	27.52	-6.39	-2.58	-19.17	0.86	1378.11	11557.5	1371.01	11542.9	0.118775	1165.82	6322.72	1158.01	6308.1	0.183575	3450.6	12274.8	3443.5	12261	0.280849	153.36	1703.66	146.26	1689.04	0.0865936	1439.17	12263.6	1431.36	12249	0.116855	34.08	474.72	26.98	460.96	0.05853	209.45	1324.4	202.35	1309.78	0.154492	3346.94	12857	3339.13	12842.4	0.260009	2002.91	12566.3	1995.81	12552.5
16.33	23.22	-12.78	-1.72	-9.23	32.68	81.65	890.1	74.55	875.48	0.0851533	1127.48	12332.4	1119.67	12317.8	0.0908987	2804.5	15665.8	2797.4	15652	0.178724	208.74	1790.52	201.64	1775.9	0.113542	2579.43	23795.3	2571.62	23780.7	0.108139	2905.32	14853.1	2898.22	14839.3	0.195307	450.14	7706.46	443.04	7691.84	0.0575987	44.02	694.88	36.21	680.26	0.0532296	41.89	572.76	34.79	559
8.52	42.14	2.13	20.64	9.94	20.64	425.29	4453.08	418.19	4438.46	0.0942196	2086.69	16180	2078.88	16165.4	0.128601	621.96	12028	614.86	12014.2	0.0511776	493.45	5404.24	486.35	5389.62	0.0902383	2169.76	11876.6	2161.95	11862	0.182259	1133.16	11945.4	1126.06	11931.6	0.094376	2504.17	19006.9	2497.07	18992.3	0.131478	4935.92	16902.4	4928.11	16887.8	0.291815	2530.44	16401.9	2523.34	16388.1
9.23	21.5	18.46	12.04	18.46	51.6	1119.67	11965.2	1112.57	11950.6	0.0930976	2176.86	38718.9	2169.05	38704.3	0.0560416	485.64	5534.96	478.54	5521.2	0.0866732	856.97	5351.78	849.87	5337.16	0.159236	3124	27022.1	3116.19	27007.5	0.115382	51.12	1265.92	44.02	1252.16	0.0351553	219.39	3640.38	212.29	3625.76	0.0585505	4506.37	26685.8	4498.56	26671.2	0.168667	396.18	2822.52	389.08	2808.76
10.65	61.06	1.42	0.86	0	36.98	1046.54	10572	1039.44	10557.4	0.0984562	6942.38	27053.9	6934.57	27039.3	0.256463	1275.87	11078.5	1268.77	11064.7	0.114668	1090.56	15939.2	1083.46	15924.6	0.068037	166.85	3334.22	159.04	3319.6	0.0479094	7604.1	37827.1	7597	37813.3	0.200908	5515.99	23587.2	5508.89	23572.6	0.233699	920.16	5068.84	912.35	5054.22	0.180513	465.76	3864.84	458.66	3851.08
10.65	44.72	-2.13	-22.36	-13.49	13.76	756.15	4170.14	749.05	4155.52	0.180254	2171.89	13098.7	2164.08	13084.1	0.165398	455.11	3279.18	448.01	3265.42	0.137198	112.89	383.56	105.79	368.94	0.28674	910.93	9207.16	903.12	9192.54	0.0982449	10.65	214.14	3.55	200.38	0.0177163	1356.1	12667.8	1349	12653.2	0.106614	1702.58	12390.9	1694.77	12376.3	0.136937	1732.4	24375.8	1725.3	24362
1.42	19.78	22.72	12.9	-12.07	23.22	82.36	1339.88	75.26	1325.26	0.0567889	1605.31	10376.8	1597.5	10362.2	0.154166	3073.59	19719.8	3066.49	19706	0.155612	537.47	2632.46	530.37	2617.84	0.202598	521.85	6824.1	514.04	6809.48	0.0754889	24.85	368.94	17.75	355.18	0.0499747	3724.66	16877.5	3717.56	16862.9	0.220458	892.47	14829.8	884.66	14815.2	0.0597131	5309.38	16306.5	5302.28	16292.7
14.91	22.36	-4.97	-3.44	-9.94	28.38	240.69	3246.5	233.59	3231.88	0.0722768	3502.43	16820.7	3494.62	16806.1	0.207938	5339.91	22319.6	5332.81	22305.8	0.239077	4947.28	29029.3	4940.18	29014.7	0.170265	645.39	6801.74	637.58	6787.12	0.0939397	66.74	580.5	59.64	566.74	0.105233	1972.38	11235	1965.28	11220.4	0.175153	36.92	849.68	29.11	835.06	0.0348598	315.24	3566.42	308.14	3552.66
10.65	40.42	-1.42	12.04	14.2	18.92	1485.32	15493.8	1478.22	15479.2	0.0954973	1630.16	18944.1	1622.35	18929.5	0.0857049	365.65	5844.56	358.55	5830.8	0.0614924	388.37	7668.62	381.27	7654	0.0498132	138.45	1234.1	130.64	1219.48	0.107128	992.58	9315.52	985.48	9301.76	0.105946	7994.6	33374.9	7987.5	33360.3	0.239431	3617.45	18066	3609.64	18051.4	0.199965	445.17	3218.98	438.07	3205.22
6.39	36.12	-2.84	1.72	2.13	35.26	3502.43	16662.5	3495.33	16647.9	0.209956	718.52	9239.84	710.71	9225.22	0.0770399	1127.48	5270.94	1120.38	5257.18	0.213114	243.53	459.24	236.43	444.62	0.531757	134.9	3304.12	127.09	3289.5	0.0386351	4.26	118.68	-2.84	104.92	-0.0270682	194.54	964.92	187.44	950.3	0.197243	7440.09	26160.3	7432.28	26145.7	0.284264	1102.63	6833.56	1095.53	6819.8
18.46	6.88	-7.1	12.04	-21.3	29.24	391.92	6056.98	384.82	6042.36	0.063687	683.73	4689.58	675.92	4674.96	0.144583	563.03	6695.96	555.93	6682.2	0.0831957	3412.97	26801.9	3405.87	26787.3	0.127145	1383.79	19329.4	1375.98	19314.8	0.0712397	1720.33	6966	1713.23	6952.24	0.246428	6426.21	29104.1	6419.11	29089.5	0.220668	2988.39	20695.9	2980.58	20681.3	0.14412	1424.26	9990.62	1417.16	9976.86
2.13	7.74	-14.2	6.02	-30.53	9.46	374.17	3382.38	367.07	3367.76	0.108995	3984.52	26173.2	3976.71	26158.6	0.152023	1797.72	8845.96	1790.62	8832.2	0.202738	272.64	1352.78	265.54	1338.16	0.198437	880.4	9404.1	872.59	9389.48	0.0929327	797.33	15433.6	790.23	15419.8	0.0512476	4674.64	22820.1	4667.54	22805.5	0.204667	3281.62	18759.2	3273.81	18744.6	0.174654	45.44	422.26	38.34	408.5
19.17	14.62	7.81	15.48	-35.5	34.4	883.95	11546.4	876.85	11531.8	0.0760377	2297.56	21621.3	2289.75	21606.7	0.105974	780.29	6572.12	773.19	6558.36	0.117894	640.42	3111.48	633.32	3096.86	0.204504	467.89	3781.42	460.08	3766.8	0.122141	138.45	2465.62	131.35	2451.86	0.0535716	468.6	3255.96	461.5	3241.34	0.142379	1353.97	9452.26	1346.16	9437.64	0.142637	120.7	540.94	113.6	527.18
4.26	40.42	-8.52	-1.72	-22.72	16.34	537.47	8681.7	530.37	8667.08	0.0611936	113.6	2385.64	105.79	2371.02	0.0446179	1351.13	7001.26	1344.03	6987.5	0.192348	153.36	608.02	146.26	593.4	0.246478	207.32	2911.1	199.51	2896.48	0.0688802	46.15	952.02	39.05	938.26	0.0416196	839.93	4023.94	832.83	4009.32	0.207724	1549.93	6570.4	1542.12	6555.78	0.235231	2720.01	23809.1	2712.91	23795.3
-7.81	36.98	-24.14	34.4	-5.68	2.58	163.3	910.74	156.2	896.12	0.174307	1192.8	12710.8	1184.99	12696.2	0.0933344	82.36	295.84	75.26	282.08	0.266804	7436.54	31762.4	7429.44	31747.8	0.234014	2100.89	9714.56	2093.08	9699.94	0.215783	2190.35	10234.9	2183.25	10221.1	0.213601	1292.2	13299.9	1285.1	13285.3	0.0967311	1170.08	6918.7	1162.27	6904.08	0.168345	2299.69	11227.3	2292.59	11213.5
-2.84	19.78	-17.75	12.04	-16.33	18.06	1241.08	9472.9	1233.98	9458.28	0.130466	1984.45	26378.8	1976.64	26364.2	0.0749745	1378.82	9759.28	1371.72	9745.52	0.140754	43.31	1167.02	36.21	1152.4	0.0314214	3124.71	22031.5	3116.9	22016.9	0.141569	1794.17	13285.3	1787.07	13271.5	0.134654	1561.29	13557.9	1554.19	13543.3	0.114757	217.97	1059.52	210.16	1044.9	0.201129	946.43	8507.12	939.33	8493.36
3.55	30.96	-31.95	24.08	-11.36	12.04	40.47	931.38	33.37	916.76	0.0363999	1995.81	21462.2	1988	21447.6	0.0926911	193.12	2495.72	186.02	2481.96	0.0749488	2244.31	6369.16	2237.21	6354.54	0.352065	7644.57	28097.1	7636.76	28082.5	0.27194	105.08	1581.54	97.98	1567.78	0.062496	105.08	399.9	97.98	385.28	0.254309	4353.01	21009.8	4345.2	20995.2	0.206962	2475.77	14026.6	2468.67	14012.8
10.65	41.28	-9.23	41.28	9.23	13.76	809.4	4373.96	802.3	4359.34	0.184042	144.84	2823.38	137.03	2808.76	0.0487867	409.67	6171.36	402.57	6157.6	0.0653777	99.4	1382.88	92.3	1368.26	0.0674579	2666.76	13179.5	2658.95	13164.9	0.201973	2191.77	8467.56	2184.67	8453.8	0.258425	3300.79	18512.4	3293.69	18497.8	0.178059	3948.31	24034.4	3940.5	24019.8	0.164052	271.22	2369.3	264.12	2355.54
17.75	33.54	7.81	1.72	20.59	43.86	306.01	2993.66	298.91	2979.04	0.100338	2387.73	19134.1	2379.92	19119.5	0.124476	1774.29	16916.2	1767.19	16902.4	0.104552	396.18	3894.08	389.08	3879.46	0.100292	142.71	1354.5	134.9	1339.88	0.100681	344.35	4613.9	337.25	4600.14	0.073313	1928.36	32474.5	1921.26	32459.9	0.0591888	1096.24	2644.5	1088.43	2629.88	0.413871	195.25	2341.78	188.15	2328.02
-4.26	9.46	14.2	12.9	0	-22.36	2254.25	18600.1	2247.15	18585.5	0.120909	1537.15	13917.4	1529.34	13902.8	0.110002	274.77	4429	267.67	4415.24	0.0606241	619.83	4545.96	612.73	4531.34	0.13522	460.79	6607.38	452.98	6592.76	0.0687087	2110.83	12763.3	2103.73	12749.5	0.165004	8130.92	34050.8	8123.82	34036.2	0.238682	180.34	1192.82	172.53	1178.2	0.146435	1484.61	6027.74	1477.51	6013.98
-13.49	19.78	4.97	30.1	-14.91	-10.32	437.36	4281.08	430.26	4266.46	0.100847	487.77	5066.26	479.96	5051.64	0.0950107	1531.47	4986.28	1524.37	4972.52	0.306559	1876.53	18761.8	1869.43	18747.2	0.0997179	640.42	3676.5	632.61	3661.88	0.172756	12.07	248.54	4.97	234.78	0.0211688	4393.48	24637.3	4386.38	24622.7	0.178144	4771.2	32009.2	4763.39	31994.6	0.148881	2005.75	9535.68	1998.65	9521.92
0	18.06	12.78	18.06	7.1	12.9	8.52	344	1.42	329.38	0.00431113	68.16	1046.62	60.35	1032	0.0584787	111.47	1557.46	104.37	1543.7	0.0676103	64.61	1383.74	57.51	1369.12	0.0420051	1145.23	8879.5	1137.42	8864.88	0.128306	161.88	1040.6	154.78	1026.84	0.150734	1262.38	7793.32	1255.28	7778.7	0.161374	100.11	450.64	92.3	436.02	0.211688	1306.4	9269.94	1299.3	9256.18
-7.81	7.74	13.49	28.38	18.46	7.74	183.89	2306.52	176.79	2291.9	0.0771369	1578.33	10977.9	1570.52	10963.3	0.143253	426	4765.26	418.9	4751.5	0.0881616	229.33	5401.66	222.23	5387.04	0.0412527	7339.27	32496.8	7331.46	32482.2	0.225707	1144.52	9724.88	1137.42	9711.12	0.117126	202.35	1799.98	195.25	1785.36	0.109362	-51.12	140.18	-58.93	125.56	-0.469337	3086.37	18808.2	3079.27	18794.4
26.27	28.38	-6.39	13.76	-2.84	-5.16	1798.43	9651.78	1791.33	9637.16	0.185877	1597.5	13187.2	1589.69	13172.6	0.120682	42.6	286.38	35.5	272.62	0.130218	1035.89	13875.2	1028.79	13860.6	0.0742242	1926.23	12901.7	1918.42	12887.1	0.148864	259.15	1818.04	252.05	1804.28	0.139696	225.07	1898.02	217.97	1883.4	0.115732	2093.08	9067.84	2085.27	9053.22	0.230335	5863.89	44835.2	5856.79	44821.4
7.1	11.18	-31.95	41.28	10.65	-16.34	1009.62	9839.26	1002.52	9824.64	0.102041	927.26	8587.96	919.45	8573.34	0.107245	2403.35	9723.16	2396.25	9709.4	0.246797	113.6	2377.9	106.5	2363.28	0.0450645	111.47	3669.62	103.66	3655	0.0283611	1308.53	10430.1	1301.43	10416.3	0.124941	1499.52	4983.7	1492.42	4969.08	0.300341	5741.06	18778.1	5733.25	18763.5	0.305554	17.04	247.68	9.94	233.92
2.84	21.5	-12.78	24.08	-8.52	-6.02	215.84	2876.7	208.74	2862.08	0.072933	3273.81	20366.5	3266	20351.9	0.160477	1909.19	8798.66	1902.09	8784.9	0.216518	29.11	181.46	22.01	166.84	0.131923	703.61	6219.52	695.8	6204.9	0.112137	759.7	9628.56	752.6	9614.8	0.0782752	3201.39	13636.2	3194.29	13621.6	0.234502	727.04	15836.9	719.23	15822.3	0.0454568	160.46	1365.68	153.36	1351.92
23.43	24.08	-5.68	37.84	-19.17	1.72	161.88	1543.7	154.78	1529.08	0.101224	5753.13	25718.3	5745.32	25703.7	0.223521	10756.5	39148.1	10749.4	39134.3	0.274679	1331.96	9269.08	1324.86	9254.46	0.143159	127.09	1083.6	119.28	1068.98	0.111583	343.64	2296.2	336.54	2282.44	0.147447	2519.79	11694.3	2512.69	11679.7	0.215133	1072.81	7231.74	1065	7217.12	0.147566	321.63	3363.46	314.53	3349.7
9.94	31.82	-0.71	58.48	-2.13	22.36	678.05	5478.2	670.95	5463.58	0.122804	68.87	958.04	61.06	943.42	0.064722	160.46	1624.54	153.36	1610.78	0.0952085	4994.85	26410.6	4987.75	26396	0.188959	1767.9	22181.1	1760.09	22166.5	0.0794032	301.75	3857.1	294.65	3843.34	0.0766651	2781.07	8706.64	2773.97	8692.02	0.31914	-26.98	350.88	-34.79	336.26	-0.103462	238.56	2153.44	231.46	2139.68
-23.43	32.68	-2.13	27.52	-6.39	12.9	1956.05	14646.7	1948.95	14632.1	0.133197	413.93	5241.7	406.12	5227.08	0.0776954	4379.28	23287.9	4372.18	23274.1	0.187856	1409.35	18747.1	1402.25	18732.5	0.0748566	719.94	5415.42	712.13	5400.8	0.131856	1231.85	7163.8	1224.75	7150.04	0.171293	7635.34	25628.9	7628.24	25614.3	0.297812	2941.53	7718.5	2933.72	7703.88	0.380811	3779.33	14454	3772.23	14440.2
-13.49	5.16	-11.36	17.2	-7.81	14.62	198.09	1951.34	190.99	1936.72	0.0986152	5990.98	28043.7	5983.17	28029.1	0.213463	3502.43	25646.9	3495.33	25633.1	0.13636	665.27	5016.38	658.17	5001.76	0.131588	876.85	19238.2	869.04	19223.6	0.045207	25.56	693.16	18.46	679.4	0.027171	139.16	2136.24	132.06	2121.62	0.0622449	287.55	881.5	279.74	866.88	0.322697	1373.85	9679.3	1366.75	9665.54
0	-3.44	0.71	34.4	-11.36	1.72	1062.16	7758.92	1055.06	7744.3	0.136237	189.57	1884.26	181.76	1869.64	0.0972166	3902.87	15999.4	3895.77	15985.6	0.243704	105.08	2956.68	97.98	2942.06	0.0333032	460.79	5232.24	452.98	5217.62	0.0868174	59.64	202.96	52.54	189.2	0.277696	815.79	11284.9	808.69	11270.3	0.0717542	2517.66	14059.3	2509.85	14044.7	0.178705	258.44	5061.1	251.34	5047.34
7.81	22.36	-12.07	2.58	-24.14	-18.06	134.19	1408.68	127.09	1394.06	0.0911654	6593.77	22496.7	6585.96	22482.1	0.292943	6593.77	21094.1	6586.67	21080.3	0.312456	1635.84	18898.5	1628.74	18883.9	0.0862503	1327.7	12440.8	1319.89	12426.2	0.106218	1285.81	5815.32	1278.71	5801.56	0.220408	6922.5	34527.3	6915.4	34512.7	0.200373	1866.59	12274.8	1858.78	12260.2	0.151611	33.37	208.12	26.27	194.36
-17.04	30.1	12.07	-5.16	-9.94	-14.62	1601.76	20750.9	1594.66	20736.3	0.0769019	820.76	3957.72	812.95	3943.1	0.20617	818.63	6024.3	811.53	6010.54	0.135018	435.23	6223.82	428.13	6209.2	0.0689509	1785.65	16947.2	1777.84	16932.6	0.104995	1031.63	12503.5	1024.53	12489.7	0.0820297	194.54	1193.68	187.44	1179.06	0.158974	7835.56	15892.8	7827.75	15878.2	0.492988	246.37	1451.68	239.27	1437.92
5.68	83.42	6.39	11.18	-14.91	-0.86	722.07	3201.78	714.97	3187.16	0.224328	796.62	8213.86	788.81	8199.24	0.0962053	29.82	1044.04	22.72	1030.28	0.0220523	2749.12	11096.6	2742.02	11082	0.247431	142	911.6	134.19	896.98	0.149602	313.11	2677.18	306.01	2663.42	0.114894	7494.05	21672	7486.95	21657.4	0.3457	1040.15	3953.42	1032.34	3938.8	0.262095	76.68	522.88	69.58	509.12
-10.65	51.6	11.36	2.58	2.84	9.46	2514.82	12157	2507.72	12142.4	0.206526	604.92	8882.08	597.11	8867.46	0.0673372	512.62	6051.82	505.52	6038.06	0.0837223	89.46	1681.3	82.36	1666.68	0.0494156	927.26	5762	919.45	5747.38	0.159977	188.15	2899.06	181.05	2885.3	0.0627491	31.95	676.82	24.85	662.2	0.0375264	3532.25	17263.6	3524.44	17249	0.204327	5089.99	27701.5	5082.89	27687.7
-2.13	18.92	4.97	18.92	12.78	38.7	1303.56	12445.9	1296.46	12431.3	0.10429	614.15	7776.98	606.34	7762.36	0.0781128	2485	8562.16	2477.9	8548.4	0.289867	622.67	7899.96	615.57	7885.34	0.0780651	253.47	2023.58	245.66	2008.96	0.122282	67.45	1412.12	60.35	1398.36	0.0431577	151.23	5207.3	144.13	5192.68	0.0277564	1236.82	7414.06	1229.01	7399.44	0.166095	1050.8	9259.62	1043.7	9245.86
17.75	24.08	-0.71	36.12	-27.69	4.3	1039.44	6517.08	1032.34	6502.46	0.158761	3315.7	26125.1	3307.89	26110.5	0.126688	465.05	3834.74	457.95	3820.98	0.119851	457.95	6738.1	450.85	6723.48	0.067056	2977.03	11948	2969.22	11933.4	0.248816	660.3	3666.18	653.2	3652.42	0.17884	1189.96	9027.42	1182.86	9012.8	0.131242	3070.75	13825.4	3062.94	13810.8	0.221779	134.9	576.2	127.8	562.44
19.17	-9.46	9.23	29.24	-29.11	10.32	17958	46228.4	17950.9	46213.8	0.388432	563.03	5784.36	555.22	5769.74	0.0962296	568	4604.44	560.9	4590.68	0.122182	1726.72	7326.34	1719.62	7311.72	0.235187	967.02	13446.1	959.21	13431.5	0.0714151	707.16	10486	700.06	10472.2	0.0668491	1794.17	16444.9	1787.07	16430.3	0.108767	2485.71	13029.9	2477.9	13015.3	0.190384	142.71	1950.48	135.61	1936.72
15.62	24.08	-4.97	10.32	4.26	0	7934.25	47306.9	7927.15	47292.3	0.16762	1011.04	12953.3	1003.23	12938.7	0.0775373	1969.54	9725.74	1962.44	9711.98	0.202064	994.71	11673.6	987.61	11659	0.0847081	657.46	5566.78	649.65	5552.16	0.117009	1160.14	5970.98	1153.04	5957.22	0.193553	3084.95	27032.4	3077.85	27017.8	0.113919	63.19	1232.38	55.38	1217.76	0.0454769	611.31	5648.48	604.21	5634.72
16.33	18.92	28.4	-1.72	-12.78	-28.38	675.21	3169.96	668.11	3155.34	0.211739	2556	12892.3	2548.19	12877.7	0.197876	2558.13	11450.9	2551.03	11437.1	0.223048	667.4	4410.08	660.3	4395.46	0.150223	333.7	4356.76	325.89	4342.14	0.0750529	1739.5	7998	1732.4	7984.24	0.216977	204.48	3951.7	197.38	3937.08	0.0501336	785.26	6361.42	777.45	6346.8	0.122495	1020.27	4748.92	1013.17	4735.16
8.52	3.44	14.2	9.46	0	-6.88	305.3	6356.26	298.2	6341.64	0.0470225	2732.79	13988.8	2724.98	13974.2	0.195001	482.09	7671.2	474.99	7657.44	0.0620299	1309.24	15313.2	1302.14	15298.6	0.0851151	918.74	18849.5	910.93	18834.9	0.048364	533.92	2703.84	526.82	2690.08	0.195838	1499.52	12612.8	1492.42	12598.2	0.118463	6894.81	27117.5	6887	27102.9	0.254106	8811.81	34554.8	8804.71	34541
20.59	10.32	6.39	16.34	-10.65	-5.16	75.97	277.78	68.87	263.16	0.261704	1967.41	23441.9	1959.6	23427.3	0.0836461	2787.46	12708.2	2780.36	12694.4	0.219022	1268.06	6609.1	1260.96	6594.48	0.191214	1086.3	3832.16	1078.49	3817.54	0.282509	2074.62	14760.2	2067.52	14746.4	0.140205	212.29	2658.26	205.19	2643.64	0.0776165	828.57	6644.36	820.76	6629.74	0.1238	4.97	118.68	-2.13	104.92
7.81	7.74	-11.36	5.16	-21.3	8.6	291.1	3093.42	284	3078.8	0.0922437	1735.24	12773.6	1727.43	12759	0.135389	688.7	5986.46	681.6	5972.7	0.114119	472.15	4242.38	465.05	4227.76	0.109999	1724.59	16727	1716.78	16712.4	0.102725	226.49	1683.02	219.39	1669.26	0.131429	4567.43	18483.1	4560.33	18468.5	0.246925	244.24	1929.84	236.43	1915.22	0.123448	626.93	2037.34	619.83	2023.58
-9.23	6.88	11.36	6.88	-9.94	-5.16	639.71	5190.1	632.61	5175.48	0.122232	346.48	8370.38	338.67	8355.76	0.0405313	1620.22	10712.2	1613.12	10698.4	0.150781	1353.26	15645.1	1346.16	15630.5	0.086124	717.1	12253.3	709.29	12238.7	0.0579548	777.45	12114	770.35	12100.2	0.063664	859.1	4354.18	852	4339.56	0.196333	805.14	7935.22	797.33	7920.6	0.100665	2568.07	8481.32	2560.97	8467.56
-14.2	24.08	-22.72	24.94	-4.97	16.34	340.09	5210.74	332.99	5196.12	0.0640844	918.03	7211.96	910.22	7197.34	0.126466	237.85	3290.36	230.75	3276.6	0.0704236	115.73	957.18	108.63	942.56	0.11525	1258.83	26283.3	1251.02	26268.7	0.047624	844.9	6371.74	837.8	6357.98	0.131771	5411.62	22957.7	5404.52	22943.1	0.235562	4095.28	18326.6	4087.47	18312	0.223213	2599.31	19277.8	2592.21	19264
-11.36	35.26	13.49	72.24	2.84	4.3	3106.96	22350.5	3099.86	22335.9	0.138784	4435.37	36095.1	4427.56	36080.5	0.122713	115.02	2530.12	107.92	2516.36	0.0428873	2989.1	24289.8	2982	24275.2	0.122842	4055.52	14935.6	4047.71	14921	0.271276	409.67	2401.98	402.57	2388.22	0.168565	1978.06	13692.1	1970.96	13677.5	0.144103	1503.07	14485.8	1495.26	14471.2	0.103327	557.35	4215.72	550.25	4201.96
-5.68	29.24	-0.71	18.06	29.11	20.64	1291.49	4938.12	1284.39	4923.5	0.260869	4274.2	21280.7	4266.39	21266.1	0.200619	3553.55	27734.1	3546.45	27720.3	0.127937	523.98	5673.42	516.88	5658.8	0.0913409	1430.65	11051.9	1422.84	11037.3	0.128912	34.08	190.06	26.98	176.3	0.153035	2419.68	17725.5	2412.58	17710.9	0.13622	1745.18	9826.36	1737.37	9811.74	0.177071	1245.34	16529.2	1238.24	16515.4
-2.13	26.66	16.33	6.02	19.17	26.66	803.01	3810.66	795.91	3796.04	0.209668	2097.34	15711.3	2089.53	15696.7	0.133119	336.54	2251.48	329.44	2237.72	0.147221	925.84	8880.36	918.74	8865.74	0.103628	3123.29	15992.6	3115.48	15978	0.194986	286.84	3814.1	279.74	3800.34	0.0736092	4531.93	27276.6	4524.83	27262	0.165976	491.32	4914.04	483.51	4899.42	0.0986872	1456.21	11149	1449.11	11135.2
14.91	22.36	8.52	17.2	17.75	-0.86	5400.97	26275.6	5393.87	26261	0.205395	5064.43	32885.5	5056.62	32870.9	0.153833	322.34	1850.72	315.24	1836.96	0.17161	3689.87	20650.3	3682.77	20635.7	0.178466	3028.15	22188.9	3020.34	22174.3	0.136209	3455.57	19900.4	3448.47	19886.6	0.173406	2695.87	15003.6	2688.77	14989	0.179383	693.67	3070.2	685.86	3055.58	0.224461	1684.12	10738.8	1677.02	10725
0.71	13.76	14.2	67.08	-7.81	23.22	7393.23	18851.2	7386.13	18836.6	0.392116	1203.45	9342.18	1195.64	9327.56	0.128184	1970.96	17763.3	1963.86	17749.5	0.110643	2148.46	8197.52	2141.36	8182.9	0.261687	120.7	1333.86	112.89	1319.24	0.085572	164.72	2776.94	157.62	2763.18	0.057043	242.11	3663.6	235.01	3648.98	0.0644043	114.31	2848.32	106.5	2833.7	0.0375834	1723.17	9987.18	1716.07	9973.42
22.01	47.3	4.97	30.1	-10.65	10.32	1892.15	12928.4	1885.05	12913.8	0.145972	3347.65	33309.5	3339.84	33294.9	0.100311	4817.35	25108.6	4810.25	25094.8	0.191683	350.74	3526.86	343.64	3512.24	0.0978407	833.54	7032.22	825.73	7017.6	0.117666	1417.16	15910	1410.06	15896.2	0.088704	981.93	9257.9	974.83	9243.28	0.105464	135.61	1303.76	127.8	1289.14	0.0991359	4918.88	13829.7	4911.78	13815.9
10.65	18.92	-11.36	37.84	12.07	34.4	1047.96	3352.28	1040.86	3337.66	0.311853	347.19	2527.54	339.38	2512.92	0.135054	622.67	5757.7	615.57	5743.94	0.107169	2903.19	11584.2	2896.09	11569.6	0.250319	220.81	4429	213	4414.38	0.0482514	3500.3	19844.5	3493.2	19830.7	0.176151	6915.4	36055.5	6908.3	36040.9	0.19168	1272.32	7466.52	1264.51	7451.9	0.16969	3123.29	24577.9	3116.19	24564.1
4.26	-21.5	22.01	39.56	16.33	36.98	635.45	9804	628.35	9789.38	0.0641869	1270.9	19512.5	1263.09	19497.9	0.0647809	111.47	1907.48	104.37	1893.72	0.0551137	48.28	535.78	41.18	521.16	0.079016	1474.67	6161.04	1466.86	6146.42	0.238653	121.41	2060.56	114.31	2046.8	0.0558482	521.14	5357.8	514.04	5343.18	0.0962049	11.36	971.8	3.55	957.18	0.00370881	172.53	1775.04	165.43	1761.28
12.78	10.32	4.97	55.04	12.78	38.7	688.7	10885.9	681.6	10871.3	0.0626973	5345.59	20990	5337.78	20975.4	0.254478	657.46	7492.32	650.36	7478.56	0.0869633	2224.43	17646.3	2217.33	17631.7	0.125758	1149.49	21731.3	1141.68	21716.7	0.0525716	433.81	4373.1	426.71	4359.34	0.0978841	3283.04	14860.8	3275.94	14846.2	0.220659	4830.84	17935.3	4823.03	17920.7	0.269132	3629.52	21843.1	3622.42	21829.3
2.13	30.96	-13.49	32.68	-5.68	32.68	301.04	4235.5	293.94	4220.88	0.0696395	1109.02	17389.2	1101.21	17374.6	0.0633805	898.86	9567.5	891.76	9553.74	0.0933415	289.68	5798.98	282.58	5784.36	0.0488524	700.06	4920.92	692.25	4906.3	0.141094	425.29	4515.86	418.19	4502.1	0.0928878	-22.01	269.18	-29.11	254.56	-0.114354	5553.62	11784.6	5545.81	11770	0.471183	3464.09	17031.4	3456.99	17017.6
20.59	27.52	-7.81	28.38	-5.68	0.86	146.26	2615.26	139.16	2600.64	0.0535099	66.74	880.64	58.93	866.02	0.0680469	3180.8	22093.4	3173.7	22079.6	0.143739	981.93	5063.68	974.83	5049.06	0.193072	2389.86	18005	2382.05	17990.4	0.132407	642.55	8414.24	635.45	8400.48	0.0756445	497.71	5152.26	490.61	5137.64	0.0954933	1319.18	11310.7	1311.37	11296.1	0.116091	1174.34	12255	1167.24	12241.2
8.52	4.3	22.72	48.16	2.13	0	220.1	839.36	213	824.74	0.258263	2137.81	19741.3	2130	19726.7	0.107976	1207.71	11419.9	1200.61	11406.1	0.10526	457.95	7302.26	450.85	7287.64	0.061865	123.54	2939.48	115.73	2924.86	0.0395677	233.59	4238.94	226.49	4225.18	0.0536048	3019.63	20333	3012.53	20318.4	0.148266	1425.68	12426.1	1417.87	12411.5	0.114239	73.13	652.74	66.03	638.98
15.62	5.16	29.82	67.08	26.27	10.32	1189.96	13017	1182.86	13002.4	0.0909726	418.9	1964.24	411.09	1949.62	0.210856	1378.82	10149.7	1371.72	10135.9	0.135332	847.03	8466.7	839.93	8452.08	0.0993755	320.92	5552.16	313.11	5537.54	0.0565432	259.86	1639.16	252.76	1625.4	0.155506	447.3	5258.9	440.2	5244.28	0.0839391	817.21	4729.14	809.4	4714.52	0.171682	606.34	7303.98	599.24	7290.22
4.97	-2.58	-0.71	9.46	28.4	49.88	1909.19	11374.4	1902.09	11359.8	0.167441	369.91	6828.4	362.1	6813.78	0.0531423	7391.1	21059.7	7384	21045.9	0.350852	219.39	3996.42	212.29	3981.8	0.0533151	32.66	577.92	24.85	563.3	0.044115	129.22	2696.1	122.12	2682.34	0.0455274	61.77	1155.84	54.67	1141.22	0.0479049	1678.44	11326.2	1670.63	11311.6	0.147692	1503.07	14256.2	1495.97	14242.4
-4.97	-21.5	26.98	33.54	12.78	29.24	5986.01	23503.8	5978.91	23489.2	0.254539	3078.56	23515	3070.75	23500.4	0.130668	125.67	2318.56	118.57	2304.8	0.0514448	609.89	2732.22	602.79	2717.6	0.22181	3924.17	21874.1	3916.36	21859.5	0.179161	397.6	5120.44	390.5	5106.68	0.0764685	1526.5	13010.1	1519.4	12995.5	0.116918	350.03	4063.5	342.22	4048.88	0.0845221	285.42	3075.36	278.32	3061.6
-19.88	13.76	-2.84	36.12	29.11	78.26	1696.9	8396.18	1689.8	8381.56	0.201609	2385.6	20821.5	2377.79	20806.9	0.114279	1148.07	7690.12	1140.97	7676.36	0.148634	3276.65	9610.5	3269.55	9595.88	0.340724	811.53	14468.6	803.72	14454	0.0556054	3914.94	27563.9	3907.84	27550.1	0.141845	392.63	5768.02	385.53	5753.4	0.0670091	3263.87	6817.22	3256.06	6802.6	0.478649	6237.35	17917.2	6230.25	17903.4
-2.13	24.08	48.99	7.74	23.43	43.86	2813.73	14988.9	2806.63	14974.3	0.18743	6645.6	28540.8	6637.79	28526.2	0.232691	462.92	2420.9	455.82	2407.14	0.189362	218.68	4775.58	211.58	4760.96	0.0444406	852.71	6604.8	844.9	6590.18	0.128206	43.31	311.32	36.21	297.56	0.12169	3050.87	17708.3	3043.77	17693.7	0.172026	4265.68	14356	4257.87	14341.4	0.296894	1817.6	15120.5	1810.5	15106.7
9.94	-1.72	33.37	28.38	10.65	35.26	587.17	5843.7	580.07	5829.08	0.0995131	6463.84	36008.2	6456.03	35993.6	0.179366	942.17	19775.7	935.07	19761.9	0.0473167	396.18	2159.46	389.08	2144.84	0.181403	2128.58	11258.3	2120.77	11243.7	0.188619	2071.07	12761.5	2063.97	12747.7	0.161909	1380.95	9065.26	1373.85	9050.64	0.151796	3170.15	15400.9	3162.34	15386.3	0.20553	2318.86	15818	2311.76	15804.2
15.62	26.66	28.4	-9.46	0.71	36.12	151.94	792.06	144.84	777.44	0.186304	643.97	3210.38	636.16	3195.76	0.199064	426	5293.3	418.9	5279.54	0.079344	60.35	353.46	53.25	338.84	0.157154	2803.79	17581.8	2795.98	17567.2	0.159159	655.33	3987.82	648.23	3974.06	0.163115	36.92	619.2	29.82	604.58	0.0493235	326.6	3416.78	318.79	3402.16	0.0937022	5773.01	20643.4	5765.91	20629.6
-5.68	36.98	17.04	22.36	1.42	-1.72	-18.46	3098.58	-25.56	3083.96	-0.00828805	580.78	2365	572.97	2350.38	0.243778	279.74	2658.26	272.64	2644.5	0.103097	482.8	5715.56	475.7	5700.94	0.0834424	3628.81	18626.7	3621	18612.1	0.194551	837.09	8459.82	829.99	8446.06	0.0982695	1045.12	7341.82	1038.02	7327.2	0.141667	4497.85	16130.2	4490.04	16115.6	0.278615	2027.05	14203.8	2019.95	14190
13.49	-13.76	9.94	14.62	7.1	30.1	2932.3	9929.56	2925.2	9914.94	0.29503	308.14	5576.24	300.33	5561.62	0.0540005	8228.19	28404.9	8221.09	28391.1	0.289565	614.15	4088.44	607.05	4073.82	0.149012	563.74	8741.04	555.93	8726.42	0.0637065	42.6	233.92	35.5	220.16	0.161246	1534.31	9502.14	1527.21	9487.52	0.16097	3946.89	32347.2	3939.08	32332.6	0.12183	545.28	2867.24	538.18	2853.48
4.26	22.36	-7.81	2.58	-9.94	12.04	2732.79	25428.5	2725.69	25413.9	0.107252	589.3	8813.28	581.49	8798.66	0.0660885	82.36	398.18	75.26	384.42	0.195775	531.08	7340.1	523.98	7325.48	0.0715284	251.34	4354.18	243.53	4339.56	0.0561186	39.05	285.52	31.95	271.76	0.117567	435.94	2865.52	428.84	2850.9	0.150423	608.47	7365.04	600.66	7350.42	0.0817178	1317.05	23450.5	1309.95	23436.7
7.1	17.2	-12.78	18.92	-6.39	-1.72	6216.76	32722.1	6209.66	32707.5	0.189854	8201.21	41684.2	8193.4	41669.6	0.196628	452.27	4863.3	445.17	4849.54	0.0917963	505.52	4562.3	498.42	4547.68	0.109599	881.11	8679.98	873.3	8665.36	0.100781	3425.04	28444.5	3417.94	28430.7	0.12022	1343.32	7727.96	1336.22	7713.34	0.173235	8.52	175.44	0.71	160.82	0.00441487	362.1	3564.7	355	3550.94
-2.13	47.3	-4.97	-8.6	9.23	-12.04	1302.85	14810.9	1295.75	14796.3	0.0875727	1099.08	10299.4	1091.27	10284.8	0.106105	2208.81	30894.6	2201.71	30880.8	0.071297	378.43	3521.7	371.33	3507.08	0.10588	1936.17	12660.1	1928.36	12645.5	0.152494	2107.99	11645.3	2100.89	11631.5	0.18062	7797.93	30280.6	7790.83	30266	0.257412	594.27	2362.42	586.46	2347.8	0.249791	377.01	3187.16	369.91	3173.4
-2.84	32.68	18.46	-18.92	-3.55	8.6	1003.94	4327.52	996.84	4312.9	0.23113	114.31	1222.06	106.5	1207.44	0.0882031	673.08	5798.98	665.98	5785.22	0.115117	75.97	805.82	68.87	791.2	0.087045	258.44	3675.64	250.63	3661.02	0.0684591	3008.98	17845.9	3001.88	17832.1	0.168341	549.54	7472.54	542.44	7457.92	0.0727334	1922.68	11579.9	1914.87	11565.3	0.165571	4962.19	15356.2	4955.09	15342.4
-10.65	20.64	15.62	6.88	7.1	18.92	1427.1	16956.6	1420	16942	0.0838155	5427.24	23821.1	5419.43	23806.5	0.227645	3452.73	25051.8	3445.63	25038	0.137616	29.82	121.26	22.72	106.64	0.213053	4660.44	21499.1	4652.63	21484.5	0.216558	144.84	1003.62	137.74	989.86	0.139151	1480.35	6239.3	1473.25	6224.68	0.236679	2266.32	9090.2	2258.51	9075.58	0.248856	3306.47	11351.1	3299.37	11337.3
2.13	19.78	25.56	3.44	3.55	14.62	497	6001.94	489.9	5987.32	0.0818229	4606.48	25888.6	4598.67	25874	0.177733	7312.29	33477.2	7305.19	33463.4	0.218304	581.49	7160.36	574.39	7145.74	0.0803822	2076.04	20891.1	2068.23	20876.5	0.0990699	157.62	2168.06	150.52	2154.3	0.0698696	134.9	1895.44	127.8	1880.82	0.0679491	738.4	7717.64	730.59	7703.02	0.0948446	1025.24	7445.02	1018.14	7431.26
-7.81	24.08	17.04	38.7	15.62	24.94	917.32	3813.24	910.22	3798.62	0.239619	3543.61	18089.2	3535.8	18074.6	0.195623	5824.84	40239.4	5817.74	40225.6	0.144628	441.62	5712.98	434.52	5698.36	0.0762535	3816.96	11304.7	3809.15	11290.1	0.337389	547.41	9299.18	540.31	9285.42	0.0581891	138.45	270.04	131.35	255.42	0.514251	1071.39	3878.6	1063.58	3863.98	0.275255	506.94	2204.18	499.84	2190.42
2.13	4.3	17.04	-8.6	-0.71	36.98	3339.13	14000.8	3332.03	13986.2	0.238237	771.06	5995.92	763.25	5981.3	0.127606	400.44	4630.24	393.34	4616.48	0.0852034	3135.36	11741.6	3128.26	11727	0.266758	1429.23	8165.7	1421.42	8151.08	0.174384	31.24	1023.4	24.14	1009.64	0.0239095	77.39	1218.62	70.29	1204	0.0583804	418.9	4235.5	411.09	4220.88	0.0973944	3579.82	19532.3	3572.72	19518.5
22.72	24.94	34.79	4.3	2.13	15.48	4498.56	29345.8	4491.46	29331.2	0.153129	224.36	1327.84	216.55	1313.22	0.1649	1079.2	6043.22	1072.1	6029.46	0.17781	759.7	8381.56	752.6	8366.94	0.0899493	2999.04	14823.8	2991.23	14809.2	0.201985	88.75	2912.82	81.65	2899.06	0.0281643	276.9	4221.74	269.8	4207.12	0.0641294	47.57	828.18	39.76	813.56	0.0488716	934.36	7785.58	927.26	7771.82
4.26	-6.02	23.43	30.1	6.39	37.84	1264.51	18754.9	1257.41	18740.3	0.0670966	13.49	1127.46	5.68	1112.84	0.00510406	1566.97	9751.54	1559.87	9737.78	0.160187	2542.51	21966.1	2535.41	21951.5	0.115501	667.4	13499.4	659.59	13484.8	0.0489137	200.93	3108.9	193.83	3095.14	0.062624	11240.7	60483.8	11233.6	60469.2	0.185774	620.54	2133.66	612.73	2119.04	0.289155	109.34	2387.36	102.24	2373.6
19.88	35.26	18.46	26.66	-6.39	30.1	1685.54	17074.4	1678.44	17059.8	0.0983858	273.35	3205.22	265.54	3190.6	0.0832257	154.78	2092.38	147.68	2078.62	0.0710471	749.05	6988.36	741.95	6973.74	0.106392	2220.17	31238.6	2212.36	31224	0.0708545	23.43	317.34	16.33	303.58	0.0537914	4857.11	25296	4850.01	25281.4	0.191841	2577.3	18450.4	2569.49	18435.8	0.139375	332.99	1498.12	325.89	1484.36
2.13	-1.72	7.1	8.6	-4.97	24.94	409.67	7032.22	402.57	7017.6	0.0573658	2966.38	26660.9	2958.57	26646.3	0.111031	849.87	4280.22	842.77	4266.46	0.197534	494.16	4740.32	487.06	4725.7	0.103066	88.04	1492.1	80.23	1477.48	0.0543019	1092.69	14778.2	1085.59	14764.4	0.0735273	86.62	1840.4	79.52	1825.78	0.043554	1741.63	14866.8	1733.82	14852.2	0.116738	274.77	1250.44	267.67	1236.68
16.33	-18.92	-1.42	18.92	-2.84	20.64	1351.13	7160.36	1344.03	7145.74	0.188088	731.3	9377.44	723.49	9362.82	0.0772727	144.13	1846.42	137.03	1832.66	0.0747711	3915.65	18174.4	3908.55	18159.8	0.215231	1934.75	10282.2	1926.94	10267.6	0.187672	1756.54	19228.7	1749.44	19214.9	0.0910458	1246.76	14343.1	1239.66	14328.5	0.0865172	4821.61	29803.3	4813.8	29788.7	0.161598	2332.35	8225.04	2325.25	8211.28
9.23	-3.44	16.33	66.22	19.17	8.6	5866.73	17256.8	5859.63	17242.2	0.339843	1421.42	5062.82	1413.61	5048.2	0.280023	-3.55	152.22	-10.65	138.46	-0.0769175	112.18	689.72	105.08	675.1	0.155651	200.93	1071.56	193.12	1056.94	0.182716	878.98	10864.4	871.88	10850.6	0.0803529	9301.71	28876.2	9294.61	28861.6	0.322041	3700.52	23915.7	3692.71	23901.1	0.1545	4968.58	22360.9	4961.48	22347.1
-6.39	-12.9	8.52	32.68	23.43	-4.3	1347.58	5965.82	1340.48	5951.2	0.225245	1028.08	9188.24	1020.27	9173.62	0.111218	2289.04	30688.2	2281.94	30674.4	0.0743922	4747.77	38602.8	4740.67	38588.2	0.122853	496.29	8812.42	488.48	8797.8	0.055523	3246.83	17774.5	3239.73	17760.7	0.18241	1209.84	13394.5	1202.74	13379.9	0.0898917	227.2	1787.94	219.39	1773.32	0.123717	85.91	995.88	78.81	982.12
13.49	28.38	-1.42	24.94	22.72	-7.74	314.53	4722.26	307.43	4707.64	0.0653045	930.1	8034.98	922.29	8020.36	0.114994	3393.09	17795.1	3385.99	17781.3	0.190424	1237.53	14525.4	1230.43	14510.8	0.0847942	893.18	2062.28	885.37	2047.66	0.432381	20.59	291.54	13.49	277.78	0.0485636	242.82	1458.56	235.72	1443.94	0.163248	446.59	2736.52	438.78	2721.9	0.161204	839.93	15401.7	832.83	15387.9
7.1	10.32	12.78	22.36	2.84	-22.36	471.44	5104.96	464.34	5090.34	0.0912198	296.78	2061.42	288.97	2046.8	0.141181	357.84	3870	350.74	3856.24	0.0909539	1733.82	15742.3	1726.72	15727.7	0.109789	1704.71	12215.4	1696.9	12200.8	0.139081	947.85	14319.9	940.75	14306.1	0.0657585	4490.04	20431.9	4482.94	20417.3	0.219566	339.38	693.16	331.57	678.54	0.488652	4831.55	11200.6	4824.45	11186.8
-0.71	-11.18	-4.97	13.76	35.5	-3.44	1073.52	13882.1	1066.42	13867.5	0.0769008	578.65	7261.84	570.84	7247.22	0.0787668	3450.6	11712.3	3443.5	11698.5	0.294353	46.15	287.24	39.05	272.62	0.14324	4434.66	38743	4426.85	38728.4	0.114305	961.34	3644.68	954.24	3630.92	0.262809	1015.3	8077.98	1008.2	8063.36	0.125035	209.45	4290.54	201.64	4275.92	0.0471571	124.96	1714.84	117.86	1701.08
7.1	29.24	-10.65	12.9	8.52	-17.2	119.99	1069.84	112.89	1055.22	0.106982	341.51	8280.94	333.7	8266.32	0.0403686	610.6	5096.36	603.5	5082.6	0.118738	63.9	1107.68	56.8	1093.06	0.0519642	594.98	7663.46	587.17	7648.84	0.0767659	1056.48	24244.3	1049.38	24230.5	0.0433082	1501.65	12993.7	1494.55	12979.1	0.115151	1075.65	5411.98	1067.84	5397.36	0.197845	662.43	7192.18	655.33	7178.42
14.91	19.78	-7.81	26.66	-4.26	0	592.85	6895.48	585.75	6880.86	0.0851274	3465.51	16712.4	3457.7	16697.8	0.207075	1508.04	15349.3	1500.94	15335.5	0.0978733	329.44	4736.02	322.34	4721.4	0.0682721	109.34	1255.6	101.53	1240.98	0.0818144	14.2	456.66	7.1	442.9	0.0160307	2837.16	17538	2830.06	17523.4	0.161502	1638.68	9399.8	1630.87	9385.18	0.173771	1628.03	6883.44	1620.93	6869.68
21.3	25.8	4.26	59.34	15.62	6.02	411.8	5107.54	404.7	5092.92	0.0794633	1411.48	10623.6	1403.67	10609	0.13231	167.56	3114.92	160.46	3101.16	0.0517419	235.01	2821.66	227.91	2807.04	0.0811923	48.28	2074.32	40.47	2059.7	0.0196485	850.58	8641.28	843.48	8627.52	0.0977662	352.16	1720.86	345.06	1706.24	0.202234	1967.41	14423.1	1959.6	14408.5	0.136003	178.21	2967	171.11	2953.24
7.81	28.38	-8.52	-6.02	11.36	5.16	1666.37	18091	1659.27	18076.4	0.0917922	7085.09	70426.3	7077.28	70411.7	0.100513	457.24	6603.08	450.14	6589.32	0.0683136	73.84	2096.68	66.74	2082.06	0.0320548	3488.23	16218.7	3480.42	16204.1	0.214787	4296.92	36251.6	4289.82	36237.8	0.11838	17652.7	69723.6	17645.6	69709	0.253132	126.38	1474.04	118.57	1459.42	0.0812446	2423.94	15867.9	2416.84	15854.1
-9.23	-12.04	-9.23	22.36	17.04	9.46	71	1740.64	63.9	1726.02	0.0370216	188.15	2341.78	180.34	2327.16	0.0774936	3089.21	10812.8	3082.11	10799	0.285406	1141.68	13740.2	1134.58	13725.6	0.0826617	785.26	8518.3	777.45	8503.68	0.0914251	63.19	476.44	56.09	462.68	0.121228	2012.85	11115.5	2005.75	11100.9	0.180684	1046.54	9635.44	1038.73	9620.82	0.107967	420.32	1512.74	413.22	1498.98
17.75	3.44	-8.52	48.16	23.43	18.92	515.46	6022.58	508.36	6007.96	0.0846144	724.91	9643.18	717.1	9628.56	0.0744763	473.57	8180.32	466.47	8166.56	0.0571195	5459.9	20828.3	5452.8	20813.7	0.261982	411.09	6039.78	403.28	6025.16	0.0669327	15.62	505.68	8.52	491.92	0.0173199	1039.44	6291.76	1032.34	6277.14	0.16446	1646.49	8778.02	1638.68	8763.4	0.186991	1051.51	9989.76	1044.41	9976
7.1	12.04	11.36	29.24	15.62	16.34	3770.81	26321.2	3763.71	26306.6	0.143071	127.8	1450.82	119.99	1436.2	0.0835469	2029.89	12930.1	2022.79	12916.3	0.156607	788.81	11883.5	781.71	11868.9	0.0658622	3772.94	11399.3	3765.13	11384.7	0.330719	204.48	4192.5	197.38	4178.74	0.0472343	440.91	4851.26	433.81	4836.64	0.0896924	353.58	2076.04	345.77	2061.42	0.167734	1358.94	8738.46	1351.84	8724.7
16.33	13.76	-11.36	43	11.36	4.3	934.36	8798.66	927.26	8784.04	0.105562	1401.54	14492.7	1393.73	14478.1	0.0962648	8659.87	29746.5	8652.77	29732.7	0.291018	4065.46	18073.8	4058.36	18059.2	0.224726	3384.57	21254.9	3376.76	21240.3	0.158979	1468.28	15769.8	1461.18	15756	0.0927378	56.8	1870.5	49.7	1855.88	0.0267797	340.8	2500.88	332.99	2486.26	0.133932	2294.01	10062.9	2286.91	10049.1
-10.65	5.16	-12.78	30.1	-2.84	-15.48	6937.41	38728.4	6930.31	38713.8	0.179014	6546.91	34348.4	6539.1	34333.8	0.190457	24.14	158.24	17.04	144.48	0.11794	461.5	8588.82	454.4	8574.2	0.0529962	321.63	4059.2	313.82	4044.58	0.0775903	620.54	5316.52	613.44	5302.76	0.115683	1047.25	5251.16	1040.15	5236.54	0.198633	1752.28	17005.6	1744.47	16991	0.10267	636.16	5387.04	629.06	5373.28
18.46	10.32	-7.1	43	15.62	24.08	347.19	4288.82	340.09	4274.2	0.0795681	853.42	4642.28	845.61	4627.66	0.18273	5621.07	30307.3	5613.97	30293.5	0.185319	804.43	10054.3	797.33	10039.7	0.0794179	886.08	7333.22	878.27	7318.6	0.120005	1535.73	11831.9	1528.63	11818.1	0.129346	2984.84	16474.2	2977.74	16459.6	0.180912	4348.04	20641.7	4340.23	20627.1	0.210414	196.67	520.3	189.57	506.54
12.78	-4.3	22.01	31.82	-0.71	-12.9	6089.67	24121.3	6082.57	24106.7	0.252319	10926.2	34329.5	10918.4	34314.9	0.318182	-42.6	128.14	-49.7	114.38	-0.434517	591.43	4539.08	584.33	4524.46	0.129149	600.66	14751.6	592.85	14737	0.0402287	773.9	11329.6	766.8	11315.8	0.0677634	937.2	3912.14	930.1	3897.52	0.238639	3060.1	19078.2	3052.29	19063.6	0.160111	2629.13	13462.4	2622.03	13448.6
-6.39	-15.48	2.84	27.52	22.72	1.72	6945.93	15792.2	6938.83	15777.6	0.439791	2473.64	11545.5	2465.83	11530.9	0.213846	105.08	1116.28	97.98	1102.52	0.0888691	240.69	7127.68	233.59	7113.06	0.0328396	1529.34	14869.4	1521.53	14854.8	0.102427	933.65	11503.4	926.55	11489.6	0.0806422	5216.37	38136.7	5209.27	38122.1	0.136647	3807.02	24847.1	3799.21	24832.5	0.152994	196.67	2331.46	189.57	2317.7
11.36	12.9	2.13	26.66	16.33	-17.2	626.22	4978.54	619.12	4963.92	0.124724	1627.32	12800.2	1619.51	12785.6	0.126667	758.28	6943.64	751.18	6929.88	0.108397	142	5837.68	134.9	5823.06	0.0231665	1217.65	11555	1209.84	11540.4	0.104835	48.28	774.86	41.18	761.1	0.0541059	871.17	13127	864.07	13112.4	0.0658973	322.34	3298.96	314.53	3284.34	0.0957666	1138.13	8885.52	1131.03	8871.76
13.49	12.04	1.42	10.32	-21.3	2.58	691.54	6071.6	684.44	6056.98	0.113	323.05	3094.28	315.24	3079.66	0.102362	8073.41	37772.1	8066.31	37758.3	0.21363	3501.72	18167.5	3494.62	18152.9	0.19251	4156.34	49715.7	4148.53	49701.1	0.0834696	2049.77	19594.2	2042.67	19580.4	0.104322	1396.57	22409.9	1389.47	22395.3	0.062043	634.03	4543.38	626.22	4528.76	0.138276	1467.57	10959.8	1460.47	10946
0	-19.78	2.13	-1.72	2.84	-21.5	2475.77	28257.9	2468.67	28243.3	0.0874073	864.07	10944.4	856.26	10929.8	0.0783419	1911.32	13473.6	1904.22	13459.8	0.141474	1141.68	8769.42	1134.58	8754.8	0.129595	269.8	5346.62	261.99	5332	0.0491354	298.2	8587.1	291.1	8573.34	0.0339541	293.23	1314.94	286.13	1300.32	0.220046	2617.06	16290.1	2609.25	16275.5	0.160318	489.9	3657.58	482.8	3643.82
-1.42	21.5	9.94	21.5	-14.2	-4.3	3781.46	12623.1	3774.36	12608.5	0.299351	1706.13	10443.8	1698.32	10429.2	0.162843	6115.23	30978.1	6108.13	30964.3	0.197263	374.88	4616.48	367.78	4601.86	0.0799199	264.83	3679.08	257.02	3664.46	0.0701386	73.13	473.86	66.03	460.1	0.143512	5725.44	26463.9	5718.34	26449.3	0.2162	1822.57	14239.9	1814.76	14225.3	0.127573	2607.12	20898.9	2600.02	20885.1
-13.49	-6.88	1.42	-25.8	16.33	13.76	1113.99	6230.7	1106.89	6216.08	0.178069	790.94	8791.78	783.13	8777.16	0.0892236	9.94	128.14	2.84	114.38	0.0248295	5946.25	29521.2	5939.15	29506.6	0.201282	200.93	3156.2	193.12	3141.58	0.0614723	2442.4	21807.9	2435.3	21794.1	0.111741	3051.58	20086.2	3044.48	20071.6	0.151681	2073.91	13496.8	2066.1	13482.2	0.153247	209.45	603.72	202.35	589.96
-17.04	-0.86	-8.52	10.32	12.07	24.94	675.92	10388.8	668.82	10374.2	0.0644697	514.75	5199.56	506.94	5184.94	0.0977716	12.07	356.9	4.97	343.14	0.0144839	156.2	2086.36	149.1	2071.74	0.0719685	469.31	7371.06	461.5	7356.44	0.0627341	172.53	3454.62	165.43	3440.86	0.0480781	2242.89	10439.5	2235.79	10424.9	0.214467	5859.63	29781.8	5851.82	29767.2	0.196586	19.88	531.48	12.78	517.72
-19.88	-4.3	29.82	-6.02	10.65	56.76	5151.76	23400.6	5144.66	23386	0.219989	1663.53	16976.4	1655.72	16961.8	0.0976148	580.07	3646.4	572.97	3632.64	0.157728	979.8	5910.78	972.7	5896.16	0.164972	836.38	5306.2	828.57	5291.58	0.156583	421.03	9697.36	413.93	9683.6	0.0427455	2027.05	11059.6	2019.95	11045	0.182884	4734.28	16570.5	4726.47	16555.9	0.285486	1559.87	13440.9	1552.77	13427.1
-14.2	11.18	24.85	-4.3	7.1	42.14	563.03	8053.04	555.93	8038.42	0.0691591	957.08	4750.64	949.27	4736.02	0.200436	1772.16	22787.4	1765.06	22773.6	0.0775045	2713.62	21314.2	2706.52	21299.6	0.127069	4047	19034.4	4039.19	19019.8	0.212368	620.54	9980.3	613.44	9966.54	0.0615499	4408.39	31922.3	4401.29	31907.7	0.137938	1805.53	5814.46	1797.72	5799.84	0.30996	145.55	837.64	138.45	823.88
-9.23	-9.46	38.34	44.72	0	47.3	536.76	5592.58	529.66	5577.96	0.0949559	85.91	1095.64	78.1	1081.02	0.0722466	66.74	457.52	59.64	443.76	0.134397	2794.56	16757.1	2787.46	16742.5	0.16649	2742.02	15207.4	2734.21	15192.8	0.179968	1062.87	4681.84	1055.77	4668.08	0.226168	2479.32	13215.6	2472.22	13201	0.187275	3203.52	11561.8	3195.71	11547.2	0.276752	316.66	2838	309.56	2824.24
16.33	12.9	41.89	64.5	4.97	17.2	19.17	1195.4	12.07	1180.78	0.0102221	6913.27	28386.9	6905.46	28372.3	0.243388	3952.57	25055.2	3945.47	25041.4	0.157558	1596.79	7276.46	1589.69	7261.84	0.21891	1850.97	10553.9	1843.16	10539.3	0.174885	1464.73	19095.4	1457.63	19081.6	0.0763891	1625.9	7712.48	1618.8	7697.86	0.210292	777.45	6229.84	769.64	6215.22	0.123831	238.56	671.66	231.46	657.9
6.39	5.16	27.69	37.84	7.1	39.56	547.41	6329.6	540.31	6314.98	0.08556	2693.74	11049.3	2685.93	11034.7	0.243408	1196.35	8576.78	1189.25	8563.02	0.138882	3005.43	19135.9	2998.33	19121.3	0.156806	921.58	10842	913.77	10827.4	0.0843944	439.49	3267.14	432.39	3253.38	0.132905	8806.13	26081.2	8799.03	26066.6	0.33756	7721.96	26178.4	7714.15	26163.8	0.294841	353.58	3358.3	346.48	3344.54
5.68	28.38	9.94	2.58	27.69	31.82	2362.17	8196.66	2355.07	8182.04	0.287834	666.69	5364.68	658.88	5350.06	0.123154	6249.42	24384.4	6242.32	24370.6	0.256141	1648.62	18232	1641.52	18217.4	0.0901074	195.25	5651.92	187.44	5637.3	0.03325	3267.42	17240.4	3260.32	17226.6	0.18926	100.11	723.26	93.01	708.64	0.131251	1080.62	5780.06	1072.81	5765.44	0.186076	112.18	964.92	105.08	951.16
-2.13	-8.6	-2.13	7.74	44.73	50.74	257.02	3054.72	249.92	3040.1	0.0822078	418.9	5104.1	411.09	5089.48	0.0807725	729.88	10437	722.78	10423.2	0.0693431	3488.94	32025.5	3481.84	32010.9	0.108771	796.62	7109.62	788.81	7095	0.111178	85.91	909.02	78.81	895.26	0.0880303	9.23	363.78	2.13	349.16	0.00610036	957.79	5192.68	949.98	5178.06	0.183463	982.64	16007.2	975.54	15993.4
-3.55	11.18	28.4	0.86	24.14	16.34	1.42	408.5	-5.68	393.88	-0.0144206	931.52	7210.24	923.71	7195.62	0.128371	2030.6	12426.1	2023.5	12412.3	0.163023	2268.45	16252.3	2261.35	16237.7	0.139266	196.67	4044.58	188.86	4029.96	0.046864	3944.05	14708.6	3936.95	14694.8	0.267914	212.29	5626.98	205.19	5612.36	0.0365604	619.83	3735.84	612.02	3721.22	0.164468	84.49	1627.12	77.39	1613.36
-12.78	6.88	19.88	18.92	36.92	-15.48	501.97	5465.3	494.87	5450.68	0.0907905	1401.54	13109	1393.73	13094.4	0.106437	6128.01	22905.2	6120.91	22891.4	0.267389	794.49	9767.02	787.39	9752.4	0.0807381	394.05	7701.3	386.24	7686.68	0.050248	712.84	18534.7	705.74	18520.9	0.038105	1495.97	15159.2	1488.87	15144.6	0.0983104	389.79	2383.06	381.98	2368.44	0.161279	204.48	1293.44	197.38	1279.68
-22.01	6.88	12.07	42.14	26.27	-3.44	157.62	1938.44	150.52	1923.82	0.0782402	61.06	2498.3	53.25	2483.68	0.02144	407.54	4081.56	400.44	4067.8	0.0984414	867.62	4499.52	860.52	4484.9	0.19187	3025.31	32106.4	3017.5	32091.8	0.0940272	97.98	724.98	90.88	711.22	0.12778	2834.32	12853.6	2827.22	12839	0.220206	197.38	1377.72	189.57	1363.1	0.139073	2814.44	20535.1	2807.34	20521.3
-20.59	-8.6	41.89	28.38	14.91	-2.58	2205.26	10936.6	2198.16	10922	0.20126	7618.3	27945.7	7610.49	27931.1	0.272474	438.78	2382.2	431.68	2368.44	0.182263	749.76	7428.68	742.66	7414.06	0.100169	1371.01	8332.54	1363.2	8317.92	0.163887	2138.52	16471.6	2131.42	16457.8	0.129508	893.18	4488.34	886.08	4473.72	0.198063	681.6	3691.12	673.79	3676.5	0.183269	3461.96	16475	3454.86	16461.2
21.3	18.06	14.91	14.62	7.81	10.32	243.53	3066.76	236.43	3052.14	0.0774637	609.89	10572	602.08	10557.4	0.0570293	353.58	6616.84	346.48	6603.08	0.0524725	92.3	2532.7	85.2	2518.08	0.0338353	1097.66	11599.7	1089.85	11585.1	0.0940736	630.48	9780.78	623.38	9767.02	0.063825	-37.63	1145.52	-44.73	1130.9	-0.0395526	146.97	1439.64	139.16	1425.02	0.0976548	1182.86	5451.54	1175.76	5437.78
7.1	-19.78	4.26	22.36	22.72	-1.72	61.77	572.76	54.67	558.14	0.0979503	-24.14	374.1	-31.95	359.48	-0.0888784	156.91	2285.88	149.81	2272.12	0.065934	1314.92	4374.82	1307.82	4360.2	0.299945	2488.55	10295.1	2480.74	10280.5	0.241306	2607.83	10387.9	2600.73	10374.1	0.250694	817.92	10768.1	810.82	10753.5	0.0754007	294.65	514.28	286.84	499.66	0.57407	3860.98	11415.6	3853.88	11401.8
17.04	6.88	10.65	-13.76	-1.42	12.04	960.63	6271.12	953.53	6256.5	0.152406	5167.38	25910.1	5159.57	25895.5	0.199246	4525.54	20957.3	4518.44	20943.5	0.215744	1963.15	10034.5	1956.05	10019.9	0.195217	1206.29	13026.4	1198.48	13011.8	0.0921073	2852.07	15224.6	2844.97	15210.8	0.187036	2188.93	12083.9	2181.83	12069.3	0.180775	215.13	530.62	207.32	516	0.401783	534.63	6339.06	527.53	6325.3
0.71	14.62	8.52	0.86	9.94	6.88	1166.53	9933	1159.43	9918.38	0.116897	888.92	6036.34	881.11	6021.72	0.146322	715.68	11225.6	708.58	11211.8	0.0631993	3247.54	20886.8	3240.44	20872.2	0.155252	1829.67	12731.4	1821.86	12716.8	0.143264	1555.61	11534.3	1548.51	11520.5	0.134413	2724.27	24557.3	2717.17	24542.7	0.110712	114.31	290.68	106.5	276.06	0.385786	4292.66	8815	4285.56	8801.24
-2.13	9.46	-6.39	0.86	22.72	12.04	6419.11	49671.9	6412.01	49657.3	0.129125	15.62	859.14	7.81	844.52	0.00924786	3009.69	25176.5	3002.59	25162.7	0.119327	935.78	9118.58	928.68	9103.96	0.102008	788.1	7310.86	780.29	7296.24	0.106944	5405.23	35173.1	5398.13	35159.3	0.153533	21170.1	67860.9	21163	67846.3	0.311926	3520.89	16117.3	3513.08	16102.7	0.218167	1602.47	5903.04	1595.37	5889.28
-7.81	-6.02	18.46	14.62	24.14	15.48	794.49	9317.24	787.39	9302.62	0.0846417	3070.75	11186	3062.94	11171.4	0.274177	81.65	1210.88	74.55	1197.12	0.0622745	194.54	6906.66	187.44	6892.04	0.0271966	257.73	6887.74	249.92	6873.12	0.0363619	234.3	5673.42	227.2	5659.66	0.0401438	711.42	7944.68	704.32	7930.06	0.0888165	1116.12	6049.24	1108.31	6034.62	0.183659	499.13	5029.28	492.03	5015.52
0	0.86	14.2	6.02	9.94	-17.2	726.33	4131.44	719.23	4116.82	0.174705	1059.32	7162.94	1051.51	7148.32	0.147099	281.16	8621.5	274.06	8607.74	0.0318388	102.24	3096.86	95.14	3082.24	0.0308672	157.62	2431.22	149.81	2416.6	0.0619921	1915.58	13551.9	1908.48	13538.1	0.140971	1742.34	6964.28	1735.24	6949.66	0.249687	3634.49	11070.8	3626.68	11056.2	0.328023	427.42	1610.78	420.32	1597.02
-14.2	-5.16	11.36	18.06	22.01	38.7	710	8723.84	702.9	8709.22	0.0807076	1669.21	12564.6	1661.4	12550	0.132383	3120.45	18987.9	3113.35	18974.1	0.164084	1104.05	8209.56	1096.95	8194.94	0.133857	275.48	1668.4	267.67	1653.78	0.161853	991.87	5652.78	984.77	5639.02	0.174635	624.8	7721.08	617.7	7706.46	0.0801535	259.15	2490.56	251.34	2475.94	0.101513	1596.79	9210.6	1589.69	9196.84
17.75	38.7	25.56	36.98	14.2	6.88	577.94	11073.4	570.84	11058.8	0.0516187	1298.59	14781.7	1290.78	14767.1	0.0874093	247.79	5442.94	240.69	5429.18	0.0443327	1314.21	14090.2	1307.11	14075.6	0.0928637	528.95	3628.34	521.14	3613.72	0.144212	4245.09	26561.1	4237.99	26547.3	0.159639	1311.37	18865	1304.27	18850.4	0.0691906	1075.65	10774.1	1067.84	10759.5	0.0992464	3292.27	13902.8	3285.17	13889
26.27	1.72	19.17	12.04	24.14	24.08	3127.55	16725.3	3120.45	16710.7	0.186734	776.03	5306.2	768.22	5291.58	0.145178	6061.27	34830.9	6054.17	34817.1	0.173885	1155.17	8867.46	1148.07	8852.84	0.129684	1119.67	11572.2	1111.86	11557.6	0.0962018	1216.94	14231.3	1209.84	14217.5	0.0850949	6239.48	32833.1	6232.38	32818.5	0.189905	4355.14	27058.2	4347.33	27043.6	0.160753	1021.69	9754.12	1014.59	9740.36
14.2	-25.8	0.71	-3.44	14.2	18.06	1333.38	10448.1	1326.28	10433.5	0.127118	3842.52	16940.3	3834.71	16925.7	0.226562	1943.27	12843.2	1936.17	12829.4	0.150916	55.38	194.36	48.28	179.74	0.26861	1122.51	11448.3	1114.7	11433.7	0.0974927	2984.84	8402.2	2977.74	8388.44	0.354981	2903.9	14814.4	2896.8	14799.8	0.195733	510.49	2871.54	502.68	2856.92	0.175952	652.49	5046.48	645.39	5032.72
17.04	0.86	9.23	27.52	12.78	5.16	2193.19	17525.1	2186.09	17510.5	0.124845	2084.56	23184.7	2076.75	23170.1	0.0896307	47.57	1128.32	40.47	1114.56	0.0363103	829.99	14049.8	822.89	14035.2	0.0586305	62.48	390.44	54.67	375.82	0.145469	1664.24	10991.7	1657.14	10977.9	0.150952	3591.18	24407.7	3584.08	24393.1	0.14693	643.26	4709.36	635.45	4694.74	0.135354	506.94	4677.54	499.84	4663.78
18.46	-33.54	12.07	28.38	24.85	58.48	210.16	2833.7	203.06	2819.08	0.0720306	771.06	2231.7	763.25	2217.08	0.344259	25.56	369.8	18.46	356.04	0.0518481	8441.19	58455.1	8434.09	58440.5	0.144319	1349	4788.48	1341.19	4773.86	0.280945	4.97	301.86	-2.13	288.1	-0.00739327	2512.69	19565.9	2505.59	19551.3	0.128155	793.78	3845.06	785.97	3830.44	0.205191	22.01	117.82	14.91	104.06
-5.68	-23.22	2.84	10.32	2.84	14.62	499.84	5425.74	492.74	5411.12	0.0910606	309.56	4000.72	301.75	3986.1	0.0757006	8059.92	41311.8	8052.82	41298	0.194993	1659.27	12457.1	1652.17	12442.5	0.132785	690.83	6831.84	683.02	6817.22	0.10019	37.63	368.08	30.53	354.32	0.086165	1434.2	7113.06	1427.1	7098.44	0.201044	465.05	2954.96	457.24	2940.34	0.155506	1711.1	8870.04	1704	8856.28
-10.65	9.46	3.55	1.72	-4.26	8.6	4348.04	20618.5	4340.94	20603.9	0.210686	1628.74	7726.24	1620.93	7711.62	0.210193	1280.84	6130.94	1273.74	6117.18	0.208223	1803.4	18518.4	1796.3	18503.8	0.0970775	2151.3	22994.7	2143.49	22980.1	0.093276	1175.05	6646.08	1167.95	6632.32	0.1761	126.38	2529.26	119.28	2514.64	0.0474342	291.81	2188.7	284	2174.08	0.13063	558.06	2643.64	550.96	2629.88
-4.26	8.6	-10.65	-7.74	13.49	6.88	1068.55	8171.72	1061.45	8157.1	0.130126	203.77	2346.94	195.96	2332.32	0.0840193	1868.01	17130.3	1860.91	17116.5	0.10872	342.22	3410.76	335.12	3396.14	0.0986767	501.26	10327.7	493.45	10313.1	0.047847	8934.64	49493.9	8927.54	49480.1	0.180427	844.19	5335.44	837.09	5320.82	0.157323	994.71	8699.76	986.9	8685.14	0.113631	6840.85	65778	6833.75	65764.2
-19.88	-3.44	-11.36	21.5	1.42	-6.02	1900.67	12283.4	1893.57	12268.8	0.154341	2915.97	12873.3	2908.16	12858.7	0.226163	4414.78	14067	4407.68	14053.2	0.313642	227.91	1538.54	220.81	1523.92	0.144896	486.35	12173.3	478.54	12158.7	0.0393579	1052.93	10682.9	1045.83	10669.1	0.0980238	9139.12	38215.8	9132.02	38201.2	0.239051	2846.39	9536.54	2838.58	9521.92	0.29811	242.11	2770.92	235.01	2757.16
14.2	5.16	14.2	-0.86	2.13	-0.86	656.75	5511.74	649.65	5497.12	0.11818	726.33	3618.02	718.52	3603.4	0.199401	251.34	1306.34	244.24	1292.58	0.188955	736.98	9280.26	729.88	9265.64	0.0787728	425.29	3955.14	417.48	3940.52	0.105945	3652.95	19903.8	3645.85	19890	0.1833	1036.6	6417.32	1029.5	6402.7	0.160792	1015.3	5975.28	1007.49	5960.66	0.169023	5854.66	19858.3	5847.56	19844.5
-7.81	-6.02	7.81	-17.2	3.55	-1.72	83.78	1095.64	76.68	1081.02	0.070933	8569.7	46190.6	8561.89	46176	0.185419	320.21	5141.94	313.11	5128.18	0.0610567	250.63	3938.8	243.53	3924.18	0.0620588	644.68	7063.18	636.87	7048.56	0.0903546	1814.76	14450.6	1807.66	14436.8	0.125212	2209.52	16814.7	2202.42	16800.1	0.131096	321.63	3216.4	313.82	3201.78	0.0980142	1378.82	11549.8	1371.72	11536
3.55	31.82	3.55	-5.16	24.85	13.76	647.52	4221.74	640.42	4207.12	0.152223	6485.85	43615.8	6478.04	43601.2	0.148575	34.08	542.66	26.98	528.9	0.0510115	2272.71	26345.2	2265.61	26330.6	0.0860448	1464.73	17883.7	1456.92	17869.1	0.081533	697.93	9200.28	690.83	9186.52	0.0752004	369.2	1944.46	362.1	1929.84	0.187632	688.7	3746.16	680.89	3731.54	0.182469	815.79	9986.32	808.69	9972.56
22.01	13.76	-20.59	0.86	3.55	-4.3	116.44	1394.92	109.34	1380.3	0.0792147	36.92	1474.9	29.11	1460.28	0.0199345	3127.55	7304.84	3120.45	7291.08	0.427982	2639.07	20828.3	2631.97	20813.7	0.126454	1381.66	13434.9	1373.85	13420.3	0.102371	138.45	1969.4	131.35	1955.64	0.0671647	1505.91	10280.4	1498.81	10265.8	0.146001	655.33	7228.3	647.52	7213.68	0.0897628	1875.11	10576.3	1868.01	10562.5
10.65	24.94	-1.42	7.74	30.53	19.78	119.28	743.04	112.18	728.42	0.154005	3111.22	12779.6	3103.41	12765	0.243119	35.5	973.52	28.4	959.76	0.0295907	465.05	9360.24	457.95	9345.62	0.0490016	679.47	5100.66	671.66	5086.04	0.13206	1784.94	44020	1777.84	44006.2	0.0403997	8049.98	35688.3	8042.88	35673.7	0.225457	289.68	620.92	281.87	606.3	0.464902	2614.22	10575.4	2607.12	10561.6
24.14	35.26	3.55	12.04	6.39	30.1	-31.95	462.68	-39.05	448.06	-0.0871535	12239.7	59450.1	12231.9	59435.5	0.205801	1030.21	7902.54	1023.11	7888.78	0.129692	680.89	10324.3	673.79	10309.7	0.0653551	142.71	2131.94	134.9	2117.32	0.0637126	4045.58	12791.6	4038.48	12777.8	0.316053	6448.22	19427.4	6441.12	19412.8	0.331798	33.37	1465.44	25.56	1450.82	0.0176176	298.91	1416.42	291.81	1402.66
11.36	48.16	-8.52	4.3	19.88	8.6	393.34	5028.42	386.24	5013.8	0.0770354	5231.28	32846	5223.47	32831.4	0.1591	1525.08	10414.6	1517.98	10400.8	0.145948	7634.63	33945.1	7627.53	33930.5	0.224799	181.76	3325.62	173.95	3311	0.052537	112.18	3290.36	105.08	3276.6	0.0320698	19.88	1034.58	12.78	1019.96	0.0125299	2456.6	13478.8	2448.79	13464.2	0.181874	113.6	1244.42	106.5	1230.66
14.2	24.94	-4.26	16.34	9.94	12.04	7574.99	32445.2	7567.89	32430.6	0.233357	1366.04	14221	1358.23	14206.4	0.095607	616.28	3245.64	609.18	3231.88	0.188491	87.33	1208.3	80.23	1193.68	0.0672123	115.73	1634.86	107.92	1620.24	0.0666074	3516.63	21792.4	3509.53	21778.6	0.161146	480.67	2379.62	473.57	2365	0.200241	9009.9	28956.2	9002.09	28941.6	0.311043	492.74	2576.56	485.64	2562.8
12.78	6.02	-4.97	49.02	23.43	9.46	1842.45	10826.5	1835.35	10811.9	0.169753	796.62	7449.32	788.81	7434.7	0.106098	1667.08	9582.98	1659.98	9569.22	0.173471	4796.76	31464.8	4789.66	31450.2	0.152294	953.53	6125.78	945.72	6111.16	0.154753	92.3	743.9	85.2	730.14	0.11669	293.23	3771.1	286.13	3756.48	0.0761697	392.63	2905.94	384.82	2891.32	0.133095	3079.98	17843.3	3072.88	17829.5
1.42	15.48	22.72	11.18	3.55	-5.16	16540.9	74442.5	16533.8	74427.9	0.222145	298.91	8377.26	291.1	8362.64	0.0348096	667.4	8636.98	660.3	8623.22	0.0765723	1254.57	7991.12	1247.47	7976.5	0.156393	285.42	4333.54	277.61	4318.92	0.0642776	101.53	775.72	94.43	761.96	0.12393	5860.34	41771.9	5853.24	41757.3	0.140173	2711.49	8947.44	2703.68	8932.82	0.302668	338.67	3843.34	331.57	3829.58
-5.68	-5.16	2.84	43.86	30.53	36.98	-10.65	405.06	-17.75	390.44	-0.0454615	49.7	770.56	41.89	755.94	0.0554145	1723.88	8197.52	1716.78	8183.76	0.209779	407.54	3188.02	400.44	3173.4	0.126186	345.77	2938.62	337.96	2924	0.115581	1202.74	5440.36	1195.64	5426.6	0.220329	2401.93	11988.4	2394.83	11973.8	0.200006	1171.5	6894.62	1163.69	6880	0.169141	2274.13	9979.44	2267.03	9965.68
21.3	-2.58	-5.68	7.74	10.65	36.12	295.36	9934.72	288.26	9920.1	0.0290582	604.92	3476.98	597.11	3462.36	0.172458	7323.65	50051.1	7316.55	50037.3	0.146222	1921.26	18097	1914.16	18082.4	0.105858	253.47	2239.44	245.66	2224.82	0.110418	1375.98	11217	1368.88	11203.2	0.122186	2103.73	14874.6	2096.63	14860	0.141092	3193.58	26078.6	3185.77	26064	0.122229	10029.5	43950.3	10022.4	43936.5
4.26	5.16	16.33	11.18	35.5	50.74	1821.86	13223.4	1814.76	13208.8	0.13739	-52.54	377.54	-60.35	362.92	-0.16629	2213.78	9901.18	2206.68	9887.42	0.223181	122.83	1584.98	115.73	1570.36	0.0736965	3037.38	13406.5	3029.57	13391.9	0.226224	2437.43	14884	2430.33	14870.2	0.163436	707.16	4962.2	700.06	4947.58	0.141495	278.32	1431.9	270.51	1417.28	0.190866	352.87	3137.28	345.77	3123.52
23.43	-1.72	-7.81	14.62	-6.39	19.78	-2.13	185.76	-9.23	171.14	-0.0539325	2171.89	20065.5	2164.08	20050.9	0.107929	31.95	378.4	24.85	364.64	0.0681494	1002.52	7027.92	995.42	7013.3	0.141933	774.61	9705.1	766.8	9690.48	0.0791292	2360.75	13601.8	2353.65	13588	0.173215	1243.92	6750.14	1236.82	6735.52	0.183627	90.17	1741.5	82.36	1726.88	0.0476929	1035.89	3215.54	1028.79	3201.78
11.36	-15.48	19.88	16.34	-13.49	10.32	4142.85	21414	4135.75	21399.4	0.193265	903.83	15679.5	896.02	15664.9	0.0571993	455.11	4493.5	448.01	4479.74	0.100008	1104.05	11622	1096.95	11607.4	0.0945045	158.33	3082.24	150.52	3067.62	0.0490674	1582.59	12359.1	1575.49	12345.3	0.127618	651.78	9939.88	644.68	9925.26	0.0649535	720.65	3437.42	712.84	3422.8	0.208262	873.3	6697.68	866.2	6683.92
21.3	12.04	11.36	15.48	-12.07	23.22	1260.25	6893.76	1253.15	6879.14	0.182167	261.99	3069.34	254.18	3054.72	0.0832089	2792.43	12028	2785.33	12014.2	0.231836	112.18	2814.78	105.08	2800.16	0.0375264	34.79	523.74	26.98	509.12	0.0529934	908.09	6720.9	900.99	6707.14	0.134333	398.31	4253.56	391.21	4238.94	0.0922896	14658.7	77651.1	14650.9	77636.5	0.188711	426	2745.12	418.9	2731.36
-13.49	9.46	17.75	12.9	-7.1	20.64	620.54	6231.56	613.44	6216.94	0.0986723	961.34	5884.12	953.53	5869.5	0.162455	955.66	8263.74	948.56	8249.98	0.114977	1936.88	12955.9	1929.78	12941.3	0.149118	2346.55	16242.8	2338.74	16228.2	0.144116	223.65	1484.36	216.55	1470.6	0.147253	2058.29	18871	2051.19	18856.4	0.10878	1752.99	9072.14	1745.18	9057.52	0.192677	2242.18	7199.06	2235.08	7185.3
-12.78	-10.32	28.4	24.94	17.75	11.18	1265.93	10925.4	1258.83	10910.8	0.115375	11501.3	47023.9	11493.5	47009.3	0.244494	78.1	747.34	71	733.58	0.0967856	763.25	4425.56	756.15	4410.94	0.171426	2612.8	25732.1	2604.99	25717.5	0.101293	1547.8	17709.1	1540.7	17695.3	0.0870681	478.54	6095.68	471.44	6081.06	0.077526	2650.43	27684.3	2642.62	27669.7	0.095506	3459.12	12152.7	3452.02	12138.9
4.97	3.44	34.79	40.42	0.71	18.92	2075.33	18955.3	2068.23	18940.7	0.109195	238.56	2499.16	230.75	2484.54	0.0928743	778.16	14259.7	771.06	14245.9	0.0541249	63.19	1001.9	56.09	987.28	0.0568127	925.84	6003.66	918.03	5989.04	0.153285	11137.1	101141	11130	101127	0.110059	4453.12	27575	4446.02	27560.4	0.161319	1407.93	9656.08	1400.12	9641.46	0.145219	-12.78	201.24	-19.88	187.48
2.13	-2.58	52.54	16.34	1.42	-19.78	2628.42	17427	2621.32	17412.4	0.150543	26.98	2660.84	19.17	2646.22	0.0072443	743.37	8815	736.27	8801.24	0.0836553	478.54	4998.32	471.44	4983.7	0.0945964	271.22	2348.66	263.41	2334.04	0.112856	166.14	1572.94	159.04	1559.18	0.102002	184.6	921.92	177.5	907.3	0.195635	3386.7	8422.84	3378.89	8408.22	0.401856	3207.07	13144.2	3199.97	13130.4
17.04	12.04	29.11	12.04	-1.42	18.06	5028.93	25020.8	5021.83	25006.2	0.200824	225.78	4394.6	217.97	4379.98	0.0497651	27.69	237.36	20.59	223.6	0.0920841	9068.83	57006.8	9061.73	56992.2	0.159	4889.06	23809.1	4881.25	23794.5	0.205142	254.89	1782.78	247.79	1769.02	0.140072	787.39	5497.98	780.29	5483.36	0.142301	95.14	940.84	87.33	926.22	0.0942865	752.6	5599.46	745.5	5585.7
17.75	21.5	26.98	-11.18	10.65	11.18	338.67	1805.14	331.57	1790.52	0.185181	11248.5	44430.2	11240.7	44415.6	0.25308	8205.47	44934.1	8198.37	44920.3	0.182509	2061.13	15305.4	2054.03	15290.8	0.134331	727.04	8649.88	719.23	8635.26	0.0832899	1852.39	12863.9	1845.29	12850.1	0.143601	5308.67	12414.1	5301.57	12399.5	0.427564	946.43	12922.4	938.62	12907.8	0.0727174	252.05	2555.92	244.95	2542.16
11.36	30.96	31.24	18.06	-4.97	5.16	95.14	1060.38	88.04	1045.76	0.0841876	8346.76	35094	8338.95	35079.4	0.237717	4701.62	29185.8	4694.52	29172	0.160925	469.31	2245.46	462.21	2230.84	0.207191	391.21	6506.76	383.4	6492.14	0.059056	288.26	1898.02	281.16	1884.26	0.149215	2619.9	11573.9	2612.8	11559.3	0.226035	115.02	1952.2	107.21	1937.58	0.0553319	2345.84	18963	2338.74	18949.2
10.65	24.94	45.44	43.86	-14.2	6.02	2274.13	18926	2267.03	18911.4	0.119876	146.26	2180.96	138.45	2166.34	0.0639096	5782.95	26067.5	5775.85	26053.7	0.22169	685.15	3642.96	678.05	3628.34	0.186876	2614.93	8200.1	2607.12	8185.48	0.318505	2678.12	34736.3	2671.02	34722.5	0.0769247	330.86	8915.62	323.76	8901	0.0363734	2396.96	11531.7	2389.15	11517.1	0.207444	622.67	6595.34	615.57	6581.58
9.94	3.44	19.88	-22.36	0.71	20.64	1919.84	17968	1912.74	17953.4	0.106539	450.85	4634.54	443.04	4619.92	0.0958978	1255.28	10739.7	1248.18	10725.9	0.11637	391.21	4594.98	384.11	4580.36	0.0838602	946.43	13655.1	938.62	13640.5	0.0688114	5792.18	40298.7	5785.08	40284.9	0.143604	496.29	2850.9	489.19	2836.28	0.172476	1535.73	14522	1527.92	14507.4	0.10532	6388.58	22027.2	6381.48	22013.4
-2.13	6.88	-3.55	16.34	11.36	0	115.73	3530.3	108.63	3515.68	0.0308987	-38.34	479.02	-46.15	464.4	-0.0993755	1074.23	9507.3	1067.13	9493.54	0.112406	294.65	1487.8	287.55	1473.18	0.19519	428.13	3062.46	420.32	3047.84	0.137908	2024.21	10755.2	2017.11	10741.4	0.187788	45.44	3035.8	38.34	3021.18	0.0126904	1079.2	6514.5	1071.39	6499.88	0.164832	209.45	3646.4	202.35	3632.64
14.2	1.72	31.24	-0.86	-6.39	-6.88	2388.44	12815.7	2381.34	12801.1	0.186026	222.23	2064	214.42	2049.38	0.104627	2805.92	14642.4	2798.82	14628.6	0.191325	2792.43	17869.1	2785.33	17854.5	0.156002	1369.59	9807.44	1361.78	9792.82	0.139059	2102.31	11190.3	2095.21	11176.5	0.187465	1096.24	6547.18	1089.14	6532.56	0.166725	1948.95	8915.62	1941.14	8901	0.218081	303.88	510.84	296.78	497.08
22.72	27.52	-5.68	28.38	-4.26	23.22	-22.01	251.98	-29.11	237.36	-0.122641	227.91	1908.34	220.1	1893.72	0.116226	1530.76	10921.1	1523.66	10907.3	0.139691	295.36	3557.82	288.26	3543.2	0.0813558	1632.29	5804.14	1624.48	5789.52	0.28059	6088.25	37098.7	6081.15	37084.9	0.163979	353.58	2967	346.48	2952.38	0.117356	2127.87	15109.3	2120.06	15094.7	0.140451	604.21	6529.98	597.11	6516.22
-2.13	-2.58	15.62	51.6	4.97	12.9	571.55	5721.58	564.45	5706.96	0.0989055	4847.17	22015.1	4839.36	22000.5	0.219966	556.64	3907.84	549.54	3894.08	0.141122	1263.09	6603.08	1255.99	6588.46	0.190635	174.66	1529.94	166.85	1515.32	0.110109	2526.89	7660.88	2519.79	7647.12	0.329508	1594.66	10390.5	1587.56	10375.9	0.153005	923	7101.02	915.19	7086.4	0.129147	1113.28	10089.5	1106.18	10075.7
7.81	-7.74	26.27	12.04	6.39	6.02	1709.68	11571.3	1702.58	11556.7	0.147324	6764.88	34215.1	6757.07	34200.5	0.197572	68.16	766.26	61.06	752.5	0.0811429	31.24	230.48	24.14	215.86	0.111832	219.39	4381.7	211.58	4367.08	0.0484488	-31.24	259.72	-38.34	245.96	-0.155879	6124.46	21648.8	6117.36	21634.2	0.282764	6961.55	25504.2	6953.74	25489.6	0.272807	168.98	1331.28	161.88	1317.52
8.52	-4.3	18.46	-30.1	19.17	-9.46	117.86	1300.32	110.76	1285.7	0.0861476	477.12	5877.24	469.31	5862.62	0.0800512	497.71	8004.02	490.61	7990.26	0.061401	3425.04	16260	3417.94	16245.4	0.210395	1503.78	13024.7	1495.97	13010.1	0.114985	275.48	4611.32	268.38	4597.56	0.0583744	10165.1	43361.2	10158	43346.6	0.234344	696.51	5599.46	688.7	5584.84	0.123316	97.27	1297.74	90.17	1283.98
5.68	9.46	-31.95	-10.32	31.95	35.26	2760.48	19431.7	2753.38	19417.1	0.141802	833.54	13128.8	825.73	13114.2	0.0629647	156.91	2746.84	149.81	2733.08	0.0548136	261.99	5635.58	254.89	5620.96	0.0453463	404.7	3771.1	396.89	3756.48	0.105655	1601.05	8750.5	1593.95	8736.74	0.182442	920.16	8692.88	913.06	8678.26	0.105212	635.45	10536.7	627.64	10522.1	0.0596498	2110.83	8459.82	2103.73	8446.06
7.81	-7.74	4.26	-2.58	26.98	29.24	3001.17	18447.9	2994.07	18433.3	0.162427	514.04	6232.42	506.23	6217.8	0.0814163	3922.04	24420.6	3914.94	24406.8	0.160403	54.67	10940.1	47.57	10925.5	0.00435404	825.73	5651.92	817.92	5637.3	0.145091	2502.04	13481.4	2494.94	13467.6	0.185254	2358.62	13373.9	2351.52	13359.3	0.176021	321.63	3676.5	313.82	3661.88	0.0856991	1828.25	10627.9	1821.15	10614.1
15.62	6.88	-7.1	-5.16	28.4	9.46	27.69	574.48	20.59	559.86	0.0367771	3656.5	16555.9	3648.69	16541.3	0.220581	36.92	563.3	29.82	549.54	0.0542636	404.7	4405.78	397.6	4391.16	0.0905456	2348.68	19554.7	2340.87	19540.1	0.119798	4269.94	17951.6	4262.84	17937.8	0.237645	489.9	5047.34	482.8	5032.72	0.0959322	3625.26	24141.9	3617.45	24127.3	0.149932	2137.1	9531.38	2130	9517.62
30.53	12.9	4.97	-13.76	29.11	6.02	2074.62	23373.9	2067.52	23359.3	0.0885096	262.7	8082.28	254.89	8067.66	0.031594	15.62	119.54	8.52	105.78	0.0805445	369.2	4299.14	362.1	4284.52	0.0845136	653.2	6001.08	645.39	5986.46	0.107808	3913.52	15810.2	3906.42	15796.4	0.247297	2303.24	7470.82	2296.14	7456.2	0.30795	1628.03	10930.6	1620.22	10916	0.148426	34.08	318.2	26.98	304.44
43.31	13.76	26.27	-3.44	17.04	18.06	940.04	13103	932.94	13088.4	0.07128	1449.11	7979.08	1441.3	7964.46	0.180966	14.2	243.38	7.1	229.62	0.0309207	1097.66	7680.66	1090.56	7666.04	0.142259	1040.15	6566.96	1032.34	6552.34	0.157553	229.33	1616.8	222.23	1603.04	0.13863	-21.3	450.64	-28.4	436.02	-0.0651346	1688.38	12272.2	1680.57	12257.6	0.137105	1464.73	5061.1	1457.63	5047.34
-2.84	-5.16	7.81	0.86	36.21	59.34	182.47	2408	175.37	2393.38	0.0732729	804.43	14015.4	796.62	14000.8	0.0568983	301.75	6287.46	294.65	6273.7	0.0469659	536.76	11874	529.66	11859.4	0.0446617	1080.62	5859.18	1072.81	5844.56	0.183557	489.9	1465.44	482.8	1451.68	0.33258	448.72	4927.8	441.62	4913.18	0.0898848	1894.99	11897.2	1887.18	11882.6	0.158819	1307.11	8194.94	1300.01	8181.18
22.01	-5.16	12.07	-1.72	30.53	46.44	174.66	2309.1	167.56	2294.48	0.0730274	359.26	9418.72	351.45	9404.1	0.037372	800.17	11770.8	793.07	11757	0.0674549	77.39	622.64	70.29	608.02	0.115605	874.72	9367.98	866.91	9353.36	0.0926843	543.15	7093.28	536.05	7079.52	0.0757184	-52.54	239.08	-59.64	224.46	-0.265704	111.47	587.38	103.66	572.76	0.180983	178.92	1025.12	171.82	1011.36
-8.52	4.3	24.85	14.62	48.28	48.16	2246.44	17648.9	2239.34	17634.3	0.126988	252.76	3597.38	244.95	3582.76	0.0683691	748.34	6848.18	741.24	6834.42	0.108457	680.18	12623.9	673.08	12609.3	0.0533797	2130.71	15325.2	2122.9	15310.6	0.138656	313.11	2058.84	306.01	2045.08	0.149632	133.48	4067.8	126.38	4053.18	0.0311805	14647.3	65769.4	14639.5	65754.8	0.222638	460.08	6826.68	452.98	6812.92
15.62	18.06	-4.26	5.16	14.2	5.16	8577.51	36095.1	8570.41	36080.5	0.237536	2536.83	17274.8	2529.02	17260.2	0.146523	7.81	508.26	0.71	494.5	0.00143579	6490.11	35004.6	6483.01	34990	0.185282	112.18	1855.02	104.37	1840.4	0.0567105	3748.8	20811.1	3741.7	20797.3	0.179912	541.02	1984.02	533.92	1969.4	0.271108	3588.34	19516	3580.53	19501.4	0.183604	855.55	11976.4	848.45	11962.6
-7.1	11.18	9.94	25.8	14.2	11.18	139.16	2444.12	132.06	2429.5	0.0543569	4435.37	24319.9	4427.56	24305.3	0.182165	1965.99	15405.2	1958.89	15391.4	0.127271	789.52	6517.94	782.42	6503.32	0.120311	1339.77	9292.3	1331.96	9277.68	0.143566	1069.97	6209.2	1062.87	6195.44	0.171557	711.42	7390.84	704.32	7376.22	0.0954852	886.79	8832.2	878.98	8817.58	0.0996849	1474.67	17691.9	1467.57	17678.1
-7.81	23.22	3.55	27.52	12.07	29.24	2424.65	18032.5	2417.55	18017.9	0.134175	848.45	10043.9	840.64	10029.3	0.0838186	3819.8	18747.1	3812.7	18733.3	0.203525	648.23	7371.06	641.13	7356.44	0.0871522	1001.81	4300	994	4285.38	0.231951	1608.15	18065.2	1601.05	18051.4	0.0886938	6065.53	24018.9	6058.43	24004.3	0.25239	1404.38	4782.46	1396.57	4767.84	0.292915	2264.19	9281.12	2257.09	9267.36
-9.94	4.3	3.55	0.86	3.55	27.52	2043.38	9399.8	2036.28	9385.18	0.216968	5853.24	24508.3	5845.43	24493.7	0.238651	309.56	4101.34	302.46	4087.58	0.0739949	757.57	3774.54	750.47	3759.92	0.199597	1708.97	12670.4	1701.16	12655.8	0.134418	631.19	8570.76	624.09	8557	0.0729333	24.14	2431.22	17.04	2416.6	0.00705123	1014.59	9293.16	1006.78	9278.54	0.108506	443.75	2261.8	436.65	2248.04
-5.68	24.94	2.84	0	17.75	52.46	521.14	12261	514.04	12246.4	0.0419749	1620.22	17114.9	1612.41	17100.3	0.0942914	152.65	1576.38	145.55	1562.62	0.0931448	4848.59	32776.3	4841.49	32761.7	0.147779	3380.31	17422.7	3372.5	17408.1	0.193732	130.64	3682.52	123.54	3668.76	0.0336735	3562.78	14945.1	3555.68	14930.5	0.238149	61.06	769.7	53.25	755.08	0.0705223	146.26	1108.54	139.16	1094.78
9.23	39.56	2.13	-18.06	17.04	33.54	1461.89	14591.6	1454.79	14577	0.0998005	3299.37	24361.2	3291.56	24346.6	0.135196	1483.19	29344.9	1476.09	29331.1	0.050325	238.56	1148.96	231.46	1134.34	0.204048	930.1	15822.3	922.29	15807.7	0.0583444	8396.46	47134	8389.36	47120.2	0.178042	2059.71	17172.5	2052.61	17157.9	0.119631	219.39	3208.66	211.58	3194.04	0.0662421	195.25	5891.86	188.15	5878.1
-9.23	18.92	-1.42	2.58	17.04	20.64	2763.32	17887.1	2756.22	17872.5	0.154216	193.83	3531.16	186.02	3516.54	0.0528986	844.19	14765.3	837.09	14751.5	0.0567459	2434.59	20082.7	2427.49	20068.1	0.120963	406.12	4138.32	398.31	4123.7	0.0965904	94.43	1123.16	87.33	1109.4	0.0787182	3673.54	15246.1	3666.44	15231.5	0.240715	805.14	6713.16	797.33	6698.54	0.11903	5691.36	14776.5	5684.26	14762.7
-2.84	12.04	-1.42	8.6	-4.26	8.6	433.1	6993.52	426	6978.9	0.0610411	168.98	3100.3	161.17	3085.68	0.0522316	39.05	3947.4	31.95	3933.64	0.00812225	55.38	1158.42	48.28	1143.8	0.0422102	1104.76	18808.2	1096.95	18793.6	0.0583683	1304.98	16244.5	1297.88	16230.7	0.0799643	386.95	1790.52	379.85	1775.9	0.213892	790.23	7348.7	782.42	7334.08	0.106683	1307.82	7155.2	1300.72	7141.44
3.55	28.38	-4.97	15.48	-3.55	9.46	470.73	5952.06	463.63	5937.44	0.0780858	4785.4	26205.9	4777.59	26191.3	0.182411	25.56	448.06	18.46	434.3	0.0425052	1954.63	10844.6	1947.53	10830	0.179828	2739.89	24336.3	2732.08	24321.7	0.112331	2771.13	30945.4	2764.03	30931.6	0.0893593	34.08	416.24	26.98	401.62	0.0671779	1826.12	7517.26	1818.31	7502.64	0.242356	3116.9	13207	3109.8	13193.2
-14.91	37.84	-0.71	8.6	-1.42	1.72	106.5	1291.72	99.4	1277.1	0.0778326	1880.08	15307.1	1872.27	15292.5	0.122431	556.64	10826.5	549.54	10812.7	0.0508234	27.69	344	20.59	329.38	0.0625114	118.57	125.56	110.76	110.94	0.998378	3837.55	21144	3830.45	21130.2	0.181278	2339.45	13152.8	2332.35	13138.2	0.177525	1062.87	4425.56	1055.06	4410.94	0.239192	99.4	677.68	92.3	663.92
0.71	18.92	13.49	39.56	-0.71	13.76	729.17	5456.7	722.07	5442.08	0.132683	43.31	535.78	35.5	521.16	0.0681173	797.33	6695.1	790.23	6681.34	0.118274	5158.86	26974.8	5151.76	26960.2	0.191088	2097.34	16119.8	2089.53	16105.2	0.129743	217.97	3464.08	210.87	3450.32	0.0611161	3276.65	21892.2	3269.55	21877.6	0.149448	2142.07	12108.8	2134.26	12094.2	0.17647	289.68	3790.02	282.58	3776.26
-2.13	21.5	2.13	18.92	12.07	2.58	1645.78	10101.6	1638.68	10087	0.162455	-63.19	239.08	-71	224.46	-0.316315	60.35	2094.1	53.25	2080.34	0.0255968	55.38	442.04	48.28	427.42	0.112957	440.2	6828.4	432.39	6813.78	0.0634582	548.83	3105.46	541.73	3091.7	0.175221	-69.58	734.44	-76.68	719.82	-0.106527	2851.36	12428.7	2843.55	12414.1	0.229058	39.76	335.4	32.66	321.64
7.81	47.3	1.42	14.62	12.07	13.76	2481.45	23256.1	2474.35	23241.5	0.106463	271.22	1396.64	263.41	1382.02	0.190598	4884.09	26122.5	4876.99	26108.7	0.186795	281.16	6287.46	274.06	6272.84	0.0436899	859.81	5377.58	852	5362.96	0.158867	271.93	5289	264.83	5275.24	0.0502025	4215.98	24851.4	4208.88	24836.8	0.169462	376.3	1751.82	368.49	1737.2	0.212117	132.06	444.62	124.96	430.86
10.65	20.64	9.23	3.44	22.72	36.12	3069.33	20669.2	3062.23	20654.6	0.148259	909.51	9618.24	901.7	9603.62	0.0938917	2485.71	15437	2478.61	15423.2	0.160706	891.05	6278.86	883.95	6264.24	0.14111	209.45	2214.5	201.64	2199.88	0.0916595	1762.22	8660.2	1755.12	8646.44	0.202988	10441.3	28779.9	10434.2	28765.3	0.362736	83.78	1599.6	75.97	1584.98	0.0479312	426	3822.7	418.9	3808.94
16.33	19.78	1.42	-7.74	1.42	16.34	1830.38	13278.4	1823.28	13263.8	0.137463	-23.43	746.48	-31.24	731.86	-0.0426858	2865.56	15003.6	2858.46	14989.8	0.190693	2891.83	17565.5	2884.73	17550.9	0.164364	519.01	6401.84	511.2	6387.22	0.0800348	1.42	712.94	-5.68	699.18	-0.0081238	695.8	7572.3	688.7	7557.68	0.0911258	1226.17	10238.3	1218.36	10223.7	0.11917	637.58	3335.08	630.48	3321.32
-11.36	34.4	9.94	16.34	32.66	39.56	830.7	12074.4	823.6	12059.8	0.0682931	7941.35	41971.4	7933.54	41956.8	0.189088	187.44	2844.02	180.34	2830.26	0.0637185	299.62	3708.32	292.52	3693.7	0.0791943	2348.68	11874	2340.87	11859.4	0.197386	9415.31	61695.5	9408.21	61681.7	0.152528	893.89	4966.5	886.79	4951.88	0.179081	538.89	3215.54	531.08	3200.92	0.165915	3601.83	11544.6	3594.73	11530.8
-18.46	12.04	12.07	25.8	-2.84	32.68	1530.05	12797.7	1522.95	12783.1	0.119138	2248.57	19052.4	2240.76	19037.8	0.117701	714.26	4984.56	707.16	4970.8	0.142263	454.4	7846.64	447.3	7832.02	0.0571117	3408.71	20159.3	3400.9	20144.7	0.168824	78.81	5407.68	71.71	5393.92	0.0132946	1122.51	5675.14	1115.41	5660.52	0.197051	2191.77	20827.5	2183.96	20812.9	0.104933	401.15	1799.98	394.05	1786.22
17.75	59.34	10.65	43.86	-3.55	29.24	1733.11	6366.58	1726.01	6351.96	0.271729	3441.37	24312.2	3433.56	24297.6	0.141313	44.02	249.4	36.92	235.64	0.15668	3175.83	13378.2	3168.73	13363.6	0.237117	7013.38	38760.2	7005.57	38745.6	0.18081	-21.3	264.88	-28.4	251.12	-0.113093	371.33	5906.48	364.23	5891.86	0.0618192	4883.38	22241.3	4875.57	22226.7	0.219357	139.87	2004.66	132.77	1990.9
-8.52	28.38	5.68	36.12	9.23	14.62	1301.43	9806.58	1294.33	9791.96	0.132183	6760.62	24662.2	6752.81	24647.6	0.273975	379.85	8975.82	372.75	8962.06	0.041592	573.68	6822.38	566.58	6807.76	0.0832256	1175.05	18521.8	1167.24	18507.2	0.0630696	1364.62	7171.54	1357.52	7157.78	0.189657	1186.41	8729.86	1179.31	8715.24	0.135316	414.64	4171	406.83	4156.38	0.0978808	5044.55	16575.6	5037.45	16561.8
-0.71	67.94	11.36	24.08	-7.81	-12.04	5263.23	19942.5	5256.13	19927.9	0.263758	4671.8	38974.3	4663.99	38959.7	0.119713	61.06	444.62	53.96	430.86	0.125238	1371.72	11401	1364.62	11386.4	0.119847	46.15	364.64	38.34	350.02	0.109537	1037.31	8542.38	1030.21	8528.62	0.120794	2395.54	13023.8	2388.44	13009.2	0.183597	237.14	830.76	229.33	816.14	0.280993	8091.87	35162	8084.77	35148.2
17.04	16.34	-3.55	11.18	3.55	-3.44	257.02	2756.3	249.92	2741.68	0.0911558	1050.8	14346.5	1042.99	14331.9	0.0727741	352.16	1760.42	345.06	1746.66	0.197554	2937.27	19247.7	2930.17	19233.1	0.152351	1505.2	15111.9	1497.39	15097.3	0.0991828	1903.51	9327.56	1896.41	9313.8	0.203613	1910.61	14793.7	1903.51	14779.1	0.128798	1485.32	18002.4	1477.51	17987.8	0.0821397	1413.61	7884.48	1406.51	7870.72
11.36	19.78	12.07	49.02	1.42	-5.16	2559.55	18900.2	2552.45	18885.6	0.135153	79.52	1056.94	71.71	1042.32	0.0687984	4081.79	19450.6	4074.69	19436.8	0.209637	1806.95	10344.9	1799.85	10330.3	0.174231	514.75	7717.64	506.94	7703.02	0.0658106	3028.15	17887.1	3021.05	17873.3	0.169025	18156.1	58413.8	18149	58399.2	0.310775	661.72	4549.4	653.91	4534.78	0.144199	484.22	1635.72	477.12	1621.96
0.71	66.22	-4.97	-3.44	-16.33	9.46	7410.27	32877.8	7403.17	32863.2	0.225272	7769.53	24766.3	7761.72	24751.7	0.313584	4005.82	26751.2	3998.72	26737.4	0.149555	550.25	10666.6	543.15	10652	0.0509905	492.74	3888.06	484.93	3873.44	0.125194	1345.45	9355.94	1338.35	9342.18	0.143259	3944.76	26174.1	3937.66	26159.5	0.150525	710.71	6714.02	702.9	6699.4	0.10492	1416.45	9592.44	1409.35	9578.68
0	-1.72	-14.2	16.34	-16.33	10.32	2874.08	12810.6	2866.98	12796	0.224053	2271.29	14128.1	2263.48	14113.5	0.160377	4410.52	23856.4	4403.42	23842.6	0.184687	201.64	2377.9	194.54	2363.28	0.0823178	3245.41	15437.9	3237.6	15423.3	0.209916	2012.14	20663.2	2005.04	20649.4	0.097099	13787.5	49613.4	13780.4	49598.8	0.277837	1237.53	4053.18	1229.72	4038.56	0.304495	12.78	219.3	5.68	205.54
-18.46	3.44	-17.75	24.94	15.62	11.18	785.26	2485.4	778.16	2470.78	0.314945	1015.3	7668.62	1007.49	7654	0.131629	371.33	5336.3	364.23	5322.54	0.0684316	962.76	6860.22	955.66	6845.6	0.139602	3285.17	10291.6	3277.36	10277	0.318903	3161.63	31501.8	3154.53	31488	0.100182	547.41	3989.54	540.31	3974.92	0.13593	1065	7362.46	1057.19	7347.84	0.143878	90.88	853.12	83.78	839.36
-2.84	32.68	2.13	36.98	11.36	27.52	3681.35	39362.2	3674.25	39347.6	0.0933793	10570.5	34847.2	10562.7	34832.6	0.303242	368.49	8140.76	361.39	8127	0.0444678	450.14	4365.36	443.04	4350.74	0.101831	2824.38	23091.9	2816.57	23077.3	0.122049	271.93	2764.9	264.83	2751.14	0.0962619	1525.79	8022.94	1518.69	8008.32	0.189639	614.86	2153.44	607.05	2138.82	0.283825	58.93	340.56	51.83	326.8
13.49	33.54	-9.23	18.06	0	2.58	517.59	7671.2	510.49	7656.58	0.0666734	1507.33	6642.64	1499.52	6628.02	0.22624	849.87	10119.6	842.77	10105.8	0.0833944	5956.19	44460.3	5949.09	44445.7	0.133851	3628.1	17777.1	3620.29	17762.5	0.203817	1050.8	9789.38	1043.7	9775.62	0.106766	249.21	1514.46	242.11	1499.84	0.161424	102.95	849.68	95.14	835.06	0.113932	1608.86	5645.04	1601.76	5631.28
11.36	7.74	-9.94	-8.6	7.1	3.44	990.45	7282.48	983.35	7267.86	0.135301	42.6	669.08	34.79	654.46	0.0531583	50.41	1721.72	43.31	1707.96	0.0253577	198.09	2403.7	190.99	2389.08	0.0799429	71.71	323.36	63.9	308.74	0.20697	248.5	739.6	241.4	725.84	0.33258	45.44	2278.14	38.34	2263.52	0.0169382	198.8	1670.12	190.99	1655.5	0.115367	399.02	3701.44	391.92	3687.68
-12.78	-9.46	-4.97	10.32	-6.39	3.44	1968.83	11555.8	1961.73	11541.2	0.169977	1450.53	16551.6	1442.72	16537	0.087242	186.73	1754.4	179.63	1740.64	0.103198	1118.96	9877.1	1111.86	9862.48	0.112736	3907.13	22471.8	3899.32	22457.2	0.173634	465.76	4291.4	458.66	4277.64	0.107223	3062.94	13004.9	3055.84	12990.3	0.235241	1218.36	10563.4	1210.55	10548.8	0.114757	293.23	2609.24	286.13	2595.48
-6.39	11.18	13.49	7.74	-17.75	12.9	959.92	13016.1	952.82	13001.5	0.0732855	1880.08	18453	1872.27	18438.4	0.101542	2704.39	18096.1	2697.29	18082.3	0.149167	450.85	6350.24	443.75	6335.62	0.0700405	219.39	4214	211.58	4199.38	0.0503836	2652.56	27179.4	2645.46	27165.6	0.0973826	195.25	674.24	188.15	659.62	0.28524	355.71	927.08	347.9	912.46	0.381277	1139.55	8905.3	1132.45	8891.54
-15.62	-25.8	15.62	25.8	-15.62	10.32	2984.84	16764	2977.74	16749.4	0.177782	2482.16	7838.9	2474.35	7824.28	0.31624	17564.7	59497.4	17557.6	59483.6	0.295167	372.04	8312.76	364.94	8298.14	0.0439785	859.1	12132	851.29	12117.4	0.0702536	2325.96	17309.2	2318.86	17295.4	0.134073	4418.33	31681.5	4411.23	31666.9	0.139301	320.21	1559.18	312.4	1544.56	0.202258	308.14	3440	301.04	3426.24
-24.14	27.52	-1.42	11.18	-1.42	18.06	1313.5	12791.6	1306.4	12777	0.102246	1225.46	9737.78	1217.65	9723.16	0.125232	561.61	8147.64	554.51	8133.88	0.0681729	110.05	1044.9	102.95	1030.28	0.0999243	253.47	404.2	245.66	389.58	0.630577	20.59	359.48	13.49	345.72	0.03902	1188.54	13283.6	1181.44	13269	0.0890377	1284.39	16997	1276.58	16982.4	0.0751709	1949.66	10418	1942.56	10404.2
-0.71	18.06	13.49	9.46	8.52	33.54	360.68	6484.4	353.58	6469.78	0.054651	82.36	3019.46	74.55	3004.84	0.02481	3140.33	14958.8	3133.23	14945	0.20965	37.63	546.1	30.53	531.48	0.0574434	337.25	6043.22	329.44	6028.6	0.0546462	425.29	6333.04	418.19	6319.28	0.0661768	-44.73	1442.22	-51.83	1427.6	-0.0363057	3324.22	10983.9	3316.41	10969.3	0.302336	1123.22	6880.86	1116.12	6867.1
7.81	-18.92	13.49	26.66	-4.97	47.3	1336.22	11672.8	1329.12	11658.2	0.114008	2188.22	14952	2180.41	14937.4	0.14597	61.06	396.46	53.96	382.7	0.140998	2041.25	20590.1	2034.15	20575.5	0.0988628	1640.1	14811.8	1632.29	14797.2	0.110311	1434.2	9349.92	1427.1	9336.16	0.152857	1220.49	10181.5	1213.39	10166.9	0.119347	134.19	146.2	126.38	131.58	0.96048	63.19	892.68	56.09	878.92
-19.88	-11.18	17.75	23.22	-2.13	41.28	705.74	5280.4	698.64	5265.78	0.132676	2503.46	17661	2495.65	17646.4	0.141426	368.49	1664.96	361.39	1651.2	0.218865	139.16	554.7	132.06	540.08	0.244519	335.12	4554.56	327.31	4539.94	0.0720957	105.08	3132.98	97.98	3119.22	0.0314117	3617.45	15768.1	3610.35	15753.5	0.229178	1079.2	4773.86	1071.39	4759.24	0.225118	1530.05	16088.9	1522.95	16075.1
-20.59	12.9	13.49	24.08	-7.81	29.24	1777.13	13190.7	1770.03	13176.1	0.134337	2541.8	17629.1	2533.99	17614.5	0.143858	1523.66	14324.2	1516.56	14310.4	0.105976	1868.01	10575.4	1860.91	10560.8	0.17621	2063.26	14174.5	2055.45	14159.9	0.14516	246.37	3391.84	239.27	3378.08	0.0708302	1504.49	6948.8	1497.39	6934.18	0.215943	5661.54	17852.7	5653.73	17838.1	0.316947	97.98	679.4	90.88	665.64
-14.91	47.3	7.81	48.16	24.14	24.08	1700.45	16968.7	1693.35	16954.1	0.0998786	56.09	712.08	48.28	697.46	0.0692226	24.14	157.38	17.04	143.62	0.118646	721.36	6133.52	714.26	6118.9	0.11673	1055.77	14211.5	1047.96	14196.9	0.0738162	497	3346.26	489.9	3332.5	0.147007	2639.07	12695.3	2631.97	12680.7	0.207557	2232.24	13627.6	2224.43	13613	0.163405	1415.03	23384.3	1407.93	23370.5
-7.1	-1.72	4.97	8.6	-5.68	16.34	2813.73	24675.1	2806.63	24660.5	0.113811	4436.79	15334.7	4428.98	15320.1	0.289096	587.17	2269.54	580.07	2255.78	0.257148	2154.14	16028.7	2147.04	16014.1	0.134072	146.97	825.6	139.16	810.98	0.171595	153.36	1902.32	146.26	1888.56	0.0774452	293.94	4355.04	286.84	4340.42	0.0660858	5073.66	23015.3	5065.85	23000.7	0.220248	1686.96	15042.3	1679.86	15028.5
-12.07	12.9	15.62	30.1	0.71	43	7088.64	30873.1	7081.54	30858.5	0.229484	546.7	4939.84	538.89	4925.22	0.109414	684.44	8336.84	677.34	8323.08	0.0813809	531.79	4146.06	524.69	4131.44	0.126999	241.4	2960.12	233.59	2945.5	0.079304	176.08	925.36	168.98	911.6	0.185366	2192.48	13078.9	2185.38	13064.3	0.167279	848.45	3627.48	840.64	3612.86	0.23268	3297.95	25085.3	3290.85	25071.5
-18.46	-2.58	14.91	44.72	4.97	16.34	788.1	9622.54	781	9607.92	0.0812871	1341.19	9731.76	1333.38	9717.14	0.137219	903.83	4651.74	896.73	4637.98	0.193345	1101.92	4949.3	1094.82	4934.68	0.221862	1197.06	15021.6	1189.25	15007	0.0792465	4838.65	27282.6	4831.55	27268.8	0.177182	1665.66	3924.18	1658.56	3909.56	0.424232	5871.7	21850	5863.89	21835.4	0.26855	156.2	2568.82	149.1	2555.06
-12.07	-1.72	-4.97	5.16	-25.56	30.1	249.21	1252.16	242.11	1237.54	0.195638	5593.38	17071	5585.57	17056.4	0.327477	2647.59	4533.06	2640.49	4519.3	0.58427	2531.15	12584.4	2524.05	12569.8	0.200803	6998.47	37159.7	6990.66	37145.1	0.188199	366.36	3808.08	359.26	3794.32	0.0946836	4027.83	8714.38	4020.73	8699.76	0.462166	225.07	1498.98	217.26	1484.36	0.146366	37.63	149.64	30.53	135.88
-14.91	24.94	14.91	-4.3	-12.78	23.22	445.17	5871.22	438.07	5856.6	0.0747994	1395.86	13857.2	1388.05	13842.6	0.100274	1726.72	11134.4	1719.62	11120.6	0.154633	3630.94	36213.7	3623.84	36199.1	0.100109	770.35	4601	762.54	4586.38	0.166262	722.78	6503.32	715.68	6489.56	0.110282	205.19	1989.18	198.09	1974.56	0.100321	2997.62	12583.5	2989.81	12568.9	0.237874	3155.24	15146.3	3148.14	15132.5
-11.36	7.74	26.98	26.66	4.26	27.52	193.12	4214	186.02	4199.38	0.044297	346.48	2973.02	338.67	2958.4	0.114477	1734.53	12391.7	1727.43	12377.9	0.139557	962.76	5078.3	955.66	5063.68	0.188728	479.25	5201.28	471.44	5186.66	0.0908947	448.01	3185.44	440.91	3171.68	0.139015	7750.36	46355.7	7743.26	46341.1	0.167093	545.28	5294.16	537.47	5279.54	0.101802	306.72	2914.54	299.62	2900.78
-7.1	10.32	18.46	52.46	16.33	17.2	1081.33	9515.04	1074.23	9500.42	0.113072	1997.94	6476.66	1990.13	6462.04	0.307972	3382.44	27379	3375.34	27365.2	0.123344	1495.97	10492.9	1488.87	10478.3	0.142091	232.17	1627.12	224.36	1612.5	0.139138	3222.69	15712.2	3215.59	15698.4	0.204835	249.92	1358.8	242.82	1344.18	0.180645	1328.41	3925.9	1320.6	3911.28	0.337639	261.28	1416.42	254.18	1402.66
-9.23	21.5	12.78	12.04	14.2	29.24	894.6	5916.8	887.5	5902.18	0.150368	2058.29	10392.2	2050.48	10377.6	0.197587	877.56	13525.2	870.46	13511.4	0.0644239	226.49	4380.84	219.39	4366.22	0.0502471	257.02	3328.2	249.21	3313.58	0.0752087	2950.76	17150.1	2943.66	17136.3	0.171779	643.97	6651.24	636.87	6636.62	0.095963	7736.16	35837.1	7728.35	35822.5	0.21574	5027.51	44176.5	5020.41	44162.7
4.26	29.24	6.39	13.76	-7.1	26.66	8568.28	28576.1	8561.18	28561.5	0.299746	188.86	3777.98	181.05	3763.36	0.0481086	457.95	6341.64	450.85	6327.88	0.0712482	2533.99	7761.5	2526.89	7746.88	0.326182	830.7	7109.62	822.89	7095	0.115982	2277.68	17378.9	2270.58	17365.1	0.130755	2193.19	10151.4	2186.09	10136.8	0.215659	3916.36	23772.1	3908.55	23757.5	0.164519	406.83	4662.06	399.73	4648.3
-0.71	6.88	18.46	43	12.78	20.64	932.94	10614.1	925.84	10599.5	0.0873477	882.53	2958.4	874.72	2943.78	0.297142	3038.09	19996.7	3030.99	19982.9	0.151679	1809.79	13445.2	1802.69	13430.6	0.134223	118.57	890.96	110.76	876.34	0.126389	940.04	4521.88	932.94	4508.12	0.206947	905.96	5464.44	898.86	5449.82	0.164934	754.02	1158.42	746.21	1143.8	0.652396	2362.88	13048.8	2355.78	13035
13.49	27.52	-2.13	5.16	-14.2	24.94	95.85	331.96	88.75	317.34	0.279668	2338.03	20802.5	2330.22	20787.9	0.112095	1347.58	8670.52	1340.48	8656.76	0.154848	64.61	383.56	57.51	368.94	0.155879	795.91	6364.86	788.1	6350.24	0.124106	4823.74	21993.6	4816.64	21979.8	0.219139	333.7	7060.6	326.6	7045.98	0.0463527	92.3	258.86	84.49	244.24	0.34593	2161.24	9448.82	2154.14	9435.06
12.07	-18.06	2.13	-4.3	9.94	19.78	2568.78	13557	2561.68	13542.4	0.18916	17.04	1932.42	9.23	1917.8	0.00481281	1460.47	3370.34	1453.37	3356.58	0.432991	43.31	1341.6	36.21	1326.98	0.0272875	1710.39	16951.5	1702.58	16936.9	0.100525	1738.79	15956.4	1731.69	15942.6	0.10862	1031.63	19008.6	1024.53	18994	0.0539397	971.99	8901.86	964.18	8887.24	0.10849	936.49	6957.4	929.39	6943.64
17.04	8.6	9.23	31.82	12.07	35.26	1804.11	12721.1	1797.01	12706.5	0.141425	403.99	4262.16	396.18	4247.54	0.0932728	1637.26	20486.1	1630.16	20472.3	0.0796274	2999.04	18029.9	2991.94	18015.3	0.166078	1429.94	13895	1422.13	13880.4	0.102456	2159.11	15046.6	2152.01	15032.8	0.143154	419.61	3477.84	412.51	3463.22	0.119112	855.55	3896.66	847.74	3882.04	0.218375	303.17	3542.34	296.07	3528.58
8.52	-11.18	-2.84	-3.44	7.1	30.1	106.5	482.46	99.4	467.84	0.212466	1029.5	6943.64	1021.69	6929.02	0.147451	812.24	10811.9	805.14	10798.1	0.0745628	411.09	9662.1	403.99	9647.48	0.0418752	2082.43	18112.5	2074.62	18097.9	0.114633	78.1	1295.16	71	1281.4	0.0554081	1713.23	6579.86	1706.13	6565.24	0.259873	599.24	4732.58	591.43	4717.96	0.125357	325.89	3753.9	318.79	3740.14
14.91	5.16	0.71	9.46	0	23.22	1517.27	19522	1510.17	19507.4	0.0774153	401.86	6285.74	394.05	6271.12	0.0628357	906.67	10091.2	899.57	10077.4	0.0892657	284.71	2321.14	277.61	2306.52	0.120359	8436.22	57486.7	8428.41	57472.1	0.146652	3428.59	30693.4	3421.49	30679.6	0.111523	139.87	2241.16	132.77	2226.54	0.0596306	102.95	355.18	95.14	340.56	0.279363	343.64	4230.34	336.54	4216.58
20.59	24.94	11.36	18.06	-4.97	7.74	1499.52	16603.2	1492.42	16588.6	0.0899667	4580.92	25885.1	4573.11	25870.5	0.176769	949.98	8308.46	942.88	8294.7	0.113673	117.15	2297.06	110.05	2282.44	0.0482159	962.05	7553.38	954.24	7538.76	0.126578	1278	11466.4	1270.9	11452.6	0.11097	859.1	24983.9	852	24969.3	0.0341219	566.58	5332	558.77	5317.38	0.105084	33.37	313.04	26.27	299.28
-6.39	6.88	-4.97	29.24	-25.56	17.2	858.39	6674.46	851.29	6659.84	0.127824	90.17	1290.86	82.36	1276.24	0.0645333	128.51	1072.42	121.41	1058.66	0.114683	3920.62	20668.4	3913.52	20653.8	0.189482	843.48	7058.88	835.67	7044.26	0.118631	2631.97	20661.5	2624.87	20647.7	0.127126	1657.85	6327.02	1650.75	6312.4	0.261509	2862.72	21096.7	2854.91	21082.1	0.135419	171.11	3528.58	164.01	3514.82
-14.91	-16.34	14.91	22.36	-9.94	6.88	363.52	9176.2	356.42	9161.58	0.0389038	2673.15	16781.2	2665.34	16766.6	0.158967	320.21	7608.42	313.11	7594.66	0.0412277	273.35	3013.44	266.25	2998.82	0.0887849	1464.02	19828.2	1456.21	19813.6	0.0734956	5408.78	32311.9	5401.68	32298.1	0.167244	1153.75	7243.78	1146.65	7229.16	0.158615	1130.32	14049.8	1122.51	14035.2	0.0799783	1393.02	10055.1	1385.92	10041.3
-12.78	17.2	0	18.06	-17.04	10.32	578.65	5216.76	571.55	5202.14	0.109868	1879.37	15252.1	1871.56	15237.5	0.122826	359.26	7304.84	352.16	7291.08	0.0483001	2028.47	14635.5	2021.37	14620.9	0.138252	2475.06	21598.9	2467.25	21584.3	0.114308	2627.71	20801.7	2620.61	20787.9	0.126064	1515.14	15065.5	1508.04	15050.9	0.100196	2240.05	10209.1	2232.24	10194.5	0.218966	183.89	2308.24	176.79	2294.48
-21.3	15.48	2.13	12.04	-14.2	-5.16	9572.93	36820	9565.83	36805.4	0.259903	4843.62	23256.1	4835.81	23241.5	0.208068	38.34	971.8	31.24	958.04	0.0326082	492.03	4095.32	484.93	4080.7	0.118835	594.98	13171.8	587.17	13157.2	0.0446273	19.88	481.6	12.78	467.84	0.027317	317.37	11151.6	310.27	11137	0.0278594	2286.91	8070.24	2279.1	8055.62	0.28292	1197.77	8110.66	1190.67	8096.9
-1.42	-18.06	23.43	-1.72	-3.55	0	2578.01	19130.7	2570.91	19116.1	0.134489	186.73	1007.92	178.92	993.3	0.180127	1705.42	10939.2	1698.32	10925.4	0.155446	91.59	1058.66	84.49	1044.04	0.080926	1760.09	20608.2	1752.28	20593.6	0.0850887	926.55	9472.9	919.45	9459.14	0.0972023	4598.67	20617.6	4591.57	20603	0.22286	399.73	3645.54	391.92	3630.92	0.10794	1701.87	3873.44	1694.77	3859.68
2.84	6.88	17.04	-1.72	10.65	30.1	105.79	1425.02	98.69	1410.4	0.0699731	498.42	4183.9	490.61	4169.28	0.117673	623.38	6714.02	616.28	6700.26	0.0919785	249.92	3828.72	242.82	3814.1	0.0636638	770.35	18451.3	762.54	18436.7	0.0413599	144.84	4751.5	137.74	4737.74	0.0290729	2631.26	7547.36	2624.16	7532.74	0.348367	714.26	8184.62	706.45	8170	0.0864688	1000.39	6108.58	993.29	6094.82
-16.33	-12.04	-10.65	20.64	-4.26	0	1158.01	7593.8	1150.91	7579.18	0.151852	678.76	10375	670.95	10360.4	0.0647611	172.53	2838.86	165.43	2825.1	0.0585572	4149.24	30886	4142.14	30871.4	0.134174	2799.53	30006.3	2791.72	29991.7	0.0930831	148.39	2681.48	141.29	2667.72	0.0529628	1409.35	13662	1402.25	13647.4	0.102749	3308.6	7723.66	3300.79	7709.04	0.428171	2347.97	26897.4	2340.87	26883.6
13.49	-3.44	2.84	-2.58	4.26	3.44	1681.99	16133.6	1674.89	16119	0.103908	5478.36	30165.4	5470.55	30150.8	0.18144	130.64	1113.7	123.54	1099.94	0.112315	398.31	10863.5	391.21	10848.9	0.0360599	954.24	7285.92	946.43	7271.3	0.13016	1795.59	12282.5	1788.49	12268.7	0.145776	3489.65	16038.1	3482.55	16023.5	0.21734	284	1677	276.19	1662.38	0.166141	210.87	1913.5	203.77	1899.74
4.97	9.46	-14.91	20.64	17.04	163.4	2068.94	18374.8	2061.84	18360.2	0.1123	1278	10543.6	1270.19	10529	0.120638	190.28	2442.4	183.18	2428.64	0.0754249	63.19	1631.42	56.09	1616.8	0.034692	1109.73	14024.9	1101.92	14010.3	0.0786508	330.86	4923.5	323.76	4909.74	0.0659424	1655.01	23523.6	1647.91	23509	0.070097	46.86	530.62	39.05	516	0.0756783	36.92	516.86	29.82	503.1
5.68	15.48	-2.13	15.48	-19.17	-9.46	2462.99	15717.4	2455.89	15702.8	0.156398	3231.92	12055.5	3224.11	12040.9	0.267764	557.35	5557.32	550.25	5543.56	0.0992593	2264.9	9472.04	2257.8	9457.42	0.238733	1415.74	6320.14	1407.93	6305.52	0.223285	519.01	9671.56	511.91	9657.8	0.0530048	920.16	6435.38	913.06	6420.76	0.142204	903.83	6204.04	896.02	6189.42	0.144766	9577.19	30214.4	9570.09	30200.6
9.23	8.6	0	17.2	0	-0.86	3266	14756.7	3258.9	14742.1	0.221061	-52.54	129	-60.35	114.38	-0.527627	2830.06	10639.1	2822.96	10625.3	0.265682	699.35	6050.1	692.25	6035.48	0.114697	553.09	4010.18	545.28	3995.56	0.136471	277.61	3984.38	270.51	3970.62	0.0681279	650.36	3230.16	643.26	3215.54	0.200047	453.69	9344.76	445.88	9330.14	0.0477892	639	4540.8	631.9	4527.04
-7.1	16.34	4.97	18.06	2.13	30.1	742.66	6980.62	735.56	6966	0.105593	1180.02	12533.6	1172.21	12519	0.0936346	119.99	2068.3	112.89	2054.54	0.0549466	11413.2	57692.2	11406.1	57677.6	0.197756	2354.36	27815.8	2346.55	27801.2	0.0844047	3261.74	37336.9	3254.64	37323.1	0.0872017	707.16	6273.7	700.06	6259.08	0.111847	2223.01	10488.6	2215.2	10474	0.211496	1229.72	6849.9	1222.62	6836.14
17.04	-38.7	4.97	19.78	-14.91	26.66	156.91	2154.3	149.81	2139.68	0.0700151	1219.78	9288.86	1211.97	9274.24	0.130681	2213.78	15326.9	2206.68	15313.1	0.144104	13.49	155.66	6.39	141.04	0.0453063	997.55	9644.9	989.74	9630.28	0.102774	345.06	1123.16	337.96	1109.4	0.304633	501.26	5922.82	494.16	5908.2	0.0836397	854.13	3471.82	846.32	3457.2	0.244799	399.73	4658.62	392.63	4644.86
8.52	-1.72	7.81	14.62	-2.84	3.44	842.77	13899.3	835.67	13884.7	0.0601865	1940.43	15329.5	1932.62	15314.9	0.126192	749.05	8369.52	741.95	8355.76	0.088795	230.04	4984.56	222.94	4969.94	0.0448577	755.44	4007.6	747.63	3992.98	0.187236	469.31	6361.42	462.21	6347.66	0.0728158	1290.07	10086.9	1282.97	10072.3	0.127376	1049.38	9102.24	1041.57	9087.62	0.114614	5784.37	25871.4	5777.27	25857.6
5.68	0.86	-5.68	27.52	24.14	3.44	56.09	617.48	48.99	602.86	0.0812626	172.53	2583.44	164.72	2568.82	0.0641228	190.28	1167.02	183.18	1153.26	0.158837	7710.6	58837.8	7703.5	58823.2	0.13096	408.96	7791.6	401.15	7776.98	0.0515817	-16.33	678.54	-23.43	664.78	-0.0352447	240.69	2314.26	233.59	2299.64	0.101577	472.86	3041.82	465.05	3027.2	0.153624	1491	8323.94	1483.9	8310.18
14.2	18.92	-5.68	12.9	9.23	-11.18	3598.28	23389.4	3591.18	23374.8	0.153635	852	10426.6	844.19	10412	0.0810787	242.82	1256.46	235.72	1242.7	0.189684	2800.24	22631.8	2793.14	22617.2	0.123496	470.73	2972.16	462.92	2957.54	0.156522	918.03	18996.5	910.93	18982.7	0.0479873	340.8	268.32	333.7	253.7	1.31533	846.32	6468.06	838.51	6453.44	0.129932	959.92	6271.12	952.82	6257.36
0	11.18	-2.13	6.88	3.55	12.04	202.35	1334.72	195.25	1320.1	0.147905	3770.1	14571.8	3762.29	14557.2	0.258449	66.74	1151.54	59.64	1137.78	0.0524179	255.6	3223.28	248.5	3208.66	0.0774467	1798.43	26316	1790.62	26301.4	0.0680808	597.82	8542.38	590.72	8528.62	0.0692633	6618.62	42925.2	6611.52	42910.6	0.154077	3780.04	22496.7	3772.23	22482.1	0.167788	711.42	8452.94	704.32	8439.18
0.71	20.64	-7.1	18.06	9.23	-0.86	1645.07	23082.4	1637.97	23067.8	0.0710068	5519.54	25849	5511.73	25834.4	0.213349	1793.46	16092.3	1786.36	16078.5	0.111102	673.79	5670.84	666.69	5656.22	0.117868	3486.1	29695.8	3478.29	29681.2	0.117188	3574.14	15941	3567.04	15927.2	0.223958	6984.98	24476.5	6977.88	24461.9	0.285255	959.21	6523.1	951.4	6508.48	0.146179	4133.62	19256.3	4126.52	19242.5
-1.42	3.44	17.04	31.82	8.52	-2.58	2620.61	13805.6	2613.51	13791	0.189509	9663.1	3236.18	9655.29	3221.56	2.99709	3147.43	18342.1	3140.33	18328.3	0.171337	3932.69	27074.5	3925.59	27059.9	0.14507	443.04	7471.68	435.23	7457.06	0.0583648	563.03	3990.4	555.93	3976.64	0.139799	1307.11	12016.8	1300.01	12002.2	0.108314	149.81	832.48	142	817.86	0.173624	179.63	1146.38	172.53	1132.62
43.31	-9.46	-7.81	12.9	-2.13	6.02	266.25	3865.7	259.15	3851.08	0.0672928	5285.95	29748.3	5278.14	29733.7	0.177514	1874.4	9858.18	1867.3	9844.42	0.189681	548.12	14468.6	541.02	14454	0.0374305	215.13	2086.36	207.32	2071.74	0.10007	3633.07	22153.6	3625.97	22139.8	0.163776	2468.67	12270.5	2461.57	12255.9	0.200848	117.15	840.22	109.34	825.6	0.132437	17.04	139.32	9.94	125.56
48.28	8.6	-9.94	11.18	-27.69	15.48	1554.19	7293.66	1547.09	7279.04	0.21254	480.67	6362.28	472.86	6347.66	0.0744936	213	7415.78	205.9	7402.02	0.0278167	162.59	1816.32	155.49	1801.7	0.0863018	1010.33	8656.76	1002.52	8642.14	0.116004	108.63	2762.32	101.53	2748.56	0.0369393	352.87	4281.94	345.77	4267.32	0.0810274	7496.18	36490.7	7488.37	36476.1	0.205295	112.89	1161	105.79	1147.24
0.71	24.94	17.04	49.02	-0.71	22.36	718.52	8673.96	711.42	8659.34	0.0821564	1712.52	28247.6	1704.71	28233	0.0603801	142	2102.7	134.9	2088.94	0.0645782	630.48	7532.74	623.38	7518.12	0.082917	2217.33	17640.3	2209.52	17625.7	0.125358	2746.99	19609.7	2739.89	19595.9	0.139819	757.57	5532.38	750.47	5517.76	0.13601	2150.59	20097.3	2142.78	20082.7	0.106698	2660.37	29944.3	2653.27	29930.5
-2.13	-20.64	19.17	40.42	-2.13	6.88	1751.57	19282.1	1744.47	19267.5	0.0905396	876.14	5158.28	868.33	5143.66	0.168816	1210.55	12219.7	1203.45	12205.9	0.0985954	675.92	8437.46	668.82	8422.84	0.0794055	319.5	4053.18	311.69	4038.56	0.0771785	2466.54	23078.1	2459.44	23064.3	0.106634	9675.17	30910.1	9668.07	30895.5	0.312928	656.04	4981.12	648.23	4966.5	0.13052	134.9	950.3	127.8	936.54
-0.71	20.64	23.43	-2.58	3.55	9.46	335.83	2570.54	328.73	2555.92	0.128615	2595.05	16399.3	2587.24	16384.7	0.157906	2882.6	10502.3	2875.5	10488.5	0.274156	1814.76	17077	1807.66	17062.4	0.105944	656.04	2057.98	648.23	2043.36	0.317237	146.97	992.44	139.87	978.68	0.142917	6653.41	33837.6	6646.31	33823	0.196503	6306.22	29705.3	6298.41	29690.7	0.212134	170.4	1517.9	163.3	1504.14
6.39	23.22	22.01	28.38	7.81	13.76	137.03	1415.56	129.93	1400.94	0.0927449	511.2	5903.9	503.39	5889.28	0.0854756	1024.53	9656.08	1017.43	9642.32	0.105517	745.5	11412.2	738.4	11397.6	0.0647857	1027.37	15364.8	1019.56	15350.2	0.0664201	5116.97	20454.2	5109.87	20440.4	0.249988	274.77	4621.64	267.67	4607.02	0.0581005	363.52	2115.6	355.71	2100.98	0.169307	4233.73	37734.2	4226.63	37720.4
0	22.36	8.52	54.18	5.68	2.58	323.05	4988.86	315.95	4974.24	0.0635172	332.99	7108.76	325.18	7094.14	0.0458378	219.39	1293.44	212.29	1279.68	0.165893	1975.22	29235.7	1968.12	29221.1	0.0673527	1873.69	13712.7	1865.88	13698.1	0.136215	1136	18602.7	1128.9	18588.9	0.0607297	504.1	4491.78	497	4477.16	0.111008	8808.26	30735.5	8800.45	30720.9	0.286465	2208.1	10056	2201	10042.2
19.17	18.06	19.17	6.88	18.46	23.22	1042.99	13744.5	1035.89	13729.9	0.0754479	1317.05	5899.6	1309.24	5884.98	0.222471	2520.5	12113.1	2513.4	12099.3	0.20773	397.6	5211.6	390.5	5196.98	0.0751398	898.15	5635.58	890.34	5620.96	0.158396	2281.23	6460.32	2274.13	6446.56	0.352766	4748.48	21617.8	4741.38	21603.2	0.219476	5856.79	18927.7	5848.98	18913.1	0.309256	453.69	3037.52	446.59	3023.76
8.52	12.04	22.72	27.52	-7.81	14.62	1870.85	10495.4	1863.75	10480.8	0.177826	2646.17	14179.7	2638.36	14165.1	0.186258	31.95	182.32	24.85	168.56	0.147425	1243.92	17582.7	1236.82	17568.1	0.0704015	6984.27	41033.2	6976.46	41018.6	0.17008	2511.27	16868	2504.17	16854.2	0.148578	-56.8	191.78	-63.9	177.16	-0.360691	577.23	2396.82	569.42	2382.2	0.239031	67.45	1565.2	60.35	1551.44
21.3	-21.5	-2.13	-17.2	-4.26	-12.04	927.26	5398.22	920.16	5383.6	0.170919	560.9	5236.54	553.09	5221.92	0.105917	757.57	15743.2	750.47	15729.4	0.0477112	63.19	653.6	56.09	638.98	0.0877805	230.04	4361.92	222.23	4347.3	0.0511191	3709.04	14636.3	3701.94	14622.5	0.253167	1535.02	17479.5	1527.92	17464.9	0.0874853	933.65	7575.74	925.84	7561.12	0.122447	590.72	3280.9	583.62	3267.14
16.33	24.94	-6.39	1.72	15.62	-10.32	736.27	7508.66	729.17	7494.04	0.0973	1285.81	11800.1	1278	11785.5	0.108439	214.42	1743.22	207.32	1729.46	0.119876	5844.72	28611.3	5837.62	28596.7	0.204136	1063.58	14480.7	1055.77	14466.1	0.0729825	236.43	1753.54	229.33	1739.78	0.131816	1581.17	9359.38	1574.07	9344.76	0.168444	2207.39	12844.1	2199.58	12829.5	0.171447	284	2437.24	276.9	2423.48
32.66	3.44	-6.39	10.32	9.23	-28.38	2114.38	27004.9	2107.28	26990.3	0.0780755	986.9	10746.6	979.09	10732	0.0912311	395.47	4428.14	388.37	4414.38	0.0879784	4079.66	19627.8	4072.56	19613.2	0.207644	2563.1	15449.9	2555.29	15435.3	0.165549	-39.76	842.8	-46.86	829.04	-0.0565232	1615.96	18416	1608.86	18401.4	0.0874315	112.18	346.58	104.37	331.96	0.314405	268.38	1707.96	261.28	1694.2
38.34	0.86	-12.07	13.76	20.59	6.02	704.32	2563.66	697.22	2549.04	0.273523	2190.35	15597.8	2182.54	15583.2	0.140057	335.83	5401.66	328.73	5387.9	0.0610126	98.69	1206.58	91.59	1191.96	0.0768398	183.89	7881.9	176.08	7867.28	0.0223813	78.81	1706.24	71.71	1692.48	0.0423698	575.1	4279.36	568	4264.74	0.133185	3939.79	15428.4	3931.98	15413.8	0.255095	211.58	2059.7	204.48	2045.94
22.01	11.18	-14.91	17.2	24.14	25.8	6606.55	40889.6	6599.45	40875	0.161455	-19.88	799.8	-27.69	785.18	-0.0352658	2681.67	11262.6	2674.57	11248.8	0.237764	2845.68	29058.5	2838.58	29043.9	0.0977342	2115.09	16792.4	2107.28	16777.8	0.125599	230.04	3685.96	222.94	3672.2	0.0607102	2851.36	15822.3	2844.26	15807.7	0.179929	1963.15	9715.42	1955.34	9700.8	0.201565	392.63	4559.72	385.53	4545.96
19.17	4.3	17.75	5.16	9.94	31.82	4968.58	23126.3	4961.48	23111.7	0.214674	8407.82	43095.5	8400.01	43080.9	0.194982	2575.88	13154.6	2568.78	13140.8	0.195481	1055.77	13869.2	1048.67	13854.6	0.0756912	1119.67	12914.6	1111.86	12900	0.0861908	1278	11185.2	1270.9	11171.4	0.113763	1175.05	7993.7	1167.95	7979.08	0.146377	1611.7	10768.9	1603.89	10754.3	0.14914	1098.37	7334.08	1091.27	7320.32
-9.94	11.18	14.2	-4.3	7.1	12.04	192.41	3170.82	185.31	3156.2	0.058713	326.6	931.38	318.79	916.76	0.347736	1476.8	8262.02	1469.7	8248.26	0.178183	1144.52	11108.6	1137.42	11094	0.102526	244.95	5050.78	237.14	5036.16	0.0470875	2352.94	15136	2345.84	15122.2	0.155125	431.68	12591.3	424.58	12576.7	0.0337593	1133.87	5725.88	1126.06	5711.26	0.197165	1758.67	16460.4	1751.57	16446.6
14.91	4.3	12.78	13.76	-7.81	31.82	682.31	12949	675.21	12934.4	0.0522027	389.79	5871.22	381.98	5856.6	0.0652221	5475.52	24663.1	5468.42	24649.3	0.221849	53.96	934.82	46.86	920.2	0.0509237	5768.04	31134.6	5760.23	31120	0.185097	3953.99	31949.9	3946.89	31936.1	0.123587	3023.89	28559.7	3016.79	28545.1	0.105685	75.26	792.92	67.45	778.3	0.0866632	186.73	2083.78	179.63	2070.02
22.01	41.28	16.33	12.9	-6.39	20.64	453.69	4440.18	446.59	4425.56	0.100912	8140.86	35358.9	8133.05	35344.3	0.230109	2245.73	18780.7	2238.63	18766.9	0.119286	675.21	9908.06	668.11	9893.44	0.0675306	1596.79	14895.2	1588.98	14880.6	0.106782	1606.02	13514	1598.92	13500.2	0.118436	999.68	3191.46	992.58	3176.84	0.312443	1292.91	9639.74	1285.1	9625.12	0.133515	85.2	550.4	78.1	536.64
22.01	18.06	9.94	10.32	-2.84	57.62	161.17	1552.3	154.07	1537.68	0.100196	815.08	4159.82	807.27	4145.2	0.194748	859.81	7065.76	852.71	7052	0.120917	609.18	8396.18	602.08	8381.56	0.0718339	26.27	276.06	18.46	261.44	0.0706089	1275.16	12632.5	1268.06	12618.7	0.10049	2606.41	14545.2	2599.31	14530.6	0.178885	306.72	2350.38	298.91	2335.76	0.127971	249.21	3759.92	242.11	3746.16
-14.2	50.74	-17.75	14.62	-8.52	25.8	348.61	3891.5	341.51	3876.88	0.0880889	2283.36	20395.8	2275.55	20381.2	0.11165	4903.26	28554.6	4896.16	28540.8	0.171549	1466.86	14553.8	1459.76	14539.2	0.100402	3750.22	13298.2	3742.41	13283.6	0.281732	-48.28	338.84	-55.38	325.08	-0.170358	143.42	2636.76	136.32	2622.14	0.0519881	4477.26	8096.9	4469.45	8082.28	0.552994	192.41	4803.1	185.31	4789.34
-5.68	30.96	-20.59	10.32	-3.55	44.72	139.16	1928.98	132.06	1914.36	0.0689839	3595.44	20016.5	3587.63	20001.9	0.179365	215.13	2420.04	208.03	2406.28	0.0864529	444.46	5436.06	437.36	5421.44	0.0806723	2851.36	18270.7	2843.55	18256.1	0.155759	2232.24	14067.9	2225.14	14054.1	0.158326	1374.56	8916.48	1367.46	8901.86	0.153615	2365.72	11243.6	2357.91	11229	0.209984	828.57	4924.36	821.47	4910.6
2.13	32.68	-9.23	-9.46	-6.39	6.88	1293.62	13597.5	1286.52	13582.9	0.0947163	10172.9	36864.8	10165.1	36850.2	0.275849	124.25	2338.34	117.15	2324.58	0.0503962	551.67	9302.62	544.57	9288	0.0586316	1403.67	10130.8	1395.86	10116.2	0.137983	41.89	2247.18	34.79	2233.42	0.015577	2576.59	16114.7	2569.49	16100.1	0.159595	808.69	6929.88	800.88	6915.26	0.115813	374.17	5727.6	367.07	5713.84
1.42	54.18	-11.36	8.6	-12.78	16.34	2178.28	17337.6	2171.18	17323	0.125335	1009.62	9437.64	1001.81	9423.02	0.106315	1476.09	6824.1	1468.99	6810.34	0.2157	1841.74	16500	1834.64	16485.4	0.111289	1151.62	8177.74	1143.81	8163.12	0.140119	447.3	5184.94	440.2	5171.18	0.0851256	1794.88	6172.22	1787.78	6157.6	0.290337	1233.98	12881.9	1226.17	12867.3	0.0952936	63.9	634.68	56.8	620.92
1.42	21.5	19.88	-37.84	8.52	-0.86	552.38	1957.36	545.28	1942.74	0.280676	6139.37	23786.7	6131.56	23772.1	0.257931	46.15	387	39.05	373.24	0.104624	29.11	1190.24	22.01	1175.62	0.018722	4080.37	34105.9	4072.56	34091.3	0.11946	1913.45	10946.9	1906.35	10933.1	0.174364	1214.1	5847.14	1207	5832.52	0.206943	832.12	3208.66	824.31	3194.04	0.258078	159.75	1222.06	152.65	1208.3
14.2	-6.02	14.91	-24.94	-0.71	5.16	1601.76	6533.42	1594.66	6518.8	0.244625	350.74	3673.06	342.93	3658.44	0.0937367	857.68	5581.4	850.58	5567.64	0.152772	448.72	3785.72	441.62	3771.1	0.117106	281.16	3366.9	273.35	3352.28	0.0815415	102.24	1288.28	95.14	1274.52	0.0746477	514.04	7447.6	506.94	7432.98	0.0682014	5691.36	10502.3	5683.55	10487.7	0.541926	711.42	6526.54	704.32	6512.78
-14.2	-12.04	31.24	11.18	16.33	22.36	183.18	2087.22	176.08	2072.6	0.0849561	159.75	2724.48	151.94	2709.86	0.0560693	954.95	16414.8	947.85	16401	0.0577921	168.98	3273.16	161.88	3258.54	0.0496787	190.99	2582.58	183.18	2567.96	0.0713329	-33.37	372.38	-40.47	358.62	-0.112849	3566.33	16449.2	3559.23	16434.6	0.21657	978.38	6712.3	970.57	6697.68	0.144911	1469.7	6538.58	1462.6	6524.82
-9.23	-17.2	13.49	-4.3	15.62	13.76	237.14	3597.38	230.04	3582.76	0.0642075	3244.7	11025.2	3236.89	11010.6	0.29398	164.01	2280.72	156.91	2266.96	0.069216	1613.83	18828	1606.73	18813.4	0.0854036	42.6	328.52	34.79	313.9	0.110831	194.54	6492.14	187.44	6478.38	0.0289332	1271.61	6850.76	1264.51	6836.14	0.184974	261.99	716.38	254.18	701.76	0.362204	32.66	352.6	25.56	338.84
-7.1	5.16	-1.42	0.86	4.97	16.34	1962.44	16082	1955.34	16067.4	0.121696	203.06	1552.3	195.25	1537.68	0.126977	417.48	5239.12	410.38	5225.36	0.0785362	56.09	460.96	48.99	446.34	0.109759	2607.12	16039.9	2599.31	16025.3	0.162201	6038.55	39423.3	6031.45	39409.5	0.153045	150.52	1681.3	143.42	1666.68	0.0860513	638.29	6272.84	630.48	6258.22	0.100744	1224.04	10565.1	1216.94	10551.3
-11.36	13.76	-2.13	13.76	7.81	10.32	422.45	7113.92	415.35	7099.3	0.0585058	1145.94	9761.86	1138.13	9747.24	0.116764	8474.56	30966	8467.46	30952.2	0.273565	2137.1	14633.8	2130	14619.2	0.145699	38.34	261.44	30.53	246.82	0.123693	1365.33	25373.4	1358.23	25359.6	0.0535587	428.84	3441.72	421.74	3427.1	0.12306	2545.35	6369.16	2537.54	6354.54	0.399327	1598.92	7552.52	1591.82	7538.76
-2.13	32.68	12.78	10.32	-7.81	28.38	446.59	8987	439.49	8972.38	0.0489825	3264.58	19014.6	3256.77	19000	0.171409	79.52	882.36	72.42	868.6	0.0833755	466.47	10847.2	459.37	10832.6	0.0424063	1525.79	10210.8	1517.98	10196.2	0.148877	724.2	7223.14	717.1	7209.38	0.0994676	-106.5	227.04	-113.6	212.42	-0.53479	296.07	5592.58	288.26	5577.96	0.0516784	42.6	239.94	35.5	226.18
33.37	38.7	22.01	-5.16	11.36	-15.48	215.13	1186.8	208.03	1172.18	0.177473	130.64	2133.66	122.83	2119.04	0.0579649	146.26	1967.68	139.16	1953.92	0.0712209	2174.73	9802.28	2167.63	9787.66	0.221466	54.67	817.86	46.86	803.24	0.0583387	-53.96	761.96	-61.06	748.2	-0.0816092	1575.49	7026.2	1568.39	7011.58	0.223686	2509.14	8590.54	2501.33	8575.92	0.291669	105.08	357.76	97.98	344
-7.1	20.64	19.17	14.62	9.94	51.6	572.26	4471.14	565.16	4456.52	0.126816	2560.97	12907.7	2553.16	12893.1	0.198026	4081.08	15058.6	4073.98	15044.8	0.270789	281.16	4153.8	274.06	4139.18	0.0662112	964.89	7226.58	957.08	7211.96	0.132707	563.03	7198.2	555.93	7184.44	0.0773797	4264.97	21623.8	4257.87	21609.2	0.19704	1606.73	6351.96	1598.92	6337.34	0.252301	700.06	7428.68	692.96	7414.92
-3.55	6.88	31.95	29.24	6.39	-10.32	365.65	3266.28	358.55	3251.66	0.110267	2180.41	9552.02	2172.6	9537.4	0.227798	3622.42	19099.7	3615.32	19085.9	0.189423	3611.06	9283.7	3603.96	9269.08	0.388815	53.25	290.68	45.44	276.06	0.164602	1600.34	20391.5	1593.24	20377.7	0.0781853	831.41	4181.32	824.31	4166.7	0.197833	216.55	947.72	208.74	933.1	0.223706	9.23	677.68	2.13	663.92
7.1	26.66	22.01	10.32	2.84	2.58	2635.52	26619.6	2628.42	26605	0.0987943	971.28	7238.62	963.47	7224	0.133371	48.99	346.58	41.89	332.82	0.125864	122.83	3232.74	115.73	3218.12	0.035962	622.67	4435.88	614.86	4421.26	0.139069	479.96	7547.36	472.86	7533.6	0.0627668	1656.43	7517.26	1649.33	7502.64	0.219833	568.71	7881.9	560.9	7867.28	0.0712953	21.3	273.48	14.2	259.72
-7.81	32.68	24.85	10.32	11.36	30.1	311.69	1748.38	304.59	1733.76	0.175682	308.85	3289.5	301.04	3274.88	0.091924	72.42	977.82	65.32	964.06	0.0677551	314.53	3092.56	307.43	3077.94	0.0998817	83.07	1326.12	75.26	1311.5	0.0573847	1578.33	9730.04	1571.23	9716.28	0.161711	1865.17	22379.8	1858.07	22365.2	0.0830787	959.21	23725.7	951.4	23711.1	0.0401247	2619.19	13567.4	2612.09	13553.6
0	12.04	8.52	-0.86	31.24	25.8	231.46	4078.12	224.36	4063.5	0.0552135	5601.19	25146.4	5593.38	25131.8	0.222562	2438.14	22485.6	2431.04	22471.8	0.108182	451.56	6514.5	444.46	6499.88	0.0683797	489.19	10265.8	481.38	10251.2	0.0469585	941.46	10849.8	934.36	10836	0.0862271	-17.75	1071.56	-24.85	1056.94	-0.0235113	1995.81	14060.1	1988	14045.5	0.14154	501.26	3256.82	494.16	3243.06
-24.85	7.74	-5.68	-4.3	7.81	27.52	2533.28	11954.9	2526.18	11940.3	0.211568	6348.11	17784.8	6340.3	17770.2	0.356794	1531.47	11340.8	1524.37	11327	0.134578	3154.53	22430.5	3147.43	22415.9	0.140411	298.2	6732.94	290.39	6718.32	0.0432236	288.97	2124.2	281.87	2110.44	0.13356	2256.38	15461.1	2249.28	15446.5	0.145618	121.41	573.62	113.6	559	0.20322	5580.6	28913.2	5573.5	28899.4
-12.07	3.44	24.14	24.08	14.2	12.9	3383.86	16192.9	3376.76	16178.3	0.208722	1467.57	12160.4	1459.76	12145.8	0.120187	1264.51	9717.14	1257.41	9703.38	0.129585	116.44	1210.88	109.34	1196.26	0.0914015	1201.32	4103.06	1193.51	4088.44	0.291923	1124.64	15318.3	1117.54	15304.5	0.0730202	3875.89	22394.4	3868.79	22379.8	0.17287	1238.95	3285.2	1231.14	3270.58	0.376429	3498.88	8988.72	3491.78	8974.96
24.14	42.14	9.23	3.44	11.36	-0.86	8191.27	33610.5	8184.17	33595.9	0.243606	239.27	6468.92	231.46	6454.3	0.0358614	1349	6910.96	1341.9	6897.2	0.194557	1343.32	8804.68	1336.22	8790.06	0.152015	1872.98	7013.3	1865.17	6998.68	0.266503	130.64	268.32	123.54	254.56	0.485308	446.59	1735.48	439.49	1720.86	0.25539	103.66	262.3	95.85	247.68	0.386991	2556.71	13845.1	2549.61	13831.3
9.94	36.12	15.62	27.52	4.26	8.6	116.44	1150.68	109.34	1136.06	0.0962449	2048.35	13591.4	2040.54	13576.8	0.150296	566.58	5456.7	559.48	5442.94	0.10279	4739.25	42346.4	4732.15	42331.8	0.111787	159.04	1553.16	151.23	1538.54	0.0982945	1326.99	8830.48	1319.89	8816.72	0.149703	46.86	440.32	39.76	425.7	0.0933991	280.45	607.16	272.64	592.54	0.460121	458.66	2593.76	451.56	2580
-2.13	13.76	10.65	38.7	6.39	18.06	614.15	5689.76	607.05	5675.14	0.106967	329.44	11034.7	321.63	11020.1	0.0291858	3527.28	25598.8	3520.18	25585	0.137587	1035.18	6414.74	1028.08	6400.12	0.160634	122.12	3705.74	114.31	3691.12	0.0309689	2490.68	15547.1	2483.58	15533.3	0.159887	694.38	8850.26	687.28	8835.64	0.077785	250.63	1351.92	242.82	1337.3	0.181575	153.36	1904.9	146.26	1891.14
-2.13	10.32	14.2	67.94	4.97	27.52	311.69	5807.58	304.59	5792.96	0.0525793	294.65	5839.4	286.84	5824.78	0.0492448	5210.69	14973.5	5203.59	14959.7	0.34784	3388.12	22462.3	3381.02	22447.7	0.150618	8550.53	25996.1	8542.72	25981.5	0.3288	-28.4	187.48	-35.5	173.72	-0.204352	815.79	4580.36	808.69	4565.74	0.177121	8106.07	26728.8	8098.26	26714.2	0.303145	167.56	2580.86	160.46	2567.1
6.39	15.48	12.07	115.24	-7.81	24.94	7485.53	28140.1	7478.43	28125.5	0.265895	2389.86	20228.1	2382.05	20213.5	0.117845	124.96	1054.36	117.86	1040.6	0.113262	3105.54	24848.8	3098.44	24834.2	0.124765	971.28	6661.56	963.47	6646.94	0.144949	559.48	12262.7	552.38	12248.9	0.0450961	4987.75	29672.6	4980.65	29658	0.167936	4602.22	32546.7	4594.41	32532.1	0.141227	226.49	2381.34	219.39	2367.58
-11.36	17.2	-7.81	8.6	19.88	36.98	2198.16	22576.7	2191.06	22562.1	0.0971125	3253.93	20908.3	3246.12	20893.7	0.155364	141.29	958.9	134.19	945.14	0.141979	1419.29	8870.9	1412.19	8856.28	0.159456	6021.51	33221.8	6013.7	33207.2	0.181096	5373.28	26525	5366.18	26511.2	0.202412	1058.61	5493.68	1051.51	5479.06	0.191914	2141.36	12403.8	2133.55	12389.2	0.172211	1380.95	6638.34	1373.85	6624.58
7.81	8.6	-16.33	9.46	10.65	8.6	2827.93	16814.7	2820.83	16800.1	0.167906	4045.58	20775	4037.77	20760.4	0.194494	3939.79	25648.6	3932.69	25634.8	0.153412	683.02	4809.12	675.92	4794.5	0.140978	415.35	3658.44	407.54	3643.82	0.111844	213.71	1790.52	206.61	1776.76	0.116285	1690.51	15804.2	1683.41	15789.6	0.106615	754.02	4361.06	746.21	4346.44	0.171683	820.76	5796.4	813.66	5782.64
9.23	44.72	-17.04	18.92	-2.84	39.56	1386.63	6214.36	1379.53	6199.74	0.222514	2254.96	16032.1	2247.15	16017.5	0.140294	36.92	312.18	29.82	298.42	0.0999263	313.11	5027.56	306.01	5012.94	0.061044	28.4	1405.24	20.59	1390.62	0.0148063	189.57	2195.58	182.47	2181.82	0.083632	404.7	2844.02	397.6	2829.4	0.140524	455.82	4705.92	448.01	4691.3	0.095498	703.61	3830.44	696.51	3816.68
6.39	22.36	-16.33	5.16	8.52	48.16	423.87	5984.74	416.77	5970.12	0.0698093	5352.69	32668.8	5344.88	32654.2	0.163681	71	1099.08	63.9	1085.32	0.0588766	1501.65	22982.6	1494.55	22968	0.065071	1253.86	11711.5	1246.05	11696.9	0.106528	761.12	9680.16	754.02	9666.4	0.0780042	680.18	9404.96	673.08	9390.34	0.0716779	2356.49	15708.8	2348.68	15694.2	0.149653	3301.5	10695	3294.4	10681.2
-0.71	12.9	-7.1	46.44	23.43	12.04	829.99	4985.42	822.89	4970.8	0.165545	479.96	1484.36	472.15	1469.74	0.321247	1528.63	8888.1	1521.53	8874.34	0.171453	1771.45	15259	1764.35	15244.4	0.115738	1556.32	23110.8	1548.51	23096.2	0.0670462	742.66	9997.5	735.56	9983.74	0.0736758	185.31	3252.52	178.21	3237.9	0.0550388	609.89	3834.74	602.08	3820.12	0.157608	761.83	4910.6	754.73	4896.84
6.39	32.68	1.42	23.22	32.66	43.86	1511.59	3784	1504.49	3769.38	0.399135	482.8	6831.84	474.99	6817.22	0.069675	2837.16	9583.84	2830.06	9570.08	0.29572	284	6499.02	276.9	6484.4	0.0427025	4392.77	16573.9	4384.96	16559.3	0.264804	4998.4	11429.4	4991.3	11415.6	0.437233	3606.8	21146.5	3599.7	21131.9	0.170345	313.11	1609.92	305.3	1595.3	0.191375	649.65	8627.52	642.55	8613.76
18.46	19.78	4.26	16.34	29.11	13.76	1246.05	7457.06	1238.95	7442.44	0.166471	7251.94	46993.8	7244.13	46979.2	0.154199	569.42	7482.86	562.32	7469.1	0.0752862	788.1	11172.3	781	11157.7	0.0699966	1086.3	1815.46	1078.49	1800.84	0.598882	2828.64	15387.1	2821.54	15373.3	0.183535	88.75	2061.42	81.65	2046.8	0.0398915	278.32	2976.46	270.51	2961.84	0.0913317	2778.23	8163.98	2771.13	8150.22
13.49	12.9	6.39	6.02	6.39	33.54	2381.34	13944	2374.24	13929.4	0.170448	1114.7	10441.3	1106.89	10426.7	0.106159	100.11	1911.78	93.01	1898.02	0.0490037	1211.26	10583.2	1204.16	10568.6	0.113938	3713.3	13281	3705.49	13266.4	0.279314	1117.54	12114	1110.44	12100.2	0.0917701	2702.97	7231.74	2695.87	7217.12	0.373538	626.22	7684.96	618.41	7670.34	0.0806235	2222.3	11450.9	2215.2	11437.1
26.27	22.36	-7.81	-10.32	-9.23	-6.02	417.48	5621.82	410.38	5607.2	0.073188	177.5	1433.62	169.69	1419	0.119584	2219.46	28867.6	2212.36	28853.8	0.0766747	4867.76	48094.6	4860.66	48080	0.101095	315.95	4644.86	308.14	4630.24	0.0665495	500.55	5976.14	493.45	5962.38	0.0827606	2257.8	12745.2	2250.7	12730.6	0.176795	303.17	4651.74	295.36	4637.12	0.0636947	6816	32499.4	6808.9	32485.6
27.69	4.3	-26.27	7.74	-1.42	26.66	978.38	10563.4	971.28	10548.8	0.0920751	5085.02	19141	5077.21	19126.4	0.265456	788.81	7336.66	781.71	7322.9	0.106749	155.49	1438.78	148.39	1424.16	0.104195	323.76	2452.72	315.95	2438.1	0.129589	320.21	1412.98	313.11	1399.22	0.223775	5036.74	32050.5	5029.64	32035.9	0.157	812.24	7514.68	804.43	7500.06	0.107256	2049.06	7030.5	2041.96	7016.74
7.1	-18.06	12.07	8.6	4.97	26.66	1047.25	9945.04	1040.15	9930.42	0.104744	3392.38	18619	3384.57	18604.4	0.181923	624.09	4631.1	616.99	4617.34	0.133625	140.58	2221.38	133.48	2206.76	0.0604869	467.89	5249.44	460.08	5234.82	0.0878884	5692.07	42017.9	5684.97	42004.1	0.135343	5113.42	21630.7	5106.32	21616.1	0.236228	1312.08	10825.7	1304.27	10811.1	0.120642	401.15	4126.28	394.05	4112.52
10.65	28.38	19.88	-23.22	12.07	19.78	2771.13	14607.1	2764.03	14592.5	0.189415	2710.07	16161.1	2702.26	16146.5	0.167359	45.44	364.64	38.34	350.88	0.109268	1027.37	7365.9	1020.27	7351.28	0.138788	1476.09	9188.24	1468.28	9173.62	0.160055	322.34	5940.02	315.24	5926.26	0.0531938	1282.97	9394.64	1275.87	9380.02	0.13602	143.42	314.76	135.61	300.14	0.451822	478.54	4509.84	471.44	4496.08
5.68	9.46	10.65	-14.62	14.91	28.38	173.24	4867.6	166.14	4852.98	0.0342346	4911.07	26065.7	4903.26	26051.1	0.188217	23.43	533.2	16.33	519.44	0.0314377	4947.99	26809.6	4940.89	26795	0.184396	245.66	3246.5	237.85	3231.88	0.0735949	259.86	6247.04	252.76	6233.28	0.0405501	1723.17	11026.1	1716.07	11011.5	0.155844	105.79	1094.78	97.98	1080.16	0.0907088	158.33	1086.18	151.23	1072.42
15.62	37.84	29.82	11.18	14.2	30.96	215.84	1078.44	208.74	1063.82	0.196217	1633	12046.9	1625.19	12032.3	0.135069	121.41	2669.44	114.31	2655.68	0.0430436	740.53	9564.06	733.43	9549.44	0.0768035	729.17	8738.46	721.36	8723.84	0.0826884	3503.85	25416.4	3496.75	25402.6	0.137653	3213.46	29962.4	3206.36	29947.8	0.107065	2080.3	10031	2072.49	10016.4	0.20691	4615.71	29139.4	4608.61	29125.6
11.36	-6.02	15.62	-14.62	26.27	4.3	1595.37	8974.1	1588.27	8959.48	0.177273	6969.36	31900	6961.55	31885.4	0.21833	1054.35	5713.84	1047.25	5700.08	0.183725	1760.8	11521.4	1753.7	11506.8	0.152406	195.96	4412.66	188.15	4398.04	0.0427804	433.1	5569.36	426	5555.6	0.0766794	1764.35	6040.64	1757.25	6026.02	0.29161	85.2	434.3	77.39	419.68	0.184402	61.06	1167.88	53.96	1154.12
22.72	15.48	3.55	0	4.97	33.54	2606.41	27575	2599.31	27560.4	0.0943133	4516.31	18568.3	4508.5	18553.7	0.242998	6538.39	35028.7	6531.29	35014.9	0.186529	144.13	1376.86	137.03	1362.24	0.100592	210.16	3347.12	202.35	3332.5	0.0607202	1738.08	21899.9	1730.98	21886.1	0.0790902	3542.19	14243.3	3535.09	14228.7	0.248448	132.06	277.78	124.25	263.16	0.472146	732.72	6283.16	725.62	6269.4
12.07	-0.86	6.39	-13.76	2.13	22.36	366.36	2248.04	359.26	2233.42	0.160856	474.28	3778.84	466.47	3764.22	0.123922	251.34	4353.32	244.24	4339.56	0.0562822	68.16	175.44	61.06	160.82	0.379679	1591.82	5669.12	1584.01	5654.5	0.280133	732.01	3340.24	724.91	3326.48	0.217921	181.05	603.72	173.95	589.1	0.295281	290.39	1206.58	282.58	1191.96	0.237072	344.35	1848.14	337.25	1834.38
0	42.14	21.3	-16.34	5.68	8.6	1067.13	7740.86	1060.03	7726.24	0.137199	213	5802.42	205.19	5787.8	0.0354522	231.46	2370.16	224.36	2356.4	0.095213	71.71	1096.5	64.61	1081.88	0.0597201	1169.37	11589.4	1161.56	11574.8	0.100353	2049.77	11017.5	2042.67	11003.7	0.185634	1267.35	5738.78	1260.25	5724.16	0.220163	937.91	4294.84	930.1	4280.22	0.217302	26.98	192.64	19.88	178.88
7.1	48.16	15.62	-13.76	16.33	0	216.55	2152.58	209.45	2137.96	0.0979672	1980.9	16098.3	1973.09	16083.7	0.122677	71.71	480.74	64.61	466.98	0.138357	1013.88	10674.3	1006.78	10659.7	0.0944475	1398.7	16769.1	1390.89	16754.5	0.083016	6463.13	29245.2	6456.03	29231.4	0.220859	1984.45	12025.4	1977.35	12010.8	0.164631	11059.7	38686.2	11051.9	38671.6	0.285788	1011.04	11285.8	1003.94	11272
7.1	12.9	7.1	-14.62	21.3	0.86	1772.16	10401.7	1765.06	10387.1	0.169928	435.23	8477.02	427.42	8462.4	0.0505081	24.85	435.16	17.75	421.4	0.0421215	200.93	2300.5	193.83	2285.88	0.0847945	954.24	5818.76	946.43	5804.14	0.163061	10711.1	57942.5	10704	57928.7	0.184779	499.13	2162.04	492.03	2147.42	0.229126	2714.33	11370.1	2706.52	11355.5	0.238345	1498.81	11272	1491.71	11258.2
2.84	25.8	-0.71	-18.06	14.91	18.06	83.78	621.78	76.68	607.16	0.126293	2334.48	18778.1	2326.67	18763.5	0.124	127.8	3108.04	120.7	3094.28	0.0390075	1932.62	28243.3	1925.52	28228.7	0.0682115	482.8	4769.56	474.99	4754.94	0.099894	3809.86	34936.6	3802.76	34922.8	0.10889	686.57	2308.24	679.47	2293.62	0.296243	328.73	4959.62	320.92	4945	0.0648979	724.2	6470.64	717.1	6456.88
14.91	45.58	14.2	12.04	5.68	4.3	332.28	2819.94	325.18	2805.32	0.115915	1873.69	16788.9	1865.88	16774.3	0.111235	528.24	3550.08	521.14	3536.32	0.147368	6730.09	42532.2	6722.99	42517.6	0.158123	648.23	8902.72	640.42	8888.1	0.0720536	171.82	1769.02	164.72	1755.26	0.0938436	3280.91	15633.1	3273.81	15618.5	0.209611	1961.02	6788.84	1953.21	6774.22	0.28833	390.5	1442.22	383.4	1428.46
21.3	45.58	4.26	19.78	9.23	-1.72	363.52	2702.98	356.42	2688.36	0.132579	721.36	8938.84	713.55	8924.22	0.0799566	662.43	9365.4	655.33	9351.64	0.0700765	2296.14	13536.4	2289.04	13521.8	0.169285	4479.39	32256	4471.58	32241.4	0.138691	51.12	2618.7	44.02	2604.94	0.0168987	457.24	1348.48	450.14	1333.86	0.337472	3254.64	12504.4	3246.83	12489.8	0.259959	2925.91	18583.7	2918.81	18569.9
2.84	40.42	1.42	6.88	-7.1	-28.38	237.85	2375.32	230.75	2360.7	0.0977464	1309.24	16041.6	1301.43	16027	0.0812024	750.47	6339.06	743.37	6325.3	0.117523	912.35	18023.9	905.25	18009.3	0.0502658	1330.54	5367.26	1322.73	5352.64	0.247117	2100.18	16517.2	2093.08	16503.4	0.126827	2610.67	15457.6	2603.57	15443	0.168592	3897.9	7504.36	3890.09	7489.74	0.519389	159.75	2276.42	152.65	2262.66
13.49	7.74	9.23	27.52	2.13	-1.72	337.96	2152.58	330.86	2137.96	0.154755	13252.1	56075.4	13244.3	56060.8	0.236249	676.63	5446.38	669.53	5432.62	0.123243	2269.87	12141.5	2262.77	12126.9	0.186591	2614.22	19372.4	2606.41	19357.8	0.134644	984.06	16722.7	976.96	16708.9	0.0584693	209.45	4097.04	202.35	4082.42	0.0495662	299.62	1523.92	291.81	1509.3	0.193341	128.51	1440.5	121.41	1426.74
18.46	31.82	13.49	12.9	6.39	19.78	8931.8	24516.9	8924.7	24502.3	0.36424	931.52	9632.86	923.71	9618.24	0.0960373	790.94	5043.04	783.84	5029.28	0.155855	72.42	229.62	65.32	215	0.303814	292.52	3566.42	284.71	3551.8	0.0801594	1605.31	6841.3	1598.21	6827.54	0.234083	1532.89	25325.3	1525.79	25310.7	0.0602825	565.87	3064.18	558.06	3049.56	0.182997	930.81	9988.04	923.71	9974.28
4.26	23.22	14.2	20.64	-4.97	2.58	2624.87	7973.92	2617.77	7959.3	0.328895	146.26	3542.34	138.45	3527.72	0.0392463	12.07	313.9	4.97	300.14	0.0165589	2029.89	7831.16	2022.79	7816.54	0.258783	1426.39	11472.4	1418.58	11457.8	0.123809	3979.55	25278	3972.45	25264.2	0.157236	1890.02	9027.42	1882.92	9012.8	0.208916	514.75	2992.8	506.94	2978.18	0.170218	999.68	6052.68	992.58	6038.92
-7.1	29.24	3.55	6.02	-2.13	12.04	9101.49	60712.6	9094.39	60698	0.14983	1683.41	9054.08	1675.6	9039.46	0.185365	1341.19	9860.76	1334.09	9847	0.135482	264.12	4613.9	257.02	4599.28	0.0558827	1586.85	26651.4	1579.04	26636.8	0.0592804	5435.05	28168.4	5427.95	28154.6	0.192791	47.57	252.84	40.47	238.22	0.169885	666.69	5961.52	658.88	5946.9	0.110794	183.18	2405.42	176.08	2391.66
20.59	17.2	16.33	-18.06	12.07	-16.34	3259.61	25097.4	3252.51	25082.8	0.129671	5728.28	32692	5720.47	32677.4	0.175059	79.52	1455.98	72.42	1442.22	0.0502143	2118.64	16436.3	2111.54	16421.7	0.128582	198.8	1535.1	190.99	1520.48	0.125612	3285.17	21322.8	3278.07	21309	0.153835	178.21	4140.9	171.11	4126.28	0.0414683	2110.12	18070.3	2102.31	18055.7	0.116435	84.49	1132.62	77.39	1118.86
14.91	65.36	46.15	6.02	-2.13	0.86	4410.52	29726.8	4403.42	29712.2	0.148203	1440.59	16172.3	1432.78	16157.7	0.0886749	1170.08	7754.62	1162.98	7740.86	0.150239	31.24	233.06	24.14	218.44	0.110511	4002.98	28994	3995.17	28979.4	0.137863	1722.46	9114.28	1715.36	9100.52	0.18849	4608.61	24248.6	4601.51	24234	0.189878	1104.76	6949.66	1096.95	6935.04	0.158175	93.72	2084.64	86.62	2070.88
15.62	32.68	39.05	27.52	8.52	12.04	257.73	1272.8	250.63	1258.18	0.1992	492.74	1670.98	484.93	1656.36	0.292768	1319.89	13547.6	1312.79	13533.8	0.0970006	4054.1	51600	4047	51585.4	0.0784525	1106.18	4356.76	1098.37	4342.14	0.252956	40.47	804.1	33.37	790.34	0.0422223	2205.97	20824	2198.87	20809.4	0.105667	188.86	528.04	181.05	513.42	0.352635	66.74	524.6	59.64	510.84
16.33	43	49.7	6.02	0	-2.58	299.62	3990.4	292.52	3975.78	0.0735755	3160.92	19858.3	3153.11	19843.7	0.158897	568.71	8521.74	561.61	8507.98	0.0660098	386.24	6689.94	379.14	6675.32	0.0567973	1468.28	10309.7	1460.47	10295.1	0.141861	154.78	3311.86	147.68	3298.1	0.0447773	2813.02	19115.2	2805.92	19100.6	0.146902	585.75	10296.8	577.94	10282.2	0.0562079	31.24	348.3	24.14	334.54
-6.39	9.46	4.97	11.18	11.36	-1.72	3934.82	17895.7	3927.72	17881.1	0.219658	334.41	1949.62	326.6	1935	0.168786	1156.59	15406.9	1149.49	15393.1	0.0746755	4067.59	24708.7	4060.49	24694.1	0.164432	436.65	8197.52	428.84	8182.9	0.0524068	1397.28	15638.2	1390.18	15624.4	0.0889747	1027.37	9182.22	1020.27	9167.6	0.111291	1335.51	7960.16	1327.7	7945.54	0.1671	150.52	3612.86	143.42	3599.1
29.82	30.96	45.44	-5.16	13.49	-12.9	327.31	2516.36	320.21	2501.74	0.127995	1668.5	14216.7	1660.69	14202.1	0.116933	1467.57	11156.8	1460.47	11143	0.131066	1238.95	15677.8	1231.85	15663.2	0.0786462	820.05	17894.9	812.24	17880.3	0.0454266	401.15	3458.92	394.05	3445.16	0.114378	1020.98	6118.9	1013.88	6104.28	0.166093	501.97	1499.84	494.16	1485.22	0.332718	2078.17	11431.1	2071.07	11417.3
26.98	18.06	27.69	33.54	18.46	5.16	741.95	5221.92	734.85	5207.3	0.141119	-68.16	172.86	-75.97	158.24	-0.480094	1529.34	11060.5	1522.24	11046.7	0.1378	866.91	7501.78	859.81	7487.16	0.114838	3630.23	16323.7	3622.42	16309.1	0.222111	1673.47	6492.14	1666.37	6478.38	0.25722	3489.65	13843.4	3482.55	13828.8	0.251833	1850.26	7795.04	1842.45	7780.42	0.236806	10030.9	38778.3	10023.8	38764.5
20.59	56.76	11.36	24.94	10.65	-6.88	7737.58	43141.9	7730.48	43127.3	0.179248	2390.57	17405.5	2382.76	17390.9	0.137012	630.48	6455.16	623.38	6441.4	0.0967771	364.23	4418.68	357.13	4404.06	0.0810911	900.99	9401.52	893.18	9386.9	0.0951518	925.13	7179.28	918.03	7165.52	0.128118	2351.52	19558.1	2344.42	19543.5	0.119959	443.75	1348.48	435.94	1333.86	0.326826	313.82	2081.2	306.72	2067.44
9.94	41.28	32.66	15.48	-2.84	-5.16	208.74	339.7	201.64	325.08	0.620278	2191.06	16467.3	2183.25	16452.7	0.132699	284.71	4533.06	277.61	4519.3	0.0614277	387.66	4153.8	380.56	4139.18	0.0919409	2053.32	8326.52	2045.51	8311.9	0.246094	823.6	13701.5	816.5	13687.7	0.0596519	11766.1	32925.1	11759	32910.5	0.357303	726.33	6582.44	718.52	6567.82	0.1094	806.56	4955.32	799.46	4941.56
16.33	-10.32	20.59	11.18	7.81	2.58	503.39	4078.12	496.29	4063.5	0.122134	2685.93	16292.7	2678.12	16278.1	0.164523	50.41	471.28	43.31	457.52	0.0946625	479.96	10150.6	472.86	10136	0.0466516	173.24	5821.34	165.43	5806.72	0.0284894	982.64	17564.6	975.54	17550.8	0.0555837	3547.16	16686.6	3540.06	16672	0.212336	744.08	3891.5	736.27	3876.88	0.189913	413.93	2142.26	406.83	2128.5
7.81	18.06	16.33	-19.78	-8.52	9.46	1658.56	8151.08	1651.46	8136.46	0.20297	1809.08	9972.56	1801.27	9957.94	0.180888	212.29	1953.92	205.19	1940.16	0.105759	1664.95	18050.5	1657.85	18035.9	0.0919196	1480.35	14812.6	1472.54	14798	0.0995095	49.7	2119.04	42.6	2105.28	0.0202348	1375.98	20548.8	1368.88	20534.2	0.0666635	2928.75	15232.3	2920.94	15217.7	0.191944	1006.78	7878.46	999.68	7864.7
19.88	25.8	7.1	8.6	-17.04	19.78	994.71	3094.28	987.61	3079.66	0.320688	3474.03	30086.2	3466.22	30071.6	0.115266	482.09	5657.94	474.99	5644.18	0.0841557	349.32	6412.16	342.22	6397.54	0.0534924	157.62	3720.36	149.81	3705.74	0.0404265	3919.91	21224.8	3912.81	21211	0.18447	3882.28	27568.2	3875.18	27553.6	0.140642	371.33	1812.02	363.52	1797.4	0.202248	108.63	1201.42	101.53	1187.66
20.59	23.22	25.56	65.36	-13.49	1.72	4715.11	20603	4708.01	20588.4	0.228673	760.41	12788.2	752.6	12773.6	0.0589185	267.67	2853.48	260.57	2839.72	0.091759	3892.22	35852.5	3885.12	35837.9	0.108408	623.38	8772.86	615.57	8758.24	0.0702847	2159.11	16407.9	2152.01	16394.1	0.131267	257.73	3243.92	250.63	3229.3	0.0776112	327.31	5273.52	319.5	5258.9	0.0607542	2426.78	20927.2	2419.68	20913.4
35.5	25.8	15.62	12.9	-24.85	-6.88	2739.18	10265	2732.08	10250.4	0.266535	31.95	739.6	24.14	724.98	0.0332975	20.59	275.2	13.49	261.44	0.0515988	320.21	6400.12	313.11	6385.5	0.0490345	95.14	871.18	87.33	856.56	0.101954	1337.64	13046.2	1330.54	13032.4	0.102094	532.5	2062.28	525.4	2047.66	0.256586	6480.17	29515.2	6472.36	29500.6	0.219398	5035.32	22771.9	5028.22	22758.1
16.33	11.18	21.3	5.16	13.49	-18.06	3012.53	11377.8	3005.43	11363.2	0.264488	1633	18041.9	1625.19	18027.3	0.0901517	1427.81	15972.8	1420.71	15959	0.0890223	440.91	8016.06	433.81	8001.44	0.0542165	47.57	786.04	39.76	771.42	0.0515413	3385.99	20504.1	3378.89	20490.3	0.164902	3033.12	10489.4	3026.02	10474.8	0.288886	1503.07	11623.8	1495.26	11609.2	0.1288	181.76	973.52	174.66	959.76
7.1	39.56	9.23	18.06	17.04	6.02	8031.52	26892.2	8024.42	26877.6	0.298554	-4.97	586.52	-12.78	571.9	-0.0223466	2007.17	8760.82	2000.07	8747.06	0.228656	279.03	1069.84	271.93	1055.22	0.2577	1918.42	10139.4	1910.61	10124.8	0.188706	1468.28	13339.5	1461.18	13325.7	0.109651	2556	11442.3	2548.9	11427.7	0.223046	93.01	862.58	85.2	847.96	0.100476	1304.27	8381.56	1297.17	8367.8
12.78	29.24	7.1	-3.44	-1.42	-26.66	1399.41	7118.22	1392.31	7103.6	0.196001	1128.19	13818.5	1120.38	13803.9	0.0811641	289.68	2895.62	282.58	2881.86	0.0980547	3521.6	11751.9	3514.5	11737.3	0.299431	729.88	8391.88	722.07	8377.26	0.0861941	113.6	5730.18	106.5	5716.42	0.0186305	1930.49	9839.26	1923.39	9824.64	0.195772	1091.98	5368.98	1084.17	5354.36	0.202484	1231.14	13426.3	1224.04	13412.5
10.65	36.12	23.43	4.3	5.68	-6.02	2477.19	8534.64	2470.09	8520.02	0.289916	3097.73	17341	3089.92	17326.4	0.178336	399.73	6269.4	392.63	6255.64	0.0627642	1637.97	11323.6	1630.87	11309	0.14421	978.38	4497.8	970.57	4483.18	0.216491	271.22	2529.26	264.12	2515.5	0.104997	3032.41	19300.1	3025.31	19285.5	0.15687	705.74	4533.06	697.93	4518.44	0.154463	6752.1	16992.7	6745	16978.9
9.23	11.18	22.72	34.4	14.91	-12.04	1706.84	12239.5	1699.74	12224.9	0.139039	830.7	8366.94	822.89	8352.32	0.0985223	163.3	2149.14	156.2	2135.38	0.0731486	877.56	9786.8	870.46	9772.18	0.0890753	438.07	11450.9	430.26	11436.3	0.0376224	1245.34	6624.58	1238.24	6610.82	0.187305	4486.49	20781.9	4479.39	20767.3	0.215695	2716.46	9594.16	2708.65	9579.54	0.282754	80.23	524.6	73.13	510.84
7.1	-15.48	28.4	12.04	34.79	16.34	626.93	11489.6	619.83	11475	0.0540158	6540.52	30100.9	6532.71	30086.3	0.217133	253.47	2416.6	246.37	2402.84	0.102533	47.57	1070.7	40.47	1056.08	0.038321	2367.14	7820.84	2359.33	7806.22	0.302237	741.24	6189.42	734.14	6175.66	0.118876	2511.98	10721.6	2504.88	10707	0.233948	513.33	1938.44	505.52	1923.82	0.262769	58.93	663.06	51.83	649.3
22.72	12.04	-4.97	22.36	9.23	7.74	1157.3	2866.38	1150.2	2851.76	0.40333	3163.76	17009.9	3155.95	16995.3	0.185696	7.1	818.72	0	804.96	0	550.96	767.12	543.86	752.5	0.722738	6524.19	51827	6516.38	51812.4	0.125769	41.89	1946.18	34.79	1932.42	0.0180033	186.02	1209.16	178.92	1194.54	0.149782	1234.69	8000.58	1226.88	7985.96	0.15363	900.99	21199	893.89	21185.2
15.62	20.64	-7.1	57.62	24.85	1.72	211.58	214.14	204.48	199.52	1.02486	1442.72	7970.48	1434.91	7955.86	0.180359	1601.76	19114.4	1594.66	19100.6	0.0834873	1035.89	9036.02	1028.79	9021.4	0.114039	5919.27	27771.1	5911.46	27756.5	0.212976	150.52	2345.22	143.42	2331.46	0.0615151	1448.4	7619.6	1441.3	7604.98	0.189521	2778.23	25188.5	2770.42	25173.9	0.110051	399.73	4694.74	392.63	4680.98
-10.65	0	-8.52	33.54	7.1	9.46	1566.26	19774	1559.16	19759.4	0.0789073	1551.35	9827.22	1543.54	9812.6	0.157302	140.58	1630.56	133.48	1616.8	0.0825581	2954.31	24590.8	2947.21	24576.2	0.119921	391.21	3079.66	383.4	3065.04	0.125088	1533.6	17490.7	1526.5	17476.9	0.0873437	445.17	3118.36	438.07	3103.74	0.141143	491.32	4631.96	483.51	4617.34	0.104716	1121.09	5569.36	1113.99	5555.6
-14.91	16.34	-0.71	52.46	13.49	4.3	922.29	8881.22	915.19	8866.6	0.103218	1000.39	9197.7	992.58	9183.08	0.108088	484.93	4078.12	477.83	4064.36	0.117566	940.04	6500.74	932.94	6486.12	0.143836	3265.29	18494.3	3257.48	18479.7	0.176274	261.28	565.02	254.18	551.26	0.461089	1263.8	10707.9	1256.7	10693.3	0.117522	6074.76	28784.2	6066.95	28769.6	0.210881	1218.36	4226.9	1211.26	4213.14
9.23	23.22	4.97	-4.3	-5.68	-30.1	2066.1	19405.9	2059	19391.3	0.106182	924.42	9135.78	916.61	9121.16	0.100493	193.12	2176.66	186.02	2162.9	0.0860049	2174.73	14128.1	2167.63	14113.5	0.153586	2166.21	7964.46	2158.4	7949.84	0.271502	582.91	10947.8	575.81	10934	0.0526621	2720.72	14813.5	2713.62	14798.9	0.183367	798.04	3138.14	790.23	3123.52	0.252993	383.4	3759.92	376.3	3746.16
31.95	58.48	2.84	12.04	36.92	6.88	572.97	7750.32	565.87	7735.7	0.0731505	4947.28	24367.2	4939.47	24352.6	0.202831	3655.08	13560.5	3647.98	13546.7	0.269288	167.56	1566.92	160.46	1552.3	0.103369	2274.13	6126.64	2266.32	6112.02	0.370797	3457.7	17156.1	3450.6	17142.3	0.201291	915.19	8619.78	908.09	8605.16	0.105529	2305.37	10989.9	2297.56	10975.3	0.20934	1371.72	8937.12	1364.62	8923.36
0.71	36.12	-12.07	17.2	14.2	0.86	3924.17	21420.9	3917.07	21406.3	0.182987	5746.74	46374.6	5738.93	46360	0.123791	1916.29	12980	1909.19	12966.2	0.147243	412.51	3742.72	405.41	3728.1	0.108744	225.78	2364.14	217.97	2349.52	0.0927721	1107.6	15634.8	1100.5	15621	0.0704499	8030.1	25740.7	8023	25726.1	0.311863	665.27	4902	657.46	4887.38	0.134522	5798.57	27336.8	5791.47	27323
17.04	34.4	2.84	16.34	33.37	-6.88	108.63	117.82	101.53	103.2	0.983818	3766.55	23754.9	3758.74	23740.3	0.158328	1106.89	9635.44	1099.79	9621.68	0.114303	144.13	1148.1	137.03	1133.48	0.120893	319.5	3239.62	311.69	3225	0.0966481	-91.59	636.4	-98.69	622.64	-0.158503	3476.16	17274.8	3469.06	17260.2	0.200986	2440.98	8434.88	2433.17	8420.26	0.288966	1604.6	13182.9	1597.5	13169.1
9.94	49.02	14.2	24.08	17.75	2.58	811.53	6896.34	804.43	6881.72	0.116894	576.52	3105.46	568.71	3090.84	0.183999	1231.14	12857.9	1224.04	12844.1	0.0952995	625.51	12727.1	618.41	12712.5	0.0486459	641.13	5515.18	633.32	5500.56	0.115137	440.2	2617.84	433.1	2604.08	0.166316	240.69	1957.36	233.59	1942.74	0.120237	290.39	275.2	282.58	260.58	1.08443	854.13	4249.26	847.03	4235.5
-5.68	35.26	24.14	10.32	8.52	24.08	651.07	6616.84	643.97	6602.22	0.0975384	163.3	5371.56	155.49	5356.94	0.0290259	1525.08	11575.6	1517.98	11561.8	0.131292	2023.5	10214.2	2016.4	10199.6	0.197694	2320.28	17318.7	2312.47	17304.1	0.133637	3951.15	17797.7	3944.05	17783.9	0.221776	705.03	5328.56	697.93	5313.94	0.131339	556.64	5568.5	548.83	5553.88	0.0988192	449.43	3065.9	442.33	3052.14
-2.84	33.54	9.94	12.04	7.81	32.68	464.34	4853.84	457.24	4839.22	0.0944863	13624.9	66896	13617.1	66881.4	0.203601	5357.66	24896.1	5350.56	24882.3	0.215034	568	3046.12	560.9	3031.5	0.185024	1005.36	17356.5	997.55	17341.9	0.0575226	344.35	2318.56	337.25	2304.8	0.146325	230.75	584.8	223.65	570.18	0.392245	2097.34	13299.9	2089.53	13285.3	0.157282	98.69	1143.8	91.59	1130.04
9.23	41.28	3.55	3.44	-11.36	-12.04	1311.37	14012	1304.27	13997.4	0.0931796	42.6	1235.82	34.79	1221.2	0.0284884	377.72	7650.56	370.62	7636.8	0.0485308	1168.66	8598.28	1161.56	8583.66	0.135322	3116.9	25309.8	3109.09	25295.2	0.122912	1186.41	8944.86	1179.31	8931.1	0.132045	1101.92	9445.38	1094.82	9430.76	0.11609	2843.55	7654.86	2835.74	7640.24	0.371158	3980.26	16160.3	3973.16	16146.5
-14.91	27.52	16.33	21.5	-12.78	21.5	2311.05	19363.8	2303.95	19349.2	0.119072	132.77	1832.66	124.96	1818.04	0.0687334	1084.17	10326	1077.07	10312.2	0.104446	2576.59	13834	2569.49	13819.4	0.185934	4184.74	28159.8	4176.93	28145.2	0.148407	1892.15	24396.5	1885.05	24382.7	0.0773108	892.47	5057.66	885.37	5043.04	0.175563	864.07	7319.46	856.26	7304.84	0.117218	941.46	14140.1	934.36	14126.3
-6.39	34.4	0	30.1	0.71	6.88	158.33	2936.04	151.23	2921.42	0.0517659	27.69	1087.9	19.88	1073.28	0.0185227	206.61	4424.7	199.51	4410.94	0.0452307	5070.11	19929.6	5063.01	19915	0.254231	452.98	10467.9	445.17	10453.3	0.0425866	2420.39	18468.5	2413.29	18454.7	0.130768	-32.66	319.92	-39.76	305.3	-0.130233	1020.27	6204.04	1012.46	6189.42	0.163579	1581.88	12908.6	1574.78	12894.8
9.94	35.26	4.97	18.92	-7.1	31.82	369.91	3204.36	362.81	3189.74	0.113743	507.65	3548.36	499.84	3533.74	0.141448	-0.71	677.68	-7.81	663.92	-0.0117635	195.25	4182.18	188.15	4167.56	0.0451463	1106.89	2283.3	1099.08	2268.68	0.484458	1623.77	11738.1	1616.67	11724.3	0.13789	1051.51	10575.4	1044.41	10560.8	0.0988952	511.2	1747.52	503.39	1732.9	0.29049	321.63	1038.02	314.53	1024.26
-5.68	18.06	-10.65	16.34	-12.07	3.44	6137.24	39465.4	6130.14	39450.8	0.155387	9649.61	35843.1	9641.8	35828.5	0.26911	839.93	9505.58	832.83	9491.82	0.0877419	4282.72	26390.8	4275.62	26376.2	0.162102	3718.27	24716.4	3710.46	24701.8	0.15021	156.2	1976.28	149.1	1962.52	0.0759737	9693.63	42840	9686.53	42825.4	0.226187	2739.18	14576.1	2731.37	14561.5	0.187575	1017.43	4585.52	1010.33	4571.76
-2.13	29.24	8.52	17.2	-7.1	6.88	123.54	2232.56	116.44	2217.94	0.0524992	505.52	5727.6	497.71	5712.98	0.0871192	899.57	9582.12	892.47	9568.36	0.093273	1997.94	12107.9	1990.84	12093.3	0.164624	173.95	4773.86	166.14	4759.24	0.0349089	284	255.42	276.9	241.66	1.14582	577.94	7751.18	570.84	7736.56	0.0737847	384.11	2741.68	376.3	2727.06	0.137987	71	638.98	63.9	625.22
12.07	-11.18	6.39	23.22	-26.98	0.86	6113.1	17655.8	6106	17641.2	0.346122	93.01	700.9	85.2	686.28	0.124148	188.15	1931.56	181.05	1917.8	0.094405	1615.25	6423.34	1608.15	6408.72	0.250932	2269.87	15168.7	2262.06	15154.1	0.149271	57.51	417.1	50.41	403.34	0.124981	2533.99	10890.2	2526.89	10875.6	0.232345	1681.28	12188.8	1673.47	12174.2	0.137461	419.61	1347.62	412.51	1333.86
-7.1	-25.8	20.59	25.8	-14.91	22.36	1145.94	8593.98	1138.84	8579.36	0.132742	1405.09	24607.2	1397.28	24592.6	0.0568171	132.77	2049.38	125.67	2035.62	0.0617355	4186.87	28952.8	4179.77	28938.2	0.144438	263.41	6168.78	255.6	6154.16	0.0415329	506.94	4855.56	499.84	4841.8	0.103234	3236.89	10319.1	3229.79	10304.5	0.313436	5174.48	28656.1	5166.67	28641.5	0.180391	726.33	17504.4	719.23	17490.6
15.62	10.32	9.94	38.7	-7.81	-10.32	4423.3	14796.3	4416.2	14781.7	0.298762	111.47	1038.88	103.66	1024.26	0.101205	2395.54	9444.52	2388.44	9430.76	0.253261	329.44	6927.3	322.34	6912.68	0.0466303	1544.96	25528.2	1537.15	25513.6	0.0602483	5064.43	20594.4	5057.33	20580.6	0.245732	226.49	3118.36	219.39	3103.74	0.0706857	2904.61	17070.1	2896.8	17055.5	0.169846	3883.7	21241.1	3876.6	21227.3
4.26	-28.38	-15.62	24.08	-21.3	-15.48	4364.37	19728.4	4357.27	19713.8	0.221027	1196.35	8894.98	1188.54	8880.36	0.133839	658.88	11720.9	651.78	11707.1	0.0556737	523.98	4046.3	516.88	4031.68	0.128205	547.41	7228.3	539.6	7213.68	0.0748023	1814.76	20877.4	1807.66	20863.6	0.0866416	9141.96	32515.7	9134.86	32501.1	0.281063	2132.13	6910.1	2124.32	6895.48	0.308074	119.28	2402.84	112.18	2389.08
37.63	-4.3	-4.26	-5.16	4.97	-4.3	4579.5	18203.6	4572.4	18189	0.251383	744.08	9702.52	736.27	9687.9	0.0759989	538.18	8167.42	531.08	8153.66	0.0651339	3503.85	23634.5	3496.75	23619.9	0.148043	1729.56	31978.2	1721.75	31963.6	0.053866	1157.3	7528.44	1150.2	7514.68	0.15306	2161.24	9410.98	2154.14	9396.36	0.229253	2422.52	13909.6	2414.71	13895	0.173783	412.51	3637.8	405.41	3624.04
9.23	19.78	6.39	20.64	-10.65	-5.16	902.41	6221.24	895.31	6206.62	0.144251	714.26	6969.44	706.45	6954.82	0.101577	915.19	5019.82	908.09	5006.06	0.181398	3133.23	16878.4	3126.13	16863.8	0.185375	259.15	6444.84	251.34	6430.22	0.0390873	5107.74	19959.7	5100.64	19945.9	0.255723	-68.16	295.84	-75.26	281.22	-0.26762	1346.16	9052.36	1338.35	9037.74	0.148085	1806.95	14037.8	1799.85	14024
-4.97	3.44	-7.1	45.58	-11.36	0	2030.6	14930.5	2023.5	14915.9	0.135661	520.43	4324.08	512.62	4309.46	0.118952	87.33	1016.52	80.23	1002.76	0.0800092	1632.29	18625	1625.19	18610.4	0.0873271	1565.55	4563.16	1557.74	4548.54	0.34247	693.67	8415.1	686.57	8401.34	0.0817215	121.41	1866.2	114.31	1851.58	0.0617365	2281.23	13828.8	2273.42	13814.2	0.164571	492.74	2376.18	485.64	2362.42
-3.55	27.52	12.07	9.46	3.55	1.72	1351.13	10675.2	1344.03	10660.6	0.126075	505.52	6245.32	497.71	6230.7	0.0798803	47.57	503.1	40.47	489.34	0.0827032	479.96	3693.7	472.86	3679.08	0.128527	225.78	2660.84	217.97	2646.22	0.0823703	905.96	17349.6	898.86	17335.8	0.0518498	1573.36	10236.6	1566.26	10222	0.153225	651.78	6095.68	643.97	6081.06	0.105898	15.62	310.46	8.52	296.7
-9.94	30.96	-0.71	15.48	18.46	-9.46	400.44	2407.14	393.34	2392.52	0.164404	166.85	4244.1	159.04	4229.48	0.0376027	981.22	8468.42	974.12	8454.66	0.115217	710.71	6402.7	703.61	6388.08	0.110144	168.98	1549.72	161.17	1535.1	0.10499	25.56	935.68	18.46	921.92	0.0200234	2466.54	19637.2	2459.44	19622.6	0.125337	4537.61	18107.3	4529.8	18092.7	0.250366	645.39	3214.68	638.29	3200.92
8.52	0.86	14.2	3.44	22.72	-11.18	11606.4	44830.1	11599.3	44815.5	0.258824	115.73	723.26	107.92	708.64	0.152292	2232.95	14302.7	2225.85	14288.9	0.155774	900.99	6109.44	893.89	6094.82	0.146664	685.86	9787.66	678.05	9773.04	0.0693796	31.95	2247.18	24.85	2233.42	0.0111264	457.95	1899.74	450.85	1885.12	0.239162	1103.34	8379.84	1095.53	8365.22	0.130962	1148.07	12051.2	1140.97	12037.4
14.2	-2.58	1.42	2.58	-0.71	-19.78	183.89	1738.92	176.79	1724.3	0.102529	84.49	2336.62	76.68	2322	0.0330233	3635.2	11852.5	3628.1	11838.7	0.30646	41.18	184.04	34.08	169.42	0.201157	184.6	2362.42	176.79	2347.8	0.0753003	-30.53	1877.38	-37.63	1863.62	-0.0201919	153.36	291.54	146.26	276.92	0.528167	1020.27	4986.28	1012.46	4971.66	0.203646	2544.64	20490.4	2537.54	20476.6
6.39	0	-4.26	6.02	0	-2.58	1764.35	8011.76	1757.25	7997.14	0.219735	1571.23	18430.7	1563.42	18416.1	0.0848943	1597.5	10928.9	1590.4	10915.1	0.145706	131.35	3221.56	124.25	3206.94	0.0387441	34.08	459.24	26.27	444.62	0.0590842	2385.6	19388.7	2378.5	19374.9	0.122762	3638.04	13256.9	3630.94	13242.3	0.274193	504.81	4214	497	4199.38	0.118351	837.09	4234.64	829.99	4220.88
11.36	27.52	17.04	2.58	0.71	-27.52	45.44	857.42	38.34	842.8	0.0454912	77.39	728.42	69.58	713.8	0.0974783	15.62	146.2	8.52	132.44	0.064331	1124.64	3582.76	1117.54	3568.14	0.3132	3043.77	21412.3	3035.96	21397.7	0.141883	898.86	3068.48	891.76	3054.72	0.291929	553.09	6098.26	545.99	6083.64	0.0897473	2948.63	12630	2940.82	12615.4	0.233114	1179.31	4984.56	1172.21	4970.8
27.69	5.16	25.56	16.34	23.43	-4.3	264.83	2895.62	257.73	2881	0.0894585	4563.17	17422.7	4555.36	17408.1	0.261681	834.25	9391.2	827.15	9377.44	0.0882064	67.45	368.08	60.35	353.46	0.170741	210.16	3006.56	202.35	2991.94	0.0676317	-17.04	1267.64	-24.14	1253.88	-0.0192522	428.84	3380.66	421.74	3366.04	0.125293	953.53	3762.5	945.72	3747.88	0.252335	123.54	1653.78	116.44	1640.02
-0.71	-4.3	6.39	-26.66	11.36	7.74	1442.01	19620.9	1434.91	19606.3	0.0731862	549.54	7193.9	541.73	7179.28	0.0754574	1045.83	6902.36	1038.73	6888.6	0.15079	458.66	12144.9	451.56	12130.3	0.0372259	80.23	1345.04	72.42	1330.42	0.0544339	991.16	5411.98	984.06	5398.22	0.182293	3425.04	17913.8	3417.94	17899.2	0.190955	5390.32	14874.6	5382.51	14860	0.362215	2205.26	8724.7	2198.16	8710.94
33.37	9.46	29.82	36.98	18.46	7.74	1219.07	9071.28	1211.97	9056.66	0.133821	306.72	2204.18	298.91	2189.56	0.136516	896.73	8883.8	889.63	8870.04	0.100296	9488.44	74637.7	9481.34	74623.1	0.127056	1013.88	18144.3	1006.07	18129.7	0.055493	2920.23	26447.6	2913.13	26433.8	0.110205	1980.9	18811.6	1973.8	18797	0.105006	952.11	8188.92	944.3	8174.3	0.115521	122.12	1321.82	115.02	1308.06
41.18	-5.16	-12.78	24.94	0.71	-4.3	416.77	7570.58	409.67	7555.96	0.0542181	107.92	421.4	100.11	406.78	0.246104	666.69	7505.22	659.59	7491.46	0.0880456	5126.91	22490.7	5119.81	22476.1	0.227789	1170.79	17895.7	1162.98	17881.1	0.0650397	722.07	8473.58	714.97	8459.82	0.0845136	83.07	2526.68	75.97	2512.06	0.0302421	3931.27	16813.9	3923.46	16799.3	0.233549	1285.1	6032.9	1278	6019.14
23.43	-13.76	-7.81	5.16	9.94	3.44	825.73	5065.4	818.63	5050.78	0.16208	106.5	405.06	98.69	390.44	0.252766	1284.39	9525.36	1277.29	9511.6	0.134288	545.99	9830.66	538.89	9816.04	0.0548989	1915.58	10105	1907.77	10090.4	0.189068	3584.79	19089.4	3577.69	19075.6	0.187553	5114.84	16052.8	5107.74	16038.2	0.318474	1470.41	8325.66	1462.6	8311.04	0.175983	739.11	5815.32	732.01	5801.56
-2.84	-4.3	7.81	18.06	3.55	24.08	898.15	5991.62	891.05	5977	0.14908	1448.4	8581.94	1440.59	8567.32	0.168149	120.7	683.7	113.6	669.94	0.169567	2378.5	14100.6	2371.4	14086	0.168352	458.66	4515	450.85	4500.38	0.10018	106.5	2899.06	99.4	2885.3	0.0344505	2285.49	13611.2	2278.39	13596.6	0.167571	90.88	449.78	83.07	435.16	0.190895	1521.53	7610.14	1514.43	7596.38
13.49	-6.02	8.52	26.66	-12.07	16.34	252.76	3202.64	245.66	3188.02	0.0770572	30.53	602	22.72	587.38	0.0386802	225.78	286.38	218.68	272.62	0.802142	3521.6	15441.3	3514.5	15426.7	0.22782	5256.13	31682.4	5248.32	31667.8	0.165731	578.65	2954.96	571.55	2941.2	0.194325	4621.39	17233.5	4614.29	17218.9	0.267979	1875.82	10556.5	1868.01	10541.9	0.177199	97.98	479.88	90.88	466.12
12.78	-0.86	10.65	-12.9	-7.81	16.34	76.68	319.06	69.58	304.44	0.228551	386.24	3243.06	378.43	3228.44	0.117218	246.37	1225.5	239.27	1211.74	0.19746	727.04	4676.68	719.94	4662.06	0.154425	33.37	215	25.56	200.38	0.127558	8299.9	49240.2	8292.8	49226.4	0.168462	1984.45	5325.98	1977.35	5311.36	0.372287	1649.33	8248.26	1641.52	8233.64	0.199367	3444.21	14996.7	3437.11	14982.9
2.84	12.9	-6.39	38.7	-8.52	24.94	2254.25	15370.8	2247.15	15356.2	0.146335	556.64	9059.24	548.83	9044.62	0.0606803	844.9	7978.22	837.8	7964.46	0.105192	949.27	13772.9	942.17	13758.3	0.0684802	127.09	1221.2	119.28	1206.58	0.0988579	192.41	2514.64	185.31	2500.88	0.0740979	2471.51	14375.8	2464.41	14361.2	0.171602	848.45	4572.62	840.64	4558	0.184432	232.88	1471.46	225.78	1457.7
12.07	0.86	13.49	17.2	-12.78	21.5	1545.67	15074.9	1538.57	15060.3	0.102161	771.06	13920.8	763.25	13906.2	0.0548857	1265.22	6849.9	1258.12	6836.14	0.18404	498.42	4976.82	491.32	4962.2	0.0990125	2696.58	12216.3	2688.77	12201.7	0.220361	1429.23	10925.4	1422.13	10911.6	0.130331	565.87	6894.62	558.77	6880	0.0812166	1898.54	11185.2	1890.73	11170.6	0.16926	1343.32	9200.28	1336.22	9186.52
2.84	-29.24	24.14	18.06	-26.98	33.54	869.04	6611.68	861.94	6597.06	0.130655	1895.7	10535	1887.89	10520.4	0.179451	2394.12	16996.2	2387.02	16982.4	0.140558	521.85	5278.68	514.75	5264.06	0.0977857	300.33	1852.44	292.52	1837.82	0.159167	347.9	2670.3	340.8	2656.54	0.128287	2068.94	10764.6	2061.84	10750	0.191799	693.67	4541.66	685.86	4527.04	0.151503	6975.04	34361.3	6967.94	34347.5
4.26	-12.04	-0.71	42.14	-2.84	39.56	359.26	2053.68	352.16	2039.06	0.172707	1143.81	4810.84	1136	4796.22	0.236853	2997.62	14645.8	2990.52	14632	0.204382	642.55	10480.8	635.45	10466.2	0.0607146	1601.76	7146.6	1593.95	7131.98	0.223493	1811.21	12798.5	1804.11	12784.7	0.141114	1331.25	9748.96	1324.15	9734.34	0.136029	1095.53	7444.16	1087.72	7429.54	0.146405	610.6	8581.08	603.5	8567.32
21.3	-18.06	5.68	-0.86	-1.42	-4.3	3854.59	19110.9	3847.49	19096.3	0.201479	6098.19	25255.6	6090.38	25241	0.241289	200.22	3802.92	193.12	3789.16	0.0509664	1082.75	4514.14	1075.65	4499.52	0.239059	1136.71	8446.06	1128.9	8431.44	0.133892	2286.91	22702.3	2279.81	22688.5	0.100483	4047.71	23300	4040.61	23285.4	0.173526	1806.24	13852.9	1798.43	13838.3	0.129961	4093.15	14214.9	4086.05	14201.1
36.21	51.6	-4.26	14.62	2.84	8.6	2480.74	22396.1	2473.64	22381.5	0.110522	1561.29	15423.2	1553.48	15408.6	0.100819	20.59	227.04	13.49	213.28	0.0632502	1099.08	20075.8	1091.98	20061.2	0.0544325	216.55	2447.56	208.74	2432.94	0.0857974	3459.83	19911.6	3452.73	19897.8	0.173523	1035.18	8143.34	1028.08	8128.72	0.126475	157.62	2412.3	149.81	2397.68	0.0624812	545.99	3812.38	538.89	3798.62
24.14	27.52	3.55	12.9	-10.65	3.44	2170.47	11413.9	2163.37	11399.3	0.189781	2044.8	19510.8	2036.99	19496.2	0.104481	28.4	380.98	21.3	367.22	0.0580034	16.33	281.22	9.23	266.6	0.0346212	175.37	1868.78	167.56	1854.16	0.0903698	147.68	1860.18	140.58	1846.42	0.0761365	3894.35	23765.2	3887.25	23750.6	0.16367	643.26	4234.64	635.45	4220.02	0.15058	2857.75	23739.4	2850.65	23725.6
16.33	21.5	-1.42	12.04	10.65	31.82	4935.21	22947.4	4928.11	22932.8	0.214894	100.82	425.7	93.01	411.08	0.226258	2804.5	16672.8	2797.4	16659	0.167921	5619.65	42254.4	5612.55	42239.8	0.132874	42.6	348.3	34.79	333.68	0.104262	639	5002.62	631.9	4988.86	0.126662	2903.19	17323	2896.09	17308.4	0.167323	0.71	146.2	-7.1	131.58	-0.0539596	1912.03	8819.3	1904.93	8805.54
-7.1	21.5	2.13	18.92	-13.49	52.46	1750.15	19839.3	1743.05	19824.7	0.0879232	714.97	8861.44	707.16	8846.82	0.0799338	72.42	817.86	65.32	804.1	0.0812337	4675.35	25472.3	4668.25	25457.7	0.183373	24.14	2055.4	16.33	2040.78	0.00800184	61.77	648.44	54.67	634.68	0.0861379	1179.31	8380.7	1172.21	8366.08	0.140115	164.72	1260.76	156.91	1246.14	0.125917	2827.93	18287.9	2820.83	18274.1
2.13	56.76	11.36	6.02	-20.59	33.54	1671.34	9316.38	1664.24	9301.76	0.178917	-56.8	1038.02	-64.61	1023.4	-0.0631327	1618.09	13313.7	1610.99	13299.9	0.121128	89.46	1544.56	82.36	1529.94	0.0538322	1990.13	17069.3	1982.32	17054.7	0.116233	1206.29	13499.4	1199.19	13485.6	0.0889235	9.94	797.22	2.84	782.6	0.00362893	699.35	5444.66	691.54	5430.04	0.127354	451.56	6059.56	444.46	6045.8
12.07	52.46	3.55	23.22	10.65	23.22	3311.44	14949.4	3304.34	14934.8	0.221251	3822.64	21807	3814.83	21792.4	0.175053	7734.03	25909.2	7726.93	25895.4	0.29839	1055.77	14242.5	1048.67	14227.9	0.0737053	1072.81	7365.04	1065	7350.42	0.14489	537.47	4841.8	530.37	4828.04	0.109852	1079.91	4467.7	1072.81	4453.08	0.240914	56.09	973.52	48.28	958.9	0.0503494	107.92	1221.2	100.82	1207.44
-0.71	14.62	5.68	-13.76	15.62	-2.58	3284.46	11510.2	3277.36	11495.6	0.285097	186.73	3974.06	178.92	3959.44	0.0451882	3060.1	19734.4	3053	19720.6	0.154812	230.75	1754.4	223.65	1739.78	0.128551	2201	7955.86	2193.19	7941.24	0.276177	587.17	8593.98	580.07	8580.22	0.0676055	2440.98	10499.7	2433.88	10485.1	0.232128	55.38	411.94	47.57	397.32	0.119727	1333.38	9280.26	1326.28	9266.5
0.71	38.7	3.55	27.52	7.81	36.98	638.29	7467.38	631.19	7452.76	0.0846921	2417.55	19009.4	2409.74	18994.8	0.126863	148.39	1946.18	141.29	1932.42	0.0731156	1319.18	22071.9	1312.08	22057.3	0.0594851	1210.55	14612.3	1202.74	14597.7	0.0823925	3134.65	15993.4	3127.55	15979.6	0.195721	5108.45	17839.8	5101.35	17825.2	0.286188	-5.68	131.58	-13.49	116.96	-0.115339	1624.48	8728.14	1617.38	8714.38
14.91	49.02	9.23	7.74	17.04	13.76	3278.78	10418	3271.68	10403.4	0.314482	2360.04	11159.4	2352.23	11144.8	0.211061	7.81	295.84	0.71	282.08	0.00251702	230.75	2384.78	223.65	2370.16	0.0943607	2252.12	12695.3	2244.31	12680.7	0.176987	5150.34	17761.6	5143.24	17747.8	0.289795	2655.4	15889.4	2648.3	15874.8	0.166824	1132.45	9721.44	1124.64	9706.82	0.115861	61.77	141.04	54.67	127.28
2.84	12.04	4.97	19.78	11.36	-14.62	1269.48	15039.7	1262.38	15025.1	0.0840182	1093.4	9533.96	1085.59	9519.34	0.11404	733.43	4943.28	726.33	4929.52	0.147343	709.29	4723.98	702.19	4709.36	0.149105	814.37	8846.82	806.56	8832.2	0.0913204	604.21	6157.6	597.11	6143.84	0.0971884	925.13	8433.16	918.03	8418.54	0.109049	874.01	9502.14	866.2	9487.52	0.0912989	1660.69	10769.8	1653.59	10756
-4.26	50.74	-17.75	-8.6	4.26	-7.74	1634.42	15120.5	1627.32	15105.9	0.107728	621.96	6781.1	614.15	6766.48	0.0907636	1378.11	12960.2	1371.01	12946.4	0.105899	2896.09	8851.98	2888.99	8837.36	0.326906	24.85	1464.58	17.04	1449.96	0.011752	246.37	1013.08	239.27	999.32	0.239433	3005.43	17694.5	2998.33	17679.9	0.16959	73.84	576.2	66.03	561.58	0.117579	643.26	3871.72	636.16	3857.96
-19.17	-16.34	14.2	-4.3	-3.55	6.88	479.96	3003.12	472.86	2988.5	0.158227	-34.08	454.94	-41.89	440.32	-0.0951354	190.28	1519.62	183.18	1505.86	0.121645	320.92	2900.78	313.82	2886.16	0.108733	210.16	6824.96	202.35	6810.34	0.0297122	38.34	1395.78	31.24	1382.02	0.0226046	523.27	4910.6	516.17	4895.98	0.105427	8585.32	72418	8577.51	72403.4	0.118468	607.05	1683.02	599.95	1669.26
19.17	15.48	28.4	36.98	-2.84	-11.18	5551.49	23716.2	5544.39	23701.6	0.233925	991.87	8327.38	984.06	8312.76	0.118379	5946.25	28347.3	5939.15	28333.5	0.209616	1216.94	9780.78	1209.84	9766.16	0.123881	2263.48	7789.88	2255.67	7775.26	0.290109	190.99	1188.52	183.89	1174.76	0.156534	558.06	3038.38	550.96	3023.76	0.18221	873.3	3147.6	865.49	3132.98	0.276251	11814.4	40702.1	11807.3	40688.3
3.55	56.76	9.23	12.9	-4.26	20.64	2531.15	23712.8	2524.05	23698.2	0.106508	651.07	6876.56	643.26	6861.94	0.0937432	1300.72	13010.9	1293.62	12997.1	0.0995311	686.57	5138.5	679.47	5123.88	0.132608	2524.05	24873.8	2516.24	24859.2	0.10122	477.12	4378.26	470.02	4364.5	0.107692	532.5	5736.2	525.4	5721.58	0.0918278	1371.72	10144.6	1363.91	10130	0.134641	457.24	3355.72	450.14	3341.96
-15.62	24.08	7.81	31.82	-24.14	24.08	6057.01	35100.9	6049.91	35086.3	0.17243	337.25	6115.46	329.44	6100.84	0.0539991	593.56	9805.72	586.46	9791.96	0.059892	415.35	1945.32	408.25	1930.7	0.211452	269.09	2972.16	261.28	2957.54	0.0883437	519.01	2082.06	511.91	2068.3	0.247503	4776.88	22753.9	4769.78	22739.3	0.209759	159.04	940.84	151.23	926.22	0.163277	2736.34	23963	2729.24	23949.2
10.65	-6.02	-4.97	-7.74	0.71	27.52	719.94	5891	712.84	5876.38	0.121306	313.11	2323.72	305.3	2309.1	0.132216	1296.46	12281.7	1289.36	12267.9	0.1051	475.7	12691	468.6	12676.4	0.0369664	555.93	3747.88	548.12	3733.26	0.146821	981.93	12591.3	974.83	12577.5	0.0775056	3185.06	14239	3177.96	14224.4	0.223416	877.56	7728.82	869.75	7714.2	0.112747	5225.6	44167	5218.5	44153.2
-10.65	20.64	7.81	42.14	9.23	31.82	11221.5	45389.1	11214.4	45374.5	0.247152	2900.35	18530.4	2892.54	18515.8	0.15622	450.85	4648.3	443.75	4634.54	0.0957484	419.61	3318.74	412.51	3304.12	0.124847	6255.1	42539	6247.29	42524.4	0.146911	198.09	3222.42	190.99	3208.66	0.0595233	4771.91	22822.7	4764.81	22808.1	0.208909	37.63	313.04	29.82	298.42	0.0999263	202.35	1944.46	195.25	1930.7
-2.13	30.96	16.33	-4.3	13.49	28.38	364.94	1463.72	357.84	1449.1	0.246939	4379.28	22549.2	4371.47	22534.6	0.193989	90.17	1651.2	83.07	1637.44	0.0507316	1197.06	14078.2	1189.96	14063.6	0.0846129	493.45	1444.8	485.64	1430.18	0.339566	161.88	2314.26	154.78	2300.5	0.067281	3798.5	29227.1	3791.4	29212.5	0.129787	635.45	3010.86	627.64	2996.24	0.209476	90.88	1382.88	83.78	1369.12
-3.55	18.06	26.27	24.94	-4.97	38.7	1865.17	12315.2	1858.07	12300.6	0.151055	5636.69	34616.7	5628.88	34602.1	0.162675	200.22	2641.06	193.12	2627.3	0.0735051	390.5	3440.86	383.4	3426.24	0.111901	3630.23	30813.8	3622.42	30799.2	0.117614	2449.5	14509.1	2442.4	14495.3	0.168496	2467.25	9359.38	2460.15	9344.76	0.263265	143.42	702.62	135.61	688	0.197108	4779.01	35091.4	4771.91	35077.6
-3.55	40.42	17.75	18.06	9.23	58.48	2342.29	8160.54	2335.19	8145.92	0.28667	4101.67	12364.2	4093.86	12349.6	0.331498	2242.89	16683.1	2235.79	16669.3	0.134126	4203.91	22847.6	4196.81	22833	0.183805	532.5	7770.1	524.69	7755.48	0.0676541	486.35	2891.32	479.25	2877.56	0.166547	1611.7	8618.92	1604.6	8604.3	0.186488	1357.52	3870	1349.71	3855.38	0.350085	411.09	4908.02	403.99	4894.26
4.97	27.52	24.14	43.86	19.88	43.86	3978.13	19119.5	3971.03	19104.9	0.207854	739.82	12370.2	732.01	12355.6	0.0592453	934.36	8404.78	927.26	8391.02	0.110506	1156.59	12629.1	1149.49	12614.5	0.0911246	358.55	4779.02	350.74	4764.4	0.0736168	348.61	8133.02	341.51	8119.26	0.0420617	2999.75	22430.5	2992.65	22415.9	0.133506	1402.96	20486.9	1395.15	20472.3	0.0681482	2088.11	7615.3	2081.01	7601.54
-17.75	16.34	23.43	35.26	17.04	51.6	317.37	1207.44	310.27	1192.82	0.260115	485.64	5680.3	477.83	5665.68	0.0843376	881.82	10342.4	874.72	10328.6	0.0846888	41.18	223.6	34.08	208.98	0.163078	1765.77	11121.5	1757.96	11106.9	0.158277	2432.46	19086	2425.36	19072.2	0.127167	1554.19	7337.52	1547.09	7322.9	0.211267	6.39	952.88	-1.42	938.26	-0.00151344	223.65	1609.92	216.55	1596.16
-29.11	8.6	35.5	42.14	24.14	-3.44	61.06	572.76	53.96	558.14	0.0966783	14634.5	37765.2	14626.7	37750.6	0.387456	231.46	2868.96	224.36	2855.2	0.0785794	380.56	5884.98	373.46	5870.36	0.0636179	1124.64	14980.3	1116.83	14965.7	0.0746261	395.47	5570.22	388.37	5556.46	0.0698952	714.26	1705.38	707.16	1690.76	0.41825	129.22	875.48	121.41	860.86	0.141033	1358.94	8169.14	1351.84	8155.38
10.65	37.84	17.75	30.96	24.14	26.66	817.92	10331.2	810.82	10316.6	0.0785939	1495.97	13978.4	1488.16	13963.8	0.106573	11.36	170.28	4.26	156.52	0.027217	708.58	3868.28	701.48	3853.66	0.18203	5313.64	24447.2	5305.83	24432.6	0.217162	1409.35	17353.9	1402.25	17340.1	0.0808673	457.24	3414.2	450.14	3399.58	0.13241	1225.46	8510.56	1217.65	8495.94	0.143321	157.62	540.94	150.52	527.18
21.3	29.24	9.23	40.42	19.17	20.64	2458.02	15321.8	2450.92	15307.2	0.160116	1229.72	9474.62	1221.91	9460	0.129166	39.05	1861.04	31.95	1847.28	0.0172957	1065	7047.7	1057.9	7033.08	0.150418	969.15	8996.46	961.34	8981.84	0.107032	3534.38	18115	3527.28	18101.2	0.194864	522.56	6986.64	515.46	6972.02	0.0739327	68.87	928.8	61.06	914.18	0.0667921	325.18	3162.22	318.08	3148.46
20.59	4.3	24.85	42.14	13.49	9.46	1863.04	20947.9	1855.94	20933.3	0.0886598	257.02	5034.44	249.21	5019.82	0.0496452	250.63	2497.44	243.53	2483.68	0.0980521	727.75	5634.72	720.65	5620.1	0.128227	2800.24	21182.7	2792.43	21168.1	0.131917	39.76	577.92	32.66	564.16	0.0578914	5993.82	21788.1	5986.72	21773.5	0.274955	1651.46	13231.1	1643.65	13216.5	0.124364	52.54	350.88	45.44	337.12
23.43	6.88	22.01	18.92	-2.13	39.56	85.91	127.28	78.81	112.66	0.699538	1061.45	7574.02	1053.64	7559.4	0.139381	347.19	3927.62	340.09	3913.86	0.0868938	1259.54	11680.5	1252.44	11665.9	0.107359	5189.39	26730.5	5181.58	26715.9	0.193951	5615.39	25143	5608.29	25129.2	0.223178	6299.12	22312.7	6292.02	22298.1	0.282178	653.2	6377.76	645.39	6363.14	0.101426	276.19	3644.68	269.09	3630.92
14.91	23.22	27.69	48.16	-6.39	-1.72	782.42	6883.44	775.32	6868.82	0.112875	736.98	6528.26	729.17	6513.64	0.111945	406.12	2807.9	399.02	2794.14	0.142806	865.49	8162.26	858.39	8147.64	0.105354	7380.45	76744.7	7372.64	76730.1	0.0960854	-0.71	486.76	-7.81	473	-0.0165116	1464.02	4496.08	1456.92	4481.46	0.325099	973.41	9085.04	965.6	9070.42	0.106456	4538.32	19307.9	4531.22	19294.1
24.14	24.08	-10.65	6.88	36.92	29.24	653.2	5834.24	646.1	5819.62	0.111021	93.01	518.58	85.2	503.96	0.169061	121.41	1566.92	114.31	1553.16	0.0735983	1689.8	13410.8	1682.7	13396.2	0.12561	2452.34	20947.9	2444.53	20933.3	0.116777	422.45	3213.82	415.35	3200.06	0.129794	139.16	2193.86	132.06	2179.24	0.0605991	137.74	1503.28	129.93	1488.66	0.0872798	1564.13	10807.6	1557.03	10793.8
29.82	18.92	17.75	24.94	18.46	4.3	211.58	2342.64	204.48	2328.02	0.0878343	7290.28	24408.5	7282.47	24393.9	0.298537	493.45	3364.32	486.35	3350.56	0.145155	253.47	4786.76	246.37	4772.14	0.0516267	2608.54	13244.9	2600.73	13230.3	0.196574	168.98	1668.4	161.88	1654.64	0.097834	1866.59	17003.9	1859.49	16989.3	0.109451	2085.98	7291.94	2078.17	7277.32	0.285568	1701.16	17849.3	1694.06	17835.5
39.05	22.36	22.72	55.04	10.65	-0.86	229.33	2481.1	222.23	2466.48	0.0901001	-11.36	906.44	-19.17	891.82	-0.0214954	767.51	8354.04	760.41	8340.28	0.0911732	159.04	1712.26	151.94	1697.64	0.0895007	170.4	2236.86	162.59	2222.24	0.0731649	2770.42	19627.8	2763.32	19614	0.140885	2852.78	13816.8	2845.68	13802.2	0.206176	1970.25	15816.3	1962.44	15801.7	0.124192	771.77	4204.54	764.67	4190.78
28.4	11.18	-16.33	17.2	7.81	-12.9	5650.89	30794	5643.79	30779.4	0.183363	-18.46	498.8	-26.27	484.18	-0.0542567	34.08	264.02	26.98	250.26	0.107808	3187.9	19857.4	3180.8	19842.8	0.1603	663.14	8256	655.33	8241.38	0.079517	71.71	3254.24	64.61	3240.48	0.0199384	2308.21	8149.36	2301.11	8134.74	0.282874	1602.47	8852.84	1594.66	8838.22	0.180428	15191.2	75775.5	15184.1	75761.7
7.81	24.08	12.78	13.76	7.81	1.72	1396.57	10037.1	1389.47	10022.5	0.138635	293.94	3960.3	286.13	3945.68	0.0725173	107.92	1639.16	100.82	1625.4	0.0620278	504.1	9651.78	497	9637.16	0.0515712	135.61	786.9	127.8	772.28	0.165484	2252.83	8593.98	2245.73	8580.22	0.261733	787.39	6726.92	780.29	6712.3	0.116248	83.78	902.14	75.97	887.52	0.0855981	2181.12	13112.4	2174.02	13098.6
-4.97	18.92	26.98	-5.16	-7.1	61.06	548.12	7162.08	541.02	7147.46	0.075694	288.97	2934.32	281.16	2919.7	0.0962976	3064.36	18569.1	3057.26	18555.3	0.164764	104.37	209.84	97.27	195.22	0.498258	558.06	6434.52	550.25	6419.9	0.0857101	842.06	6698.54	834.96	6684.78	0.124905	115.02	2611.82	107.92	2597.2	0.0415524	4830.13	23397.2	4822.32	23382.6	0.206236	4881.25	10204.8	4874.15	10191
-1.42	3.44	12.78	9.46	4.26	-21.5	1409.35	18247.5	1402.25	18232.9	0.0769078	962.05	15615	954.24	15600.4	0.0611677	1850.26	10586.6	1843.16	10572.8	0.17433	752.6	3834.74	745.5	3820.12	0.195151	514.04	6366.58	506.23	6351.96	0.0796967	231.46	5467.02	224.36	5453.26	0.0411424	8554.79	29316.5	8547.69	29301.9	0.291711	38.34	856.56	30.53	841.94	0.0362615	13.49	145.34	6.39	131.58
-0.71	20.64	2.84	-9.46	27.69	31.82	1203.45	13741.9	1196.35	13727.3	0.0871513	2080.3	13580.3	2072.49	13565.7	0.152775	63.19	970.94	56.09	957.18	0.0585992	585.75	2874.98	578.65	2860.36	0.2023	1648.62	17562.9	1640.81	17548.3	0.0935026	1415.03	4688.72	1407.93	4674.96	0.301164	3242.57	14890.9	3235.47	14876.3	0.217492	793.07	10609.8	785.26	10595.2	0.0741148	1711.1	14012	1704	13998.2
2.13	13.76	16.33	-9.46	39.76	35.26	297.49	3771.1	290.39	3756.48	0.0773038	0	448.92	-7.81	434.3	-0.017983	3444.21	16590.3	3437.11	16576.5	0.207348	10562.7	48011.2	10555.6	47996.6	0.219924	1800.56	10584	1792.75	10569.4	0.169617	25.56	399.9	18.46	386.14	0.0478065	5623.2	23734.3	5616.1	23719.7	0.23677	673.08	2985.06	665.27	2970.44	0.223963	37.63	172	30.53	158.24
0.71	15.48	14.2	11.18	-0.71	11.18	169.69	1096.5	162.59	1081.88	0.150285	2715.04	21875.8	2707.23	21861.2	0.123837	66.03	545.24	58.93	531.48	0.110879	4235.15	27338.5	4228.05	27323.9	0.154738	1005.36	5364.68	997.55	5350.06	0.186456	1748.73	12730.6	1741.63	12716.8	0.136955	6701.69	43952	6694.59	43937.4	0.152367	268.38	3128.68	260.57	3114.06	0.0836753	598.53	5759.42	591.43	5745.66
-11.36	21.5	7.81	-6.02	-0.71	29.24	166.85	1160.14	159.75	1145.52	0.139456	369.91	1950.48	362.1	1935.86	0.187049	413.93	4877.06	406.83	4863.3	0.0836531	1402.96	28669.8	1395.86	28655.2	0.0487123	4349.46	33438.5	4341.65	33423.9	0.129897	1942.56	15117.1	1935.46	15103.3	0.128148	433.1	4081.56	426	4066.94	0.104747	74.55	594.26	66.74	579.64	0.11514	414.64	3151.9	407.54	3138.14
0	30.1	15.62	4.3	-2.13	6.02	606.34	3122.66	599.24	3108.04	0.192803	441.62	3071.06	433.81	3056.44	0.141933	3254.64	17326.4	3247.54	17312.6	0.187582	1706.13	10942.6	1699.03	10928	0.155475	681.6	6288.32	673.79	6273.7	0.107399	862.65	4006.74	855.55	3992.98	0.214264	3337	17218.9	3329.9	17204.3	0.193551	550.25	6683.92	542.44	6669.3	0.0813339	181.76	931.38	174.66	917.62
0.71	-1.72	-22.01	25.8	17.75	14.62	881.82	16291	874.72	16276.4	0.0537417	722.78	5215.04	714.97	5200.42	0.137483	1219.78	10477.4	1212.68	10463.6	0.115895	2808.05	30833.6	2800.95	30819	0.0908839	2879.76	23938.1	2871.95	23923.5	0.120047	200.93	7819.98	193.83	7806.22	0.0248302	1150.2	7746.02	1143.1	7731.4	0.147852	313.82	3343.68	306.01	3329.06	0.0919208	1027.37	7839.76	1020.27	7826
-10.65	21.5	2.13	26.66	9.23	3.44	1163.69	9341.32	1156.59	9326.7	0.124008	1696.9	8127.86	1689.09	8113.24	0.208189	342.22	3217.26	335.12	3203.5	0.104611	7273.24	42967.3	7266.14	42952.7	0.169166	18.46	186.62	10.65	172	0.0619186	72.42	663.06	65.32	649.3	0.100601	244.95	1768.16	237.85	1753.54	0.13564	202.35	3596.52	194.54	3581.9	0.054312	898.15	3496.76	891.05	3483
1.42	6.02	25.56	6.88	19.88	-0.86	529.66	7236.04	522.56	7221.42	0.0723625	485.64	7873.3	477.83	7858.68	0.0608028	5562.14	22840.7	5555.04	22826.9	0.243355	4984.91	27968.9	4977.81	27954.3	0.17807	1204.16	14030	1196.35	14015.4	0.0853598	2242.89	12698.8	2235.79	12685	0.176254	1517.98	7548.22	1510.88	7533.6	0.200552	61.06	940.84	53.25	926.22	0.0574917	95.85	1711.4	88.75	1697.64
8.52	8.6	31.24	36.12	-0.71	15.48	3205.65	13422.9	3198.55	13408.3	0.23855	2969.93	8850.26	2962.12	8835.64	0.335247	1578.33	9203.72	1571.23	9189.96	0.170972	418.9	3286.92	411.8	3272.3	0.125844	1605.31	8879.5	1597.5	8864.88	0.180205	3162.34	12095	3155.24	12081.2	0.261169	388.37	1656.36	381.27	1641.74	0.232235	1311.37	5068.84	1303.56	5054.22	0.257915	307.43	2294.48	300.33	2280.72
-10.65	24.94	-0.71	21.5	-3.55	9.46	1596.08	9268.22	1588.98	9253.6	0.171715	8028.68	31952.4	8020.87	31937.8	0.25114	86.62	1581.54	79.52	1567.78	0.0507214	90.17	147.92	83.07	133.3	0.623181	1325.57	20683	1317.76	20668.4	0.0637573	1951.08	10172.1	1943.98	10158.3	0.191368	1830.38	12497.5	1823.28	12482.9	0.146062	316.66	4804.82	308.85	4790.2	0.0644754	202.35	904.72	195.25	890.96
-9.23	21.5	9.94	23.22	8.52	-11.18	88.04	802.38	80.94	787.76	0.102747	3574.14	28861.6	3566.33	28847	0.123629	9.94	178.02	2.84	164.26	0.0172897	232.88	3764.22	225.78	3749.6	0.0602144	1143.1	8284.38	1135.29	8269.76	0.137282	1344.74	13410.8	1337.64	13397	0.0998459	3371.79	16468.1	3364.69	16453.5	0.204497	244.24	2882.72	236.43	2868.1	0.0824344	172.53	1959.94	165.43	1946.18
6.39	-28.38	-0.71	20.64	7.1	22.36	95.14	733.58	88.04	718.96	0.122455	6318.29	44787.1	6310.48	44772.5	0.140946	723.49	11757.9	716.39	11744.1	0.0609998	1925.52	12549.1	1918.42	12534.5	0.153051	2715.75	9585.56	2707.94	9570.94	0.282934	5156.73	27887.2	5149.63	27873.4	0.18475	1310.66	4379.12	1303.56	4364.5	0.298673	649.65	6929.88	641.84	6915.26	0.092815	1975.22	16125	1968.12	16111.2
9.23	-9.46	7.1	5.16	3.55	25.8	993.29	3646.4	986.19	3631.78	0.271545	10125.3	43830.8	10117.5	43816.2	0.230908	50.41	466.12	43.31	452.36	0.0957423	5721.18	43229.6	5714.08	43215	0.132225	3832.58	25100.8	3824.77	25086.2	0.152465	1902.09	21026.1	1894.99	21012.3	0.0901846	54.67	1050.06	47.57	1035.44	0.0459418	291.1	5110.12	283.29	5095.5	0.0555961	48.28	256.28	41.18	242.52
-5.68	0.86	1.42	3.44	15.62	34.4	2555.29	27190.6	2548.19	27176	0.0937663	1244.63	8613.76	1236.82	8599.14	0.143831	2564.52	10941.8	2557.42	10928	0.234024	174.66	4457.38	167.56	4442.76	0.0377153	4621.39	19651	4613.58	19636.4	0.234951	1739.5	13148.5	1732.4	13134.7	0.131895	4149.95	16201.5	4142.85	16186.9	0.255939	939.33	9448.82	931.52	9434.2	0.0987386	2009.3	15669.2	2002.2	15655.4
2.13	-6.02	14.91	16.34	-8.52	10.32	3613.19	22816.7	3606.09	22802.1	0.158147	2977.03	16764.8	2969.22	16750.2	0.177265	1522.24	15474	1515.14	15460.2	0.0980024	689.41	4291.4	682.31	4276.78	0.159538	1350.42	9559.76	1342.61	9545.14	0.140659	1385.92	26720.2	1378.82	26706.4	0.0516287	815.79	3298.1	808.69	3283.48	0.246291	1172.92	10302.8	1165.11	10288.2	0.113247	320.92	1113.7	313.82	1099.94
-4.26	-13.76	7.1	-4.3	2.13	23.22	358.55	7340.1	351.45	7325.48	0.0479764	1040.86	16555	1033.05	16540.4	0.0624562	421.03	5358.66	413.93	5344.9	0.0774439	2654.69	16036.4	2647.59	16021.8	0.165249	256.31	3556.96	248.5	3542.34	0.0701514	46.86	287.24	39.76	273.48	0.145385	3584.08	24115.3	3576.98	24100.7	0.148418	1665.66	9303.48	1657.85	9288.86	0.178477	14944.8	37428.9	14937.7	37415.1
-2.13	-24.94	9.94	16.34	1.42	30.1	1023.82	7466.52	1016.72	7451.9	0.136438	1828.96	6361.42	1821.15	6346.8	0.28694	2.84	150.5	-4.26	136.74	-0.031154	1537.15	4437.6	1530.05	4422.98	0.345932	22.01	185.76	14.2	171.14	0.082973	4239.41	42361	4232.31	42347.2	0.099943	241.4	2132.8	234.3	2118.18	0.110614	928.68	9459.14	920.87	9444.52	0.0975031	168.27	2586.88	161.17	2573.12
10.65	-7.74	8.52	7.74	17.04	24.08	920.87	5311.36	913.77	5296.74	0.172516	1669.21	14630.3	1661.4	14615.7	0.113672	73.13	1461.14	66.03	1447.38	0.0456204	1935.46	13029.9	1928.36	13015.3	0.148161	235.72	3515.68	227.91	3501.06	0.0650974	484.93	2673.74	477.83	2659.98	0.179637	1952.5	9145.24	1945.4	9130.62	0.213063	431.68	4085.86	423.87	4071.24	0.104113	1065.71	4983.7	1058.61	4969.94
8.52	-9.46	-14.2	49.02	12.07	19.78	3021.05	30246.2	3013.95	30231.6	0.0996954	208.03	2350.38	200.22	2335.76	0.0857194	179.63	1687.32	172.53	1673.56	0.103092	1620.22	11674.5	1613.12	11659.9	0.138348	475.7	20740.6	467.89	20726	0.022575	2267.03	12685	2259.93	12671.2	0.178351	3390.96	14313.8	3383.86	14299.2	0.236647	51.83	427.42	44.02	412.8	0.106638	107.92	1372.56	100.82	1358.8
4.26	-31.82	-19.17	50.74	17.75	12.9	286.84	1734.62	279.74	1720	0.16264	178.21	3688.54	170.4	3673.92	0.046381	413.22	3167.38	406.12	3153.62	0.128779	1926.94	10824	1919.84	10809.4	0.177609	133.48	4047.16	125.67	4032.54	0.031164	1884.34	15032.8	1877.24	15019	0.124991	1168.66	12860.4	1161.56	12845.8	0.0904235	274.06	1301.18	266.25	1286.56	0.206947	3068.62	23747.2	3061.52	23733.4
-14.2	-18.06	-41.18	-5.16	6.39	1.72	895.31	5765.44	888.21	5750.82	0.154449	660.3	11139.6	652.49	11125	0.0586509	270.51	2009.82	263.41	1996.06	0.131965	5724.73	32704.1	5717.63	32689.5	0.174907	377.01	3523.42	369.2	3508.8	0.105221	2602.86	27022.1	2595.76	27008.3	0.0961096	1902.8	13237.1	1895.7	13222.5	0.143369	799.46	6918.7	791.65	6904.08	0.114664	3844.65	21467.3	3837.55	21453.5
[truncated: 9,671 more rows]
[truncated: 1 more columns]

## Sheet: summary
EGFP/mCherry (pooled replicates)			relative EGFP/mCherry (pooled replicates)
[truncated: 29,509 more rows]
