# Supplementary material for: Enhancing cap-independent translation of linear mRNA
Source: Nat Commun. 2025 Oct 16;16:9205. doi: 10.1038/s41467-025-64257-6 (PMC12532787; doi:10.1038/s41467-025-64257-6)
Supplement: Supplementary file 11 — Source Data [file 41467_2025_64257_MOESM11_ESM.zip › Source Data/Figure 4/mRNA stability.xlsx]

## Sheet: replicate 1
		EGFP Cq			GAPDH Cq				EGFP Cq		GAPDH Cq			ΔCq			ΔΔCq			Remained fraction of mRNA
sample	time	techn. rep. 1	techn. rep. 2	techn. rep. 3	techn. rep. 1	techn. rep. 2	techn. rep. 3		mean	SD	mean	SD		mean	SD		mean	SD		replicate 1
negative control	n/a	34.7268	34.4113	32.1287	n/d	n/d	29.6709		33.7556	1.41776	29.6709	n/d		4.08466	n/d		n/d	n/d		n/a
triphosphate	0	14.9405	14.9501	14.9181	16.5399	16.5	16.5481		14.9362	0.0164221	16.5293	0.0257398		-1.59308	0.0305323		0	0.0431792		1
	1	15.8705	15.8447	16.04	16.5643	16.5146	16.579		15.9184	0.106134	16.5526	0.0337475		-0.634202	0.111371		0.958878	0.11548		0.514457
	2	16.1663	16.1703	16.4772	16.4788	16.4812	16.7271		16.2713	0.178362	16.5624	0.14266		-0.291107	0.228397		1.30197	0.230428		0.405571
	4	17.0129	17.194	17.2375	16.2473	16.3186	16.4813		17.1481	0.119108	16.3491	0.119933		0.799051	0.169029		2.39213	0.171764		0.190501
	8	18.2866	18.3249	18.3331	16.1172	16.0858	16.2399		18.3149	0.0247978	16.1476	0.0814724		2.16722	0.0851626		3.7603	0.0904704		0.0737966
CleaN3	0	15.0191	15.0242	14.9541	16.5237	16.589	16.3979		14.9991	0.0391115	16.5035	0.0970982		-1.50442	0.104679		0	0.148039		1
	1	16.5531	16.5619	16.531	16.5282	16.5072	16.4372		16.5487	0.0158812	16.4908	0.0476548		0.0578145	0.0502314		1.56223	0.116108		0.338627
	2	17.5116	17.6763	17.4062	16.3944	16.494	16.3024		17.5314	0.136088	16.3969	0.095828		1.13446	0.166442		2.63888	0.196623		0.160553
	4	19.0636	19.1082	19.0522	16.4767	16.4404	16.2689		19.0747	0.0295868	16.3953	0.111021		2.67932	0.114896		4.18374	0.155431		0.0550263
	8	20.1766	20.0717	20.1064	16.2009	16.2137	16.4357		20.1182	0.0534482	16.2835	0.132028		3.83476	0.142437		5.33918	0.176765		0.0247029
AF647	0	14.9508	15.091	15.0804	16.3763	16.506	16.5567		15.0407	0.0780535	16.4797	0.0930539		-1.43893	0.121455		0	0.171764		1
	1	15.571	15.6668	15.6721	16.4613	16.799	16.5468		15.6366	0.0568812	16.6023	0.175569		-0.965705	0.184553		0.473225	0.220933		0.720352
	2	16.0255	16.0754	16.1552	16.5107	16.6259	16.6017		16.0854	0.0654288	16.5794	0.0607199		-0.494	0.0892627		0.94493	0.150729		0.519455
	4	16.8848	17.0195	17.0667	16.253	16.4133	16.3339		16.9903	0.0944227	16.3334	0.0801878		0.65692	0.123878		2.09585	0.173485		0.23393
	8	18.0345	18.138	18.0922	16.2655	16.1898	16.2888		18.0882	0.0518928	16.248	0.0517709		1.8402	0.0733014		3.27913	0.141861		0.103011

## Sheet: replicate 2
		EGFP Cq			GAPDH Cq				EGFP Cq		GAPDH Cq			ΔCq			ΔΔCq			Remained fraction of mRNA
sample	time	techn. rep. 1	techn. rep. 2	techn. rep. 3	techn. rep. 1	techn. rep. 2	techn. rep. 3		mean	SD	mean	SD		mean	SD		mean	SD		replicate 2
negative control	n/a	n/d	n/d	n/d	n/d	n/d	n/d		n/d	n/d	n/d	n/d		n/d	n/d		n/d	n/d		n/a
triphosphate	0	14.5948	14.6101	14.687	16.3011	16.3586	16.4927		14.6307	0.0494093	16.3841	0.0982921		-1.75345	0.110012		0	0.15558		1
	1	15.5779	15.6295	15.6228	16.2464	16.3301	16.4469		15.6101	0.028086	16.3412	0.100715		-0.731101	0.104558		1.02235	0.151773		0.492315
	2	16.087	16.1284	16.2148	16.228	16.3228	16.5014		16.1434	0.0652518	16.3507	0.138811		-0.207355	0.153382		1.54609	0.188756		0.342436
	4	16.9729	16.9999	17.1858	16.0717	16.1994	16.2831		17.0529	0.115941	16.1847	0.106446		0.868139	0.157395		2.62159	0.192031		0.162489
	8	18.3272	18.4278	18.4888	16.1484	16.1319	16.2239		18.4146	0.0816309	16.1681	0.0490348		2.24651	0.0952261		3.99996	0.145501		0.0625017
CleaN3	0	14.8877	14.9662	14.6126	16.3732	16.4131	16.1773		14.8222	0.18571	16.3212	0.126204		-1.49903	0.224534		0	0.317539		1
	1	16.7964	16.7087	16.5872	16.534	16.4756	16.2678		16.6974	0.105063	16.4258	0.13991		0.27161	0.174966		1.77064	0.284656		0.293079
	2	18.0348	18.0212	17.8295	16.4353	16.4149	16.1619		17.9618	0.114822	16.3373	0.152303		1.62449	0.190737		3.12351	0.294612		0.114744
	4	19.3748	19.4643	19.0725	16.3568	16.9528	16.1027		19.3039	0.205278	16.4708	0.43632		2.8331	0.482197		4.33213	0.531912		0.0496478
	8	20.3272	20.1274	20.2459	16.0943	15.8995	15.9642		20.2335	0.10048	15.986	0.0992381		4.24747	0.141225		5.74649	0.265255		0.0186266
AF647	0	14.8834	14.9313	14.9697	16.334	16.5592	16.673		14.9281	0.0432348	16.5221	0.172527		-1.59394	0.177862		0	0.251534		1
	1	15.3089	15.4399	15.5398	16.2408	16.4196	16.479		15.4296	0.115798	16.3798	0.124024		-0.95024	0.16968		0.643698	0.245817		0.64007
	2	15.9403	16.0803	16.1558	16.2608	16.4852	16.5095		16.0588	0.109385	16.4185	0.137078		-0.359671	0.175372		1.23427	0.24978		0.425058
	4	16.8635	17.0596	16.9949	16.2494	16.3521	16.4012		16.9727	0.0998879	16.3342	0.0774453		0.638426	0.126394		2.23236	0.218197		0.21281
	8	18.0111	18.0422	18.1137	16.14	16.1111	16.3345		18.0557	0.0525966	16.1952	0.121536		1.86046	0.132429		3.4544	0.221748		0.0912268

## Sheet: replicate 3
		EGFP Cq			GAPDH Cq				EGFP Cq		GAPDH Cq			ΔCq			ΔΔCq			Remained fraction of mRNA
sample	time	techn. rep. 1	techn. rep. 2	techn. rep. 3	techn. rep. 1	techn. rep. 2	techn. rep. 3		mean	SD	mean	SD		mean	SD		mean	SD		replicate 3
negative control	n/a	34.3444	32.6006	n/d	n/d	n/d	n/d		33.4725	1.23307	n/d	n/d		n/d	n/d		n/d	n/d		n/a
triphosphate	0	14.8384	14.9391	14.883	16.4131	16.4603	16.3838		14.8868	0.0504706	16.4191	0.0385964		-1.53227	0.0635371		0	0.0898551		1
	1	15.8805	16.024	16.0637	16.5141	16.5001	16.6662		15.9894	0.0964034	16.5601	0.0921106		-0.570724	0.133334		0.961543	0.147699		0.513507
	2	16.023	16.122	16.2636	16.1739	16.2019	16.4625		16.1362	0.120947	16.2794	0.159178		-0.143227	0.199914		1.38904	0.209768		0.381819
	4	17.0727	17.1102	17.2125	16.1893	16.3304	16.4133		17.1318	0.0723773	16.311	0.11327		0.820793	0.13442		2.35306	0.148679		0.19573
	8	18.1326	18.1787	18.2353	15.9723	16.0745	16.1237		18.1822	0.051462	16.0568	0.0772201		2.12535	0.092797		3.65762	0.112464		0.0792403
CleaN3	0	15.1523	15.1553	14.8593	16.7218	16.75	16.5679		15.0556	0.170014	16.6799	0.0979751		-1.62425	0.196224		0	0.277503		1
	1	16.8542	16.9436	16.6179	16.6792	16.7005	16.4709		16.8052	0.168297	16.6169	0.126836		0.188341	0.21074		1.8126	0.28795		0.284678
	2	18.0154	18.0968	17.8434	16.7467	16.59	16.3907		17.9852	0.129351	16.5758	0.178402		1.4094	0.220361		3.03366	0.295064		0.122118
	4	19.1699	19.2965	18.9368	16.326	16.551	16.2253		19.1344	0.182472	16.3674	0.166749		2.76698	0.247186		4.39123	0.315603		0.0476549
	8	20.3536	20.2736	20.2564	16.1198	16.0206	16.0685		20.2946	0.0518843	16.0696	0.0496163		4.22495	0.0717897		5.8492	0.208944		0.0173466
AF647	0	15.0918	15.1694	15.168	16.5929	16.7492	16.6951		15.1431	0.0443753	16.6791	0.0793815		-1.53601	0.0909428		0	0.128613		1
	1	15.314	15.5038	15.3848	16.2383	16.4838	16.4492		15.4008	0.0959213	16.3905	0.132885		-0.989613	0.163888		0.546394	0.187429		0.684729
	2	16.0123	16.0918	16.0639	16.304	16.5918	16.5158		16.056	0.0403598	16.4705	0.14915		-0.414507	0.154514		1.1215	0.17929		0.459616
	4	16.9473	17.0304	17.0345	16.2358	16.3579	16.2842		17.0041	0.0491985	16.2926	0.0614903		0.711473	0.0787499		2.24748	0.1203		0.210592
	8	18.0159	18.0855	18.1196	16.1635	16.2362	16.2835		18.0737	0.0528731	16.2277	0.0604654		1.84593	0.080322		3.38194	0.121335		0.0959254
