# Supplementary material for: Enhancing cap-independent translation of linear mRNA
Source: Nat Commun. 2025 Oct 16;16:9205. doi: 10.1038/s41467-025-64257-6 (PMC12532787; doi:10.1038/s41467-025-64257-6)
Supplement: Supplementary file 11 — Source Data [file 41467_2025_64257_MOESM11_ESM.zip › Source Data/Figure 4/translation under stress.xlsx]

## Sheet: HEK293 - raw data
mock transfection, no arsenite						mock transfection, w/ 40 uM arsenite						no arsenite															w/ 40 uM arsenite
replicate 1		replicate 2		replicate 3		replicate 1		replicate 2		replicate 3		replicate 1					replicate 2					replicate 3					replicate 1					replicate 2					replicate 3
EGFP fluorescence	mCherry fluorescence	EGFP fluorescence	mCherry fluorescence	EGFP fluorescence	mCherry fluorescence	EGFP fluorescence	mCherry fluorescence	EGFP fluorescence	mCherry fluorescence	EGFP fluorescence	mCherry fluorescence	EGFP fluorescence	mCherry fluorescence	EGFP fluorescence-background	mCherry fluorescence-background	EGFP/mCherry	EGFP fluorescence	mCherry fluorescence	EGFP fluorescence-background	mCherry fluorescence-background	EGFP/mCherry	EGFP fluorescence	mCherry fluorescence	EGFP fluorescence-background	mCherry fluorescence-background	EGFP/mCherry	EGFP fluorescence	mCherry fluorescence	EGFP fluorescence-background	mCherry fluorescence-background	EGFP/mCherry	EGFP fluorescence	mCherry fluorescence	EGFP fluorescence-background	mCherry fluorescence-background	EGFP/mCherry	EGFP fluorescence	mCherry fluorescence	EGFP fluorescence-background	mCherry fluorescence-background	EGFP/mCherry
68.34	-2.55	-24.79	-15.3	42.88	4.25	91.12	10.2	64.32	33.15	48.91	-18.7	13000	5413.65	12945.1	5413.65	2.39119	10978.6	10643.7	10922.3	10644.6	1.0261	13588.3	16150.9	13532	16150.9	0.837849	505.18	177.65	425.45	177.65	2.39488	25932.4	6123.4	25852	6123.4	4.22184	5031.03	1938	4949.96	1938	2.55416
48.24	-5.1	-4.02	5.95	16.75	0.85	85.76	-34.85	137.35	-16.15	7.37	-17	6212.91	17847.5	6157.97	17847.5	0.345033	2980.83	1853	2924.55	1853.85	1.57755	1065.3	931.6	1009.02	931.6	1.0831	25712.6	10027.5	25632.9	10027.5	2.55626	753.08	435.2	672.68	435.2	1.54568	17945.3	7949.2	17864.2	7949.2	2.2473
26.13	-0.85	5.36	1.7	26.13	11.9	52.26	-1.7	-12.73	-22.1	-10.05	-0.85	1423.75	1859.8	1368.81	1859.8	0.735998	1978.51	3700.05	1922.23	3700.9	0.519395	842.86	864.45	786.58	864.45	0.90992	18408.2	6509.3	18328.5	6509.3	2.81574	6324.8	2688.55	6244.4	2688.55	2.32259	519.25	362.1	438.18	362.1	1.21011
50.92	5.95	22.78	-34	60.3	12.75	95.81	-19.55	103.85	17.85	-13.4	12.75	1691.75	2920.6	1636.81	2920.6	0.560436	10921	6981.05	10864.7	6981.9	1.55613	2331.6	3454.4	2275.32	3454.4	0.658673	8197.45	2069.75	8117.72	2069.75	3.92208	27167.8	7707.8	27087.4	7707.8	3.51428	20784.1	6488.9	20703	6488.9	3.19053
49.58	26.35	8.71	-2.55	22.78	-23.8	111.89	13.6	136.68	-18.7	7.37	-54.4	46335.2	18244.4	46280.3	18244.4	2.53668	3932.9	4365.6	3876.62	4366.45	0.88782	7136.84	4822.05	7080.56	4822.05	1.46837	1833.79	508.3	1754.06	508.3	3.45084	5061.85	1306.45	4981.45	1306.45	3.81297	658.61	1536.8	577.54	1536.8	0.375807
90.45	21.25	54.27	-7.65	22.78	4.25	93.8	15.3	49.58	-10.2	-12.06	20.4	1589.24	1207.85	1534.3	1207.85	1.27027	2763.75	6238.15	2707.47	6239	0.433959	302.17	501.5	245.89	501.5	0.490309	6779.06	2425.05	6699.33	2425.05	2.76255	27234.8	10883.4	27154.4	10883.4	2.49503	663.3	191.25	582.23	191.25	3.04434
54.27	3.4	89.78	11.9	32.16	14.45	40.87	32.3	2.01	8.5	-3.35	5.95	1132.3	1309.85	1077.36	1309.85	0.822506	13667.3	16674.5	13611	16675.3	0.816236	2828.74	7072.85	2772.46	7072.85	0.391986	5306.4	2078.25	5226.67	2078.25	2.51494	22905.3	5349.9	22824.9	5349.9	4.26642	53278.4	6158.25	53197.3	6158.25	8.63838
62.98	10.2	57.62	-12.75	28.14	-4.25	50.92	-28.9	46.23	-11.05	0	1.7	3847.14	4199.85	3792.2	4199.85	0.902937	240.53	1024.25	184.25	1025.1	0.179739	12817.8	13883.9	12761.5	13883.9	0.91916	9553.53	6971.7	9473.8	6971.7	1.35889	35509.3	12512.9	35428.9	12512.9	2.83139	961.45	374.85	880.38	374.85	2.34862
91.12	0.85	62.98	11.9	-3.35	-1.7	59.63	-1.7	-2.01	0	105.86	17.85	2401.95	9972.2	2347.01	9972.2	0.235355	15160.8	15471.7	15104.5	15472.6	0.976214	344.38	681.7	288.1	681.7	0.42262	5324.49	1656.65	5244.76	1656.65	3.16588	9008.82	3870.9	8928.42	3870.9	2.30655	5510.08	1195.1	5429.01	1195.1	4.54272
60.3	2.55	85.76	-21.25	57.62	-10.2	70.35	-28.9	27.47	36.55	32.16	22.1	131.32	325.55	76.38	325.55	0.234618	2078.34	2255.05	2022.06	2255.9	0.896343	22429.6	8341.05	22373.3	8341.05	2.68231	9606.46	3861.55	9526.73	3861.55	2.46707	643.87	585.65	563.47	585.65	0.962128	163.48	115.6	82.41	115.6	0.712889
54.94	4.25	117.92	-5.95	36.85	-2.55	40.2	20.4	80.4	-9.35	70.35	-7.65	565.48	1208.7	510.54	1208.7	0.422388	31117.5	14009.7	31061.2	14010.6	2.21699	3565.74	3583.6	3509.46	3583.6	0.979311	48191.1	12373.5	48111.4	12373.5	3.88826	10037.3	3201.95	9956.9	3201.95	3.10964	14125.6	2524.5	14044.5	2524.5	5.56329
62.31	18.7	133.33	-22.1	54.94	-19.55	57.62	51	39.53	6.8	36.85	3.4	1342.01	1997.5	1287.07	1997.5	0.64434	5672.89	5488.45	5616.61	5489.3	1.02319	5465.86	3778.25	5409.58	3778.25	1.43177	6295.99	3760.4	6216.26	3760.4	1.65308	36289.2	10748.2	36208.8	10748.2	3.36882	15637.1	4806.75	15556	4806.75	3.23629
97.15	-19.55	57.62	22.1	38.19	11.05	76.38	-13.6	23.45	-2.55	52.93	6.8	904.5	1525.75	849.56	1525.75	0.556815	95.14	196.35	38.86	197.2	0.197059	7605.17	7731.6	7548.89	7731.6	0.976368	20152.3	6538.2	20072.6	6538.2	3.07005	6018.61	1706.8	5938.21	1706.8	3.47915	7027.63	3748.5	6946.56	3748.5	1.85316
12.73	16.15	55.61	16.15	-0.67	2.55	85.76	-22.95	164.15	-11.05	127.97	-8.5	4322.17	5844.6	4267.23	5844.6	0.730115	7173.69	13623.8	7117.41	13624.6	0.522392	7821.58	6380.1	7765.3	6380.1	1.21711	10945.1	10897.9	10865.4	10897.9	0.997015	45013.3	7536.95	44932.9	7536.95	5.96168	69586.2	12088.7	69505.1	12088.7	5.7496
22.11	-51.85	43.55	25.5	-2.01	4.25	60.97	-11.05	129.31	-4.25	47.57	-10.2	578.88	779.45	523.94	779.45	0.672192	3091.38	5539.45	3035.1	5540.3	0.547822	4672.58	6960.65	4616.3	6960.65	0.6632	2744.99	740.35	2665.26	740.35	3.6	7314.39	3727.25	7233.99	3727.25	1.94084	45860.2	3364.3	45779.1	3364.3	13.6073
46.23	12.75	27.47	-16.15	7.37	1.7	85.76	6.8	62.98	-8.5	79.73	-16.15	369.17	236.3	314.23	236.3	1.32979	188.27	153.85	131.99	154.7	0.8532	3819.67	5800.4	3763.39	5800.4	0.648816	21084.2	3139.9	21004.5	3139.9	6.68953	1686.39	705.5	1605.99	705.5	2.27639	363.14	151.3	282.07	151.3	1.86431
46.9	-1.7	24.12	-0.85	10.05	-16.15	64.99	-17.85	95.14	14.45	39.53	-11.9	13541.4	6818.7	13486.5	6818.7	1.97786	11954.8	7667.85	11898.5	7668.7	1.55157	1461.27	2789.7	1404.99	2789.7	0.503635	18124.8	4702.2	18045.1	4702.2	3.83758	11404.7	5685.65	11324.3	5685.65	1.99173	18496.7	357.85	18415.6	357.85	51.4619
43.55	-4.25	81.74	19.55	6.03	11.9	49.58	-24.65	89.78	5.95	56.28	0	13006	6460	12951.1	6460	2.00481	1204.66	4941.05	1148.38	4941.9	0.232376	1190.59	1083.75	1134.31	1083.75	1.04665	10868.1	2679.2	10788.4	2679.2	4.02671	44357.4	9339.8	44277	9339.8	4.74068	1106.17	646.85	1025.1	646.85	1.58476
26.13	12.75	42.21	28.05	28.14	4.25	75.71	-40.8	152.76	1.7	56.28	-4.25	4292.69	5021.8	4237.75	5021.8	0.843871	32954.6	17870.4	32898.3	17871.2	1.84085	2.68	99.45	-53.6	99.45	-0.538964	5881.93	2217.65	5802.2	2217.65	2.61637	3896.72	2048.5	3816.32	2048.5	1.86298	231.15	209.1	150.08	209.1	0.717743
75.04	17.85	95.14	8.5	53.6	2.55	62.98	-17.85	36.85	-4.25	42.21	0	33838.4	31588.6	33783.5	31588.6	1.06948	3329.9	2668.15	3273.62	2669	1.22653	7797.46	14401.6	7741.18	14401.6	0.537522	11061	3252.1	10981.3	3252.1	3.37667	9082.52	3075.3	9002.12	3075.3	2.92723	15062.3	5718.8	14981.2	5718.8	2.61965
48.24	11.05	31.49	9.35	96.48	-2.55	188.94	15.3	79.06	22.1	86.43	10.2	4909.09	5842.05	4854.15	5842.05	0.830898	20394.1	13502.2	20337.8	13503.1	1.50616	129.31	113.05	73.03	113.05	0.645997	15092.4	4447.2	15012.7	4447.2	3.37576	2031.44	872.95	1951.04	872.95	2.235	2824.05	1045.5	2742.98	1045.5	2.62361
40.2	-8.5	70.35	-10.2	4.69	17.85	69.01	20.4	69.68	22.1	71.02	15.3	3269.6	3023.45	3214.66	3023.45	1.06324	231.15	305.15	174.87	306	0.571471	175.54	183.6	119.26	183.6	0.649564	3736.59	1117.75	3656.86	1117.75	3.27163	9739.12	2381.7	9658.72	2381.7	4.05539	24740.4	12135.5	24659.3	12135.5	2.032
75.71	1.7	36.18	24.65	50.25	-22.95	184.92	32.3	60.3	-10.2	129.31	-4.25	3904.76	3777.4	3849.82	3777.4	1.01917	613.72	406.3	557.44	407.15	1.36913	345.05	681.7	288.77	681.7	0.423603	3161.73	905.25	3082	905.25	3.40458	2043.5	1694.9	1963.1	1694.9	1.15824	18908.1	7999.35	18827	7999.35	2.35357
35.51	-16.15	92.46	-31.45	38.86	-12.75	89.78	19.55	176.88	2.55	53.6	-15.3	36459.4	14614.1	36404.5	14614.1	2.49105	1699.12	2061.25	1642.84	2062.1	0.796683	208.37	384.2	152.09	384.2	0.395862	28715.5	7680.6	28635.8	7680.6	3.72832	4549.3	1683.85	4468.9	1683.85	2.65398	56232.4	20044.7	56151.3	20044.7	2.80131
25.46	12.75	71.69	-1.7	3.35	-16.15	120.6	-5.1	64.99	-5.1	119.26	-3.4	3602.59	1710.2	3547.65	1710.2	2.07441	27427.1	18253.8	27370.8	18254.6	1.49939	294.8	677.45	238.52	677.45	0.352085	35142.8	8167.65	35063.1	8167.65	4.29292	12289.8	3836.05	12209.4	3836.05	3.18281	46839.7	14967.7	46758.6	14967.7	3.12397
31.49	5.95	19.43	0	14.07	-33.15	46.23	0	82.41	4.25	57.62	-22.95	11421.5	7521.65	11366.6	7521.65	1.51118	10694.5	8573.1	10638.2	8573.95	1.24076	5945.58	4301	5889.3	4301	1.36929	40099.5	8131.1	40019.8	8131.1	4.92182	15915.2	6375.85	15834.8	6375.85	2.48356	3659.54	1864.9	3578.47	1864.9	1.91885
56.95	-12.75	47.57	-0.85	18.76	16.15	71.02	-16.15	52.93	0	58.29	-12.75	17349.7	6728.6	17294.8	6728.6	2.57034	1630.78	4341.8	1574.5	4342.65	0.362567	2051.54	2157.3	1995.26	2157.3	0.924888	39201	8446.45	39121.3	8446.45	4.63168	21040	6412.4	20959.6	6412.4	3.2686	27847.9	10276.5	27766.8	10276.5	2.70197
45.56	-22.1	56.95	-11.05	14.07	20.4	50.25	-7.65	49.58	-1.7	62.98	18.7	477.71	480.25	422.77	480.25	0.880312	33351.9	12661.6	33295.6	12662.5	2.62948	389.94	1060.8	333.66	1060.8	0.314536	7512.04	2701.3	7432.31	2701.3	2.75138	140.03	108.8	59.63	108.8	0.54807	58316.1	25904.6	58235	25904.6	2.24806
54.94	-14.45	55.61	11.05	-4.69	11.05	98.49	55.25	107.87	8.5	79.06	-27.2	5351.29	11231.1	5296.35	11231.1	0.471579	3752.67	7887.15	3696.39	7888	0.468609	4239.76	6567.1	4183.48	6567.1	0.637036	5093.34	2719.15	5013.61	2719.15	1.84382	13563.5	5071.95	13483.1	5071.95	2.65837	29362.8	9514.05	29281.7	9514.05	3.07774
91.12	-18.7	121.27	12.75	80.4	-3.4	-6.7	-24.65	62.31	-13.6	63.65	-23.8	2390.56	5308.25	2335.62	5308.25	0.439998	4035.41	11641.6	3979.13	11642.5	0.341778	1630.11	2503.25	1573.83	2503.25	0.628715	29029.8	10546	28950.1	10546	2.74512	3211.31	963.05	3130.91	963.05	3.25104	16120.9	6171.85	16039.8	6171.85	2.59887
45.56	-28.9	26.8	12.75	12.06	10.2	68.34	16.15	105.86	-20.4	87.77	-2.55	22813.5	12744.1	22758.6	12744.1	1.78581	6107.05	7777.5	6050.77	7778.35	0.777899	1429.11	1937.15	1372.83	1937.15	0.708685	5304.39	113.05	5224.66	113.05	46.2155	2606.3	1241	2525.9	1241	2.03537	242.54	151.3	161.47	151.3	1.06722
89.78	-16.15	64.32	-10.2	34.17	19.55	118.59	-21.25	144.05	-14.45	50.92	2.55	314.9	510	259.96	510	0.509725	564.14	3480.75	507.86	3481.6	0.14587	675.36	2944.4	619.08	2944.4	0.210257	8216.88	5982.3	8137.15	5982.3	1.3602	21072.8	6085.15	20992.4	6085.15	3.44978	7883.89	3182.4	7802.82	3182.4	2.45187
35.51	-1.7	12.06	-17	40.87	-7.65	74.37	58.65	99.83	6.8	66.33	5.95	10254.4	12654.8	10199.5	12654.8	0.805976	5668.87	10887.7	5612.59	10888.6	0.515458	1130.96	1848.75	1074.68	1848.75	0.581301	16282.3	9078.85	16202.6	9078.85	1.78465	15018.1	8165.95	14937.7	8165.95	1.82927	35288.2	9536.15	35207.1	9536.15	3.69196
40.2	4.25	54.94	5.1	44.89	22.1	76.38	23.8	78.39	-1.7	33.5	13.6	5877.91	8577.35	5822.97	8577.35	0.678878	3963.72	9287.1	3907.44	9287.95	0.4207	1616.04	966.45	1559.76	966.45	1.61391	11461.7	5765.55	11382	5765.55	1.97413	38951.8	14858.9	38871.4	14858.9	2.61603	9796.74	3224.9	9715.67	3224.9	3.0127
31.49	-4.25	83.75	28.9	31.49	7.65	142.71	-1.7	120.6	-22.1	38.86	12.75	211.72	261.8	156.78	261.8	0.598854	111.22	232.05	54.94	232.9	0.235895	3242.13	5082.15	3185.85	5082.15	0.626871	13314.2	6213.5	13234.5	6213.5	2.12995	5323.15	1918.45	5242.75	1918.45	2.73281	320.26	204	239.19	204	1.1725
44.89	5.1	38.19	2.55	35.51	3.4	-9.38	-37.4	85.76	-29.75	41.54	24.65	1231.46	1890.4	1176.52	1890.4	0.622366	967.48	632.4	911.2	633.25	1.43893	166.16	193.8	109.88	193.8	0.566976	219.76	238	140.03	238	0.588361	30359	7814.9	30278.6	7814.9	3.87447	22727.7	3120.35	22646.6	3120.35	7.25772
20.77	-0.85	54.27	4.25	8.71	5.1	60.3	-18.7	137.35	17.85	34.84	-17	1551.05	1917.6	1496.11	1917.6	0.780199	10991.4	7645.75	10935.1	7646.6	1.43006	15351	13001.6	15294.7	13001.6	1.17637	13247.9	3915.95	13168.2	3915.95	3.3627	8805.81	2317.95	8725.41	2317.95	3.76428	157.45	265.2	76.38	265.2	0.288009
56.28	32.3	45.56	4.25	23.45	7.65	72.36	-26.35	51.59	13.6	38.86	-5.95	3156.37	3990.75	3101.43	3990.75	0.777155	570.84	1157.7	514.56	1158.55	0.444141	898.47	1020	842.19	1020	0.825676	170.85	311.1	91.12	311.1	0.292896	18838.4	11699.4	18758	11699.4	1.60333	54138	12778.1	54056.9	12778.1	4.23044
32.16	10.2	56.28	-11.05	21.44	-28.05	73.03	-1.7	73.7	14.45	-9.38	5.1	5865.85	10847.7	5810.91	10847.7	0.535681	917.9	913.75	861.62	914.6	0.942073	2827.4	4571.3	2771.12	4571.3	0.6062	7074.53	4750.65	6994.8	4750.65	1.47239	3488.69	1781.6	3408.29	1781.6	1.91305	10280.5	2859.4	10199.4	2859.4	3.56698
35.51	1.7	19.43	5.1	35.51	-30.6	24.79	5.95	129.98	37.4	5.36	-14.45	4068.24	7508.9	4013.3	7508.9	0.534472	7323.77	9443.5	7267.49	9444.35	0.769507	8512.35	8732.9	8456.07	8732.9	0.9683	2252.54	1338.75	2172.81	1338.75	1.62301	504.51	979.2	424.11	979.2	0.433119	16137	2397	16055.9	2397	6.69834
17.42	20.4	103.85	1.7	54.27	-14.45	16.75	-20.4	120.6	-6.8	121.27	11.9	13646.6	6342.7	13591.7	6342.7	2.14288	16065.9	12059.8	16009.6	12060.6	1.32743	15601	13028	15544.7	13028	1.19318	561.46	357	481.73	357	1.34938	242.54	191.25	162.14	191.25	0.847791	11928	5617.65	11846.9	5617.65	2.10888
34.84	23.8	79.06	24.65	92.46	25.5	116.58	-0.85	112.56	-5.95	93.13	-22.1	5406.23	8502.55	5351.29	8502.55	0.629375	23687.9	13045.8	23631.6	13046.6	1.81132	1093.44	1811.35	1037.16	1811.35	0.57259	223.78	379.1	144.05	379.1	0.379979	31408.9	6896.9	31328.5	6896.9	4.5424	24853	8257.75	24771.9	8257.75	2.99984
18.09	14.45	119.26	39.1	32.83	-21.25	104.52	8.5	37.52	6.8	85.09	21.25	639.18	614.55	584.24	614.55	0.950679	3997.89	3328.6	3941.61	3329.45	1.18386	137.35	107.95	81.07	107.95	0.750996	2495.75	1694.9	2416.02	1694.9	1.42546	48344.5	16003.8	48264.1	16003.8	3.01579	50205.1	2924.85	50124	2924.85	17.1373
44.22	18.7	90.45	13.6	55.61	-3.4	89.11	-17	100.5	10.2	52.93	-3.4	1490.08	2761.65	1435.14	2761.65	0.519668	1980.52	2158.15	1924.24	2159	0.891264	11272.1	8335.1	11215.8	8335.1	1.34561	97.15	109.65	17.42	109.65	0.158869	4714.79	1913.35	4634.39	1913.35	2.42213	5506.06	1618.4	5424.99	1618.4	3.35207
55.61	15.3	84.42	-19.55	49.58	10.2	58.29	11.05	120.6	37.4	65.66	26.35	36450	12798.5	36395.1	12798.5	2.8437	26159.5	14516.3	26103.2	14517.1	1.7981	48340.5	18123.7	48284.2	18123.7	2.66415	77474.8	18188.3	77395.1	18188.3	4.25521	32243.1	10891.1	32162.7	10891.1	2.95312	2030.1	722.5	1949.03	722.5	2.69762
26.8	-14.45	64.99	-8.5	34.17	-13.6	128.64	-30.6	89.78	17.85	36.18	-1.7	10044	14113.4	9989.06	14113.4	0.707771	18542.9	26979	18486.6	26979.8	0.685201	224.45	289	168.17	289	0.581903	1031.8	1179.8	952.07	1179.8	0.806976	87.77	308.55	7.37	308.55	0.0238859	26968.2	8862.1	26887.1	8862.1	3.03395
45.56	33.15	34.17	10.2	66.33	-8.5	44.22	28.9	89.78	11.05	82.41	-5.95	9124.73	11515	9069.79	11515	0.78765	12122.3	13591.5	12066	13592.4	0.887707	6553.94	6371.6	6497.66	6371.6	1.01978	1058.6	217.6	978.87	217.6	4.49848	395.97	103.7	315.57	103.7	3.04311	7485.24	2079.1	7404.17	2079.1	3.56124
49.58	13.6	91.79	-2.55	50.92	-14.45	48.91	1.7	216.41	1.7	68.34	-9.35	11752.5	25322.4	11697.6	25322.4	0.461945	1644.85	1086.3	1588.57	1087.15	1.46122	13270.7	9726.55	13214.4	9726.55	1.35859	4263.21	4041.75	4183.48	4041.75	1.03507	6395.15	2761.65	6314.75	2761.65	2.28659	983.56	288.15	902.49	288.15	3.13201
38.19	-13.6	88.44	-4.25	40.87	6.8	70.35	-21.25	111.22	7.65	101.17	-15.3	22203.8	14104.9	22148.9	14104.9	1.5703	6559.97	2956.3	6503.69	2957.15	2.19931	3133.59	5109.35	3077.31	5109.35	0.60229	361.8	231.2	282.07	231.2	1.22003	14357.4	6452.35	14277	6452.35	2.21268	17547.3	6299.35	17466.2	6299.35	2.7727
31.49	-22.95	45.56	18.7	70.35	22.95	148.07	2.55	75.71	-31.45	55.61	-2.55	7517.4	6359.7	7462.46	6359.7	1.1734	1929.6	2948.65	1873.32	2949.5	0.635131	983.56	1114.35	927.28	1114.35	0.832126	28038.8	7499.55	27959.1	7499.55	3.7281	146.06	297.5	65.66	297.5	0.220706	313.56	112.2	232.49	112.2	2.0721
43.55	-28.05	49.58	3.4	73.03	-4.25	97.82	10.2	115.91	10.2	43.55	-0.85	8699.28	7839.55	8644.34	7839.55	1.10266	755.76	598.4	699.48	599.25	1.16726	9318.36	4613.8	9262.08	4613.8	2.00747	451.58	272	371.85	272	1.3671	418.75	437.75	338.35	437.75	0.77293	16613.3	5262.35	16532.2	5262.35	3.14161
29.48	-8.5	50.92	-4.25	83.75	-5.95	121.94	37.4	58.29	-16.15	48.91	11.9	850.23	826.2	795.29	826.2	0.962588	4122.51	3248.7	4066.23	3249.55	1.25132	468.33	817.7	412.05	817.7	0.503913	75662.4	20808	75582.7	20808	3.63239	10015.2	5125.5	9934.8	5125.5	1.93831	177.55	222.7	96.48	222.7	0.433229
46.23	-20.4	18.76	0.85	56.28	36.55	107.87	24.65	77.05	-18.7	67	12.75	12143.8	6073.25	12088.9	6073.25	1.99051	907.18	786.25	850.9	787.1	1.08106	360.46	503.2	304.18	503.2	0.604491	116.58	235.45	36.85	235.45	0.156509	1281.04	288.15	1200.64	288.15	4.16672	677.37	884.85	596.3	884.85	0.6739
58.96	2.55	63.65	5.1	50.92	-5.95	55.61	22.1	87.1	-9.35	79.06	-12.75	1266.3	4651.2	1211.36	4651.2	0.26044	259.29	772.65	203.01	773.5	0.262456	1634.13	3116.95	1577.85	3116.95	0.506216	31616.6	5586.2	31536.9	5586.2	5.6455	2797.92	566.1	2717.52	566.1	4.80042	24138.1	6288.3	24057	6288.3	3.82568
28.81	-20.4	30.15	33.15	102.51	-17.85	68.34	-11.9	77.72	-14.45	173.53	3.4	3075.97	3595.5	3021.03	3595.5	0.840225	383.91	121.55	327.63	122.4	2.67672	417.41	664.7	361.13	664.7	0.543298	6827.3	3282.7	6747.57	3282.7	2.05549	5313.1	3512.2	5232.7	3512.2	1.48986	1581.2	1660.05	1500.13	1660.05	0.903666
37.52	5.95	61.64	7.65	38.86	-28.05	88.44	-21.25	57.62	11.05	131.32	10.2	2655.88	2170.05	2600.94	2170.05	1.19856	3832.4	7635.55	3776.12	7636.4	0.49449	668.66	595	612.38	595	1.02921	634.49	304.3	554.76	304.3	1.82307	47970	8189.75	47889.6	8189.75	5.8475	3406.95	2912.1	3325.88	2912.1	1.14209
47.57	21.25	44.22	6.8	56.95	16.15	95.81	16.15	80.4	31.45	167.5	13.6	20440.4	16839.3	20385.5	16839.3	1.21059	8250.38	6794.05	8194.1	6794.9	1.20592	43322.2	22786.8	43265.9	22786.8	1.89873	10215.5	5234.3	10135.8	5234.3	1.93641	344.38	501.5	263.98	501.5	0.526381	186.26	177.65	105.19	177.65	0.592119
52.26	5.1	32.16	-14.45	87.1	-42.5	193.63	32.3	81.74	-7.65	125.29	-17.85	3299.08	5596.4	3244.14	5596.4	0.579683	5747.26	6393.7	5690.98	6394.55	0.889973	23738.8	11791.2	23682.5	11791.2	2.00849	312.89	337.45	233.16	337.45	0.690947	1339.33	1988.15	1258.93	1988.15	0.633217	345.72	113.05	264.65	113.05	2.341
8.71	-8.5	71.69	-9.35	128.64	12.75	58.29	-20.4	42.21	-11.9	160.8	19.55	4223.68	2830.5	4168.74	2830.5	1.47279	8437.31	8386.1	8381.03	8386.95	0.999294	14353.4	10912.3	14297.1	10912.3	1.31018	1124.26	289	1044.53	289	3.61429	1126.27	299.2	1045.87	299.2	3.49555	361.13	481.95	280.06	481.95	0.581098
29.48	-2.55	30.82	-10.2	95.81	-1.7	82.41	38.25	52.26	-10.2	48.24	-24.65	34570.7	16333.6	34515.8	16333.6	2.11318	28957.4	13793	28901.1	13793.9	2.09522	7263.47	4534.75	7207.19	4534.75	1.58932	24668.1	6037.55	24588.4	6037.55	4.07257	47342.9	18841.1	47262.5	18841.1	2.50848	11694.2	6328.25	11613.1	6328.25	1.83513
35.51	-24.65	50.92	3.4	60.97	11.05	101.17	7.65	108.54	10.2	128.64	-2.55	15446.2	10468.6	15391.3	10468.6	1.47023	9172.3	9191.05	9116.02	9191.9	0.991745	2399.27	2503.25	2342.99	2503.25	0.935979	23606.8	6673.35	23527.1	6673.35	3.52553	7932.13	5162.9	7851.73	5162.9	1.5208	11384.6	4012	11303.5	4012	2.81743
26.8	6.8	37.52	-25.5	115.91	-18.7	117.92	-17.85	81.74	6.8	83.75	5.95	978.87	1872.55	923.93	1872.55	0.493407	1869.3	4578.1	1813.02	4578.95	0.395947	111.22	202.3	54.94	202.3	0.271577	856.93	300.05	777.2	300.05	2.59023	1308.51	640.9	1228.11	640.9	1.91623	8485.55	3046.4	8404.48	3046.4	2.75882
13.4	2.55	9.38	3.4	43.55	-30.6	96.48	-27.2	134.67	-9.35	125.96	10.2	154.77	379.1	99.83	379.1	0.263334	1957.74	3762.1	1901.46	3762.95	0.505311	306.86	690.2	250.58	690.2	0.363054	42308.5	17456.5	42228.8	17456.5	2.41909	13608.4	1828.35	13528	1828.35	7.39902	369.17	357	288.1	357	0.807003
35.51	16.15	24.12	-12.75	91.79	-29.75	82.41	16.15	66.33	6.8	99.16	21.25	2294.08	3057.45	2239.14	3057.45	0.732355	17028.7	15840.6	16972.4	15841.5	1.07139	1747.36	2193.85	1691.08	2193.85	0.770828	16932.2	5668.65	16852.5	5668.65	2.97292	16083.4	6726.05	16003	6726.05	2.37926	13050.3	4560.25	12969.2	4560.25	2.84397
22.11	2.55	71.69	0.85	52.26	4.25	95.81	22.95	67	3.4	62.98	16.15	7440.35	7130.65	7385.41	7130.65	1.03573	19488.3	19344.3	19432	19345.1	1.00449	562.13	2278.85	505.85	2278.85	0.221976	5601.2	2048.5	5521.47	2048.5	2.69537	347.73	741.2	267.33	741.2	0.360672	2852.86	2578.9	2771.79	2578.9	1.0748
40.2	-7.65	110.55	0	91.12	-11.05	66.33	-0.85	114.57	-5.1	51.59	-18.7	38335.4	19206.6	38280.5	19206.6	1.99309	11910.6	6452.35	11854.3	6453.2	1.83697	11978.3	6289.15	11922	6289.15	1.89565	416.07	246.5	336.34	246.5	1.36446	408.03	277.95	327.63	277.95	1.17874	4712.11	422.45	4631.04	422.45	10.9623
31.49	5.1	69.01	13.6	54.27	-30.6	64.32	20.4	189.61	10.2	120.6	-10.2	2748.34	4676.7	2693.4	4676.7	0.575919	33715.1	18554.7	33658.8	18555.5	1.81395	12973.9	9648.35	12917.6	9648.35	1.33884	14392.9	3812.25	14313.2	3812.25	3.75452	176.21	132.6	95.81	132.6	0.722549	13098.5	7312.55	13017.4	7312.55	1.78015
82.41	-49.3	42.88	-8.5	40.87	10.2	64.32	-11.05	103.18	0	59.63	26.35	23565.2	12299.5	23510.3	12299.5	1.91148	1232.8	1858.95	1176.52	1859.8	0.632606	8651.04	12496.7	8594.76	12496.7	0.687762	12402.4	5893.05	12322.7	5893.05	2.09105	272.02	161.5	191.62	161.5	1.1865	17598.2	6167.6	17517.1	6167.6	2.84019
-7.37	-8.5	36.18	17	42.88	5.95	30.15	5.1	55.61	5.1	70.35	16.15	488.43	702.1	433.49	702.1	0.617419	11432.2	8373.35	11375.9	8374.2	1.35845	7068.5	7666.15	7012.22	7666.15	0.914699	226.46	569.5	146.73	569.5	0.257647	3889.35	8545.05	3808.95	8545.05	0.445749	18378.1	6545.85	18297	6545.85	2.79521
50.25	17.85	95.14	-4.25	69.01	-5.1	55.61	17.85	79.06	-11.9	40.2	-1.7	21521.1	11153.7	21466.2	11153.7	1.92458	2756.38	6405.6	2700.1	6406.45	0.421466	3155.03	3836.9	3098.75	3836.9	0.807618	3050.51	1479.85	2970.78	1479.85	2.00749	2551.36	1942.25	2470.96	1942.25	1.27222	158.79	128.35	77.72	128.35	0.605532
95.81	3.4	60.3	4.25	121.27	33.15	60.3	9.35	81.74	5.1	44.89	4.25	10147.2	9364.45	10092.3	9364.45	1.07772	15726.9	9599.05	15670.6	9599.9	1.63237	7991.09	8194	7934.81	8194	0.968368	6720.77	1909.1	6641.04	1909.1	3.47862	5938.88	4140.35	5858.48	4140.35	1.41497	184.92	166.6	103.85	166.6	0.623349
14.07	11.05	26.8	17	20.1	26.35	69.01	19.55	36.18	-36.55	61.64	0.85	1037.16	2540.65	982.22	2540.65	0.386602	2357.06	3599.75	2300.78	3600.6	0.638999	493.12	464.95	436.84	464.95	0.939542	16232.1	3685.6	16152.4	3685.6	4.38256	19857.5	6708.2	19777.1	6708.2	2.9482	36021.2	14336.1	35940.1	14336.1	2.50697
41.54	32.3	42.88	-12.75	30.82	-5.1	75.04	-14.45	60.97	-35.7	40.2	-3.4	29516.2	12934.5	29461.3	12934.5	2.27773	6107.05	5552.2	6050.77	5553.05	1.08963	6119.78	4266.15	6063.5	4266.15	1.4213	8243.01	3919.35	8163.28	3919.35	2.08281	4779.78	1438.2	4699.38	1438.2	3.26754	19187.5	7485.95	19106.4	7485.95	2.55231
34.17	-22.95	10.72	-11.9	78.39	17	85.09	-5.1	54.27	-17	37.52	27.2	40275	16127.1	40220.1	16127.1	2.49394	32045.4	40815.3	31989.1	40816.2	0.783737	5527.5	7435.8	5471.22	7435.8	0.735794	22310.3	4646.1	22230.6	4646.1	4.78478	17485.7	6396.25	17405.3	6396.25	2.72117	18437.7	5100	18356.6	5100	3.59934
95.81	-0.85	58.96	-4.25	140.03	17.85	203.68	-6.8	72.36	2.55	68.34	15.3	1283.05	2159.85	1228.11	2159.85	0.568609	170.18	121.55	113.9	122.4	0.930556	1996.6	3493.5	1940.32	3493.5	0.555409	23478.8	7196.95	23399.1	7196.95	3.25125	24298.9	6499.1	24218.5	6499.1	3.72644	538.68	204.85	457.61	204.85	2.23388
77.72	-8.5	24.12	2.55	60.97	-23.8	44.22	-6.8	205.02	5.1	76.38	8.5	527.96	1126.25	473.02	1126.25	0.419996	2328.25	3479.05	2271.97	3479.9	0.652884	15152.7	7083.9	15096.4	7083.9	2.13109	329.64	234.6	249.91	234.6	1.06526	29821.7	5489.3	29741.3	5489.3	5.41805	9740.46	1876.8	9659.39	1876.8	5.14673
87.1	11.9	36.18	0.85	58.29	5.95	107.87	-5.1	56.95	3.4	80.4	13.6	873.68	266.9	818.74	266.9	3.06759	2354.38	2717.45	2298.1	2718.3	0.845418	253.26	382.5	196.98	382.5	0.51498	7192.45	3257.2	7112.72	3257.2	2.18369	143.38	303.45	62.98	303.45	0.207547	397.98	124.95	316.91	124.95	2.53629
93.8	-2.55	62.98	-1.7	30.82	1.7	77.05	0.85	61.64	5.95	45.56	15.3	25023.2	16613.2	24968.3	16613.2	1.50292	367.16	260.95	310.88	261.8	1.18747	162.81	253.3	106.53	253.3	0.420568	7463.8	3244.45	7384.07	3244.45	2.27591	1632.79	478.55	1552.39	478.55	3.24395	20051.1	6485.5	19970	6485.5	3.07918
68.34	-11.9	32.83	22.95	10.72	16.15	57.62	-19.55	98.49	9.35	34.17	-8.5	621.09	988.55	566.15	988.55	0.572708	7240.69	8157.45	7184.41	8158.3	0.880626	5156.99	2755.7	5100.71	2755.7	1.85097	471.68	182.75	391.95	182.75	2.14473	11227.2	4704.75	11146.8	4704.75	2.36927	7981.71	2986.9	7900.64	2986.9	2.6451
56.28	-9.35	42.21	3.4	92.46	8.5	79.06	-3.4	63.65	31.45	85.09	15.3	10364.2	9973.9	10309.3	9973.9	1.03362	44986.5	17328.1	44930.2	17328.9	2.59278	1597.95	2250.8	1541.67	2250.8	0.684943	59073.9	13802.3	58994.2	13802.3	4.27423	5871.88	2553.4	5791.48	2553.4	2.26814	274.03	817.7	192.96	817.7	0.235979
43.55	-5.1	28.81	28.05	98.49	11.05	42.21	11.9	85.09	-8.5	112.56	-17	57936.2	40069	57881.3	40069	1.44454	2783.18	3864.1	2726.9	3864.95	0.705546	9215.18	8521.25	9158.9	8521.25	1.07483	245.22	269.45	165.49	269.45	0.614177	2093.75	1976.25	2013.35	1976.25	1.01877	18891.3	4175.2	18810.2	4175.2	4.50523
92.46	-7.65	17.42	-17	44.22	-4.25	164.82	-15.3	84.42	-10.2	38.86	-6.8	3547.65	2995.4	3492.71	2995.4	1.16602	3702.42	8616.45	3646.14	8617.3	0.423119	117.25	161.5	60.97	161.5	0.377523	5373.4	1660.05	5293.67	1660.05	3.18886	1185.9	317.9	1105.5	317.9	3.47751	351.08	599.25	270.01	599.25	0.45058
12.73	11.05	34.17	11.05	34.17	5.95	59.63	11.05	32.83	23.8	103.85	-7.65	9972.28	5263.2	9917.34	5263.2	1.88428	12197.4	11098.5	12141.1	11099.4	1.09386	8838.64	4818.65	8782.36	4818.65	1.82258	11772.6	4607.85	11692.9	4607.85	2.5376	38438.6	13570.2	38358.2	13570.2	2.82665	21921.1	5747.7	21840	5747.7	3.79979
44.22	11.05	48.24	16.15	57.62	18.7	88.44	-53.55	48.24	5.1	52.26	-0.85	7549.56	6697.15	7494.62	6697.15	1.11908	15016	8389.5	14959.7	8390.35	1.78297	237.85	226.95	181.57	226.95	0.800044	3812.97	1268.2	3733.24	1268.2	2.94373	30795.9	11449.5	30715.5	11449.5	2.68269	690.1	136.85	609.03	136.85	4.45035
63.65	0	40.87	0.85	18.76	5.1	54.27	-11.05	144.72	-5.1	47.57	-2.55	557.44	1185.75	502.5	1185.75	0.423782	2507.14	6635.95	2450.86	6636.8	0.369283	2682.01	2708.1	2625.73	2708.1	0.969584	10967.2	3275.9	10887.5	3275.9	3.3235	9733.76	2470.95	9653.36	2470.95	3.90674	19054.8	4577.25	18973.7	4577.25	4.14522
56.95	-29.75	87.77	28.9	78.39	8.5	129.98	5.95	44.22	-11.9	43.55	2.55	8197.45	14043.7	8142.51	14043.7	0.579798	47653.1	19817.8	47596.8	19818.6	2.40162	412.05	659.6	355.77	659.6	0.539372	12953.1	4798.25	12873.4	4798.25	2.68293	35745.2	8437.95	35664.8	8437.95	4.22671	893.78	1346.4	812.71	1346.4	0.603617
25.46	6.8	54.94	-17	105.19	1.7	107.2	3.4	152.76	0.85	119.93	0.85	1206	711.45	1151.06	711.45	1.61791	34792.4	16384.6	34736.1	16385.4	2.11994	36669.1	21025.6	36612.8	21025.6	1.74134	2845.49	1478.15	2765.76	1478.15	1.8711	8399.12	1937.15	8318.72	1937.15	4.29431	14328.6	3019.2	14247.5	3019.2	4.71898
51.59	-11.9	119.93	11.9	121.27	0.85	66.33	5.1	167.5	7.65	52.93	-4.25	23576.6	17352.8	23521.7	17352.8	1.3555	97.82	336.6	41.54	337.45	0.1231	389.27	689.35	332.99	689.35	0.483049	2331.6	1141.55	2251.87	1141.55	1.97264	399.32	334.9	318.92	334.9	0.952284	32097.7	9762.25	32016.6	9762.25	3.27964
38.19	-3.4	39.53	8.5	26.13	16.15	67.67	7.65	68.34	0	40.87	-14.45	4579.45	7071.15	4524.51	7071.15	0.639855	22809.5	14025.9	22753.2	14026.8	1.62213	19943.9	20179	19887.6	20179	0.98556	15475	9007.45	15395.3	9007.45	1.70917	5154.98	5232.6	5074.58	5232.6	0.969801	17729.5	8176.15	17648.4	8176.15	2.15853
51.59	-20.4	65.66	-4.25	40.2	2.55	125.29	-14.45	59.63	10.2	110.55	-18.7	2862.91	3802.05	2807.97	3802.05	0.738541	53697.2	24350.8	53640.9	24351.6	2.20276	3656.86	8204.2	3600.58	8204.2	0.43887	16765.4	7981.5	16685.7	7981.5	2.09054	9704.28	2810.1	9623.88	2810.1	3.42475	29738.6	9038.05	29657.5	9038.05	3.28141
37.52	12.75	51.59	-26.35	60.3	20.4	71.69	-21.25	37.52	8.5	62.31	2.55	3955.01	7429	3900.07	7429	0.524979	203.01	111.35	146.73	112.2	1.30775	1590.58	2290.75	1534.3	2290.75	0.669781	31084.7	12704.1	31005	12704.1	2.44055	683.4	1095.65	603	1095.65	0.550358	20191.8	9640.7	20110.7	9640.7	2.08602
103.18	-5.95	44.89	-25.5	31.49	4.25	113.9	-20.4	55.61	8.5	30.82	10.2	938	634.1	883.06	634.1	1.39262	1151.73	1167.05	1095.45	1167.9	0.937966	20598.5	9733.35	20542.2	9733.35	2.1105	58259.9	8381	58180.2	8381	6.94191	7739.84	2991.15	7659.44	2991.15	2.5607	17158.7	5117.85	17077.6	5117.85	3.33688
24.12	10.2	42.21	0.85	71.02	9.35	41.54	-48.45	49.58	0	62.31	13.6	42616	29356.5	42561.1	29356.5	1.4498	6760.97	4868.8	6704.69	4869.65	1.37683	1264.29	524.45	1208.01	524.45	2.30338	12099.5	7216.5	12019.8	7216.5	1.6656	39486.4	10567.2	39406	10567.2	3.72909	18004.9	7393.3	17923.8	7393.3	2.42433
53.6	-11.9	50.25	0.85	31.49	9.35	93.13	17	77.72	10.2	57.62	-7.65	8035.98	10625	7981.04	10625	0.751157	11808.8	9480.05	11752.5	9480.9	1.2396	55807.7	22446	55751.4	22446	2.4838	18139.6	5992.5	18059.9	5992.5	3.01375	255.94	232.05	175.54	232.05	0.756475	4348.97	1455.2	4267.9	1455.2	2.93286
60.3	-6.8	27.47	-22.95	29.48	0	66.33	17	255.94	5.1	52.93	5.95	22307.7	17524.5	22252.8	17524.5	1.26981	26708.2	13931.5	26651.9	13932.4	1.91295	889.09	944.35	832.81	944.35	0.881887	1950.37	1466.25	1870.64	1466.25	1.2758	1932.95	964.75	1852.55	964.75	1.92024	33368	7607.5	33286.9	7607.5	4.37554
75.04	26.35	71.02	-29.75	54.94	5.95	66.33	0.85	80.4	-22.1	44.22	4.25	2419.37	1624.35	2364.43	1624.35	1.45562	2758.39	2434.4	2702.11	2435.25	1.10958	814.72	1485.8	758.44	1485.8	0.510459	8125.09	1179.8	8045.36	1179.8	6.81926	10763.5	1956.7	10683.1	1956.7	5.45975	39331	9323.65	39249.9	9323.65	4.20972
44.22	42.5	32.16	-21.25	58.29	5.1	71.02	24.65	63.65	5.1	54.94	7.65	25403.1	13878	25348.2	13878	1.8265	22347.2	16590.3	22290.9	16591.1	1.34354	6523.79	2776.1	6467.51	2776.1	2.32971	934.65	344.25	854.92	344.25	2.48343	63028.9	14065	62948.5	14065	4.47554	475.03	287.3	393.96	287.3	1.37125
44.89	28.9	46.23	19.55	-8.04	17	60.97	17.85	59.63	-26.35	117.25	-12.75	8096.95	6939.4	8042.01	6939.4	1.15889	1973.82	3346.45	1917.54	3347.3	0.572862	5734.53	6844.2	5678.25	6844.2	0.829644	62264.4	12684.6	62184.7	12684.6	4.90238	7966.97	5076.2	7886.57	5076.2	1.55364	15455.6	5972.1	15374.5	5972.1	2.57439
34.84	12.75	56.28	-26.35	95.14	22.1	44.89	10.2	77.05	-21.25	46.23	-3.4	13830.8	17355.3	13775.9	17355.3	0.793755	7765.97	7336.35	7709.69	7337.2	1.05077	15954	11756.4	15897.7	11756.4	1.35226	13112.6	3408.5	13032.9	3408.5	3.82364	37164.9	12864.8	37084.5	12864.8	2.88263	9971.61	6328.25	9890.54	6328.25	1.56292
64.99	6.8	87.77	4.25	64.32	11.9	83.08	8.5	56.28	5.1	93.8	2.55	556.77	230.35	501.83	230.35	2.17855	1510.85	1901.45	1454.57	1902.3	0.764638	20443	12135.5	20386.7	12135.5	1.67992	28156.1	7114.5	28076.4	7114.5	3.94636	30511.8	7473.2	30431.4	7473.2	4.07207	3957.69	3451	3876.62	3451	1.12333
53.6	-0.85	38.19	3.4	48.24	-7.65	69.01	-21.25	66.33	11.05	15.41	-14.45	1189.25	4327.35	1134.31	4327.35	0.262126	2617.69	1610.75	2561.41	1611.6	1.58936	2365.77	1518.1	2309.49	1518.1	1.5213	1803.64	1436.5	1723.91	1436.5	1.20008	32346.3	6675.9	32265.9	6675.9	4.83319	8464.11	3198.55	8383.04	3198.55	2.62089
22.11	-12.75	90.45	23.8	42.88	-10.2	101.17	15.3	37.52	24.65	58.96	11.9	337.01	966.45	282.07	966.45	0.291862	14647.5	12575.8	14591.2	12576.6	1.16018	6963.31	9585.45	6907.03	9585.45	0.720574	48514.7	13463.2	48435	13463.2	3.59758	35993.7	9730.8	35913.3	9730.8	3.69068	17474.3	6950.45	17393.2	6950.45	2.50246
58.96	-12.75	81.74	5.1	81.07	2.55	54.94	-6.8	152.76	5.95	26.13	-4.25	1885.38	5850.55	1830.44	5850.55	0.312866	10253	16576.7	10196.7	16577.5	0.615092	4860.18	3691.55	4803.9	3691.55	1.30132	11569.6	5389.85	11489.9	5389.85	2.13176	45062.2	15000	44981.8	15000	2.99879	32158.7	12330.1	32077.6	12330.1	2.60157
44.22	39.1	164.15	36.55	56.95	25.5	24.12	-7.65	196.31	23.8	152.76	0	1587.9	2752.3	1532.96	2752.3	0.556974	4577.44	2575.5	4521.16	2576.35	1.75487	6887.6	8884.2	6831.32	8884.2	0.768929	10404.4	4839.9	10324.7	4839.9	2.13324	566.15	150.45	485.75	150.45	3.22865	31538.9	4852.65	31457.8	4852.65	6.48261
83.08	-14.45	49.58	-4.25	34.17	-15.3	134.67	-24.65	68.34	26.35	46.23	28.9	18915.4	18604	18860.5	18604	1.01379	4848.79	5621.05	4792.51	5621.9	0.852472	3075.3	2671.55	3019.02	2671.55	1.13006	23141.8	9728.25	23062.1	9728.25	2.37063	3230.07	968.15	3149.67	968.15	3.25329	2267.28	760.75	2186.21	760.75	2.87376
64.99	-11.05	83.08	-22.95	42.21	35.7	41.54	-5.1	152.09	9.35	40.87	6.8	4068.91	4105.5	4013.97	4105.5	0.977706	5922.13	10967.6	5865.85	10968.5	0.534793	2866.93	4890.05	2810.65	4890.05	0.574769	25641.6	5936.4	25561.9	5936.4	4.30595	2903.78	1395.7	2823.38	1395.7	2.02291	22307	10578.2	22225.9	10578.2	2.10111
55.61	-13.6	28.81	-22.1	27.47	7.65	85.76	1.7	56.95	20.4	63.65	-1.7	2293.41	2323.05	2238.47	2323.05	0.963591	15956.7	14402.4	15900.4	14403.2	1.10395	114.57	322.15	58.29	322.15	0.180941	34633	10518.8	34553.3	10518.8	3.28491	213.06	299.2	132.66	299.2	0.443382	39641.2	11645.9	39560.1	11645.9	3.39691
79.73	-3.4	56.28	7.65	50.25	-0.85	59.63	3.4	72.36	5.95	87.77	14.45	8592.08	3974.6	8537.14	3974.6	2.14792	18086.7	10347	18030.4	10347.9	1.74243	6165.34	5580.25	6109.06	5580.25	1.09476	7936.82	3189.2	7857.09	3189.2	2.46366	858.27	746.3	777.87	746.3	1.0423	2099.78	596.7	2018.71	596.7	3.38312
88.44	-15.3	18.09	-23.8	26.13	3.4	54.27	-20.4	72.36	-8.5	81.07	-1.7	3952.33	4025.6	3897.39	4025.6	0.968151	26706.9	14219.7	26650.6	14220.6	1.87409	19056.8	11084	19000.5	11084	1.71423	16372.1	3158.6	16292.4	3158.6	5.1581	33139.5	6754.1	33059.1	6754.1	4.89467	21707.3	6320.6	21626.2	6320.6	3.42155
94.47	11.9	35.51	5.1	14.07	17	60.3	-9.35	36.85	6.8	103.18	-5.95	4064.89	6715	4009.95	6715	0.597163	8598.78	6654.65	8542.5	6655.5	1.28352	1723.24	839.8	1666.96	839.8	1.98495	24529.4	9582.05	24449.7	9582.05	2.55161	22652.7	9047.4	22572.3	9047.4	2.49489	401.33	752.25	320.26	752.25	0.425736
84.42	9.35	22.78	0	2.68	44.2	39.53	13.6	95.14	23.8	92.46	-1.7	12640.2	10902.1	12585.3	10902.1	1.15439	2655.88	2584.85	2599.6	2585.7	1.00538	1352.06	993.65	1295.78	993.65	1.30406	3614.65	134.3	3534.92	134.3	26.3211	29473.3	9191.9	29392.9	9191.9	3.1977	15046.9	9945.85	14965.8	9945.85	1.50473
115.91	-3.4	34.17	-5.95	134	1.7	84.42	10.2	74.37	21.25	164.15	-30.6	20135.5	16252.9	20080.6	16252.9	1.23551	1773.49	2511.75	1717.21	2512.6	0.683439	16052.5	8015.5	15996.2	8015.5	1.99566	2670.62	1014.05	2590.89	1014.05	2.55499	40667.7	10850.2	40587.3	10850.2	3.7407	30446.1	6944.5	30365	6944.5	4.37253
127.3	0.85	80.4	20.4	26.8	10.2	47.57	22.1	93.13	3.4	60.3	11.05	8636.3	6751.55	8581.36	6751.55	1.27102	10064.7	6922.4	10008.4	6923.25	1.44562	605.01	1225.7	548.73	1225.7	0.447687	16132.3	3247.85	16052.6	3247.85	4.94252	4988.82	782	4908.42	782	6.27675	25465.4	7819.15	25384.3	7819.15	3.24643
117.92	17.85	22.78	9.35	20.77	6.8	95.81	-2.55	118.59	11.9	81.07	11.9	12007.7	11188.6	11952.8	11188.6	1.0683	1382.21	2045.95	1325.93	2046.8	0.647806	2022.73	5593.85	1966.45	5593.85	0.351538	25186.6	7973	25106.9	7973	3.14899	16834.4	4986.1	16754	4986.1	3.36014	21262.5	5727.3	21181.4	5727.3	3.69833
59.63	18.7	62.98	15.3	38.19	12.75	92.46	3.4	63.65	-8.5	32.83	14.45	6311.4	11149.5	6256.46	11149.5	0.561143	1396.28	3399.15	1340	3400	0.394118	1191.93	1265.65	1135.65	1265.65	0.897286	17647.1	5456.15	17567.4	5456.15	3.21974	2475.65	1261.4	2395.25	1261.4	1.89888	17068.9	7049.9	16987.8	7049.9	2.40966
75.04	22.1	50.92	-15.3	86.43	-9.35	67	39.1	121.94	-22.1	105.86	7.65	4113.8	2899.35	4058.86	2899.35	1.39992	8085.56	11599.1	8029.28	11600	0.692182	1611.35	736.95	1555.07	736.95	2.11014	3559.04	1327.7	3479.31	1327.7	2.62055	42951.7	10473.7	42871.3	10473.7	4.09323	13874.4	4308.65	13793.3	4308.65	3.20131
50.92	-1.7	48.91	-8.5	85.76	-3.4	58.96	17.85	111.89	-31.45	80.4	28.05	2617.69	5649.1	2562.75	5649.1	0.453656	20895.3	11517.5	20839	11518.4	1.8092	152.76	279.65	96.48	279.65	0.345003	4905.07	1683	4825.34	1683	2.86711	194.3	321.3	113.9	321.3	0.354497	9280.17	2350.25	9199.1	2350.25	3.91409
145.39	-32.3	22.11	-27.2	18.09	-17.85	71.02	12.75	26.13	-9.35	225.79	-20.4	45769	28365.4	45714.1	28365.4	1.61161	12004.4	14827.4	11948.1	14828.2	0.805767	1317.22	1216.35	1260.94	1216.35	1.03666	868.99	842.35	789.26	842.35	0.936974	1959.08	573.75	1878.68	573.75	3.27439	2670.62	1879.35	2589.55	1879.35	1.3779
32.16	-18.7	42.21	6.8	71.69	-15.3	20.1	37.4	37.52	-34.85	182.24	-25.5	12269.7	12261.2	12214.8	12261.2	0.996212	2562.75	4884.95	2506.47	4885.8	0.513011	371.85	528.7	315.57	528.7	0.596879	38661.7	11933.2	38582	11933.2	3.23316	1892.75	1660.9	1812.35	1660.9	1.09119	5263.52	698.7	5182.45	698.7	7.41727
58.29	-2.55	64.99	-29.75	52.93	-4.25	63.65	5.95	26.13	-10.2	67	-27.2	18550.3	17011.1	18495.4	17011.1	1.08725	9568.94	4841.6	9512.66	4842.45	1.96443	12196.7	12456.8	12140.4	12456.8	0.974602	675.36	952.85	595.63	952.85	0.625104	466.32	244.8	385.92	244.8	1.57647	22458.4	5800.4	22377.3	5800.4	3.85789
32.16	11.9	14.74	-28.05	10.05	-15.3	62.98	17	90.45	7.65	77.72	0	8480.19	11886.4	8425.25	11886.4	0.708814	2623.05	6109.8	2566.77	6110.65	0.420049	15085.1	13516.7	15028.8	13516.7	1.11187	9445.66	3839.45	9365.93	3839.45	2.43939	249.24	257.55	168.84	257.55	0.655562	9321.04	2156.45	9239.97	2156.45	4.28481
102.51	22.95	50.92	-50.15	60.3	-13.6	19.43	39.95	88.44	-1.7	94.47	13.6	5795.5	5618.5	5740.56	5618.5	1.02172	18689.7	13274.5	18633.4	13275.4	1.40361	9788.03	5848.85	9731.75	5848.85	1.66387	4188.84	1981.35	4109.11	1981.35	2.07389	26916.6	15332.3	26836.2	15332.3	1.7503	31037.1	3834.35	30956	3834.35	8.07334
83.75	13.6	20.1	12.75	29312.5	9514.9	63.65	2.55	101.17	4.25	176.88	13.6	17144	14960	17089.1	14960	1.14232	2799.93	3322.65	2743.65	3323.5	0.82553	167.5	311.95	111.22	311.95	0.356531	19730.2	15398.6	19650.5	15398.6	1.27612	18967.7	6504.2	18887.3	6504.2	2.90386	10417.8	3536	10336.7	3536	2.92328
56.28	0	30.15	-13.6	39.53	17	76.38	-29.75	103.18	47.6	33.5	-10.2	1149.72	1076.1	1094.78	1076.1	1.01736	8791.07	10393.8	8734.79	10394.6	0.840316	5561.67	6306.15	5505.39	6306.15	0.873019	10452	2431.85	10372.3	2431.85	4.26518	20114.1	9276.05	20033.7	9276.05	2.15972	15632.4	9882.95	15551.3	9882.95	1.57355
49.58	1.7	51.59	11.9	33.5	19.55	77.05	-25.5	38.19	3.4	54.94	4.25	1543.01	3496.05	1488.07	3496.05	0.425643	22069.8	19304.3	22013.5	19305.1	1.14029	8047.37	6375.85	7991.09	6375.85	1.25334	37104.6	12896.2	37024.9	12896.2	2.87099	10703.9	3995.85	10623.5	3995.85	2.65863	9545.49	2295.85	9464.42	2295.85	4.1224
45.56	-4.25	79.73	10.2	0	-2.55	57.62	-5.95	78.39	-8.5	52.93	-5.1	21035.3	10643.7	20980.4	10643.7	1.97115	708.86	1626.9	652.58	1627.75	0.400909	121.27	175.95	64.99	175.95	0.369366	13180.9	2499.85	13101.2	2499.85	5.24078	29868.6	300.05	29788.2	300.05	99.2775	19182.8	8433.7	19101.7	8433.7	2.26493
57.62	12.75	0.67	-16.15	58.29	-1.7	56.95	50.15	87.1	-4.25	42.88	42.5	3082	3454.4	3027.06	3454.4	0.876291	1059.27	972.4	1002.99	973.25	1.03056	680.05	624.75	623.77	624.75	0.998431	312.22	156.4	232.49	156.4	1.48651	7773.34	2535.55	7692.94	2535.55	3.03403	40186.6	16717.8	40105.5	16717.8	2.39897
24.12	8.5	10.05	-14.45	26.8	5.95	47.57	-17.85	85.09	-38.25	105.19	-9.35	25898.2	31757.7	25843.3	31757.7	0.813764	4328.2	3393.2	4271.92	3394.05	1.25865	3463.23	4840.75	3406.95	4840.75	0.703806	24540.1	10362.4	24460.4	10362.4	2.36049	7193.79	3875.15	7113.39	3875.15	1.83564	2720.87	752.25	2639.8	752.25	3.50921
28.81	5.1	56.28	-14.45	59.63	-16.15	115.24	28.9	110.55	7.65	53.6	23.8	50242	22142.5	50187.1	22142.5	2.26655	18260.2	19624	18203.9	19624.8	0.927595	286.76	546.55	230.48	546.55	0.4217	89.78	155.55	10.05	155.55	0.0646095	1696.44	815.15	1616.04	815.15	1.98251	33012.9	6295.95	32931.8	6295.95	5.23064
32.83	3.4	44.22	1.7	94.47	-4.25	42.21	6.8	322.94	-26.35	80.4	36.55	28809.3	10887.7	28754.4	10887.7	2.64099	4147.3	7526.75	4091.02	7527.6	0.543469	2115.19	2721.7	2058.91	2721.7	0.756479	5420.97	1728.05	5341.24	1728.05	3.09091	14430.5	9761.4	14350.1	9761.4	1.47009	2507.81	1433.95	2426.74	1433.95	1.69235
66.33	14.45	81.07	-24.65	8.04	0	71.69	2.55	105.86	-6.8	121.27	-22.1	4700.05	3169.65	4645.11	3169.65	1.4655	909.19	1019.15	852.91	1020	0.836186	14935	15208.2	14878.7	15208.2	0.978335	7754.58	2136.05	7674.85	2136.05	3.59301	4450.14	1089.7	4369.74	1089.7	4.01004	2211.67	635.8	2130.6	635.8	3.35105
75.71	-14.45	37.52	-25.5	81.07	-9.35	72.36	-19.55	75.04	21.25	59.63	-5.1	17200.9	9775	17146	9775	1.75406	8468.13	2958.85	8411.85	2959.7	2.84213	432.15	1063.35	375.87	1063.35	0.353477	12827.2	3456.1	12747.5	3456.1	3.6884	155.44	200.6	75.04	200.6	0.374078	59806.9	30170.8	59725.8	30170.8	1.97959
72.36	-0.85	36.18	6.8	37.52	20.4	83.75	2.55	59.63	39.95	33.5	-4.25	16339.3	4582.35	16284.4	4582.35	3.55371	10180	6338.45	10123.7	6339.3	1.59698	7305.01	6991.25	7248.73	6991.25	1.03683	10604.8	5255.55	10525.1	5255.55	2.00266	21570.7	6872.25	21490.3	6872.25	3.12711	13459.6	6558.6	13378.5	6558.6	2.03985
57.62	-8.5	65.66	10.2	22.78	-25.5	35.51	-8.5	113.9	-0.85	53.6	-1.7	1577.18	2356.2	1522.24	2356.2	0.646057	4904.4	3846.25	4848.12	3847.1	1.2602	691.44	532.1	635.16	532.1	1.19369	10829.2	5315.05	10749.5	5315.05	2.02246	44435.1	13336.5	44354.7	13336.5	3.32581	29547.7	8822.15	29466.6	8822.15	3.34007
39.53	1.7	41.54	-1.7	40.87	-21.25	89.78	-5.1	79.73	-16.15	121.27	11.9	7718.4	8273.9	7663.46	8273.9	0.926221	2490.39	8647.9	2434.11	8648.75	0.281441	2271.97	2158.15	2215.69	2158.15	1.02666	138.69	227.8	58.96	227.8	0.258824	7679.54	5368.6	7599.14	5368.6	1.41548	35710.3	12370.9	35629.2	12370.9	2.88008
90.45	-3.4	34.84	-2.55	24.79	-3.4	33.5	11.05	50.92	3.4	60.3	11.9	858.27	1609.05	803.33	1609.05	0.499257	5634.03	12114.2	5577.75	12115.1	0.460398	3611.97	5526.7	3555.69	5526.7	0.643366	37683.5	14702.5	37603.8	14702.5	2.55764	13764.5	6218.6	13684.1	6218.6	2.20051	801.32	428.4	720.25	428.4	1.68126
75.71	-11.05	63.65	-12.75	47.57	-7.65	67.67	0	155.44	7.65	81.07	-5.95	25328.7	23007	25273.8	23007	1.09852	7544.87	5579.4	7488.59	5580.25	1.34198	2760.4	6964.05	2704.12	6964.05	0.388297	306.86	316.2	227.13	316.2	0.718311	6741.54	1941.4	6661.14	1941.4	3.4311	23442	3520.7	23360.9	3520.7	6.63531
83.08	3.4	36.18	5.1	36.85	-10.2	62.98	-5.1	40.87	14.45	91.79	10.2	41769.8	18956.7	41714.9	18956.7	2.20053	209.04	222.7	152.76	223.55	0.683337	19664.5	9383.15	19608.2	9383.15	2.08973	34947.2	10904.7	34867.5	10904.7	3.19747	6637.02	2544.9	6556.62	2544.9	2.57638	570.84	552.5	489.77	552.5	0.886462
35.51	-20.4	27.47	-5.95	46.9	-21.25	478.38	-24.65	55.61	5.1	54.27	12.75	4166.73	7879.5	4111.79	7879.5	0.521834	22571	17929.9	22514.7	17930.8	1.25565	5191.16	7819.15	5134.88	7819.15	0.656706	8823.9	2669.85	8744.17	2669.85	3.27515	1465.96	567.8	1385.56	567.8	2.44023	20485.2	6617.25	20404.1	6617.25	3.08348
44.89	-0.85	90.45	27.2	51.59	-2.55	131.99	5.95	123.95	6.8	89.11	-32.3	1664.28	2500.7	1609.34	2500.7	0.643556	8437.31	13968.9	8381.03	13969.8	0.599941	311.55	517.65	255.27	517.65	0.493132	15305.5	5545.4	15225.8	5545.4	2.74566	95.14	179.35	14.74	179.35	0.0821857	8793.08	4117.4	8712.01	4117.4	2.1159
31.49	24.65	58.96	0	39.53	-28.05	114.57	15.3	162.14	-1.7	84.42	-32.3	3823.02	3333.7	3768.08	3333.7	1.1303	1723.24	1445.85	1666.96	1446.7	1.15225	13300.2	12964.2	13243.9	12964.2	1.02158	16839.1	7192.7	16759.4	7192.7	2.33005	5717.11	4153.1	5636.71	4153.1	1.35723	345.72	291.55	264.65	291.55	0.907735
77.05	-3.4	12.73	16.15	18.09	-18.7	62.31	0	115.24	-24.65	93.8	-20.4	8643.67	8115.8	8588.73	8115.8	1.05827	12717.9	6354.6	12661.6	6355.45	1.99225	657.27	743.75	600.99	743.75	0.808054	2199.61	790.5	2119.88	790.5	2.6817	8726.08	247.35	8645.68	247.35	34.9532	7161.63	5020.1	7080.56	5020.1	1.41044
42.88	-0.85	40.2	-6.8	40.87	-6.8	106.53	-11.05	119.26	-4.25	35.51	-46.75	9644.65	14202.7	9589.71	14202.7	0.675203	7487.25	13383.2	7430.97	13384.1	0.555211	3138.28	4611.25	3082	4611.25	0.668365	6103.03	3215.55	6023.3	3215.55	1.87318	15836.8	3332	15756.4	3332	4.72881	28764.4	7451.95	28683.3	7451.95	3.8491
68.34	-0.85	26.8	-11.9	36.85	0	54.27	-22.95	144.05	-25.5	68.34	-30.6	1739.32	2602.7	1684.38	2602.7	0.647166	10247	9860	10190.7	9860.85	1.03345	5872.55	9804.75	5816.27	9804.75	0.593209	44701.7	8571.4	44622	8571.4	5.20591	45974.7	5652.5	45894.3	5652.5	8.11929	8382.37	2589.1	8301.3	2589.1	3.20625
50.92	17.85	220.43	-5.95	20.1	2.55	115.91	-17	64.99	-26.35	51.59	19.55	-168.17	194.65	-223.11	194.65	-1.14621	747.72	1076.1	691.44	1076.95	0.642035	954.08	1092.25	897.8	1092.25	0.821973	2937.95	3279.3	2858.22	3279.3	0.871595	10635.6	5481.65	10555.2	5481.65	1.92555	13619.8	9202.1	13538.7	9202.1	1.47127
54.27	22.95	53.6	-19.55	22.11	2.55	75.71	5.1	87.77	-12.75	24.79	-5.95	3098.08	5904.95	3043.14	5904.95	0.515354	64638.2	25776.2	64581.9	25777	2.5054	294.8	198.9	238.52	198.9	1.1992	2531.93	1310.7	2452.2	1310.7	1.87091	12244.9	4673.3	12164.5	4673.3	2.60298	38679.1	13559.2	38598	13559.2	2.84663
69.68	24.65	21.44	-2.55	24.12	7.65	30.82	-22.1	127.97	17	72.36	-3.4	1301.14	5193.5	1246.2	5193.5	0.239954	15419.4	12461.9	15363.1	12462.8	1.23272	12979.9	12244.2	12923.6	12244.2	1.05549	3735.25	2348.55	3655.52	2348.55	1.5565	1768.13	1606.5	1687.73	1606.5	1.05056	16595.2	7542.05	16514.1	7542.05	2.18961
76.38	0	2.01	0	22.78	21.25	94.47	38.25	81.07	-18.7	117.92	10.2	39489.1	18031.9	39434.2	18031.9	2.18691	3731.9	12584.2	3675.62	12585.1	0.292062	2312.84	2499	2256.56	2499	0.902985	3772.77	322.15	3693.04	322.15	11.4637	12531.7	2973.3	12451.3	2973.3	4.1877	4024.02	1573.35	3942.95	1573.35	2.50609
88.44	15.3	36.85	3.4	8.71	4.25	85.76	11.05	56.28	10.2	77.05	-7.65	689.43	3523.25	634.49	3523.25	0.180087	887.75	777.75	831.47	778.6	1.0679	1088.08	1394	1031.8	1394	0.740172	147.4	153	67.67	153	0.442288	7767.31	3107.6	7686.91	3107.6	2.47358	12482.1	7434.1	12401	7434.1	1.66813
58.29	3.4	65.66	14.45	59.63	-11.05	280.73	-6.8	75.71	33.15	58.96	20.4	10197.4	12248.5	10142.5	12248.5	0.828057	9116.02	6801.7	9059.74	6802.55	1.33182	18622	9199.55	18565.7	9199.55	2.01811	45599.5	11458.9	45519.8	11458.9	3.97244	27521.6	8957.3	27441.2	8957.3	3.06356	7889.92	4952.95	7808.85	4952.95	1.57661
100.5	24.65	32.83	-26.35	28.14	-18.7	73.7	-14.45	136.68	-2.55	106.53	20.4	14126.3	5230.05	14071.4	5230.05	2.69048	9231.26	6114.9	9174.98	6115.75	1.50022	1665.62	1152.6	1609.34	1152.6	1.39627	24677.4	7395.85	24597.7	7395.85	3.32587	598.98	276.25	518.58	276.25	1.87721	42681.7	10042.8	42600.6	10042.8	4.24191
40.87	-24.65	16.75	-5.95	95.14	15.3	107.2	-21.25	84.42	3.4	57.62	45.9	18953.6	20966.1	18898.7	20966.1	0.901391	1191.26	1580.15	1134.98	1581	0.717887	4426.69	8035.05	4370.41	8035.05	0.543918	9664.75	2494.75	9585.02	2494.75	3.84208	43118.5	9386.55	43038.1	9386.55	4.58508	6101.02	1587.8	6019.95	1587.8	3.79138
32.16	-14.45	56.95	-20.4	62.98	20.4	111.22	10.2	141.37	-12.75	90.45	-16.15	6334.85	5595.55	6279.91	5595.55	1.1223	1599.96	2635	1543.68	2635.85	0.585648	647.22	1173	590.94	1173	0.503785	3227.39	2343.45	3147.66	2343.45	1.34317	5670.21	2788.85	5589.81	2788.85	2.00434	28062.3	7009.95	27981.2	7009.95	3.99164
82.41	9.35	79.73	17	44.89	13.6	79.06	12.75	111.22	31.45	82.41	10.2	48292.9	19182.8	48238	19182.8	2.51465	9248.68	9178.3	9192.4	9179.15	1.00144	580.89	797.3	524.61	797.3	0.657983	28381.2	8960.7	28301.5	8960.7	3.1584	9473.8	4016.25	9393.4	4016.25	2.33885	275.37	301.75	194.3	301.75	0.643911
33.5	-13.6	31.49	-0.85	38.19	21.25	52.26	12.75	124.62	-15.3	84.42	1.7	2978.82	5291.25	2923.88	5291.25	0.552588	153.43	1727.2	97.15	1728.05	0.0562194	245.22	195.5	188.94	195.5	0.966445	1595.27	626.45	1515.54	626.45	2.41925	294.8	245.65	214.4	245.65	0.872786	13911.2	9736.75	13830.1	9736.75	1.42041
83.75	0.85	24.79	-24.65	50.25	10.2	91.79	-12.75	48.24	-22.1	84.42	-22.1	2606.97	3490.1	2552.03	3490.1	0.73122	14068	9261.6	14011.7	9262.45	1.51274	1398.29	2156.45	1342.01	2156.45	0.622324	2534.61	1276.7	2454.88	1276.7	1.92283	2519.87	804.1	2439.47	804.1	3.03379	3042.47	2270.35	2961.4	2270.35	1.30438
78.39	-10.2	44.89	-7.65	69.01	10.2	102.51	-16.15	99.83	5.95	71.02	11.9	18544.9	14921.8	18490	14921.8	1.23912	11862.4	15273.7	11806.1	15274.6	0.772928	438.85	886.55	382.57	886.55	0.431527	12050	694.45	11970.3	694.45	17.2371	37873.8	10081	37793.4	10081	3.74897	51770.2	7256.45	51689.1	7256.45	7.1232
91.79	3.4	65.66	0.85	26.8	-13.6	119.26	-11.05	53.6	-32.3	66.33	-21.25	12699.9	10389.5	12645	10389.5	1.21709	31890	20412.8	31833.7	20413.6	1.55943	1380.2	1110.1	1323.92	1110.1	1.19261	7091.28	3812.25	7011.55	3812.25	1.83922	5575.07	4241.5	5494.67	4241.5	1.29545	1043.86	538.05	962.79	538.05	1.78941
54.94	0.85	32.16	-14.45	44.22	-15.3	117.25	-17.85	95.14	-17	85.09	-13.6	8994.75	6740.5	8939.81	6740.5	1.32628	6349.59	5553.05	6293.31	5553.9	1.13313	1520.23	1562.3	1463.95	1562.3	0.937048	6352.27	3674.55	6272.54	3674.55	1.70702	11445.6	6026.5	11365.2	6026.5	1.88587	10367.6	5917.7	10286.5	5917.7	1.73826
38.86	-2.55	49.58	8.5	69.01	0	84.42	24.65	56.28	-15.3	59.63	-22.95	24016.2	16208.7	23961.3	16208.7	1.4783	10673.8	6230.5	10617.5	6231.35	1.70389	1635.47	2767.6	1579.19	2767.6	0.570599	7931.46	2573.8	7851.73	2573.8	3.05064	4777.1	2533	4696.7	2533	1.8542	335	239.7	253.93	239.7	1.05937
77.72	9.35	10.05	-12.75	52.26	-36.55	77.72	1.7	85.76	-0.85	121.27	-25.5	3788.18	9191.9	3733.24	9191.9	0.406145	3700.41	5083	3644.13	5083.85	0.716805	4880.95	3850.5	4824.67	3850.5	1.253	12687.1	5376.25	12607.4	5376.25	2.34501	491.11	293.25	410.71	293.25	1.40055	52696.2	5816.55	52615.1	5816.55	9.04576
50.25	16.15	27.47	25.5	28.14	-12.75	50.25	10.2	120.6	-22.95	77.05	6.8	27830.5	17590.8	27775.6	17590.8	1.57898	16912.8	11303.3	16856.5	11304.1	1.49118	2501.11	2435.25	2444.83	2435.25	1.00393	10553.2	5870.95	10473.5	5870.95	1.78395	7224.61	4212.6	7144.21	4212.6	1.69591	4925.17	2842.4	4844.1	2842.4	1.70423
46.9	6.8	3.35	6.8	-0.67	-3.4	119.93	4.25	74.37	19.55	113.9	-3.4	904.5	1348.95	849.56	1348.95	0.629794	17872.9	12234.1	17816.6	12235	1.45621	15807.3	8263.7	15751	8263.7	1.90605	26103.2	7400.1	26023.5	7400.1	3.51664	16801.6	3655	16721.2	3655	4.57488	2950.01	1124.55	2868.94	1124.55	2.55119
145.39	-17	26.13	-2.55	79.06	-3.4	71.69	-20.4	44.22	6.8	64.32	8.5	5307.74	5812.3	5252.8	5812.3	0.903739	6419.94	5620.2	6363.66	5621.05	1.13211	343.04	421.6	286.76	421.6	0.680171	47127.8	14794.2	47048.1	14794.2	3.18017	20496.6	4993.75	20416.2	4993.75	4.08835	6069.53	3516.45	5988.46	3516.45	1.70298
51.59	-14.45	65.66	27.2	116.58	-15.3	84.42	-5.95	4.69	0.85	53.6	-25.5	18651.5	12376.9	18596.6	12376.9	1.50252	2092.41	977.5	2036.13	978.35	2.08119	12265	5354.15	12208.7	5354.15	2.28023	26200.4	9994.3	26120.7	9994.3	2.61356	18205.2	5319.3	18124.8	5319.3	3.40737	5244.76	3392.35	5163.69	3392.35	1.52216
39.53	-22.95	76.38	18.7	60.97	-24.65	73.7	7.65	50.25	4.25	50.25	-16.15	284.08	1782.45	229.14	1782.45	0.128553	8080.87	3869.2	8024.59	3870.05	2.07351	312.89	620.5	256.61	620.5	0.413554	2139.98	1094.8	2060.25	1094.8	1.88185	4023.35	1038.7	3942.95	1038.7	3.79604	31630	5538.6	31548.9	5538.6	5.69619
30.82	-26.35	56.95	-16.15	36.18	-6.8	40.87	-1.7	125.96	-12.75	407.36	-23.8	30150	11349.2	30095.1	11349.2	2.65173	2669.95	6061.35	2613.67	6062.2	0.431142	6379.74	4692	6323.46	4692	1.34771	12478.8	5077.05	12399.1	5077.05	2.44218	16562.4	5039.65	16482	5039.65	3.27047	18656.8	4205.8	18575.7	4205.8	4.41669
98.49	-9.35	81.07	-11.9	52.26	-14.45	44.22	-5.1	86.43	7.65	120.6	-17.85	492.45	877.2	437.51	877.2	0.498757	25171.9	15167.4	25115.6	15168.2	1.6558	8263.11	7413.7	8206.83	7413.7	1.10698	178.22	589.05	98.49	589.05	0.167201	4754.32	1163.65	4673.92	1163.65	4.0166	16601.3	3041.3	16520.2	3041.3	5.43196
98.49	-17	33.5	-32.3	44.89	-24.65	35.51	-19.55	109.88	-15.3	70.35	34	13151.4	9092.45	13096.5	9092.45	1.44037	30088.4	8284.95	30032.1	8285.8	3.62453	410.71	594.15	354.43	594.15	0.596533	29867.9	6903.7	29788.2	6903.7	4.31481	35126.1	14998.2	35045.7	14998.2	2.33666	43121.9	15748	43040.8	15748	2.7331
42.21	-16.15	81.74	2.55	71.69	8.5	64.32	16.15	70.35	-11.05	114.57	-28.05	46206.6	29199.2	46151.7	29199.2	1.58058	2673.3	3272.5	2617.02	3273.35	0.799493	9242.65	7072	9186.37	7072	1.29898	17466.9	9619.45	17387.2	9619.45	1.8075	27144.4	5899.85	27064	5899.85	4.58724	29798.2	10541.7	29717.1	10541.7	2.81901
49.58	-17	161.47	-5.1	35.51	-1.7	39.53	13.6	54.27	-2.55	83.75	-8.5	4976.76	5853.95	4921.82	5853.95	0.840769	5390.82	4784.65	5334.54	4785.5	1.11473	6356.96	9299	6300.68	9299	0.677565	748.39	371.45	668.66	371.45	1.80013	245.89	109.65	165.49	109.65	1.50926	25683.8	8573.1	25602.7	8573.1	2.9864
28.81	-11.9	80.4	-10.2	28.81	28.05	118.59	10.2	91.12	-5.1	96.48	-23.8	2890.38	6465.95	2835.44	6465.95	0.438519	19153.3	9965.4	19097	9966.25	1.91617	9501.94	8875.7	9445.66	8875.7	1.06422	1559.09	818.55	1479.36	818.55	1.80729	14384.2	4720.05	14303.8	4720.05	3.03043	14084.1	5481.65	14003	5481.65	2.55453
62.31	-27.2	66.33	12.75	47.57	-5.95	58.96	19.55	67.67	0	111.22	5.1	2348.35	3717.9	2293.41	3717.9	0.616856	3049.17	2681.75	2992.89	2682.6	1.11567	1486.73	3145.85	1430.45	3145.85	0.45471	6642.38	3337.1	6562.65	3337.1	1.96657	20682.9	9837.05	20602.5	9837.05	2.09438	14159.1	3539.4	14078	3539.4	3.97752
50.92	-12.75	141.37	-8.5	84.42	2.55	34.84	1.7	107.2	-16.15	124.62	-19.55	10466.7	6676.75	10411.8	6676.75	1.55941	29451.9	16498.5	29395.6	16499.3	1.78162	7089.27	2440.35	7032.99	2440.35	2.88196	1097.46	998.75	1017.73	998.75	1.019	6422.62	4952.1	6342.22	4952.1	1.28071	11772.6	4759.15	11691.5	4759.15	2.45664
26.8	22.1	34.17	-9.35	73.7	-1.7	101.84	16.15	34.17	6.8	103.85	17.85	3054.53	4053.65	2999.59	4053.65	0.739973	11565.5	7047.35	11509.2	7048.2	1.63293	3951.66	2679.2	3895.38	2679.2	1.45393	5500.7	1842.8	5420.97	1842.8	2.9417	18213.3	6932.6	18132.9	6932.6	2.6156	286.09	232.05	205.02	232.05	0.883516
81.74	-11.9	56.95	1.7	36.18	-24.65	108.54	-7.65	95.81	-6.8	48.91	17.85	3896.05	4456.55	3841.11	4456.55	0.861902	4808.59	3488.4	4752.31	3489.25	1.36199	14479.4	12429.6	14423.1	12429.6	1.16038	9859.72	4280.6	9779.99	4280.6	2.28472	14638.2	6961.5	14557.8	6961.5	2.09119	4870.23	1095.65	4789.16	1095.65	4.37107
48.91	-11.9	59.63	2.55	52.93	-1.7	59.63	21.25	103.18	-19.55	39.53	-14.45	2724.22	6943.65	2669.28	6943.65	0.38442	49460.7	35304.8	49404.4	35305.7	1.39933	1700.46	8437.95	1644.18	8437.95	0.194855	3105.45	783.7	3025.72	783.7	3.86081	12243.6	3929.55	12163.2	3929.55	3.09532	22943.5	5763.85	22862.4	5763.85	3.96652
24.79	-4.25	31.49	-9.35	125.29	9.35	81.74	13.6	67	9.35	43.55	20.4	11784	15953.7	11729.1	15953.7	0.735194	3060.56	1866.6	3004.28	1867.45	1.60876	326.29	130.05	270.01	130.05	2.0762	21766.3	5711.15	21686.6	5711.15	3.79723	17312.8	4888.35	17232.4	4888.35	3.5252	11962.9	5369.45	11881.8	5369.45	2.21286
45.56	-23.8	54.94	1.7	84.42	11.9	94.47	-8.5	113.23	-22.1	96.48	-7.65	1880.69	2128.4	1825.75	2128.4	0.857804	2318.2	4340.1	2261.92	4340.95	0.521066	1561.77	2724.25	1505.49	2724.25	0.552625	11001.4	3352.4	10921.7	3352.4	3.25787	3973.77	808.35	3893.37	808.35	4.81644	4780.45	1586.1	4699.38	1586.1	2.96285
33.5	-22.95	64.32	10.2	99.83	22.95	105.19	-10.2	12.06	4.25	32.16	-3.4	162.81	491.3	107.87	491.3	0.21956	4517.81	5766.4	4461.53	5767.25	0.773597	11818.1	9473.25	11761.8	9473.25	1.24158	7546.88	2490.5	7467.15	2490.5	2.99825	15620.4	9645.8	15540	9645.8	1.61106	10636.9	2837.3	10555.8	2837.3	3.72038
8.04	-17	54.27	-8.5	94.47	19.55	120.6	-2.55	67.67	17.85	89.11	-0.85	1636.81	1336.2	1581.87	1336.2	1.18386	44727.2	20857.3	44670.9	20858.1	2.14165	5421.64	6951.3	5365.36	6951.3	0.77185	40654.3	8394.6	40574.6	8394.6	4.83341	16487.4	3067.65	16407	3067.65	5.34839	7312.38	2761.65	7231.31	2761.65	2.61847
16.08	0	70.35	-15.3	67	2.55	102.51	8.5	90.45	-5.95	82.41	39.95	15290.7	9210.6	15235.8	9210.6	1.65415	645.88	257.55	589.6	258.4	2.28173	3935.58	3163.7	3879.3	3163.7	1.22619	11319	6273.85	11239.3	6273.85	1.79145	2074.99	1963.5	1994.59	1963.5	1.01583	6419.27	2022.15	6338.2	2022.15	3.13439
48.24	10.2	77.05	9.35	18.76	25.5	140.03	5.95	96.48	-9.35	119.93	3.4	8474.83	5868.4	8419.89	5868.4	1.43478	2615.68	3808.85	2559.4	3809.7	0.671811	29922.2	17204	29865.9	17204	1.73599	29496.1	22823.4	29416.4	22823.4	1.28887	6876.88	2800.75	6796.48	2800.75	2.42666	11785.3	2045.1	11704.2	2045.1	5.72306
34.17	-1.7	68.34	-8.5	44.22	8.5	267.33	-6.8	78.39	-15.3	125.96	7.65	1816.37	2703	1761.43	2703	0.651657	4460.86	2799.9	4404.58	2800.75	1.57264	2159.41	5669.5	2103.13	5669.5	0.370955	3377.47	756.5	3297.74	756.5	4.35921	31776.1	13572.8	31695.7	13572.8	2.33524	4210.95	1618.4	4129.88	1618.4	2.55183
68.34	-7.65	60.97	-14.45	62.31	17	69.68	-4.25	74.37	19.55	73.03	26.35	1952.38	2045.95	1897.44	2045.95	0.927413	4727.52	6899.45	4671.24	6900.3	0.676962	43.55	127.5	-12.73	127.5	-0.0998431	1580.53	582.25	1500.8	582.25	2.57759	13686.8	5942.35	13606.4	5942.35	2.28973	3398.91	1216.35	3317.84	1216.35	2.7277
32.83	7.65	52.93	-10.2	71.69	3.4	72.36	-28.9	69.68	-6.8	67	-10.2	4700.72	4798.25	4645.78	4798.25	0.968224	304.85	3367.7	248.57	3368.55	0.0737914	10577.3	10457.6	10521	10457.6	1.00606	29799.6	9060.15	29719.9	9060.15	3.28028	13394.6	6699.7	13314.2	6699.7	1.98728	475.7	221	394.63	221	1.78566
91.79	29.75	43.55	-4.25	47.57	-12.75	93.8	-1.7	142.71	0	47.57	-16.15	2558.73	6471.05	2503.79	6471.05	0.386922	8071.49	9590.55	8015.21	9591.4	0.835666	702.16	3162	645.88	3162	0.204263	5709.74	3575.1	5630.01	3575.1	1.57478	15747.7	5546.25	15667.3	5546.25	2.82485	4880.95	1174.7	4799.88	1174.7	4.08605
50.25	-23.8	26.8	-23.8	45.56	-12.75	201.67	-9.35	45.56	9.35	58.96	-25.5	36143.2	18801.2	36088.3	18801.2	1.91947	6945.22	5488.45	6888.94	5489.3	1.25498	10878.1	13516.7	10821.8	13516.7	0.800626	5388.81	2176	5309.08	2176	2.43983	515.23	251.6	434.83	251.6	1.72826	18307.8	6599.4	18226.7	6599.4	2.76188
79.73	11.9	134.67	-29.75	81.07	-12.75	87.1	14.45	42.21	12.75	18.76	8.5	278.72	930.75	223.78	930.75	0.24043	43749.7	22882	43693.4	22882.8	1.90944	8180.7	6762.6	8124.42	6762.6	1.20138	25839.2	7763.05	25759.5	7763.05	3.31822	3901.41	1449.25	3821.01	1449.25	2.63654	236.51	151.3	155.44	151.3	1.02736
56.95	-11.05	105.19	3.4	24.79	-6.8	53.6	14.45	90.45	13.6	34.84	-0.85	8117.72	5728.15	8062.78	5728.15	1.40757	1660.93	1438.2	1604.65	1439.05	1.11508	365.82	746.3	309.54	746.3	0.414766	34370.3	13803.2	34290.6	13803.2	2.48425	174.2	268.6	93.8	268.6	0.349218	2026.08	666.4	1945.01	666.4	2.91868
50.25	-3.4	61.64	13.6	37.52	24.65	74.37	-26.35	69.68	-20.4	110.55	5.1	18041.1	9642.4	17986.2	9642.4	1.86532	9815.5	3807.15	9759.22	3808	2.56282	29764.1	17465.8	29707.8	17465.8	1.70091	35027.6	8845.95	34947.9	8845.95	3.95072	1517.55	860.2	1437.15	860.2	1.67072	16292.4	6686.1	16211.3	6686.1	2.42463
93.8	-21.25	118.59	-13.6	42.88	-17	81.74	5.1	83.08	-17.85	60.3	3.4	331.65	1184.05	276.71	1184.05	0.233698	14656.2	11378.1	14599.9	11379	1.28306	27274.4	13736	27218.1	13736	1.98152	43653.2	15952	43573.5	15952	2.73154	4928.52	1310.7	4848.12	1310.7	3.69888	28653.2	8738	28572.1	8738	3.26987
78.39	-16.15	81.74	-12.75	20.1	-5.95	126.63	7.65	73.7	-11.05	32.16	5.1	3132.92	4222.8	3077.98	4222.8	0.728896	5945.58	7060.1	5889.3	7060.95	0.834066	33429	17412.2	33372.7	17412.2	1.91663	5865.18	3031.1	5785.45	3031.1	1.9087	4304.08	2229.55	4223.68	2229.55	1.89441	3270.94	2167.5	3189.87	2167.5	1.47168
19.43	-15.3	93.8	-0.85	28.81	-18.7	85.09	-17	79.73	-26.35	64.32	5.95	11282.8	7282.8	11227.9	7282.8	1.5417	3101.43	5246.2	3045.15	5247.05	0.580355	22058.4	10155.8	22002.1	10155.8	2.16646	12224.8	5352.45	12145.1	5352.45	2.26907	11906.6	3919.35	11826.2	3919.35	3.01739	8933.78	6487.2	8852.71	6487.2	1.36464
57.62	-5.1	98.49	24.65	27.47	-3.4	44.89	14.45	83.75	2.55	32.16	16.15	8257.75	5436.6	8202.81	5436.6	1.50881	3144.98	4636.75	3088.7	4637.6	0.666013	8939.81	4383.45	8883.53	4383.45	2.02661	38793.7	6821.25	38714	6821.25	5.67549	44122.9	9868.5	44042.5	9868.5	4.46294	1279.03	181.05	1197.96	181.05	6.61674
134	-7.65	41.54	2.55	28.14	-22.1	45.56	13.6	80.4	15.3	43.55	-28.9	959.44	587.35	904.5	587.35	1.53997	1851.88	4816.1	1795.6	4816.95	0.372767	5105.4	12132.9	5049.12	12132.9	0.416151	2255.22	738.65	2175.49	738.65	2.94522	2088.39	1240.15	2007.99	1240.15	1.61915	21054.1	6695.45	20973	6695.45	3.13243
36.18	-1.7	56.28	-3.4	38.19	2.55	90.45	-1.7	138.69	0	64.99	-45.9	4489	5011.6	4434.06	5011.6	0.884759	1499.46	4417.45	1443.18	4418.3	0.326637	23413.8	16354.9	23357.5	16354.9	1.42817	25200	7934.75	25120.3	7934.75	3.16586	10355.5	2601	10275.1	2601	3.95044	9416.85	2402.95	9335.78	2402.95	3.88513
64.99	9.35	54.27	4.25	37.52	-8.5	138.69	16.15	51.59	19.55	46.23	-29.75	52200.4	17228.7	52145.5	17228.7	3.02666	4842.09	6206.7	4785.81	6207.55	0.770966	236.51	101.15	180.23	101.15	1.78181	33946.2	10023.2	33866.5	10023.2	3.37881	5286.3	1539.35	5205.9	1539.35	3.38188	5074.58	2153.05	4993.51	2153.05	2.31927
62.31	4.25	64.99	12.75	44.89	1.7	108.54	-9.35	133.33	-16.15	64.99	-39.1	15280	13460.6	15225.1	13460.6	1.13108	527.96	1364.25	471.68	1365.1	0.345528	3991.19	3003.05	3934.91	3003.05	1.3103	14663	6013.75	14583.3	6013.75	2.42499	13740.4	3333.7	13660	3333.7	4.09755	3519.51	896.75	3438.44	896.75	3.83434
76.38	-22.1	66.33	-16.15	48.91	0.85	87.1	-8.5	62.31	6.8	114.57	-13.6	3736.59	7270.05	3681.65	7270.05	0.506413	4754.32	7758.8	4698.04	7759.65	0.605445	203.01	167.45	146.73	167.45	0.876262	153.43	112.2	73.7	112.2	0.656863	50028.9	10194	49948.5	10194	4.89979	1884.04	978.35	1802.97	978.35	1.84287
68.34	-9.35	68.34	5.95	68.34	6.8	71.69	20.4	197.65	24.65	26.8	-4.25	545.38	4068.95	490.44	4068.95	0.120532	19037.4	13292.3	18981.1	13293.1	1.42789	254.6	113.05	198.32	113.05	1.75427	111.89	127.5	32.16	127.5	0.252235	6043.4	1874.25	5963	1874.25	3.18154	117.92	253.3	36.85	253.3	0.14548
75.04	-24.65	65.66	-11.9	50.92	-17.85	97.15	24.65	124.62	5.1	86.43	15.3	31953	9650.05	31898.1	9650.05	3.30548	7372.68	7987.45	7316.4	7988.3	0.915889	2058.91	1412.7	2002.63	1412.7	1.41759	48702.3	11744.5	48622.6	11744.5	4.14003	1241.51	1372.75	1161.11	1372.75	0.845828	71.69	370.6	-9.38	370.6	-0.0253103
76.38	-5.1	42.88	-5.1	42.88	-8.5	79.73	19.55	42.21	-2.55	225.12	-24.65	16037.8	13834.6	15982.9	13834.6	1.15528	2586.2	1190.85	2529.92	1191.7	2.12295	1590.58	968.15	1534.3	968.15	1.58478	2450.86	974.95	2371.13	974.95	2.43205	142.71	172.55	62.31	172.55	0.361113	26187.6	10212.8	26106.5	10212.8	2.55626
58.29	-7.65	48.91	-18.7	69.01	5.95	245.89	7.65	90.45	6.8	50.25	-13.6	1916.2	2415.7	1861.26	2415.7	0.770485	818.74	1695.75	762.46	1696.6	0.449405	5271.56	6558.6	5215.28	6558.6	0.795182	30689.4	3108.45	30609.7	3108.45	9.84725	12533	7931.35	12452.6	7931.35	1.57005	23188	6880.75	23106.9	6880.75	3.3582
48.24	-22.95	64.99	-15.3	34.17	-3.4	79.73	-20.4	138.02	-7.65	113.9	6.8	1202.65	3527.5	1147.71	3527.5	0.325361	8200.13	6769.4	8143.85	6770.25	1.20289	343.71	667.25	287.43	667.25	0.430768	14497.5	9673.85	14417.8	9673.85	1.49039	26327.7	5112.75	26247.3	5112.75	5.1337	11247.3	6515.25	11166.2	6515.25	1.71386
71.69	-25.5	58.29	3.4	70.35	-18.7	66.33	-17	37.52	-11.05	172.19	8.5	5614.6	7525.9	5559.66	7525.9	0.738737	5322.48	11337.3	5266.2	11338.1	0.464467	3141.63	3207.9	3085.35	3207.9	0.961797	2442.82	808.35	2363.09	808.35	2.92335	10180.7	3679.65	10100.3	3679.65	2.74491	38450.6	15889.9	38369.5	15889.9	2.41471
44.22	-23.8	69.68	-17.85	23.45	-28.9	77.72	11.05	136.01	13.6	98.49	-14.45	28374.5	7315.95	28319.6	7315.95	3.87093	1449.21	1278.4	1392.93	1279.25	1.08886	18567	21125.1	18510.7	21125.1	0.876243	3835.75	2245.7	3756.02	2245.7	1.67254	352.42	224.4	272.02	224.4	1.21221	1437.82	1708.5	1356.75	1708.5	0.794118
87.1	-8.5	149.41	11.9	52.26	2.55	133.33	0	107.2	7.65	41.54	6.8	2895.74	3415.3	2840.8	3415.3	0.831786	4230.38	3949.1	4174.1	3949.95	1.05675	5597.18	5142.5	5540.9	5142.5	1.07747	12645.6	6517.8	12565.9	6517.8	1.92793	2022.73	757.35	1942.33	757.35	2.56464	10525.7	2821.15	10444.6	2821.15	3.70226
46.9	-25.5	36.18	-10.2	28.14	9.35	103.18	31.45	133.33	-13.6	64.32	6.8	-12.73	209.95	-67.67	209.95	-0.322315	37428.2	18021.7	37371.9	18022.5	2.07362	95.14	221.85	38.86	221.85	0.175163	188.94	162.35	109.21	162.35	0.672682	443.54	302.6	363.14	302.6	1.20007	27486.8	9321.1	27405.7	9321.1	2.94018
71.02	-27.2	100.5	-5.95	6.7	10.2	105.19	17	37.52	-21.25	40.87	17	5843.74	6263.65	5788.8	6263.65	0.92419	25052.6	20062.6	24996.3	20063.4	1.24586	4208.94	6025.65	4152.66	6025.65	0.689164	21742.8	4607.85	21663.1	4607.85	4.70134	865.64	143.65	785.24	143.65	5.46634	10713.3	3889.6	10632.2	3889.6	2.7335
48.24	-29.75	46.23	-22.1	16.08	7.65	65.66	17	119.93	-18.7	111.22	-4.25	660.62	1147.5	605.68	1147.5	0.527826	1333.3	2040	1277.02	2040.85	0.625729	8846.68	6284.9	8790.4	6284.9	1.39865	16095.4	3139.05	16015.7	3139.05	5.10208	10543.8	4812.7	10463.4	4812.7	2.17412	54822.1	17599.2	54741	17599.2	3.11043
44.89	-0.85	56.95	34.85	24.12	-15.3	77.72	4.25	113.9	-24.65	94.47	12.75	745.71	2276.3	690.77	2276.3	0.303462	29287	14106.6	29230.7	14107.5	2.07201	38415.1	13652.7	38358.8	13652.7	2.80961	3494.72	1587.8	3414.99	1587.8	2.15077	9140.14	6788.1	9059.74	6788.1	1.33465	1019.74	612	938.67	612	1.53377
58.29	-13.6	44.89	-17.85	29.48	8.5	115.91	12.75	92.46	17.85	40.87	12.75	3213.32	4540.7	3158.38	4540.7	0.695571	29967.8	20347.3	29911.5	20348.1	1.46999	349.07	323.85	292.79	323.85	0.904091	30898.4	5471.45	30818.7	5471.45	5.63263	11739.1	5601.5	11658.7	5601.5	2.08135	8270.48	3549.6	8189.41	3549.6	2.30714
26.13	0	72.36	5.95	51.59	45.9	137.35	5.1	67.67	13.6	64.99	29.75	3453.85	4308.65	3398.91	4308.65	0.788857	38038.6	16056.5	37982.3	16057.4	2.36542	25852.6	8888.45	25796.3	8888.45	2.90223	8289.91	2378.3	8210.18	2378.3	3.45212	8338.15	2936.75	8257.75	2936.75	2.81187	33072.5	14348	32991.4	14348	2.29937
28.81	-5.1	95.81	13.6	21.44	19.55	73.03	-5.95	62.98	10.2	34.17	5.1	4856.16	8948.8	4801.22	8948.8	0.536521	26189.6	18022.6	26133.3	18023.4	1.44996	503.84	555.05	447.56	555.05	0.806342	15894.4	7321.9	15814.7	7321.9	2.15991	8848.69	2403.8	8768.29	2403.8	3.64768	1642.17	583.1	1561.1	583.1	2.67724
76.38	0.85	36.85	-6.8	19.43	23.8	123.28	-2.55	97.15	-7.65	66.33	7.65	5043.09	8307.9	4988.15	8307.9	0.60041	4336.91	13394.3	4280.63	13395.1	0.319566	11812.8	9173.2	11756.5	9173.2	1.28162	19766.3	6344.4	19686.6	6344.4	3.10298	11517.3	7259.85	11436.9	7259.85	1.57536	583.57	214.2	502.5	214.2	2.34594
80.4	-17.85	53.6	13.6	18.76	5.1	42.21	8.5	59.63	8.5	166.16	-6.8	4876.26	4467.6	4821.32	4467.6	1.07917	14625.4	8135.35	14569.1	8136.2	1.79065	9689.54	7340.6	9633.26	7340.6	1.31233	34895.6	12462.7	34815.9	12462.7	2.79361	490.44	686.8	410.04	686.8	0.59703	4893.01	1734.85	4811.94	1734.85	2.77369
87.77	26.35	62.98	16.15	46.9	-18.7	135.34	-1.7	63.65	13.6	99.83	-0.85	11145.5	10787.4	11090.6	10787.4	1.0281	14569.8	9239.5	14513.5	9240.35	1.57067	3092.05	2514.3	3035.77	2514.3	1.2074	60107.7	13377.3	60028	13377.3	4.4873	22024.2	8652.15	21943.8	8652.15	2.53623	26689.5	5077.9	26608.4	5077.9	5.24005
51.59	6.8	34.84	-6.8	31.49	-10.2	75.04	-4.25	93.13	-6.8	134	-36.55	950.06	1704.25	895.12	1704.25	0.525228	26518.6	15355.2	26462.3	15356.1	1.72325	4819.31	5885.4	4763.03	5885.4	0.809296	1318.56	510	1238.83	510	2.42908	9375.98	5964.45	9295.58	5964.45	1.5585	2951.35	1105	2870.28	1105	2.59754
52.93	0.85	40.87	-28.9	38.86	-5.95	68.34	-3.4	109.88	-4.25	85.76	-17.85	10874.8	6301.9	10819.9	6301.9	1.71692	31877.3	21385.2	31821	21386	1.48793	5544.92	9965.4	5488.64	9965.4	0.55077	33015.6	7553.95	32935.9	7553.95	4.36009	29897.4	11097.6	29817	11097.6	2.6868	4532.55	1978.8	4451.48	1978.8	2.24959
95.14	-7.65	26.8	-19.55	23.45	9.35	69.68	-13.6	172.86	-2.55	60.3	-31.45	261.3	394.4	206.36	394.4	0.523225	3508.79	2300.1	3452.51	2300.95	1.50047	1536.98	8339.35	1480.7	8339.35	0.177556	26546.7	5923.65	26467	5923.65	4.46802	12259.7	5281.05	12179.3	5281.05	2.30623	28984.2	4214.3	28903.1	4214.3	6.85835
26.8	-11.9	40.2	-5.95	37.52	17	46.23	-9.35	60.97	-25.5	101.84	-9.35	70297.1	10311.4	70242.2	10311.4	6.81209	468.33	350.2	412.05	351.05	1.17376	776.53	1011.5	720.25	1011.5	0.712061	3828.38	2652	3748.65	2652	1.41352	46226.7	6611.3	46146.3	6611.3	6.97991	37491.2	9115.4	37410.1	9115.4	4.10406
46.9	11.9	62.31	23.8	4.02	-8.5	65.66	8.5	98.49	11.9	66.33	3.4	128118	55708.2	128063	55708.2	2.29882	16940.3	14517.2	16884	14518.1	1.16297	643.87	2052.75	587.59	2052.75	0.286245	16915.5	7416.25	16835.8	7416.25	2.27012	281.4	124.1	201	124.1	1.61966	27579.2	8245	27498.1	8245	3.33513
42.21	-0.85	18.76	-19.55	22.78	-3.4	150.75	24.65	97.82	-1.7	67	-19.55	21519.1	15833	21464.2	15833	1.35566	20012.9	21661.4	19956.6	21662.2	0.921263	578.21	531.25	521.93	531.25	0.982456	17666.6	454.75	17586.9	454.75	38.6737	456.27	290.7	375.87	290.7	1.29298	26448.2	3547.9	26367.1	3547.9	7.43176
38.86	-22.95	73.7	-17	30.82	18.7	150.75	-12.75	56.95	-12.75	245.89	-11.05	13361.1	7661.9	13306.2	7661.9	1.73667	27474	16750.1	27417.7	16750.9	1.63679	11192.4	7502.1	11136.1	7502.1	1.4844	24133.4	7801.3	24053.7	7801.3	3.08329	917.23	326.4	836.83	326.4	2.56382	17306.8	8052.05	17225.7	8052.05	2.1393
17.42	4.25	14.74	4.25	71.02	11.05	61.64	17	125.29	0	58.29	-21.25	7717.73	8537.4	7662.79	8537.4	0.897555	14083.4	11120.6	14027.1	11121.5	1.26127	854.25	617.95	797.97	617.95	1.29132	20106	7803	20026.3	7803	2.56648	11243.9	4168.4	11163.5	4168.4	2.67813	3699.07	1950.75	3618	1950.75	1.85467
12.06	-12.75	67.67	4.25	73.03	34.85	41.54	-8.5	39.53	40.8	75.04	9.35	14015.1	12064.1	13960.2	12064.1	1.15717	6889.61	7745.2	6833.33	7746.05	0.88217	2963.41	4199.85	2907.13	4199.85	0.692199	17721.5	7381.4	17641.8	7381.4	2.39003	454.93	307.7	374.53	307.7	1.21719	32307.4	13283	32226.3	13283	2.42613
6.03	10.2	54.94	6.8	17.42	35.7	93.13	-22.95	59.63	-13.6	142.71	10.2	297.48	478.55	242.54	478.55	0.506823	916.56	1392.3	860.28	1393.15	0.617507	1143.69	1514.7	1087.41	1514.7	0.717905	3179.15	1870	3099.42	1870	1.65744	13296.2	5099.15	13215.8	5099.15	2.59177	10401.8	4016.25	10320.7	4016.25	2.56974
60.3	36.55	38.86	17	50.92	0	91.12	-8.5	36.18	-39.95	101.84	-15.3	850.9	2713.2	795.96	2713.2	0.293366	24946.1	29571.5	24889.8	29572.3	0.841659	866.31	1105.85	810.03	1105.85	0.732495	2834.77	1213.8	2755.04	1213.8	2.26976	181.57	157.25	101.17	157.25	0.64337	62610.2	19890.8	62529.1	19890.8	3.14362
44.89	11.9	42.88	28.9	68.34	-1.7	71.69	-16.15	52.26	-28.9	146.06	-2.55	1480.7	2467.55	1425.76	2467.55	0.577804	22576.3	15780.2	22520	15781.1	1.42703	789.26	578.85	732.98	578.85	1.26627	704.17	401.2	624.44	401.2	1.55643	36545.2	10996.5	36464.8	10996.5	3.31604	2550.69	3264	2469.62	3264	0.756624
40.87	-6.8	73.7	3.4	56.95	-2.55	77.05	-5.95	72.36	-2.55	99.16	-15.3	2899.76	10452.5	2844.82	10452.5	0.272166	3565.07	2550.85	3508.79	2551.7	1.37508	623.1	402.05	566.82	402.05	1.40982	1693.09	517.65	1613.36	517.65	3.1167	5538.89	2584.85	5458.49	2584.85	2.11172	164.15	302.6	83.08	302.6	0.274554
43.55	10.2	41.54	5.95	74.37	30.6	138.02	-1.7	102.51	0	75.71	-2.55	7973	9588	7918.06	9588	0.82583	10549.8	5926.2	10493.5	5927.05	1.77045	296.81	577.15	240.53	577.15	0.416755	24172.9	6180.35	24093.2	6180.35	3.89835	12605.4	8007.85	12525	8007.85	1.56409	13381.9	5530.95	13300.8	5530.95	2.4048
11.39	10.2	40.87	11.9	9.38	8.5	93.13	-3.4	46.23	0	105.86	-24.65	13239.9	11191.1	13185	11191.1	1.17816	3099.42	3253.8	3043.14	3254.65	0.935013	15193.6	10823.9	15137.3	10823.9	1.39851	67673.4	16768.8	67593.7	16768.8	4.03092	54892.4	15592.4	54812	15592.4	3.5153	19675.2	6074.1	19594.1	6074.1	3.22585
2.68	-5.95	1.34	20.4	65.66	-8.5	127.97	-6.8	125.29	-5.95	114.57	-19.55	3917.49	3053.2	3862.55	3053.2	1.26508	51003.1	22799.6	50946.8	22800.4	2.23447	4635.73	4156.5	4579.45	4156.5	1.10176	25549.1	3707.7	25469.4	3707.7	6.86932	177.55	221.85	97.15	221.85	0.437908	975.52	221.85	894.45	221.85	4.03178
87.77	4.25	65.66	16.15	54.94	-24.65	40.87	-18.7	120.6	9.35	164.82	17	4141.94	4687.75	4087	4687.75	0.871847	3047.83	4402.15	2991.55	4403	0.679434	14893.4	15435.2	14837.1	15435.2	0.961252	37045	14085.4	36965.3	14085.4	2.62437	7818.23	4023.9	7737.83	4023.9	1.92297	3230.74	850.85	3149.67	850.85	3.70179
29.48	-2.55	54.27	11.05	75.04	15.3	138.02	-4.25	32.16	-11.9	68.34	28.05	11397.4	19904.5	11342.5	19904.5	0.569844	4288.67	6337.6	4232.39	6338.45	0.667733	18722.5	21573.9	18666.2	21573.9	0.865222	469.67	397.8	389.94	397.8	0.980241	215.07	157.25	134.67	157.25	0.856407	36171.3	7252.2	36090.2	7252.2	4.97645
12.73	34	59.63	-2.55	52.93	5.1	57.62	-20.4	65.66	1.7	75.04	14.45	13008.1	11145.2	12953.2	11145.2	1.16222	55685	26496.2	55628.7	26497	2.09943	14698.5	10885.1	14642.2	10885.1	1.34516	337.01	277.1	257.28	277.1	0.928473	46577.1	9652.6	46496.7	9652.6	4.81701	18859.2	4816.95	18778.1	4816.95	3.89834
22.11	0	46.23	8.5	16.08	0.85	64.99	0	99.83	-26.35	58.96	16.15	12985.9	10683.7	12931	10683.7	1.21034	3168.43	4650.35	3112.15	4651.2	0.669107	12364.9	9351.7	12308.6	9351.7	1.31619	27833.8	11033	27754.1	11033	2.51555	36220.2	13216.7	36139.8	13216.7	2.7344	9429.58	3650.75	9348.51	3650.75	2.56071
26.8	2.55	71.02	21.25	59.63	13.6	54.94	28.9	98.49	-10.2	67	17	-278.72	120.7	-333.66	120.7	-2.76437	3948.98	4821.2	3892.7	4822.05	0.807271	1335.98	957.1	1279.7	957.1	1.33706	5721.13	2660.5	5641.4	2660.5	2.12043	10961.9	5363.5	10881.5	5363.5	2.02881	15678	3538.55	15596.9	3538.55	4.40772
62.98	-22.95	66.33	0.85	61.64	10.2	111.89	11.9	38.86	-0.85	77.05	17	1031.8	1229.1	976.86	1229.1	0.794777	5500.7	5913.45	5444.42	5914.3	0.920552	22108	10763.6	22051.7	10763.6	2.04873	13218.4	4752.35	13138.7	4752.35	2.76467	10795	1286.05	10714.6	1286.05	8.3314	5387.47	3225.75	5306.4	3225.75	1.64501
33.5	-11.05	61.64	3.4	54.94	17	67.67	-4.25	46.23	12.75	117.25	-9.35	1755.4	2549.15	1700.46	2549.15	0.667069	40326	30792.1	40269.7	30792.9	1.30776	1513.53	3758.7	1457.25	3758.7	0.387701	4320.83	2079.95	4241.1	2079.95	2.03904	40576.5	8262	40496.1	8262	4.90149	12357.5	5787.65	12276.4	5787.65	2.12114
56.95	2.55	81.07	-7.65	24.12	-2.55	60.97	2.55	71.69	-13.6	150.75	2.55	19428	8491.5	19373.1	8491.5	2.28146	9994.39	9883.8	9938.11	9884.65	1.00541	12951.8	4493.95	12895.5	4493.95	2.86953	1441.17	787.95	1361.44	787.95	1.72783	20770	7561.6	20689.6	7561.6	2.73614	10339.4	5822.5	10258.3	5822.5	1.76184
20.1	9.35	28.81	-5.1	38.19	31.45	112.56	2.55	65.66	-3.4	85.76	10.2	2222.39	4499.05	2167.45	4499.05	0.481757	4008.61	3225.75	3952.33	3226.6	1.22492	2666.6	2955.45	2610.32	2955.45	0.883223	662.63	208.25	582.9	208.25	2.79904	2089.73	985.15	2009.33	985.15	2.03962	423.44	275.4	342.37	275.4	1.24317
41.54	18.7	77.05	-7.65	18.09	39.95	87.77	11.05	61.64	-17.85	124.62	-0.85	8.71	208.25	-46.23	208.25	-0.221993	726.95	1534.25	670.67	1535.1	0.43689	1657.58	4049.4	1601.3	4049.4	0.395441	34080.9	9418.85	34001.2	9418.85	3.60991	26032.9	6881.6	25952.5	6881.6	3.77129	11057.7	3336.25	10976.6	3336.25	3.29011
29.48	13.6	51.59	-3.4	21.44	-11.05	59.63	13.6	148.07	-19.55	186.26	-34	9985.68	6742.2	9930.74	6742.2	1.47292	393.29	578	337.01	578.85	0.582206	1705.15	1462.85	1648.87	1462.85	1.12716	15957.4	4835.65	15877.7	4835.65	3.28346	50483.2	15872.1	50402.8	15872.1	3.17556	194.3	120.7	113.23	120.7	0.938111
50.25	-2.55	6.03	-5.95	24.79	19.55	96.48	-12.75	89.11	-15.3	85.76	-32.3	11899.2	12603.8	11844.3	12603.8	0.939737	25377.6	17103.7	25321.3	17104.5	1.48039	13059.6	15125.8	13003.3	15125.8	0.859678	38533	20805.5	38453.3	20805.5	1.84823	14228.1	3232.55	14147.7	3232.55	4.37664	12689.1	4205.8	12608	4205.8	2.99777
14.07	0	0.67	-27.2	17.42	-16.15	107.2	25.5	129.98	-7.65	91.79	-29.75	6025.98	12359	5971.04	12359	0.483133	5931.51	10145.6	5875.23	10146.5	0.579043	548.06	950.3	491.78	950.3	0.5175	50230.6	6749	50150.9	6749	7.43086	31501.4	7925.4	31421	7925.4	3.96459	1588.57	676.6	1507.5	676.6	2.22805
36.18	3.4	58.29	3.4	20.77	-1.7	81.74	0	91.12	14.45	49.58	-15.3	23408.5	22585.4	23353.6	22585.4	1.03401	2436.12	1774.8	2379.84	1775.65	1.34026	4824.67	13002.5	4768.39	13002.5	0.366729	75961.9	13674	75882.2	13674	5.54938	28251.9	3003.05	28171.5	3003.05	9.38096	43606.9	11352.6	43525.8	11352.6	3.834
54.94	5.95	40.2	-4.25	32.83	4.25	115.91	-36.55	75.04	-11.05	131.32	5.1	18228.7	6165.05	18173.8	6165.05	2.94787	8088.24	12967.6	8031.96	12968.5	0.619346	2245.84	3239.35	2189.56	3239.35	0.675926	1772.15	348.5	1692.42	348.5	4.8563	9558.89	4704.75	9478.49	4704.75	2.01466	7138.18	1590.35	7057.11	1590.35	4.43746
68.34	1.7	57.62	-5.1	65.66	5.95	86.43	-22.1	66.33	16.15	90.45	-7.65	1512.86	2768.45	1457.92	2768.45	0.52662	3405.61	4127.6	3349.33	4128.45	0.81128	788.59	1476.45	732.31	1476.45	0.495994	19243.7	9572.7	19164	9572.7	2.00194	32200.2	18496.8	32119.8	18496.8	1.73651	24978.3	9586.3	24897.2	9586.3	2.59717
28.14	5.1	47.57	-2.55	35.51	-2.55	118.59	-5.1	86.43	-37.4	154.77	-7.65	817.4	2613.75	762.46	2613.75	0.291711	8784.37	14338.7	8728.09	14339.6	0.608673	15215	19182	15158.7	19182	0.790258	830.8	653.65	751.07	653.65	1.14904	144.72	442	64.32	442	0.14552	18025	7250.5	17943.9	7250.5	2.47485
39.53	-1.7	10.72	0.85	34.84	25.5	76.38	5.95	87.77	23.8	75.71	-8.5	26086.5	13117.2	26031.6	13117.2	1.98454	6519.1	5513.1	6462.82	5513.95	1.17209	7109.37	9520.85	7053.09	9520.85	0.740805	49270.5	16742.5	49190.8	16742.5	2.93808	1618.72	683.4	1538.32	683.4	2.25098	5075.25	2896.8	4994.18	2896.8	1.72403
90.45	-8.5	92.46	-14.45	156.78	19.55	61.64	-4.25	32.83	51	98.49	-11.05	5558.99	7026.1	5504.05	7026.1	0.783372	27561.1	21795.7	27504.8	21796.5	1.26189	6404.53	6554.35	6348.25	6554.35	0.968555	532.65	272	452.92	272	1.66515	23419.2	11423.2	23338.8	11423.2	2.04311	676.7	387.6	595.63	387.6	1.53671
20.77	14.45	142.71	3.4	-0.67	13.6	128.64	23.8	50.92	11.9	121.27	-5.1	4381.8	3031.95	4326.86	3031.95	1.42709	5266.2	5547.95	5209.92	5548.8	0.938927	9781.33	9677.25	9725.05	9677.25	1.00494	20967	13013.5	20887.3	13013.5	1.60505	2184.87	1678.75	2104.47	1678.75	1.25359	23498.9	6007.8	23417.8	6007.8	3.8979
42.88	-2.55	42.21	-13.6	44.22	11.9	91.79	12.75	62.98	5.1	136.01	-7.65	14707.8	19990.3	14652.9	19990.3	0.732999	3948.98	3463.75	3892.7	3464.6	1.12356	13968.8	7867.6	13912.5	7867.6	1.76833	7952.23	4000.95	7872.5	4000.95	1.96766	20260.8	9295.6	20180.4	9295.6	2.17096	7952.23	2536.4	7871.16	2536.4	3.10328
81.74	13.6	67	2.55	30.15	17	146.06	55.25	46.9	-3.4	86.43	4.25	213.73	449.65	158.79	449.65	0.353141	6549.25	8372.5	6492.97	8373.35	0.775433	6740.2	5143.35	6683.92	5143.35	1.29953	259.96	247.35	180.23	247.35	0.728644	4497.04	3072.75	4416.64	3072.75	1.43736	66320	13514.2	66238.9	13514.2	4.90143
18.09	5.1	24.12	5.95	49.58	16.15	40.2	22.95	120.6	30.6	65.66	10.2	1327.94	2057.85	1273	2057.85	0.618607	21112.4	15383.3	21056.1	15384.1	1.36869	10695.9	17170	10639.6	17170	0.619663	15806.6	5360.95	15726.9	5360.95	2.9336	14302.5	10825.6	14222.1	10825.6	1.31375	16206	4236.4	16124.9	4236.4	3.80628
31.49	-3.4	59.63	5.1	55.61	17	61.64	0.85	78.39	13.6	93.8	5.1	9143.49	10022.4	9088.55	10022.4	0.906824	13050.9	14160.2	12994.6	14161.1	0.917631	25387.6	11068.7	25331.3	11068.7	2.28855	20388.8	14149.1	20309.1	14149.1	1.43536	29713.2	7338.05	29632.8	7338.05	4.03824	10303.3	3324.35	10222.2	3324.35	3.07496
54.94	-0.85	119.26	-8.5	71.69	-10.2	15.41	6.8	44.89	-3.4	73.7	16.15	10567.2	5274.25	10512.3	5274.25	1.99313	24564.2	13700.3	24507.9	13701.1	1.78875	9548.17	6155.7	9491.89	6155.7	1.54197	5799.52	2266.1	5719.79	2266.1	2.52407	13735	3134.8	13654.6	3134.8	4.35581	19438	4805.9	19356.9	4805.9	4.02774
40.87	5.1	98.49	12.75	64.99	-6.8	52.93	1.7	90.45	-2.55	168.84	1.7	7319.75	13712.2	7264.81	13712.2	0.529806	430.14	170.85	373.86	171.7	2.1774	1601.97	2687.7	1545.69	2687.7	0.575098	36291.2	9186.8	36211.5	9186.8	3.94168	129.98	200.6	49.58	200.6	0.247159	40829.8	16393.1	40748.7	16393.1	2.48572
45.56	4.25	67	-17.85	48.24	11.9	47.57	12.75	101.17	-5.1	86.43	5.1	4038.76	4476.1	3983.82	4476.1	0.89002	4186.83	9039.75	4130.55	9040.6	0.456889	8830.6	9157.05	8774.32	9157.05	0.958204	9000.11	3674.55	8920.38	3674.55	2.42761	9964.91	5631.25	9884.51	5631.25	1.7553	26658.6	10540.9	26577.5	10540.9	2.52137
62.98	-5.95	48.91	11.9	38.86	16.15	81.07	8.5	104.52	-11.05	60.97	16.15	1603.98	2888.3	1549.04	2888.3	0.536315	8283.88	6036.7	8227.6	6037.55	1.36274	2671.96	2905.3	2615.68	2905.3	0.900313	12573.9	5491.85	12494.2	5491.85	2.27504	8752.88	3751.9	8672.48	3751.9	2.31149	10277.1	4935.95	10196	4935.95	2.06567
64.99	-17.85	40.87	7.65	30.82	19.55	99.83	17	77.05	-4.25	109.88	11.9	48353.2	23531.4	48298.3	23531.4	2.0525	4563.37	9827.7	4507.09	9828.55	0.458571	19244.4	9499.6	19188.1	9499.6	2.01989	30868.9	8885.9	30789.2	8885.9	3.46495	4629.7	1955	4549.3	1955	2.32701	7730.46	3626.95	7649.39	3626.95	2.10904
55.61	-21.25	75.71	36.55	54.27	23.8	56.95	3.4	38.86	25.5	95.81	-1.7	64410.5	19790.6	64355.6	19790.6	3.25182	4410.61	11360.2	4354.33	11361.1	0.383268	8517.04	6090.25	8460.76	6090.25	1.38923	649.23	583.95	569.5	583.95	0.975255	3456.53	1199.35	3376.13	1199.35	2.81497	347.73	149.6	266.66	149.6	1.78249
46.23	-9.35	56.28	15.3	54.27	7.65	62.98	30.6	85.09	5.1	54.94	-15.3	242.54	1632	187.6	1632	0.114951	1463.28	1848.75	1407	1849.6	0.760705	25805.7	11916.2	25749.4	11916.2	2.16088	1623.41	742.9	1543.68	742.9	2.07791	1382.21	1419.5	1301.81	1419.5	0.917091	25889.5	9254.8	25808.4	9254.8	2.78865
45.56	-11.05	46.9	-7.65	60.97	-7.65	115.24	44.2	89.11	15.3	34.17	9.35	4263.88	4492.25	4208.94	4492.25	0.936934	18711.8	18032.8	18655.5	18033.6	1.03448	414.06	251.6	357.78	251.6	1.42202	16663.6	8024.85	16583.9	8024.85	2.06656	5736.54	1416.1	5656.14	1416.1	3.99417	17842.1	8887.6	17761	8887.6	1.99841
22.11	-25.5	43.55	-29.75	18.09	-11.05	90.45	17	50.25	3.4	52.93	8.5	9228.58	7147.65	9173.64	7147.65	1.28345	4104.42	8290.9	4048.14	8291.75	0.488213	46706.4	12068.3	46650.1	12068.3	3.86551	55005.7	10272.2	54926	10272.2	5.34705	22412.8	6796.6	22332.4	6796.6	3.28582	4639.08	2275.45	4558.01	2275.45	2.00312
20.1	6.8	54.94	-5.95	89.78	-31.45	114.57	23.8	104.52	26.35	64.99	-0.85	3563.73	5382.2	3508.79	5382.2	0.651925	12419.8	8020.6	12363.5	8021.45	1.54131	2432.77	1689.8	2376.49	1689.8	1.40637	3104.78	1064.2	3025.05	1064.2	2.84256	11160.2	7055.85	11079.8	7055.85	1.5703	3758.03	1389.75	3676.96	1389.75	2.64577
52.93	0	70.35	-1.7	138.02	-2.55	60.3	31.45	48.91	0	249.91	-12.75	-16.08	1111.8	-71.02	1111.8	-0.0638784	14756.8	12616.6	14700.5	12617.5	1.16509	1017.73	1262.25	961.45	1262.25	0.761695	154.1	120.7	74.37	120.7	0.616156	4352.32	1898.9	4271.92	1898.9	2.24968	36044.7	14358.2	35963.6	14358.2	2.50475
35.51	7.65	65.66	0.85	25.46	-5.95	95.14	5.1	64.99	8.5	85.76	-4.25	4035.41	6522.9	3980.47	6522.9	0.61023	7867.81	7704.4	7811.53	7705.25	1.01379	10313.3	9831.95	10257	9831.95	1.04323	1252.23	448.8	1172.5	448.8	2.61252	31781.5	10983.7	31701.1	10983.7	2.88619	31882.6	13355.2	31801.5	13355.2	2.38121
24.79	17	40.87	17.85	85.09	-18.7	135.34	5.1	67.67	-9.35	76.38	7.65	6678.56	8701.45	6623.62	8701.45	0.761209	39693.5	22117.9	39637.2	22118.8	1.79202	10707.3	7384.8	10651	7384.8	1.44229	14187.2	7257.3	14107.5	7257.3	1.9439	97.15	111.35	16.75	111.35	0.150427	1456.58	589.9	1375.51	589.9	2.33177
11.39	17	39.53	-11.05	68.34	-14.45	71.69	8.5	155.44	2.55	38.86	-2.55	7601.82	12036.9	7546.88	12036.9	0.626979	1589.24	4423.4	1532.96	4424.25	0.34649	4117.15	5120.4	4060.87	5120.4	0.793077	13231.2	8324.9	13151.5	8324.9	1.57978	14394.3	4900.25	14313.9	4900.25	2.92106	16290.4	3297.15	16209.3	3297.15	4.91616
53.6	-0.85	22.78	-2.55	53.6	7.65	32.16	4.25	62.31	40.8	78.39	11.9	708.19	972.4	653.25	972.4	0.671791	4391.18	5776.6	4334.9	5777.45	0.750314	10296.6	12883.5	10240.3	12883.5	0.79484	2629.08	521.05	2549.35	521.05	4.89272	2626.4	964.75	2546	964.75	2.63903	920.58	392.7	839.51	392.7	2.13779
53.6	7.65	174.2	-28.9	47.57	-5.1	44.22	8.5	83.08	-7.65	173.53	5.95	2503.12	1212.1	2448.18	1212.1	2.01978	6452.1	10953.1	6395.82	10954	0.583883	12514.9	4485.45	12458.6	4485.45	2.77756	962.79	390.15	883.06	390.15	2.26339	20942.2	9763.1	20861.8	9763.1	2.1368	30790.5	10198.3	30709.4	10198.3	3.01123
46.9	-28.05	42.21	-10.2	73.03	-4.25	56.28	-9.35	82.41	51.85	77.72	-7.65	9069.79	6719.25	9014.85	6719.25	1.34165	7023.61	13946	6967.33	13946.9	0.499563	3802.25	1819	3745.97	1819	2.05936	119.26	164.9	39.53	164.9	0.239721	12695.8	5878.6	12615.4	5878.6	2.14599	36234.9	10410	36153.8	10410	3.47299
46.23	-5.1	6.7	-25.5	83.08	-18.7	61.64	-1.7	62.31	-0.85	129.31	16.15	34741.5	11713.9	34686.6	11713.9	2.96115	9086.54	6954.7	9030.26	6955.55	1.29828	25825.2	13755.6	25768.9	13755.6	1.87334	26938.7	8194.85	26859	8194.85	3.27754	17375.1	5116.15	17294.7	5116.15	3.38041	7440.35	4534.75	7359.28	4534.75	1.62286
48.91	-9.35	52.26	5.1	41.54	17.85	60.97	9.35	114.57	8.5	204.35	-3.4	681.39	1404.2	626.45	1404.2	0.446126	1040.51	1821.55	984.23	1822.4	0.540074	785.91	730.15	729.63	730.15	0.999288	8340.16	3713.65	8260.43	3713.65	2.22434	12147.8	2154.75	12067.4	2154.75	5.60037	1518.89	906.1	1437.82	906.1	1.58682
103.85	3.4	47.57	2.55	36.85	3.4	54.27	-13.6	87.77	5.95	93.13	6.8	4231.05	3273.35	4176.11	3273.35	1.27579	4564.71	7871.85	4508.43	7872.7	0.572666	582.23	729.3	525.95	729.3	0.721171	2374.48	1403.35	2294.75	1403.35	1.63519	13986.9	3635.45	13906.5	3635.45	3.82525	18485.3	5826.75	18404.2	5826.75	3.15858
41.54	-13.6	61.64	-5.1	35.51	4.25	44.89	-26.35	69.68	-6.8	114.57	-9.35	1960.42	1522.35	1905.48	1522.35	1.25167	7235.33	4918.95	7179.05	4919.8	1.45922	3995.88	4875.6	3939.6	4875.6	0.808024	7655.42	2860.25	7575.69	2860.25	2.64861	1273.67	242.25	1193.27	242.25	4.92578	136.01	321.3	54.94	321.3	0.170993
45.56	-10.2	35.51	-4.25	43.55	4.25	59.63	12.75	109.21	29.75	53.6	2.55	314.9	461.55	259.96	461.55	0.563233	336.34	726.75	280.06	727.6	0.384909	4221	4595.1	4164.72	4595.1	0.906339	9790.71	3519	9710.98	3519	2.75959	5144.26	1778.2	5063.86	1778.2	2.84774	7581.72	3238.5	7500.65	3238.5	2.31609
19.43	-5.95	192.96	8.5	19.43	-12.75	48.91	17.85	58.96	22.95	75.04	-6.8	3058.55	5326.1	3003.61	5326.1	0.563942	1035.15	2165.8	978.87	2166.65	0.45179	2284.7	4377.5	2228.42	4377.5	0.509062	23002.4	5444.25	22922.7	5444.25	4.21044	26793.3	7973.85	26712.9	7973.85	3.35006	1984.54	739.5	1903.47	739.5	2.574
61.64	-18.7	32.16	11.05	48.91	-7.65	77.05	-5.95	137.35	-2.55	78.39	-33.15	-184.25	281.35	-239.19	281.35	-0.850151	22359.2	13404.5	22302.9	13405.4	1.66373	9130.09	6426.85	9073.81	6426.85	1.41186	32413.9	9357.65	32334.2	9357.65	3.45537	4177.45	2164.95	4097.05	2164.95	1.89245	16802.9	4053.65	16721.8	4053.65	4.12513
50.92	-10.2	26.13	-7.65	53.6	-7.65	49.58	4.25	58.29	8.5	80.4	-28.9	8833.95	7549.7	8779.01	7549.7	1.16283	6065.51	4080.85	6009.23	4081.7	1.47224	62094.9	13053.5	62038.6	13053.5	4.75264	52478.4	13294.9	52398.7	13294.9	3.94126	17352.3	4835.65	17271.9	4835.65	3.57178	17107.8	7143.4	17026.7	7143.4	2.38356
4.02	-21.25	33.5	1.7	82.41	-34	64.99	-27.2	44.89	10.2	81.07	-28.05	395.3	1351.5	340.36	1351.5	0.251839	2994.9	3054.9	2938.62	3055.75	0.961669	23029.9	26172.4	22973.6	26172.4	0.87778	10866.1	6853.55	10786.4	6853.55	1.57384	16372.8	6250.9	16292.4	6250.9	2.60641	7870.49	4570.45	7789.42	4570.45	1.7043
18.09	0.85	76.38	-6.8	40.87	-21.25	62.31	-16.15	77.72	-17.85	143.38	-11.9	17212.3	12391.3	17157.4	12391.3	1.38463	265.99	458.15	209.71	459	0.456885	12633.5	11466.5	12577.2	11466.5	1.09687	3628.72	1456.9	3548.99	1456.9	2.43599	15948.7	4033.25	15868.3	4033.25	3.93437	46501.4	8835.75	46420.3	8835.75	5.25369
63.65	-23.8	40.2	17	57.62	-9.35	32.83	5.95	235.84	-28.05	79.06	-32.3	1822.4	1975.4	1767.46	1975.4	0.894735	9013.51	7174.85	8957.23	7175.7	1.24827	838.17	4822.9	781.89	4822.9	0.16212	11678.1	5297.2	11598.4	5297.2	2.18953	24080.5	10773.8	24000.1	10773.8	2.22764	8929.76	7183.35	8848.69	7183.35	1.23183
104.52	-24.65	139.36	-2.55	46.9	3.4	83.75	-20.4	177.55	-3.4	83.75	-11.9	533.32	1578.45	478.38	1578.45	0.303069	6512.4	5344.8	6456.12	5345.65	1.20773	6654.44	4346.9	6598.16	4346.9	1.5179	91810.1	18374.5	91730.4	18374.5	4.99226	3832.4	2023.85	3752	2023.85	1.85389	37861.7	12229.8	37780.6	12229.8	3.08923
37.52	-10.2	100.5	8.5	42.21	16.15	87.1	-17	77.72	-22.1	169.51	-27.2	533.99	2007.7	479.05	2007.7	0.238606	18335.9	24235.2	18279.6	24236	0.754233	317.58	394.4	261.3	394.4	0.662525	237.18	143.65	157.45	143.65	1.09607	8997.43	5241.1	8917.03	5241.1	1.70137	28635.1	14227.3	28554	14227.3	2.00699
99.83	18.7	60.3	-9.35	58.29	-10.2	109.88	-29.75	101.17	0.85	76.38	-21.25	5442.41	3898.1	5387.47	3898.1	1.38208	54440.2	21750.7	54383.9	21751.5	2.50023	170.85	163.2	114.57	163.2	0.702022	29804.3	10230.6	29724.6	10230.6	2.90546	28701.5	4356.25	28621.1	4356.25	6.57012	21609.5	6918.15	21528.4	6918.15	3.11188
91.12	-2.55	67.67	15.3	87.77	6.8	56.95	-18.7	79.73	4.25	108.54	-14.45	43138.6	36292.4	43083.7	36292.4	1.18713	27040.5	12501	26984.2	12501.9	2.15842	774.52	1666	718.24	1666	0.431116	729.63	356.15	649.9	356.15	1.82479	2915.17	1924.4	2834.77	1924.4	1.47307	225.12	128.35	144.05	128.35	1.12232
82.41	11.9	129.98	0.85	24.79	20.4	95.14	-2.55	44.22	-24.65	112.56	-8.5	3283	4975.9	3228.06	4975.9	0.648739	422.77	972.4	366.49	973.25	0.376563	440.86	1178.95	384.58	1178.95	0.326206	406.69	289	326.96	289	1.13135	13026.1	4100.4	12945.7	4100.4	3.15718	2890.38	1093.95	2809.31	1093.95	2.56804
62.31	7.65	38.19	-17	36.85	19.55	103.18	0	107.2	1.7	67	-5.95	8687.22	7558.2	8632.28	7558.2	1.14211	9191.06	6412.4	9134.78	6413.25	1.42436	11813.4	10037.7	11757.1	10037.7	1.1713	3342.63	1687.25	3262.9	1687.25	1.93386	15889.7	6958.1	15809.3	6958.1	2.27207	3773.44	1977.1	3692.37	1977.1	1.86757
35.51	14.45	99.83	-0.85	89.11	-19.55	52.26	6.8	45.56	18.7	71.69	-36.55	7231.31	7338.9	7176.37	7338.9	0.977854	14642.2	11687.5	14585.9	11688.4	1.2479	25677.1	14173.8	25620.8	14173.8	1.80762	683.4	384.2	603.67	384.2	1.57124	9035.62	3829.25	8955.22	3829.25	2.33864	51781	13048.4	51699.9	13048.4	3.96217
105.86	17.85	97.82	-8.5	0.67	3.4	84.42	8.5	115.24	11.05	95.81	-27.2	35667.4	32480.2	35612.5	32480.2	1.09644	72713.8	16127.9	72657.5	16128.8	4.50485	562.8	257.55	506.52	257.55	1.96669	13888.4	4786.35	13808.7	4786.35	2.88501	7426.28	2468.4	7345.88	2468.4	2.97597	130.65	140.25	49.58	140.25	0.353512
32.16	-12.75	44.22	0.85	67.67	-26.35	40.87	-11.9	56.28	8.5	55.61	-32.3	1063.96	2689.4	1009.02	2689.4	0.375184	3378.14	3820.75	3321.86	3821.6	0.869233	1103.49	1386.35	1047.21	1386.35	0.755372	21387.1	6857.8	21307.4	6857.8	3.10703	59392.2	21385.2	59311.8	21385.2	2.7735	58370.4	13920.5	58289.3	13920.5	4.1873
58.96	-26.35	57.62	-8.5	141.37	-13.6	105.86	17	95.14	-7.65	48.91	21.25	1762.1	5806.35	1707.16	5806.35	0.294016	982.89	2012.8	926.61	2013.65	0.460164	3065.25	2798.2	3008.97	2798.2	1.07532	2365.77	2603.55	2286.04	2603.55	0.878047	17590.2	8652.15	17509.8	8652.15	2.02375	20100	7446	20018.9	7446	2.68855
83.08	-20.4	40.2	-2.55	58.96	-0.85	93.13	39.1	40.87	-5.95	71.69	22.1	512.55	1293.7	457.61	1293.7	0.353722	5019.64	2752.3	4963.36	2753.15	1.80279	921.25	3281	864.97	3281	0.26363	724.94	351.05	645.21	351.05	1.83794	19064.8	4777.85	18984.4	4777.85	3.97342	30251.8	8758.4	30170.7	8758.4	3.44478
30.82	-18.7	54.94	-13.6	65.66	-34	58.96	30.6	60.97	11.9	123.95	-2.55	3439.11	3620.15	3384.17	3620.15	0.934815	9224.56	15322.1	9168.28	15323	0.598336	2175.49	2999.65	2119.21	2999.65	0.706486	6372.37	126.65	6292.64	126.65	49.6853	314.9	419.05	234.5	419.05	0.559599	19817.3	6120.85	19736.2	6120.85	3.22443
31.49	-8.5	69.01	-6.8	107.2	16.15	38.86	7.65	73.03	-4.25	78.39	14.45	11056.3	9123.05	11001.4	9123.05	1.20589	2190.23	2510.9	2133.95	2511.75	0.849587	191.62	181.05	135.34	181.05	0.747528	28850.9	15410.5	28771.2	15410.5	1.86698	12216.1	4145.45	12135.7	4145.45	2.92747	27918.9	11558.3	27837.8	11558.3	2.40847
58.29	-17.85	59.63	-11.05	1.34	3.4	103.18	-28.05	111.89	-5.1	87.77	13.6	19079.6	18434	19024.7	18434	1.03204	3866.57	997.05	3810.29	997.9	3.81831	19045.4	17979.2	18989.1	17979.2	1.05617	11247.3	3172.2	11167.6	3172.2	3.52045	32692.7	12087.9	32612.3	12087.9	2.69793	163.48	136.85	82.41	136.85	0.602192
28.81	-24.65	49.58	5.95	46.23	12.75	73.03	-22.1	83.75	-10.2	302.17	-7.65	7199.82	6947.9	7144.88	6947.9	1.02835	192.96	450.5	136.68	451.35	0.302825	4117.15	8228.85	4060.87	8228.85	0.493492	5980.42	3814.8	5900.69	3814.8	1.54679	7706.34	5765.55	7625.94	5765.55	1.32267	48676.8	11519.2	48595.7	11519.2	4.21867
80.4	0	22.11	-11.9	48.91	20.4	55.61	5.1	85.09	31.45	66.33	-12.75	10872.1	8117.5	10817.2	8117.5	1.33257	3008.3	5848.85	2952.02	5849.7	0.504645	29427.1	19370.7	29370.8	19370.7	1.51625	26483.1	4782.95	26403.4	4782.95	5.52031	11201.1	272.85	11120.7	272.85	40.7576	46593.1	16428.8	46512	16428.8	2.83113
31.49	-22.1	123.95	-17.85	29.48	-4.25	65.66	-10.2	98.49	19.55	48.24	21.25	8356.24	5156.1	8301.3	5156.1	1.61	16291.7	10250.2	16235.4	10251.1	1.58378	428.13	478.55	371.85	478.55	0.777035	7135.5	2926.55	7055.77	2926.55	2.41095	2148.02	1712.75	2067.62	1712.75	1.20719	162.81	115.6	81.74	115.6	0.707093
67	-0.85	68.34	-9.35	92.46	-2.55	43.55	-5.1	139.36	-19.55	95.81	-10.2	2754.37	6856.95	2699.43	6856.95	0.393678	11573.6	11632.2	11517.3	11633.1	0.990052	23086.9	9020.2	23030.6	9020.2	2.55323	349.74	237.15	270.01	237.15	1.13856	22544.2	5770.65	22463.8	5770.65	3.89277	8445.35	3357.5	8364.28	3357.5	2.49122
18.76	-4.25	26.8	-29.75	56.95	-30.6	32.16	-1.7	127.3	-22.95	93.8	1.7	26857.6	10681.1	26802.7	10681.1	2.50935	51929	30881.4	51872.7	30882.2	1.67969	10277.8	10830.7	10221.5	10830.7	0.943754	4063.55	945.2	3983.82	945.2	4.21479	4909.76	1946.5	4829.36	1946.5	2.48105	2233.78	806.65	2152.71	806.65	2.6687
64.99	-14.45	16.08	-9.35	58.96	-5.1	23.45	6.8	19.43	5.1	42.21	-16.15	6968.67	10358.1	6913.73	10358.1	0.667471	424.11	723.35	367.83	724.2	0.507912	7341.19	8151.5	7284.91	8151.5	0.89369	8515.03	3230	8435.3	3230	2.61155	52501.2	16613.2	52420.8	16613.2	3.15537	1264.29	1917.6	1183.22	1917.6	0.617032
76.38	-19.55	37.52	-11.05	53.6	6.8	48.91	-8.5	73.7	-8.5	59.63	-10.2	1865.95	3895.55	1811.01	3895.55	0.464892	11794.7	6354.6	11738.4	6355.45	1.84698	1169.15	3064.25	1112.87	3064.25	0.363179	5340.57	3585.3	5260.84	3585.3	1.46734	3414.32	1103.3	3333.92	1103.3	3.02177	23303.3	7582.85	23222.2	7582.85	3.06247
64.99	0.85	69.68	-14.45	48.24	9.35	47.57	5.1	39.53	-11.9	105.19	10.2	377.88	735.25	322.94	735.25	0.439225	17434.7	9632.2	17378.4	9633.05	1.80404	4196.88	4017.1	4140.6	4017.1	1.03074	20014.9	5236.85	19935.2	5236.85	3.80671	6858.79	3726.4	6778.39	3726.4	1.81902	8482.2	4425.95	8401.13	4425.95	1.89815
73.7	13.6	38.19	-7.65	74.37	-1.7	95.14	-7.65	78.39	7.65	164.82	8.5	352.42	459.85	297.48	459.85	0.646907	623.1	1632.85	566.82	1633.7	0.346955	12143.1	17290.7	12086.8	17290.7	0.699036	17524.5	4568.75	17444.8	4568.75	3.81828	29286.4	9975.6	29206	9975.6	2.92774	42569.1	10257	42488	10257	4.14234
52.26	2.55	43.55	-17	10.72	11.05	91.79	13.6	58.96	-4.25	58.96	12.75	34558.6	11499.7	34503.7	11499.7	3.0004	3214.66	2595.9	3158.38	2596.75	1.21628	512.55	1045.5	456.27	1045.5	0.436413	19356.3	7896.5	19276.6	7896.5	2.44115	4667.22	2850.05	4586.82	2850.05	1.60938	18394.8	10736.4	18313.7	10736.4	1.70576
12.73	13.6	44.22	-6.8	96.48	-25.5	30.82	-18.7	85.09	35.7	95.81	3.4	4599.55	7168.05	4544.61	7168.05	0.634009	3148.33	4125.05	3092.05	4125.9	0.749424	661.96	606.05	605.68	606.05	0.999389	9634.6	3935.5	9554.87	3935.5	2.42787	2269.29	1034.45	2188.89	1034.45	2.11599	609.7	428.4	528.63	428.4	1.23396
75.04	3.4	72.36	5.1	60.97	-29.75	125.29	-15.3	156.78	2.55	110.55	6.8	10992.7	7121.3	10937.8	7121.3	1.53592	3644.8	2125.85	3588.52	2126.7	1.68737	2180.85	1956.7	2124.57	1956.7	1.08579	5703.71	2265.25	5623.98	2265.25	2.48272	7074.53	5315.05	6994.13	5315.05	1.31591	1354.07	482.8	1273	482.8	2.6367
58.96	-12.75	50.92	1.7	123.28	-14.45	68.34	-17	86.43	-5.95	38.86	5.95	5761.33	5501.2	5706.39	5501.2	1.0373	19378.4	18832.6	19322.1	18833.4	1.02595	3317.17	5362.65	3260.89	5362.65	0.608074	15759.1	2657.95	15679.4	2657.95	5.89905	11013.5	5921.95	10933.1	5921.95	1.8462	29905.5	8024	29824.4	8024	3.7169
73.7	-9.35	52.26	5.1	95.14	-8.5	86.43	21.25	100.5	-19.55	57.62	-2.55	105.86	1354.9	50.92	1354.9	0.0375821	16421	17253.3	16364.7	17254.1	0.948451	2907.8	8501.7	2851.52	8501.7	0.335406	791.27	260.95	711.54	260.95	2.72673	3749.99	1505.35	3669.59	1505.35	2.4377	34866.8	8370.8	34785.7	8370.8	4.1556
55.61	-4.25	58.29	-11.05	57.62	1.7	42.88	12.75	63.65	-13.6	246.56	-1.7	1893.42	3661.8	1838.48	3661.8	0.50207	47698.6	16611.6	47642.3	16612.4	2.86787	4900.38	4912.15	4844.1	4912.15	0.986147	523.94	233.75	444.21	233.75	1.90036	12772.2	6826.35	12691.8	6826.35	1.85924	26455	4353.7	26373.9	4353.7	6.05782
48.24	17.85	28.14	-5.1	103.18	-2.55	63.65	-11.9	47.57	23.8	88.44	-24.65	10872.8	10041	10817.9	10041	1.07737	671.34	2041.7	615.06	2042.55	0.301124	495.8	434.35	439.52	434.35	1.0119	6905.02	2245.7	6825.29	2245.7	3.03927	1136.99	408	1056.59	408	2.58968	472.35	299.2	391.28	299.2	1.30775
33.5	22.95	70.35	1.7	82.41	0.85	105.86	13.6	90.45	-0.85	60.97	-20.4	3035.1	3046.4	2980.16	3046.4	0.978256	11056.3	7918.6	11000	7919.45	1.38899	905.17	1613.3	848.89	1613.3	0.526182	6538.53	1659.2	6458.8	1659.2	3.89272	9016.86	4623.15	8936.46	4623.15	1.93298	7414.22	1921	7333.15	1921	3.81736
67	3.4	100.5	5.95	52.93	-8.5	54.94	28.05	89.11	-20.4	116.58	-22.1	26296.2	14722.9	26241.3	14722.9	1.78234	15622.4	8934.35	15566.1	8935.2	1.74211	9878.48	4750.65	9822.2	4750.65	2.06755	6106.38	2329.85	6026.65	2329.85	2.58671	2550.69	1511.3	2470.29	1511.3	1.63455	596.97	223.55	515.9	223.55	2.30776
36.18	0	103.18	5.95	87.1	8.5	79.06	26.35	83.08	-20.4	28.14	-17	2513.84	3400	2458.9	3400	0.723206	1997.27	2745.5	1940.99	2746.35	0.706753	525.95	420.75	469.67	420.75	1.11627	38777.6	10918.2	38697.9	10918.2	3.54435	54667.3	12859.7	54586.9	12859.7	4.2448	818.07	790.5	737	790.5	0.932321
111.22	20.4	37.52	-5.1	92.46	5.1	87.77	-16.15	139.36	-18.7	64.32	-2.55	4419.32	4050.25	4364.38	4050.25	1.07756	8470.14	2204.05	8413.86	2204.9	3.81598	6630.32	3213.85	6574.04	3213.85	2.04553	15679.3	4132.7	15599.6	4132.7	3.77467	164.15	202.3	83.75	202.3	0.413989	22003.5	5529.25	21922.4	5529.25	3.96481
17.42	0.85	75.71	5.95	42.88	7.65	38.86	-20.4	64.32	10.2	92.46	14.45	24706.9	12876.7	24652	12876.7	1.91446	18219.3	15767.5	18163	15768.4	1.15187	15374.5	10237.4	15318.2	10237.4	1.4963	38294.5	4780.4	38214.8	4780.4	7.99405	14583.9	5296.35	14503.5	5296.35	2.7384	170.85	153	89.78	153	0.586797
52.26	13.6	95.14	-17.85	73.03	17	95.81	17	76.38	-17	67	11.05	5119.47	4341.8	5064.53	4341.8	1.16646	6996.81	7503.8	6940.53	7504.65	0.924831	28115.9	10297.8	28059.6	10297.8	2.72482	146.06	129.2	66.33	129.2	0.51339	31227.4	9247.15	31147	9247.15	3.36828	225.12	134.3	144.05	134.3	1.0726
30.82	3.4	44.89	17	105.19	7.65	138.69	-4.25	40.87	-13.6	47.57	-9.35	2353.71	2449.7	2298.77	2449.7	0.938388	1530.28	2513.45	1474	2514.3	0.586247	2022.73	3697.5	1966.45	3697.5	0.531832	424.11	141.1	344.38	141.1	2.44068	509.2	530.4	428.8	530.4	0.808446	10311.3	4958.9	10230.2	4958.9	2.063
12.06	15.3	71.02	-1.7	71.69	11.9	91.79	-6.8	41.54	-17.85	37.52	-12.75	7146.89	4077.45	7091.95	4077.45	1.73931	34038.7	28553.2	33982.4	28554	1.19011	1074.68	2040	1018.4	2040	0.499216	30053.5	3807.15	29973.8	3807.15	7.87302	9806.79	2708.95	9726.39	2708.95	3.59046	1012.37	513.4	931.3	513.4	1.81399
51.59	-11.05	79.73	-1.7	60.3	1.7	63.65	-1.7	94.47	21.25	562.8	35.7	3850.49	2278.85	3795.55	2278.85	1.66555	49392.4	21491.4	49336.1	21492.2	2.29553	11239.9	8801.75	11183.6	8801.75	1.27061	8299.96	2612.9	8220.23	2612.9	3.14602	12541.1	5271.7	12460.7	5271.7	2.3637	542.7	286.45	461.63	286.45	1.61156
4.69	26.35	67.67	7.65	70.35	5.95	107.2	3.4	32.16	7.65	69.68	37.4	177.55	517.65	122.61	517.65	0.236859	20812.2	11583	20755.9	11583.9	1.7918	2461.58	2882.35	2405.3	2882.35	0.834493	5807.56	2571.25	5727.83	2571.25	2.22764	28.81	271.15	-51.59	271.15	-0.190264	12477.4	6650.4	12396.3	6650.4	1.864
50.25	5.1	54.27	11.9	64.99	20.4	84.42	-19.55	89.11	7.65	80.4	35.7	764.47	1034.45	709.53	1034.45	0.685901	9107.98	3861.55	9051.7	3862.4	2.34354	253.93	269.45	197.65	269.45	0.733531	2326.91	738.65	2247.18	738.65	3.04228	532.65	262.65	452.25	262.65	1.72187	359.12	538.9	278.05	538.9	0.515958
24.12	10.2	60.97	-8.5	38.19	18.7	137.35	-20.4	55.61	-40.8	109.88	43.35	6759.63	10036.8	6704.69	10036.8	0.668011	7404.84	11362	7348.56	11362.9	0.646718	2803.28	4227.9	2747	4227.9	0.649732	19312.8	8361.45	19233.1	8361.45	2.30021	32947.2	13849.9	32866.8	13849.9	2.37307	34657.1	14906.5	34576	14906.5	2.31953
24.12	-3.4	46.9	-6.8	36.85	24.65	77.05	1.7	84.42	-17.85	53.6	16.15	1516.21	1161.1	1461.27	1161.1	1.25852	20420.3	11859.2	20364	11860.1	1.71703	12801.7	11753	12745.4	11753	1.08444	25660.3	9499.6	25580.6	9499.6	2.6928	421.43	203.15	341.03	203.15	1.67871	2535.28	1675.35	2454.21	1675.35	1.46489
30.15	-18.7	22.11	-11.05	44.22	11.05	75.04	8.5	75.71	-16.15	47.57	28.9	5134.21	9523.4	5079.27	9523.4	0.533346	1449.21	5397.5	1392.93	5398.35	0.258029	6302.02	2380	6245.74	2380	2.62426	11919.3	6702.25	11839.6	6702.25	1.76651	990.93	1552.95	910.53	1552.95	0.586323	14841.2	2201.5	14760.1	2201.5	6.70458
26.8	-14.45	26.13	2.55	69.01	-17.85	54.94	-34	155.44	-5.1	76.38	-30.6	6044.07	947.75	5989.13	947.75	6.31931	14352.1	8442.2	14295.8	8443.05	1.69321	856.93	1238.45	800.65	1238.45	0.646494	25988.6	6299.35	25908.9	6299.35	4.11294	3363.4	1170.45	3283	1170.45	2.8049	31809.6	7413.7	31728.5	7413.7	4.27972
47.57	9.35	69.68	-13.6	12.73	-11.05	99.83	-22.95	105.86	11.05	35.51	2.55	3067.26	6312.95	3012.32	6312.95	0.477165	9629.91	13347.6	9573.63	13348.5	0.717209	2632.43	4808.45	2576.15	4808.45	0.535755	7849.05	3658.4	7769.32	3658.4	2.12369	297.48	116.45	217.08	116.45	1.86415	44834.4	14522.2	44753.3	14522.2	3.08172
27.47	-8.5	11.39	0.85	42.88	-15.3	67.67	-43.35	53.6	-8.5	77.05	3.4	5967.02	7231.8	5912.08	7231.8	0.817512	9980.99	12967.6	9924.71	12968.5	0.765297	1278.36	3653.3	1222.08	3653.3	0.334514	5007.58	3813.1	4927.85	3813.1	1.29235	33141.6	16249.5	33061.2	16249.5	2.0346	11856.3	4101.25	11775.2	4101.25	2.87113
43.55	-2.55	78.39	-7.65	61.64	-11.9	89.11	-3.4	60.97	-1.7	43.55	-1.7	6032.01	6567.1	5977.07	6567.1	0.910154	1448.54	4316.3	1392.26	4317.15	0.322495	2064.94	3112.7	2008.66	3112.7	0.645311	10866.7	3502.85	10787	3502.85	3.07948	152.76	149.6	72.36	149.6	0.48369	2535.95	756.5	2454.88	756.5	3.24505
58.96	17	21.44	-1.7	78.39	8.5	71.02	-10.2	45.56	-31.45	122.61	9.35	5644.75	5661	5589.81	5661	0.987424	1258.26	1694.05	1201.98	1694.9	0.709175	7705.67	13931.5	7649.39	13931.5	0.549072	9804.78	1842.8	9725.05	1842.8	5.27732	34419.2	10065.7	34338.8	10065.7	3.41147	12742.7	3762.1	12661.6	3762.1	3.36558
46.23	1.7	50.25	-2.55	42.21	11.05	74.37	-1.7	58.29	4.25	38.19	30.6	27032.5	24767.3	26977.6	24767.3	1.08924	5167.71	4943.6	5111.43	4944.45	1.03377	29319.2	13263.4	29262.9	13263.4	2.20629	8544.51	6765.15	8464.78	6765.15	1.25123	11032.9	4231.3	10952.5	4231.3	2.58845	19677.2	4409.8	19596.1	4409.8	4.44377
38.86	-22.1	34.84	-27.2	125.29	19.55	85.09	46.75	27.47	7.65	82.41	32.3	1670.31	3608.25	1615.37	3608.25	0.447688	55185.9	41575.2	55129.6	41576	1.32599	314.23	2074.85	257.95	2074.85	0.124322	2755.71	1099.9	2675.98	1099.9	2.43293	53217.4	7210.55	53137	7210.55	7.36934	7986.4	3869.2	7905.33	3869.2	2.04314
26.13	-17	77.72	-4.25	60.97	5.1	91.12	6.8	117.25	0.85	119.93	6.8	2868.94	5422.15	2814	5422.15	0.518982	23639.6	25618.2	23583.3	25619	0.920538	17496.4	7938.15	17440.1	7938.15	2.197	490.44	220.15	410.71	220.15	1.86559	15331.6	8407.35	15251.2	8407.35	1.81403	23757.5	6652.1	23676.4	6652.1	3.55924
11.39	-1.7	52.93	-0.85	158.79	5.95	58.29	5.1	159.46	-4.25	78.39	20.4	451.58	1756.1	396.64	1756.1	0.225864	468.33	1598	412.05	1598.85	0.257716	18729.2	11770.8	18672.9	11770.8	1.58638	1498.12	2353.65	1418.39	2353.65	0.602634	2012.68	1190	1932.28	1190	1.62376	7034.33	4427.65	6953.26	4427.65	1.57042
20.77	3.4	77.05	-1.7	109.88	21.25	77.05	8.5	85.09	2.55	73.03	-9.35	5211.93	4333.3	5156.99	4333.3	1.19008	346.39	540.6	290.11	541.45	0.535802	6872.19	10500.9	6815.91	10500.9	0.649079	26182.3	9709.55	26102.6	9709.55	2.68834	20625.3	4103.8	20544.9	4103.8	5.00631	2604.29	1359.15	2523.22	1359.15	1.85647
58.29	19.55	40.2	-4.25	54.27	25.5	87.1	27.2	146.06	-17.85	41.54	18.7	1039.17	2572.1	984.23	2572.1	0.382656	18189.8	14586	18133.5	14586.9	1.24314	49123.1	27197.5	49066.8	27197.5	1.80409	38640.2	11150.3	38560.5	11150.3	3.45825	18808.2	5843.75	18727.8	5843.75	3.20476	13158.8	3876	13077.7	3876	3.37403
33.5	-16.15	68.34	5.95	66.33	-0.85	191.62	-28.05	64.32	-15.3	44.89	-16.15	478.38	1099.9	423.44	1099.9	0.38498	12744.7	10957.4	12688.4	10958.2	1.15789	2840.8	3899.8	2784.52	3899.8	0.714016	7201.16	4190.5	7121.43	4190.5	1.69942	663.3	362.95	582.9	362.95	1.60601	30528.6	12684.6	30447.5	12684.6	2.40035
47.57	-5.95	82.41	0.85	56.95	31.45	80.4	-8.5	66.33	1.7	144.72	11.05	4410.61	4937.65	4355.67	4937.65	0.882134	2330.26	4642.7	2273.98	4643.55	0.489707	26322.3	12696.5	26266	12696.5	2.06876	38240.9	10991.4	38161.2	10991.4	3.47191	907.18	714.85	826.78	714.85	1.15658	57256.9	10236.5	57175.8	10236.5	5.58549
67	26.35	29.48	-17	53.6	-1.7	77.72	-15.3	67.67	-6.8	168.17	-10.2	2769.78	3545.35	2714.84	3545.35	0.765747	17178.1	6362.25	17121.8	6363.1	2.6908	9791.38	14215.4	9735.1	14215.4	0.684828	14604	5322.7	14524.3	5322.7	2.72874	9311.66	3944.85	9231.26	3944.85	2.34008	12841.2	5578.55	12760.1	5578.55	2.28736
2.68	2.55	58.29	-12.75	71.02	22.95	52.26	-17	101.17	-7.65	52.93	1.7	22459.1	15857.6	22404.2	15857.6	1.41283	2225.74	2847.5	2169.46	2848.35	0.761655	1792.92	3124.6	1736.64	3124.6	0.555796	13655.3	7457.9	13575.6	7457.9	1.82029	18373.4	6485.5	18293	6485.5	2.8206	1153.07	294.1	1072	294.1	3.64502
72.36	14.45	67	1.7	71.02	21.25	85.76	19.55	178.89	15.3	43.55	5.1	1577.18	2299.25	1522.24	2299.25	0.662059	17785.2	7957.7	17728.9	7958.55	2.22766	16224.7	16395.7	16168.4	16395.7	0.986138	10821.2	3344.75	10741.5	3344.75	3.21144	19131.8	4040.05	19051.4	4040.05	4.71563	23065.4	15282.2	22984.3	15282.2	1.50399
48.91	-23.8	20.77	22.1	68.34	29.75	58.96	-2.55	102.51	-17	117.92	11.9	7912.03	5564.95	7857.09	5564.95	1.41189	10818.5	20635.5	10762.2	20636.3	0.521518	8627.59	9858.3	8571.31	9858.3	0.869451	8515.03	2062.1	8435.3	2062.1	4.09064	15027.4	4364.75	14947	4364.75	3.42448	495.8	433.5	414.73	433.5	0.956701
64.32	-22.1	75.71	31.45	64.99	11.9	138.69	-5.1	99.83	13.6	70.35	11.9	14163.8	12161	14108.9	12161	1.16017	38256.3	17158.1	38200	17158.9	2.22624	245.22	419.05	188.94	419.05	0.450877	11494.5	7642.35	11414.8	7642.35	1.49362	34905.7	4594.25	34825.3	4594.25	7.58019	177.55	119	96.48	119	0.810756
67	-24.65	55.61	44.2	77.72	3.4	57.62	-36.55	65.66	-12.75	103.18	35.7	2160.08	4178.6	2105.14	4178.6	0.503791	23408.5	13091.7	23352.2	13092.6	1.78363	2310.16	3234.25	2253.88	3234.25	0.696879	2677.99	1705.95	2598.26	1705.95	1.52306	41172.8	10274.8	41092.4	10274.8	3.99934	39571.5	15193.8	39490.4	15193.8	2.59911
111.89	-5.1	83.08	26.35	109.21	13.6	51.59	-43.35	154.1	-4.25	88.44	-26.35	780.55	1019.15	725.61	1019.15	0.711976	18128.2	9733.35	18071.9	9734.2	1.85654	2129.26	2480.3	2072.98	2480.3	0.835778	2929.24	1883.6	2849.51	1883.6	1.5128	1616.71	442	1536.31	442	3.47581	9780.66	4482.9	9699.59	4482.9	2.16369
45.56	0.85	95.14	-8.5	47.57	24.65	156.11	-13.6	191.62	-29.75	109.88	-17.85	4112.46	4697.95	4057.52	4697.95	0.863679	15810	9378.9	15753.7	9379.75	1.67955	8681.86	5202	8625.58	5202	1.65813	402	240.55	322.27	240.55	1.33972	11121.3	3212.15	11040.9	3212.15	3.43723	10742.1	3621	10661	3621	2.94422
64.32	-2.55	59.63	3.4	121.94	30.6	96.48	-2.55	80.4	-0.85	76.38	15.3	682.73	1314.95	627.79	1314.95	0.477425	11799.4	7836.15	11743.1	7837	1.49842	2797.25	5053.25	2740.97	5053.25	0.542417	13448.9	4232.15	13369.2	4232.15	3.15895	239.86	109.65	159.46	109.65	1.45426	7949.55	3804.6	7868.48	3804.6	2.06815
70.35	8.5	46.9	19.55	67.67	7.65	86.43	-17.85	64.32	17.85	114.57	-11.05	436.84	516.8	381.9	516.8	0.738971	8078.86	11995.2	8022.58	11996.1	0.668768	23845.3	13517.6	23789	13517.6	1.75986	7826.94	5680.55	7747.21	5680.55	1.36381	26079.1	10193.2	25998.7	10193.2	2.55059	20902.7	8386.1	20821.6	8386.1	2.48287
71.02	-14.45	89.11	5.1	78.39	9.35	91.12	-5.1	99.83	5.1	71.02	-3.4	9070.46	3063.4	9015.52	3063.4	2.94298	420.09	1230.8	363.81	1231.65	0.295384	5679.59	3111	5623.31	3111	1.80756	227.13	325.55	147.4	325.55	0.452772	48254.7	17078.2	48174.3	17078.2	2.82081	3507.45	5130.6	3426.38	5130.6	0.667832
56.95	-18.7	47.57	-3.4	52.26	18.7	55.61	21.25	18.09	17	57.62	-5.1	19705.4	11171.6	19650.5	11171.6	1.75897	571.51	1326	515.23	1326.85	0.388311	18317.8	14784.9	18261.5	14784.9	1.23515	30525.9	11701.1	30446.2	11701.1	2.60199	16124.2	4864.55	16043.8	4864.55	3.29811	7495.29	4004.35	7414.22	4004.35	1.85154
70.35	3.4	34.17	-13.6	93.8	11.9	57.62	5.1	59.63	-13.6	109.88	-22.1	593.62	1048.9	538.68	1048.9	0.513567	2470.29	3040.45	2414.01	3041.3	0.793743	1221.41	1871.7	1165.13	1871.7	0.622498	404.01	211.65	324.28	211.65	1.53215	1338.66	1388.9	1258.26	1388.9	0.90594	7440.35	2923.15	7359.28	2923.15	2.51759
17.42	-2.55	87.77	-9.35	63.65	4.25	36.85	-12.75	42.88	-12.75	49.58	-28.9	283.41	463.25	228.47	463.25	0.493189	1278.36	2492.2	1222.08	2493.05	0.490195	2083.03	1191.7	2026.75	1191.7	1.70072	19452.1	4754.9	19372.4	4754.9	4.07419	7380.72	4530.5	7300.32	4530.5	1.61137	17686.7	3259.75	17605.6	3259.75	5.40091
30.82	3.4	39.53	-6.8	69.68	3.4	43.55	-3.4	101.17	12.75	68.34	-5.1	32659.2	19357.1	32604.3	19357.1	1.68436	3782.82	2229.55	3726.54	2230.4	1.67079	47459.5	30579.6	47403.2	30579.6	1.55016	239.19	226.1	159.46	226.1	0.705263	24149.5	11232.8	24069.1	11232.8	2.14275	169.51	340	88.44	340	0.260118
21.44	2.55	23.45	-10.2	99.16	23.8	77.72	12.75	75.04	24.65	178.22	19.55	10470.8	12846.1	10415.9	12846.1	0.810819	11640.6	6838.25	11584.3	6839.1	1.69384	2868.94	4084.25	2812.66	4084.25	0.68866	4093.7	1388.05	4013.97	1388.05	2.89181	13017.4	4813.55	12937	4813.55	2.68762	730.97	288.15	649.9	288.15	2.25542
75.71	18.7	38.19	-1.7	40.87	0.85	60.3	-1.7	77.72	11.05	75.71	-11.05	10103.6	13624.7	10048.7	13624.7	0.737533	8038.66	12133.8	7982.38	12134.6	0.657817	6036.7	5100	5980.42	5100	1.17263	303.51	239.7	223.78	239.7	0.933584	32260.5	7820.85	32180.1	7820.85	4.11466	13725.6	9155.35	13644.5	9155.35	1.49033
69.01	-2.55	65.66	5.1	107.2	-5.95	19.43	17.85	70.35	-8.5	244.55	-6.8	21978.7	16666.8	21923.8	16666.8	1.31542	10456.7	8245	10400.4	8245.85	1.26129	1918.88	2484.55	1862.6	2484.55	0.749673	6427.31	2795.65	6347.58	2795.65	2.27052	300.16	1193.4	219.76	1193.4	0.184146	7336.5	3633.75	7255.43	3633.75	1.99668
62.98	-5.95	62.98	-17.85	84.42	34	68.34	1.7	78.39	20.4	60.3	-24.65	6665.83	6552.65	6610.89	6552.65	1.00889	7238.01	11350.9	7181.73	11351.8	0.632654	117.25	190.4	60.97	190.4	0.320221	3228.73	939.25	3149	939.25	3.35268	4922.49	3801.2	4842.09	3801.2	1.27383	113.9	115.6	32.83	115.6	0.283997
47.57	-30.6	47.57	-8.5	97.82	24.65	72.36	-17	36.85	11.05	61.64	8.5	1095.45	1178.1	1040.51	1178.1	0.88321	11058.4	24178.2	11002.1	24179	0.455027	1082.72	1450.1	1026.44	1450.1	0.707841	5037.73	3213	4958	3213	1.54311	8399.79	3735.75	8319.39	3735.75	2.22697	475.03	600.1	393.96	600.1	0.656491
42.88	-3.4	41.54	10.2	58.29	5.95	16.75	16.15	72.36	-3.4	57.62	-17	9966.92	8181.25	9911.98	8181.25	1.21155	27026.5	29629.3	26970.2	29630.1	0.910229	1825.75	1684.7	1769.47	1684.7	1.05032	7989.75	5196.05	7910.02	5196.05	1.52231	7416.23	2547.45	7335.83	2547.45	2.87968	894.45	1205.3	813.38	1205.3	0.674836
115.24	6.8	23.45	34.85	88.44	-6.8	92.46	-9.35	61.64	-12.75	70.35	30.6	445.55	340	390.61	340	1.14885	15056.2	15613.7	14999.9	15614.6	0.960637	1492.09	3062.55	1435.81	3062.55	0.468828	4184.15	1750.15	4104.42	1750.15	2.34518	461.63	231.2	381.23	231.2	1.64892	2034.79	1558.05	1953.72	1558.05	1.25395
25.46	-6.8	48.24	-17	45.56	13.6	96.48	-2.55	93.8	-13.6	44.89	27.2	863.63	1705.1	808.69	1705.1	0.474277	5679.59	4232.15	5623.31	4233	1.32845	11022.8	17008.5	10966.5	17008.5	0.644767	33063.8	11033.9	32984.1	11033.9	2.98934	3796.22	2719.15	3715.82	2719.15	1.36654	446.22	867.85	365.15	867.85	0.420752
57.62	-13.6	55.61	22.95	56.95	-17	56.95	5.1	102.51	-5.1	69.68	34.85	5573.73	5977.2	5518.79	5977.2	0.923307	11209.8	6688.65	11153.5	6689.5	1.66732	583.57	634.1	527.29	634.1	0.831557	34372.3	9833.65	34292.6	9833.65	3.48727	26299.5	15795.6	26219.1	15795.6	1.6599	362.47	389.3	281.4	389.3	0.722836
121.94	-25.5	70.35	15.3	59.63	-5.1	115.91	-2.55	83.75	-0.85	58.96	7.65	8671.81	6662.3	8616.87	6662.3	1.29338	11190.3	9576.1	11134	9576.95	1.16259	1819.72	2214.25	1763.44	2214.25	0.796405	19495	5127.2	19415.3	5127.2	3.78672	3242.13	2342.6	3161.73	2342.6	1.34967	1670.31	815.15	1589.24	815.15	1.94963
63.65	-29.75	48.91	30.6	44.89	0.85	129.98	2.55	52.26	13.6	65.66	7.65	4301.4	6119.15	4246.46	6119.15	0.693962	4225.02	2656.25	4168.74	2657.1	1.56891	1525.59	1972	1469.31	1972	0.745086	5818.95	2453.95	5739.22	2453.95	2.33877	26932	7706.95	26851.6	7706.95	3.48408	1985.21	1202.75	1904.14	1202.75	1.58316
42.21	-18.7	29.48	-16.15	38.19	-7.65	223.78	-5.95	97.15	-1.7	166.83	-11.9	6749.58	4553.45	6694.64	4553.45	1.47023	84014	26767.4	83957.7	26768.2	3.13647	7491.27	9230.15	7434.99	9230.15	0.805511	10567.2	2856.85	10487.5	2856.85	3.67099	21547.9	11400.2	21467.5	11400.2	1.88308	20385.4	5666.1	20304.3	5666.1	3.58348
55.61	-14.45	24.12	10.2	139.36	10.2	87.1	13.6	85.76	-24.65	64.32	27.2	2152.04	1761.2	2097.1	1761.2	1.19072	4712.78	8758.4	4656.5	8759.25	0.531609	461.63	1072.7	405.35	1072.7	0.377878	10659	4647.8	10579.3	4647.8	2.27619	260.63	129.2	180.23	129.2	1.39497	194.3	260.95	113.23	260.95	0.433915
20.77	-36.55	20.77	9.35	111.89	-1.7	59.63	10.2	73.7	-0.85	111.89	17.85	18213.3	10862.2	18158.4	10862.2	1.6717	7315.73	7638.1	7259.45	7638.95	0.95032	1499.46	3298	1443.18	3298	0.437592	4458.85	2257.6	4379.12	2257.6	1.93972	1603.31	617.95	1522.91	617.95	2.46446	255.94	286.45	174.87	286.45	0.610473
32.16	-24.65	28.81	-26.35	123.95	9.35	115.91	28.05	50.25	13.6	69.68	-23.8	5987.12	5757.05	5932.18	5757.05	1.03042	3817.66	2504.1	3761.38	2504.95	1.50158	1315.21	1135.6	1258.93	1135.6	1.1086	3867.91	2042.55	3788.18	2042.55	1.85463	7856.42	2006	7776.02	2006	3.87638	404.01	524.45	322.94	524.45	0.615769
56.95	22.1	67	-11.9	54.94	10.2	133.33	-9.35	108.54	-12.75	48.91	-22.95	3141.63	6013.75	3086.69	6013.75	0.513272	5211.26	7444.3	5154.98	7445.15	0.692394	1348.71	1474.75	1292.43	1474.75	0.876372	3038.45	1435.65	2958.72	1435.65	2.06089	2585.53	1110.1	2505.13	1110.1	2.25667	11558.8	4306.95	11477.7	4306.95	2.66493
62.31	-5.95	29.48	-15.3	119.26	-0.85	62.98	13.6	72.36	-14.45	92.46	-14.45	20650.1	11812.5	20595.2	11812.5	1.74351	47092.3	19520.2	47036	19521	2.4095	4592.85	6764.3	4536.57	6764.3	0.670664	27170.5	11893.2	27090.8	11893.2	2.27784	33684.9	12610.6	33604.5	12610.6	2.66478	33651.4	8888.45	33570.3	8888.45	3.77685
58.29	-3.4	97.82	16.15	153.43	-7.65	117.25	-11.05	83.08	19.55	101.84	-4.25	5398.86	6790.65	5343.92	6790.65	0.786953	20144.9	13637.4	20088.6	13638.2	1.47296	13401.3	13512.5	13345	13512.5	0.987606	4808.59	2588.25	4728.86	2588.25	1.82705	28142.7	13556.7	28062.3	13556.7	2.06999	8895.59	3097.4	8814.52	3097.4	2.84578
37.52	8.5	51.59	12.75	144.72	-9.35	46.23	7.65	71.69	2.55	91.12	13.6	2787.2	3411.05	2732.26	3411.05	0.801003	15860.9	17668.1	15804.6	17668.9	0.894486	973.51	719.95	917.23	719.95	1.27402	29986.5	6068.15	29906.8	6068.15	4.92848	42800.3	10096.3	42719.9	10096.3	4.23124	10541.1	2920.6	10460	2920.6	3.58147
7.37	2.55	44.89	-1.7	44.22	4.25	68.34	-14.45	93.13	0	99.16	3.4	11095.2	7865.9	11040.3	7865.9	1.40356	13398.7	8925	13342.4	8925.85	1.49481	22441	19219.3	22384.7	19219.3	1.1647	1928.26	1445.85	1848.53	1445.85	1.27851	232.49	347.65	152.09	347.65	0.43748	511.21	901.85	430.14	901.85	0.476953
67	9.35	25.46	-2.55	50.92	5.95	77.05	1.7	97.82	-18.7	87.77	10.2	8468.8	11872.8	8413.86	11872.8	0.708667	3579.14	2137.75	3522.86	2138.6	1.64727	1262.28	946.9	1206	946.9	1.27363	35686.9	8760.1	35607.2	8760.1	4.0647	1557.08	809.2	1476.68	809.2	1.82486	846.21	176.8	765.14	176.8	4.32771
95.81	-1.7	35.51	1.7	30.15	-0.85	87.1	-23.8	46.23	-29.75	78.39	0.85	84.42	100.3	29.48	100.3	0.293918	30087.7	25827.2	30031.4	25828	1.16274	1804.98	3024.3	1748.7	3024.3	0.578216	4430.04	2000.05	4350.31	2000.05	2.1751	7346.55	4264.45	7266.15	4264.45	1.70389	1524.92	825.35	1443.85	825.35	1.74938
28.81	-9.35	30.15	11.05	70.35	12.75	69.01	-14.45	79.06	-30.6	96.48	-23.8	12169.2	12509.5	12114.3	12509.5	0.968405	992.27	1404.2	935.99	1405.05	0.666161	3837.76	6012.05	3781.48	6012.05	0.628983	6343.56	3562.35	6263.83	3562.35	1.75834	24999.7	4216.85	24919.3	4216.85	5.90946	175.54	391	94.47	391	0.241611
69.68	34	66.33	12.75	94.47	26.35	85.76	-11.9	56.95	-0.85	49.58	-20.4	10893.5	3530.05	10838.6	3530.05	3.07037	12041.2	6567.95	11984.9	6568.8	1.82452	3831.73	4883.25	3775.45	4883.25	0.773143	8514.36	3538.55	8434.63	3538.55	2.38364	1140.34	1062.5	1059.94	1062.5	0.997591	17385.2	5554.75	17304.1	5554.75	3.1152
70.35	-20.4	50.25	-6.8	69.01	-2.55	111.22	-3.4	48.91	31.45	55.61	-11.05	20437.7	10007	20382.8	10007	2.03685	219.09	276.25	162.81	277.1	0.58755	8811.84	3353.25	8755.56	3353.25	2.61107	25977.2	7703.55	25897.5	7703.55	3.36176	597.64	1326.85	517.24	1326.85	0.389826	362.47	587.35	281.4	587.35	0.479101
66.33	19.55	34.17	4.25	76.38	-9.35	70.35	-2.55	32.83	17.85	69.68	-2.55	28270.7	29637.8	28215.8	29637.8	0.952019	6266.51	8196.55	6210.23	8197.4	0.757585	34669.8	21243.2	34613.5	21243.2	1.62939	20960.3	5158.65	20880.6	5158.65	4.04768	1518.89	1223.15	1438.49	1223.15	1.17605	44228.7	8475.35	44147.6	8475.35	5.20894
96.48	38.25	56.28	17.85	46.23	-6.8	135.34	-22.1	70.35	-0.85	52.26	11.05	4336.91	4401.3	4281.97	4401.3	0.972888	20222.6	15811.7	20166.3	15812.6	1.27534	1234.81	1088.85	1178.53	1088.85	1.08236	5125.5	2428.45	5045.77	2428.45	2.07777	4729.53	2622.25	4649.13	2622.25	1.77295	18569.1	3673.7	18488	3673.7	5.03254
42.21	1.7	23.45	-20.4	69.01	0	71.02	-28.9	93.13	-3.4	120.6	-4.25	4244.45	5135.7	4189.51	5135.7	0.815762	469	994.5	412.72	995.35	0.414648	8878.17	5607.45	8821.89	5607.45	1.57324	31618	16813.8	31538.3	16813.8	1.87574	3500.08	1143.25	3419.68	1143.25	2.99119	199.66	131.75	118.59	131.75	0.900114
50.92	20.4	84.42	-34	59.63	-12.75	71.02	9.35	12.06	4.25	42.88	-14.45	821.42	1214.65	766.48	1214.65	0.63103	3757.36	4765.1	3701.08	4765.95	0.776567	15982.9	9839.6	15926.6	9839.6	1.61862	1636.81	655.35	1557.08	655.35	2.37595	1529.61	752.25	1449.21	752.25	1.9265	9698.25	3374.5	9617.18	3374.5	2.84996
79.73	-5.95	58.96	9.35	40.2	3.4	290.78	26.35	58.29	-11.05	74.37	-9.35	10115.7	9993.45	10060.8	9993.45	1.00674	29357.4	17693.6	29301.1	17694.4	1.65595	4056.85	2568.7	4000.57	2568.7	1.55743	18361.3	8853.6	18281.6	8853.6	2.06487	795.29	1378.7	714.89	1378.7	0.518525	48536.1	17059.5	48455	17059.5	2.84035
43.55	22.1	79.06	-27.2	51.59	-19.55	100.5	33.15	88.44	32.3	70.35	39.1	3493.38	3298.85	3438.44	3298.85	1.04231	2766.43	5366.05	2710.15	5366.9	0.504975	582.23	826.2	525.95	826.2	0.636589	3739.27	2013.65	3659.54	2013.65	1.81737	2792.56	1261.4	2712.16	1261.4	2.15012	44486	11456.3	44404.9	11456.3	3.87603
55.61	11.05	24.79	-12.75	93.8	-25.5	54.94	-13.6	123.28	-7.65	75.71	20.4	23768.2	12224.7	23713.3	12224.7	1.93978	5404.22	8679.35	5347.94	8680.2	0.616108	892.44	1788.4	836.16	1788.4	0.467546	17010	5334.6	16930.3	5334.6	3.17367	272.02	150.45	191.62	150.45	1.27365	33822.9	9077.15	33741.8	9077.15	3.71723
50.92	16.15	63.65	-18.7	141.37	-25.5	26.8	11.9	80.4	4.25	189.61	5.1	16800.2	6445.55	16745.3	6445.55	2.59796	9497.92	6139.55	9441.64	6140.4	1.53763	2820.7	3860.7	2764.42	3860.7	0.716041	4401.23	1516.4	4321.5	1516.4	2.84984	2401.28	621.35	2320.88	621.35	3.73522	508.53	482.8	427.46	482.8	0.885377
97.82	17	47.57	-27.2	73.03	-17	82.41	12.75	77.72	11.05	152.76	31.45	7439.68	8324.9	7384.74	8324.9	0.887067	6313.41	10812.9	6257.13	10813.8	0.578627	3682.99	6014.6	3626.71	6014.6	0.602984	4750.3	2574.65	4670.57	2574.65	1.81406	33714.4	6291.7	33634	6291.7	5.34577	32251.1	11655.2	32170	11655.2	2.76014
35.51	-26.35	79.73	-19.55	59.63	-20.4	58.96	-14.45	118.59	3.4	63.65	3.4	2880.33	4164.15	2825.39	4164.15	0.678503	1413.7	891.65	1357.42	892.5	1.52092	14529	23135.3	14472.7	23135.3	0.625569	43859.5	18723	43779.8	18723	2.33829	7322.43	2802.45	7242.03	2802.45	2.58418	600.99	197.2	519.92	197.2	2.63651
56.95	8.5	54.94	-1.7	65.66	-16.15	98.49	-35.7	38.19	-17.85	87.1	7.65	2704.12	1991.55	2649.18	1991.55	1.33021	11576.9	5073.65	11520.6	5074.5	2.2703	649.9	1947.35	593.62	1947.35	0.304835	12141.1	5877.75	12061.4	5877.75	2.05204	51550.5	11758.1	51470.1	11758.1	4.37742	272.02	201.45	190.95	201.45	0.947878
24.12	-0.85	48.24	-21.25	26.8	-7.65	60.3	-17	80.4	3.4	75.04	3.4	29358.1	8982.8	29303.2	8982.8	3.26214	17694.7	9701.05	17638.4	9701.9	1.81804	1820.39	2608.65	1764.11	2608.65	0.676254	558.78	456.45	479.05	456.45	1.04951	7201.83	2890	7121.43	2890	2.46416	16763.4	7519.95	16682.3	7519.95	2.21841
49.58	13.6	50.92	-9.35	23.45	-10.2	85.09	-1.7	87.1	8.5	88.44	7.65	183.58	125.8	128.64	125.8	1.02258	19848.1	14291.9	19791.8	14292.8	1.38475	6297.33	7741.8	6241.05	7741.8	0.80615	3768.08	1051.45	3688.35	1051.45	3.50787	726.95	259.25	646.55	259.25	2.49392	37063.7	9527.65	36982.6	9527.65	3.88161
-6.03	5.95	44.22	5.1	83.75	-25.5	66.33	-6.8	91.79	8.5	55.61	-14.45	1288.41	1360	1233.47	1360	0.906963	26121.3	26015.1	26065	26015.9	1.00189	485.75	399.5	429.47	399.5	1.07502	181.57	153	101.84	153	0.665621	17098.4	6045.2	17018	6045.2	2.81513	22230.6	7908.4	22149.5	7908.4	2.80076
10.72	21.25	34.84	-3.4	49.58	-17.85	159.46	5.1	51.59	9.35	94.47	-22.95	1831.78	2760.8	1776.84	2760.8	0.643596	2613.67	3407.65	2557.39	3408.5	0.750298	6929.81	4700.5	6873.53	4700.5	1.4623	26414.1	8800.9	26334.4	8800.9	2.99224	27064	3609.95	26983.6	3609.95	7.47478	22741.1	7493.6	22660	7493.6	3.02392
75.71	17.85	57.62	0	103.18	-22.95	52.93	-28.9	93.13	0.85	67.67	-5.1	7799.47	10551.9	7744.53	10551.9	0.733946	1170.49	1227.4	1114.21	1228.25	0.907152	781.89	1745.9	725.61	1745.9	0.415608	4107.1	2584	4027.37	2584	1.55858	1097.46	382.5	1017.06	382.5	2.65898	14636.2	4672.45	14555.1	4672.45	3.1151
30.82	-18.7	42.21	28.9	24.79	-5.1	62.31	-8.5	165.49	14.45	80.4	-3.4	371.18	136.85	316.24	136.85	2.31085	822.76	2216.8	766.48	2217.65	0.345627	137.35	144.5	81.07	144.5	0.561038	53615.4	12122.7	53535.7	12122.7	4.41615	17550.7	4797.4	17470.3	4797.4	3.64162	20260.8	6205	20179.7	6205	3.25217
64.32	11.9	29.48	31.45	136.68	2.55	103.18	17	168.84	0.85	78.39	-2.55	5649.44	6022.25	5594.5	6022.25	0.928972	14519.6	22917.7	14463.3	22918.5	0.631075	9370.62	9815.8	9314.34	9815.8	0.948913	2891.05	821.95	2811.32	821.95	3.42031	21136.5	12632.7	21056.1	12632.7	1.66679	1108.18	730.15	1027.11	730.15	1.40671
23.45	-31.45	54.27	8.5	75.04	-28.05	93.8	9.35	63.65	-5.1	66.33	-4.25	4235.74	2042.55	4180.8	2042.55	2.04685	47774.4	27077.6	47718.1	27078.4	1.76222	12202	9741	12145.7	9741	1.24687	28259.9	4015.4	28180.2	4015.4	7.01802	10864.7	8585.85	10784.3	8585.85	1.25606	5311.76	3085.5	5230.69	3085.5	1.69525
44.89	17.85	14.07	-1.7	30.82	22.1	121.94	4.25	83.08	-19.55	119.26	8.5	7240.02	4401.3	7185.08	4401.3	1.63249	2211.67	4285.7	2155.39	4286.55	0.502826	9340.47	7162.1	9284.19	7162.1	1.29629	208.37	113.05	128.64	113.05	1.1379	2756.38	1925.25	2675.98	1925.25	1.38994	40829.8	18361.7	40748.7	18361.7	2.21922
28.81	-15.3	6.7	-8.5	74.37	-2.55	144.72	21.25	115.24	16.15	36.18	3.4	10116.3	6463.4	10061.4	6463.4	1.55667	425.45	396.1	369.17	396.95	0.930016	1085.4	1711.05	1029.12	1711.05	0.601455	3195.23	1525.75	3115.5	1525.75	2.04195	19722.8	4311.2	19642.4	4311.2	4.55613	10446	3218.1	10364.9	3218.1	3.22082
83.75	5.1	5.36	8.5	68.34	9.35	112.56	22.1	107.87	-21.25	80.4	-7.65	10042	5973.8	9987.06	5973.8	1.67181	1455.24	1947.35	1398.96	1948.2	0.718078	4444.11	4890.9	4387.83	4890.9	0.897142	5773.39	6229.65	5693.66	6229.65	0.913961	768.49	272	688.09	272	2.52974	4329.54	1765.45	4248.47	1765.45	2.40645
120.6	18.7	41.54	-6.8	53.6	-13.6	106.53	-17.85	44.22	13.6	64.99	-1.7	4180.13	10444.8	4125.19	10444.8	0.394952	491.78	381.65	435.5	382.5	1.13856	464.98	577.15	408.7	577.15	0.708135	23052.7	9857.45	22973	9857.45	2.33052	6207.55	2129.25	6127.15	2129.25	2.87761	18828.3	9619.45	18747.2	9619.45	1.94889
198.32	-17.85	27.47	-21.25	123.28	-6.8	86.43	-1.7	50.25	-29.75	32.83	1.7	630.47	374.85	575.53	374.85	1.53536	4795.19	8814.5	4738.91	8815.35	0.537575	17712.8	13223.5	17656.5	13223.5	1.33524	241.2	627.3	161.47	627.3	0.257405	33717.8	7091.55	33637.4	7091.55	4.74331	123.28	129.2	42.21	129.2	0.326703
95.14	-10.2	22.11	0	85.76	-6.8	95.14	-11.9	30.15	-8.5	14.74	5.1	3341.29	4224.5	3286.35	4224.5	0.777926	725.61	172.55	669.33	173.4	3.86003	1671.65	4573	1615.37	4573	0.353241	4344.95	2073.15	4265.22	2073.15	2.05736	8547.19	4301.85	8466.79	4301.85	1.96817	12875.4	2818.6	12794.3	2818.6	4.53925
123.28	37.4	70.35	5.95	118.59	-17	123.28	-7.65	135.34	-12.75	107.2	-17	4965.37	5944.05	4910.43	5944.05	0.826108	2201.62	3814.8	2145.34	3815.65	0.562248	4247.8	4464.2	4191.52	4464.2	0.938919	19684.6	9762.25	19604.9	9762.25	2.00823	9725.05	4842.45	9644.65	4842.45	1.99169	22135.5	11250.6	22054.4	11250.6	1.96029
72.36	31.45	13.4	12.75	73.03	-12.75	87.77	5.95	32.83	31.45	98.49	13.6	3393.55	6086.85	3338.61	6086.85	0.548496	314.23	869.55	257.95	870.4	0.296358	9461.74	11930.6	9405.46	11930.6	0.788348	29358.7	8381	29279	8381	3.49349	57977.1	5255.55	57896.7	5255.55	11.0163	519.25	426.7	438.18	426.7	1.0269
53.6	-6.8	4.69	12.75	22.11	-2.55	128.64	-12.75	60.3	14.45	70.35	-1.7	640.52	935	585.58	935	0.626289	34839.3	17956.2	34783	17957	1.93701	1514.2	2264.4	1457.92	2264.4	0.643844	20954.9	8016.35	20875.2	8016.35	2.60407	18080.6	5853.95	18000.2	5853.95	3.07488	23432.6	7650.85	23351.5	7650.85	3.05215
67.67	-0.85	24.79	-6.8	58.29	-0.85	111.22	-3.4	44.89	-8.5	86.43	-5.95	7790.09	5906.65	7735.15	5906.65	1.30957	12293.2	7004.85	12236.9	7005.7	1.74671	2667.27	3363.45	2610.99	3363.45	0.776283	22567.6	6776.2	22487.9	6776.2	3.31865	9365.93	3750.2	9285.53	3750.2	2.47601	35320.4	1280.1	35239.3	1280.1	27.5286
66.33	22.1	38.19	-21.25	51.59	7.65	87.77	0	52.93	-1.7	40.2	0	348.4	702.95	293.46	702.95	0.417469	30413.3	15414.8	30357	15415.6	1.96923	4245.79	2928.25	4189.51	2928.25	1.43072	11576.3	3551.3	11496.6	3551.3	3.23728	1443.18	350.2	1362.78	350.2	3.89143	1682.37	368.9	1601.3	368.9	4.34074
138.02	21.25	54.94	-22.1	52.93	1.7	101.17	-15.3	20.77	-14.45	69.68	1.7	79817.8	30594.1	79762.9	30594.1	2.60713	11044.3	10558.7	10988	10559.6	1.04058	8004.49	8674.25	7948.21	8674.25	0.916299	11069.1	4318.85	10989.4	4318.85	2.54451	41915.9	13836.3	41835.5	13836.3	3.0236	1164.46	755.65	1083.39	755.65	1.43372
99.16	4.25	77.72	-2.55	114.57	-1.7	95.14	-7.65	48.24	0	64.32	2.55	225.79	369.75	170.85	369.75	0.462069	1521.57	2920.6	1465.29	2921.45	0.501563	16715.8	29777.2	16659.5	29777.2	0.559472	2328.92	3014.1	2249.19	3014.1	0.746223	3390.87	1446.7	3310.47	1446.7	2.28829	1091.43	586.5	1010.36	586.5	1.72269
55.61	-2.55	69.01	-9.35	53.6	-10.2	62.98	-9.35	106.53	13.6	69.01	-13.6	2103.13	2703.85	2048.19	2703.85	0.757509	2566.1	4414.9	2509.82	4415.75	0.568379	4491.01	7442.6	4434.73	7442.6	0.595858	9058.4	1881.9	8978.67	1881.9	4.77107	2666.6	1184.9	2586.2	1184.9	2.18263	18211.9	2430.15	18130.8	2430.15	7.46079
89.11	21.25	79.73	5.95	56.95	-14.45	49.58	27.2	81.07	-11.9	61.64	14.45	1189.25	1927.8	1134.31	1927.8	0.588396	1357.42	1800.3	1301.14	1801.15	0.722394	2140.65	2990.3	2084.37	2990.3	0.697044	35634.6	9890.6	35554.9	9890.6	3.59481	22304.3	4893.45	22223.9	4893.45	4.54156	28315.5	8204.2	28234.4	8204.2	3.44146
132.66	-19.55	31.49	14.45	38.19	-20.4	92.46	22.1	45.56	-0.85	62.31	0	988.92	1372.75	933.98	1372.75	0.680372	11912.6	6628.3	11856.3	6629.15	1.78851	19216.9	12948.1	19160.6	12948.1	1.4798	7044.38	1146.65	6964.65	1146.65	6.07391	136.01	457.3	55.61	457.3	0.121605	12132.4	6986.15	12051.3	6986.15	1.72503
48.91	-39.1	52.26	-15.3	52.93	-18.7	75.04	-5.95	54.94	-2.55	51.59	7.65	12117.6	10333.5	12062.7	10333.5	1.16734	1370.82	1909.95	1314.54	1910.8	0.687953	903.16	331.5	846.88	331.5	2.55469	397.98	262.65	318.25	262.65	1.21169	292.79	154.7	212.39	154.7	1.37292	16293.7	6745.6	16212.6	6745.6	2.40344
72.36	11.9	45.56	10.2	46.9	-37.4	46.9	2.55	80.4	0	64.32	-42.5	4119.83	2194.7	4064.89	2194.7	1.85214	970.16	1462.85	913.88	1463.7	0.624363	3553.01	4222.8	3496.73	4222.8	0.82806	9954.19	4102.95	9874.46	4102.95	2.40667	5326.5	2895.95	5246.1	2895.95	1.81153	35517.4	7807.25	35436.3	7807.25	4.5389
133.33	-29.75	31.49	-19.55	119.26	-8.5	87.1	7.65	209.71	-1.7	89.78	2.55	1749.37	2912.1	1694.43	2912.1	0.581858	1178.53	1707.65	1122.25	1708.5	0.656863	247.23	300.9	190.95	300.9	0.634596	27394.3	5074.5	27314.6	5074.5	5.38271	16634.8	6376.7	16554.4	6376.7	2.59608	4734.22	1715.3	4653.15	1715.3	2.71273
63.65	-8.5	75.71	3.4	58.29	9.35	44.22	7.65	139.36	10.2	90.45	-21.25	26839.5	26424	26784.6	26424	1.01365	10390.4	9111.15	10334.1	9112	1.13412	1327.94	2507.5	1271.66	2507.5	0.507143	57329.2	15682.5	57249.5	15682.5	3.65053	6725.46	4006.05	6645.06	4006.05	1.65876	41078.4	14161.9	40997.3	14161.9	2.8949
36.85	45.05	41.54	2.55	54.94	-6.8	71.69	27.2	82.41	13.6	122.61	-11.9	11165.5	10593.6	11110.6	10593.6	1.0488	4771.74	5610.85	4715.46	5611.7	0.840291	1374.17	560.15	1317.89	560.15	2.35274	37662	12371.8	37582.3	12371.8	3.03774	773.18	378.25	692.78	378.25	1.83154	21688.6	8702.3	21607.5	8702.3	2.48297
25.46	20.4	36.18	17	54.94	-6.8	64.99	-49.3	66.33	-23.8	249.91	7.65	790.6	835.55	735.66	835.55	0.88045	1386.9	1411.85	1330.62	1412.7	0.941898	10569.2	15007.6	10512.9	15007.6	0.700506	10341.5	7972.15	10261.8	7972.15	1.2872	321.6	106.25	241.2	106.25	2.27012	22039.7	6159.1	21958.6	6159.1	3.56523
27.47	5.95	13.4	26.35	64.99	-6.8	71.02	-6.8	97.15	8.5	55.61	-22.1	479.72	1398.25	424.78	1398.25	0.303794	15970.1	12323.3	15913.8	12324.1	1.29127	180.23	307.7	123.95	307.7	0.402827	14226.8	4678.4	14147.1	4678.4	3.02391	259.29	332.35	178.89	332.35	0.538258	27524.9	12318.2	27443.8	12318.2	2.22791
103.18	-15.3	46.23	28.05	91.79	12.75	83.75	-14.45	52.26	10.2	56.28	2.55	22743.8	16474.7	22688.9	16474.7	1.37719	1298.46	2742.95	1242.18	2743.8	0.452723	661.29	465.8	605.01	465.8	1.29886	10092.9	4571.3	10013.2	4571.3	2.19044	25499.5	11675.6	25419.1	11675.6	2.17711	325.62	221	244.55	221	1.10656
36.18	-7.65	30.15	50.15	62.98	-7.65	56.95	-9.35	135.34	-28.05	85.76	28.05	20981.1	17893.3	20926.2	17893.3	1.1695	5503.38	7359.3	5447.1	7360.15	0.74008	3144.31	3859.85	3088.03	3859.85	0.800039	1934.96	525.3	1855.23	525.3	3.53175	6504.36	3392.35	6423.96	3392.35	1.89366	11174.3	4383.45	11093.2	4383.45	2.53071
76.38	12.75	46.9	1.7	38.19	10.2	90.45	-21.25	111.22	22.1	102.51	-5.95	5400.87	5497.8	5345.93	5497.8	0.972376	-93.8	263.5	-150.08	264.35	-0.567732	5672.22	7714.6	5615.94	7714.6	0.727963	1792.92	852.55	1713.19	852.55	2.00949	9178.33	4119.1	9097.93	4119.1	2.20872	47525.8	12906.4	47444.7	12906.4	3.67606
43.55	34	67	-33.15	87.1	-5.95	82.41	17.85	97.15	-19.55	78.39	5.1	11424.8	14307.2	11369.9	14307.2	0.794695	356.44	756.5	300.16	757.35	0.396329	52761.8	42261.2	52705.5	42261.2	1.24714	2028.09	1437.35	1948.36	1437.35	1.35552	18839.7	5857.35	18759.3	5857.35	3.20269	18428.3	6004.4	18347.2	6004.4	3.05563
16.75	2.55	91.79	-20.4	69.01	3.4	91.79	15.3	100.5	-7.65	42.88	-9.35	659.95	1435.65	605.01	1435.65	0.421419	2238.47	6065.6	2182.19	6066.45	0.359714	28755.1	19522.8	28698.8	19522.8	1.47002	3622.02	2333.25	3542.29	2333.25	1.51818	6614.24	2336.65	6533.84	2336.65	2.79624	8874.82	2911.25	8793.75	2911.25	3.02061
87.77	17	34.84	-5.95	97.82	14.45	67	-17	62.98	-3.4	62.31	17.85	1922.23	1945.65	1867.29	1945.65	0.959726	8281.87	8069.05	8225.59	8069.9	1.01929	22630.6	20236.8	22574.3	20236.8	1.11551	2300.11	692.75	2220.38	692.75	3.20517	37281.5	12315.7	37201.1	12315.7	3.02062	8117.05	5697.55	8035.98	5697.55	1.41043
48.91	-1.7	30.82	-10.2	81.74	7.65	88.44	12.75	134.67	4.25	107.87	-4.25	1134.31	1599.7	1079.37	1599.7	0.674733	1722.57	1186.6	1666.29	1187.45	1.40325	18163.7	12779.8	18107.4	12779.8	1.41688	578.88	482.8	499.15	482.8	1.03386	2021.39	796.45	1940.99	796.45	2.43705	29854.5	10126.9	29773.4	10126.9	2.94003
53.6	2.55	41.54	-39.95	106.53	31.45	119.93	-1.7	109.21	-3.4	92.46	-38.25	1526.93	1990.7	1471.99	1990.7	0.739433	1181.88	997.05	1125.6	997.9	1.12797	11764.5	16250.3	11708.2	16250.3	0.720493	4523.84	2356.2	4444.11	2356.2	1.88613	1490.75	294.95	1410.35	294.95	4.78166	81.07	164.05	0	164.05	0
75.04	-24.65	51.59	-6.8	81.74	10.2	43.55	5.1	77.05	15.3	56.95	-1.7	18897.3	14257.1	18842.4	14257.1	1.32161	3051.18	4493.1	2994.9	4493.95	0.666429	1321.24	2414.85	1264.96	2414.85	0.523825	7209.87	4301.85	7130.14	4301.85	1.65746	45578.1	7138.3	45497.7	7138.3	6.37374	4436.74	1377	4355.67	1377	3.16316
46.9	5.95	21.44	-3.4	88.44	9.35	140.03	0.85	93.13	21.25	67.67	10.2	9909.3	9792	9854.36	9792	1.00637	152.09	989.4	95.81	990.25	0.0967533	14097.5	8592.65	14041.2	8592.65	1.6341	30953.3	16184.9	30873.6	16184.9	1.90755	77068.8	14325.9	76988.4	14325.9	5.37407	6882.91	2310.3	6801.84	2310.3	2.94414
98.49	-15.3	108.54	10.2	51.59	19.55	121.27	24.65	67.67	7.65	72.36	-10.2	26343.7	8465.15	26288.8	8465.15	3.10553	9286.2	17714	9229.92	17714.8	0.521027	970.16	760.75	913.88	760.75	1.20129	1183.89	816.85	1104.16	816.85	1.35173	33118.1	15811.7	33037.7	15811.7	2.08945	39473.1	12966.8	39392	12966.8	3.03791
53.6	-17	38.19	-11.9	32.83	-6.8	41.54	-5.1	75.04	15.3	47.57	3.4	6745.56	15266.9	6690.62	15266.9	0.438244	6554.61	7615.15	6498.33	7616	0.853247	2891.72	3051.5	2835.44	3051.5	0.929195	5296.35	3008.15	5216.62	3008.15	1.73416	13543.4	4718.35	13463	4718.35	2.85333	14305.2	4703.05	14224.1	4703.05	3.02445
79.06	-10.2	38.19	15.3	71.02	5.1	91.12	-7.65	117.92	46.75	82.41	11.05	266.66	390.15	211.72	390.15	0.542663	2168.12	3345.6	2111.84	3346.45	0.631069	715.56	651.95	659.28	651.95	1.01124	52516.6	8367.4	52436.9	8367.4	6.26681	1792.25	446.25	1711.85	446.25	3.83608	6418.6	3482.45	6337.53	3482.45	1.81985
62.31	-17.85	74.37	22.95	43.55	4.25	113.23	0	91.12	-7.65	169.51	-3.4	984.23	316.2	929.29	316.2	2.93893	695.46	3626.95	639.18	3627.8	0.176189	428.8	590.75	372.52	590.75	0.630588	31810.9	7702.7	31731.2	7702.7	4.11949	195.64	115.6	115.24	115.6	0.996886	7506.68	3407.65	7425.61	3407.65	2.1791
56.95	-11.9	70.35	10.2	31.49	43.35	114.57	0	91.79	-12.75	58.29	-14.45	833.48	1659.2	778.54	1659.2	0.469226	8400.46	13077.2	8344.18	13078.1	0.638029	7739.17	9822.6	7682.89	9822.6	0.782165	4568.73	2904.45	4489	2904.45	1.54556	23541.8	6087.7	23461.4	6087.7	3.8539	676.03	243.1	594.96	243.1	2.44739
70.35	-17	57.62	11.9	70.35	32.3	107.2	7.65	48.24	-0.85	73.7	25.5	1364.79	2023.85	1309.85	2023.85	0.647207	1418.39	1428	1362.11	1428.85	0.953291	196.98	151.3	140.7	151.3	0.929941	5053.14	3522.4	4973.41	3522.4	1.41194	3126.22	1087.15	3045.82	1087.15	2.80166	15146.7	6376.7	15065.6	6376.7	2.36261
65.66	-23.8	41.54	-14.45	5.36	13.6	67	40.8	69.01	3.4	119.26	-9.35	223.78	255	168.84	255	0.662118	1.34	294.1	-54.94	294.95	-0.186269	44827	12784	44770.7	12784	3.50209	1415.71	441.15	1335.98	441.15	3.0284	21714	9070.35	21633.6	9070.35	2.38509	19690.6	7831.05	19609.5	7831.05	2.50407
46.9	-22.1	43.55	-7.65	86.43	-11.9	48.91	12.75	138.02	-4.25	120.6	1.7	3501.42	4229.6	3446.48	4229.6	0.814848	14875.3	6516.1	14819	6516.95	2.27392	5398.86	1021.7	5342.58	1021.7	5.22911	4121.84	2266.1	4042.11	2266.1	1.78373	36092.9	7475.75	36012.5	7475.75	4.81724	14576.5	9197.85	14495.4	9197.85	1.57596
32.16	16.15	48.91	-5.1	2.01	18.7	67	17.85	105.19	14.45	73.7	-8.5	5104.73	6514.4	5049.79	6514.4	0.775173	41980.2	15533.8	41923.9	15534.6	2.69874	18394.2	4229.6	18337.9	4229.6	4.33562	32180.8	9340.65	32101.1	9340.65	3.43671	15862.9	8349.55	15782.5	8349.55	1.89022	23523.7	3359.2	23442.6	3359.2	6.97863
16.75	17	83.08	5.95	41.54	6.8	51.59	-11.05	89.78	-6.8	42.88	11.05	33238.7	19321.3	33183.8	19321.3	1.71747	873.01	1744.2	816.73	1745.05	0.468027	21153.2	7910.1	21096.9	7910.1	2.66709	1751.38	523.6	1671.65	523.6	3.19261	15881	10678.6	15800.6	10678.6	1.47965	33294.3	10483.1	33213.2	10483.1	3.16826
14.07	-4.25	26.8	-14.45	30.15	-22.1	78.39	12.75	75.04	-2.55	41.54	31.45	10130.4	8896.1	10075.5	8896.1	1.13257	19425.3	22454.5	19369	22455.3	0.862557	1108.85	1970.3	1052.57	1970.3	0.534218	29156.4	8129.4	29076.7	8129.4	3.57673	17130.6	9192.75	17050.2	9192.75	1.85474	41456.2	16774.8	41375.1	16774.8	2.46651
25.46	-18.7	46.23	11.9	50.92	-17.85	73.7	0	85.09	-1.7	20.77	-11.05	10103.6	8892.7	10048.7	8892.7	1.12999	11180.3	5071.1	11124	5071.95	2.19324	789.26	1113.5	732.98	1113.5	0.658267	13613.7	4010.3	13534	4010.3	3.3748	22368.6	2443.75	22288.2	2443.75	9.12049	99.83	110.5	18.76	110.5	0.169774
16.75	-20.4	36.18	-22.1	106.53	-13.6	75.71	-28.05	105.19	7.65	102.51	-30.6	22875.8	12897.9	22820.9	12897.9	1.76935	47691.9	14232.4	47635.6	14233.2	3.34678	12401	6900.3	12344.7	6900.3	1.78901	11243.9	1746.75	11164.2	1746.75	6.3914	24516	7042.25	24435.6	7042.25	3.46986	7507.35	3141.6	7426.28	3141.6	2.36385
62.31	2.55	32.16	-18.7	53.6	-23.8	58.96	-8.5	102.51	-8.5	89.78	-14.45	11825.5	15423.2	11770.6	15423.2	0.763172	531.31	2445.45	475.03	2446.3	0.194183	383.24	3376.2	326.96	3376.2	0.0968426	4944.6	2561.9	4864.87	2561.9	1.89893	2737.62	783.7	2657.22	783.7	3.39061	21434	7836.15	21352.9	7836.15	2.72493
41.54	7.65	48.24	11.05	47.57	4.25	107.87	20.4	113.9	-22.1	51.59	6.8	2741.64	7106	2686.7	7106	0.378089	5987.79	10249.3	5931.51	10250.1	0.578675	3027.06	1830.9	2970.78	1830.9	1.62258	53550.4	26163.9	53470.7	26163.9	2.04368	9138.8	2741.25	9058.4	2741.25	3.30448	18441.8	9056.75	18360.7	9056.75	2.0273
31.49	-12.75	74.37	5.1	64.99	0	45.56	-19.55	68.34	11.05	97.15	5.95	32365.7	12006.2	32310.8	12006.2	2.69117	1725.92	3286.1	1669.64	3286.95	0.50796	1821.73	1819	1765.45	1819	0.970561	4660.52	1911.65	4580.79	1911.65	2.39625	13523.3	7621.1	13442.9	7621.1	1.76391	718.91	465.8	637.84	465.8	1.36934
26.13	21.25	17.42	-17.85	67.67	-5.95	48.24	-21.25	102.51	8.5	101.84	2.55	163.48	265.2	108.54	265.2	0.409276	34082.9	18170.5	34026.6	18171.3	1.87254	19015.3	11876.2	18959	11876.2	1.59639	18217.3	5533.5	18137.6	5533.5	3.27778	10445.3	9940.75	10364.9	9940.75	1.04267	15860.9	5563.25	15779.8	5563.25	2.83644
53.6	22.1	46.9	13.6	87.77	5.1	97.82	-33.15	69.68	-14.45	95.81	-18.7	1177.19	2009.4	1122.25	2009.4	0.5585	12401.7	9591.4	12345.4	9592.25	1.28702	5855.8	7555.65	5799.52	7555.65	0.767574	22048.4	4525.4	21968.7	4525.4	4.85453	14040.5	2907	13960.1	2907	4.80224	8168.64	3883.65	8087.57	3883.65	2.08247
97.15	-1.7	50.92	5.1	66.33	-5.1	52.93	3.4	86.43	-35.7	153.43	17.85	5191.83	3383.85	5136.89	3383.85	1.51806	17344.3	5067.7	17288	5068.55	3.41084	4836.73	8933.5	4780.45	8933.5	0.535115	6258.47	3382.15	6178.74	3382.15	1.82687	144.72	139.4	64.32	139.4	0.461406	40600.7	11061.9	40519.6	11061.9	3.66299
91.79	22.1	1.34	19.55	41.54	2.55	34.84	-16.15	82.41	14.45	103.85	-36.55	6622.28	5614.25	6567.34	5614.25	1.16976	2366.44	5999.3	2310.16	6000.15	0.385017	442.87	287.3	386.59	287.3	1.3456	320.93	147.05	241.2	147.05	1.64026	37543.4	12624.2	37463	12624.2	2.96755	2865.59	566.1	2784.52	566.1	4.91878
32.83	1.7	56.95	15.3	62.98	-13.6	60.97	-0.85	48.24	-26.35	65.66	14.45	3539.61	2711.5	3484.67	2711.5	1.28514	4875.59	9740.15	4819.31	9741	0.494745	3532.91	443.7	3476.63	443.7	7.83554	8447.36	2748.05	8367.63	2748.05	3.04493	1133.64	777.75	1053.24	777.75	1.35421	41657.2	17274.6	41576.1	17274.6	2.40678
91.12	17	54.94	-0.85	36.18	4.25	73.03	-27.2	48.91	9.35	93.13	1.7	1830.44	2308.6	1775.5	2308.6	0.769081	735.66	933.3	679.38	934.15	0.727271	8580.69	7299.8	8524.41	7299.8	1.16776	7251.41	4093.6	7171.68	4093.6	1.75192	27422.4	13926.4	27342	13926.4	1.96332	4288.67	2020.45	4207.6	2020.45	2.08251
81.07	2.55	38.86	-11.9	60.97	-11.05	56.28	-4.25	16.75	-21.25	201.67	-7.65	4919.14	2813.5	4864.2	2813.5	1.72888	1083.39	1030.2	1027.11	1031.05	0.996179	15347	3204.5	15290.7	3204.5	4.77164	777.87	490.45	698.14	490.45	1.42347	11406.1	4958.05	11325.7	4958.05	2.28431	7426.95	3717.9	7345.88	3717.9	1.97581
115.24	-0.85	38.19	30.6	44.22	-4.25	77.72	-2.55	55.61	-15.3	93.13	0	4570.07	10343.7	4515.13	10343.7	0.43651	344.38	174.25	288.1	175.1	1.64535	812.71	519.35	756.43	519.35	1.45649	342.37	163.2	262.64	163.2	1.60931	16108.8	7414.55	16028.4	7414.55	2.16175	24430.9	6215.2	24349.8	6215.2	3.91779
74.37	0	59.63	8.5	46.23	4.25	118.59	-7.65	95.14	6.8	27.47	8.5	1697.11	2387.65	1642.17	2387.65	0.687777	7781.38	5956.8	7725.1	5957.65	1.29667	3596.56	6826.35	3540.28	6826.35	0.51862	14250.2	4648.65	14170.5	4648.65	3.0483	9069.79	6776.2	8989.39	6776.2	1.32661	925.94	643.45	844.87	643.45	1.31303
94.47	7.65	38.19	22.1	14.07	11.9	56.95	23.8	48.91	3.4	81.74	-3.4	8511.68	6882.45	8456.74	6882.45	1.22874	240.53	481.95	184.25	482.8	0.381628	781.89	100.3	725.61	100.3	7.2344	11834.2	7946.65	11754.5	7946.65	1.47917	30093.1	4261.05	30012.7	4261.05	7.0435	29813	15133.4	29731.9	15133.4	1.96466
66.33	9.35	83.75	2.55	25.46	13.6	310.88	9.35	93.8	5.95	70.35	-5.95	909.86	1006.4	854.92	1006.4	0.849483	36825.9	6443	36769.6	6443.85	5.70616	5018.3	4204.95	4962.02	4204.95	1.18004	419.42	465.8	339.69	465.8	0.729261	25066	6748.15	24985.6	6748.15	3.70259	18546.9	5664.4	18465.8	5664.4	3.25998
38.19	-9.35	15.41	54.4	71.69	-12.75	68.34	-15.3	40.2	5.1	62.31	19.55	36722.7	19921.5	36667.8	19921.5	1.84061	716.23	785.4	659.95	786.25	0.839364	18894	14989.8	18837.7	14989.8	1.2567	14502.8	8051.2	14423.1	8051.2	1.79142	32713.4	6788.95	32633	6788.95	4.80678	19982.8	5700.95	19901.7	5700.95	3.49095
62.31	-26.35	8.04	9.35	89.11	17.85	77.72	-10.2	79.73	-13.6	61.64	-10.2	452.25	498.95	397.31	498.95	0.796292	11320.3	8291.75	11264	8292.6	1.35832	1658.92	1804.55	1602.64	1804.55	0.888111	23462.7	6742.2	23383	6742.2	3.46815	15285.4	5519.9	15205	5519.9	2.75458	638.51	266.05	557.44	266.05	2.09525
107.87	28.05	-7.37	-17	51.59	11.9	105.19	-11.05	123.28	-25.5	44.22	-15.3	1077.36	856.8	1022.42	856.8	1.1933	3142.3	4389.4	3086.02	4390.25	0.702926	13297.5	11158.8	13241.2	11158.8	1.18662	10368.2	2747.2	10288.5	2747.2	3.74507	31457.8	9202.95	31377.4	9202.95	3.40949	56583.5	11392.6	56502.4	11392.6	4.95957
106.53	14.45	35.51	13.6	67	7.65	164.15	13.6	56.95	-20.4	148.74	1.7	6006.55	4420.85	5951.61	4420.85	1.34626	5991.14	9885.5	5934.86	9886.35	0.600309	184.25	294.1	127.97	294.1	0.435124	3248.83	408.85	3169.1	408.85	7.75125	381.23	244.8	300.83	244.8	1.22888	1723.91	1024.25	1642.84	1024.25	1.60394
24.12	34	71.69	13.6	97.15	0.85	64.99	14.45	74.37	11.9	56.28	-6.8	7330.47	9489.4	7275.53	9489.4	0.766701	527.29	1178.95	471.01	1179.8	0.399229	10682.5	23470.2	10626.2	23470.2	0.452754	22840.3	7557.35	22760.6	7557.35	3.01171	37541.4	14879.2	37461	14879.2	2.51768	8495.6	2901.9	8414.53	2901.9	2.89966
80.4	0.85	38.86	18.7	35.51	-17.85	67	21.25	84.42	24.65	90.45	-2.55	3847.14	7406.05	3792.2	7406.05	0.512041	2220.38	8410.75	2164.1	8411.6	0.257276	12385.6	6651.25	12329.3	6651.25	1.85368	60108.4	17267.8	60028.7	17267.8	3.47634	42400.9	10194	42320.5	10194	4.15151	15050.2	4484.6	14969.1	4484.6	3.3379
49.58	-17	25.46	-2.55	81.74	19.55	62.31	8.5	36.18	-18.7	81.74	-12.75	9991.04	8045.25	9936.1	8045.25	1.23503	3924.19	5452.75	3867.91	5453.6	0.70924	9224.56	12002.9	9168.28	12002.9	0.763839	10137.8	5197.75	10058.1	5197.75	1.93508	40724.6	4213.45	40644.2	4213.45	9.6463	30060.9	9433.3	29979.8	9433.3	3.17809
87.1	22.95	62.31	18.7	79.06	11.05	62.31	14.45	99.16	-23.8	84.42	28.9	12058	14001.2	12003.1	14001.2	0.857288	6419.27	8565.45	6362.99	8566.3	0.742793	22698.3	19172.6	22642	19172.6	1.18096	142.04	111.35	62.31	111.35	0.559587	24833.6	7859.95	24753.2	7859.95	3.14928	10533.7	6046.9	10452.6	6046.9	1.72859
26.13	-10.2	75.71	-23.8	77.05	16.15	55.61	26.35	117.25	-7.65	234.5	-4.25	1716.54	3094.85	1661.6	3094.85	0.536892	26538	14409.2	26481.7	14410.1	1.83773	801.99	1139	745.71	1139	0.654706	8200.13	4826.3	8120.4	4826.3	1.68253	18620	6545.85	18539.6	6545.85	2.83227	7892.6	3413.6	7811.53	3413.6	2.28836
146.73	-0.85	97.82	-14.45	114.57	2.55	34.17	9.35	79.06	20.4	120.6	15.3	15425.4	10259.5	15370.5	10259.5	1.49817	-199.66	640.9	-255.94	641.75	-0.398816	6908.37	6375.85	6852.09	6375.85	1.07469	13253.3	5212.2	13173.6	5212.2	2.52745	5484.62	1589.5	5404.22	1589.5	3.39995	18841.7	7626.2	18760.6	7626.2	2.46002
28.81	-5.1	32.83	-28.05	44.22	15.3	82.41	-7.65	59.63	-0.85	87.77	22.1	12048.6	14138.9	11993.7	14138.9	0.848274	12906.2	23613.9	12849.9	23614.8	0.544148	23238.3	9616.05	23182	9616.05	2.41076	1504.82	606.05	1425.09	606.05	2.35144	3802.92	1690.65	3722.52	1690.65	2.20183	31575.8	9540.4	31494.7	9540.4	3.3012
105.19	-2.55	38.86	27.2	27.47	14.45	56.95	11.05	86.43	-17.85	106.53	14.45	7506.01	10200.9	7451.07	10200.9	0.730433	2128.59	3439.1	2072.31	3439.95	0.602424	1285.06	1144.1	1228.78	1144.1	1.07401	18524.2	6641.05	18444.5	6641.05	2.77734	1285.06	674.9	1204.66	674.9	1.78495	35849.7	7613.45	35768.6	7613.45	4.69808
78.39	0	66.33	0.85	48.91	-2.55	53.6	-31.45	64.32	19.55	118.59	23.8	39603	21945.3	39548.1	21945.3	1.80212	35506.7	20245.3	35450.4	20246.1	1.75097	8104.32	8677.65	8048.04	8677.65	0.927445	3417	2083.35	3337.27	2083.35	1.60188	5664.85	1305.6	5584.45	1305.6	4.27731	50861	12519.7	50779.9	12519.7	4.056
68.34	-6.8	63.65	7.65	55.61	-11.9	69.68	16.15	62.98	-11.9	278.05	28.9	3037.11	5047.3	2982.17	5047.3	0.590845	60668.5	36475.2	60612.2	36476	1.6617	31932.2	22708.6	31875.9	22708.6	1.40369	11335.1	3689	11255.4	3689	3.05106	16866.6	5899.85	16786.2	5899.85	2.84519	226.46	130.9	145.39	130.9	1.1107
54.27	-25.5	60.97	-5.1	90.45	-5.1	51.59	1.7	65.66	-4.25	118.59	-31.45	9116.02	11826.9	9061.08	11826.9	0.766142	7054.43	4937.65	6998.15	4938.5	1.41706	549.4	578	493.12	578	0.853149	15094.4	5196.05	15014.7	5196.05	2.88963	777.87	164.9	697.47	164.9	4.22965	8614.86	4357.1	8533.79	4357.1	1.95859
20.77	-34.85	18.09	-26.35	61.64	-1.7	162.14	-6.8	71.02	-11.9	217.08	-38.25	5099.37	5218.15	5044.43	5218.15	0.966709	835.49	3160.3	779.21	3161.15	0.246496	2214.35	3017.5	2158.07	3017.5	0.715185	42259.6	11159.7	42179.9	11159.7	3.77966	6882.24	2872.15	6801.84	2872.15	2.36821	4978.77	3728.1	4897.7	3728.1	1.31373
63.65	1.7	66.33	3.4	73.03	-8.5	60.3	20.4	62.98	-19.55	146.73	-0.85	12511.6	3686.45	12456.7	3686.45	3.37904	44559	25794.1	44502.7	25794.9	1.72525	2963.41	2449.7	2907.13	2449.7	1.18673	3056.54	3573.4	2976.81	3573.4	0.833047	2424.73	3546.2	2344.33	3546.2	0.661082	27350.1	16433.1	27269	16433.1	1.6594
18.09	-13.6	42.21	2.55	77.05	-4.25	136.68	-9.35	66.33	-17	42.88	-3.4	2471.63	5965.3	2416.69	5965.3	0.405125	5225.33	10934.4	5169.05	10935.2	0.472696	507.86	528.7	451.58	528.7	0.854133	6190.13	5719.65	6110.4	5719.65	1.06832	1921.56	747.15	1841.16	747.15	2.46424	56458.9	13328.9	56377.8	13328.9	4.22974
76.38	-1.7	57.62	7.65	101.84	-1.7	59.63	5.95	63.65	-15.3	78.39	-14.45	12769.5	17916.3	12714.6	17916.3	0.709664	1876.67	2382.55	1820.39	2383.4	0.763779	1309.18	2432.7	1252.9	2432.7	0.515024	4040.1	1728.05	3960.37	1728.05	2.29181	26418.8	7955.15	26338.4	7955.15	3.31086	20778	9622.85	20696.9	9622.85	2.15081
144.05	-22.95	36.18	6.8	40.2	5.95	29.48	26.35	109.88	-15.3	75.71	-5.1	3796.89	4490.55	3741.95	4490.55	0.833294	489.1	1427.15	432.82	1428	0.303095	7841.68	8886.75	7785.4	8886.75	0.876068	28465	9597.35	28385.3	9597.35	2.95762	16595.9	8551.85	16515.5	8551.85	1.93122	47648.4	11520.9	47567.3	11520.9	4.12879
23.45	6.8	79.73	-10.2	48.91	14.45	90.45	-1.7	69.68	11.05	46.9	-9.35	1297.79	2725.95	1242.85	2725.95	0.455933	489.77	126.65	433.49	127.5	3.39992	34452.7	16836	34396.4	16836	2.04303	2967.43	2141.15	2887.7	2141.15	1.34867	16035.1	14468.7	15954.7	14468.7	1.1027	20450.4	6641.05	20369.3	6641.05	3.06719
48.91	-13.6	18.09	-10.2	96.48	4.25	31.49	5.95	82.41	5.95	46.23	-17	1151.06	2309.45	1096.12	2309.45	0.474624	578.88	1767.15	522.6	1768	0.295588	31102.7	14916.7	31046.4	14916.7	2.08132	196.31	113.9	116.58	113.9	1.02353	42553.7	13762.4	42473.3	13762.4	3.08618	19973.4	8039.3	19892.3	8039.3	2.47439
87.1	-5.1	36.85	-13.6	73.7	-4.25	107.2	-8.5	32.83	-2.55	81.07	-14.45	9367.94	16103.2	9313	16103.2	0.578332	3095.4	2374.9	3039.12	2375.75	1.27923	9272.8	13808.2	9216.52	13808.2	0.667467	4348.3	1023.4	4268.57	1023.4	4.17097	33887.9	15422.4	33807.5	15422.4	2.1921	50984.3	6465.1	50903.2	6465.1	7.87354
71.69	-10.2	106.53	-3.4	150.75	-15.3	95.14	5.1	91.79	-27.2	97.82	-22.95	9477.82	6540.75	9422.88	6540.75	1.44064	376.54	456.45	320.26	457.3	0.700328	170.18	215.9	113.9	215.9	0.527559	3780.14	396.95	3700.41	396.95	9.32211	6094.99	2880.65	6014.59	2880.65	2.08793	38025.9	8924.15	37944.8	8924.15	4.25193
71.02	1.7	35.51	14.45	3.35	-0.85	57.62	-14.45	48.24	5.1	56.95	7.65	1978.51	2602.7	1923.57	2602.7	0.739067	1147.71	883.15	1091.43	884	1.23465	9635.27	11879.6	9578.99	11879.6	0.806339	181.57	184.45	101.84	184.45	0.552128	20366	15575.4	20285.6	15575.4	1.30241	31413.6	2854.3	31332.5	2854.3	10.9773
29.48	-2.55	36.85	-2.55	46.9	-5.1	37.52	28.05	79.73	-24.65	68.34	-2.55	20014.2	6964.05	19959.3	6964.05	2.86604	26586.3	10940.4	26530	10941.2	2.42477	7015.57	10398.9	6959.29	10398.9	0.669233	2144.67	691.9	2064.94	691.9	2.98445	35688.2	11872	35607.8	11872	2.99931	25069.4	9857.45	24988.3	9857.45	2.53497
10.72	3.4	46.9	-19.55	62.31	6.8	58.96	-5.1	109.88	-4.25	190.28	-21.25	1285.73	4028.15	1230.79	4028.15	0.305547	8799.78	6250.9	8743.5	6251.75	1.39857	10738.1	10920.8	10681.8	10920.8	0.978117	7650.06	2547.45	7570.33	2547.45	2.97173	13195.7	5134.85	13115.3	5134.85	2.55417	33041.7	9481.75	32960.6	9481.75	3.47622
19.43	17	55.61	0	73.7	3.4	13.4	10.2	35.51	-27.2	67.67	-14.45	17194.9	7896.5	17140	7896.5	2.17058	2544.66	2521.95	2488.38	2522.8	0.986356	5014.28	8036.75	4958	8036.75	0.616916	20228	6794.9	20148.3	6794.9	2.9652	13418.1	9814.95	13337.7	9814.95	1.35892	41170.2	12966.8	41089.1	12966.8	3.16879
48.24	13.6	44.22	-19.55	119.26	-21.25	77.05	4.25	41.54	24.65	77.72	-8.5	739.01	1226.55	684.07	1226.55	0.557719	7853.07	13143.6	7796.79	13144.5	0.593162	14534.3	12121.9	14478	12121.9	1.19437	15361.1	7788.55	15281.4	7788.55	1.96203	9457.72	4636.75	9377.32	4636.75	2.02239	25115.6	4250.85	25034.5	4250.85	5.8893
37.52	-18.7	56.28	-28.9	117.25	10.2	58.96	-15.3	13.4	-13.6	57.62	-8.5	1334.64	1031.05	1279.7	1031.05	1.24116	5115.45	5400.05	5059.17	5400.9	0.936727	19700.7	13375.6	19644.4	13375.6	1.46868	5291.66	2049.35	5211.93	2049.35	2.54321	7231.31	1494.3	7150.91	1494.3	4.78546	28230.5	5609.15	28149.4	5609.15	5.01848
46.23	6.8	52.26	5.1	31.49	26.35	93.13	34	38.86	-10.2	116.58	-11.05	1457.25	1063.35	1402.31	1063.35	1.31877	1140.34	1130.5	1084.06	1131.35	0.9582	11784.6	6550.1	11728.3	6550.1	1.79056	17579.5	7695.05	17499.8	7695.05	2.27416	15776.5	4873.9	15696.1	4873.9	3.22044	4856.83	3443.35	4775.76	3443.35	1.38695
25.46	4.25	54.27	-6.8	56.28	11.05	93.13	5.1	89.78	-8.5	116.58	0.85	12041.2	10637.8	11986.3	10637.8	1.12676	1932.95	2416.55	1876.67	2417.4	0.776318	12897.5	12595.3	12841.2	12595.3	1.01952	1589.91	201.45	1510.18	201.45	7.49655	28667.3	8381.85	28586.9	8381.85	3.41057	28682	7191	28600.9	7191	3.97732
30.15	16.15	60.3	8.5	7.37	17	86.43	-4.25	58.29	-22.1	77.72	12.75	23618.2	21345.2	23563.3	21345.2	1.10391	12733.4	13824.4	12677.1	13825.2	0.916954	724.94	1461.15	668.66	1461.15	0.457626	708.19	678.3	628.46	678.3	0.926522	24328.4	972.4	24248	972.4	24.9362	19545.2	3984.8	19464.1	3984.8	4.88459
50.92	28.05	30.82	0	36.85	22.95	59.63	11.05	50.25	-5.95	62.98	0.85	727.62	1666	672.68	1666	0.40377	8740.15	7019.3	8683.87	7020.15	1.23699	18007.6	21113.2	17951.3	21113.2	0.850242	10629.5	4380.9	10549.8	4380.9	2.40813	15181.5	4898.55	15101.1	4898.55	3.08277	1823.07	647.7	1742	647.7	2.68952
55.61	2.55	27.47	0	69.68	14.45	146.73	21.25	67	18.7	87.77	12.75	27761.5	10574.9	27706.6	10574.9	2.62003	2198.27	4837.35	2141.99	4838.2	0.442725	5757.31	5751.95	5701.03	5751.95	0.991147	2092.41	1073.55	2012.68	1073.55	1.87479	3126.89	946.9	3046.49	946.9	3.21733	11338.4	5261.5	11257.3	5261.5	2.13957
28.14	-6.8	103.85	-10.2	20.1	14.45	95.81	16.15	60.97	28.05	99.83	-9.35	3295.06	1241	3240.12	1241	2.61089	8050.05	12738.1	7993.77	12739	0.627506	3218.01	5734.1	3161.73	5734.1	0.551391	6077.57	3719.6	5997.84	3719.6	1.6125	8000.47	2776.95	7920.07	2776.95	2.85208	16405.6	7192.7	16324.5	7192.7	2.2696
51.59	2.55	48.24	0	83.08	17	32.83	11.9	121.94	17	119.26	7.65	11568.9	11187.7	11514	11187.7	1.02916	9680.16	6316.35	9623.88	6317.2	1.52344	127.97	172.55	71.69	172.55	0.415474	7676.86	2468.4	7597.13	2468.4	3.07775	3900.74	747.15	3820.34	747.15	5.11322	35780	12270.6	35698.9	12270.6	2.90931
87.1	12.75	83.08	-0.85	93.8	22.1	96.48	-6.8	119.93	28.9	38.19	3.4	5772.72	11220	5717.78	11220	0.509606	2060.92	4687.75	2004.64	4688.6	0.427556	4361.03	7265.8	4304.75	7265.8	0.592467	39254.6	9787.75	39174.9	9787.75	4.00244	31442.4	11601.7	31362	11601.7	2.70322	17644.5	8041	17563.4	8041	2.18423
63.65	-25.5	79.73	3.4	54.94	-17.85	68.34	-24.65	51.59	8.5	30.82	-11.9	3091.38	4097.85	3036.44	4097.85	0.740984	371.18	1155.15	314.9	1156	0.272405	536.67	895.9	480.39	895.9	0.536209	25166.5	8902.05	25086.8	8902.05	2.81809	2614.34	1150.05	2533.94	1150.05	2.20333	34151.2	10180.5	34070.1	10180.5	3.34661
41.54	-4.25	96.48	34.85	80.4	20.4	117.92	8.5	60.97	11.05	72.36	-30.6	26625.1	12420.2	26570.2	12420.2	2.13927	2562.08	4361.35	2505.8	4362.2	0.574435	2411.33	3960.15	2355.05	3960.15	0.594687	2019.38	1329.4	1939.65	1329.4	1.45904	8165.29	2768.45	8084.89	2768.45	2.92037	5103.39	314.5	5022.32	314.5	15.9692
45.56	1.7	29.48	4.25	48.91	22.95	72.36	4.25	79.06	4.25	237.85	-6.8	3112.15	3889.6	3057.21	3889.6	0.785996	6372.37	5300.6	6316.09	5301.45	1.19139	26765.2	15266	26708.9	15266	1.74957	11390.7	3115.25	11311	3115.25	3.63084	35006.8	4071.5	34926.4	4071.5	8.57826	11985.6	6686.95	11904.5	6686.95	1.78026
27.47	12.75	44.22	-1.7	48.24	28.05	88.44	-14.45	60.3	-17	137.35	22.1	16494.1	7470.65	16439.2	7470.65	2.2005	1407.67	3153.5	1351.39	3154.35	0.428421	1096.12	1211.25	1039.84	1211.25	0.858485	3892.7	1637.1	3812.97	1637.1	2.3291	12234.9	2419.95	12154.5	2419.95	5.02262	16813	8936.9	16731.9	8936.9	1.87223
11.39	21.25	71.02	-0.85	18.09	28.9	112.56	-11.05	85.76	1.7	111.22	11.9	643.87	2006.85	588.93	2006.85	0.29346	3627.38	4657.15	3571.1	4658	0.76666	25423.2	10347	25366.9	10347	2.45162	12885.4	6021.4	12805.7	6021.4	2.12669	34604.2	6618.1	34523.8	6618.1	5.21657	37734.4	3241.9	37653.3	3241.9	11.6146
91.79	-11.9	27.47	-7.65	23.45	24.65	53.6	-17	52.93	-43.35	44.22	-1.7	35822.2	25183.8	35767.3	25183.8	1.42025	9587.03	7469.8	9530.75	7470.65	1.27576	324.28	629.85	268	629.85	0.425498	10411.1	3174.75	10331.4	3174.75	3.25423	4909.76	2040	4829.36	2040	2.36733	13394	6659.75	13312.9	6659.75	1.99901
30.82	9.35	56.95	0.85	111.22	26.35	44.89	6.8	97.82	-14.45	138.69	14.45	33036.4	12452.5	32981.5	12452.5	2.64858	32176.1	13514.2	32119.8	13515.1	2.3766	5510.75	5100	5454.47	5100	1.0695	20099.3	8016.35	20019.6	8016.35	2.49734	6093.65	1511.3	6013.25	1511.3	3.97886	7346.55	1969.45	7265.48	1969.45	3.68909
44.89	-11.05	20.77	-4.25	89.11	4.25	34.84	-17	72.36	-5.1	73.03	-14.45	979.54	987.7	924.6	987.7	0.936114	8232.29	4684.35	8176.01	4685.2	1.74507	3535.59	2206.6	3479.31	2206.6	1.57677	14032.5	6739.65	13952.8	6739.65	2.07025	6247.08	2756.55	6166.68	2756.55	2.2371	2173.48	1103.3	2092.41	1103.3	1.8965
56.95	-1.7	38.86	1.7	52.26	36.55	56.28	5.95	60.97	8.5	77.72	-22.1	53238.2	21310.4	53183.3	21310.4	2.49565	4095.71	3237.65	4039.43	3238.5	1.24732	345.05	359.55	288.77	359.55	0.803143	8925.74	4763.4	8846.01	4763.4	1.85708	12198.7	6592.6	12118.3	6592.6	1.83817	5053.81	1249.5	4972.74	1249.5	3.97978
24.79	14.45	34.17	7.65	102.51	29.75	59.63	11.05	98.49	-29.75	38.19	5.95	3252.85	4771.9	3197.91	4771.9	0.670154	3367.42	6184.6	3311.14	6185.45	0.535311	7239.35	7941.55	7183.07	7941.55	0.904492	43527.2	10444	43447.5	10444	4.16004	14634.8	2300.1	14554.4	2300.1	6.32772	33854.4	9937.35	33773.3	9937.35	3.39863
54.94	-9.35	67.67	5.1	27.47	17.85	105.86	19.55	73.7	5.1	35.51	10.2	10954.5	24956	10899.6	24956	0.436751	7071.85	5641.45	7015.57	5642.3	1.24339	10036.6	10988.8	9980.32	10988.8	0.908227	6844.05	2363	6764.32	2363	2.8626	345.05	420.75	264.65	420.75	0.628996	10846.6	4911.3	10765.5	4911.3	2.19199
7.37	-20.4	99.16	-10.2	37.52	-0.85	64.32	3.4	64.99	10.2	117.92	1.7	16365.4	10690.5	16310.5	10690.5	1.5257	987.58	1567.4	931.3	1568.25	0.593847	3735.92	2186.2	3679.64	2186.2	1.68312	12058	3302.25	11978.3	3302.25	3.62731	1647.53	719.95	1567.13	719.95	2.17672	12880.1	5083.85	12799	5083.85	2.51759
49.58	-7.65	22.78	-6.8	85.76	-6.8	95.81	4.25	41.54	-30.6	52.93	13.6	4930.53	4658.85	4875.59	4658.85	1.04652	25667	16816.4	25610.7	16817.2	1.52288	11167.6	5149.3	11111.3	5149.3	2.15783	17030.7	3666.05	16951	3666.05	4.62377	22259.4	9285.4	22179	9285.4	2.38859	2151.37	3343.9	2070.3	3343.9	0.619127
34.17	-7.65	52.93	-8.5	36.85	-0.85	59.63	-28.05	12.06	23.8	77.72	-8.5	10458.7	6481.25	10403.8	6481.25	1.60521	358.45	465.8	302.17	466.65	0.64753	330.98	254.15	274.7	254.15	1.08086	45689.3	15851.7	45609.6	15851.7	2.87727	36462.1	19828.8	36381.7	19828.8	1.83479	12465.4	5404.3	12384.3	5404.3	2.29157
36.85	-3.4	45.56	12.75	69.01	34	97.15	-6.8	74.37	-4.25	103.85	-8.5	6136.53	7893.95	6081.59	7893.95	0.770412	13985.6	10109	13929.3	10109.9	1.3778	9449.01	6202.45	9392.73	6202.45	1.51436	5142.92	2833.05	5063.19	2833.05	1.78719	22402.8	8692.1	22322.4	8692.1	2.56813	16183.2	4492.25	16102.1	4492.25	3.58442
79.06	12.75	36.18	0	45.56	31.45	116.58	0.85	73.7	8.5	42.88	20.4	12554.5	19517.7	12499.6	19517.7	0.640422	8249.71	4541.55	8193.43	4542.4	1.80377	385.25	339.15	328.97	339.15	0.969984	4623.67	1325.15	4543.94	1325.15	3.429	7256.1	2548.3	7175.7	2548.3	2.81588	32279.3	7192.7	32198.2	7192.7	4.47652
48.24	-2.55	115.24	25.5	89.11	39.95	28.81	22.1	71.69	-0.85	84.42	-35.7	4212.96	4587.45	4158.02	4587.45	0.90639	1480.03	3988.2	1423.75	3989.05	0.356915	2815.34	2817.75	2759.06	2817.75	0.979171	5132.2	708.9	5052.47	708.9	7.1272	2219.04	334.9	2138.64	334.9	6.38591	8003.15	4201.55	7922.08	4201.55	1.88551
81.07	8.5	116.58	11.9	39.53	12.75	71.69	5.95	64.32	9.35	46.9	-0.85	4546.62	7317.65	4491.68	7317.65	0.613815	2921.87	3192.6	2865.59	3193.45	0.897334	11348.5	9404.4	11292.2	9404.4	1.20074	3665.57	2294.15	3585.84	2294.15	1.56304	11021.5	4807.6	10941.1	4807.6	2.27579	3737.26	897.6	3656.19	897.6	4.0733
81.74	21.25	22.11	-30.6	48.91	5.95	108.54	-28.9	91.79	36.55	71.02	-16.15	2990.21	2318.8	2935.27	2318.8	1.26586	9495.91	8760.95	9439.63	8761.8	1.07736	152.09	357.85	95.81	357.85	0.267738	188.94	1484.95	109.21	1484.95	0.0735446	13655.9	7038	13575.5	7038	1.92889	2902.44	1222.3	2821.37	1222.3	2.30825
56.28	3.4	63.65	-19.55	32.83	1.7	75.71	-16.15	69.68	-10.2	64.32	-5.1	58369.7	23131.9	58314.8	23131.9	2.52097	6734.17	4699.65	6677.89	4700.5	1.42068	12419.1	10724.5	12362.8	10724.5	1.15276	16352	8656.4	16272.3	8656.4	1.8798	17216.3	4956.35	17135.9	4956.35	3.45736	10539.1	5581.1	10458	5581.1	1.87383
44.22	-2.55	59.63	0	61.64	16.15	126.63	-9.35	60.3	-5.1	21.44	-0.85	3566.41	3413.6	3511.47	3413.6	1.02867	9731.75	9252.25	9675.47	9253.1	1.04565	3770.09	4975.05	3713.81	4975.05	0.746487	38431.2	11464.8	38351.5	11464.8	3.34515	27214.1	8536.55	27133.7	8536.55	3.17853	4482.97	2047.65	4401.9	2047.65	2.14973
87.77	-9.35	26.8	15.3	19.43	28.05	54.94	18.7	76.38	9.35	138.69	-26.35	4447.46	6637.65	4392.52	6637.65	0.661758	741.02	2230.4	684.74	2231.25	0.306886	17876.9	12141.4	17820.6	12141.4	1.46776	361.8	317.05	282.07	317.05	0.88967	17161.4	6123.4	17081	6123.4	2.78946	3938.93	1208.7	3857.86	1208.7	3.19174
77.72	-17.85	87.1	-12.75	60.3	21.25	105.19	10.2	80.4	16.15	77.72	7.65	31788.2	19190.5	31733.3	19190.5	1.65359	7406.18	4550.9	7349.9	4551.75	1.61474	7386.08	6245.8	7329.8	6245.8	1.17356	35804.1	6031.6	35724.4	6031.6	5.92287	572.18	240.55	491.78	240.55	2.0444	16593.2	9133.25	16512.1	9133.25	1.80791
37.52	7.65	19.43	-5.95	24.79	16.15	54.94	3.4	42.88	-11.05	24.12	-1.7	781.22	930.75	726.28	930.75	0.780317	5053.81	5102.55	4997.53	5103.4	0.979255	11551.5	13073.9	11495.2	13073.9	0.879249	13249.2	6989.55	13169.5	6989.55	1.88417	3042.47	2140.3	2962.07	2140.3	1.38395	26355.1	15668.1	26274	15668.1	1.67691
54.94	20.4	58.96	-2.55	5.36	-11.05	40.87	8.5	98.49	17.85	39.53	-15.3	24246.6	12117.6	24191.7	12117.6	1.99641	16963.7	6849.3	16907.4	6850.15	2.46818	427.46	370.6	371.18	370.6	1.00157	30703.4	6711.6	30623.7	6711.6	4.5628	554.76	162.35	474.36	162.35	2.92184	25624.8	6465.1	25543.7	6465.1	3.95102
54.27	19.55	45.56	17	40.87	-17	104.52	21.25	81.07	-28.05	79.06	-22.95	20416.2	13280.4	20361.3	13280.4	1.53318	2395.92	3675.4	2339.64	3676.25	0.63642	20473.9	13615.3	20417.6	13615.3	1.49961	5710.41	5049.85	5630.68	5049.85	1.11502	795.96	343.4	715.56	343.4	2.08375	14027.8	7453.65	13946.7	7453.65	1.87113
64.99	-5.1	60.97	12.75	10.05	5.95	38.86	22.1	73.7	28.05	78.39	-19.55	1646.86	2014.5	1591.92	2014.5	0.790231	1400.3	1479	1344.02	1479.85	0.908214	2442.82	2188.75	2386.54	2188.75	1.09037	10420.5	3643.1	10340.8	3643.1	2.83845	242.54	221.85	162.14	221.85	0.730854	194.3	362.95	113.23	362.95	0.311971
44.89	-3.4	38.86	32.3	44.89	22.95	132.66	11.05	60.3	-8.5	69.01	8.5	2036.8	1706.8	1981.86	1706.8	1.16116	3875.95	2840.7	3819.67	2841.55	1.34422	40860.6	14888.6	40804.3	14888.6	2.74064	5845.08	2821.15	5765.35	2821.15	2.04362	1851.88	1541.9	1771.48	1541.9	1.14889	41.54	695.3	-39.53	695.3	-0.0568532
54.27	-11.9	37.52	11.05	75.04	23.8	92.46	-17	85.09	11.05	72.36	-30.6	5926.15	7927.1	5871.21	7927.1	0.74065	24081.1	13645.9	24024.8	13646.8	1.76048	124.62	131.75	68.34	131.75	0.51871	13140	4743.85	13060.3	4743.85	2.7531	19093	9540.4	19012.6	9540.4	1.99285	10288.5	5879.45	10207.4	5879.45	1.73612
42.21	0.85	56.95	-3.4	45.56	28.9	141.37	-17.85	83.08	-22.95	131.99	25.5	503.84	393.55	448.9	393.55	1.14064	23688.5	22895.6	23632.2	22896.4	1.03213	14995.3	12940.4	14939	12940.4	1.15445	20130.2	22211.4	20050.5	22211.4	0.902711	15974.8	2447.15	15894.4	2447.15	6.49507	25964.5	5802.95	25883.4	5802.95	4.46039
55.61	6.8	57.62	-31.45	31.49	24.65	63.65	21.25	127.97	-17.85	62.31	-17	715.56	1113.5	660.62	1113.5	0.593282	1477.35	1994.1	1421.07	1994.95	0.712334	34273.9	22884.6	34217.6	22884.6	1.49522	18012.3	10671.8	17932.6	10671.8	1.68037	16982.5	9356.8	16902.1	9356.8	1.8064	54.94	278.8	-26.13	278.8	-0.0937231
23.45	-12.75	39.53	-10.2	52.26	26.35	116.58	17.85	121.94	3.4	44.89	9.35	5362.68	2200.65	5307.74	2200.65	2.4119	16649.5	11083.2	16593.2	11084.1	1.49704	60585.4	16538.5	60529.1	16538.5	3.65989	767.15	145.35	687.42	145.35	4.72941	12829.2	7430.7	12748.8	7430.7	1.71569	5806.89	1455.2	5725.82	1455.2	3.93473
42.88	-11.05	64.99	20.4	226.46	39.95	42.21	15.3	75.04	-6.8	58.96	-5.95	8177.35	13239.6	8122.41	13239.6	0.613494	4247.13	3951.65	4190.85	3952.5	1.0603	6563.32	4306.95	6507.04	4306.95	1.51082	18658.2	5372	18578.5	5372	3.45839	9802.1	2516	9721.7	2516	3.86395	57467.9	9480.05	57386.8	9480.05	6.05343
43.55	-11.05	30.82	-42.5	60.3	17.85	67.67	-5.1	99.16	17	104.52	-17.85	27187.3	12024.1	27132.4	12024.1	2.2565	25995.3	29474.6	25939	29475.4	0.880021	252.59	280.5	196.31	280.5	0.699857	1897.44	855.95	1817.71	855.95	2.12362	23504.9	6500.8	23424.5	6500.8	3.60333	1122.25	539.75	1041.18	539.75	1.929
89.11	-13.6	53.6	-2.55	57.62	22.1	65.66	-1.7	71.69	28.05	123.28	-16.15	2839.46	2877.25	2784.52	2877.25	0.967771	15761.8	7547.15	15705.5	7548	2.08075	12625.5	5379.65	12569.2	5379.65	2.33644	228.47	231.2	148.74	231.2	0.643339	15699.4	5995.05	15619	5995.05	2.60532	414.06	514.25	332.99	514.25	0.647526
76.38	-0.85	77.72	-13.6	197.65	56.1	101.17	13.6	41.54	-22.1	62.31	-5.95	11830.2	8990.45	11775.3	8990.45	1.30975	2468.28	5783.4	2412	5784.25	0.416994	22236	7673.8	22179.7	7673.8	2.89032	16075.3	6054.55	15995.6	6054.55	2.64191	18244.8	10680.2	18164.4	10680.2	1.70075	27884.7	10976.9	27803.6	10976.9	2.53292
5.36	24.65	44.22	23.8	87.1	28.9	103.18	-15.3	100.5	-6.8	46.9	8.5	2432.1	4034.95	2377.16	4034.95	0.589142	21438	15741.2	21381.7	15742.1	1.35826	1270.99	1348.1	1214.71	1348.1	0.901053	19482.3	9135.8	19402.6	9135.8	2.1238	61589.1	14225.6	61508.7	14225.6	4.3238	15262.6	4288.25	15181.5	4288.25	3.54026
85.09	-0.85	38.19	10.2	74.37	-11.9	67.67	-14.45	129.31	11.9	58.96	20.4	615.06	1387.2	560.12	1387.2	0.403777	5232.03	3819.9	5175.75	3820.75	1.35464	152.76	156.4	96.48	156.4	0.61688	24361.2	13594.9	24281.5	13594.9	1.78607	26074.4	4936.8	25994	4936.8	5.26535	27628.8	8185.5	27547.7	8185.5	3.36543
33.5	24.65	38.86	-1.7	62.98	26.35	108.54	-4.25	44.22	-20.4	83.08	-11.05	2163.43	4442.95	2108.49	4442.95	0.47457	12463.3	12120.2	12407	12121.1	1.02359	6387.11	3720.45	6330.83	3720.45	1.70163	29344	6409.85	29264.3	6409.85	4.56552	17182.8	5998.45	17102.4	5998.45	2.85114	9172.97	5235.15	9091.9	5235.15	1.7367
-9.38	4.25	-6.7	-10.2	71.69	-5.95	48.24	-13.6	51.59	-5.1	65.66	-11.9	2868.27	4320.55	2813.33	4320.55	0.651151	1905.48	2216.8	1849.2	2217.65	0.833856	7536.83	13891.6	7480.55	13891.6	0.538494	1885.38	303.45	1805.65	303.45	5.9504	8340.16	1914.2	8259.76	1914.2	4.31499	22064.4	6073.25	21983.3	6073.25	3.6197
101.17	0.85	20.77	-11.9	75.04	-16.15	169.51	-6.8	103.85	-0.85	65.66	4.25	27326	16394.8	27271.1	16394.8	1.6634	18320.5	19743	18264.2	19743.8	0.925059	36262.4	13634.9	36206.1	13634.9	2.6554	611.04	392.7	531.31	392.7	1.35297	19407.9	7171.45	19327.5	7171.45	2.69506	1760.76	997.9	1679.69	997.9	1.68322
18.09	5.95	34.17	-7.65	98.49	-20.4	40.2	-22.1	64.32	15.3	60.97	-23.8	4679.95	4546.65	4625.01	4546.65	1.01723	21880.2	14459.4	21823.9	14460.2	1.50924	12181.3	11716.4	12125	11716.4	1.03488	13310.9	3240.2	13231.2	3240.2	4.08344	745.04	662.15	664.64	662.15	1.00376	19656.5	7668.7	19575.4	7668.7	2.55264
44.89	28.9	44.89	2.55	89.11	-34	77.72	5.95	105.86	8.5	86.43	3.4	6061.49	15798.1	6006.55	15798.1	0.380207	2329.59	4755.75	2273.31	4756.6	0.477928	27839.8	10804.4	27783.5	10804.4	2.5715	28532	5629.55	28452.3	5629.55	5.05409	17180.1	452.2	17099.7	452.2	37.8145	7131.48	3014.1	7050.41	3014.1	2.33914
70.35	38.25	115.91	-5.95	93.8	-28.05	92.46	-7.65	55.61	-11.9	96.48	-22.95	2504.46	4527.1	2449.52	4527.1	0.541079	16538.3	8789.85	16482	8790.7	1.87494	3118.18	2844.95	3061.9	2844.95	1.07626	23634.9	9726.55	23555.2	9726.55	2.42174	1340	762.45	1259.6	762.45	1.65204	9.38	113.05	-71.69	113.05	-0.634144
84.42	18.7	18.76	-0.85	41.54	0	138.02	0.85	-4.02	-6.8	54.27	14.45	4711.44	3830.95	4656.5	3830.95	1.21549	24856.3	16542.7	24800	16543.5	1.49907	17166.1	7665.3	17109.8	7665.3	2.23211	50304.3	11766.6	50224.6	11766.6	4.2684	10143.1	6497.4	10062.7	6497.4	1.54873	12648.3	3566.6	12567.2	3566.6	3.52359
69.01	2.55	48.24	2.55	35.51	0	52.26	-0.85	6.7	-17.85	91.12	16.15	6909.71	6987	6854.77	6987	0.981075	2245.17	5200.3	2188.89	5201.15	0.420847	2414.01	4352	2357.73	4352	0.541758	4756.33	1116.05	4676.6	1116.05	4.19031	23456	5581.95	23375.6	5581.95	4.18771	16643.5	4306.95	16562.4	4306.95	3.84551
49.58	16.15	65.66	24.65	50.92	-5.1	57.62	-8.5	5.36	-4.25	53.6	-12.75	586.25	595	531.31	595	0.892958	11569.6	11304.2	11513.3	11305.1	1.01842	619.75	669.8	563.47	669.8	0.841251	13551.4	10029.2	13471.7	10029.2	1.34324	22666.1	15025.5	22585.7	15025.5	1.50316	9052.37	3758.7	8971.3	3758.7	2.38681
12.73	5.95	44.89	11.05	62.31	18.7	151.42	-10.2	64.99	-9.35	44.22	-13.6	2771.12	3272.5	2716.18	3272.5	0.830002	3251.51	4323.95	3195.23	4324.8	0.738816	5096.02	7878.65	5039.74	7878.65	0.639671	22981.7	11401.9	22902	11401.9	2.00861	8416.54	4671.6	8336.14	4671.6	1.78443	5591.15	3544.5	5510.08	3544.5	1.55454
55.61	19.55	95.14	-17	48.24	-5.1	113.23	8.5	86.43	6.8	182.24	0.85	9372.63	8284.1	9317.69	8284.1	1.12477	2377.16	5641.45	2320.88	5642.3	0.411336	724.94	364.65	668.66	364.65	1.8337	61022.3	13794.7	60942.6	13794.7	4.41782	28866.3	5457.85	28785.9	5457.85	5.27422	2191.57	1870	2110.5	1870	1.12861
68.34	-30.6	58.96	5.1	54.94	11.9	73.03	-8.5	67.67	6.8	86.43	7.65	1665.62	2298.4	1610.68	2298.4	0.700783	958.1	895.05	901.82	895.9	1.00661	1629.44	2419.1	1573.16	2419.1	0.650308	7089.27	3394.05	7009.54	3394.05	2.06524	23023.2	6185.45	22942.8	6185.45	3.70916	256.61	143.65	175.54	143.65	1.222
42.21	9.35	93.13	-16.15	64.99	12.75	98.49	-17.85	175.54	12.75	65.66	6.8	3073.29	3614.2	3018.35	3614.2	0.835136	11891.2	11307.6	11834.9	11308.5	1.04656	285.42	512.55	229.14	512.55	0.447059	1010.36	674.9	930.63	674.9	1.37892	10825.2	4841.6	10744.8	4841.6	2.21927	1572.49	589.05	1491.42	589.05	2.53191
40.87	11.9	42.88	-13.6	50.25	5.1	75.04	-8.5	64.99	-5.1	45.56	0.85	4313.46	6244.95	4258.52	6244.95	0.681914	6859.46	8058.85	6803.18	8059.7	0.844098	33859.1	16461.1	33802.8	16461.1	2.0535	12624.1	2590.8	12544.4	2590.8	4.84189	28346.4	10942.9	28266	10942.9	2.58304	15081	7073.7	14999.9	7073.7	2.12052
116.58	17.85	100.5	23.8	49.58	16.15	105.19	14.45	101.84	-11.05	96.48	25.5	14529	12699.9	14474.1	12699.9	1.1397	47533.2	17703	47476.9	17703.8	2.68173	18333.9	12891.1	18277.6	12891.1	1.41785	4383.14	1229.1	4303.41	1229.1	3.50127	2074.99	878.05	1994.59	878.05	2.27161	17543.3	4063	17462.2	4063	4.29787
71.69	14.45	12.73	5.95	26.13	11.05	101.17	1.7	75.04	0	229.14	2.55	2627.74	5736.65	2572.8	5736.65	0.448485	20065.8	16817.2	20009.5	16818	1.18976	8480.19	10049.5	8423.91	10049.5	0.838242	730.97	583.1	651.24	583.1	1.11686	9323.05	1509.6	9242.65	1509.6	6.12258	10153.2	4155.65	10072.1	4155.65	2.42372
34.84	-15.3	65.66	-14.45	113.9	17	97.15	1.7	97.82	-28.9	49.58	-3.4	1402.98	601.8	1348.04	601.8	2.24001	1949.03	2805.85	1892.75	2806.7	0.674368	7299.65	14466.2	7243.37	14466.2	0.50071	14368.8	3964.4	14289.1	3964.4	3.60435	4866.88	2483.7	4786.48	2483.7	1.92716	46818.3	7553.95	46737.2	7553.95	6.18712
86.43	-6.8	3.35	-17.85	36.85	-10.2	70.35	-1.7	82.41	-1.7	67.67	23.8	13975.5	15324.7	13920.6	15324.7	0.908374	1570.48	2012.8	1514.2	2013.65	0.751968	23690.5	20046.4	23634.2	20046.4	1.17898	28355.7	7182.5	28276	7182.5	3.93679	4868.22	2294.15	4787.82	2294.15	2.08697	10132.4	3924.45	10051.3	3924.45	2.56121
106.53	-9.35	24.79	13.6	121.27	-21.25	83.75	5.95	138.69	15.3	73.03	-5.95	10728	6443	10673.1	6443	1.65654	687.42	102.85	631.14	103.7	6.08621	6929.81	5861.6	6873.53	5861.6	1.17264	44163.1	14348	44083.4	14348	3.07244	12258.3	5060.9	12177.9	5060.9	2.40627	28.14	108.8	-52.93	108.8	-0.486489
67.67	-13.6	37.52	0	52.93	-23.8	79.73	-29.75	65.66	2.55	80.4	-5.95	24558.2	37076.2	24503.3	37076.2	0.660889	23576	9293.05	23519.7	9293.9	2.53066	8414.53	6207.55	8358.25	6207.55	1.34647	6322.12	133.45	6242.39	133.45	46.777	26246.6	4727.7	26166.2	4727.7	5.53466	-2.01	128.35	-83.08	128.35	-0.647293
5.36	-4.25	32.16	-36.55	34.84	-29.75	131.32	10.2	195.64	26.35	188.27	-8.5	2340.31	2300.95	2285.37	2300.95	0.993229	685.41	1242.7	629.13	1243.55	0.505915	1762.77	2414.85	1706.49	2414.85	0.706665	27667.7	10313	27588	10313	2.67507	650.57	203.15	570.17	203.15	2.80665	28509.2	9885.5	28428.1	9885.5	2.87574
48.91	-0.85	27.47	-13.6	42.21	-11.05	132.66	10.2	166.83	22.1	73.03	4.25	8245.02	7780.05	8190.08	7780.05	1.0527	15919.9	7825.95	15863.6	7826.8	2.02683	810.03	1484.1	753.75	1484.1	0.507884	9367.27	3364.3	9287.54	3364.3	2.76062	31157.7	18192.6	31077.3	18192.6	1.70824	9392.06	6314.65	9310.99	6314.65	1.47451
105.19	5.1	66.33	-7.65	30.82	-7.65	109.21	12.75	60.97	0.85	24.79	-5.95	1603.31	4754.05	1548.37	4754.05	0.325695	136.68	689.35	80.4	690.2	0.116488	29049.9	30736.9	28993.6	30736.9	0.943284	6939.19	4481.2	6859.46	4481.2	1.53072	35922.1	16705.9	35841.7	16705.9	2.14545	19539.9	7871	19458.8	7871	2.47222
13.4	16.15	69.01	11.05	115.91	-8.5	71.02	5.95	64.32	7.65	100.5	11.05	800.65	1098.2	745.71	1098.2	0.679029	40129	31022.5	40072.7	31023.3	1.2917	4231.72	5375.4	4175.44	5375.4	0.776768	18069.2	10523.9	17989.5	10523.9	1.70939	17852.2	8172.75	17771.8	8172.75	2.17452	9690.88	4907.05	9609.81	4907.05	1.95837
18.09	-3.4	85.09	32.3	89.78	7.65	53.6	10.2	142.04	11.9	45.56	18.7	5803.54	3037.9	5748.6	3037.9	1.89229	1125.6	1616.7	1069.32	1617.55	0.661074	180.9	330.65	124.62	330.65	0.376894	19976.7	3875.15	19897	3875.15	5.1345	920.58	970.7	840.18	970.7	0.86554	25018.5	9349.15	24937.4	9349.15	2.66735
44.22	26.35	21.44	9.35	79.06	5.1	93.13	0.85	103.18	36.55	105.19	-11.9	1312.53	2601.85	1257.59	2601.85	0.483345	1478.69	2102.9	1422.41	2103.75	0.676131	16170.5	13806.6	16114.2	13806.6	1.16714	176.21	194.65	96.48	194.65	0.495659	5648.77	2106.3	5568.37	2106.3	2.64367	247.9	197.2	166.83	197.2	0.845994
43.55	-7.65	19.43	5.95	56.28	-20.4	142.71	10.2	63.65	0	64.99	-23.8	1088.75	1745.05	1033.81	1745.05	0.592424	6769.68	5825.05	6713.4	5825.9	1.15234	1049.22	1490.05	992.94	1490.05	0.66638	850.23	466.65	770.5	466.65	1.65113	9666.09	5355.85	9585.69	5355.85	1.78976	3493.38	908.65	3412.31	908.65	3.75536
52.26	-7.65	14.07	-11.05	292.79	10.2	154.1	12.75	80.4	-4.25	64.32	-1.7	6482.92	7504.65	6427.98	7504.65	0.856533	11223.8	11302.5	11167.5	11303.4	0.987983	2291.4	5533.5	2235.12	5533.5	0.403925	8393.76	3559.8	8314.03	3559.8	2.33553	26411.4	8115.8	26331	8115.8	3.24441	1859.25	532.95	1778.18	532.95	3.33649
56.28	-7.65	44.22	12.75	48.91	2.55	70.35	15.3	75.71	-11.9	98.49	-31.45	7997.79	13687.6	7942.85	13687.6	0.580295	8894.25	9147.7	8837.97	9148.55	0.966051	11700.9	9152.8	11644.6	9152.8	1.27225	9443.65	1116.9	9363.92	1116.9	8.38385	10685.8	5153.55	10605.4	5153.55	2.05788	14793.6	4851.8	14712.5	4851.8	3.03239
40.87	-5.95	72.36	-10.2	58.96	0	52.93	4.25	201.67	-19.55	81.07	3.4	20546.9	8469.4	20492	8469.4	2.41953	5142.25	7688.25	5085.97	7689.1	0.661452	757.77	535.5	701.49	535.5	1.30997	38036.6	12749.2	37956.9	12749.2	2.9772	8689.9	4063.85	8609.5	4063.85	2.11856	7933.47	6445.55	7852.4	6445.55	1.21827
105.19	19.55	71.02	-11.05	98.49	12.75	24.12	4.25	79.06	-22.95	58.29	-11.05	4584.14	3286.1	4529.2	3286.1	1.37829	1409.68	2965.65	1353.4	2966.5	0.456228	11396	6586.65	11339.7	6586.65	1.72162	4998.2	927.35	4918.47	927.35	5.30379	38225.5	10700.7	38145.1	10700.7	3.56473	34174	12598.7	34092.9	12598.7	2.70607
37.52	43.35	42.88	-9.35	129.98	-8.5	85.09	-7.65	69.01	25.5	50.92	12.75	2674.64	4052.8	2619.7	4052.8	0.646393	23007.1	10181.3	22950.8	10182.1	2.25402	1849.87	3243.6	1793.59	3243.6	0.552963	5571.72	3831.8	5491.99	3831.8	1.43327	3809.62	2923.15	3729.22	2923.15	1.27575	15639.1	4932.55	15558	4932.55	3.15416
63.65	3.4	43.55	-5.95	38.19	7.65	44.22	15.3	100.5	18.7	136.01	23.8	14507.5	5918.55	14452.6	5918.55	2.44191	8919.71	4885.8	8863.43	4886.65	1.8138	7336.5	6320.6	7280.22	6320.6	1.15182	2493.74	2629.05	2414.01	2629.05	0.918206	23800.4	2501.55	23720	2501.55	9.48212	582.23	918.85	501.16	918.85	0.545421
54.94	-8.5	90.45	-8.5	48.91	-1.7	69.01	9.35	70.35	0.85	62.98	29.75	827.45	1441.6	772.51	1441.6	0.53587	8271.15	4918.95	8214.87	4919.8	1.66976	4403.91	12426.2	4347.63	12426.2	0.349876	48357.9	10009.6	48278.2	10009.6	4.82319	4264.55	1590.35	4184.15	1590.35	2.63096	5795.5	3488.4	5714.43	3488.4	1.63812
37.52	14.45	140.03	-8.5	25.46	15.3	117.92	11.05	81.07	-8.5	119.26	7.65	43931.2	20108.5	43876.3	20108.5	2.18198	3810.29	5512.25	3754.01	5513.1	0.680925	21302	8913.1	21245.7	8913.1	2.38365	239.19	102.85	159.46	102.85	1.55041	5219.97	3652.45	5139.57	3652.45	1.40716	13817.4	8670.85	13736.3	8670.85	1.5842
39.53	-16.15	48.91	-10.2	45.56	-13.6	170.85	-17.85	147.4	32.3	106.53	-3.4	16498.1	7116.2	16443.2	7116.2	2.31067	10511.6	10552.8	10455.3	10553.6	0.990683	2312.17	3590.4	2255.89	3590.4	0.628312	17810.6	6244.1	17730.9	6244.1	2.83962	15647.2	7344.85	15566.8	7344.85	2.11942	7329.13	813.45	7248.06	813.45	8.91027
68.34	11.9	-10.05	-36.55	67.67	-4.25	46.23	-6.8	153.43	27.2	98.49	0.85	18004.2	14849.5	17949.3	14849.5	1.20875	577.54	555.05	521.26	555.9	0.937687	2050.87	7757.1	1994.59	7757.1	0.257131	2438.13	1755.25	2358.4	1755.25	1.34363	157.45	176.8	77.05	176.8	0.435803	7323.1	4663.95	7242.03	4663.95	1.55277
28.81	-2.55	78.39	-19.55	74.37	-1.7	99.16	20.4	127.97	7.65	71.69	-17.85	11074.4	12917.5	11019.5	12917.5	0.853064	10626.2	9412.9	10569.9	9413.75	1.12282	61183.7	42293.5	61127.4	42293.5	1.44531	20404.8	3874.3	20325.1	3874.3	5.24613	17163.4	7008.25	17083	7008.25	2.43756	1965.11	894.2	1884.04	894.2	2.10696
60.3	-11.9	82.41	18.7	37.52	-7.65	113.9	5.1	146.06	2.55	32.83	-20.4	5119.47	10319	5064.53	10319	0.490797	13491.1	19898.5	13434.8	19899.3	0.675139	519.92	620.5	463.64	620.5	0.747204	19316.1	8795.8	19236.4	8795.8	2.18699	392.62	170	312.22	170	1.83659	18757.3	6922.4	18676.2	6922.4	2.69794
64.32	0.85	40.87	19.55	53.6	-4.25	113.9	-30.6	111.22	-7.65	85.76	-8.5	19468.9	12286.8	19414	12286.8	1.58007	4945.94	7040.55	4889.66	7041.4	0.694416	3606.61	3832.65	3550.33	3832.65	0.926338	6072.21	3139.05	5992.48	3139.05	1.90901	17182.2	9123.05	17101.8	9123.05	1.87457	186.93	170.85	105.86	170.85	0.619608
39.53	4.25	71.02	12.75	31.49	-5.95	58.96	-22.1	64.99	5.1	59.63	-38.25	11057.7	9625.4	11002.8	9625.4	1.1431	121.27	130.05	64.99	130.9	0.496486	2249.86	2083.35	2193.58	2083.35	1.05291	33208.6	9750.35	33128.9	9750.35	3.39771	30030.7	9815.8	29950.3	9815.8	3.05123	42849.2	8268.8	42768.1	8268.8	5.17223
148.74	1.7	118.59	9.35	10.05	0	54.27	9.35	230.48	13.6	65.66	8.5	6700	9465.6	6645.06	9465.6	0.702022	3144.31	3930.4	3088.03	3931.25	0.785508	2466.27	5674.6	2409.99	5674.6	0.424698	24130.7	4046.85	24051	4046.85	5.94313	42443.2	17432.7	42362.8	17432.7	2.43008	3089.37	1348.95	3008.3	1348.95	2.2301
73.03	13.6	95.14	-13.6	34.84	-12.75	48.91	39.95	132.66	11.9	60.3	-2.55	34574.7	10699	34519.8	10699	3.22645	17448.1	8416.7	17391.8	8417.55	2.06614	2830.08	4691.15	2773.8	4691.15	0.591284	28011.4	8908	27931.7	8908	3.13557	7408.19	3631.2	7327.79	3631.2	2.01801	3333.92	2177.7	3252.85	2177.7	1.49371
51.59	-5.95	19.43	-6.8	27.47	-16.15	75.04	-2.55	130.65	4.25	144.72	-22.95	93586.9	20283.6	93532	20283.6	4.61121	25618.8	11206.4	25562.5	11207.2	2.28089	1084.73	2387.65	1028.45	2387.65	0.430737	397.98	481.1	318.25	481.1	0.661505	22313	6581.55	22232.6	6581.55	3.37802	39884.4	11750.4	39803.3	11750.4	3.3874
50.25	8.5	93.13	-1.7	116.58	-36.55	44.89	3.4	160.8	-21.25	70.35	7.65	67477.7	19280.6	67422.8	19280.6	3.49692	3640.78	4148	3584.5	4148.85	0.863974	3353.35	4120.8	3297.07	4120.8	0.800104	12089.5	3649.05	12009.8	3649.05	3.2912	6075.56	4766.8	5995.16	4766.8	1.25769	15103.8	6221.15	15022.7	6221.15	2.41478
18.09	24.65	105.19	-20.4	73.7	6.8	52.26	2.55	60.3	5.1	53.6	-3.4	16419.7	18278.4	16364.8	18278.4	0.895306	28696.8	13902.6	28640.5	13903.5	2.05996	7043.04	7489.35	6986.76	7489.35	0.932893	2229.76	885.7	2150.03	885.7	2.42749	15514.5	8522.1	15434.1	8522.1	1.81107	15272.7	2571.25	15191.6	2571.25	5.90827
79.73	-30.6	25.46	-34	40.2	-7.65	49.58	-23.8	88.44	-7.65	89.11	-4.25	1070.66	1758.65	1015.72	1758.65	0.577557	7732.47	4625.7	7676.19	4626.55	1.65916	18317.8	26968.8	18261.5	26968.8	0.677135	20256.8	5570.9	20177.1	5570.9	3.62187	346.39	175.1	265.99	175.1	1.51907	10670.4	1533.4	10589.3	1533.4	6.90578
34.84	-5.95	36.18	-11.9	73.03	4.25	67.67	-4.25	58.29	17	62.98	14.45	960.78	3629.5	905.84	3629.5	0.249577	6298.67	6064.75	6242.39	6065.6	1.02915	5301.71	3859.85	5245.43	3859.85	1.35897	8338.15	2327.3	8258.42	2327.3	3.5485	1849.87	659.6	1769.47	659.6	2.68264	498.48	195.5	417.41	195.5	2.13509
75.04	-6.8	68.34	11.05	74.37	0.85	53.6	-5.1	85.76	-10.2	138.69	-3.4	4384.48	8043.55	4329.54	8043.55	0.538262	26504.5	8134.5	26448.2	8135.35	3.25102	498.48	498.1	442.2	498.1	0.887774	17684.7	7958.55	17605	7958.55	2.21208	1532.29	903.55	1451.89	903.55	1.60687	29997.2	7252.2	29916.1	7252.2	4.12511
46.9	14.45	136.68	10.2	24.79	-7.65	87.1	7.65	56.95	14.45	25.46	-29.75	44979.1	41487.7	44924.2	41487.7	1.08283	414.73	551.65	358.45	552.5	0.648778	1174.51	1685.55	1118.23	1685.55	0.663421	728.96	400.35	649.23	400.35	1.62166	16616.7	5792.75	16536.3	5792.75	2.85465	13178.2	10732.1	13097.1	10732.1	1.22037
62.31	7.65	100.5	17	48.91	-12.75	86.43	-21.25	105.86	3.4	56.95	-19.55	17395.9	8367.4	17341	8367.4	2.07244	3474.62	9222.5	3418.34	9223.35	0.370618	12058	14609.8	12001.7	14609.8	0.821484	11491.8	2776.1	11412.1	2776.1	4.11083	19348.3	6125.95	19267.9	6125.95	3.14529	26648.6	5587.05	26567.5	5587.05	4.7552
24.79	-8.5	110.55	-5.95	124.62	-7.65	105.86	23.8	72.36	1.7	93.13	-10.2	11376.6	11851.6	11321.7	11851.6	0.955285	73276.6	21300.2	73220.3	21301	3.4374	4803.23	5425.55	4746.95	5425.55	0.874925	3559.71	789.65	3479.98	789.65	4.40699	3921.51	2105.45	3841.11	2105.45	1.82437	217.75	244.8	136.68	244.8	0.558333
14.07	-2.55	40.87	-1.7	30.82	-5.1	54.94	5.95	175.54	6.8	96.48	-11.05	8899.61	4702.2	8844.67	4702.2	1.88096	373.86	853.4	317.58	854.25	0.371765	1526.93	924.8	1470.65	924.8	1.59024	16237.5	5154.4	16157.8	5154.4	3.13475	670	557.6	589.6	557.6	1.05739	12182.6	3431.45	12101.5	3431.45	3.52665
71.02	0	74.37	-17.85	13.4	-0.85	176.21	13.6	118.59	26.35	53.6	-8.5	10480.8	11640.8	10425.9	11640.8	0.895631	7345.21	4845.85	7288.93	4846.7	1.5039	2395.92	2609.5	2339.64	2609.5	0.896586	24680.8	14816.4	24601.1	14816.4	1.66039	2035.46	591.6	1955.06	591.6	3.3047	55313.2	10085.2	55232.1	10085.2	5.47655
63.65	-9.35	103.18	-7.65	35.51	-7.65	106.53	-14.45	62.31	11.05	85.76	-5.1	11635.2	18201.9	11580.3	18201.9	0.636212	24422.8	12619.1	24366.5	12620	1.93079	5129.52	6797.45	5073.24	6797.45	0.746345	39690.8	11946.8	39611.1	11946.8	3.31562	26428.8	15668.1	26348.4	15668.1	1.68166	2003.3	1326	1922.23	1326	1.44965
36.85	14.45	78.39	10.2	45.56	-27.2	98.49	13.6	100.5	0.85	83.75	17	24875.1	16920.1	24820.2	16920.1	1.4669	10519	8376.75	10462.7	8377.6	1.24889	2370.46	3663.5	2314.18	3663.5	0.631686	5593.83	2862.8	5514.1	2862.8	1.92612	25228.9	7469.8	25148.5	7469.8	3.36669	43582.2	12790.8	43501.1	12790.8	3.40097
57.62	-5.1	77.05	13.6	74.37	1.7	71.02	-27.2	81.07	20.4	20.77	3.4	19919.8	15906.1	19864.9	15906.1	1.24888	20443.7	10869.8	20387.4	10870.6	1.87546	8055.41	5630.4	7999.13	5630.4	1.4207	28614.4	3439.1	28534.7	3439.1	8.29713	27142.4	8070.75	27062	8070.75	3.3531	19417.3	6186.3	19336.2	6186.3	3.12565
44.22	0	28.14	6.8	75.71	7.65	44.89	36.55	111.22	3.4	93.8	-20.4	7545.54	8647.9	7490.6	8647.9	0.866176	28767.8	21199	28711.5	21199.8	1.35433	30065.6	17492.2	30009.3	17492.2	1.71558	18380.1	8284.95	18300.4	8284.95	2.20887	14506.2	1952.45	14425.8	1952.45	7.38856	37804.1	9194.45	37723	9194.45	4.1028
87.1	7.65	94.47	2.55	50.92	18.7	42.88	7.65	99.16	13.6	123.95	15.3	26523.3	10194.9	26468.4	10194.9	2.59624	117.25	141.1	60.97	141.95	0.429517	561.46	199.75	505.18	199.75	2.52906	48792.8	6758.35	48713.1	6758.35	7.20783	255.94	263.5	175.54	263.5	0.666186	2255.22	1194.25	2174.15	1194.25	1.82051
74.37	5.95	100.5	-17.85	110.55	6.8	58.96	26.35	99.16	34.85	77.05	-6.8	8776.33	8177	8721.39	8177	1.06658	690.77	1495.15	634.49	1496	0.424124	5023.66	3892.15	4967.38	3892.15	1.27626	6304.7	1248.65	6224.97	1248.65	4.98536	23704.6	7990.85	23624.2	7990.85	2.95641	42432.4	6739.65	42351.3	6739.65	6.28391
40.2	16.15	49.58	19.55	46.23	11.9	38.86	-25.5	72.36	4.25	38.19	2.55	7780.04	7361.85	7725.1	7361.85	1.04934	7270.17	7456.2	7213.89	7457.05	0.967392	120.6	115.6	64.32	115.6	0.556401	12277.8	6212.65	12198.1	6212.65	1.96342	5309.08	1970.3	5228.68	1970.3	2.65375	25025.2	6103	24944.1	6103	4.08719
13.4	10.2	90.45	28.05	14.74	11.9	62.98	-22.95	117.92	-2.55	3.35	-5.95	2644.49	3618.45	2589.55	3618.45	0.715652	4265.89	6403.9	4209.61	6404.75	0.657264	13708.9	13300	13652.6	13300	1.02651	26595	9514.05	26515.3	9514.05	2.78696	16182.5	4380.9	16102.1	4380.9	3.67552	18924.2	6571.35	18843.1	6571.35	2.86747
45.56	6.8	65.66	21.25	79.73	22.1	69.01	-0.85	78.39	-0.85	73.7	-18.7	2828.74	4369.85	2773.8	4369.85	0.634759	884.4	1644.75	828.12	1645.6	0.503233	3463.9	1590.35	3407.62	1590.35	2.14269	3879.97	3126.3	3800.24	3126.3	1.21557	46282.3	10584.2	46201.9	10584.2	4.36518	438.85	350.2	357.78	350.2	1.02164
73.03	5.1	60.97	17.85	67.67	17	136.68	-40.8	117.92	-13.6	61.64	21.25	6443.39	6969.15	6388.45	6969.15	0.916676	1472.66	2528.75	1416.38	2529.6	0.559923	2872.96	2193.85	2816.68	2193.85	1.2839	11100.6	2674.1	11020.9	2674.1	4.12134	37614.5	9341.5	37534.1	9341.5	4.01799	6350.93	1159.4	6269.86	1159.4	5.40785
64.32	-18.7	8.04	-0.85	76.38	8.5	52.26	-15.3	164.15	-22.1	119.26	40.8	2881	2533.85	2826.06	2533.85	1.11532	6160.65	5397.5	6104.37	5398.35	1.13078	4073.6	5359.25	4017.32	5359.25	0.749605	7305.68	1232.5	7225.95	1232.5	5.86284	47986.1	7841.25	47905.7	7841.25	6.10945	10000.4	2304.35	9919.33	2304.35	4.30461
38.19	24.65	31.49	-9.35	49.58	-2.55	90.45	-39.95	144.72	-29.75	66.33	-4.25	14945.7	27079.3	14890.8	27079.3	0.549895	2617.02	3193.45	2560.74	3194.3	0.801659	12287.1	15459	12230.8	15459	0.791178	534.66	436.9	454.93	436.9	1.04127	4052.16	1810.5	3971.76	1810.5	2.19374	32117.1	5877.75	32036	5877.75	5.45039
25.46	19.55	43.55	-41.65	61.64	-1.7	105.86	-8.5	151.42	-0.85	91.12	12.75	959.44	1006.4	904.5	1006.4	0.898748	280.73	315.35	224.45	316.2	0.709836	3898.73	5190.1	3842.45	5190.1	0.740342	33974.4	18512.2	33894.7	18512.2	1.83094	3203.27	2544.9	3122.87	2544.9	1.22711	13284.1	3165.4	13203	3165.4	4.17105
34.17	-0.85	40.2	-7.65	34.84	-5.1	109.88	-8.5	56.95	22.1	54.27	13.6	2918.52	3840.3	2863.58	3840.3	0.745666	2121.89	1174.7	2065.61	1175.55	1.75714	93.8	378.25	37.52	378.25	0.0991937	28084.4	8129.4	28004.7	8129.4	3.44486	33870.5	13494.6	33790.1	13494.6	2.50397	32852.8	5910.05	32771.7	5910.05	5.54509
72.36	-3.4	32.83	-28.05	56.28	22.95	86.43	11.9	73.03	7.65	29.48	-17.85	694.79	1854.7	639.85	1854.7	0.344988	358.45	632.4	302.17	633.25	0.477173	2334.28	2179.4	2278	2179.4	1.04524	4852.14	2144.55	4772.41	2144.55	2.22537	516.57	125.8	436.17	125.8	3.46717	1458.59	838.1	1377.52	838.1	1.64362
31.49	0.85	140.03	-14.45	26.8	17	67.67	2.55	146.06	-5.95	72.36	23.8	33769.3	15810	33714.4	15810	2.13247	19500.3	15064.6	19444	15065.5	1.29064	18552.3	9212.3	18496	9212.3	2.00775	37765.2	9507.25	37685.5	9507.25	3.96387	526.62	318.75	446.22	318.75	1.39991	158.12	192.1	77.05	192.1	0.401093
82.41	-16.15	52.93	8.5	183.58	6.8	52.93	0.85	85.76	-22.95	50.92	11.9	42334.6	13661.2	42279.7	13661.2	3.09487	12244.9	10535.8	12188.6	10536.6	1.15678	10877.5	10058.9	10821.2	10058.9	1.07579	37660.7	7788.55	37581	7788.55	4.82516	5711.75	2515.15	5631.35	2515.15	2.23897	19191.5	8839.15	19110.4	8839.15	2.16202
32.83	-1.7	16.08	-28.05	43.55	15.3	119.93	24.65	68.34	-14.45	72.36	5.95	21505	14761.1	21450.1	14761.1	1.45315	1382.88	2379.15	1326.6	2380	0.557395	35828.9	29182.2	35772.6	29182.2	1.22584	9259.4	2242.3	9179.67	2242.3	4.09386	28875	5761.3	28794.6	5761.3	4.99793	20721.8	11170.7	20640.7	11170.7	1.84776
42.88	0.85	32.83	-6.8	20.1	23.8	40.87	2.55	71.69	49.3	107.87	10.2	387.93	498.95	332.99	498.95	0.667382	1349.38	5324.4	1293.1	5325.25	0.242824	31435.1	19179.4	31378.8	19179.4	1.63607	26130	17349.3	26050.3	17349.3	1.50152	469	234.6	388.6	234.6	1.65644	31238.1	4354.55	31157	4354.55	7.15505
52.26	20.4	62.31	-17	46.23	15.3	171.52	17	79.06	-17	68.34	-24.65	7262.13	7777.5	7207.19	7777.5	0.926672	965.47	1483.25	909.19	1484.1	0.61262	8793.08	7858.25	8736.8	7858.25	1.1118	77346.8	15905.2	77267.1	15905.2	4.85798	1411.02	366.35	1330.62	366.35	3.6321	13221.1	5360.95	13140	5360.95	2.45106
84.42	8.5	97.82	11.9	95.14	11.05	46.23	3.4	48.91	17	134	10.2	2501.11	4023.05	2446.17	4023.05	0.608039	251.25	3915.1	194.97	3915.95	0.0497887	389.27	573.75	332.99	573.75	0.580375	385.25	362.1	305.52	362.1	0.843745	12385.6	3423.8	12305.2	3423.8	3.59402	9741.8	2648.6	9660.73	2648.6	3.64749
60.97	-5.1	61.64	5.95	78.39	-11.9	74.37	17	59.63	-14.45	101.17	-5.95	6287.28	7254.75	6232.34	7254.75	0.85907	2048.86	3452.7	1992.58	3453.55	0.576966	5957.64	4661.4	5901.36	4661.4	1.26601	10986	3422.1	10906.3	3422.1	3.18701	407.36	277.95	326.96	277.95	1.17633	606.35	297.5	525.28	297.5	1.76565
34.17	-39.1	96.48	15.3	19.43	-1.7	61.64	2.55	115.24	-19.55	89.11	-3.4	931.3	766.7	876.36	766.7	1.14303	2255.89	2887.45	2199.61	2888.3	0.761559	4413.96	12838.4	4357.68	12838.4	0.339425	28348.4	9162.15	28268.7	9162.15	3.08538	27096.1	9038.9	27015.7	9038.9	2.98883	6482.92	2975.85	6401.85	2975.85	2.15127
22.78	-25.5	73.03	-28.05	56.95	-34	56.95	-22.95	59.63	15.3	75.71	24.65	4280.63	9570.15	4225.69	9570.15	0.441549	1047.21	1009.8	990.93	1010.65	0.980488	113.9	208.25	57.62	208.25	0.276687	6313.41	4601.05	6233.68	4601.05	1.35484	33485.3	10818.8	33404.9	10818.8	3.08767	24532.7	13794.7	24451.6	13794.7	1.77254
48.91	28.9	83.08	1.7	81.07	-15.3	97.82	13.6	52.93	-17	54.94	-1.7	1224.76	3033.65	1169.82	3033.65	0.385615	520.59	963.9	464.31	964.75	0.481275	951.4	256.7	895.12	256.7	3.48703	2687.37	1695.75	2607.64	1695.75	1.53775	14744.7	9108.6	14664.3	9108.6	1.60994	491.78	246.5	410.71	246.5	1.66617
58.29	-11.9	92.46	2.55	47.57	-11.05	83.08	-3.4	44.89	-22.1	74.37	19.55	13541.4	10118.4	13486.5	10118.4	1.33286	22244.7	8561.2	22188.4	8562.05	2.59148	100.5	283.05	44.22	283.05	0.156227	1210.02	898.45	1130.29	898.45	1.25804	15407.3	7763.9	15326.9	7763.9	1.97412	67091.8	5207.1	67010.7	5207.1	12.8691
30.82	23.8	74.37	-2.55	189.61	-5.95	67	26.35	97.82	-30.6	108.54	-29.75	1399.63	2063.8	1344.69	2063.8	0.65156	95.81	279.65	39.53	280.5	0.140927	439.52	1184.9	383.24	1184.9	0.323437	24559.5	6542.45	24479.8	6542.45	3.74168	164.82	152.15	84.42	152.15	0.554847	15651.2	8837.45	15570.1	8837.45	1.76184
88.44	-4.25	52.93	-8.5	31.49	-5.1	75.04	6.8	38.86	0.85	101.84	-33.15	19005.2	13651.9	18950.3	13651.9	1.3881	1201.31	1620.95	1145.03	1621.8	0.706024	6268.52	4715.8	6212.24	4715.8	1.31732	2689.38	1173.85	2609.65	1173.85	2.22315	36045.3	7636.4	35964.9	7636.4	4.70967	38545.1	4437	38464	4437	8.66893
35.51	6.8	93.8	1.7	8.04	16.15	74.37	-18.7	58.96	-37.4	60.97	17	17850.1	7857.4	17795.2	7857.4	2.26476	15412	10540.9	15355.7	10541.8	1.45666	7732.47	4146.3	7676.19	4146.3	1.85133	6726.8	1765.45	6647.07	1765.45	3.76509	17276.6	9687.45	17196.2	9687.45	1.7751	2281.35	1440.75	2200.28	1440.75	1.52718
58.96	11.9	34.84	-6.8	46.9	3.4	66.33	6.8	67.67	-35.7	71.69	-5.1	9495.91	6492.3	9440.97	6492.3	1.45418	1504.82	1850.45	1448.54	1851.3	0.782445	4576.77	8485.55	4520.49	8485.55	0.532728	22756.6	4309.5	22676.9	4309.5	5.26207	550.74	244.8	470.34	244.8	1.92132	4224.35	2306.05	4143.28	2306.05	1.7967
144.72	-16.15	91.79	-31.45	14.74	-18.7	162.14	-31.45	44.89	-37.4	73.7	16.15	206.36	211.65	151.42	211.65	0.715426	43342.3	12431.2	43286	12432.1	3.48181	408.7	1327.7	352.42	1327.7	0.265436	14527.6	5576	14447.9	5576	2.59108	8472.82	4440.4	8392.42	4440.4	1.89001	27438.5	9721.45	27357.4	9721.45	2.81413
86.43	-14.45	112.56	-6.8	69.01	-1.7	112.56	-6.8	103.85	-12.75	71.02	14.45	3026.39	5757.9	2971.45	5757.9	0.516065	1739.99	1305.6	1683.71	1306.45	1.28877	6493.64	5298.9	6437.36	5298.9	1.21485	2501.78	593.3	2422.05	593.3	4.08234	16965.7	4325.65	16885.3	4325.65	3.90353	12771.5	6407.3	12690.4	6407.3	1.98062
27.47	7.65	35.51	-14.45	37.52	-7.65	56.95	-9.35	79.06	-11.9	69.68	20.4	4817.3	5638.9	4762.36	5638.9	0.844555	1571.82	4497.35	1515.54	4498.2	0.336921	7464.47	10015.5	7408.19	10015.5	0.739673	996.96	402.9	917.23	402.9	2.27657	35446.4	10857.9	35366	10857.9	3.25717	48093.3	7706.1	48012.2	7706.1	6.23042
34.17	-14.45	94.47	-3.4	160.8	-1.7	90.45	-23.8	111.89	-26.35	88.44	-12.75	358.45	370.6	303.51	370.6	0.818969	15347.7	14078.6	15291.4	14079.5	1.08608	3844.46	4402.15	3788.18	4402.15	0.86053	19095	13413.9	19015.3	13413.9	1.41758	10273.1	4681.8	10192.7	4681.8	2.17709	10288.5	3139.9	10207.4	3139.9	3.25088
42.88	6.8	58.96	-11.05	27.47	12.75	67	-14.45	73.03	17	53.6	0.85	274.7	423.3	219.76	423.3	0.519159	6776.38	5037.95	6720.1	5038.8	1.33367	20207.2	10585.1	20150.9	10585.1	1.90371	37046.3	9124.75	36966.6	9124.75	4.05124	363.14	507.45	282.74	507.45	0.557178	51842.6	14089.6	51761.5	14089.6	3.67374
32.83	0	117.92	-6.8	36.18	24.65	61.64	-22.1	101.84	9.35	89.78	-19.55	23029.9	10981.2	22975	10981.2	2.09221	7055.1	7072.85	6998.82	7073.7	0.989414	4629.7	3562.35	4573.42	3562.35	1.28382	28851.5	8860.4	28771.8	8860.4	3.24723	21327.4	6220.3	21247	6220.3	3.41575	15328.3	4951.25	15247.2	4951.25	3.07947
153.43	-5.95	55.61	9.35	36.85	21.25	121.27	9.35	48.91	-10.2	188.27	17	4751.64	6598.55	4696.7	6598.55	0.711778	2199.61	3050.65	2143.33	3051.5	0.702386	482.4	146.2	426.12	146.2	2.91464	14384.2	6821.25	14304.5	6821.25	2.09705	13010.7	7287.05	12930.3	7287.05	1.77442	39395.3	7854.85	39314.2	7854.85	5.00509
41.54	14.45	58.96	-17	38.19	5.95	74.37	6.8	68.34	-2.55	44.89	14.45	2790.55	5751.1	2735.61	5751.1	0.475667	12956.5	11632.2	12900.2	11633.1	1.10893	24394	11082.3	24337.7	11082.3	2.19609	10653	5137.4	10573.3	5137.4	2.0581	966.14	623.9	885.74	623.9	1.41968	1216.05	430.1	1134.98	430.1	2.63887
51.59	-17.85	44.22	-4.25	36.18	22.95	45.56	-1.7	42.88	5.1	64.99	-5.1	19024	9863.4	18969.1	9863.4	1.92318	8101.64	4533.05	8045.36	4533.9	1.77449	8499.62	10537.5	8443.34	10537.5	0.801266	15314.9	3880.25	15235.2	3880.25	3.92634	14622.8	3303.1	14542.4	3303.1	4.40265	50449	17146.2	50367.9	17146.2	2.93756
32.83	8.5	67	13.6	50.25	14.45	62.31	0.85	87.77	10.2	83.75	17	27221.4	13097.7	27166.5	13097.7	2.07414	3380.15	7010.8	3323.87	7011.65	0.47405	1030.46	1326	974.18	1326	0.734676	552.08	311.1	472.35	311.1	1.51832	9784.68	4499.05	9704.28	4499.05	2.15696	23154.5	8698.05	23073.4	8698.05	2.65271
32.83	34.85	86.43	-10.2	54.27	23.8	75.04	11.05	29.48	2.55	79.73	7.65	6595.48	7694.2	6540.54	7694.2	0.850061	7355.26	12059	7298.98	12059.9	0.60523	816.73	1762.9	760.45	1762.9	0.431363	3914.81	1128.8	3835.08	1128.8	3.39748	441.53	122.4	361.13	122.4	2.95041	27343.4	689.35	27262.3	689.35	39.5479
83.08	17.85	95.81	-10.2	117.25	14.45	80.4	-7.65	110.55	-1.7	57.62	-11.9	16737.9	12340.3	16683	12340.3	1.35191	229.14	269.45	172.86	270.3	0.639512	3921.51	4975.05	3865.23	4975.05	0.776923	5010.26	1511.3	4930.53	1511.3	3.26244	9681.5	2540.65	9601.1	2540.65	3.77899	43151.4	15080.7	43070.3	15080.7	2.85599
64.99	-0.85	41.54	5.1	30.15	24.65	55.61	5.1	114.57	-5.95	71.02	-10.2	3151.68	7649.15	3096.74	7649.15	0.404848	8803.13	7268.35	8746.85	7269.2	1.20328	4044.79	6098.75	3988.51	6098.75	0.653988	120.6	164.9	40.87	164.9	0.247847	21556.6	9601.6	21476.2	9601.6	2.23673	26415.4	9765.65	26334.3	9765.65	2.69663
32.16	2.55	52.26	-1.7	19.43	4.25	61.64	-11.9	58.29	-4.25	60.3	11.9	556.1	760.75	501.16	760.75	0.658771	241.87	162.35	185.59	163.2	1.13719	5707.73	6899.45	5651.45	6899.45	0.819116	9648	3025.15	9568.27	3025.15	3.16291	295.47	130.05	215.07	130.05	1.65375	6773.7	1838.55	6692.63	1838.55	3.64017
34.84	-0.85	12.73	-12.75	103.18	17	81.07	7.65	250.58	-2.55	94.47	4.25	14417.1	5468.9	14362.2	5468.9	2.62615	263.98	164.9	207.7	165.75	1.25309	6635.01	5480.8	6578.73	5480.8	1.20032	17907.8	5963.6	17828.1	5963.6	2.98948	1167.14	639.2	1086.74	639.2	1.70016	6973.36	3762.1	6892.29	3762.1	1.83203
61.64	12.75	253.26	-10.2	80.4	13.6	52.26	-50.15	96.48	-16.15	111.22	27.2	29725.2	14358.2	29670.3	14358.2	2.06643	3398.91	3999.25	3342.63	4000.1	0.835637	13509.2	6664.85	13452.9	6664.85	2.01849	538.68	378.25	458.95	378.25	1.21335	2982.17	2677.5	2901.77	2677.5	1.08376	23818.5	5290.4	23737.4	5290.4	4.48689
69.01	-0.85	14.74	-15.3	93.13	12.75	48.91	8.5	89.11	-1.7	150.08	-3.4	7269.5	11668.8	7214.56	11668.8	0.618278	16835.1	24285.4	16778.8	24286.2	0.690877	34756.2	42835.8	34699.9	42835.8	0.810068	16234.8	7433.25	16155.1	7433.25	2.17335	23157.2	6980.2	23076.8	6980.2	3.30604	24288.2	7030.35	24207.1	7030.35	3.44323
30.15	1.7	66.33	-25.5	70.35	15.3	93.13	6.8	126.63	-15.3	47.57	-13.6	6601.51	11561.7	6546.57	11561.7	0.566229	32556	19278.8	32499.7	19279.6	1.6857	10396.4	13620.4	10340.1	13620.4	0.759164	3611.97	2228.7	3532.24	2228.7	1.58489	15086.4	10854.5	15006	10854.5	1.38247	8510.34	2113.1	8429.27	2113.1	3.98905
31.49	16.15	54.27	10.2	154.1	-1.7	50.25	14.45	253.26	11.05	32.16	-0.85	29660.9	14949	29606	14949	1.98046	3226.05	2857.7	3169.77	2858.55	1.10887	2909.14	3927.85	2852.86	3927.85	0.726316	12985.9	5513.1	12906.2	5513.1	2.341	48890.6	20281.8	48810.2	20281.8	2.4066	400.66	223.55	319.59	223.55	1.42961
67.67	0	51.59	5.1	39.53	21.25	48.91	12.75	46.9	7.65	40.87	21.25	5639.39	8786.45	5584.45	8786.45	0.635575	6997.48	3842.85	6941.2	3843.7	1.80586	74104.7	32423.2	74048.4	32423.2	2.28381	181.57	124.1	101.84	124.1	0.820629	6459.47	3013.25	6379.07	3013.25	2.11701	3672.27	1093.1	3591.2	1093.1	3.28534
85.76	5.95	91.79	0.85	30.82	20.4	129.98	-7.65	78.39	5.95	64.32	13.6	7039.69	5959.35	6984.75	5959.35	1.17207	130.65	117.3	74.37	118.15	0.629454	3892.7	10113.3	3836.42	10113.3	0.379344	4875.59	1447.55	4795.86	1447.55	3.31309	171.52	328.95	91.12	328.95	0.277003	23170.6	4504.15	23089.5	4504.15	5.12628
83.75	30.6	39.53	4.25	48.91	5.95	69.01	6.8	99.83	14.45	114.57	3.4	9837.61	9809	9782.67	9809	0.997316	45369.7	34834.7	45313.4	34835.5	1.30078	4448.8	8207.6	4392.52	8207.6	0.535177	355.77	319.6	276.04	319.6	0.863705	1360.1	833	1279.7	833	1.53625	46266.9	8390.35	46185.8	8390.35	5.50464
48.24	39.95	52.93	4.25	67	-46.75	122.61	7.65	123.95	27.2	142.04	-10.2	4197.55	6604.5	4142.61	6604.5	0.627241	17621	14184	17564.7	14184.9	1.23827	5934.19	4147.15	5877.91	4147.15	1.41734	151.42	119	71.69	119	0.602437	632.48	412.25	552.08	412.25	1.33919	12962.5	6413.25	12881.4	6413.25	2.00857
43.55	3.4	62.98	-26.35	69.01	4.25	60.97	4.25	143.38	27.2	92.46	8.5	148.74	113.9	93.8	113.9	0.823529	4612.95	6074.1	4556.67	6074.95	0.750075	38228.2	12229.8	38171.9	12229.8	3.12122	51237.6	15492.1	51157.9	15492.1	3.30219	6904.35	4153.1	6823.95	4153.1	1.6431	19768.3	10227.2	19687.2	10227.2	1.92499
29.48	4.25	162.14	5.95	58.29	-4.25	123.95	-21.25	69.68	9.35	44.22	-14.45	37987	18903.2	37932.1	18903.2	2.00665	15570.1	7237.75	15513.8	7238.6	2.14321	32182.8	30833.8	32126.5	30833.8	1.04193	17464.9	6408.15	17385.2	6408.15	2.71298	2095.76	544.85	2015.36	544.85	3.69893	355.1	113.05	274.03	113.05	2.42397
32.16	5.1	72.36	-4.25	61.64	17	85.76	-34.85	89.11	-3.4	275.37	1.7	15330.3	19043.4	15275.4	19043.4	0.802134	2604.96	1938	2548.68	1938.85	1.31453	537.34	554.2	481.06	554.2	0.868026	29384.2	5629.55	29304.5	5629.55	5.20547	18348	6777.05	18267.6	6777.05	2.69551	2736.28	726.75	2655.21	726.75	3.65354
38.86	13.6	19.43	-8.5	23.45	5.95	108.54	17.85	93.8	-11.05	58.29	-10.2	8418.55	16126.2	8363.61	16126.2	0.518635	475.7	210.8	419.42	211.65	1.98167	1039.84	1339.6	983.56	1339.6	0.734219	32801.9	6714.15	32722.2	6714.15	4.87361	470.34	333.2	389.94	333.2	1.17029	24687.5	12030.9	24606.4	12030.9	2.04527
90.45	-8.5	55.61	1.7	56.95	14.45	55.61	41.65	203.01	-27.2	69.68	3.4	14353.4	8539.1	14298.5	8539.1	1.67447	9302.95	14591.1	9246.67	14592	0.633683	845.54	724.2	789.26	724.2	1.08984	14722.6	6246.65	14642.9	6246.65	2.34412	1904.14	986.85	1823.74	986.85	1.84804	35794.8	15644.2	35713.7	15644.2	2.28287
23.45	-17	33.5	19.55	48.24	8.5	85.09	-5.95	90.45	-0.85	77.05	-11.9	245.22	161.5	190.28	161.5	1.1782	9163.59	12240	9107.31	12240.9	0.74401	303.51	524.45	247.23	524.45	0.471408	10573.3	5140.8	10493.6	5140.8	2.04123	16927.6	5330.35	16847.2	5330.35	3.16062	13007.4	6618.95	12926.3	6618.95	1.95293
53.6	-47.6	78.39	37.4	86.43	11.9	73.03	3.4	74.37	-35.7	96.48	-22.95	1668.97	2193.85	1614.03	2193.85	0.735707	3806.27	5322.7	3749.99	5323.55	0.704415	52.93	376.55	-3.35	376.55	-0.00889656	30299.4	10967.6	30219.7	10967.6	2.75536	33923.4	9316.85	33843	9316.85	3.63245	828.79	1252.05	747.72	1252.05	0.597197
48.24	-27.2	85.76	11.9	20.77	25.5	67	-0.85	34.17	-12.75	67.67	0	17494.4	8611.35	17439.5	8611.35	2.02517	16503.4	11259.1	16447.1	11260	1.46067	2903.11	3209.6	2846.83	3209.6	0.886973	25112.3	11979.9	25032.6	11979.9	2.08955	2054.89	585.65	1974.49	585.65	3.37145	1230.79	306.85	1149.72	306.85	3.74685
36.85	-0.85	52.93	14.45	24.12	28.9	126.63	7.65	89.78	17.85	42.21	-20.4	7696.29	7291.3	7641.35	7291.3	1.04801	16196.6	11832.9	16140.3	11833.8	1.36392	4106.43	3473.95	4050.15	3473.95	1.16586	26730.3	13947.7	26650.6	13947.7	1.91075	5538.89	2297.55	5458.49	2297.55	2.37579	9187.71	4658	9106.64	4658	1.95505
31.49	3.4	117.92	17.85	26.8	31.45	149.41	24.65	43.55	-1.7	89.78	-23.8	4918.47	3880.25	4863.53	3880.25	1.25341	8604.81	13479.3	8548.53	13480.1	0.634157	11508.6	13334	11452.3	13334	0.858881	11438.2	3846.25	11358.5	3846.25	2.95313	3670.93	1405.05	3590.53	1405.05	2.55545	44737.2	18237.6	44656.1	18237.6	2.44857
36.85	12.75	125.96	13.6	20.77	7.65	54.94	42.5	30.82	-15.3	63.65	1.7	6780.4	7862.5	6725.46	7862.5	0.855384	1268.98	2272.05	1212.7	2272.9	0.533547	4145.96	6429.4	4089.68	6429.4	0.63609	935.99	521.9	856.26	521.9	1.64066	7061.8	2364.7	6981.4	2364.7	2.95234	5556.31	2055.3	5475.24	2055.3	2.66396
38.86	6.8	37.52	8.5	53.6	7.65	43.55	1.7	159.46	-14.45	54.94	5.95	13452.3	10943.8	13397.4	10943.8	1.2242	7937.49	7825.1	7881.21	7825.95	1.00706	2245.84	4380.05	2189.56	4380.05	0.499894	389.27	192.95	309.54	192.95	1.60425	8436.64	3261.45	8356.24	3261.45	2.56212	5081.95	1477.3	5000.88	1477.3	3.38515
50.25	2.55	114.57	0	73.7	-18.7	42.21	-3.4	185.59	5.95	117.25	-4.25	6203.53	8750.75	6148.59	8750.75	0.702636	49624.2	48328.5	49567.9	48329.3	1.02563	21736.1	8214.4	21679.8	8214.4	2.63925	8428.6	2123.3	8348.87	2123.3	3.93203	26055.6	4639.3	25975.2	4639.3	5.59895	26813.4	7913.5	26732.3	7913.5	3.37807
81.74	-21.25	97.15	25.5	76.38	-35.7	82.41	-5.1	34.84	11.05	76.38	8.5	13144.1	7948.35	13089.2	7948.35	1.64678	55358.8	22342.2	55302.5	22343	2.47516	2674.64	3419.55	2618.36	3419.55	0.765703	14794.3	3830.1	14714.6	3830.1	3.84182	18055.8	8854.45	17975.4	8854.45	2.0301	29212.7	6277.25	29131.6	6277.25	4.64083
30.82	-0.85	49.58	-28.9	54.27	6.8	55.61	5.95	40.87	5.1	68.34	20.4	31597.2	10699	31542.3	10699	2.94815	16857.2	7410.3	16800.9	7411.15	2.26698	3700.41	8720.15	3644.13	8720.15	0.417898	26692.1	9732.5	26612.4	9732.5	2.73438	34395.1	8689.55	34314.7	8689.55	3.94896	517.24	221.85	436.17	221.85	1.96606
34.17	-17.85	93.13	17.85	58.96	8.5	121.27	-25.5	80.4	18.7	111.89	-21.25	2226.41	3867.5	2171.47	3867.5	0.561466	871.67	1596.3	815.39	1597.15	0.510528	1658.25	1134.75	1601.97	1134.75	1.41174	20162.3	5445.95	20082.6	5445.95	3.68762	14638.8	2176	14558.4	2176	6.69044	35558.9	11214.9	35477.8	11214.9	3.16345
54.94	11.05	88.44	-18.7	101.17	-24.65	142.04	17	99.16	4.25	76.38	-17	4387.83	3411.9	4332.89	3411.9	1.26993	4793.18	7495.3	4736.9	7496.15	0.631911	797.3	1235.9	741.02	1235.9	0.599579	12851.9	7622.8	12772.2	7622.8	1.67552	20110.1	6346.1	20029.7	6346.1	3.15622	29171.1	6868	29090	6868	4.23559
37.52	-12.75	54.94	-15.3	99.83	-18.7	87.1	19.55	89.11	-3.4	103.18	0	13431.5	7913.5	13376.6	7913.5	1.69035	83.08	162.35	26.8	163.2	0.164216	302.84	894.2	246.56	894.2	0.275732	25313.3	7338.9	25233.6	7338.9	3.43833	20862.5	8769.45	20782.1	8769.45	2.36983	4123.85	1694.05	4042.78	1694.05	2.38646
38.86	-6.8	57.62	-30.6	26.8	-14.45	64.32	-1.7	48.91	16.15	89.11	-1.7	12873.4	13498	12818.5	13498	0.949656	7102	6815.3	7045.72	6816.15	1.03368	14466.6	22987.4	14410.3	22987.4	0.626879	1315.88	546.55	1236.15	546.55	2.26173	24791.3	12325	24710.9	12325	2.00494	24460.4	9323.65	24379.3	9323.65	2.61478
70.35	-18.7	123.28	-31.45	111.89	-22.1	98.49	-17	114.57	1.7	150.75	10.2	33937.5	11243	33882.6	11243	3.01366	18293	14154.2	18236.7	14155.1	1.28835	35058.4	35015.8	35002.1	35015.8	0.999609	170.18	147.05	90.45	147.05	0.615097	28288.7	11098.5	28208.3	11098.5	2.54163	60547.9	18355.8	60466.8	18355.8	3.29415
56.28	28.9	75.04	0	42.21	-18.7	230.48	9.35	98.49	12.75	63.65	29.75	1090.76	3067.65	1035.82	3067.65	0.337659	8861.42	16248.6	8805.14	16249.5	0.541873	1604.65	2672.4	1548.37	2672.4	0.579393	17812.6	8566.3	17732.9	8566.3	2.07007	13343.7	7643.2	13263.3	7643.2	1.73531	41444.9	8835.75	41363.8	8835.75	4.68142
67.67	11.05	20.1	-7.65	43.55	-11.05	43.55	2.55	68.34	7.65	88.44	-13.6	2853.53	2745.5	2798.59	2745.5	1.01934	1555.07	600.1	1498.79	600.95	2.49403	402.67	1030.2	346.39	1030.2	0.336236	598.31	425	518.58	425	1.22019	262.64	287.3	182.24	287.3	0.63432	1240.84	844.9	1159.77	844.9	1.37267
75.71	-30.6	84.42	4.25	47.57	6.8	62.31	0	296.14	17	141.37	-7.65	3784.83	5020.1	3729.89	5020.1	0.742991	542.03	597.55	485.75	598.4	0.811748	3707.78	2513.45	3651.5	2513.45	1.45278	5716.44	1754.4	5636.71	1754.4	3.2129	35397.4	11265.1	35317	11265.1	3.13508	6482.25	3145.85	6401.18	3145.85	2.0348
38.19	-21.25	72.36	-19.55	69.01	-9.35	61.64	-2.55	117.92	-11.05	219.76	-6.8	1377.52	4392.8	1322.58	4392.8	0.301079	7043.71	5481.65	6987.43	5482.5	1.2745	11570.2	12663.3	11513.9	12663.3	0.909235	14916.2	4820.35	14836.5	4820.35	3.07788	27653.6	8690.4	27573.2	8690.4	3.17283	22836.3	6398.8	22755.2	6398.8	3.55617
79.73	17	107.87	-22.1	37.52	-6.8	62.98	43.35	111.89	17.85	56.28	8.5	19813.9	26125.6	19759	26125.6	0.756306	9030.93	6374.15	8974.65	6375	1.40779	694.79	757.35	638.51	757.35	0.843084	35999.8	16669.3	35920.1	16669.3	2.15486	54.94	124.95	-25.46	124.95	-0.203762	28095.8	7698.45	28014.7	7698.45	3.63901
50.92	-23.8	-1.34	0.85	91.12	-9.35	87.1	36.55	127.3	10.2	72.36	5.95	1307.84	1931.2	1252.9	1931.2	0.648768	1579.86	4301.85	1523.58	4302.7	0.354099	2176.16	3417.85	2119.88	3417.85	0.620238	47921.1	16905.7	47841.4	16905.7	2.8299	11201.7	2970.75	11121.3	2970.75	3.7436	5565.69	3149.25	5484.62	3149.25	1.74156
56.28	4.25	6.03	-5.95	83.08	-13.6	72.36	20.4	72.36	-22.95	105.86	5.1	252.59	329.8	197.65	329.8	0.599303	18689	11888.1	18632.7	11889	1.56723	7.37	119.85	-48.91	119.85	-0.408093	782.56	527	702.83	527	1.33364	21320.1	8777.95	21239.7	8777.95	2.41967	5653.46	2230.4	5572.39	2230.4	2.49838
42.21	-28.05	24.79	-13.6	81.74	8.5	110.55	-1.7	47.57	9.35	83.08	-6.8	274.03	244.8	219.09	244.8	0.894975	15058.2	7150.2	15001.9	7151.05	2.09786	1307.84	3956.75	1251.56	3956.75	0.31631	22656.1	6129.35	22576.4	6129.35	3.68332	634.49	363.8	554.09	363.8	1.52306	2176.83	527	2095.76	527	3.97677
48.24	3.4	123.95	-14.45	58.96	2.55	26.13	-0.85	88.44	-14.45	77.72	-3.4	814.05	1260.55	759.11	1260.55	0.602205	637.17	521.05	580.89	521.9	1.11303	8979.34	13235.4	8923.06	13235.4	0.674181	30939.9	9977.3	30860.2	9977.3	3.09304	47474.2	9423.95	47393.8	9423.95	5.02908	40959.8	10150.7	40878.7	10150.7	4.02718
31.49	9.35	85.09	19.55	64.99	2.55	121.27	-24.65	38.19	-7.65	62.31	5.95	1078.03	1903.15	1023.09	1903.15	0.537577	359.79	1088	303.51	1088.85	0.278744	5503.38	3547.9	5447.1	3547.9	1.5353	1086.74	510.85	1007.01	510.85	1.97124	40618.8	15630.7	40538.4	15630.7	2.59351	3207.29	2596.75	3126.22	2596.75	1.2039
17.42	-13.6	28.14	17.85	40.2	-20.4	115.91	-17.85	201.67	5.95	89.11	8.5	10094.2	6482.1	10039.3	6482.1	1.54877	41276.7	14089.6	41220.4	14090.5	2.92542	275.37	726.75	219.09	726.75	0.301465	14905.5	5836.95	14825.8	5836.95	2.53999	40989.9	10691.3	40909.5	10691.3	3.82643	59591.8	15317	59510.7	15317	3.88527
29.48	-16.15	72.36	-13.6	68.34	5.95	383.91	28.9	79.06	18.7	54.94	-9.35	34637	27057.2	34582.1	27057.2	1.27811	36012.5	17871.2	35956.2	17872	2.01187	3796.22	2420.8	3739.94	2420.8	1.54492	2227.08	1360	2147.35	1360	1.57893	6288.62	2271.2	6208.22	2271.2	2.73345	23565.9	10954.8	23484.8	10954.8	2.14379
76.38	-21.25	44.22	-1.7	97.15	-28.9	76.38	-34	87.1	10.2	58.29	1.7	11418.8	6199.05	11363.9	6199.05	1.83316	10636.9	13937.5	10580.6	13938.4	0.759101	40614.1	24118.8	40557.8	24118.8	1.68159	53149.8	11027.9	53070.1	11027.9	4.81235	9899.92	2921.45	9819.52	2921.45	3.36118	33961	13531.2	33879.9	13531.2	2.50384
34.84	1.7	40.87	21.25	41.54	-8.5	36.18	-34.85	56.28	28.05	53.6	-14.45	38316	20217.2	38261.1	20217.2	1.8925	34574	17826.2	34517.7	17827	1.93626	6975.37	6041.8	6919.09	6041.8	1.1452	6381.08	3161.15	6301.35	3161.15	1.99337	17166.7	5064.3	17086.3	5064.3	3.37387	30428.1	7821.7	30347	7821.7	3.87985
12.06	3.4	60.97	-10.2	122.61	-5.95	103.85	12.75	68.34	0	152.09	10.2	528.63	1037	473.69	1037	0.456789	21304	17604.3	21247.7	17605.1	1.2069	8246.36	8924.15	8190.08	8924.15	0.917743	20611.9	5392.4	20532.2	5392.4	3.80761	5664.18	2571.25	5583.78	2571.25	2.17162	2897.75	1302.2	2816.68	1302.2	2.16302
38.19	-4.25	55.61	1.7	57.62	-10.2	52.93	-35.7	64.32	2.55	113.9	1.7	7083.91	10033.4	7028.97	10033.4	0.700557	10273.8	3688.15	10217.5	3689	2.76973	66.33	115.6	10.05	115.6	0.0869377	734.99	391	655.26	391	1.67586	919.24	357	838.84	357	2.34969	5041.75	2216.8	4960.68	2216.8	2.23777
30.82	-7.65	46.9	-0.85	46.23	-9.35	84.42	-1.7	138.02	8.5	75.71	4.25	7768.65	15030.6	7713.71	15030.6	0.5132	2704.12	8544.2	2647.84	8545.05	0.309868	42863.9	20723	42807.6	20723	2.06571	24501.2	13675.7	24421.5	13675.7	1.78576	45351.6	9837.9	45271.2	9837.9	4.60171	7861.78	2977.55	7780.71	2977.55	2.61312
60.3	-13.6	91.79	2.55	28.81	0.85	35.51	23.8	115.24	5.1	101.84	-22.95	4087.67	7640.65	4032.73	7640.65	0.527799	6265.84	7407.75	6209.56	7408.6	0.838156	8130.45	6052.85	8074.17	6052.85	1.33395	6921.77	1467.1	6842.04	1467.1	4.66365	182.24	267.75	101.84	267.75	0.380355	10460.7	6630.85	10379.6	6630.85	1.56535
44.22	8.5	70.35	-13.6	79.73	-0.85	70.35	1.7	71.02	0.85	146.06	0.85	1831.78	1384.65	1776.84	1384.65	1.28324	1461.27	1955	1404.99	1955.85	0.718353	11511.3	9098.4	11455	9098.4	1.25901	971.5	668.95	891.77	668.95	1.33309	33643.4	10858.8	33563	10858.8	3.09086	2470.96	753.95	2389.89	753.95	3.16983
89.11	30.6	76.38	-17.85	65.66	16.15	173.53	8.5	83.08	3.4	164.15	1.7	5076.59	14784.9	5021.65	14784.9	0.339647	8373.66	7932.2	8317.38	7933.05	1.04845	18.09	612	-38.19	612	-0.062402	4529.2	2004.3	4449.47	2004.3	2.21996	21640.3	6718.4	21559.9	6718.4	3.20908	14303.8	1498.55	14222.7	1498.55	9.49099
6.03	6.8	41.54	3.4	27.47	-4.25	35.51	-7.65	64.99	-1.7	153.43	-17	953.41	1429.7	898.47	1429.7	0.628433	6083.6	4630.8	6027.32	4631.65	1.30133	14399	9459.65	14342.7	9459.65	1.5162	885.07	226.95	805.34	226.95	3.54853	1305.16	756.5	1224.76	756.5	1.61898	2273.31	1237.6	2192.24	1237.6	1.77136
83.08	7.65	40.87	-6.8	55.61	8.5	69.68	13.6	47.57	11.05	78.39	-8.5	475.03	676.6	420.09	676.6	0.620884	26141.4	10651.4	26085.1	10652.2	2.44879	7319.75	12050.5	7263.47	12050.5	0.602753	3833.74	1564.85	3754.01	1564.85	2.39896	1456.58	626.45	1376.18	626.45	2.19679	8829.26	3859	8748.19	3859	2.26696
54.94	-21.25	8.04	13.6	50.25	-5.1	63.65	-0.85	66.33	23.8	74.37	-2.55	417.41	1750.15	362.47	1750.15	0.207108	3130.24	5485.05	3073.96	5485.9	0.560338	4377.11	6663.15	4320.83	6663.15	0.648467	11578.9	6828.05	11499.2	6828.05	1.68411	742.36	708.05	661.96	708.05	0.934906	1523.58	841.5	1442.51	841.5	1.71421
41.54	5.95	14.74	11.9	90.45	-48.45	105.86	7.65	83.08	-3.4	41.54	14.45	3012.99	3365.15	2958.05	3365.15	0.879025	3025.72	2810.1	2969.44	2810.95	1.05638	22183.7	15576.2	22127.4	15576.2	1.42059	1943	1174.7	1863.27	1174.7	1.58617	7913.37	2862.8	7832.97	2862.8	2.73612	28487.7	9894	28406.6	9894	2.8711
49.58	6.8	211.72	-1.7	53.6	-4.25	49.58	20.4	68.34	-8.5	87.77	9.35	927.95	1036.15	873.01	1036.15	0.842552	11940.7	9978.15	11884.4	9979	1.19094	533.99	493.85	477.71	493.85	0.967318	24715	3473.95	24635.3	3473.95	7.09143	243.88	118.15	163.48	118.15	1.38366	57450.5	9064.4	57369.4	9064.4	6.32909
52.26	9.35	26.13	12.75	71.69	2.55	102.51	-3.4	159.46	-10.2	44.89	4.25	4273.93	4976.75	4218.99	4976.75	0.84774	821.42	783.7	765.14	784.55	0.97526	4842.76	6629.15	4786.48	6629.15	0.722035	14153.8	7149.35	14074.1	7149.35	1.96858	6086.28	3522.4	6005.88	3522.4	1.70505	2028.76	1261.4	1947.69	1261.4	1.54407
72.36	-10.2	73.7	28.05	67	-2.55	62.31	10.2	62.31	5.1	69.01	17	294.8	228.65	239.86	228.65	1.04903	37555.5	19386	37499.2	19386.8	1.93426	1717.88	3330.3	1661.6	3330.3	0.498934	9642.64	4953.8	9562.91	4953.8	1.93042	24012.8	7342.3	23932.4	7342.3	3.25952	6117.77	3180.7	6036.7	3180.7	1.89792
87.1	-2.55	49.58	12.75	77.05	-9.35	79.73	0	69.01	-4.25	70.35	18.7	19951.9	16011.5	19897	16011.5	1.24267	2542.65	2468.4	2486.37	2469.25	1.00693	1993.25	2425.05	1936.97	2425.05	0.798734	3439.78	2028.1	3360.05	2028.1	1.65675	16831.7	9185.95	16751.3	9185.95	1.82358	11601	4782.1	11519.9	4782.1	2.40897
83.75	-9.35	40.87	35.7	97.82	5.1	50.25	20.4	87.1	-18.7	56.95	12.75	1857.24	2804.15	1802.3	2804.15	0.642726	23860	35755.2	23803.7	35756	0.665726	2924.55	3456.95	2868.27	3456.95	0.829711	21715.4	5047.3	21635.7	5047.3	4.28658	59498.7	13835.5	59418.3	13835.5	4.29463	599.65	367.2	518.58	367.2	1.41225
60.3	-26.35	80.4	10.2	115.24	2.55	70.35	13.6	62.98	22.95	73.03	28.9	6815.91	8811.95	6760.97	8811.95	0.76725	8736.13	12367.5	8679.85	12368.4	0.701779	26966.8	20658.4	26910.5	20658.4	1.30264	239.19	164.05	159.46	164.05	0.972021	15107.2	8800.05	15026.8	8800.05	1.70758	24986.3	9044.85	24905.2	9044.85	2.75353
58.96	22.95	37.52	18.7	83.75	-17	81.74	1.7	53.6	0.85	81.74	-9.35	241.87	348.5	186.93	348.5	0.536385	4347.63	7872.7	4291.35	7873.55	0.545034	1802.97	3030.25	1746.69	3030.25	0.576418	1880.02	1697.45	1800.29	1697.45	1.06058	3417.67	643.45	3337.27	643.45	5.18653	27494.8	7950.9	27413.7	7950.9	3.44788
7.37	-2.55	56.28	0.85	105.86	-21.25	73.7	7.65	114.57	-23.8	163.48	-11.05	6209.56	12962.5	6154.62	12962.5	0.474802	2810.65	4755.75	2754.37	4756.6	0.579063	2742.31	1164.5	2686.03	1164.5	2.3066	3034.43	929.9	2954.7	929.9	3.17744	44329.9	7005.7	44249.5	7005.7	6.31621	7475.19	2544.9	7394.12	2544.9	2.90547
57.62	11.9	64.99	-11.05	81.07	-13.6	139.36	-4.25	36.18	-8.5	54.94	-5.1	6744.22	6307.85	6689.28	6307.85	1.06047	1033.81	2202.35	977.53	2203.2	0.443686	3979.8	12799.3	3923.52	12799.3	0.306542	15540.7	2367.25	15461	2367.25	6.53119	31333.2	7989.15	31252.8	7989.15	3.91191	12545.1	3599.75	12464	3599.75	3.46247
52.93	-11.9	71.69	11.05	91.79	1.7	80.4	0.85	73.03	0	55.61	19.55	7649.39	2556.8	7594.45	2556.8	2.97029	3692.37	4027.3	3636.09	4028.15	0.90267	2467.61	2465.85	2411.33	2465.85	0.97789	5313.77	180.2	5234.04	180.2	29.0457	8409.84	4461.65	8329.44	4461.65	1.8669	243.21	243.95	162.14	243.95	0.664644
46.23	11.05	115.91	10.2	45.56	-12.75	177.55	22.1	67.67	10.2	70.35	-9.35	12846.6	7767.3	12791.7	7767.3	1.64686	85464.5	35536.8	85408.2	35537.7	2.40332	1541.67	947.75	1485.39	947.75	1.56728	9620.53	4554.3	9540.8	4554.3	2.0949	3361.39	1999.2	3280.99	1999.2	1.64115	73679.9	12935.3	73598.8	12935.3	5.68977
62.31	-4.25	76.38	32.3	97.82	-28.9	87.77	14.45	125.29	4.25	107.87	-1.7	3896.72	11078.1	3841.78	11078.1	0.346791	1629.44	1853	1573.16	1853.85	0.848591	44711.8	33429.7	44655.5	33429.7	1.3358	33281.6	5908.35	33201.9	5908.35	5.61948	16059.9	5536.05	15979.5	5536.05	2.88644	29031.8	8383.55	28950.7	8383.55	3.45328
77.05	-2.55	64.32	29.75	28.14	-8.5	103.18	0.85	152.09	28.05	71.69	-8.5	7859.77	9121.35	7804.83	9121.35	0.855666	7528.12	7582	7471.84	7582.85	0.98536	17375.1	13770	17318.8	13770	1.25772	67391.3	16154.2	67311.6	16154.2	4.16682	15022.1	5905.8	14941.7	5905.8	2.53	1221.41	743.75	1140.34	743.75	1.53323
20.1	21.25	72.36	11.05	79.06	6.8	37.52	1.7	90.45	18.7	97.15	5.1	21496.3	8926.7	21441.4	8926.7	2.40194	192.96	245.65	136.68	246.5	0.554483	11808.1	10554.5	11751.8	10554.5	1.11344	5711.08	2114.8	5631.35	2114.8	2.66283	4253.83	2256.75	4173.43	2256.75	1.84931	19871.5	6959.8	19790.4	6959.8	2.84353
73.7	7.65	109.88	16.15	66.33	11.05	117.25	6.8	81.07	24.65	69.68	5.1	10541.8	6482.95	10486.9	6482.95	1.61761	2698.76	3153.5	2642.48	3154.35	0.837726	930.63	819.4	874.35	819.4	1.06706	12977.9	2825.4	12898.2	2825.4	4.56508	2541.98	815.15	2461.58	815.15	3.01979	5029.02	2952.05	4947.95	2952.05	1.67611
67	12.75	71.69	21.25	35.51	2.55	67.67	-4.25	137.35	17	57.62	-24.65	1890.74	3687.3	1835.8	3687.3	0.497871	14461.3	4752.35	14405	4753.2	3.03059	14224.8	17010.2	14168.5	17010.2	0.832943	9720.36	5818.25	9640.63	5818.25	1.65696	18645.4	4918.1	18565	4918.1	3.77483	8303.98	1762.9	8222.91	1762.9	4.66442
73.7	7.65	58.29	-5.95	36.18	-6.8	48.91	-0.85	68.34	-21.25	162.14	-5.1	5096.69	5406	5041.75	5406	0.932621	604.34	933.3	548.06	934.15	0.586694	2029.43	2094.4	1973.15	2094.4	0.942108	14686.4	9044.85	14606.7	9044.85	1.61492	285.42	285.6	205.02	285.6	0.717857	718.24	950.3	637.17	950.3	0.670494
60.3	-13.6	52.93	19.55	93.13	-1.7	146.73	3.4	58.96	-25.5	77.05	-4.25	4153.33	10353.9	4098.39	10353.9	0.395831	6513.74	4029	6457.46	4029.85	1.60241	29441.8	35702.6	29385.5	35702.6	0.823064	11763.2	6556.05	11683.5	6556.05	1.78209	2868.27	1106.7	2787.87	1106.7	2.51908	27975.2	7830.2	27894.1	7830.2	3.56238
66.33	-14.45	125.96	24.65	107.87	0	60.97	-0.85	83.08	3.4	74.37	9.35	3380.82	4260.2	3325.88	4260.2	0.780686	838.84	1486.65	782.56	1487.5	0.526091	22807.5	13323.8	22751.2	13323.8	1.70756	13848.2	2755.7	13768.5	2755.7	4.99636	33899.3	11217.5	33818.9	11217.5	3.01483	25376.9	12360.7	25295.8	12360.7	2.04647
31.49	22.95	50.92	30.6	24.79	4.25	63.65	-4.25	75.71	-4.25	74.37	31.45	5917.44	7339.75	5862.5	7339.75	0.798733	2383.19	912.9	2326.91	913.75	2.54655	7148.9	5205.4	7092.62	5205.4	1.36255	361.13	163.2	281.4	163.2	1.72426	8349.54	3938.05	8269.14	3938.05	2.09981	16190.6	4329.05	16109.5	4329.05	3.72126
63.65	-13.6	73.03	-13.6	60.3	-11.05	100.5	32.3	50.92	-35.7	67	22.95	8955.89	12229	8900.95	12229	0.727856	17608.3	10216.2	17552	10217.1	1.71791	383.91	505.75	327.63	505.75	0.64781	4679.95	1254.6	4600.22	1254.6	3.66668	26666	7391.6	26585.6	7391.6	3.59673	2421.38	547.4	2340.31	547.4	4.27532
36.18	-23.8	50.92	-9.35	124.62	-11.9	69.01	1.7	62.98	-4.25	48.24	21.25	11626.5	6605.35	11571.6	6605.35	1.75185	15901.1	7722.25	15844.8	7723.1	2.05161	9306.3	7019.3	9250.02	7019.3	1.3178	580.89	585.65	501.16	585.65	0.855733	1583.88	849.15	1503.48	849.15	1.77057	12102.9	2526.2	12021.8	2526.2	4.75886
55.61	45.05	79.06	-17.85	148.07	-11.9	119.26	-14.45	43.55	1.7	46.23	-54.4	4717.47	7985.75	4662.53	7985.75	0.583856	327.63	772.65	271.35	773.5	0.350808	3513.48	4120.8	3457.2	4120.8	0.838963	4890.33	2721.7	4810.6	2721.7	1.7675	2356.39	1741.65	2275.99	1741.65	1.3068	2211	1048.05	2129.93	1048.05	2.03228
36.18	-17.85	40.2	-37.4	51.59	-35.7	61.64	-25.5	125.29	-5.1	92.46	1.7	1028.45	698.7	973.51	698.7	1.39332	20587.8	19860.2	20531.5	19861	1.03376	931.3	1617.55	875.02	1617.55	0.540954	347.73	405.45	268	405.45	0.660994	45540.6	15421.6	45460.2	15421.6	2.94783	8616.87	3615.9	8535.8	3615.9	2.36063
97.15	11.05	72.36	-20.4	39.53	-29.75	85.09	-3.4	131.99	-9.35	34.84	20.4	4547.29	4606.15	4492.35	4606.15	0.975294	3335.26	6962.35	3278.98	6963.2	0.470901	60946.6	32528.7	60890.3	32528.7	1.8719	336.34	455.6	256.61	455.6	0.563235	5237.39	4711.55	5156.99	4711.55	1.09454	186.26	123.25	105.19	123.25	0.853469
42.21	-22.95	55.61	-17.85	65.66	-22.95	90.45	4.25	77.72	6.8	111.22	-5.1	2075.66	3054.9	2020.72	3054.9	0.661468	13013.4	14563.1	12957.1	14564	0.889671	10360.2	7859.1	10303.9	7859.1	1.31108	19375.1	11441.9	19295.4	11441.9	1.68638	11205.1	5987.4	11124.7	5987.4	1.85802	297.48	196.35	216.41	196.35	1.10216
38.86	2.55	37.52	-20.4	62.98	-21.25	34.84	5.95	62.98	0	47.57	11.05	27969.8	40830.6	27914.9	40830.6	0.683675	3544.3	3510.5	3488.02	3511.35	0.993356	3701.75	2708.1	3645.47	2708.1	1.34614	15036.8	6262.8	14957.1	6262.8	2.38824	37818.8	15157.2	37738.4	15157.2	2.4898	6078.24	2951.2	5997.17	2951.2	2.03211
53.6	-13.6	88.44	10.2	123.28	-42.5	45.56	11.05	64.32	27.2	86.43	16.15	22029.6	23269.6	21974.7	23269.6	0.944351	16244.8	8591.8	16188.5	8592.65	1.884	260.63	767.55	204.35	767.55	0.266237	3940.27	1107.55	3860.54	1107.55	3.48566	28146.7	8630.05	28066.3	8630.05	3.25216	12153.1	6196.5	12072	6196.5	1.9482
55.61	-19.55	75.71	-22.1	47.57	-27.2	51.59	-3.4	95.14	20.4	45.56	18.7	5351.29	5967.85	5296.35	5967.85	0.88748	3510.13	6560.3	3453.85	6561.15	0.526409	23480.8	13811.7	23424.5	13811.7	1.69599	20762.6	6098.75	20682.9	6098.75	3.39133	9158.23	1182.35	9077.83	1182.35	7.67779	13611.7	3298.85	13530.6	3298.85	4.10162
38.86	13.6	60.97	-14.45	51.59	-8.5	47.57	9.35	50.25	24.65	79.06	-4.25	4882.29	6579	4827.35	6579	0.733751	3891.36	4228.75	3835.08	4229.6	0.906724	3841.78	7644.05	3785.5	7644.05	0.495222	36186	12453.4	36106.3	12453.4	2.89931	14468	9660.25	14387.6	9660.25	1.48936	14102.2	3218.95	14021.1	3218.95	4.35581
97.15	-6.8	50.25	8.5	80.4	-2.55	99.83	-22.1	71.02	-9.35	43.55	24.65	611.71	456.45	556.77	456.45	1.21978	7134.16	6442.15	7077.88	6443	1.09854	1403.65	3230.85	1347.37	3230.85	0.417033	27687.1	6088.55	27607.4	6088.55	4.53431	280.06	141.95	199.66	141.95	1.40655	21933.1	10222.1	21852	10222.1	2.13772
15.41	9.35	92.46	-27.2	2.01	-18.7	56.28	4.25	115.24	10.2	48.91	-8.5	2215.02	2153.9	2160.08	2153.9	1.00287	583.57	1920.15	527.29	1921	0.274487	183.58	216.75	127.3	216.75	0.587313	1137.66	597.55	1057.93	597.55	1.77045	21620.2	5795.3	21539.8	5795.3	3.71677	19595.5	6544.15	19514.4	6544.15	2.98197
44.89	17.85	54.27	-5.1	79.73	-11.05	75.71	-7.65	207.03	-7.65	93.13	-6.8	16461.9	8784.75	16407	8784.75	1.86766	1317.22	2418.25	1260.94	2419.1	0.521243	2974.8	4437	2918.52	4437	0.657769	25192	8536.55	25112.3	8536.55	2.94174	18428.3	7937.3	18347.9	7937.3	2.3116	14849.2	6257.7	14768.1	6257.7	2.35999
48.24	-12.75	87.77	-2.55	100.5	-21.25	54.94	2.55	102.51	1.7	129.31	-22.95	8100.97	9361.05	8046.03	9361.05	0.859522	1829.1	8306.2	1772.82	8307.05	0.213411	13865	19664.8	13808.7	19664.8	0.702205	2014.69	913.75	1934.96	913.75	2.1176	17519.2	7104.3	17438.8	7104.3	2.45468	36109	8653	36027.9	8653	4.16363
-0.67	-17.85	60.3	-7.65	89.78	-28.9	62.98	23.8	69.68	-4.25	40.87	-16.15	15357.7	13965.5	15302.8	13965.5	1.09575	11572.9	10409.1	11516.6	10410	1.10631	1489.41	530.4	1433.13	530.4	2.70198	10632.9	4216	10553.2	4216	2.50312	6366.34	3715.35	6285.94	3715.35	1.69188	31160.4	10920.8	31079.3	10920.8	2.84588
21.44	-22.95	72.36	0.85	43.55	3.4	116.58	-4.25	80.4	12.75	16.08	-0.85	4385.15	3489.25	4330.21	3489.25	1.24101	1444.52	2458.2	1388.24	2459.05	0.564543	929.96	1129.65	873.68	1129.65	0.773408	6099.01	2680.9	6019.28	2680.9	2.24525	33832.3	6466.8	33751.9	6466.8	5.21926	43157.4	9553.15	43076.3	9553.15	4.50912
48.24	-27.2	94.47	-2.55	87.1	11.05	49.58	-2.55	142.71	-3.4	102.51	26.35	5632.02	6874.8	5577.08	6874.8	0.811235	24805.4	37108.4	24749.1	37109.2	0.666926	14416.4	10018.1	14360.1	10018.1	1.43342	11464.4	3452.7	11384.7	3452.7	3.29732	21793.1	7561.6	21712.7	7561.6	2.87144	11554.2	2886.6	11473.1	2886.6	3.97462
58.96	-6.8	93.13	2.55	121.27	22.95	57.62	36.55	80.4	17.85	62.98	-19.55	1248.21	1199.35	1193.27	1199.35	0.994931	10185.3	11129.9	10129	11130.8	0.910003	4552.65	11643.3	4496.37	11643.3	0.386177	6417.93	3644.8	6338.2	3644.8	1.73897	6019.28	3205.35	5938.88	3205.35	1.8528	7636.66	2755.7	7555.59	2755.7	2.7418
101.17	-6.8	99.16	6.8	32.83	-8.5	92.46	2.55	64.99	18.7	45.56	-5.1	2655.88	1737.4	2600.94	1737.4	1.49703	10811.1	13820.2	10754.8	13821.1	0.778148	262.64	552.5	206.36	552.5	0.373502	459.62	120.7	379.89	120.7	3.14739	9499.26	1842.8	9418.86	1842.8	5.11117	348.4	316.2	267.33	316.2	0.845446
74.37	22.95	101.17	-9.35	36.85	-1.7	118.59	-28.9	103.85	7.65	69.01	17	1929.6	2797.35	1874.66	2797.35	0.670156	10763.5	5477.4	10707.2	5478.25	1.9545	20.77	443.7	-35.51	443.7	-0.0800316	4879.61	805.8	4799.88	805.8	5.95666	16638.1	5215.6	16557.7	5215.6	3.17465	7653.41	2374.9	7572.34	2374.9	3.18849
30.82	5.1	50.25	-19.55	101.17	8.5	60.97	17	44.89	18.7	71.69	-13.6	19469.5	15412.2	19414.6	15412.2	1.25969	1341.34	1420.35	1285.06	1421.2	0.904208	5098.03	8902.9	5041.75	8902.9	0.566304	55724.6	13548.2	55644.9	13548.2	4.10718	20774.7	4948.7	20694.3	4948.7	4.18176	18131.5	8118.35	18050.4	8118.35	2.22341
26.8	26.35	105.86	-9.35	67.67	20.4	48.91	0.85	97.82	15.3	95.81	9.35	27547.7	16534.2	27492.8	16534.2	1.66278	2342.99	3813.95	2286.71	3814.8	0.599431	41280	27403.2	41223.7	27403.2	1.50434	15007.3	5474.85	14927.6	5474.85	2.72657	9775.3	3097.4	9694.9	3097.4	3.13001	489.77	270.3	408.7	270.3	1.51202
41.54	-10.2	52.26	12.75	69.68	-5.95	79.06	0	50.25	6.8	45.56	5.95	324.28	665.55	269.34	665.55	0.404688	20350.6	14297	20294.3	14297.9	1.4194	180.9	147.05	124.62	147.05	0.847467	1766.79	920.55	1687.06	920.55	1.83267	12081.4	5905.8	12001	5905.8	2.03207	656.6	323.85	575.53	323.85	1.77715
39.53	-22.95	62.98	-10.2	70.35	0	48.24	2.55	66.33	7.65	39.53	19.55	18868.5	14260.5	18813.6	14260.5	1.31928	7744.53	9253.95	7688.25	9254.8	0.830731	7320.42	7626.2	7264.14	7626.2	0.952524	11520.7	4766.8	11441	4766.8	2.40014	996.96	581.4	916.56	581.4	1.57647	731.64	333.2	650.57	333.2	1.95249
36.85	-15.3	47.57	0.85	80.4	-0.85	27.47	-5.1	92.46	9.35	318.92	17.85	1302.48	2136.05	1247.54	2136.05	0.584041	702.16	1003	645.88	1003.85	0.643403	2260.58	3196.85	2204.3	3196.85	0.689522	3953	1756.1	3873.27	1756.1	2.20561	212.39	147.9	131.99	147.9	0.892427	5309.75	1462	5228.68	1462	3.57639
30.82	-1.7	24.12	18.7	26.8	-18.7	64.32	26.35	66.33	-24.65	176.88	-19.55	15749.7	6786.4	15694.8	6786.4	2.31268	2361.08	5324.4	2304.8	5325.25	0.432806	1068.65	1071.85	1012.37	1071.85	0.944507	15625.7	5045.6	15546	5045.6	3.08109	7080.56	5984.85	7000.16	5984.85	1.16965	9250.69	5240.25	9169.62	5240.25	1.74984
64.32	21.25	36.18	8.5	39.53	-3.4	86.43	9.35	102.51	5.1	83.75	11.9	18270.9	20929.6	18216	20929.6	0.870344	36448.7	22848	36392.4	22848.8	1.59275	8177.35	6490.6	8121.07	6490.6	1.2512	1189.25	1056.55	1109.52	1056.55	1.05013	557.44	162.35	477.04	162.35	2.93834	759.11	274.55	678.04	274.55	2.46964
87.1	6.8	67.67	-6.8	44.89	1.7	115.24	21.25	78.39	2.55	81.07	24.65	37416.8	31419.4	37361.9	31419.4	1.18913	12311.2	13723.2	12254.9	13724.1	0.892952	538.68	1500.25	482.4	1500.25	0.321546	131.32	110.5	51.59	110.5	0.466878	420.09	138.55	339.69	138.55	2.45175	4704.07	1847.9	4623	1847.9	2.50176
83.75	-19.55	48.24	-1.7	45.56	3.4	64.32	8.5	62.98	5.95	77.72	11.9	16457.2	13860.1	16402.3	13860.1	1.18342	3800.24	10180.5	3743.96	10181.4	0.367727	3684.33	3026	3628.05	3026	1.19896	43141.3	12455.9	43061.6	12455.9	3.45712	4499.72	1177.25	4419.32	1177.25	3.75394	19379.8	3169.65	19298.7	3169.65	6.0886
38.86	11.05	95.81	10.2	52.26	23.8	123.95	4.25	40.2	22.1	101.17	-10.2	1193.27	4064.7	1138.33	4064.7	0.280053	4246.46	6547.55	4190.18	6548.4	0.639878	422.1	425	365.82	425	0.860753	18582.5	11042.4	18502.8	11042.4	1.67561	27247.6	9068.65	27167.2	9068.65	2.99573	731.64	472.6	650.57	472.6	1.37658
52.93	7.65	100.5	1.7	51.59	-10.2	77.72	-17	44.89	2.55	67	3.4	3498.74	3089.75	3443.8	3089.75	1.11459	3563.73	14543.5	3507.45	14544.4	0.241156	14759.4	5883.7	14703.1	5883.7	2.49896	2312.84	1115.2	2233.11	1115.2	2.00243	19019.3	5934.7	18938.9	5934.7	3.19121	717.57	357.85	636.5	357.85	1.77868
76.38	-4.25	44.89	-1.7	44.22	-2.55	44.89	-28.9	56.28	11.05	121.27	-13.6	2633.1	1503.65	2578.16	1503.65	1.7146	8653.05	7831.05	8596.77	7831.9	1.09766	408.7	1040.4	352.42	1040.4	0.338735	1673.66	587.35	1593.93	587.35	2.71377	20364	9773.3	20283.6	9773.3	2.07541	12862	3179.85	12780.9	3179.85	4.01935
59.63	6.8	156.11	5.1	51.59	11.9	69.01	5.1	61.64	0	63.65	4.25	2215.69	4431.9	2160.75	4431.9	0.487545	24116.7	13487	24060.4	13487.9	1.78386	13670.7	11377.2	13614.4	11377.2	1.19664	841.52	900.15	761.79	900.15	0.846292	17728.2	3702.6	17647.8	3702.6	4.76633	25089.5	6601.95	25008.4	6601.95	3.78804
31.49	-8.5	24.12	18.7	77.72	-0.85	83.08	19.55	116.58	15.3	46.9	8.5	9627.23	12674.4	9572.29	12674.4	0.755246	3810.29	3555.55	3754.01	3556.4	1.05556	14170.5	6498.25	14114.2	6498.25	2.172	21966	5179.05	21886.3	5179.05	4.22592	19733.5	5361.8	19653.1	5361.8	3.66539	26657.3	8673.4	26576.2	8673.4	3.06411
28.14	11.9	99.83	24.65	48.24	4.25	55.61	18.7	33.5	-1.7	113.23	18.7	6905.69	12638.7	6850.75	12638.7	0.542045	46828.3	37629.5	46772	37630.3	1.24293	77.05	489.6	20.77	489.6	0.0424224	16911.5	2931.65	16831.8	2931.65	5.7414	854.25	283.05	773.85	283.05	2.73397	23931.1	8201.65	23850	8201.65	2.90796
35.51	-7.65	50.25	-2.55	35.51	1.7	29.48	11.9	35.51	-14.45	100.5	-13.6	22234.6	15103.7	22179.7	15103.7	1.46849	1414.37	2499.85	1358.09	2500.7	0.543084	7140.19	8104.75	7083.91	8104.75	0.874044	3852.5	1722.1	3772.77	1722.1	2.1908	19026	8191.45	18945.6	8191.45	2.31285	13306.9	5462.1	13225.8	5462.1	2.42138
91.12	5.1	55.61	-24.65	38.19	-8.5	52.93	8.5	29.48	-21.25	72.36	16.15	187.6	338.3	132.66	338.3	0.392137	4132.56	4329.9	4076.28	4330.75	0.941241	3248.83	5179.9	3192.55	5179.9	0.616334	1076.02	384.2	996.29	384.2	2.59315	932.64	312.8	852.24	312.8	2.72455	55328.6	7761.35	55247.5	7761.35	7.11829
60.97	14.45	47.57	-5.95	9.38	-22.1	80.4	-5.1	102.51	-27.2	57.62	12.75	1475.34	4006.05	1420.4	4006.05	0.354564	580.22	440.3	523.94	441.15	1.18767	2239.14	2993.7	2182.86	2993.7	0.729151	2306.14	1023.4	2226.41	1023.4	2.1755	1092.1	545.7	1011.7	545.7	1.85395	5309.08	3914.25	5228.01	3914.25	1.33564
48.24	-24.65	81.74	-0.85	73.03	6.8	48.91	-22.95	79.73	-19.55	79.73	3.4	8281.87	7406.9	8226.93	7406.9	1.11071	617.07	1264.8	560.79	1265.65	0.443085	16776.8	8138.75	16720.5	8138.75	2.05443	260.63	277.95	180.9	277.95	0.650836	7416.23	1552.1	7335.83	1552.1	4.72639	12906.9	6144.65	12825.8	6144.65	2.08732
59.63	14.45	61.64	15.3	62.31	-18.7	62.31	0.85	53.6	7.65	117.92	31.45	539.35	606.9	484.41	606.9	0.798171	30373.8	20513.1	30317.5	20513.9	1.4779	42050.5	16331.9	41994.2	16331.9	2.5713	21643	7172.3	21563.3	7172.3	3.00647	2123.23	1059.95	2042.83	1059.95	1.92729	13648.6	4448.9	13567.5	4448.9	3.04964
53.6	3.4	97.15	4.25	84.42	-25.5	75.71	11.05	136.01	-5.95	117.92	24.65	33080.6	18649	33025.7	18649	1.77091	20621.3	11882.2	20565	11883.1	1.73062	2588.88	4181.15	2532.6	4181.15	0.605719	22480.5	9282.85	22400.8	9282.85	2.41313	14622.1	4491.4	14541.7	4491.4	3.23768	176.21	109.65	95.14	109.65	0.86767
93.8	2.55	59.63	11.9	38.86	-1.7	268.67	5.1	97.15	-22.1	81.07	11.9	2802.61	2516.85	2747.67	2516.85	1.09171	8033.97	12443.2	7977.69	12444.1	0.641085	1880.69	2812.65	1824.41	2812.65	0.648645	9107.98	3807.15	9028.25	3807.15	2.37139	11541.4	7366.95	11461	7366.95	1.55573	32170.7	10432	32089.6	10432	3.07608
132.66	-9.35	4.02	-30.6	87.1	4.25	58.96	-18.7	69.68	36.55	52.26	8.5	66289.1	35722.9	66234.2	35722.9	1.85411	11274.8	4285.7	11218.5	4286.55	2.61714	344.38	683.4	288.1	683.4	0.421569	1901.46	694.45	1821.73	694.45	2.62327	6669.18	6126.8	6588.78	6126.8	1.0754	16097.4	6579.85	16016.3	6579.85	2.43415
91.12	5.1	23.45	-6.8	59.63	6.8	80.4	1.7	41.54	20.4	95.14	13.6	1413.7	965.6	1358.76	965.6	1.40717	905.84	1916.75	849.56	1917.6	0.443033	3507.45	4148	3451.17	4148	0.832008	6109.73	3241.05	6030	3241.05	1.86051	199.66	121.55	119.26	121.55	0.98116	36096.9	7435.8	36015.8	7435.8	4.84357
57.62	-15.3	157.45	-2.55	73.03	-2.55	187.6	-8.5	63.65	8.5	39.53	25.5	8844	5672.05	8789.06	5672.05	1.54954	8748.86	10919.1	8692.58	10920	0.796027	41777.9	26736.8	41721.6	26736.8	1.56046	2980.83	1962.65	2901.1	1962.65	1.47815	20827	5263.2	20746.6	5263.2	3.94182	33846.4	10736.4	33765.3	10736.4	3.14494
28.81	10.2	64.99	9.35	58.29	0	68.34	-3.4	54.94	22.1	68.34	-1.7	6294.65	5809.75	6239.71	5809.75	1.07401	11233.2	6270.45	11176.9	6271.3	1.78223	5403.55	6830.6	5347.27	6830.6	0.78284	155.44	163.2	75.71	163.2	0.463909	1897.44	568.65	1817.04	568.65	3.19536	18070.6	4835.65	17989.5	4835.65	3.72019
78.39	-1.7	87.1	-20.4	37.52	-18.7	63.65	-4.25	47.57	16.15	46.23	0	2617.69	3602.3	2562.75	3602.3	0.71142	500.49	862.75	444.21	863.6	0.51437	464.31	1025.1	408.03	1025.1	0.398039	386.59	157.25	306.86	157.25	1.95141	30447.5	6525.45	30367.1	6525.45	4.65364	42816.4	11881.3	42735.3	11881.3	3.59686
47.57	2.55	45.56	1.7	125.96	-11.9	60.97	-18.7	158.12	17.85	67	-7.65	3774.78	4573	3719.84	4573	0.813435	605.01	2392.75	548.73	2393.6	0.229249	7872.5	9782.65	7816.22	9782.65	0.798988	39302.9	13116.4	39223.2	13116.4	2.99039	13070.4	3886.2	12990	3886.2	3.3426	15844.8	9879.55	15763.7	9879.55	1.59559
45.56	7.65	46.23	-12.75	43.55	-9.35	68.34	8.5	65.66	0.85	39.53	-8.5	3863.22	7672.95	3808.28	7672.95	0.496325	11059	6185.45	11002.7	6186.3	1.77856	7667.48	2732.75	7611.2	2732.75	2.78518	20295	3859	20215.3	3859	5.23847	3857.19	1672.8	3776.79	1672.8	2.25777	17040.1	5724.75	16959	5724.75	2.96241
49.58	-18.7	173.53	-51	42.88	-33.15	60.97	17	67	1.7	64.99	-19.55	11786	13258.3	11731.1	13258.3	0.884809	39078.4	28989.2	39022.1	28990	1.34605	4811.27	7792.8	4754.99	7792.8	0.610177	9694.23	5356.7	9614.5	5356.7	1.79486	27079.4	11098.5	26999	11098.5	2.43267	30655.9	9445.2	30574.8	9445.2	3.23708
35.51	0	61.64	-53.55	49.58	-22.1	46.9	13.6	75.04	-1.7	68.34	0.85	5695	8783.9	5640.06	8783.9	0.642091	5011.6	5676.3	4955.32	5677.15	0.872853	78.39	1233.35	22.11	1233.35	0.0179268	10596	2638.4	10516.3	2638.4	3.98585	5382.78	997.9	5302.38	997.9	5.31354	23815.8	9174.05	23734.7	9174.05	2.58716
64.32	11.05	20.1	-34	40.2	4.25	36.85	0.85	50.92	8.5	27.47	-15.3	8098.96	8988.75	8044.02	8988.75	0.894899	7087.93	6581.55	7031.65	6582.4	1.06825	1022.42	1497.7	966.14	1497.7	0.645082	12228.8	2501.55	12149.1	2501.55	4.85662	5146.27	635.8	5065.87	635.8	7.96771	17934.6	8192.3	17853.5	8192.3	2.17931
57.62	0	83.08	-5.95	28.81	0.85	212.39	-27.2	72.36	1.7	38.86	-28.05	554.76	1076.95	499.82	1076.95	0.464107	1468.64	1436.5	1412.36	1437.35	0.982614	99.16	1181.5	42.88	1181.5	0.0362928	41742.3	11589.8	41662.6	11589.8	3.59476	18082.6	10468.6	18002.2	10468.6	1.71964	11029.5	5533.5	10948.4	5533.5	1.97857
89.11	2.55	67	17	75.71	0.85	54.94	-21.25	79.73	7.65	85.76	-18.7	859.61	1898.05	804.67	1898.05	0.423946	3719.17	9327.9	3662.89	9328.75	0.392645	3239.45	4600.2	3183.17	4600.2	0.691963	37833.6	13860.1	37753.9	13860.1	2.72392	1003.66	573.75	923.26	573.75	1.60917	17489	4653.75	17407.9	4653.75	3.74062
46.9	11.05	35.51	6.8	108.54	6.8	116.58	23.8	74.37	11.9	136.68	8.5	2196.26	4767.65	2141.32	4767.65	0.449135	36569.9	23109	36513.6	23109.8	1.58	360.46	767.55	304.18	767.55	0.3963	47854.8	8695.5	47775.1	8695.5	5.49423	1300.47	385.05	1220.07	385.05	3.1686	18578.4	4747.25	18497.3	4747.25	3.89643
24.79	-17.85	95.81	-10.2	44.22	-15.3	105.86	39.1	65.66	-0.85	186.26	11.05	26115.3	20651.6	26060.4	20651.6	1.26191	7529.46	8335.95	7473.18	8336.8	0.896409	2742.98	3829.25	2686.7	3829.25	0.701626	1771.48	489.6	1691.75	489.6	3.45537	211.05	164.9	130.65	164.9	0.792298	10218.2	8084.35	10137.1	8084.35	1.25392
71.69	11.9	21.44	-1.7	72.36	17	87.1	-2.55	68.34	29.75	97.82	27.2	10643	5604.05	10588.1	5604.05	1.88936	14469.3	13567.7	14413	13568.6	1.06224	839.51	1116.9	783.23	1116.9	0.701253	991.6	371.45	911.87	371.45	2.45489	6455.45	2572.95	6375.05	2572.95	2.47772	4459.52	1224	4378.45	1224	3.57717
43.55	9.35	73.7	2.55	84.42	-15.3	85.09	27.2	84.42	7.65	62.98	-38.25	10760.2	4642.7	10705.3	4642.7	2.30583	5135.55	3959.3	5079.27	3960.15	1.2826	1027.78	999.6	971.5	999.6	0.971889	31383.5	8735.45	31303.8	8735.45	3.58353	20384.8	7557.35	20304.4	7557.35	2.68671	20140.2	5334.6	20059.1	5334.6	3.76019
87.77	11.9	36.18	-13.6	48.91	-2.55	85.76	34	112.56	12.75	50.92	-0.85	5010.93	6069.85	4955.99	6069.85	0.816493	2869.61	5717.1	2813.33	5717.95	0.492017	7951.56	12126.1	7895.28	12126.1	0.651098	22872.5	5436.6	22792.8	5436.6	4.19247	27451.9	9287.95	27371.5	9287.95	2.94699	30728.9	13319.5	30647.8	13319.5	2.30097
42.21	23.8	26.8	-7.65	32.83	-12.75	71.02	-13.6	101.17	-7.65	102.51	10.2	1998.61	3842.85	1943.67	3842.85	0.505789	998.97	2118.2	942.69	2119.05	0.444864	339.02	1038.7	282.74	1038.7	0.272206	14530.3	7371.2	14450.6	7371.2	1.96041	330.31	101.15	249.91	101.15	2.47069	1754.06	718.25	1672.99	718.25	2.32926
89.11	7.65	74.37	-25.5	30.15	20.4	158.79	17	117.25	-11.05	52.93	-5.95	1860.59	1158.55	1805.65	1158.55	1.55854	21011.9	16509.6	20955.6	16510.4	1.26923	13062.3	11668.8	13006	11668.8	1.1146	702.16	288.15	622.43	288.15	2.16009	35413.5	11611.9	35333.1	11611.9	3.04284	1022.42	928.2	941.35	928.2	1.01417
8.71	-17.85	28.81	-25.5	24.79	10.2	71.02	5.1	87.77	4.25	110.55	8.5	22105.3	15267.7	22050.4	15267.7	1.44425	14742	11390	14685.7	11390.9	1.28926	3034.43	3804.6	2978.15	3804.6	0.782776	7288.93	2310.3	7209.2	2310.3	3.12046	5016.29	1677.05	4935.89	1677.05	2.9432	1195.95	723.35	1114.88	723.35	1.54127
32.83	-19.55	95.14	-7.65	38.86	-5.1	69.01	-18.7	57.62	-12.75	99.83	-22.1	6070.87	5750.25	6015.93	5750.25	1.0462	968.82	1794.35	912.54	1795.2	0.508322	8554.56	7199.5	8498.28	7199.5	1.1804	248.57	136.85	168.84	136.85	1.23376	340.36	125.8	259.96	125.8	2.06645	14559.8	4833.1	14478.7	4833.1	2.99574
91.12	3.4	33.5	-7.65	47.57	-11.9	58.29	8.5	85.76	11.05	66.33	-18.7	19569.4	19039.2	19514.5	19039.2	1.02496	9863.74	6195.65	9807.46	6196.5	1.58274	37166.2	24385.7	37109.9	24385.7	1.52179	2232.44	1351.5	2152.71	1351.5	1.59283	3256.2	1033.6	3175.8	1033.6	3.07256	334.33	311.95	253.26	311.95	0.811861
47.57	-5.1	34.84	-2.55	52.26	-5.1	30.82	-13.6	129.31	0.85	76.38	-4.25	158.79	578	103.85	578	0.179671	566.15	1285.2	509.87	1286.05	0.396462	15931.9	9450.3	15875.6	9450.3	1.67991	4785.81	2815.2	4706.08	2815.2	1.67167	23910.3	7713.75	23829.9	7713.75	3.08928	11072.4	4861.15	10991.3	4861.15	2.26106
53.6	-11.9	52.93	11.05	105.86	28.9	96.48	13.6	49.58	-17.85	58.96	0	1210.02	2026.4	1155.08	2026.4	0.570016	17665.2	12965.1	17608.9	12966	1.35809	2931.25	2443.75	2874.97	2443.75	1.17646	1776.17	816	1696.44	816	2.07897	17550	10432.9	17469.6	10432.9	1.67447	263.98	134.3	182.91	134.3	1.36195
77.72	30.6	87.1	-20.4	88.44	11.9	91.12	-30.6	30.15	0	38.86	-5.1	515.9	173.4	460.96	173.4	2.65836	3077.98	3239.35	3021.7	3240.2	0.932566	8691.91	8047.8	8635.63	8047.8	1.07304	6809.88	3921.9	6730.15	3921.9	1.71604	22954.2	7596.45	22873.8	7596.45	3.01112	23036.6	5433.2	22955.5	5433.2	4.22505
70.35	-17	71.69	-22.95	43.55	-10.2	77.72	-4.25	110.55	26.35	56.95	-9.35	24869.1	21358.8	24814.2	21358.8	1.16178	3285.01	3367.7	3228.73	3368.55	0.958493	32009.9	27870.7	31953.6	27870.7	1.1465	1924.91	1068.45	1845.18	1068.45	1.72697	1191.93	532.1	1111.53	532.1	2.08895	2269.96	867.85	2188.89	867.85	2.5222
88.44	-8.5	32.16	-22.95	61.64	-25.5	84.42	-16.15	95.14	24.65	142.04	16.15	1588.57	2289.9	1533.63	2289.9	0.669737	4457.51	7175.7	4401.23	7176.55	0.613279	8832.61	7984.05	8776.33	7984.05	1.09923	5987.79	1747.6	5908.06	1747.6	3.38067	39976.9	10433.8	39896.5	10433.8	3.82377	1402.31	730.15	1321.24	730.15	1.80955
58.29	7.65	45.56	5.95	79.06	-10.2	113.9	-28.9	30.15	4.25	131.32	-14.45	6779.06	8013.8	6724.12	8013.8	0.839068	14486.7	8481.3	14430.4	8482.15	1.70127	19020	13168.2	18963.7	13168.2	1.44011	20827.6	5228.35	20747.9	5228.35	3.96834	14354.1	10240	14273.7	10240	1.39392	9375.98	3011.55	9294.91	3011.55	3.08642
51.59	-17.85	138.02	0	100.5	-23.8	127.97	-26.35	128.64	-17	125.29	-12.75	1166.47	1275.85	1111.53	1275.85	0.871207	2523.22	746.3	2466.94	747.15	3.3018	2960.06	1877.65	2903.78	1877.65	1.5465	284.08	280.5	204.35	280.5	0.72852	533.32	335.75	452.92	335.75	1.34898	460.29	209.1	379.22	209.1	1.81358
100.5	-5.95	62.31	-4.25	137.35	-21.25	63.65	1.7	48.24	-3.4	38.86	-8.5	3311.81	2758.25	3256.87	2758.25	1.18077	298.82	798.15	242.54	799	0.303554	822.76	883.15	766.48	883.15	0.867893	498.48	380.8	418.75	380.8	1.09966	35231.3	8712.5	35150.9	8712.5	4.03454	19017.3	5156.95	18936.2	5156.95	3.67198
73.7	12.75	80.4	-2.55	42.21	2.55	103.18	-17	77.72	12.75	41.54	5.95	10336.8	13680.8	10281.9	13680.8	0.751554	60961.3	32333.2	60905	32334	1.88362	14752.1	10548.5	14695.8	10548.5	1.39317	29808.3	11456.3	29728.6	11456.3	2.59495	3672.27	2745.5	3591.87	2745.5	1.30828	7902.65	6112.35	7821.58	6112.35	1.27964
181.57	-5.95	42.21	-4.25	142.71	2.55	241.87	-14.45	3.35	-5.1	54.27	15.3	48943.5	25643.7	48888.6	25643.7	1.90645	1746.02	4812.7	1689.74	4813.55	0.351038	4338.92	2578.05	4282.64	2578.05	1.66119	38334.1	6068.15	38254.4	6068.15	6.30412	9089.22	4473.55	9008.82	4473.55	2.0138	9396.75	6940.25	9315.68	6940.25	1.34227
110.55	-52.7	42.21	1.7	36.18	-5.95	54.27	-15.3	65.66	5.1	55.61	-27.2	14681	7636.4	14626.1	7636.4	1.91531	803.33	4121.65	747.05	4122.5	0.181213	4176.11	8509.35	4119.83	8509.35	0.484153	18654.1	2489.65	18574.4	2489.65	7.46064	5652.79	2929.95	5572.39	2929.95	1.90187	369.84	107.1	288.77	107.1	2.69627
81.74	-26.35	60.97	-10.2	22.78	19.55	77.72	8.5	141.37	-8.5	79.73	32.3	8747.52	8240.75	8692.58	8240.75	1.05483	13875.7	9665.35	13819.4	9666.2	1.42966	5598.52	4335.85	5542.24	4335.85	1.27824	1739.99	685.1	1660.26	685.1	2.42338	27491.4	7049.05	27411	7049.05	3.88861	14368.8	7706.95	14287.7	7706.95	1.85388
52.93	-32.3	68.34	1.7	30.15	10.2	121.94	-16.15	43.55	8.5	170.18	0	7746.54	7012.5	7691.6	7012.5	1.09684	3010.31	3466.3	2954.03	3467.15	0.852005	328.97	254.15	272.69	254.15	1.07295	957.43	315.35	877.7	315.35	2.78326	717.57	496.4	637.17	496.4	1.28358	8068.14	3018.35	7987.07	3018.35	2.64617
91.12	-36.55	12.06	5.1	45.56	7.65	75.04	12.75	30.15	0	107.2	-1.7	22656.7	14143.2	22601.8	14143.2	1.59807	1845.18	4087.65	1788.9	4088.5	0.437544	24163.6	25772	24107.3	25772	0.935407	476.37	444.55	396.64	444.55	0.892228	25765.5	7769	25685.1	7769	3.3061	49264.4	6002.7	49183.3	6002.7	8.19353
43.55	-17.85	77.05	-0.85	78.39	12.75	113.23	-12.75	60.97	11.9	26.13	-11.9	20946.2	19051.9	20891.3	19051.9	1.09654	2450.86	1045.5	2394.58	1046.35	2.28851	6543.22	4448.9	6486.94	4448.9	1.4581	18721.8	5309.95	18642.1	5309.95	3.51078	538.68	121.55	458.28	121.55	3.7703	1685.05	995.35	1603.98	995.35	1.61147
20.77	1.7	30.82	28.9	43.55	-4.25	84.42	22.1	87.1	-13.6	79.73	-10.2	1721.9	2811.8	1666.96	2811.8	0.592844	3112.15	2476.9	3055.87	2477.75	1.23332	856.26	2777.8	799.98	2777.8	0.28799	47204.9	17013.6	47125.2	17013.6	2.76985	14382.2	5618.5	14301.8	5618.5	2.54548	8348.87	1815.6	8267.8	1815.6	4.55376
42.88	-6.8	30.15	1.7	58.29	5.95	62.31	-9.35	53.6	-6.8	138.69	0.85	3519.51	3530.9	3464.57	3530.9	0.981214	3808.28	5501.2	3752	5502.05	0.681928	22454.4	8748.2	22398.1	8748.2	2.56031	5906.05	1984.75	5826.32	1984.75	2.93554	3297.74	4561.1	3217.34	4561.1	0.705387	23710	7968.75	23628.9	7968.75	2.9652
54.94	17	49.58	12.75	37.52	9.35	71.02	0	106.53	3.4	79.06	6.8	624.44	1338.75	569.5	1338.75	0.425397	1379.53	1925.25	1323.25	1926.1	0.68701	7683.56	9441.8	7627.28	9441.8	0.807821	20533.5	5154.4	20453.8	5154.4	3.96822	530.64	634.95	450.24	634.95	0.709095	27665.6	7008.25	27584.5	7008.25	3.93601
28.81	-1.7	89.78	17.85	48.91	10.2	50.92	-4.25	70.35	5.95	73.7	-7.65	1815.03	1729.75	1760.09	1729.75	1.01754	2121.89	2324.75	2065.61	2325.6	0.888205	3852.5	4151.4	3796.22	4151.4	0.914443	194.97	290.7	115.24	290.7	0.396422	186.93	188.7	106.53	188.7	0.564547	5824.31	2491.35	5743.24	2491.35	2.30527
47.57	-3.4	58.29	18.7	46.9	11.05	66.33	0.85	172.19	0	83.08	-2.55	4949.29	8174.45	4894.35	8174.45	0.598738	15371.8	12461.9	15315.5	12462.8	1.2289	33388.1	14381.2	33331.8	14381.2	2.31774	32679.2	10347	32599.5	10347	3.15062	8365.62	2124.15	8285.22	2124.15	3.90049	7367.32	3589.55	7286.25	3589.55	2.02985
31.49	-2.55	16.08	1.7	119.93	12.75	16.75	-5.95	104.52	14.45	44.89	-18.7	5148.95	3829.25	5094.01	3829.25	1.33029	1919.55	3005.6	1863.27	3006.45	0.619758	41337.7	27087.8	41281.4	27087.8	1.52399	12358.2	4589.15	12278.5	4589.15	2.67554	17722.2	6057.1	17641.8	6057.1	2.91258	19131.2	8732.9	19050.1	8732.9	2.18142
55.61	-7.65	27.47	-11.05	73.03	-3.4	41.54	-9.35	64.32	-12.75	111.89	16.15	24880.5	12469.5	24825.6	12469.5	1.9909	748.39	923.95	692.11	924.8	0.748389	9869.77	5564.95	9813.49	5564.95	1.76345	16600.6	4926.6	16520.9	4926.6	3.3534	42738.6	7375.45	42658.2	7375.45	5.78381	425.45	911.2	344.38	911.2	0.377941
49.58	-10.2	28.81	-4.25	27.47	38.25	117.25	0.85	81.74	-12.75	47.57	0.85	13693.5	8737.15	13638.6	8737.15	1.56098	37673.4	13440.2	37617.1	13441.1	2.79867	525.95	1180.65	469.67	1180.65	0.397806	249.24	115.6	169.51	115.6	1.46635	920.58	1167.05	840.18	1167.05	0.719918	9093.91	3426.35	9012.84	3426.35	2.63045
58.29	-15.3	146.06	27.2	32.16	5.95	141.37	-11.9	86.43	-15.3	36.85	9.35	5136.22	7066.05	5081.28	7066.05	0.719112	15430.8	8687.85	15374.5	8688.7	1.76948	-4.02	373.15	-60.3	373.15	-0.161597	8456.74	3275.9	8377.01	3275.9	2.55716	32348.9	5850.55	32268.5	5850.55	5.51546	363.14	113.9	282.07	113.9	2.47647
62.31	9.35	36.18	12.75	95.14	32.3	67	-5.95	56.95	-11.9	73.03	-7.65	45775.7	32266	45720.8	32266	1.41699	51308.6	27629.2	51252.3	27630	1.85495	5142.92	8631.75	5086.64	8631.75	0.589294	6950.58	3244.45	6870.85	3244.45	2.11772	265.32	184.45	184.92	184.45	1.00255	25364.9	8588.4	25283.8	8588.4	2.94395
20.77	1.7	14.07	-4.25	69.68	16.15	91.12	3.4	124.62	8.5	97.82	8.5	5327.84	7803	5272.9	7803	0.675753	22441	11826.9	22384.7	11827.8	1.89256	1738.65	2755.7	1682.37	2755.7	0.610505	20607.9	4206.65	20528.2	4206.65	4.87993	13241.2	385.9	13160.8	385.9	34.1042	24569.6	24504.7	24488.5	24504.7	0.99934
52.26	-9.35	50.92	3.4	66.33	-0.85	38.19	-11.9	165.49	-5.1	90.45	17	5675.57	15616.2	5620.63	15616.2	0.359923	5237.39	4560.25	5181.11	4561.1	1.13593	678.04	621.35	621.76	621.35	1.00066	246.56	300.9	166.83	300.9	0.554437	33291.6	12285.1	33211.2	12285.1	2.70337	3010.98	834.7	2929.91	834.7	3.51014
57.62	1.7	7.37	3.4	43.55	37.4	150.08	11.9	139.36	20.4	101.84	-28.9	13625.8	19410.6	13570.9	19410.6	0.699147	8374.33	16328.5	8318.05	16329.4	0.509393	11522	13792.1	11465.7	13792.1	0.831325	2146.01	821.1	2066.28	821.1	2.51648	12593.3	6224.55	12512.9	6224.55	2.01025	3332.58	1365.95	3251.51	1365.95	2.3804
46.9	-3.4	140.7	17	16.08	14.45	34.17	34	42.88	22.1	131.99	-5.95	3888.01	6222.85	3833.07	6222.85	0.615967	6223.63	5482.5	6167.35	5483.35	1.12474	1481.37	1461.15	1425.09	1461.15	0.975321	26223.8	7992.55	26144.1	7992.55	3.27105	216.41	221	136.01	221	0.61543	28856.2	10483.1	28775.1	10483.1	2.74491
52.93	11.9	86.43	10.2	40.2	32.3	150.08	1.7	130.65	-0.85	115.24	-21.25	43858.2	18889.6	43803.3	18889.6	2.31891	12326.7	11412.1	12270.4	11413	1.07513	11241.3	6478.7	11185	6478.7	1.72643	2636.45	2330.7	2556.72	2330.7	1.09698	653.25	616.25	572.85	616.25	0.929574	60676.5	8870.6	60595.4	8870.6	6.83104
127.3	-13.6	25.46	-6.8	20.1	28.05	93.13	0.85	66.33	-4.25	52.93	-6.8	240.53	423.3	185.59	423.3	0.438436	30401.2	17347.7	30344.9	17348.5	1.74913	4042.78	3515.6	3986.5	3515.6	1.13395	84.42	259.25	4.69	259.25	0.0180906	11767.9	6135.3	11687.5	6135.3	1.90496	8017.89	3479.9	7936.82	3479.9	2.28076
72.36	16.15	42.88	25.5	40.2	-5.1	98.49	11.05	79.73	-3.4	62.31	-7.65	3327.89	5192.65	3272.95	5192.65	0.630304	9444.32	9155.35	9388.04	9156.2	1.02532	2012.01	2798.2	1955.73	2798.2	0.698924	8445.35	4245.75	8365.62	4245.75	1.97035	8647.69	2665.6	8567.29	2665.6	3.21402	444.21	208.25	363.14	208.25	1.74377
22.11	28.9	93.13	-20.4	52.26	19.55	48.24	-30.6	59.63	-5.95	103.18	0	1706.49	6152.3	1651.55	6152.3	0.268444	3609.29	4294.2	3553.01	4295.05	0.827234	1484.05	3176.45	1427.77	3176.45	0.449486	5680.26	4291.65	5600.53	4291.65	1.30498	11884.5	3343.9	11804.1	3343.9	3.53004	9920.69	5122.1	9839.62	5122.1	1.92101
52.93	-36.55	56.28	-22.95	14.07	34	64.32	15.3	79.06	-5.95	77.72	-2.55	1887.39	3486.7	1832.45	3486.7	0.525554	873.01	1110.1	816.73	1110.95	0.735164	3731.9	6601.95	3675.62	6601.95	0.556748	4030.72	1510.45	3950.99	1510.45	2.61577	341.03	220.15	260.63	220.15	1.18387	20201.2	9168.95	20120.1	9168.95	2.19438
28.81	30.6	45.56	-27.2	8.71	7.65	57.62	28.05	69.01	10.2	107.87	20.4	16691.7	12473.8	16636.8	12473.8	1.33374	5278.26	8553.55	5221.98	8554.4	0.610444	3884.66	3418.7	3828.38	3418.7	1.11984	29058.6	12647.2	28978.9	12647.2	2.29133	24684.8	8516.15	24604.4	8516.15	2.88915	11286.8	1800.3	11205.7	1800.3	6.22437
16.08	21.25	48.24	-12.75	46.9	16.15	56.28	-1.7	53.6	40.8	101.17	4.25	20943.5	9257.35	20888.6	9257.35	2.25643	1294.44	2843.25	1238.16	2844.1	0.435343	36.18	245.65	-20.1	245.65	-0.0818237	5158.33	1426.3	5078.6	1426.3	3.56068	145.39	113.05	64.99	113.05	0.574878	21922.4	6011.2	21841.3	6011.2	3.63344
34.17	2.55	27.47	12.75	36.18	23.8	98.49	-11.9	112.56	-8.5	115.91	18.7	3098.75	2934.2	3043.81	2934.2	1.03736	1823.74	4494.8	1767.46	4495.65	0.393149	10057.4	6198.2	10001.1	6198.2	1.61355	1049.22	446.25	969.49	446.25	2.17253	5469.88	1828.35	5389.48	1828.35	2.94773	935.99	799.85	854.92	799.85	1.06885
40.87	-20.4	18.09	-0.85	34.84	0	56.28	-16.15	102.51	11.05	110.55	-33.15	1101.48	1124.55	1046.54	1124.55	0.93063	1792.25	1895.5	1735.97	1896.35	0.915427	12859.3	11403.6	12803	11403.6	1.12272	7079.89	2083.35	7000.16	2083.35	3.36005	5465.86	1344.7	5385.46	1344.7	4.00495	66052.6	13338.2	65971.5	13338.2	4.94606
62.98	8.5	128.64	-2.55	49.58	2.55	20.77	-5.95	140.7	22.95	98.49	37.4	18599.9	18992.4	18545	18992.4	0.976441	2897.08	3688.15	2840.8	3689	0.770073	8159.93	3484.15	8103.65	3484.15	2.32586	14308.5	2906.15	14228.8	2906.15	4.89609	1293.1	549.95	1212.7	549.95	2.20511	11975.6	11498.8	11894.5	11498.8	1.03441
90.45	0.85	90.45	18.7	43.55	-2.55	80.4	18.7	61.64	-28.9	62.98	0.85	4893.01	4517.75	4838.07	4517.75	1.0709	36888.9	11383.2	36832.6	11384.1	3.23546	32518.5	19822	32462.2	19822	1.63769	7477.2	1649	7397.47	1649	4.48603	25438.6	12527.3	25358.2	12527.3	2.02424	24225.9	5876.05	24144.8	5876.05	4.10902
64.99	-9.35	93.8	2.55	46.23	-11.05	54.94	22.1	85.76	-5.1	75.71	1.7	13046.2	6437.05	12991.3	6437.05	2.0182	9189.72	11745.3	9133.44	11746.1	0.777569	1591.92	1796.9	1535.64	1796.9	0.854605	17878.3	4714.1	17798.6	4714.1	3.7756	32250.5	6041.8	32170.1	6041.8	5.32459	29268.3	10605.5	29187.2	10605.5	2.75208
77.72	-2.55	55.61	-0.85	58.96	5.1	47.57	-4.25	96.48	-0.85	69.01	-24.65	6057.47	4835.65	6002.53	4835.65	1.24131	5450.45	2595.05	5394.17	2595.9	2.07796	26428.2	12025.8	26371.9	12025.8	2.19295	31917.5	8819.6	31837.8	8819.6	3.60989	17944.6	6542.45	17864.2	6542.45	2.73051	12878.7	2398.7	12797.6	2398.7	5.33524
78.39	-19.55	30.82	0.85	70.35	16.15	36.85	6.8	68.34	-17	61.64	-26.35	9684.85	10824.8	9629.91	10824.8	0.889616	11373.2	8880.8	11316.9	8881.65	1.27419	297.48	588.2	241.2	588.2	0.410065	42269	13855.9	42189.3	13855.9	3.04486	192.96	141.95	112.56	141.95	0.792955	8522.4	4461.65	8441.33	4461.65	1.89197
50.92	5.1	87.77	2.55	32.83	-14.45	53.6	34	65.66	-11.9	164.15	-30.6	10549.8	10798.4	10494.9	10798.4	0.97189	1563.11	2009.4	1506.83	2010.25	0.749573	15173.5	25694.7	15117.2	25694.7	0.58834	21504.3	5241.95	21424.6	5241.95	4.08714	46629.3	17425.8	46548.9	17425.8	2.67126	2526.57	1076.95	2445.5	1076.95	2.27076
114.57	0.85	24.12	5.95	41.54	-22.95	41.54	22.1	42.21	5.1	229.14	-6.8	6200.85	5502.9	6145.91	5502.9	1.11685	7507.35	5026.9	7451.07	5027.75	1.48199	35341.8	20173.1	35285.5	20173.1	1.74914	10561.9	4061.3	10482.2	4061.3	2.58099	9489.88	7048.2	9409.48	7048.2	1.33502	865.64	221.85	784.57	221.85	3.53649
124.62	-12.75	58.96	4.25	22.11	-2.55	77.72	-0.85	102.51	-3.4	86.43	-5.95	7296.97	9386.55	7242.03	9386.55	0.771533	11346.5	11247.2	11290.2	11248.1	1.00375	20960.3	10735.5	20904	10735.5	1.94719	20068.5	8479.6	19988.8	8479.6	2.35728	280.73	198.9	200.33	198.9	1.00719	14497.5	3331.15	14416.4	3331.15	4.32776
33.5	0	41.54	-14.45	45.56	-25.5	132.66	28.9	122.61	18.7	59.63	-8.5	22814.2	17348.5	22759.3	17348.5	1.31189	6431.33	7259.85	6375.05	7260.7	0.878021	1890.07	1997.5	1833.79	1997.5	0.918043	9104.63	6401.35	9024.9	6401.35	1.40984	2650.52	1389.75	2570.12	1389.75	1.84934	29158.4	5455.3	29077.3	5455.3	5.33011
73.7	-16.15	75.71	-18.7	85.09	13.6	50.25	14.45	87.77	0	86.43	7.65	4964.7	8102.2	4909.76	8102.2	0.605979	1822.4	2456.5	1766.12	2457.35	0.718709	472.35	334.05	416.07	334.05	1.24553	12774.2	2901.05	12694.5	2901.05	4.37582	7466.48	1240.15	7386.08	1240.15	5.9558	3947.64	1288.6	3866.57	1288.6	3.0006
77.05	-17.85	71.02	-21.25	64.99	-11.05	58.96	-13.6	88.44	26.35	66.33	1.7	5035.72	4576.4	4980.78	4576.4	1.08836	6619.6	6434.5	6563.32	6435.35	1.01989	23707.3	10407.4	23651	10407.4	2.27252	7058.45	989.4	6978.72	989.4	7.05349	12481.4	4100.4	12401	4100.4	3.02434	6575.38	2562.75	6494.31	2562.75	2.53412
24.79	10.2	61.64	-11.05	140.03	6.8	91.79	-6.8	67	-12.75	65.66	-12.75	12621.5	11733.4	12566.6	11733.4	1.07101	7940.17	5387.3	7883.89	5388.15	1.46319	18192.5	13823.6	18136.2	13823.6	1.31198	13968.8	9707	13889.1	9707	1.43083	9976.3	6185.45	9895.9	6185.45	1.59987	16417	3991.6	16335.9	3991.6	4.09258
51.59	-7.65	42.21	-12.75	51.59	19.55	629.13	15.3	182.24	-17.85	72.36	-19.55	8918.37	12089.6	8863.43	12089.6	0.733145	1967.79	1554.65	1911.51	1555.5	1.22887	3947.64	6041.8	3891.36	6041.8	0.644073	5299.03	1865.75	5219.3	1865.75	2.79743	28201.6	9741	28121.2	9741	2.88689	296.14	116.45	215.07	116.45	1.84689
67.67	6.8	39.53	-2.55	68.34	13.6	105.19	-25.5	85.76	14.45	79.73	28.9	585.58	1275.85	530.64	1275.85	0.415911	3450.5	6775.35	3394.22	6776.2	0.500903	21041.3	11476.7	20985	11476.7	1.82849	8858.74	4879	8779.01	4879	1.79935	7325.11	250.75	7244.71	250.75	28.8922	13634.5	5638.05	13553.4	5638.05	2.40392
18.76	-24.65	36.85	-6.8	46.23	35.7	57.62	-18.7	60.97	-17.85	31.49	31.45	29403.6	17437.8	29348.7	17437.8	1.68305	17639.1	12807	17582.8	12807.9	1.37282	1191.93	1560.6	1135.65	1560.6	0.727701	818.74	522.75	739.01	522.75	1.4137	39237.9	6495.7	39157.5	6495.7	6.02822	180.23	143.65	99.16	143.65	0.690289
45.56	-1.7	79.73	-5.95	28.14	15.3	20.1	-1.7	60.97	20.4	287.43	-19.55	6870.18	13441.9	6815.24	13441.9	0.507015	5665.52	11958.7	5609.24	11959.6	0.469018	414.06	762.45	357.78	762.45	0.46925	15692.7	5713.7	15613	5713.7	2.73255	20504	6843.35	20423.6	6843.35	2.98444	28751.7	7003.15	28670.6	7003.15	4.09396
46.9	-3.4	107.2	-8.5	73.7	37.4	69.68	-15.3	110.55	-4.25	57.62	-7.65	361.13	314.5	306.19	314.5	0.973577	31936.9	13486.1	31880.6	13487	2.36381	47895.6	44624.2	47839.3	44624.2	1.07205	23429.2	4843.3	23349.5	4843.3	4.82098	42874	17221.8	42793.6	17221.8	2.48485	507.86	231.2	426.79	231.2	1.84598
55.61	-31.45	53.6	-1.7	61.64	6.8	158.12	-10.2	24.79	8.5	83.75	2.55	26257.3	12155	26202.4	12155	2.15569	21884.9	18264.8	21828.6	18265.6	1.19506	14900.1	6173.55	14843.8	6173.55	2.40442	107053	23485.5	106973	23485.5	4.55486	7747.88	6222	7667.48	6222	1.23232	10506.9	6021.4	10425.8	6021.4	1.73146
26.13	-29.75	56.95	3.4	54.94	12.75	85.76	2.55	85.76	5.95	138.02	20.4	2252.54	3854.75	2197.6	3854.75	0.570102	15766.4	14569	15710.1	14569.9	1.07826	27715.2	10607.2	27658.9	10607.2	2.60756	3255.53	2254.2	3175.8	2254.2	1.40884	39396	16335.3	39315.6	16335.3	2.40679	4168.74	1643.9	4087.67	1643.9	2.48657
37.52	-11.05	95.14	7.65	28.81	-22.1	98.49	11.9	67.67	5.1	69.68	-7.65	42212	35269.9	42157.1	35269.9	1.19527	24713.6	14184.8	24657.3	14185.6	1.73819	601.66	475.15	545.38	475.15	1.14781	28317.6	7332.1	28237.9	7332.1	3.85127	15724.9	5373.7	15644.5	5373.7	2.91131	36951.2	8554.4	36870.1	8554.4	4.31008
50.92	-3.4	83.75	-6.8	67	-3.4	80.4	11.05	50.92	-5.95	503.84	5.1	21306.7	11311	21251.8	11311	1.87886	146.06	537.2	89.78	538.05	0.166862	8606.82	7395.85	8550.54	7395.85	1.15613	10847.3	2792.25	10767.6	2792.25	3.85623	619.75	480.25	539.35	480.25	1.12306	7095.3	3095.7	7014.23	3095.7	2.2658
41.54	-34.85	51.59	-0.85	43.55	-22.1	58.96	-14.45	108.54	17.85	103.18	9.35	8053.4	13614.5	7998.46	13614.5	0.587496	3144.31	3876.85	3088.03	3877.7	0.796356	5897.34	7310.85	5841.06	7310.85	0.798958	171.52	251.6	91.79	251.6	0.364825	2382.52	722.5	2302.12	722.5	3.18633	224.45	211.65	143.38	211.65	0.677439
77.05	17.85	52.26	-15.3	60.97	-12.75	50.25	-31.45	56.95	1.7	121.94	-28.05	1518.89	1343.85	1463.95	1343.85	1.08937	5337.22	4871.35	5280.94	4872.2	1.08389	795.29	1050.6	739.01	1050.6	0.703417	73929.1	12949.8	73849.4	12949.8	5.70274	26621.1	6193.1	26540.7	6193.1	4.28553	12840.6	2081.65	12759.5	2081.65	6.12953
52.93	0.85	75.04	-19.55	91.79	12.75	42.88	-5.95	71.69	29.75	121.27	-21.25	3961.71	6123.4	3906.77	6123.4	0.638007	15991.6	12055.6	15935.3	12056.5	1.32173	32338.2	19669	32281.9	19669	1.64126	19570	6022.25	19490.3	6022.25	3.23638	259.29	288.15	178.89	288.15	0.620822	27691.1	9808.15	27610	9808.15	2.81501
73.7	21.25	56.95	-2.55	50.92	29.75	284.75	33.15	72.36	5.95	111.89	-9.35	32868.9	18739.1	32814	18739.1	1.7511	3666.91	5380.5	3610.63	5381.35	0.670952	6380.41	3202.8	6324.13	3202.8	1.97456	229.81	157.25	150.08	157.25	0.954404	14392.9	6219.45	14312.5	6219.45	2.30125	20211.9	4147.15	20130.8	4147.15	4.85414
16.75	-14.45	46.23	-30.6	59.63	21.25	119.26	22.1	73.03	-2.55	109.88	19.55	1487.4	2550.85	1432.46	2550.85	0.561562	34025.3	20961.9	33969	20962.8	1.62045	9835.6	7583.7	9779.32	7583.7	1.28952	51649.6	5898.15	51569.9	5898.15	8.7434	2296.76	945.2	2216.36	945.2	2.34486	503.17	453.9	422.1	453.9	0.929941
60.97	-3.4	30.82	-27.2	55.61	16.15	121.27	26.35	95.14	10.2	47.57	5.95	4066.23	5972.1	4011.29	5972.1	0.671672	6915.74	9863.4	6859.46	9864.25	0.695386	10543.1	8084.35	10486.8	8084.35	1.29718	8340.16	3088.05	8260.43	3088.05	2.67497	27122.3	4047.7	27041.9	4047.7	6.68081	763.8	593.3	682.73	593.3	1.15073
31.49	22.95	-2.68	11.9	32.16	3.4	63.65	-9.35	89.11	-4.25	39.53	5.1	22933.4	17095.2	22878.5	17095.2	1.3383	22072.5	17422.5	22016.2	17423.3	1.2636	3453.85	3788.45	3397.57	3788.45	0.896823	728.29	187	648.56	187	3.46824	3042.47	1412.7	2962.07	1412.7	2.09674	1644.18	1288.6	1563.11	1288.6	1.21303
-10.72	5.1	34.17	25.5	63.65	-3.4	50.92	-2.55	42.88	-17	52.26	2.55	3218.01	3045.55	3163.07	3045.55	1.03859	14208.7	7383.1	14152.4	7383.95	1.91665	1624.08	1552.95	1567.8	1552.95	1.00956	33171.7	9057.6	33092	9057.6	3.6535	322.27	311.95	241.87	311.95	0.775349	371.18	287.3	290.11	287.3	1.00978
89.11	-0.85	32.83	-2.55	54.94	4.25	69.01	-22.1	123.95	28.9	115.91	13.6	15851.5	15450.5	15796.6	15450.5	1.0224	6685.93	15776.9	6629.65	15777.8	0.42019	160.8	494.7	104.52	494.7	0.21128	7668.15	1739.95	7588.42	1739.95	4.36129	4102.41	1945.65	4022.01	1945.65	2.06718	37015.5	16753.5	36934.4	16753.5	2.20458
32.83	-44.2	62.98	-2.55	42.21	4.25	86.43	-13.6	154.77	4.25	97.82	22.95	5209.25	6132.75	5154.31	6132.75	0.840457	1227.44	1171.3	1171.16	1172.15	0.999155	12784.9	6274.7	12728.6	6274.7	2.02856	25776.9	7651.7	25697.2	7651.7	3.35836	27790.3	558.45	27709.9	558.45	49.6193	261.97	300.9	180.9	300.9	0.601196
75.04	-17.85	34.84	-17	25.46	5.95	182.24	5.1	58.96	-18.7	77.05	-30.6	7340.52	12338.6	7285.58	12338.6	0.590471	1997.94	2854.3	1941.66	2855.15	0.680055	3465.24	3638.85	3408.96	3638.85	0.936823	23128.4	9350	23048.7	9350	2.4651	33241.4	9701.9	33161	9701.9	3.41799	40388.3	15210.8	40307.2	15210.8	2.64991
64.99	-34	18.76	-9.35	56.28	11.05	48.24	0	75.04	16.15	45.56	34.85	6984.75	4094.45	6929.81	4094.45	1.69249	14602.7	9978.15	14546.4	9979	1.4577	507.19	653.65	450.91	653.65	0.689834	15089.7	4821.2	15010	4821.2	3.11333	2722.88	1591.2	2642.48	1591.2	1.66068	5962.33	3351.55	5881.26	3351.55	1.75479
89.11	-7.65	113.9	-2.55	87.1	3.4	76.38	5.1	46.23	7.65	59.63	12.75	903.16	1274.15	848.22	1274.15	0.665714	6436.69	9065.25	6380.41	9066.1	0.703766	54396.6	15680.8	54340.3	15680.8	3.4654	3573.78	1389.75	3494.05	1389.75	2.51416	19799.2	13339.9	19718.8	13339.9	1.47818	3548.99	1117.75	3467.92	1117.75	3.10259
36.18	-15.3	26.13	-15.3	147.4	3.4	85.09	6.8	39.53	1.7	79.06	-6.8	4229.04	6128.5	4174.1	6128.5	0.681097	6284.6	5951.7	6228.32	5952.55	1.04633	221.1	982.6	164.82	982.6	0.167739	1334.64	908.65	1254.91	908.65	1.38107	1352.73	444.55	1272.33	444.55	2.86206	29579.8	8651.3	29498.7	8651.3	3.40975
44.89	-6.8	118.59	-17.85	93.8	-3.4	34.84	25.5	58.29	25.5	50.92	22.95	3911.46	7875.25	3856.52	7875.25	0.489701	282.74	836.4	226.46	837.25	0.270481	562.13	590.75	505.85	590.75	0.856284	13993.6	5655.05	13913.9	5655.05	2.46043	38594	10334.3	38513.6	10334.3	3.72677	4667.22	1142.4	4586.15	1142.4	4.01449
87.77	-5.1	126.63	-13.6	27.47	1.7	148.74	41.65	45.56	-3.4	131.99	1.7	625.11	1495.15	570.17	1495.15	0.381346	13489.1	17038.2	13432.8	17039	0.788355	9087.88	7570.1	9031.6	7570.1	1.19306	36041.3	8758.4	35961.6	8758.4	4.10595	27046.6	9649.2	26966.2	9649.2	2.79466	4754.32	2443.75	4673.25	2443.75	1.91233
77.72	24.65	68.34	-7.65	47.57	11.05	127.3	18.7	73.03	17	109.88	-2.55	5987.12	3893.85	5932.18	3893.85	1.52347	4711.44	12399	4655.16	12399.9	0.375421	51.59	200.6	-4.69	200.6	-0.0233799	357.78	252.45	278.05	252.45	1.10141	9922.03	3349	9841.63	3349	2.93868	479.05	476	397.98	476	0.836092
44.89	22.95	42.21	-24.65	43.55	-6.8	30.15	-1.7	76.38	-7.65	67.67	-17.85	1523.58	1037	1468.64	1037	1.41624	23251.7	15830.4	23195.4	15831.2	1.46517	2645.16	2768.45	2588.88	2768.45	0.935137	2759.06	3864.1	2679.33	3864.1	0.69339	2179.51	1154.3	2099.11	1154.3	1.81851	14912.9	2613.75	14831.8	2613.75	5.67454
35.51	-11.05	33.5	-19.55	131.99	-7.65	115.24	-15.3	56.28	23.8	104.52	-7.65	2089.06	2685.15	2034.12	2685.15	0.757544	28884.4	15478.5	28828.1	15479.4	1.86236	14762.1	31239.2	14705.8	31239.2	0.470749	3185.18	1921.85	3105.45	1921.85	1.61586	30436.1	12195.8	30355.7	12195.8	2.48903	4367.73	2208.3	4286.66	2208.3	1.94116
23.45	0.85	32.83	-15.3	40.2	-7.65	52.93	-1.7	107.87	-19.55	58.29	-36.55	694.12	610.3	639.18	610.3	1.04732	4406.59	6873.95	4350.31	6874.8	0.632791	1121.58	3109.3	1065.3	3109.3	0.342617	2667.94	1831.75	2588.21	1831.75	1.41297	9303.62	6171.85	9223.22	6171.85	1.4944	8029.95	2609.5	7948.88	2609.5	3.04613
34.17	-22.95	5.36	-9.35	84.42	-7.65	70.35	-11.05	121.94	-28.05	45.56	0	4961.35	9979.85	4906.41	9979.85	0.491632	8242.34	7757.95	8186.06	7758.8	1.05507	5029.69	3659.25	4973.41	3659.25	1.35913	4830.7	1429.7	4750.97	1429.7	3.32305	107.87	510	27.47	510	0.0538627	1553.73	924.8	1472.66	924.8	1.59241
-9.38	16.15	63.65	2.55	40.87	-5.95	67.67	-6.8	99.16	-1.7	62.31	-34	5405.56	4628.25	5350.62	4628.25	1.15608	111.22	926.5	54.94	927.35	0.0592441	15520.6	5260.65	15464.3	5260.65	2.93962	20993.1	7498.7	20913.4	7498.7	2.78893	17352.3	7689.1	17271.9	7689.1	2.24628	26551.4	4130.15	26470.3	4130.15	6.40905
33.5	9.35	48.24	-6.8	95.14	0.85	56.95	6.8	127.97	-21.25	94.47	2.55	5874.56	12317.4	5819.62	12317.4	0.472471	29859.9	12817.2	29803.6	12818.1	2.32513	4336.24	4796.55	4279.96	4796.55	0.8923	463.64	550.8	383.91	550.8	0.697004	18500.7	6207.55	18420.3	6207.55	2.9674	22732.4	1110.95	22651.3	1110.95	20.3892
39.53	2.55	44.22	-4.25	96.48	0.85	222.44	2.55	40.87	8.5	83.75	-2.55	1785.55	3082.95	1730.61	3082.95	0.561349	5325.83	4590.85	5269.55	4591.7	1.14763	8556.57	4768.5	8500.29	4768.5	1.78259	6362.99	2521.95	6283.26	2521.95	2.49143	19880.2	7519.1	19799.8	7519.1	2.63327	1902.13	759.9	1821.06	759.9	2.39645
30.15	5.1	67	7.65	52.26	-0.85	84.42	-17	62.31	3.4	72.36	-4.25	19027.3	11918.7	18972.4	11918.7	1.59181	39572.9	23990.4	39516.6	23991.2	1.64713	2337.63	2912.95	2281.35	2912.95	0.783175	7175.7	3149.25	7095.97	3149.25	2.25323	18885.3	2415.7	18804.9	2415.7	7.78445	17436.1	5638.9	17355	5638.9	3.07773
41.54	0	39.53	8.5	48.91	8.5	77.05	4.25	71.02	-14.45	127.97	-5.1	5284.29	6035.85	5229.35	6035.85	0.866382	40536.3	20375.3	40480	20376.1	1.98664	2011.34	2251.65	1955.06	2251.65	0.868279	6672.53	1626.9	6592.8	1626.9	4.05237	42382.2	8409.9	42301.8	8409.9	5.03	690.77	389.3	609.7	389.3	1.56614
89.78	0.85	11.39	-26.35	103.18	6.8	104.52	-6.8	184.92	2.55	148.74	8.5	6521.11	6985.3	6466.17	6985.3	0.925683	27947.7	13874.6	27891.4	13875.5	2.01013	6139.21	4427.65	6082.93	4427.65	1.37385	1169.82	699.55	1090.09	699.55	1.55827	184.25	182.75	103.85	182.75	0.568263	18775.4	6613.85	18694.3	6613.85	2.82654
40.2	14.45	72.36	-17.85	91.79	-5.1	98.49	-16.15	180.9	0.85	42.88	6.8	2251.2	2798.2	2196.26	2798.2	0.784883	4151.32	10177	4095.04	10177.9	0.402348	13867	8941.15	13810.7	8941.15	1.54462	48814.2	12385.4	48734.5	12385.4	3.93483	150.75	486.2	70.35	486.2	0.144694	60379.7	14974.5	60298.6	14974.5	4.02675
42.21	-22.95	38.19	-4.25	69.01	-7.65	190.95	-28.05	87.77	10.2	121.27	7.65	2570.12	6155.7	2515.18	6155.7	0.408594	5363.35	6036.7	5307.07	6037.55	0.879011	7541.52	9356.8	7485.24	9356.8	0.799979	6245.74	2901.9	6166.01	2901.9	2.12482	6773.7	3879.4	6693.3	3879.4	1.72534	19852.8	9956.05	19771.7	9956.05	1.9859
59.63	-6.8	31.49	8.5	60.3	-12.75	84.42	-12.75	65.66	-16.15	84.42	-28.05	3861.21	5797	3806.27	5797	0.656593	14997.3	15151.2	14941	15152.1	0.986073	454.26	503.2	397.98	503.2	0.790898	614.39	192.1	534.66	192.1	2.78324	1616.04	854.25	1535.64	854.25	1.79765	30131.2	4506.7	30050.1	4506.7	6.66788
61.64	-6.8	31.49	-8.5	62.31	19.55	135.34	7.65	30.82	12.75	106.53	-11.05	2755.04	2820.3	2700.1	2820.3	0.95738	10569.2	10905.5	10512.9	10906.4	0.963927	209.04	494.7	152.76	494.7	0.308793	2292.74	1570.8	2213.01	1570.8	1.40884	73439.4	7386.5	73359	7386.5	9.9315	11542.1	3810.55	11461	3810.55	3.00771
82.41	0.85	95.81	-17	81.07	5.1	60.97	5.1	71.69	16.15	67.67	-21.25	214.4	232.9	159.46	232.9	0.684672	20792.8	7841.25	20736.5	7842.1	2.64426	18189.8	9444.35	18133.5	9444.35	1.92004	15201	4159.9	15121.3	4159.9	3.63501	24238.6	9586.3	24158.2	9586.3	2.52008	20185.1	5594.7	20104	5594.7	3.59341
65.66	5.95	38.19	-11.05	39.53	16.15	271.35	-6.8	81.07	7.65	105.19	-17	1748.7	1324.3	1693.76	1324.3	1.27899	9457.05	7085.6	9400.77	7086.45	1.32658	4166.73	4148.85	4110.45	4148.85	0.990744	34212.9	8636	34133.2	8636	3.95243	773.18	664.7	692.78	664.7	1.04224	14941.7	9227.6	14860.6	9227.6	1.61045
56.95	24.65	151.42	-40.8	53.6	-9.35	120.6	0	152.09	-7.65	28.14	-11.9	16584.5	17710.6	16529.6	17710.6	0.933315	7446.38	8833.2	7390.1	8834.05	0.836547	9688.2	7512.3	9631.92	7512.3	1.28215	21898.3	9962	21818.6	9962	2.19018	4571.41	2091	4491.01	2091	2.14778	25397.7	9357.65	25316.6	9357.65	2.70545
53.6	13.6	48.24	-3.4	55.61	17.85	64.99	-8.5	199.66	-24.65	95.14	-11.9	505.85	663	450.91	663	0.680106	21655.1	12147.4	21598.8	12148.2	1.77794	273.36	390.15	217.08	390.15	0.556401	29360.7	9459.65	29281	9459.65	3.09535	1165.8	374	1085.4	374	2.90214	37481.1	13726.7	37400	13726.7	2.72462
31.49	7.65	85.09	6.8	54.94	-0.85	127.3	7.65	79.73	-8.5	64.32	1.7	2718.19	1001.3	2663.25	1001.3	2.65979	3082.67	5665.25	3026.39	5666.1	0.534122	4301.4	3532.6	4245.12	3532.6	1.2017	17720.8	7556.5	17641.1	7556.5	2.33456	1173.84	697.85	1093.44	697.85	1.56687	5219.3	2576.35	5138.23	2576.35	1.99438
40.87	4.25	76.38	-1.7	101.17	0.85	45.56	22.95	64.32	17.85	71.69	21.25	1837.14	1600.55	1782.2	1600.55	1.11349	2781.84	1569.1	2725.56	1569.95	1.73608	2422.05	3592.1	2365.77	3592.1	0.658604	9028.92	2451.4	8949.19	2451.4	3.65064	373.86	378.25	293.46	378.25	0.775836	27118.9	3846.25	27037.8	3846.25	7.02966
50.25	18.7	63.65	-14.45	43.55	17.85	26.8	20.4	42.88	10.2	114.57	22.1	986.24	2830.5	931.3	2830.5	0.329023	1370.15	2793.95	1313.87	2794.8	0.470112	3565.07	4523.7	3508.79	4523.7	0.775646	7522.09	3086.35	7442.36	3086.35	2.41138	40444.6	7063.5	40364.2	7063.5	5.71448	14866.6	4796.55	14785.5	4796.55	3.08253
42.21	3.4	44.22	0.85	56.95	-11.05	92.46	20.4	90.45	21.25	114.57	-10.2	15692.7	15161.5	15637.8	15161.5	1.03141	6055.46	6588.35	5999.18	6589.2	0.910457	298.82	100.3	242.54	100.3	2.41815	12202	5764.7	12122.3	5764.7	2.10284	28133.3	9956.9	28052.9	9956.9	2.81743	25511.6	6233.05	25430.5	6233.05	4.07995
36.18	-11.05	37.52	0	73.7	7.65	78.39	5.1	49.58	-1.7	47.57	12.75	7508.69	9986.65	7453.75	9986.65	0.746371	372.52	1416.95	316.24	1417.8	0.22305	278.05	253.3	221.77	253.3	0.875523	28088.4	6695.45	28008.7	6695.45	4.18324	16296.4	3626.1	16216	3626.1	4.47202	7305.01	3852.2	7223.94	3852.2	1.87528
64.32	13.6	31.49	0.85	34.17	14.45	40.2	14.45	98.49	-16.15	87.1	17.85	288.1	113.05	233.16	113.05	2.06245	3724.53	6617.25	3668.25	6618.1	0.554275	16112.2	13470	16055.9	13470	1.19198	18693.7	4079.15	18614	4079.15	4.5632	18929.5	2320.5	18849.1	2320.5	8.12286	3900.74	1782.45	3819.67	1782.45	2.14293
61.64	-26.35	77.72	-7.65	65.66	-7.65	54.94	5.1	59.63	-14.45	89.78	-11.05	381.9	527	326.96	527	0.620417	619.75	575.45	563.47	576.3	0.977737	1522.24	1127.95	1465.96	1127.95	1.29967	6639.7	3265.7	6559.97	3265.7	2.00875	2743.65	1889.55	2663.25	1889.55	1.40946	12768.9	5202	12687.8	5202	2.43903
69.68	-7.65	75.04	11.9	34.17	0	60.97	-11.9	81.74	-8.5	83.75	-15.3	23829.9	23345.2	23775	23345.2	1.01841	246.56	568.65	190.28	569.5	0.334118	2893.73	2158.15	2837.45	2158.15	1.31476	2003.3	474.3	1923.57	474.3	4.0556	24851.6	9403.55	24771.2	9403.55	2.63424	25293.2	8922.45	25212.1	8922.45	2.8257
49.58	-9.35	87.1	-11.9	48.24	22.95	66.33	-24.65	92.46	28.05	104.52	-2.55	15701.5	10370.9	15646.6	10370.9	1.5087	12259	10379.4	12202.7	10380.2	1.17557	670.67	364.65	614.39	364.65	1.68488	3301.76	1554.65	3222.03	1554.65	2.07251	23147.8	10207.7	23067.4	10207.7	2.2598	5364.02	2676.65	5282.95	2676.65	1.97372
27.47	5.1	79.73	5.1	49.58	11.05	51.59	-9.35	78.39	-11.9	73.03	-22.95	31023.7	39362.7	30968.8	39362.7	0.786754	227.8	112.2	171.52	113.05	1.5172	793.95	1626.05	737.67	1626.05	0.453658	24660	5281.9	24580.3	5281.9	4.65368	730.3	527	649.9	527	1.23321	7754.58	2935.9	7673.51	2935.9	2.61368
30.15	14.45	123.95	-5.1	81.07	-16.15	56.95	13.6	71.69	20.4	65.66	17.85	2036.8	1394.85	1981.86	1394.85	1.42084	4481.63	8686.15	4425.35	8687	0.509422	2899.09	5404.3	2842.81	5404.3	0.526027	5114.11	2459.05	5034.38	2459.05	2.04729	2929.91	1060.8	2849.51	1060.8	2.68619	3426.38	1830.9	3345.31	1830.9	1.82714
36.85	16.15	59.63	15.3	24.12	6.8	29.48	5.1	46.23	25.5	185.59	-44.2	3781.48	2882.35	3726.54	2882.35	1.29288	9548.84	5992.5	9492.56	5993.35	1.58385	22958.9	14251.1	22902.6	14251.1	1.60708	17763.7	5256.4	17684	5256.4	3.36427	45150	7687.4	45069.6	7687.4	5.86279	9344.49	731	9263.42	731	12.6723
52.93	4.25	20.77	1.7	19.43	-14.45	108.54	4.25	88.44	13.6	77.05	-0.85	1204.66	1657.5	1149.72	1657.5	0.693647	12640.9	10417.6	12584.6	10418.5	1.20792	25115	19998.8	25058.7	19998.8	1.25301	36457.4	7046.5	36377.7	7046.5	5.16252	31575.8	10422.7	31495.4	10422.7	3.02181	47111.7	14127	47030.6	14127	3.32913
51.59	-11.05	73.03	0.85	1.34	-17.85	54.27	5.1	102.51	-0.85	76.38	-24.65	7966.3	7770.7	7911.36	7770.7	1.0181	12401.7	12647.2	12345.4	12648.1	0.976073	2255.22	2809.25	2198.94	2809.25	0.78275	4182.81	1722.95	4103.08	1722.95	2.38143	46154.3	14970.2	46073.9	14970.2	3.07771	22439	11444.4	22357.9	11444.4	1.95361
36.85	-14.45	38.86	8.5	140.7	-18.7	71.02	10.2	49.58	-21.25	134	2.55	15199.6	12324.2	15144.7	12324.2	1.22886	1551.05	1870	1494.77	1870.85	0.798979	653.25	1135.6	596.97	1135.6	0.525687	2157.4	782.85	2077.67	782.85	2.65398	2391.9	434.35	2311.5	434.35	5.32175	14330	4514.35	14248.9	4514.35	3.15636
51.59	20.4	28.14	5.1	18.09	-23.8	70.35	-17	127.3	-11.9	54.27	-12.75	2706.8	2956.3	2651.86	2956.3	0.89702	1959.08	4894.3	1902.8	4895.15	0.388711	15426.1	4748.95	15369.8	4748.95	3.23647	26768.5	8777.1	26688.8	8777.1	3.04073	11294.9	6744.75	11214.5	6744.75	1.6627	6933.83	2776.1	6852.76	2776.1	2.46848
89.11	36.55	62.31	13.6	42.21	-32.3	72.36	2.55	105.19	-10.2	130.65	-27.2	7889.92	5580.25	7834.98	5580.25	1.40406	25061.4	12137.2	25005.1	12138.1	2.06006	22815.5	15648.5	22759.2	15648.5	1.4544	37820.2	9783.5	37740.5	9783.5	3.85756	40301.8	10147.3	40221.4	10147.3	3.96375	16003.6	7876.95	15922.5	7876.95	2.02141
75.04	0	33.5	5.1	37.52	-11.05	194.3	-35.7	62.98	-0.85	98.49	-19.55	1445.86	1411.85	1390.92	1411.85	0.985175	18225.3	10814.6	18169	10815.5	1.67991	3673.61	3029.4	3617.33	3029.4	1.19407	42422.4	7050.75	42342.7	7050.75	6.00541	6519.1	3820.75	6438.7	3820.75	1.68519	147.4	193.8	66.33	193.8	0.34226
94.47	-5.1	73.7	11.9	32.16	-16.15	87.1	-5.1	44.22	23.8	133.33	4.25	1581.2	2771	1526.26	2771	0.550798	1661.6	1803.7	1605.32	1804.55	0.889596	439.52	533.8	383.24	533.8	0.717947	24863	6460	24783.3	6460	3.83642	402.67	260.95	322.27	260.95	1.23499	402	205.7	320.93	205.7	1.56018
91.79	-9.35	60.97	7.65	58.96	-23.8	50.25	-2.55	44.22	-1.7	107.2	21.25	15637.8	12202.6	15582.9	12202.6	1.27701	19532.5	7953.45	19476.2	7954.3	2.44851	6122.46	11160.5	6066.18	11160.5	0.54354	35522.1	11848.2	35442.4	11848.2	2.99137	987.58	275.4	907.18	275.4	3.29405	247.23	226.95	166.16	226.95	0.732144
134	-27.2	105.86	27.2	109.21	6.8	22.11	34	42.88	-34	76.38	-17	1744.01	2935.05	1689.07	2935.05	0.575483	28816	7373.75	28759.7	7374.6	3.89983	414.06	444.55	357.78	444.55	0.804814	26339	10848.6	26259.3	10848.6	2.42052	555.43	155.55	475.03	155.55	3.05387	608.36	353.6	527.29	353.6	1.4912
78.39	-21.25	34.17	17	41.54	-10.2	123.95	-11.9	87.1	3.4	97.82	17	2042.83	1357.45	1987.89	1357.45	1.46443	13848.2	13084.9	13791.9	13085.8	1.05396	1464.62	1784.15	1408.34	1784.15	0.789362	337.68	661.3	257.95	661.3	0.390065	20201.2	5471.45	20120.8	5471.45	3.67742	2807.97	2455.65	2726.9	2455.65	1.11046
44.89	-23.8	40.2	22.1	47.57	12.75	89.11	10.2	146.06	-18.7	71.02	-15.3	7387.42	8624.1	7332.48	8624.1	0.850231	9961.56	7140.85	9905.28	7141.7	1.38696	129.31	175.95	73.03	175.95	0.415061	171.52	144.5	91.79	144.5	0.635225	23276.5	6477.85	23196.1	6477.85	3.58083	25137.7	7746.9	25056.6	7746.9	3.23441
60.97	-1.7	30.82	29.75	49.58	-13.6	53.6	29.75	68.34	11.9	76.38	4.25	13552.1	9926.3	13497.2	9926.3	1.35974	776.53	833	720.25	833.85	0.863764	21897.6	12371.8	21841.3	12371.8	1.76541	531.31	422.45	451.58	422.45	1.06895	383.24	872.95	302.84	872.95	0.346916	42118.9	11078.9	42037.8	11078.9	3.7944
71.02	30.6	37.52	26.35	73.03	-26.35	144.05	1.7	119.26	-22.95	99.16	-12.75	10513.6	8723.55	10458.7	8723.55	1.1989	30816	12763.6	30759.7	12764.5	2.4098	3002.27	5219.85	2945.99	5219.85	0.564382	135.34	130.9	55.61	130.9	0.424828	16859.2	8058	16778.8	8058	2.08225	25109.6	11701.1	25028.5	11701.1	2.13899
90.45	17	46.9	18.7	69.01	-7.65	89.11	17	61.64	4.25	73.03	-6.8	15689.4	16385.5	15634.5	16385.5	0.954164	5913.42	4361.35	5857.14	4362.2	1.3427	10799.7	12505.2	10743.4	12505.2	0.859116	2610.99	818.55	2531.26	818.55	3.09237	22699.6	8545.9	22619.2	8545.9	2.64679	5012.94	1798.6	4931.87	1798.6	2.74206
123.95	34	46.9	33.15	36.18	1.7	83.08	26.35	46.23	16.15	117.92	4.25	2535.95	5744.3	2481.01	5744.3	0.431908	16240.1	12503.5	16183.8	12504.4	1.29426	23711.3	14369.2	23655	14369.2	1.64623	14013.7	2977.55	13934	2977.55	4.67968	3592.54	154.7	3512.14	154.7	22.7029	22798.8	5382.2	22717.7	5382.2	4.2209
58.96	-21.25	25.46	26.35	55.61	-10.2	56.95	13.6	32.83	-0.85	46.23	5.1	10013.2	10024	9958.26	10024	0.993442	7906	8307.05	7849.72	8307.9	0.94485	5508.07	5369.45	5451.79	5369.45	1.01533	1236.82	1529.15	1157.09	1529.15	0.756688	12614.1	6140.4	12533.7	6140.4	2.04119	15814.7	7741.8	15733.6	7741.8	2.0323
26.8	-9.35	28.14	22.1	30.82	5.1	47.57	-11.9	70.35	18.7	119.93	6.8	1865.28	3165.4	1810.34	3165.4	0.571915	10088.2	12296.1	10031.9	12297	0.815806	674.69	279.65	618.41	279.65	2.21137	13758.5	4609.55	13678.8	4609.55	2.96748	14002.3	4788.9	13921.9	4788.9	2.90712	3295.06	1645.6	3213.99	1645.6	1.95308
63.65	8.5	115.91	8.5	63.65	24.65	77.05	11.9	62.31	-9.35	58.96	-6.8	22700.9	17145.3	22646	17145.3	1.32083	2215.69	3184.95	2159.41	3185.8	0.677823	168.84	126.65	112.56	126.65	0.888749	26539.4	7590.5	26459.7	7590.5	3.48589	23894.9	6640.2	23814.5	6640.2	3.58641	7384.74	2390.2	7303.67	2390.2	3.05567
103.85	-4.25	40.87	14.45	67.67	7.65	176.88	-14.45	81.07	-5.95	58.29	-24.65	3756.02	7830.2	3701.08	7830.2	0.472667	946.04	981.75	889.76	982.6	0.905516	424.78	3876.85	368.5	3876.85	0.0950514	11695.5	4709	11615.8	4709	2.46672	190.28	447.95	109.88	447.95	0.245295	25540.4	8471.1	25459.3	8471.1	3.00543
86.43	-11.05	138.02	16.15	70.35	32.3	54.94	-17.85	30.15	-18.7	73.7	4.25	12294.5	7919.45	12239.6	7919.45	1.54551	1670.98	3080.4	1614.7	3081.25	0.524041	995.62	943.5	939.34	943.5	0.995591	2701.44	2521.95	2621.71	2521.95	1.03956	9125.4	2014.5	9045	2014.5	4.48995	8321.4	4341.8	8240.33	4341.8	1.89791
94.47	3.4	52.93	5.95	40.87	31.45	25.46	18.7	109.88	0.85	51.59	21.25	12529	12473.8	12474.1	12473.8	1.00002	753.08	2364.7	696.8	2365.55	0.294562	4978.1	2432.7	4921.82	2432.7	2.02319	8369.64	650.25	8289.91	650.25	12.7488	743.7	419.9	663.3	419.9	1.57966	736.33	366.35	655.26	366.35	1.78862
90.45	-5.95	67	5.1	40.2	-2.55	79.73	-2.55	74.37	23.8	101.84	3.4	8348.87	7984.05	8293.93	7984.05	1.03881	2572.8	1490.05	2516.52	1490.9	1.68792	5213.94	2925.7	5157.66	2925.7	1.76288	4364.38	527.85	4284.65	527.85	8.11717	41054.2	6764.3	40973.8	6764.3	6.05736	20786.1	6059.65	20705	6059.65	3.41687
24.12	0.85	60.3	12.75	26.8	36.55	66.33	-11.05	46.23	16.15	22.78	8.5	1930.94	2620.55	1876	2620.55	0.71588	4962.69	6516.95	4906.41	6517.8	0.752771	3283	2797.35	3226.72	2797.35	1.15349	16747.3	4958.9	16667.6	4958.9	3.36114	5581.77	1383.8	5501.37	1383.8	3.97555	37715	15347.6	37633.9	15347.6	2.45211
81.07	1.7	86.43	3.4	32.83	17	58.29	17	101.17	0.85	109.88	-0.85	8131.12	17726.8	8076.18	17726.8	0.455592	660.62	470.9	604.34	471.75	1.28106	1756.07	3020.05	1699.79	3020.05	0.562835	223.11	101.15	143.38	101.15	1.4175	15454.9	3970.35	15374.5	3970.35	3.87233	24361.2	10557.9	24280.1	10557.9	2.29971
36.18	-18.7	58.96	-20.4	55.61	18.7	54.94	-20.4	107.2	0.85	133.33	17	582.9	432.65	527.96	432.65	1.22029	3047.83	5404.3	2991.55	5405.15	0.553463	4868.89	4000.95	4812.61	4000.95	1.20287	16895.4	5308.25	16815.7	5308.25	3.16784	3299.75	895.9	3219.35	895.9	3.59343	2068.29	510.85	1987.22	510.85	3.89003
34.17	16.15	17.42	1.7	10.05	15.3	83.75	5.1	115.24	22.1	73.03	7.65	2439.47	3826.7	2384.53	3826.7	0.62313	9282.18	5196.9	9225.9	5197.75	1.77498	3619.34	5160.35	3563.06	5160.35	0.690469	1664.28	723.35	1584.55	723.35	2.19057	142.71	155.55	62.31	155.55	0.400579	5140.24	246.5	5059.17	246.5	20.524
26.8	3.4	31.49	18.7	60.97	21.25	60.3	-5.1	67.67	-1.7	70.35	-5.1	23204.8	9205.5	23149.9	9205.5	2.51479	2317.53	6083.45	2261.25	6084.3	0.371653	387.26	940.1	330.98	940.1	0.352069	16968.4	5293.8	16888.7	5293.8	3.19027	24485.2	7126.4	24404.8	7126.4	3.42456	353.09	299.2	272.02	299.2	0.909158
52.93	14.45	56.95	4.25	63.65	11.9	79.73	-14.45	89.11	2.55	82.41	6.8	9916	14849.5	9861.06	14849.5	0.664067	6275.22	10873.2	6218.94	10874.1	0.571907	19109.7	9441.8	19053.4	9441.8	2.01799	6861.47	2121.6	6781.74	2121.6	3.19652	20442.4	3983.95	20362	3983.95	5.11101	18617.3	5568.35	18536.2	5568.35	3.32886
57.62	5.1	16.75	-14.45	30.82	0.85	82.41	28.9	83.75	2.55	63.65	-5.1	8421.23	5576	8366.29	5576	1.50041	28066.3	10445.7	28010	10446.6	2.68127	26461.7	13145.2	26405.4	13145.2	2.00875	13103.9	6316.35	13024.2	6316.35	2.06198	16.08	143.65	-64.32	143.65	-0.447755	5662.84	2609.5	5581.77	2609.5	2.13902
21.44	-11.9	27.47	-11.9	52.26	34.85	35.51	11.9	87.77	-24.65	79.06	-17.85	304.18	713.15	249.24	713.15	0.349492	3228.06	7428.15	3171.78	7429	0.426946	5603.21	8235.65	5546.93	8235.65	0.673527	15894.4	5326.1	15814.7	5326.1	2.96928	24.12	102.85	-56.28	102.85	-0.547205	228.47	172.55	147.4	172.55	0.854245
61.64	5.1	28.14	2.55	88.44	11.05	127.3	16.15	247.9	-22.1	52.26	-0.85	2474.31	6289.15	2419.37	6289.15	0.38469	8985.37	11682.4	8929.09	11683.2	0.764264	613.72	1208.7	557.44	1208.7	0.46119	6492.3	4562.8	6412.57	4562.8	1.4054	3182.5	1406.75	3102.1	1406.75	2.20515	2217.7	1477.3	2136.63	1477.3	1.44631
37.52	12.75	75.04	4.25	41.54	27.2	60.97	-29.75	56.95	-33.15	24.79	8.5	5616.61	11535.4	5561.67	11535.4	0.482139	1291.09	5041.35	1234.81	5042.2	0.244895	574.19	617.95	517.91	617.95	0.83811	34064.1	7340.6	33984.4	7340.6	4.62964	15331.6	9905.9	15251.2	9905.9	1.53961	20164.3	266.9	20083.2	266.9	75.2463
37.52	-10.2	38.19	8.5	87.77	18.7	72.36	-24.65	86.43	-4.25	77.05	2.55	3384.84	10006.2	3329.9	10006.2	0.332784	3009.64	2514.3	2953.36	2515.15	1.17423	3396.9	4839.05	3340.62	4839.05	0.690346	23017.8	12964.2	22938.1	12964.2	1.76934	10166.6	5719.65	10086.2	5719.65	1.76343	9189.05	320.45	9107.98	320.45	28.4225
37.52	5.95	20.77	-17.85	52.93	-8.5	104.52	-8.5	41.54	-5.1	161.47	13.6	4188.17	7708.65	4133.23	7708.65	0.536181	8787.05	6808.5	8730.77	6809.35	1.28217	759.11	617.95	702.83	617.95	1.13736	3232.08	1167.9	3152.35	1167.9	2.69916	7037.68	3502	6957.28	3502	1.98666	13771.2	5290.4	13690.1	5290.4	2.58773
7.37	-3.4	67	-10.2	55.61	-10.2	32.16	11.05	104.52	-11.05	76.38	-9.35	20060.5	11169	20005.6	11169	1.79117	2537.96	2943.55	2481.68	2944.4	0.842847	6209.56	4878.15	6153.28	4878.15	1.2614	12661	4030.7	12581.3	4030.7	3.12136	3741.28	1498.55	3660.88	1498.55	2.44295	38478.1	11078.9	38397	11078.9	3.46578
30.15	22.1	46.23	-15.3	37.52	11.9	58.29	-0.85	150.08	28.9	147.4	-62.05	5041.08	3065.95	4986.14	3065.95	1.6263	497.81	3726.4	441.53	3727.25	0.11846	528.63	326.4	472.35	326.4	1.44715	2598.26	1519.8	2518.53	1519.8	1.65715	24777.9	10101.4	24697.5	10101.4	2.44496	21038	10028.3	20956.9	10028.3	2.08978
41.54	-7.65	50.92	-5.95	66.33	5.1	91.79	-3.4	127.97	-7.65	52.26	16.15	1670.98	3009	1616.04	3009	0.537069	12967.9	9202.1	12911.6	9202.95	1.40299	5653.46	4490.55	5597.18	4490.55	1.24644	3260.89	969	3181.16	969	3.28293	45.56	105.4	-34.84	105.4	-0.33055	357.78	119.85	276.71	119.85	2.3088
40.2	3.4	42.88	-12.75	64.32	-11.9	83.08	1.7	64.32	-18.7	61.64	7.65	3217.34	5055.8	3162.4	5055.8	0.625499	2401.28	2112.25	2345	2113.1	1.10974	142.71	191.25	86.43	191.25	0.451922	24501.2	7657.65	24421.5	7657.65	3.18916	172.86	162.35	92.46	162.35	0.56951	9003.46	5019.25	8922.39	5019.25	1.77763
46.23	30.6	33.5	-27.2	22.11	-6.8	60.3	-4.25	85.09	7.65	82.41	-10.2	19932.5	26537	19877.6	26537	0.749051	11941.4	13068.8	11885.1	13069.6	0.909368	8019.23	5814.85	7962.95	5814.85	1.36942	3473.95	727.6	3394.22	727.6	4.66495	198.99	290.7	118.59	290.7	0.407946	1453.9	521.9	1372.83	521.9	2.63045
42.21	19.55	70.35	10.2	10.05	-23.8	117.25	-27.2	52.93	14.45	77.05	11.9	5452.46	5473.15	5397.52	5473.15	0.986182	4989.49	8206.75	4933.21	8207.6	0.601054	5342.58	12983.8	5286.3	12983.8	0.407146	76211.8	12978.7	76132.1	12978.7	5.86592	11191.7	6363.1	11111.3	6363.1	1.74621	1252.23	1296.25	1171.16	1296.25	0.903499
82.41	11.05	44.22	20.4	34.84	11.05	45.56	-3.4	68.34	-17	99.83	-7.65	11675.4	11665.4	11620.5	11665.4	0.996148	11873.7	8808.55	11817.4	8809.4	1.34146	1283.72	2222.75	1227.44	2222.75	0.552217	33317.8	3917.65	33238.1	3917.65	8.48419	3675.62	1115.2	3595.22	1115.2	3.22383	15761.1	6592.6	15680	6592.6	2.37843
115.24	28.05	36.18	28.05	55.61	-11.05	51.59	1.7	62.98	-13.6	56.28	3.4	5186.47	4051.95	5131.53	4051.95	1.26643	8791.07	7438.35	8734.79	7439.2	1.17416	573.52	1596.3	517.24	1596.3	0.324024	1534.97	1619.25	1455.24	1619.25	0.898712	27682.4	5857.35	27602	5857.35	4.71237	8673.82	3695.8	8592.75	3695.8	2.325
109.21	12.75	170.18	-22.1	26.8	-12.75	83.75	22.95	79.06	-5.95	100.5	-18.7	32285.3	21684.4	32230.4	21684.4	1.48634	9481.17	9713.8	9424.89	9714.65	0.970173	4048.81	6697.15	3992.53	6697.15	0.596154	6034.69	2205.75	5954.96	2205.75	2.69974	50063.1	14218	49982.7	14218	3.51545	1590.58	838.95	1509.51	838.95	1.79928
60.3	-14.45	92.46	-3.4	85.76	-20.4	140.7	23.8	125.96	-11.05	113.9	15.3	5009.59	6577.3	4954.65	6577.3	0.753295	10979.3	15242.2	10923	15243.1	0.71659	14449.2	11613.6	14392.9	11613.6	1.23932	26201.7	10995.6	26122	10995.6	2.37567	15125.9	3730.65	15045.5	3730.65	4.03294	14939	5400.9	14857.9	5400.9	2.75101
24.12	11.9	71.02	-17	131.99	-11.9	82.41	-7.65	99.16	0	95.81	5.1	19601.5	17663	19546.6	17663	1.10664	5170.39	5262.35	5114.11	5263.2	0.971673	35116	18819.8	35059.7	18819.8	1.86292	28548.7	5784.25	28469	5784.25	4.92181	27.47	150.45	-52.93	150.45	-0.351811	881.72	302.6	800.65	302.6	2.6459
30.15	-3.4	16.08	-11.9	36.85	-11.9	80.4	8.5	79.06	0	97.82	-7.65	28216.4	31376.1	28161.5	31376.1	0.897545	1565.12	2446.3	1508.84	2447.15	0.61657	330.31	583.1	274.03	583.1	0.469954	70.35	145.35	-9.38	145.35	-0.0645339	6907.03	3146.7	6826.63	3146.7	2.16946	18095.4	15069.7	18014.3	15069.7	1.1954
39.53	-19.55	86.43	1.7	70.35	-15.3	50.25	0	83.08	-3.4	93.8	2.55	5774.73	7729.05	5719.79	7729.05	0.740038	4468.9	3450.15	4412.62	3451	1.27865	4089.68	3444.2	4033.4	3444.2	1.17107	4802.56	2495.6	4722.83	2495.6	1.89246	-34.84	215.05	-115.24	215.05	-0.535875	2606.97	970.7	2525.9	970.7	2.60214
27.47	-9.35	36.18	15.3	4.02	10.2	99.83	10.2	52.26	9.35	59.63	-13.6	16567.1	17754	16512.2	17754	0.930053	7816.22	12575.8	7759.94	12576.6	0.617012	1516.21	758.2	1459.93	758.2	1.92552	1029.79	361.25	950.06	361.25	2.62992	48019.6	14584.3	47939.2	14584.3	3.28704	4334.9	1861.5	4253.83	1861.5	2.28516
68.34	-12.75	41.54	12.75	78.39	10.2	88.44	9.35	123.95	-0.85	59.63	5.1	7230.64	6001	7175.7	6001	1.19575	6421.95	8867.2	6365.67	8868.05	0.717821	2168.12	2694.5	2111.84	2694.5	0.78376	194.3	136	114.57	136	0.842426	23219.5	5739.2	23139.1	5739.2	4.03176	8698.61	2574.65	8617.54	2574.65	3.34707
85.09	-31.45	60.97	6.8	80.4	1.7	56.28	-3.4	131.99	-1.7	113.23	6.8	466.32	613.7	411.38	613.7	0.670328	7364.64	9103.5	7308.36	9104.35	0.802733	7246.72	4448.05	7190.44	4448.05	1.61654	10623.5	5903.25	10543.8	5903.25	1.7861	16195.9	7358.45	16115.5	7358.45	2.19007	5008.92	2510.05	4927.85	2510.05	1.96325
47.57	5.95	58.29	11.9	42.88	17.85	263.98	0.85	60.97	-39.95	81.74	6.8	11166.2	8671.7	11111.3	8671.7	1.28132	2541.98	1835.15	2485.7	1836	1.35387	7738.5	4805.9	7682.22	4805.9	1.5985	29114.2	11979.1	29034.5	11979.1	2.42376	101.17	289.85	20.77	289.85	0.0716578	389.94	177.65	308.87	177.65	1.73864
109.21	-11.05	39.53	-8.5	10.72	5.1	71.69	10.2	95.81	-11.9	129.31	-24.65	687.42	1745.05	632.48	1745.05	0.362442	10872.1	8154.9	10815.8	8155.75	1.32616	5279.6	8641.95	5223.32	8641.95	0.604415	5693.66	2193.85	5613.93	2193.85	2.55894	5560.33	1953.3	5479.93	1953.3	2.80547	32040.1	5488.45	31959	5488.45	5.82296
107.87	-7.65	52.26	20.4	22.11	14.45	-3.35	-6.8	58.96	15.3	63.65	0	1082.72	2164.1	1027.78	2164.1	0.474923	25283.8	13623	25227.5	13623.9	1.85172	2901.77	1717.85	2845.49	1717.85	1.65643	4929.86	136.85	4850.13	136.85	35.4412	27128.3	10208.5	27047.9	10208.5	2.64955	25202.1	6811.05	25121	6811.05	3.68828
154.77	5.1	150.08	-0.85	46.9	-13.6	54.27	-5.95	39.53	21.25	160.8	-16.15	992.94	1629.45	938	1629.45	0.575654	2717.52	951.15	2661.24	952	2.79542	852.24	5553.05	795.96	5553.05	0.143337	16387.5	5167.15	16307.8	5167.15	3.15605	171.52	122.4	91.12	122.4	0.744444	12154.5	5734.1	12073.4	5734.1	2.10555
144.72	16.15	52.93	5.1	14.74	17	67	12.75	38.19	-3.4	67	-0.85	2444.83	4254.25	2389.89	4254.25	0.561765	2744.32	1936.3	2688.04	1937.15	1.38763	7698.3	5536.9	7642.02	5536.9	1.3802	24341.8	365.5	24262.1	365.5	66.3805	6798.49	1909.1	6718.09	1909.1	3.51898	840.85	400.35	759.78	400.35	1.89779
76.38	0	45.56	6.8	94.47	13.6	74.37	-27.2	193.63	4.25	80.4	11.9	9424.22	15239.7	9369.28	15239.7	0.614794	474.36	702.95	418.08	703.8	0.594032	379.22	330.65	322.94	330.65	0.976682	19082.9	6467.65	19003.2	6467.65	2.93819	766.48	262.65	686.08	262.65	2.61215	6234.35	1861.5	6153.28	1861.5	3.30555
122.61	11.05	50.25	18.7	55.61	11.05	73.7	-22.1	89.11	24.65	121.94	3.4	174.2	379.1	119.26	379.1	0.314587	74.37	2430.15	18.09	2431	0.00744138	588.93	332.35	532.65	332.35	1.60268	469	698.7	389.27	698.7	0.557135	12288.5	3700.05	12208.1	3700.05	3.29944	15698.8	4663.95	15617.7	4663.95	3.34861
16.75	15.3	72.36	22.95	52.93	17.85	93.13	11.9	147.4	-5.95	86.43	11.9	4589.5	1234.2	4534.56	1234.2	3.67409	3764.73	3462.05	3708.45	3462.9	1.07091	247.23	485.35	190.95	485.35	0.393427	9408.14	4805.05	9328.41	4805.05	1.94138	4197.55	2111.4	4117.15	2111.4	1.94996	29084	11566.8	29002.9	11566.8	2.50743
138.69	20.4	66.33	22.95	34.84	11.05	58.96	11.05	50.25	4.25	59.63	-2.55	5041.75	6773.65	4986.81	6773.65	0.736207	28320.2	16534.2	28263.9	16535	1.70933	9412.83	15273.7	9356.55	15273.7	0.612592	719.58	718.25	639.85	718.25	0.890846	-25.46	146.2	-105.86	146.2	-0.724077	6200.18	2099.5	6119.11	2099.5	2.91456
51.59	7.65	105.19	5.95	134.67	18.7	85.09	-22.95	71.02	-5.1	115.24	39.1	14553.1	8089.45	14498.2	8089.45	1.79223	1342.01	2057.85	1285.73	2058.7	0.624535	1138.33	1478.15	1082.05	1478.15	0.73203	14004.3	6885	13924.6	6885	2.02245	15059.6	3228.3	14979.2	3228.3	4.63997	5972.38	3846.25	5891.31	3846.25	1.5317
36.85	19.55	59.63	-3.4	57.62	-0.85	109.21	-30.6	93.8	-1.7	111.89	11.05	9513.33	5100	9458.39	5100	1.85459	1991.24	4319.7	1934.96	4320.55	0.44785	223.78	289.85	167.5	289.85	0.577885	22350.5	11498	22270.8	11498	1.93693	32489.6	13387.5	32409.2	13387.5	2.42086	25476.8	6953	25395.7	6953	3.65249
76.38	-10.2	28.14	11.05	38.19	4.25	78.39	-20.4	73.7	17	94.47	3.4	6775.04	5099.15	6720.1	5099.15	1.31789	337.68	397.8	281.4	398.65	0.705882	15825.4	18554.7	15769.1	18554.7	0.849872	4948.62	2920.6	4868.89	2920.6	1.66709	2238.47	970.7	2158.07	970.7	2.22321	1307.84	923.1	1226.77	923.1	1.32897
59.63	-15.3	73.7	0	81.07	16.15	51.59	8.5	62.31	-9.35	88.44	-2.55	757.1	1598.85	702.16	1598.85	0.439166	3144.98	6482.95	3088.7	6483.8	0.476372	13217.1	5661	13160.8	5661	2.32482	31611.3	15107.1	31531.6	15107.1	2.0872	2654.54	1201.9	2574.14	1201.9	2.14173	6281.25	1734	6200.18	1734	3.57565
36.85	-11.05	48.91	-9.35	38.86	2.55	36.85	12.75	82.41	5.95	150.08	-0.85	4929.19	9739.3	4874.25	9739.3	0.500472	-50.92	926.5	-107.2	927.35	-0.115598	1482.04	598.4	1425.76	598.4	2.38262	49364.3	12845.2	49284.6	12845.2	3.83681	23598.7	5747.7	23518.3	5747.7	4.09178	25405.1	7472.35	25324	7472.35	3.38903
19.43	6.8	29.48	4.25	50.92	-1.7	32.83	-12.75	58.96	4.25	69.01	8.5	15362.4	8020.6	15307.5	8020.6	1.90852	1271.66	4079.15	1215.38	4080	0.297887	1568.47	1671.1	1512.19	1671.1	0.904907	14353.4	6173.55	14273.7	6173.55	2.31207	7855.75	3833.5	7775.35	3833.5	2.02826	232.49	302.6	151.42	302.6	0.500397
14.07	10.2	126.63	0	30.82	-14.45	79.06	-5.1	74.37	10.2	32.83	19.55	10973.3	8343.6	10918.4	8343.6	1.30859	6488.95	5107.65	6432.67	5108.5	1.25921	1817.71	4218.55	1761.43	4218.55	0.417544	27493.5	6818.7	27413.8	6818.7	4.02038	4160.7	2997.95	4080.3	2997.95	1.36103	35215.9	11526	35134.8	11526	3.04831
38.86	9.35	40.87	6.8	88.44	11.9	82.41	-8.5	165.49	9.35	56.95	28.05	6390.46	8124.3	6335.52	8124.3	0.779823	65557.5	20506.2	65501.2	20507	3.19408	6161.99	13875.4	6105.71	13875.4	0.440038	23720.7	10069.1	23641	10069.1	2.34787	759.78	116.45	679.38	116.45	5.83409	1955.73	1088	1874.66	1088	1.72303
52.26	-5.1	87.77	-7.65	32.16	5.1	103.85	15.3	59.63	2.55	104.52	-6.8	11238.6	16319.2	11183.7	16319.2	0.685307	2562.75	2489.65	2506.47	2490.5	1.00641	952.07	386.75	895.79	386.75	2.3162	9804.78	610.3	9725.05	610.3	15.9349	13970.8	3608.25	13890.4	3608.25	3.84962	19050.1	8990.45	18969	8990.45	2.10991
78.39	-11.05	47.57	0	39.53	4.25	97.15	2.55	50.92	-20.4	48.91	-9.35	715.56	2009.4	660.62	2009.4	0.328765	4008.61	4822.9	3952.33	4823.75	0.819348	55122.9	17238.8	55066.6	17238.8	3.19434	2087.72	1826.65	2007.99	1826.65	1.09927	14644.2	5819.1	14563.8	5819.1	2.50276	23941.1	9197.85	23860	9197.85	2.59409
56.95	-11.05	50.92	4.25	42.21	20.4	63.65	39.1	381.23	-8.5	101.84	13.6	297.48	317.05	242.54	317.05	0.76499	5075.92	12813.8	5019.64	12814.6	0.391711	95.14	390.15	38.86	390.15	0.0996027	854.92	491.3	775.19	491.3	1.57783	1701.13	1186.6	1620.73	1186.6	1.36586	7036.34	2867.9	6955.27	2867.9	2.42521
68.34	5.1	49.58	-7.65	56.95	13.6	67.67	0	113.23	-11.9	54.27	-1.7	39230.5	16365.1	39175.6	16365.1	2.39385	3883.99	6938.55	3827.71	6939.4	0.551591	1123.59	793.9	1067.31	793.9	1.34439	18492	13020.3	18412.3	13020.3	1.41412	12847.9	4618.05	12767.5	4618.05	2.7647	1110.86	451.35	1029.79	451.35	2.28158
81.07	19.55	67.67	-5.95	47.57	13.6	117.92	-1.7	203.68	-38.25	93.8	5.95	5764.01	5238.55	5709.07	5238.55	1.08982	109.21	1199.35	52.93	1200.2	0.044101	53287.1	19396.2	53230.8	19396.2	2.74439	23249	8833.2	23169.3	8833.2	2.62298	19526.5	7480	19446.1	7480	2.59975	25576.6	11133.3	25495.5	11133.3	2.29002
80.4	5.95	17.42	-11.9	56.28	-11.05	47.57	-12.75	62.31	-13.6	48.24	-12.75	7647.38	6160.8	7592.44	6160.8	1.23238	2327.58	3385.55	2271.3	3386.4	0.670712	3936.92	4488	3880.64	4488	0.86467	10776.3	3479.9	10696.6	3479.9	3.07382	24865.7	6713.3	24785.3	6713.3	3.69197	286.09	102	205.02	102	2.01
74.37	-16.15	8.71	24.65	34.84	2.55	177.55	-32.3	93.13	-17.85	97.82	-5.95	3322.53	3437.4	3267.59	3437.4	0.950599	4217.65	7162.1	4161.37	7162.95	0.580958	771.84	1447.55	715.56	1447.55	0.494325	212.39	238.85	132.66	238.85	0.555411	1025.77	308.55	945.37	308.55	3.06391	42224.7	10947.2	42143.6	10947.2	3.84972
68.34	29.75	22.78	28.05	73.03	3.4	253.93	13.6	55.61	-23.8	73.7	0	2958.72	4440.4	2903.78	4440.4	0.653946	26852.9	16310.7	26796.6	16311.6	1.6428	12701.2	11138.4	12644.9	11138.4	1.13525	3559.04	2591.65	3479.31	2591.65	1.34251	117.92	176.8	37.52	176.8	0.212217	15173.5	8086.05	15092.4	8086.05	1.86648
99.83	22.1	117.92	15.3	127.3	-0.85	300.83	28.9	154.77	14.45	91.79	11.9	17407.3	14789.2	17352.4	14789.2	1.17331	48489.9	16892.9	48433.6	16893.8	2.86695	558.11	1093.1	501.83	1093.1	0.459089	9349.18	3230	9269.45	3230	2.8698	12159.2	3200.25	12078.8	3200.25	3.77433	6549.92	3389.8	6468.85	3389.8	1.90833
56.95	-16.15	87.1	56.1	34.84	-8.5	56.28	10.2	72.36	30.6	109.21	3.4	5384.79	6483.8	5329.85	6483.8	0.822026	7599.81	15004.2	7543.53	15005.1	0.502733	2311.5	3574.25	2255.22	3574.25	0.630963	18632	6733.7	18552.3	6733.7	2.75514	30038.1	6448.1	29957.7	6448.1	4.64597	12606.1	10500.9	12525	10500.9	1.19276
19.43	11.9	56.95	14.45	69.68	14.45	179.56	-22.95	72.36	-14.45	79.06	-23.8	2680	3335.4	2625.06	3335.4	0.78703	9132.1	8962.4	9075.82	8963.25	1.01256	398.65	583.95	342.37	583.95	0.5863	984.23	622.2	904.5	622.2	1.45371	4933.88	942.65	4853.48	942.65	5.14876	16923.5	5051.55	16842.4	5051.55	3.33411
24.79	5.1	85.76	14.45	28.81	22.95	102.51	22.1	167.5	1.7	85.09	-3.4	2528.58	2514.3	2473.64	2514.3	0.983829	4281.97	2850.9	4225.69	2851.75	1.48179	23283.2	32573.7	23226.9	32573.7	0.713057	27251.6	10341.1	27171.9	10341.1	2.62756	2375.82	983.45	2295.42	983.45	2.33405	3305.78	1810.5	3224.71	1810.5	1.78112
64.99	-19.55	71.02	-3.4	36.18	38.25	264.65	-17	83.75	5.1	44.22	3.4	2901.1	3726.4	2846.16	3726.4	0.763783	14169.8	13389.2	14113.5	13390.1	1.05403	2893.73	3947.4	2837.45	3947.4	0.718815	10019.9	3129.7	9940.17	3129.7	3.17608	42.21	165.75	-38.19	165.75	-0.230407	30040.1	3447.6	29959	3447.6	8.68982
107.2	-17.85	62.31	4.25	24.79	12.75	68.34	5.1	47.57	-19.55	45.56	14.45	5928.83	2760.8	5873.89	2760.8	2.1276	4367.06	7491.9	4310.78	7492.75	0.575327	5396.18	5309.95	5339.9	5309.95	1.00564	30271.9	7423.05	30192.2	7423.05	4.06735	292.12	224.4	211.72	224.4	0.943494	1432.46	425	1351.39	425	3.17974
120.6	-11.05	69.68	18.7	61.64	-6.8	80.4	-3.4	56.28	12.75	52.26	14.45	28534	18174.7	28479.1	18174.7	1.56696	22083.2	9357.65	22026.9	9358.5	2.35368	1425.09	2346	1368.81	2346	0.583465	323.61	293.25	243.88	293.25	0.831645	17199.6	6104.7	17119.2	6104.7	2.80427	726.28	508.3	645.21	508.3	1.26935
30.82	-22.1	79.06	3.4	37.52	-5.1	62.98	-22.1	158.12	12.75	85.09	30.6	17172.8	17476.8	17117.9	17476.8	0.979462	30801.2	10003.7	30744.9	10004.6	3.07309	237.18	932.45	180.9	932.45	0.194005	11203.1	9201.25	11123.4	9201.25	1.2089	3595.89	632.4	3515.49	632.4	5.55897	15804	6822.95	15722.9	6822.95	2.30442
67.67	6.8	50.25	26.35	38.86	8.5	107.2	-7.65	50.92	26.35	196.31	7.65	12114.9	10070	12060	10070	1.19761	122.61	610.3	66.33	611.15	0.108533	9909.3	7469.8	9853.02	7469.8	1.31905	4514.46	1973.7	4434.73	1973.7	2.24691	50000.1	5418.75	49919.7	5418.75	9.2124	3179.82	2720.85	3098.75	2720.85	1.13889
39.53	-12.75	69.68	17	85.09	4.25	119.93	-18.7	34.17	28.9	65.66	11.05	12764.8	15782.8	12709.9	15782.8	0.805298	2969.44	3559.8	2913.16	3560.65	0.818154	28931.9	15717.4	28875.6	15717.4	1.83718	16167.1	4607.85	16087.4	4607.85	3.4913	907.18	546.55	826.78	546.55	1.51273	5423.65	2852.6	5342.58	2852.6	1.87288
26.13	15.3	55.61	19.55	10.05	0.85	76.38	5.1	70.35	-2.55	207.03	19.55	10756.9	6990.4	10702	6990.4	1.53095	2435.45	2105.45	2379.17	2106.3	1.12955	5673.56	2011.95	5617.28	2011.95	2.79196	15001.3	5191.8	14921.6	5191.8	2.87406	1743.34	527	1662.94	527	3.15548	26067	8522.1	25985.9	8522.1	3.04924
54.27	28.05	62.98	45.9	24.12	-15.3	97.15	12.75	89.11	10.2	87.77	-15.3	364.48	355.3	309.54	355.3	0.871207	339.69	2626.5	283.41	2627.35	0.107869	17788.5	14117.7	17732.2	14117.7	1.25603	37129.4	10394.7	37049.7	10394.7	3.56428	5819.62	2923.15	5739.22	2923.15	1.96337	9254.71	4601.9	9173.64	4601.9	1.99345
28.14	22.95	75.04	45.9	52.93	-7.65	51.59	-2.55	47.57	-9.35	73.03	-15.3	38697.9	12416.8	38643	12416.8	3.11215	32826	18921.8	32769.7	18922.6	1.73177	107.2	155.55	50.92	155.55	0.327355	3970.42	2082.5	3890.69	2082.5	1.86828	1167.14	835.55	1086.74	835.55	1.30063	41943.3	10438.9	41862.2	10438.9	4.01021
108.54	-5.1	52.93	0	17.42	-22.95	58.96	5.95	135.34	-25.5	153.43	-28.05	100.5	305.15	45.56	305.15	0.149304	26194.3	13211.6	26138	13212.5	1.97829	11329	9907.6	11272.7	9907.6	1.13779	23355.5	5691.6	23275.8	5691.6	4.0895	22539.5	5534.35	22459.1	5534.35	4.05813	290.11	266.05	209.04	266.05	0.785717
68.34	0	69.68	9.35	16.08	-6.8	134	-8.5	73.03	-24.65	111.89	-33.15	2098.44	1869.15	2043.5	1869.15	1.09328	7794.11	6415.8	7737.83	6416.65	1.2059	2899.76	3020.9	2843.48	3020.9	0.941269	3239.45	2220.2	3159.72	2220.2	1.42317	17801.2	7032.9	17720.8	7032.9	2.5197	8082.88	2070.6	8001.81	2070.6	3.86449
21.44	-0.85	62.31	21.25	24.79	-5.95	104.52	1.7	55.61	-16.15	148.07	-34.85	19385.8	9208.9	19330.9	9208.9	2.09915	8841.99	9482.6	8785.71	9483.45	0.926426	3955.01	6011.2	3898.73	6011.2	0.648578	14713.9	5219	14634.2	5219	2.80402	1752.05	1816.45	1671.65	1816.45	0.920284	33877.9	19020.5	33796.8	19020.5	1.77686
154.77	16.15	59.63	-23.8	24.79	-11.9	62.98	-2.55	97.15	2.55	67.67	-12.75	26327	18865.8	26272.1	18865.8	1.39258	12153.1	9785.2	12096.8	9786.05	1.23613	114.57	119.85	58.29	119.85	0.486358	25445.9	6748.15	25366.2	6748.15	3.75898	3946.3	906.95	3865.9	906.95	4.26253	4022.68	1463.7	3941.61	1463.7	2.69291
55.61	0	5.36	11.9	64.32	-17	58.96	-22.1	64.99	-23.8	342.37	4.25	324.28	569.5	269.34	569.5	0.472941	635.16	1194.25	578.88	1195.1	0.484378	14085.4	12107.4	14029.1	12107.4	1.15872	400.66	188.7	320.93	188.7	1.70074	10559.9	7907.55	10479.5	7907.55	1.32525	12770.9	6760.05	12689.8	6760.05	1.87718
60.97	-3.4	40.2	12.75	80.4	-17	32.83	3.4	41.54	-5.95	51.59	-20.4	29306.5	21571.3	29251.6	21571.3	1.35604	15114.5	13316.1	15058.2	13317	1.13076	2974.13	4844.15	2917.85	4844.15	0.602345	11472.4	6535.65	11392.7	6535.65	1.74316	5390.15	2714.05	5309.75	2714.05	1.95639	28280.7	1243.55	28199.6	1243.55	22.6767
103.18	28.05	60.3	1.7	58.29	-30.6	62.98	-3.4	70.35	-17	116.58	-1.7	268	325.55	213.06	325.55	0.654462	4564.04	8021.45	4507.76	8022.3	0.561904	206.36	521.05	150.08	521.05	0.288034	3293.72	1231.65	3213.99	1231.65	2.6095	39533.4	16642.2	39453	16642.2	2.37066	353.76	332.35	272.69	332.35	0.82049
33.5	17	49.58	5.1	27.47	-2.55	32.83	-15.3	56.28	25.5	133.33	17.85	763.13	1518.1	708.19	1518.1	0.466498	11204.4	7914.35	11148.1	7915.2	1.40844	828.79	1995.8	772.51	1995.8	0.387068	5622.64	1249.5	5542.91	1249.5	4.4361	2416.69	929.9	2336.29	929.9	2.51241	337.68	142.8	256.61	142.8	1.79699
83.75	-5.1	56.95	11.9	62.31	-4.25	52.26	0.85	110.55	-1.7	103.85	-5.95	13085.1	10764.4	13030.2	10764.4	1.21049	9507.3	2468.4	9451.02	2469.25	3.82749	4795.86	3785.9	4739.58	3785.9	1.2519	16017	2571.25	15937.3	2571.25	6.19826	44882	8239.9	44801.6	8239.9	5.43715	3557.03	2272.9	3475.96	2272.9	1.52931
86.43	67.15	57.62	-21.25	70.35	-9.35	205.69	17.85	102.51	0.85	63.65	-5.95	278.72	1241	223.78	1241	0.180322	3398.24	2343.45	3341.96	2344.3	1.42557	2099.11	7523.35	2042.83	7523.35	0.271532	9325.06	3884.5	9245.33	3884.5	2.38006	4068.24	2091.85	3987.84	2091.85	1.90637	2720.87	798.15	2639.8	798.15	3.3074
102.51	22.95	10.72	-4.25	56.28	-9.35	157.45	2.55	138.69	6.8	71.02	-5.1	20339.9	12246	20285	12246	1.65646	4982.12	4439.55	4925.84	4440.4	1.10932	10400.4	8996.4	10344.1	8996.4	1.14981	12496.8	5168	12417.1	5168	2.40268	12902.9	5610.85	12822.5	5610.85	2.2853	7246.05	3810.55	7164.98	3810.55	1.8803
26.13	40.8	46.23	-7.65	32.83	0.85	229.81	0.85	127.3	16.15	59.63	-8.5	2715.51	6970.85	2660.57	6970.85	0.381671	3127.56	6670.8	3071.28	6671.65	0.460348	232.49	527	176.21	527	0.334364	16938.3	4187.1	16858.6	4187.1	4.02631	7479.21	5417.9	7398.81	5417.9	1.36562	7390.1	3159.45	7309.03	3159.45	2.31339
107.87	4.25	77.05	-23.8	20.1	0	49.58	-5.95	39.53	16.15	80.4	-19.55	1396.95	2793.1	1342.01	2793.1	0.480473	51620.2	15985.1	51563.9	15986	3.22558	10995.4	9056.75	10939.1	9056.75	1.20784	29983.8	5751.95	29904.1	5751.95	5.19894	7899.3	2396.15	7818.9	2396.15	3.26311	3562.39	529.55	3481.32	529.55	6.57411
42.88	-1.7	38.86	22.95	27.47	0.85	87.1	-1.7	64.32	-16.15	82.41	2.55	596.97	744.6	542.03	744.6	0.727948	2460.24	1036.15	2403.96	1037	2.31819	32183.5	10364.9	32127.2	10364.9	3.09962	18699.7	9904.2	18620	9904.2	1.88001	3746.64	825.35	3666.24	825.35	4.44204	4555.33	768.4	4474.26	768.4	5.82283
15.41	-10.2	85.09	34.85	64.32	27.2	50.92	26.35	91.12	-2.55	458.28	-16.15	397.31	959.65	342.37	959.65	0.356765	1230.79	4918.95	1174.51	4919.8	0.238731	2249.19	3864.1	2192.91	3864.1	0.567509	3408.96	1424.6	3329.23	1424.6	2.33696	43193.6	9383.15	43113.2	9383.15	4.59475	20028.3	8052.05	19947.2	8052.05	2.47729
67	30.6	48.91	7.65	24.79	19.55	34.17	0.85	70.35	13.6	56.95	18.7	13121.3	7939.85	13066.4	7939.85	1.64567	767.82	3004.75	711.54	3005.6	0.236738	9968.26	4845.85	9911.98	4845.85	2.04546	7015.57	2071.45	6935.84	2071.45	3.3483	8652.38	3693.25	8571.98	3693.25	2.32099	32083.6	8711.65	32002.5	8711.65	3.67353
57.62	39.95	93.8	22.95	37.52	45.9	126.63	-21.25	81.74	-3.4	125.96	-15.3	4202.91	4241.5	4147.97	4241.5	0.977949	10445.3	8837.45	10389	8838.3	1.17545	17512.5	8121.75	17456.2	8121.75	2.14932	12150.5	6634.25	12070.8	6634.25	1.81946	16406.3	11858.4	16325.9	11858.4	1.37674	3128.23	2491.35	3047.16	2491.35	1.2231
38.19	0	129.31	42.5	30.82	6.8	59.63	-23.8	87.1	-10.2	55.61	-1.7	2496.42	5852.25	2441.48	5852.25	0.417187	5763.34	5806.35	5707.06	5807.2	0.982756	3194.56	4740.45	3138.28	4740.45	0.662022	9783.34	395.25	9703.61	395.25	24.5506	11519.3	3638.85	11438.9	3638.85	3.14355	651.24	903.55	570.17	903.55	0.631033
22.78	4.25	55.61	-1.7	70.35	-3.4	184.92	-12.75	64.99	11.9	45.56	5.1	710.87	1116.05	655.93	1116.05	0.587725	14160.5	9701.05	14104.2	9701.9	1.45376	1488.74	1158.55	1432.46	1158.55	1.23642	197.65	153	117.92	153	0.770719	4298.05	1532.55	4217.65	1532.55	2.75205	14900.1	4601.05	14819	4601.05	3.22079
60.97	-8.5	103.18	9.35	57.62	-14.45	67.67	-10.2	57.62	-1.7	57.62	-27.2	2184.87	4392.8	2129.93	4392.8	0.484868	7482.56	13164	7426.28	13164.9	0.564099	10801.1	15101.1	10744.8	15101.1	0.711526	5150.29	1308.15	5070.56	1308.15	3.87613	27833.1	6754.1	27752.7	6754.1	4.10902	5069.22	1968.6	4988.15	1968.6	2.53386
28.14	-11.9	59.63	-3.4	78.39	-5.1	83.75	6.8	97.15	0	98.49	-27.2	4801.22	7697.6	4746.28	7697.6	0.616592	7789.42	15705.5	7733.14	15706.4	0.492358	9761.9	5615.1	9705.62	5615.1	1.72849	458.28	376.55	378.55	376.55	1.00531	16037.8	5127.2	15957.4	5127.2	3.1123	38506.9	13653.6	38425.8	13653.6	2.81434
20.77	-6.8	71.69	3.4	58.29	4.25	117.92	0.85	184.25	-5.1	86.43	-13.6	1001.65	3177.3	946.71	3177.3	0.297961	11036.2	4520.3	10979.9	4521.15	2.42857	56025.4	42964.1	55969.1	42964.1	1.3027	23374.3	7350.8	23294.6	7350.8	3.16898	381.9	420.75	301.5	420.75	0.716578	286.09	158.1	205.02	158.1	1.29677
192.29	4.25	64.32	-4.25	58.96	17	75.04	15.3	85.09	24.65	40.2	8.5	5073.24	5536.9	5018.3	5536.9	0.906337	257.28	248.2	201	249.05	0.807067	1857.91	1383.8	1801.63	1383.8	1.30194	10035.9	2912.1	9956.17	2912.1	3.4189	11182.3	4430.2	11101.9	4430.2	2.50596	26397.3	6765.15	26316.2	6765.15	3.88997
64.32	-13.6	84.42	-11.9	36.18	0.85	59.63	-1.7	77.05	-12.75	37.52	11.9	4084.99	5088.95	4030.05	5088.95	0.791922	33239.4	15320.4	33183.1	15321.2	2.16582	15856.2	15187	15799.9	15187	1.04036	9309.65	5296.35	9229.92	5296.35	1.74269	7373.35	2486.25	7292.95	2486.25	2.93331	19055.5	5162.9	18974.4	5162.9	3.67515
47.57	-17	47.57	-5.95	23.45	22.95	85.76	0.85	71.02	10.2	85.09	-16.15	20773.3	13118.1	20718.4	13118.1	1.57937	3744.63	4202.4	3688.35	4203.25	0.8775	9477.15	4701.35	9420.87	4701.35	2.00386	606.35	928.2	526.62	928.2	0.567356	37274.1	13776.8	37193.7	13776.8	2.69973	10473.4	5267.45	10392.3	5267.45	1.97293
54.94	2.55	101.17	-11.05	50.25	11.05	62.98	-5.95	45.56	-2.55	51.59	-5.95	26166.2	28433.4	26111.3	28433.4	0.918331	2992.22	4327.35	2935.94	4328.2	0.678328	1407.67	1036.15	1351.39	1036.15	1.30424	19428	6629.15	19348.3	6629.15	2.91867	234.5	237.15	154.1	237.15	0.6498	5183.79	2193.85	5102.72	2193.85	2.32592
50.92	-20.4	99.83	-19.55	38.19	-8.5	70.35	9.35	106.53	4.25	182.91	28.05	8510.34	12999.9	8455.4	12999.9	0.65042	1288.41	1173.85	1232.13	1174.7	1.04889	43006	32487.9	42949.7	32487.9	1.32202	2057.57	1037.85	1977.84	1037.85	1.90571	21107.7	5359.25	21027.3	5359.25	3.92355	15245.9	2770.15	15164.8	2770.15	5.47437
41.54	9.35	101.84	-47.6	38.19	-14.45	52.26	11.05	86.43	24.65	84.42	23.8	161.47	232.9	106.53	232.9	0.457407	3930.89	3275.9	3874.61	3276.75	1.18246	1358.76	2115.65	1302.48	2115.65	0.615641	23629.6	9055.9	23549.9	9055.9	2.6005	5683.61	1568.25	5603.21	1568.25	3.57291	5218.63	3774	5137.56	3774	1.3613
36.18	-3.4	89.78	-50.15	34.84	-13.6	58.29	-15.3	87.77	-4.25	73.7	28.9	731.64	833	676.7	833	0.812365	12213.4	16336.2	12157.1	16337.1	0.744144	991.6	653.65	935.32	653.65	1.43092	5052.47	1575.05	4972.74	1575.05	3.1572	8619.55	3971.2	8539.15	3971.2	2.15027	16098.8	6210.95	16017.7	6210.95	2.57895
44.89	11.05	85.76	-37.4	67.67	0.85	86.43	-1.7	62.98	11.05	73.7	-23.8	1709.84	1922.7	1654.9	1922.7	0.860717	3661.55	2732.75	3605.27	2733.6	1.31887	972.84	2329	916.56	2329	0.393542	566.15	207.4	486.42	207.4	2.34532	694.12	492.15	613.72	492.15	1.24702	209.71	209.1	128.64	209.1	0.615208
39.53	20.4	76.38	-27.2	34.17	-14.45	77.05	7.65	61.64	-7.65	56.28	-5.1	12758.1	13543.9	12703.2	13543.9	0.937925	2367.78	3435.7	2311.5	3436.55	0.672622	12979.2	6822.1	12922.9	6822.1	1.89427	19884.9	10606.3	19805.2	10606.3	1.8673	27370.8	9249.7	27290.4	9249.7	2.95041	16729.9	8265.4	16648.8	8265.4	2.01428
41.54	3.4	55.61	-14.45	48.91	-11.05	55.61	-45.05	59.63	-10.2	144.05	-25.5	2927.23	4540.7	2872.29	4540.7	0.632565	3496.06	3414.45	3439.78	3415.3	1.00717	10884.2	8200.8	10827.9	8200.8	1.32035	3542.96	2068.05	3463.23	2068.05	1.67464	30928.5	7149.35	30848.1	7149.35	4.31481	12967.2	11008.4	12886.1	11008.4	1.17057
85.76	16.15	36.18	-20.4	40.87	-16.15	63.65	-8.5	113.9	20.4	73.7	-13.6	985.57	1037	930.63	1037	0.897425	1953.72	3812.25	1897.44	3813.1	0.497611	3922.18	6367.35	3865.9	6367.35	0.607144	5322.48	1360	5242.75	1360	3.85496	4020.67	1049.75	3940.27	1049.75	3.75353	33575	7661.05	33493.9	7661.05	4.37198
42.88	25.5	39.53	-15.3	34.17	-15.3	91.79	17.85	74.37	-16.15	156.11	34.85	32480.3	10967.6	32425.4	10967.6	2.95647	18336.6	19532.2	18280.3	19533	0.935866	660.62	522.75	604.34	522.75	1.15608	30082.3	9192.75	30002.6	9192.75	3.26372	75974.6	7603.25	75894.2	7603.25	9.98181	215.07	159.8	134	159.8	0.838548
83.08	8.5	19.43	-3.4	44.22	19.55	84.42	-1.7	71.69	-21.25	65.66	23.8	125.29	216.75	70.35	216.75	0.324567	5923.47	9447.75	5867.19	9448.6	0.620959	31117.5	29597	31061.2	29597	1.04947	13475.7	7310.85	13396	7310.85	1.83234	3378.14	1938	3297.74	1938	1.70162	22296.3	8828.95	22215.2	8828.95	2.51618
126.63	19.55	64.32	-39.1	94.47	8.5	48.24	-24.65	111.22	3.4	62.98	36.55	4964.7	3782.5	4909.76	3782.5	1.29802	1852.55	1643.05	1796.27	1643.9	1.09269	314.23	266.05	257.95	266.05	0.969555	24995	5725.6	24915.3	5725.6	4.35156	566.15	281.35	485.75	281.35	1.7265	20720.4	7045.65	20639.3	7045.65	2.92937
34.17	-2.55	34.84	-26.35	52.93	-2.55	152.76	6.8	42.88	-0.85	85.76	-47.6	7670.16	8354.65	7615.22	8354.65	0.911495	702.83	1097.35	646.55	1098.2	0.588736	970.83	1093.1	914.55	1093.1	0.836657	20992.4	4810.15	20912.7	4810.15	4.34761	4046.13	1687.25	3965.73	1687.25	2.35041	91824.2	20697.5	91743.1	20697.5	4.43257
27.47	10.2	23.45	-11.9	43.55	-20.4	12.06	-11.9	128.64	-11.9	112.56	-5.95	33816.9	23447.2	33762	23447.2	1.43991	13294.1	7775.8	13237.8	7776.65	1.70225	119.26	205.7	62.98	205.7	0.306174	9363.25	2799.05	9283.52	2799.05	3.31667	1769.47	1740.8	1689.07	1740.8	0.970284	2956.71	1773.1	2875.64	1773.1	1.62181
76.38	-29.75	32.16	-7.65	57.62	-9.35	64.99	16.15	91.12	-22.95	91.12	14.45	7472.51	5363.5	7417.57	5363.5	1.38297	18680.9	15002.5	18624.6	15003.4	1.24136	1184.56	3035.35	1128.28	3035.35	0.371713	26408.1	9934.8	26328.4	9934.8	2.65012	33163.7	5615.95	33083.3	5615.95	5.89095	48459.8	10441.4	48378.7	10441.4	4.63336
35.51	-7.65	40.87	1.7	62.98	-18.7	74.37	0	60.3	11.9	97.15	0	1236.15	1625.2	1181.21	1625.2	0.726809	270.01	292.4	213.73	293.25	0.728832	6536.52	8166.8	6480.24	8166.8	0.793486	866.98	549.95	787.25	549.95	1.43149	3977.79	2794.8	3897.39	2794.8	1.39451	152.76	352.75	71.69	352.75	0.203232
26.8	-28.05	83.08	-13.6	68.34	-35.7	75.71	-17.85	66.33	5.95	85.09	31.45	2418.03	1255.45	2363.09	1255.45	1.88227	-20.1	1001.3	-76.38	1002.15	-0.0762161	18492	11398.5	18435.7	11398.5	1.61738	31754	8624.1	31674.3	8624.1	3.67276	798.64	462.4	718.24	462.4	1.55329	7718.4	1531.7	7637.33	1531.7	4.98618
50.92	-21.25	86.43	-28.05	32.83	-33.15	79.73	5.95	73.7	-12.75	100.5	-14.45	9612.49	12213.7	9557.55	12213.7	0.782527	2585.53	3998.4	2529.25	3999.25	0.632431	2363.09	7712.05	2306.81	7712.05	0.299118	1397.62	306.85	1317.89	306.85	4.2949	19950.6	5896.45	19870.2	5896.45	3.36986	34970.7	8108.15	34889.6	8108.15	4.30303
47.57	0.85	40.87	-8.5	151.42	-36.55	64.99	-16.15	96.48	-4.25	52.93	18.7	19594.8	9814.95	19539.9	9814.95	1.99083	2634.44	2272.05	2578.16	2272.9	1.1343	940.68	6715	884.4	6715	0.131705	37343.1	10918.2	37263.4	10918.2	3.41296	8281.87	2901.05	8201.47	2901.05	2.82707	8844.67	1552.95	8763.6	1552.95	5.6432
54.94	-3.4	67.67	-13.6	44.22	-23.8	50.92	2.55	68.34	5.1	126.63	3.4	12368.9	7371.2	12314	7371.2	1.67055	335.67	523.6	279.39	524.45	0.53273	7453.08	5874.35	7396.8	5874.35	1.25917	379.22	253.3	299.49	253.3	1.18235	11558.8	7215.65	11478.4	7215.65	1.59076	25569.9	8520.4	25488.8	8520.4	2.99151
47.57	0	24.79	19.55	32.16	-17	56.95	18.7	129.98	-24.65	97.15	7.65	10567.2	10046.2	10512.3	10046.2	1.04639	5556.98	9936.5	5500.7	9937.35	0.553538	1133.64	2302.65	1077.36	2302.65	0.467878	8406.49	3138.2	8326.76	3138.2	2.65336	14729.3	5961.05	14648.9	5961.05	2.45744	1498.12	2153.05	1417.05	2153.05	0.658159
-2.68	-0.85	57.62	5.95	27.47	-23.8	146.06	15.3	142.04	6.8	70.35	-8.5	1281.04	2300.95	1226.1	2300.95	0.532867	21367	13503.1	21310.7	13504	1.57811	89.78	132.6	33.5	132.6	0.25264	5169.72	2113.95	5089.99	2113.95	2.40781	7402.83	3342.2	7322.43	3342.2	2.1909	238.52	266.05	157.45	266.05	0.591806
52.26	11.05	67.67	-9.35	86.43	-35.7	67	26.35	56.28	20.4	71.02	-4.25	13362.5	10271.4	13307.6	10271.4	1.29559	243.21	173.4	186.93	174.25	1.07277	11260	10896.2	11203.7	10896.2	1.02822	6703.35	5519.9	6623.62	5519.9	1.19995	19560	5508	19479.6	5508	3.5366	312.89	294.95	231.82	294.95	0.785964
58.96	25.5	76.38	19.55	39.53	-28.9	60.97	12.75	45.56	16.15	44.89	-8.5	982.22	1316.65	927.28	1316.65	0.704272	3623.36	8019.75	3567.08	8020.6	0.44474	11635.9	11311	11579.6	11311	1.02375	2606.3	805.8	2526.57	805.8	3.13548	739.68	177.65	659.28	177.65	3.71112	2527.91	862.75	2446.84	862.75	2.83609
32.16	-18.7	48.91	22.95	64.99	-24.65	26.8	17.85	83.75	-3.4	93.13	-14.45	11215.1	21110.6	11160.2	21110.6	0.528652	1086.74	1485.8	1030.46	1486.65	0.693142	7144.21	6367.35	7087.93	6367.35	1.11317	16539	5933.85	16459.3	5933.85	2.77379	12291.2	5372	12210.8	5372	2.27305	311.55	392.7	230.48	392.7	0.586911
71.02	11.05	30.82	14.45	54.27	-17	77.72	5.95	140.03	-16.15	60.3	3.4	25693.2	33171.2	25638.3	33171.2	0.772907	24776.6	8722.7	24720.3	8723.55	2.83375	9761.23	11525.2	9704.95	11525.2	0.842063	2549.35	1479.85	2469.62	1479.85	1.66883	645.88	617.1	565.48	617.1	0.916351	12194.7	7056.7	12113.6	7056.7	1.71661
52.93	14.45	61.64	12.75	42.88	-6.8	30.15	22.1	58.29	10.2	78.39	7.65	1275.68	4909.6	1220.74	4909.6	0.248643	3893.37	3587.85	3837.09	3588.7	1.06921	4003.25	6771.1	3946.97	6771.1	0.582914	4082.98	2624.8	4003.25	2624.8	1.52516	5112.77	2591.65	5032.37	2591.65	1.94176	1495.44	2145.4	1414.37	2145.4	0.659257
68.34	-11.9	50.25	5.1	19.43	-5.1	95.14	17	107.87	-14.45	149.41	-6.8	3197.91	3825.85	3142.97	3825.85	0.821509	26836.2	18740.8	26779.9	18741.6	1.4289	3573.11	5002.25	3516.83	5002.25	0.70305	16015.7	6577.3	15936	6577.3	2.42287	29898.8	7931.35	29818.4	7931.35	3.75956	15488.4	8094.55	15407.3	8094.55	1.90342
70.35	-9.35	54.27	9.35	67	-16.15	30.15	16.15	76.38	-8.5	209.71	2.55	11136.1	9639.85	11081.2	9639.85	1.14952	2249.86	1160.25	2193.58	1161.1	1.88923	6423.29	5732.4	6367.01	5732.4	1.11071	868.99	506.6	789.26	506.6	1.55795	166.83	166.6	86.43	166.6	0.518788	32328.2	6051.15	32247.1	6051.15	5.32909
29.48	-14.45	42.88	28.05	17.42	-2.55	77.05	8.5	73.7	-5.1	79.06	13.6	1880.02	2476.9	1825.08	2476.9	0.73684	10913	13428.3	10856.7	13429.1	0.808444	840.18	1101.6	783.9	1101.6	0.711601	383.91	332.35	304.18	332.35	0.91524	21243.7	2867.9	21163.3	2867.9	7.37937	321.6	270.3	240.53	270.3	0.889863
44.22	0.85	30.82	17.85	71.02	-15.3	91.12	-6.8	67.67	-48.45	95.81	-20.4	1051.23	2215.95	996.29	2215.95	0.449599	2530.59	2558.5	2474.31	2559.35	0.966773	16471.3	9701.05	16415	9701.05	1.69209	491.78	247.35	412.05	247.35	1.66586	14372.2	5644	14291.8	5644	2.53221	55414.4	16470.5	55333.3	16470.5	3.35954
17.42	0	27.47	7.65	12.06	-0.85	83.75	-3.4	75.71	-4.25	107.2	-9.35	3478.64	3054.9	3423.7	3054.9	1.12072	16744	14903.9	16687.7	14904.8	1.11962	4233.06	6341	4176.78	6341	0.658694	9505.29	4731.95	9425.56	4731.95	1.9919	20146.9	7951.75	20066.5	7951.75	2.52353	2344.33	1326.85	2263.26	1326.85	1.70574
63.65	1.7	85.09	-1.7	41.54	4.25	97.15	-9.35	51.59	-7.65	88.44	19.55	3494.72	4689.45	3439.78	4689.45	0.733515	4949.96	5882	4893.68	5882.85	0.831855	4914.45	3702.6	4858.17	3702.6	1.3121	1489.41	1044.65	1409.68	1044.65	1.34943	505.85	270.3	425.45	270.3	1.57399	1900.79	1198.5	1819.72	1198.5	1.51833
45.56	-3.4	86.43	3.4	6.03	34	79.73	-23.8	49.58	-18.7	62.31	7.65	13004	11166.5	12949.1	11166.5	1.15963	157.45	311.1	101.17	311.95	0.324315	26.13	186.15	-30.15	186.15	-0.161966	899.81	515.1	820.08	515.1	1.59208	3930.22	1576.75	3849.82	1576.75	2.44162	8536.47	2985.2	8455.4	2985.2	2.83244
52.26	7.65	70.35	17.85	40.2	12.75	105.19	-23.8	127.97	17	59.63	5.95	2265.27	2147.95	2210.33	2147.95	1.02904	33136.9	17653.7	33080.6	17654.5	1.87377	33557.6	17022.1	33501.3	17022.1	1.96811	362.47	243.1	282.74	243.1	1.16306	28424.1	8031.65	28343.7	8031.65	3.529	12279.8	2800.75	12198.7	2800.75	4.35552
44.89	7.65	16.75	5.1	31.49	11.05	140.7	9.35	71.02	-24.65	105.19	11.9	14713.9	10948.9	14659	10948.9	1.33885	6488.28	5906.65	6432	5907.5	1.08879	17602.2	8505.95	17545.9	8505.95	2.06278	16749.3	3792.7	16669.6	3792.7	4.39517	4648.46	4969.1	4568.06	4969.1	0.919293	2600.27	1178.1	2519.2	1178.1	2.13836
24.79	-5.95	14.07	-7.65	46.23	15.3	67	11.05	52.93	-2.55	100.5	2.55	9475.14	9265.85	9420.2	9265.85	1.01666	5846.42	7900.75	5790.14	7901.6	0.732781	1970.47	1054.85	1914.19	1054.85	1.81466	330.98	237.15	251.25	237.15	1.05946	1047.21	798.15	966.81	798.15	1.21131	32343.6	6420.9	32262.5	6420.9	5.02461
68.34	-18.7	125.96	-18.7	10.72	28.05	60.97	9.35	95.81	-22.1	84.42	17.85	294.13	210.8	239.19	210.8	1.13468	401.33	455.6	345.05	456.45	0.755943	931.97	1343.85	875.69	1343.85	0.651628	33491.3	6436.2	33411.6	6436.2	5.1912	22843	6057.95	22762.6	6057.95	3.75748	7691.6	2494.75	7610.53	2494.75	3.05062
56.95	-0.85	103.85	-39.95	31.49	-8.5	29.48	25.5	119.26	12.75	69.68	-15.3	2396.59	4429.35	2341.65	4429.35	0.528667	36797.1	24573.5	36740.8	24574.3	1.49509	6656.45	5461.25	6600.17	5461.25	1.20855	15934.6	7028.65	15854.9	7028.65	2.25575	40246.2	8453.25	40165.8	8453.25	4.75152	181.57	361.25	100.5	361.25	0.278201
49.58	0.85	53.6	-14.45	18.09	40.8	95.14	-7.65	99.83	-2.55	158.79	-22.1	14295.1	16039.5	14240.2	16039.5	0.887818	235.84	400.35	179.56	401.2	0.447557	702.83	325.55	646.55	325.55	1.98602	3213.32	1451.8	3133.59	1451.8	2.15842	43075.6	14600.5	42995.2	14600.5	2.94478	1327.27	230.35	1246.2	230.35	5.41003
121.94	41.65	65.66	-68	26.13	32.3	70.35	-2.55	64.99	-6.8	78.39	18.7	11958.2	5079.6	11903.3	5079.6	2.34335	3101.43	4535.6	3045.15	4536.45	0.671263	894.45	2261.85	838.17	2261.85	0.370568	3242.8	1391.45	3163.07	1391.45	2.27322	8391.08	3180.7	8310.68	3180.7	2.61285	23344.8	5789.35	23263.7	5789.35	4.01837
52.26	-24.65	16.08	-8.5	30.15	-16.15	27.47	-18.7	63.65	2.55	79.06	10.2	1279.7	1567.4	1224.76	1567.4	0.781396	9943.47	7302.35	9887.19	7303.2	1.35382	271.35	754.8	215.07	754.8	0.284936	231.15	163.2	151.42	163.2	0.927819	40498.8	15299.2	40418.4	15299.2	2.64186	15957.4	243.95	15876.3	243.95	65.0803
40.2	5.1	25.46	4.25	-1.34	11.05	105.19	27.2	96.48	-5.1	140.03	-17	47312.7	9317.7	47257.8	9317.7	5.07183	9012.84	15939.2	8956.56	15940.1	0.56189	558.78	1246.1	502.5	1246.1	0.403258	233.16	277.1	153.43	277.1	0.553699	3078.65	1033.6	2998.25	1033.6	2.90078	13796.6	7069.45	13715.5	7069.45	1.94011
22.11	-11.05	40.2	13.6	33.5	21.25	51.59	2.55	87.77	-11.9	103.18	-20.4	2031.44	4904.5	1976.5	4904.5	0.402997	5506.73	8538.25	5450.45	8539.1	0.638293	-20.77	192.95	-77.05	192.95	-0.399326	13566.2	8690.4	13486.5	8690.4	1.55188	19198.2	8109	19117.8	8109	2.3576	17511.1	6789.8	17430	6789.8	2.56709
82.41	-11.9	42.88	-14.45	36.85	22.1	87.77	11.05	54.27	12.75	153.43	112.2	410.71	1100.75	355.77	1100.75	0.323207	163.48	173.4	107.2	174.25	0.615208	11353.2	13552.4	11296.9	13552.4	0.833573	1817.04	521.05	1737.31	521.05	3.33425	2799.26	1151.75	2718.86	1151.75	2.36063	21508.3	9078	21427.2	9078	2.36035
28.14	5.1	5.36	16.15	58.29	12.75	38.19	5.95	87.77	8.5	70.35	-17.85	15436.8	5346.5	15381.9	5346.5	2.877	274.7	194.65	218.42	195.5	1.11724	2572.8	5261.5	2516.52	5261.5	0.478289	1218.73	606.9	1139	606.9	1.87675	21373.7	9723.15	21293.3	9723.15	2.18996	194.3	312.8	113.23	312.8	0.361988
22.11	32.3	50.25	7.65	97.15	9.35	122.61	-8.5	85.09	0.85	70.35	-39.1	2504.46	1977.1	2449.52	1977.1	1.23895	11224.5	11341.6	11168.2	11342.5	0.984639	4588.83	2580.6	4532.55	2580.6	1.75639	32767	6396.25	32687.3	6396.25	5.11038	318.92	126.65	238.52	126.65	1.8833	9093.91	4287.4	9012.84	4287.4	2.10217
32.16	-3.4	60.97	8.5	15.41	13.6	117.92	7.65	387.26	-8.5	99.16	-13.6	1326.6	2162.4	1271.66	2162.4	0.588078	283.41	172.55	227.13	173.4	1.30986	4197.55	3112.7	4141.27	3112.7	1.33044	10654.3	2946.1	10574.6	2946.1	3.58935	42072.7	12552	41992.3	12552	3.34547	19247.1	5688.2	19166	5688.2	3.36944
79.06	-11.9	93.8	-5.95	97.82	-1.7	65.66	4.25	74.37	22.1	101.17	0.85	2608.98	4006.9	2554.04	4006.9	0.63741	17196.2	17249.1	17139.9	17249.9	0.993621	1704.48	1047.2	1648.2	1047.2	1.57391	780.55	232.9	700.82	232.9	3.0091	17622.3	9017.65	17541.9	9017.65	1.94529	6773.7	3249.55	6692.63	3249.55	2.05956
103.85	-28.05	25.46	-19.55	100.5	12.75	67.67	-13.6	126.63	18.7	75.71	0	1819.72	1871.7	1764.78	1871.7	0.942875	3241.46	5148.45	3185.18	5149.3	0.618566	5437.05	8177.85	5380.77	8177.85	0.657969	9514.67	4212.6	9434.94	4212.6	2.2397	19815.9	7422.2	19735.5	7422.2	2.65898	635.16	270.3	554.09	270.3	2.04991
64.99	-28.9	89.11	-2.55	41.54	17	134.67	4.25	73.03	1.7	100.5	-5.95	1230.12	1749.3	1175.18	1749.3	0.6718	7838.33	4856.05	7782.05	4856.9	1.60227	2041.49	2079.95	1985.21	2079.95	0.954451	3492.04	940.95	3412.31	940.95	3.62645	8715.36	5576	8634.96	5576	1.54859	13854.9	570.35	13773.8	570.35	24.1498
97.15	-12.75	84.42	-8.5	71.69	0	110.55	0.85	84.42	17	91.79	-9.35	7940.84	8211	7885.9	8211	0.960407	541.36	198.05	485.08	198.9	2.43881	304.85	724.2	248.57	724.2	0.343234	3916.15	618.8	3836.42	618.8	6.19977	10608.1	3864.95	10527.7	3864.95	2.72389	18758	4505	18676.9	4505	4.14582
36.18	5.95	70.35	-20.4	40.2	-34	52.93	-1.7	91.79	-14.45	97.82	-2.55	14303.8	10901.2	14248.9	10901.2	1.30709	249.91	143.65	193.63	144.5	1.34	260.63	447.95	204.35	447.95	0.456189	19554.6	8512.75	19474.9	8512.75	2.28773	55369.5	8275.6	55289.1	8275.6	6.68098	3611.3	1762.9	3530.23	1762.9	2.00251
42.88	1.7	105.86	-13.6	15.41	-10.2	105.86	17.85	130.65	-14.45	101.17	-2.55	3863.89	22605.8	3808.95	22605.8	0.168494	359.12	622.2	302.84	623.05	0.486061	6435.35	7723.95	6379.07	7723.95	0.825882	20798.1	8050.35	20718.4	8050.35	2.5736	16597.2	5338.85	16516.8	5338.85	3.0937	3770.76	1176.4	3689.69	1176.4	3.13642
75.04	22.95	62.31	-7.65	24.12	6.8	81.07	-22.1	103.18	-17.85	153.43	8.5	12224.2	12953.2	12169.3	12953.2	0.939479	170.18	175.1	113.9	175.95	0.647343	2315.52	3070.2	2259.24	3070.2	0.735861	8496.27	4853.5	8416.54	4853.5	1.73412	337.01	474.3	256.61	474.3	0.541029	7123.44	1990.7	7042.37	1990.7	3.53764
58.29	-3.4	81.74	17	20.1	-16.15	72.36	-18.7	50.25	18.7	142.04	18.7	9748.5	7480	9693.56	7480	1.29593	20121.4	11350.1	20065.1	11351	1.7677	30348.3	13151.2	30292	13151.2	2.30337	594.29	184.45	514.56	184.45	2.7897	60300	11940.8	60219.6	11940.8	5.04318	13008.1	5345.65	12927	5345.65	2.41823
45.56	1.7	67	3.4	30.82	11.9	52.26	25.5	77.05	32.3	129.98	-2.55	9723.04	11083.2	9668.1	11083.2	0.87232	3995.88	3094	3939.6	3094.85	1.27295	257.95	221.85	201.67	221.85	0.909038	11802.7	2760.8	11723	2760.8	4.24622	5997.84	2787.15	5917.44	2787.15	2.12312	5263.52	1568.25	5182.45	1568.25	3.30461
51.59	27.2	26.8	17	8.04	-10.2	127.3	-3.4	127.97	3.4	119.93	20.4	3294.39	3396.6	3239.45	3396.6	0.953733	1986.55	2577.2	1930.27	2578.05	0.748733	1175.85	2407.2	1119.57	2407.2	0.465092	6364.33	2136.05	6284.6	2136.05	2.94216	274.03	284.75	193.63	284.75	0.68	7515.39	4114	7434.32	4114	1.80708
27.47	17	52.93	14.45	70.35	0.85	58.96	-22.95	44.89	-1.7	93.13	-9.35	680.72	758.2	625.78	758.2	0.82535	8736.13	9253.95	8679.85	9254.8	0.937875	982.89	2047.65	926.61	2047.65	0.452524	4602.23	1234.2	4522.5	1234.2	3.66432	2319.54	1119.45	2239.14	1119.45	2.00021	7248.73	3432.3	7167.66	3432.3	2.0883
64.99	-19.55	79.73	7.65	34.17	-9.35	23.45	-6.8	68.34	10.2	111.89	21.25	6838.02	13898.4	6783.08	13898.4	0.488048	6541.21	10059.8	6484.93	10060.6	0.644584	3431.07	2428.45	3374.79	2428.45	1.38969	43259.2	14062.4	43179.5	14062.4	3.07056	231.82	112.2	151.42	112.2	1.34955	254.6	310.25	173.53	310.25	0.559323
149.41	-21.25	46.23	5.1	44.89	-13.6	45.56	26.35	73.7	21.25	79.06	0.85	40794.3	21982.7	40739.4	21982.7	1.85325	10831.2	14358.2	10774.9	14359.1	0.750392	1025.1	2248.25	968.82	2248.25	0.430922	49621.5	16518.9	49541.8	16518.9	2.9991	22609.2	6339.3	22528.8	6339.3	3.55383	15159.4	7310.85	15078.3	7310.85	2.06246
60.97	-1.7	45.56	-10.2	26.8	-8.5	85.76	11.9	51.59	-7.65	93.13	-14.45	7492.61	5569.2	7437.67	5569.2	1.3355	3368.76	2431	3312.48	2431.85	1.36212	1223.42	2870.45	1167.14	2870.45	0.406605	48269.5	11084	48189.8	11084	4.34769	7522.76	3126.3	7442.36	3126.3	2.38056	298.82	530.4	217.75	530.4	0.410539
32.16	17.85	54.94	4.25	24.12	-5.1	93.8	-0.85	166.83	6.8	205.02	23.8	181.57	174.25	126.63	174.25	0.726714	3649.49	3182.4	3593.21	3183.25	1.12879	2920.53	1801.15	2864.25	1801.15	1.59023	9036.96	3494.35	8957.23	3494.35	2.56335	1511.52	4554.3	1431.12	4554.3	0.314235	19952.6	7245.4	19871.5	7245.4	2.74264
61.64	-13.6	79.73	9.35	4.69	-24.65	121.27	11.05	73.7	0.85	74.37	15.3	6218.27	6244.1	6163.33	6244.1	0.987065	1679.69	1180.65	1623.41	1181.5	1.37402	8825.24	6868	8768.96	6868	1.27679	14965.1	4557.7	14885.4	4557.7	3.26598	921.92	655.35	841.52	655.35	1.28408	3673.61	506.6	3592.54	506.6	7.09147
45.56	5.95	38.86	8.5	-4.02	-20.4	142.04	-8.5	87.77	13.6	60.3	11.9	7860.44	5613.4	7805.5	5613.4	1.39051	19088.3	16296.2	19032	16297.1	1.16782	28602.3	14230.7	28546	14230.7	2.00595	2035.46	1124.55	1955.73	1124.55	1.73912	2522.55	711.45	2442.15	711.45	3.43264	336.34	204.85	255.27	204.85	1.24613
34.84	7.65	31.49	10.2	50.25	-22.95	147.4	-1.7	80.4	-11.9	92.46	19.55	6770.35	10124.4	6715.41	10124.4	0.66329	13189	11488.6	13132.7	11489.5	1.14302	17439.4	10568.9	17383.1	10568.9	1.64474	189.61	136	109.88	136	0.807941	7161.63	2748.9	7081.23	2748.9	2.57602	20181.7	10423.5	20100.6	10423.5	1.9284
56.95	9.35	24.79	-15.3	29.48	24.65	142.71	-10.2	64.99	9.35	105.19	-5.95	15442.8	9824.3	15387.9	9824.3	1.56631	10234.9	14718.6	10178.6	14719.5	0.691508	50920.7	13640.8	50864.4	13640.8	3.72884	136.01	239.7	56.28	239.7	0.234793	542.03	855.1	461.63	855.1	0.539855	46167.7	10156.7	46086.6	10156.7	4.53756
26.8	-1.7	69.68	5.95	40.2	-39.1	34.17	1.7	60.97	-5.95	103.85	2.55	7282.23	4722.6	7227.29	4722.6	1.53036	20584.4	20515.6	20528.1	20516.4	1.00057	46347.9	23158.2	46291.6	23158.2	1.99893	6341.55	2377.45	6261.82	2377.45	2.63384	14015.7	6018.85	13935.3	6018.85	2.31528	1968.46	1807.1	1887.39	1807.1	1.04443
23.45	26.35	41.54	5.1	32.16	-8.5	67.67	4.25	60.3	7.65	74.37	0	18374.1	12632.7	18319.2	12632.7	1.45014	4937.9	6114.05	4881.62	6114.9	0.798316	270.68	456.45	214.4	456.45	0.469712	556.1	380.8	476.37	380.8	1.25097	18743.2	7140	18662.8	7140	2.61384	26968.2	12300.4	26887.1	12300.4	2.18587
17.42	5.95	39.53	-26.35	71.69	-25.5	64.99	-5.1	89.11	-6.8	119.93	33.15	17604.9	11690.1	17550	11690.1	1.50127	36312	18194.2	36255.7	18195	1.99261	743.03	804.95	686.75	804.95	0.853159	18871.9	4117.4	18792.2	4117.4	4.56409	19462.8	6431.1	19382.4	6431.1	3.01385	17385.8	7607.5	17304.7	7607.5	2.27469
47.57	-5.1	46.23	-14.45	22.11	8.5	35.51	19.55	290.11	20.4	74.37	-10.2	5167.71	6031.6	5112.77	6031.6	0.847664	13323	11583.8	13266.7	11584.6	1.1452	31419.7	12363.2	31363.4	12363.2	2.53684	8748.19	3989.05	8668.46	3989.05	2.17306	13968.8	8029.95	13888.4	8029.95	1.72957	12529.7	9305.8	12448.6	9305.8	1.33773
48.91	-34	46.23	-11.05	54.27	-3.4	75.71	16.15	75.71	-6.8	41.54	-5.95	4163.38	7035.45	4108.44	7035.45	0.583963	14788.9	10640.3	14732.6	10641.1	1.3845	2743.65	3646.5	2687.37	3646.5	0.736972	8730.1	2374.9	8650.37	2374.9	3.64241	13388.6	6988.7	13308.2	6988.7	1.90425	41423.4	6560.3	41342.3	6560.3	6.3019
43.55	26.35	34.17	-16.15	10.72	34	50.25	0.85	65.66	-5.95	134	-6.8	2720.87	1816.45	2665.93	1816.45	1.46766	2641.14	9326.2	2584.86	9327.05	0.277136	2887.7	3088.05	2831.42	3088.05	0.916896	5234.71	2008.55	5154.98	2008.55	2.56652	4748.96	2665.6	4668.56	2665.6	1.75141	8865.44	9399.3	8784.37	9399.3	0.934577
77.72	5.95	44.89	-7.65	62.31	0	123.95	-13.6	57.62	12.75	46.9	-17	433.49	416.5	378.55	416.5	0.908884	538.01	2176.85	481.73	2177.7	0.22121	208.37	396.1	152.09	396.1	0.383969	625.78	329.8	546.05	329.8	1.6557	11010.1	4789.75	10929.7	4789.75	2.28189	3888.01	1482.4	3806.94	1482.4	2.56809
6.03	21.25	77.05	-14.45	70.35	-11.9	59.63	-17.85	268	-6.8	129.31	2.55	2908.47	3332.85	2853.53	3332.85	0.856183	22953.5	11903.4	22897.2	11904.2	1.92345	3417	5032.85	3360.72	5032.85	0.667757	94.47	161.5	14.74	161.5	0.0912693	19202.9	7176.55	19122.5	7176.55	2.66458	166.83	279.65	85.76	279.65	0.306669
71.69	-9.35	79.73	5.1	88.44	3.4	128.64	-11.05	41.54	-7.65	60.97	10.2	4518.48	6533.95	4463.54	6533.95	0.68313	608.36	496.4	552.08	497.25	1.11027	34.17	338.3	-22.11	338.3	-0.0653562	26141.4	10220.4	26061.7	10220.4	2.54997	19379.8	8388.65	19299.4	8388.65	2.30066	1377.52	1604.8	1296.45	1604.8	0.807858
36.85	2.55	14.07	-7.65	34.17	1.7	62.98	38.25	35.51	-5.95	74.37	9.35	10013.2	11041.5	9958.26	11041.5	0.901894	27274.4	14819.8	27218.1	14820.6	1.8365	2460.24	3728.1	2403.96	3728.1	0.644822	27364.8	11284.6	27285.1	11284.6	2.4179	6408.55	1671.1	6328.15	1671.1	3.78682	16835.8	6830.6	16754.7	6830.6	2.45289
132.66	3.4	68.34	-26.35	83.08	19.55	93.8	7.65	81.74	-27.2	77.72	-1.7	3446.48	4253.4	3391.54	4253.4	0.797372	1262.28	2229.55	1206	2230.4	0.54071	326.96	209.1	270.68	209.1	1.2945	24205.1	1959.25	24125.4	1959.25	12.3136	39677.4	7709.5	39597	7709.5	5.13613	22716.3	4987.8	22635.2	4987.8	4.53812
53.6	-21.25	50.92	-19.55	40.2	30.6	76.38	-17.85	131.99	14.45	198.32	-3.4	20440.4	32013.6	20385.5	32013.6	0.636775	6525.13	5219	6468.85	5219.85	1.23928	104.52	337.45	48.24	337.45	0.142955	26072.4	9040.6	25992.7	9040.6	2.8751	559.45	912.05	479.05	912.05	0.525245	369.84	404.6	288.77	404.6	0.713717
38.19	-18.7	44.89	30.6	61.64	-30.6	98.49	-5.1	97.15	-28.9	73.7	-19.55	1681.7	2984.35	1626.76	2984.35	0.545097	3138.95	2072.3	3082.67	2073.15	1.48695	9911.98	10998.2	9855.7	10998.2	0.896119	10615.5	9542.1	10535.8	9542.1	1.10414	10510.3	2579.75	10429.9	2579.75	4.04299	22049	3686.45	21967.9	3686.45	5.9591
126.63	-9.35	60.97	12.75	58.96	-34.85	75.04	-5.95	71.69	17.85	61.64	39.95	284.75	284.75	229.81	284.75	0.807059	25522.3	10289.2	25466	10290.1	2.47482	10632.2	10788.2	10575.9	10788.2	0.980323	47456.8	11092.5	47377.1	11092.5	4.27109	6993.46	2028.95	6913.06	2028.95	3.40721	739.01	685.1	657.94	685.1	0.960356
102.51	6.8	75.04	26.35	77.72	-11.9	115.24	-9.35	91.79	-18.7	53.6	-7.65	917.23	2372.35	862.29	2372.35	0.363475	1926.25	2545.75	1869.97	2546.6	0.734301	8886.21	8934.35	8829.93	8934.35	0.988313	11182.3	4800.8	11102.6	4800.8	2.31265	22364.6	6894.35	22284.2	6894.35	3.23224	9976.97	3220.65	9895.9	3220.65	3.07264
35.51	-17	35.51	-3.4	37.52	-22.95	58.29	17	111.22	37.4	93.8	-6.8	4328.87	8720.15	4273.93	8720.15	0.490121	11832.9	8819.6	11776.6	8820.45	1.33515	17096.4	6692.05	17040.1	6692.05	2.54632	12029.9	5713.7	11950.2	5713.7	2.09149	72239.4	16239.2	72159	16239.2	4.44351	6139.88	2460.75	6058.81	2460.75	2.46218
73.7	-7.65	52.26	-11.9	18.09	1.7	103.85	-12.75	39.53	-25.5	117.92	15.3	331.65	481.1	276.71	481.1	0.575161	2866.93	5156.1	2810.65	5156.95	0.545022	2548.68	1463.7	2492.4	1463.7	1.70281	41318.9	8460.05	41239.2	8460.05	4.87458	9556.21	3128	9475.81	3128	3.02935	1035.15	604.35	954.08	604.35	1.57869
42.21	-4.25	52.93	14.45	22.11	11.9	77.72	-12.75	30.15	42.5	62.98	13.6	24028.2	19571.2	23973.3	19571.2	1.22493	24271.4	17439.5	24215.1	17440.3	1.38845	3833.74	5705.2	3777.46	5705.2	0.662108	8065.46	2969.05	7985.73	2969.05	2.68966	2638.46	1287.75	2558.06	1287.75	1.98646	5049.79	619.65	4968.72	619.65	8.01859
97.82	20.4	16.75	-6.8	4.02	9.35	136.68	23.8	171.52	9.35	69.68	0.85	15710.8	11789.5	15655.9	11789.5	1.32795	2962.74	3030.25	2906.46	3031.1	0.95888	1015.72	912.9	959.44	912.9	1.05098	10911	3423.8	10831.3	3423.8	3.16352	18778.1	2868.75	18697.7	2868.75	6.51772	831.47	672.35	750.4	672.35	1.11609
48.91	17	46.23	24.65	26.13	0.85	71.02	4.25	36.85	-18.7	70.35	-44.2	4664.54	2475.2	4609.6	2475.2	1.86231	8031.29	8225.45	7975.01	8226.3	0.969453	15844.8	10478	15788.5	10478	1.50683	15960.1	4236.4	15880.4	4236.4	3.74855	5837.71	1627.75	5757.31	1627.75	3.53697	19169.4	8179.55	19088.3	8179.55	2.33367
51.59	11.05	20.77	-6.8	74.37	7.65	83.08	4.25	83.75	27.2	62.31	-10.2	6231	5800.4	6176.06	5800.4	1.06476	16181.2	12324.2	16124.9	12325.1	1.3083	1486.06	1619.25	1429.78	1619.25	0.882989	1955.73	626.45	1876	626.45	2.99465	241.87	221.85	161.47	221.85	0.727834	15015.4	4861.15	14934.3	4861.15	3.07218
46.23	0	15.41	-17	53.6	5.95	52.93	11.9	97.82	-6.8	48.24	22.1	8774.32	1644.75	8719.38	1644.75	5.30134	2732.93	2609.5	2676.65	2610.35	1.0254	13878.4	6919.85	13822.1	6919.85	1.99746	57683	7491.05	57603.3	7491.05	7.68961	39369.2	12115.1	39288.8	12115.1	3.24296	6679.23	7774.95	6598.16	7774.95	0.848643
-8.04	22.1	60.97	-10.2	73.03	-3.4	75.04	12.75	108.54	-19.55	89.78	24.65	9.38	177.65	-45.56	177.65	-0.256459	273.36	273.7	217.08	274.55	0.790676	2139.98	2868.75	2083.7	2868.75	0.726344	13288.8	3575.95	13209.1	3575.95	3.69386	28285.4	5533.5	28205	5533.5	5.09714	17294.7	6582.4	17213.6	6582.4	2.6151
7.37	21.25	28.14	16.15	58.29	1.7	88.44	-28.9	71.69	-10.2	39.53	22.95	1340	2470.95	1285.06	2470.95	0.520067	2098.44	3991.6	2042.16	3992.45	0.511505	5198.53	3061.7	5142.25	3061.7	1.67954	7977.02	2439.5	7897.29	2439.5	3.23726	22303.6	7725.65	22223.2	7725.65	2.87655	243.21	228.65	162.14	228.65	0.709119
72.36	-17	40.2	-1.7	46.23	-0.85	70.35	-6.8	119.93	4.25	63.65	8.5	34579.4	18068.5	34524.5	18068.5	1.91075	2547.34	3604.85	2491.06	3605.7	0.690867	4448.13	9861.7	4391.85	9861.7	0.445344	6814.57	3388.1	6734.84	3388.1	1.98779	3266.25	2142	3185.85	2142	1.48732	6460.81	2706.4	6379.74	2706.4	2.35728
54.94	-41.65	42.21	43.35	22.78	2.55	69.68	22.95	111.22	-27.2	62.98	-9.35	586.25	969.85	531.31	969.85	0.547827	4795.86	5970.4	4739.58	5971.25	0.793733	3050.51	3887.05	2994.23	3887.05	0.770309	657.94	537.2	578.21	537.2	1.07634	1512.19	840.65	1431.79	840.65	1.70319	15731.6	5624.45	15650.5	5624.45	2.78259
86.43	13.6	23.45	-15.3	57.62	5.1	81.74	7.65	72.36	-9.35	97.15	-1.7	21369	32774.3	21314.1	32774.3	0.650328	24161.5	31339.5	24105.2	31340.3	0.769143	1131.63	1444.15	1075.35	1444.15	0.744625	728.29	377.4	648.56	377.4	1.71849	24782	6770.25	24701.6	6770.25	3.64855	276.04	342.55	194.97	342.55	0.569172
103.85	-6.8	83.08	-14.45	117.92	-8.5	62.98	3.4	86.43	37.4	89.78	3.4	2572.13	4089.35	2517.19	4089.35	0.615548	2649.18	5356.7	2592.9	5357.55	0.483971	20544.9	9409.5	20488.6	9409.5	2.17744	9116.69	5689.05	9036.96	5689.05	1.58848	12067.4	6165.9	11987	6165.9	1.94408	1078.7	512.55	997.63	512.55	1.94641
58.29	17	60.3	-20.4	56.28	-11.05	63.65	-13.6	154.77	-8.5	62.98	6.8	19610.9	5216.45	19556	5216.45	3.7489	125.29	102	69.01	102.85	0.670977	568.16	544	511.88	544	0.940956	1237.49	436.05	1157.76	436.05	2.65511	1088.75	230.35	1008.35	230.35	4.37747	1792.25	515.1	1711.18	515.1	3.32203
27.47	8.5	73.03	-2.55	44.22	-12.75	59.63	7.65	42.21	-23.8	105.19	11.05	44794.9	12921.7	44740	12921.7	3.46239	7302.33	7940.7	7246.05	7941.55	0.912423	536	657.9	479.72	657.9	0.729169	13356.5	9120.5	13276.8	9120.5	1.45571	176.21	230.35	95.81	230.35	0.415932	2852.86	1606.5	2771.79	1606.5	1.72536
67.67	5.1	45.56	5.95	25.46	0	148.74	-8.5	83.08	-11.05	60.3	-10.2	8844.67	3745.1	8789.73	3745.1	2.34699	2666.6	3768.05	2610.32	3768.9	0.692595	5244.76	5082.15	5188.48	5082.15	1.02092	427.46	1003	347.73	1003	0.34669	38951.8	10879.2	38871.4	10879.2	3.573	20735.8	7364.4	20654.7	7364.4	2.80467
30.15	-13.6	58.29	17	50.92	36.55	73.7	-16.15	26.13	-8.5	107.2	15.3	3360.05	7239.45	3305.11	7239.45	0.456542	6951.92	17833.8	6895.64	17834.6	0.386643	11879.1	12541.8	11822.8	12541.8	0.942673	5026.34	1953.3	4946.61	1953.3	2.53244	18393.5	7341.45	18313.1	7341.45	2.49448	8947.85	4767.65	8866.78	4767.65	1.85978
41.54	-15.3	45.56	-15.3	34.17	4.25	83.08	-16.15	81.07	26.35	142.04	16.15	38873.4	34300.9	38818.5	34300.9	1.1317	261.97	418.2	205.69	419.05	0.490848	2686.7	981.75	2630.42	981.75	2.67932	19102.4	3096.55	19022.7	3096.55	6.14318	2560.07	627.3	2479.67	627.3	3.95293	12914.9	6031.6	12833.8	6031.6	2.12777
33.5	4.25	39.53	-3.4	103.18	-10.2	127.97	7.65	77.05	-7.65	127.3	-2.55	6019.28	10422.7	5964.34	10422.7	0.572245	41169.5	32433.5	41113.2	32434.3	1.26758	28896.4	17443.7	28840.1	17443.7	1.65333	22951.5	11584.7	22871.8	11584.7	1.97431	5056.49	2500.7	4976.09	2500.7	1.98988	9444.32	2997.95	9363.25	2997.95	3.12322
77.72	3.4	20.77	-17.85	64.99	-21.25	58.96	-4.25	46.23	-23.8	58.96	12.75	11347.8	24438.4	11292.9	24438.4	0.462095	4977.43	3942.3	4921.15	3943.15	1.24803	24591	13982.5	24534.7	13982.5	1.75467	2421.38	633.25	2341.65	633.25	3.69783	1426.43	428.4	1346.03	428.4	3.14199	5197.19	1444.15	5116.12	1444.15	3.54265
134.67	1.7	70.35	-24.65	60.3	28.9	123.28	15.3	77.05	14.45	104.52	5.1	7797.46	13185.2	7742.52	13185.2	0.587213	3410.97	4533.05	3354.69	4533.9	0.739913	8698.61	4275.5	8642.33	4275.5	2.02136	12385.6	6238.15	12305.9	6238.15	1.97268	22859.7	10138	22779.3	10138	2.24692	2550.69	795.6	2469.62	795.6	3.1041
52.93	15.3	34.84	-28.9	3.35	24.65	49.58	-4.25	62.31	-9.35	88.44	11.9	23209.5	9699.35	23154.6	9699.35	2.38723	3091.38	6982.75	3035.1	6983.6	0.434604	31630	19420.8	31573.7	19420.8	1.62577	12337.4	3670.3	12257.7	3670.3	3.33969	1813.69	860.2	1733.29	860.2	2.01498	5992.48	4040.9	5911.41	4040.9	1.46289
68.34	3.4	51.59	-26.35	60.97	3.4	58.29	2.55	91.79	-7.65	54.27	40.8	6051.44	6116.6	5996.5	6116.6	0.980365	1762.1	938.4	1705.82	939.25	1.81615	44443.8	27377.7	44387.5	27377.7	1.6213	19294	6703.1	19214.3	6703.1	2.86648	2991.55	911.2	2911.15	911.2	3.19485	286.09	141.1	205.02	141.1	1.45301
62.31	17	49.58	-13.6	56.28	-9.35	115.91	28.05	63.65	13.6	168.17	-12.75	1171.83	1540.2	1116.89	1540.2	0.725159	354.43	413.95	298.15	414.8	0.71878	57723.2	30129.1	57666.9	30129.1	1.91399	1317.22	729.3	1237.49	729.3	1.69682	12010.4	3235.95	11930	3235.95	3.68671	8547.86	4896.85	8466.79	4896.85	1.72903
52.93	22.1	44.89	-22.1	39.53	-22.95	103.18	10.2	71.69	-15.3	86.43	1.7	8104.99	9480.05	8050.05	9480.05	0.849157	2638.46	4319.7	2582.18	4320.55	0.597651	3190.54	1719.55	3134.26	1719.55	1.82272	17355	11064.5	17275.3	11064.5	1.56132	36009.2	10415.9	35928.8	10415.9	3.44942	7762.62	3115.25	7681.55	3115.25	2.46579
46.9	-3.4	106.53	-0.85	67	-11.9	80.4	6.8	72.36	11.9	73.7	-10.2	765.81	1307.3	710.87	1307.3	0.54377	8465.45	4070.65	8409.17	4071.5	2.06537	6641.04	9106.05	6584.76	9106.05	0.723119	36310	14293.6	36230.3	14293.6	2.53472	751.74	826.2	671.34	826.2	0.812564	384.58	901	303.51	901	0.336859
26.8	1.7	38.19	5.95	30.82	5.1	102.51	-11.05	117.25	-4.25	177.55	32.3	1784.21	1571.65	1729.27	1571.65	1.10029	257.28	145.35	201	146.2	1.37483	9260.74	8802.6	9204.46	8802.6	1.04565	1772.82	600.95	1693.09	600.95	2.81736	7875.18	1186.6	7794.78	1186.6	6.569	10436.6	6337.6	10355.5	6337.6	1.63398
66.33	-9.35	121.94	-10.2	70.35	1.7	58.96	5.95	64.32	10.2	113.23	0.85	10526.4	7656.8	10471.5	7656.8	1.3676	6831.99	6993.8	6775.71	6994.65	0.968699	3778.8	4003.5	3722.52	4003.5	0.929816	10065.4	7724.8	9985.67	7724.8	1.29268	1159.77	597.55	1079.37	597.55	1.80633	13715.6	5368.6	13634.5	5368.6	2.53968
107.2	23.8	121.94	-40.8	115.24	-17.85	59.63	-1.7	48.91	-4.25	109.21	10.2	18230.7	9882.1	18175.8	9882.1	1.83926	52899.9	10326.7	52843.6	10327.6	5.11676	659.28	1718.7	603	1718.7	0.350847	23840.6	6012.05	23760.9	6012.05	3.95221	3010.98	844.05	2930.58	844.05	3.47205	34403.8	9623.7	34322.7	9623.7	3.56648
32.16	-11.05	132.66	-1.7	34.17	-14.45	76.38	11.9	57.62	-24.65	56.28	10.2	1539.66	2075.7	1484.72	2075.7	0.715286	15014.7	5374.55	14958.4	5375.4	2.78275	700.15	555.05	643.87	555.05	1.16002	11319	8728.65	11239.3	8728.65	1.28763	16007.6	6378.4	15927.2	6378.4	2.49705	9720.36	4880.7	9639.29	4880.7	1.97498
85.76	17	44.89	5.1	49.58	-16.15	117.25	0.85	60.3	0.85	143.38	-15.3	4661.19	4790.6	4606.25	4790.6	0.961518	23574	11773.4	23517.7	11774.2	1.99739	45086.3	13804.9	45030	13804.9	3.26189	68687.7	17995.3	68608	17995.3	3.81255	4078.96	125.8	3998.56	125.8	31.7851	16872.6	4465.05	16791.5	4465.05	3.76066
46.23	2.55	30.82	17	99.83	-12.75	80.4	-19.55	89.11	25.5	79.06	2.55	416.74	495.55	361.8	495.55	0.730098	1699.12	1839.4	1642.84	1840.25	0.892727	1966.45	1524.05	1910.17	1524.05	1.25335	20689.6	12782.3	20609.9	12782.3	1.61238	32226.3	3419.55	32145.9	3419.55	9.40062	1731.95	706.35	1650.88	706.35	2.3372
62.98	16.15	7.37	-9.35	17.42	-16.15	75.04	-6.8	95.81	19.55	91.79	2.55	466.99	408.85	412.05	408.85	1.00783	597.64	951.15	541.36	952	0.568655	330.98	1008.1	274.7	1008.1	0.272493	1400.3	287.3	1320.57	287.3	4.59648	18416.3	5125.5	18335.9	5125.5	3.57739	35983.7	15757.3	35902.6	15757.3	2.27848
27.47	-6.8	12.06	-26.35	64.99	-23.8	69.01	-7.65	105.19	-0.85	170.85	4.25	3291.04	5156.95	3236.1	5156.95	0.627522	5338.56	5359.25	5282.28	5360.1	0.985482	345.05	596.7	288.77	596.7	0.483945	18788.1	7794.5	18708.4	7794.5	2.4002	166.16	155.55	85.76	155.55	0.551334	1508.17	885.7	1427.1	885.7	1.61127
40.2	3.4	24.12	-17.85	59.63	-7.65	29.48	9.35	48.91	6.8	98.49	-24.65	2389.22	2562.75	2334.28	2562.75	0.91085	6436.69	6901.15	6380.41	6902	0.924429	154.77	234.6	98.49	234.6	0.419821	6658.46	2237.2	6578.73	2237.2	2.94061	7206.52	1978.8	7126.12	1978.8	3.60123	5581.1	2810.1	5500.03	2810.1	1.95724
64.32	-5.1	72.36	3.4	44.89	9.35	71.02	36.55	52.93	23.8	44.89	2.55	1342.01	3002.2	1287.07	3002.2	0.428709	1668.97	321.3	1612.69	322.15	5.00602	759.11	506.6	702.83	506.6	1.38735	2823.38	3756.15	2743.65	3756.15	0.730442	39444.9	12586.8	39364.5	12586.8	3.12744	4880.28	1988.15	4799.21	1988.15	2.41391
39.53	7.65	55.61	-7.65	80.4	13.6	91.12	35.7	109.88	-11.05	69.01	9.35	963.46	3976.3	908.52	3976.3	0.228484	60817.2	24628.8	60760.9	24629.6	2.46698	4947.95	7832.75	4891.67	7832.75	0.624515	7049.74	2029.8	6970.01	2029.8	3.43384	151.42	364.65	71.02	364.65	0.194762	150.75	185.3	69.68	185.3	0.376039
87.1	16.15	62.98	-18.7	39.53	24.65	64.32	5.95	160.13	29.75	140.7	17.85	34555.2	21515.2	34500.3	21515.2	1.60353	2622.38	3554.7	2566.1	3555.55	0.721717	578.88	1138.15	522.6	1138.15	0.459166	9639.96	7809.8	9560.23	7809.8	1.22413	360.46	112.2	280.06	112.2	2.49608	470.34	260.1	389.27	260.1	1.49662
43.55	-10.2	44.89	-22.95	67	-4.25	57.62	8.5	30.82	-8.5	55.61	5.1	5290.32	8052.9	5235.38	8052.9	0.650124	4383.81	6550.95	4327.53	6551.8	0.66051	4863.53	6546.7	4807.25	6546.7	0.734301	25756.1	6284.05	25676.4	6284.05	4.08596	19029.3	5454.45	18948.9	5454.45	3.47403	8343.51	3913.4	8262.44	3913.4	2.11132
52.93	16.15	64.99	-3.4	79.06	17.85	28.81	-4.25	53.6	0.85	46.9	15.3	2575.48	4588.3	2520.54	4588.3	0.549341	361.13	759.9	304.85	760.75	0.400723	20986.4	13839.7	20930.1	13839.7	1.51232	80195.6	14235	80115.9	14235	5.62809	44784.1	6136.15	44703.7	6136.15	7.2853	459.62	131.75	378.55	131.75	2.87324
12.73	-9.35	24.79	-16.15	81.74	7.65	236.51	-13.6	118.59	-10.2	207.03	-6.8	8331.45	9785.2	8276.51	9785.2	0.845819	7828.95	4720.9	7772.67	4721.75	1.64614	16216	17466.7	16159.7	17466.7	0.925173	58.96	158.1	-20.77	158.1	-0.131373	5784.11	2370.65	5703.71	2370.65	2.40597	22983	10438.9	22901.9	10438.9	2.1939
27.47	3.4	22.78	24.65	49.58	8.5	62.98	-20.4	71.02	-28.05	140.7	-13.6	805.34	2365.55	750.4	2365.55	0.31722	15114.5	14760.2	15058.2	14761.1	1.02013	4657.17	9601.6	4600.89	9601.6	0.47918	17596.9	7762.2	17517.2	7762.2	2.25673	7383.4	2588.25	7303	2588.25	2.8216	31934.9	10872.4	31853.8	10872.4	2.92979
77.72	16.15	40.87	34	140.03	-35.7	62.98	-11.9	54.94	15.3	52.26	-10.2	375.87	372.3	320.93	372.3	0.86202	1074.01	3963.55	1017.73	3964.4	0.256717	30314.8	10722.8	30258.5	10722.8	2.82189	25856	5599.8	25776.3	5599.8	4.60307	5149.62	1497.7	5069.22	1497.7	3.38467	64423.2	9130.7	64342.1	9130.7	7.04679
19.43	-8.5	14.07	15.3	60.97	-13.6	142.04	20.4	87.77	-8.5	97.82	-10.2	2234.45	3533.45	2179.51	3533.45	0.616822	12064	9644.95	12007.7	9645.8	1.24487	3148.33	5876.9	3092.05	5876.9	0.526136	10978	4019.65	10898.3	4019.65	2.71125	2343.66	1156.85	2263.26	1156.85	1.9564	11789.3	4513.5	11708.2	4513.5	2.59405
22.78	23.8	45.56	-0.85	33.5	12.75	59.63	3.4	58.29	-7.65	89.78	16.15	24803.4	10744	24748.5	10744	2.30347	678.04	466.65	621.76	467.5	1.32997	227.8	511.7	171.52	511.7	0.335196	14084.7	10012.2	14005	10012.2	1.39879	20364	5408.55	20283.6	5408.55	3.75028	27388.3	8275.6	27307.2	8275.6	3.29973
74.37	11.05	19.43	28.9	77.05	35.7	56.95	36.55	72.36	-49.3	125.29	-18.7	2822.04	4167.55	2767.1	4167.55	0.663963	11807.4	8514.45	11751.1	8515.3	1.38	12606.7	9792	12550.4	9792	1.2817	26957.5	10845.2	26877.8	10845.2	2.47831	4027.37	2081.65	3946.97	2081.65	1.89608	16615.3	9446.9	16534.2	9446.9	1.75023
67	16.15	69.01	5.95	61.64	11.05	47.57	-4.25	48.24	11.9	50.92	-9.35	9266.77	15257.5	9211.83	15257.5	0.603757	70.35	293.25	14.07	294.1	0.0478409	2345.67	3581.05	2289.39	3581.05	0.639307	1251.56	710.6	1171.83	710.6	1.64907	2486.37	469.2	2405.97	469.2	5.12781	15225.8	6302.75	15144.7	6302.75	2.40288
68.34	5.95	49.58	26.35	69.01	16.15	71.69	-11.05	52.26	-12.75	78.39	9.35	3451.84	5145.9	3396.9	5145.9	0.660118	2777.15	3798.65	2720.87	3799.5	0.716113	8480.19	5163.75	8423.91	5163.75	1.63136	6329.49	3830.1	6249.76	3830.1	1.63175	16415.7	4584.9	16335.3	4584.9	3.56285	231.15	215.05	150.08	215.05	0.697884
6.7	-7.65	63.65	1.7	72.36	12.75	90.45	-12.75	237.18	-30.6	58.96	1.7	3477.3	8114.1	3422.36	8114.1	0.421779	19948.6	8010.4	19892.3	8011.25	2.48305	76.38	304.3	20.1	304.3	0.0660532	11900.5	3785.9	11820.8	3785.9	3.12231	19769	5350.75	19688.6	5350.75	3.6796	560.12	448.8	479.05	448.8	1.0674
56.95	-14.45	99.83	14.45	90.45	-36.55	99.83	-20.4	56.28	15.3	113.9	0	1697.78	4475.25	1642.84	4475.25	0.367095	2431.43	5103.4	2375.15	5104.25	0.465328	97.82	176.8	41.54	176.8	0.234955	336.34	243.1	256.61	243.1	1.05557	4082.31	1353.2	4001.91	1353.2	2.95737	285.42	111.35	204.35	111.35	1.8352
52.93	-5.95	56.95	-17	50.92	25.5	68.34	1.7	52.93	-0.85	101.84	-13.6	1884.04	4777	1829.1	4777	0.382897	996.96	2090.15	940.68	2091	0.449871	1508.17	1235.9	1451.89	1235.9	1.17476	1758.75	1063.35	1679.02	1063.35	1.57899	12815.8	9081.4	12735.4	9081.4	1.40236	6941.2	3344.75	6860.13	3344.75	2.05101
29.48	-45.9	25.46	11.05	105.19	0	70.35	-6.8	99.16	-11.9	100.5	11.05	7938.83	8299.4	7883.89	8299.4	0.949935	6802.51	9063.55	6746.23	9064.4	0.744256	3047.16	1273.3	2990.88	1273.3	2.34892	540.02	156.4	460.29	156.4	2.94303	7233.99	2661.35	7153.59	2661.35	2.68796	23468.8	7077.95	23387.7	7077.95	3.30431
56.28	-21.25	60.3	-9.35	75.71	5.1	231.15	-2.55	68.34	-20.4	63.65	9.35	7509.36	6023.95	7454.42	6023.95	1.23746	1177.86	1209.55	1121.58	1210.4	0.926619	6775.71	6703.95	6719.43	6703.95	1.00231	16378.2	6869.7	16298.5	6869.7	2.37252	544.71	437.75	464.31	437.75	1.06067	20731.8	7373.75	20650.7	7373.75	2.80057
11.39	-3.4	57.62	-5.1	32.83	-20.4	39.53	26.35	131.32	17.85	70.35	19.55	529.97	200.6	475.03	200.6	2.36805	2314.85	2810.95	2258.57	2811.8	0.803247	12200	7900.75	12143.7	7900.75	1.53703	3747.31	1853.85	3667.58	1853.85	1.97836	40155.1	10472.9	40074.7	10472.9	3.82651	9436.28	4212.6	9355.21	4212.6	2.22077
56.95	-0.85	43.55	-17.85	34.17	-11.9	56.95	28.05	56.28	-15.3	104.52	22.1	2154.72	4308.65	2099.78	4308.65	0.487341	18234.7	9899.1	18178.4	9899.95	1.83621	3679.64	4632.5	3623.36	4632.5	0.782161	50668.1	7399.25	50588.4	7399.25	6.83696	7820.24	3025.15	7739.84	3025.15	2.5585	1030.46	507.45	949.39	507.45	1.8709
42.88	5.95	73.7	-26.35	89.78	-0.85	79.73	-7.65	152.76	-29.75	52.26	-1.7	17865.6	14429.6	17810.7	14429.6	1.23431	2531.26	2544.9	2474.98	2545.75	0.972201	1884.71	1429.7	1828.43	1429.7	1.27889	6245.07	2341.75	6165.34	2341.75	2.63279	550.74	1195.1	470.34	1195.1	0.393557	23493.6	8527.2	23412.5	8527.2	2.74563
82.41	11.05	31.49	-17.85	7.37	-22.95	46.9	19.55	43.55	-28.05	95.81	14.45	6937.85	3275.05	6882.91	3275.05	2.10162	11932.7	7543.75	11876.4	7544.6	1.57416	17243.1	21691.2	17186.8	21691.2	0.792341	7037.68	4055.35	6957.95	4055.35	1.71575	10955.2	4806.75	10874.8	4806.75	2.2624	206.36	165.75	125.29	165.75	0.755897
39.53	-10.2	22.11	-7.65	34.84	-33.15	56.28	3.4	79.73	-5.95	58.96	-15.3	8013.87	8069.05	7958.93	8069.05	0.986353	208.37	273.7	152.09	274.55	0.553961	8025.93	6449.8	7969.65	6449.8	1.23564	9708.3	2357.05	9628.57	2357.05	4.08501	6222.96	873.8	6142.56	873.8	7.02971	1232.13	633.25	1151.06	633.25	1.8177
43.55	11.05	66.33	-16.15	44.22	8.5	103.85	-15.3	38.19	-19.55	36.18	-0.85	13281.4	28577	13226.5	28577	0.462836	2555.38	4412.35	2499.1	4413.2	0.566278	32373.7	13456.4	32317.4	13456.4	2.40164	25549.1	9644.1	25469.4	9644.1	2.64093	1097.46	1698.3	1017.06	1698.3	0.598869	555.43	645.15	474.36	645.15	0.735271
103.18	-13.6	52.26	-5.1	66.33	20.4	78.39	5.1	60.97	16.15	90.45	-21.25	3627.38	9824.3	3572.44	9824.3	0.363633	32505.1	15145.3	32448.8	15146.1	2.14238	2543.99	4347.75	2487.71	4347.75	0.572183	18477.9	13045	18398.2	13045	1.41036	24897.2	14839.3	24816.8	14839.3	1.67237	1324.59	616.25	1243.52	616.25	2.01788
48.91	28.9	46.23	-32.3	44.22	-1.7	77.05	-4.25	93.13	0	79.06	-15.3	7972.33	9812.4	7917.39	9812.4	0.806876	16409	7801.3	16352.7	7802.15	2.09592	893.11	846.6	836.83	846.6	0.98846	36957.2	9777.55	36877.5	9777.55	3.77165	13412.7	6262.8	13332.3	6262.8	2.12881	16467.9	4142.05	16386.8	4142.05	3.95621
55.61	4.25	30.15	-32.3	79.06	17.85	86.43	2.55	30.15	0.85	170.18	-6.8	43944	20430.6	43889.1	20430.6	2.1482	920.58	3118.65	864.3	3119.5	0.277064	571.51	1458.6	515.23	1458.6	0.353236	22837	9183.4	22757.3	9183.4	2.47809	418.75	449.65	338.35	449.65	0.752474	30089.7	10194	30008.6	10194	2.94375
31.49	15.3	25.46	3.4	42.21	0.85	45.56	-5.95	89.78	-24.65	77.72	-14.45	3385.51	2696.2	3330.57	2696.2	1.23528	7926.1	15272	7869.82	15272.9	0.515282	7532.81	2847.5	7476.53	2847.5	2.62565	4174.1	884	4094.37	884	4.63164	1723.24	1476.45	1642.84	1476.45	1.1127	4781.12	445.4	4700.05	445.4	10.5524
90.45	1.7	60.3	2.55	1.34	13.6	62.31	-3.4	397.31	12.75	51.59	7.65	64621.5	37025.2	64566.6	37025.2	1.74385	1900.12	3097.4	1843.84	3098.25	0.595123	5572.39	7732.45	5516.11	7732.45	0.713372	3261.56	805.8	3181.83	805.8	3.94866	3993.87	2635.85	3913.47	2635.85	1.48471	5741.9	1937.15	5660.83	1937.15	2.92225
22.78	-1.7	17.42	-10.2	41.54	11.9	73.03	-16.15	74.37	-0.85	59.63	16.15	2363.09	3012.4	2308.15	3012.4	0.766216	9609.81	10254.4	9553.53	10255.2	0.931575	2357.06	7169.75	2300.78	7169.75	0.320901	34612.9	8639.4	34533.2	8639.4	3.99717	199.66	153.85	119.26	153.85	0.775171	28797.3	10466.9	28716.2	10466.9	2.74353
87.77	1.7	34.84	-4.25	34.84	-24.65	68.34	5.1	58.29	10.2	114.57	13.6	10813.1	13211.6	10758.2	13211.6	0.814297	7975.68	7609.2	7919.4	7610.05	1.04065	14610.7	11280.4	14554.4	11280.4	1.29024	307.53	168.3	227.8	168.3	1.35354	1000.98	662.15	920.58	662.15	1.39029	45685.3	11926.4	45604.2	11926.4	3.82381
55.61	-16.15	30.82	6.8	52.93	21.25	98.49	-4.25	53.6	-7.65	76.38	9.35	10495.5	9913.55	10440.6	9913.55	1.05316	1447.87	2573.8	1391.59	2574.65	0.540497	6101.69	11582.1	6045.41	11582.1	0.521961	17594.2	3944.85	17514.5	3944.85	4.43983	140.7	200.6	60.3	200.6	0.300598	1407.67	1250.35	1326.6	1250.35	1.06098
80.4	14.45	26.13	-11.05	17.42	34	81.07	14.45	77.72	-2.55	87.1	-50.15	5317.79	4840.75	5262.85	4840.75	1.0872	2913.16	3336.25	2856.88	3337.1	0.856097	10928.4	16901.4	10872.1	16901.4	0.643267	11835.6	4570.45	11755.9	4570.45	2.57215	2332.94	1254.6	2252.54	1254.6	1.79542	4166.73	2236.35	4085.66	2236.35	1.82693
50.25	7.65	-3.35	8.5	170.85	8.5	92.46	1.7	91.12	17.85	77.05	-17	1739.32	2253.35	1684.38	2253.35	0.7475	2442.82	4323.95	2386.54	4324.8	0.551827	617.07	503.2	560.79	503.2	1.11445	13776.5	5462.95	13696.8	5462.95	2.50721	11520.7	3062.55	11440.3	3062.55	3.73555	50408.1	6806.8	50327	6806.8	7.39364
37.52	9.35	8.71	14.45	4.69	6.8	182.91	-22.1	115.24	-6.8	112.56	-11.9	24446.3	18868.3	24391.4	18868.3	1.29272	14539.7	18848.8	14483.4	18849.6	0.768365	977.53	2189.6	921.25	2189.6	0.420739	7378.04	4163.3	7298.31	4163.3	1.75301	6433.34	1365.1	6352.94	1365.1	4.65383	5565.69	930.75	5484.62	930.75	5.89269
29.48	8.5	14.74	19.55	156.11	-10.2	69.01	14.45	170.85	-13.6	56.95	-52.7	1624.08	1577.6	1569.14	1577.6	0.994637	8001.81	5464.65	7945.53	5465.5	1.45376	1201.98	1297.1	1145.7	1297.1	0.883278	995.62	311.1	915.89	311.1	2.94404	10355.5	2670.7	10275.1	2670.7	3.84734	32935.9	9174.9	32854.8	9174.9	3.58095
46.23	-1.7	43.55	34.85	69.01	-5.95	38.86	-7.65	127.97	-1.7	36.18	-5.1	932.64	1791.8	877.7	1791.8	0.489843	155.44	235.45	99.16	236.3	0.419636	984.23	1910.8	927.95	1910.8	0.485634	382.57	187	302.84	187	1.61947	3681.65	2109.7	3601.25	2109.7	1.707	17056.2	3096.55	16975.1	3096.55	5.48195
60.3	0	23.45	9.35	87.1	0.85	73.7	-3.4	59.63	11.05	107.87	-48.45	3629.39	2996.25	3574.45	2996.25	1.19297	1482.71	1508.75	1426.43	1509.6	0.944906	162.81	510	106.53	510	0.208882	8147.2	2283.95	8067.47	2283.95	3.53224	17682.6	11348.4	17602.2	11348.4	1.55107	20313.7	6975.1	20232.6	6975.1	2.90069
113.9	8.5	54.94	0	87.1	-8.5	126.63	-1.7	152.76	49.3	100.5	11.05	43995.6	24759.7	43940.7	24759.7	1.77468	2172.81	2746.35	2116.53	2747.2	0.770432	459.62	1555.5	403.34	1555.5	0.259299	57286.3	11491.2	57206.6	11491.2	4.97829	16860.6	6398.8	16780.2	6398.8	2.6224	19010.6	3303.1	18929.5	3303.1	5.73084
15.41	-10.2	26.8	-9.35	89.11	-22.1	75.71	-15.3	163.48	10.2	101.17	28.9	2927.23	3621.85	2872.29	3621.85	0.793045	8434.63	17499	8378.35	17499.8	0.478767	31232.1	12675.2	31175.8	12675.2	2.45959	48379.4	9338.1	48299.7	9338.1	5.17232	1078.03	481.1	997.63	481.1	2.07364	53097.5	12274	53016.4	12274	4.31941
46.23	-12.75	24.12	-14.45	32.83	-5.95	83.75	-19.55	75.71	14.45	153.43	29.75	27947.7	19101.2	27892.8	19101.2	1.46026	503.17	439.45	446.89	440.3	1.01497	19479.6	14263	19423.3	14263	1.3618	987.58	219.3	907.85	219.3	4.13976	34062.8	5880.3	33982.4	5880.3	5.77902	1847.19	675.75	1766.12	675.75	2.61357
58.96	-22.1	56.95	4.25	40.2	-9.35	91.79	0	87.77	-2.55	72.36	-13.6	8624.24	10655.6	8569.3	10655.6	0.804206	2568.78	2220.2	2512.5	2221.05	1.13122	1689.07	1138.15	1632.79	1138.15	1.4346	81016.4	28114.6	80936.7	28114.6	2.87881	4954.65	2529.6	4874.25	2529.6	1.92689	374.53	243.95	293.46	243.95	1.20295
60.97	-48.45	41.54	-16.15	77.72	21.25	148.07	4.25	50.92	0	69.01	-20.4	3197.91	5836.1	3142.97	5836.1	0.538539	13615.1	11539.6	13558.8	11540.5	1.1749	27222.1	17798.2	27165.8	17798.2	1.52632	40750.7	13107	40671	13107	3.103	2342.99	1347.25	2262.59	1347.25	1.67941	4893.68	2580.6	4812.61	2580.6	1.86492
105.19	-44.2	25.46	-22.1	44.22	-11.05	33.5	11.9	326.29	11.05	86.43	4.25	6441.38	6375.85	6386.44	6375.85	1.00166	19198.2	15025.5	19141.9	15026.4	1.27389	14106.9	4161.6	14050.6	4161.6	3.37625	42122.2	17182.8	42042.5	17182.8	2.44678	2414.01	1666	2333.61	1666	1.40073	9593.73	5662.7	9512.66	5662.7	1.67988
18.76	-29.75	87.1	25.5	95.14	17	76.38	-17.85	44.89	-25.5	69.68	10.2	1829.77	2757.4	1774.83	2757.4	0.643661	2789.21	3411.9	2732.93	3412.75	0.8008	5207.91	6892.65	5151.63	6892.65	0.747409	3582.49	1530	3502.76	1530	2.28939	3650.16	1600.55	3569.76	1600.55	2.23033	7036.34	248.2	6955.27	248.2	28.0228
26.13	-12.75	28.14	-3.4	57.62	-12.75	47.57	-14.45	70.35	33.15	106.53	11.05	17032.1	10709.2	16977.2	10709.2	1.58529	5888.63	7922.85	5832.35	7923.7	0.736064	261.3	738.65	205.02	738.65	0.27756	1738.65	2143.7	1658.92	2143.7	0.773858	44479.3	11567.7	44398.9	11567.7	3.83818	41883	6154.85	41801.9	6154.85	6.79171
97.82	45.05	66.33	-0.85	50.92	-5.1	129.31	8.5	129.98	1.7	24.79	-5.1	2885.69	4952.1	2830.75	4952.1	0.571626	3986.5	6044.35	3930.22	6045.2	0.650139	14353.4	12903	14297.1	12903	1.10805	8586.72	3085.5	8506.99	3085.5	2.75709	326.29	281.35	245.89	281.35	0.873965	37368.6	8160.85	37287.5	8160.85	4.56907
52.26	17.85	41.54	-1.7	39.53	-2.55	82.41	11.05	131.99	24.65	65.66	-31.45	1670.31	3737.45	1615.37	3737.45	0.432212	21143.2	18847.1	21086.9	18847.9	1.11879	6257.8	10534.9	6201.52	10534.9	0.588664	219.76	295.8	140.03	295.8	0.473394	14573.8	4687.75	14493.4	4687.75	3.09176	17880.3	4961.45	17799.2	4961.45	3.58751
49.58	15.3	39.53	-18.7	64.99	-0.85	65.66	-20.4	174.2	-14.45	60.97	-19.55	94.47	209.1	39.53	209.1	0.189048	3837.76	5683.95	3781.48	5684.8	0.665191	732.31	454.75	676.03	454.75	1.4866	21442	3436.55	21362.3	3436.55	6.2162	42151.7	9311.75	42071.3	9311.75	4.51809	13661.3	2184.5	13580.2	2184.5	6.21663
40.87	11.05	68.34	-4.25	42.88	-6.8	84.42	2.55	26.8	0	106.53	22.1	215.07	205.7	160.13	205.7	0.778464	2974.8	5957.65	2918.52	5958.5	0.489808	23790.4	16728	23734.1	16728	1.41883	27470	10074.2	27390.3	10074.2	2.71885	18122.8	354.45	18042.4	354.45	50.9025	20078.6	7624.5	19997.5	7624.5	2.6228
30.82	-14.45	36.18	-5.1	97.15	6.8	102.51	-16.15	177.55	-10.2	77.05	-26.35	7382.73	5370.3	7327.79	5370.3	1.3645	3289.7	4364.75	3233.42	4365.6	0.740659	749.06	2319.65	692.78	2319.65	0.298657	1603.31	311.1	1523.58	311.1	4.8974	32319.5	9454.55	32239.1	9454.55	3.4099	135.34	128.35	54.27	128.35	0.422828
50.92	-28.9	15.41	5.95	38.86	0	83.75	23.8	69.01	0.85	28.81	-53.55	1088.08	1555.5	1033.14	1555.5	0.664185	13936	11378.1	13879.7	11379	1.21977	1208.68	537.2	1152.4	537.2	2.1452	110.55	875.5	30.82	875.5	0.0352027	594.29	141.1	513.89	141.1	3.64203	47537.2	13893.2	47456.1	13893.2	3.41578
28.81	-5.95	38.86	-49.3	60.3	-4.25	48.91	0.85	89.11	-12.75	112.56	-9.35	1130.29	702.95	1075.35	702.95	1.52977	16356	18207.8	16299.7	18208.6	0.895164	29305.1	13520.1	29248.8	13520.1	2.16336	7633.98	2057	7554.25	2057	3.67246	10255	3530.9	10174.6	3530.9	2.88159	550.74	1309.85	469.67	1309.85	0.358568
52.93	-13.6	75.04	1.7	113.23	-19.55	227.8	-0.85	88.44	-8.5	96.48	-3.4	11856.3	15415.6	11801.4	15415.6	0.765547	19921.8	14292.8	19865.5	14293.6	1.38981	1924.91	2964.8	1868.63	2964.8	0.630272	617.07	110.5	537.34	110.5	4.86281	20747.9	8842.55	20667.5	8842.55	2.33728	3411.64	1411.85	3330.57	1411.85	2.35901
28.14	-9.35	28.81	0	54.27	10.2	109.88	5.95	63.65	-5.1	65.66	9.35	2231.1	2380	2176.16	2380	0.914353	8483.54	10281.6	8427.26	10282.5	0.819577	3720.51	5222.4	3664.23	5222.4	0.701637	19482.9	7133.2	19403.2	7133.2	2.72012	19933.8	7254.75	19853.4	7254.75	2.73661	19363.7	7179.1	19282.6	7179.1	2.68594
58.96	-9.35	40.2	15.3	53.6	13.6	77.72	-38.25	60.3	-8.5	78.39	-4.25	4525.18	3887.05	4470.24	3887.05	1.15003	2412.67	3310.75	2356.39	3311.6	0.711556	3378.81	2451.4	3322.53	2451.4	1.35536	22460.4	8951.35	22380.7	8951.35	2.50026	8007.17	4048.55	7926.77	4048.55	1.95793	15348.4	6819.55	15267.3	6819.55	2.23876
17.42	17	61.64	-1.7	41.54	-10.2	40.87	-28.05	100.5	-12.75	37.52	-12.75	9073.81	12532.4	9018.87	12532.4	0.719644	5008.25	8452.4	4951.97	8453.25	0.585807	44676.3	13171.6	44620	13171.6	3.38759	619.08	417.35	539.35	417.35	1.29232	9049.69	3415.3	8969.29	3415.3	2.62621	4349.64	1465.4	4268.57	1465.4	2.9129
83.08	0	29.48	-10.2	30.82	-5.95	53.6	11.9	106.53	-11.05	88.44	-11.05	4060.2	7243.7	4005.26	7243.7	0.55293	23589.4	22877.8	23533.1	22878.6	1.02861	304.18	1268.2	247.9	1268.2	0.195474	11511.9	4473.55	11432.2	4473.55	2.5555	28017.4	9030.4	27937	9030.4	3.09366	29457.2	5012.45	29376.1	5012.45	5.86063
73.7	3.4	63.65	31.45	54.94	16.15	97.82	-7.65	78.39	17.85	53.6	-16.15	64083.5	28085.7	64028.6	28085.7	2.27976	9303.62	10201.7	9247.34	10202.6	0.906375	14181.9	11549	14125.6	11549	1.2231	26292.1	9730.8	26212.4	9730.8	2.69375	34242.4	13030.5	34162	13030.5	2.6217	13440.2	4865.4	13359.1	4865.4	2.74574
43.55	-5.1	34.84	-2.55	50.25	-9.35	95.14	10.2	85.09	28.9	38.86	-4.25	4743.6	6979.35	4688.66	6979.35	0.67179	2836.11	2799.9	2779.83	2800.75	0.992531	828.12	1540.2	771.84	1540.2	0.50113	591.61	419.05	511.88	419.05	1.22152	3881.98	1567.4	3801.58	1567.4	2.42541	4038.76	1246.1	3957.69	1246.1	3.17606
31.49	-15.3	52.26	1.7	40.2	17	73.7	36.55	99.83	28.05	102.51	17.85	1015.72	1554.65	960.78	1554.65	0.618004	28505.8	14661.7	28449.5	14662.6	1.94028	8472.82	13810	8416.54	13810	0.609453	8077.52	2808.4	7997.79	2808.4	2.84781	12795	3225.75	12714.6	3225.75	3.94159	42987.2	12274.9	42906.1	12274.9	3.49544
47.57	-2.55	54.94	-20.4	39.53	12.75	125.29	-15.3	60.97	-8.5	89.78	-6.8	33983.1	15939.2	33928.2	15939.2	2.1286	4941.92	5887.1	4885.64	5887.95	0.829769	4392.52	10288.4	4336.24	10288.4	0.421469	7319.08	3732.35	7239.35	3732.35	1.93962	25445.3	10902.1	25364.9	10902.1	2.32661	6052.78	1492.6	5971.71	1492.6	4.00088
52.26	11.05	23.45	6.8	62.31	14.45	100.5	-14.45	39.53	-6.8	141.37	33.15	11571.6	11354.3	11516.7	11354.3	1.0143	9670.11	7523.35	9613.83	7524.2	1.27772	42.21	277.1	-14.07	277.1	-0.0507759	31410.3	5293.8	31330.6	5293.8	5.91835	25093.5	10639.5	25013.1	10639.5	2.35097	17448.1	4658.85	17367	4658.85	3.72775
63.65	-0.85	52.26	12.75	82.41	-26.35	87.1	5.1	79.06	11.9	58.29	15.3	2744.32	4652.05	2689.38	4652.05	0.578106	19156.6	11441	19100.3	11441.9	1.66934	6888.27	11667.1	6831.99	11667.1	0.585577	1937.64	1199.35	1857.91	1199.35	1.5491	8210.85	4530.5	8130.45	4530.5	1.7946	19485.6	10890.2	19404.5	10890.2	1.78183
40.2	44.2	63.65	-9.35	15.41	0.85	51.59	-35.7	60.97	-1.7	59.63	28.9	6600.17	5222.4	6545.23	5222.4	1.2533	20279.6	17063.8	20223.3	17064.6	1.1851	-93.8	1009.8	-150.08	1009.8	-0.148623	47212.2	8734.6	47132.5	8734.6	5.39607	10148.5	2677.5	10068.1	2677.5	3.76026	2468.95	1366.8	2387.88	1366.8	1.74706
65.66	0.85	64.32	-24.65	52.26	4.25	58.96	10.2	77.72	14.45	51.59	-5.95	8442	6019.7	8387.06	6019.7	1.39327	6369.69	9724	6313.41	9724.85	0.649204	1553.73	1057.4	1497.45	1057.4	1.41616	47785.7	7341.45	47706	7341.45	6.49817	31936.9	9215.7	31856.5	9215.7	3.45676	39583.6	16991.5	39502.5	16991.5	2.32484
8.71	-13.6	59.63	-34	48.24	-6.8	66.33	-6.8	154.77	16.15	154.1	-11.05	1257.59	2289.05	1202.65	2289.05	0.525393	14204	9246.3	14147.7	9247.15	1.52995	7403.5	7227.55	7347.22	7227.55	1.01656	529.97	523.6	450.24	523.6	0.859893	11644.6	4225.35	11564.2	4225.35	2.73686	861.62	499.8	780.55	499.8	1.56172
28.81	11.05	35.51	-11.05	3.35	11.05	74.37	1.7	122.61	-23.8	71.69	-3.4	525.28	1341.3	470.34	1341.3	0.35066	1545.02	1081.2	1488.74	1082.05	1.37585	47.57	412.25	-8.71	412.25	-0.021128	5884.61	2918.05	5804.88	2918.05	1.9893	33804.2	8982.8	33723.8	8982.8	3.75426	944.03	615.4	862.96	615.4	1.40227
68.34	-0.85	97.15	12.75	65.66	-35.7	40.87	22.1	81.74	-21.25	71.02	6.8	28054.9	18331.1	28000	18331.1	1.52746	871.67	588.2	815.39	589.05	1.38425	22040.3	13353.5	21984	13353.5	1.64631	333.66	147.9	253.93	147.9	1.7169	29055.9	7160.4	28975.5	7160.4	4.04663	83.08	767.55	2.01	767.55	0.00261872
91.12	17	32.83	13.6	49.58	8.5	64.32	17	121.27	28.9	79.06	-31.45	899.14	957.95	844.2	957.95	0.881257	2734.27	3623.55	2677.99	3624.4	0.738878	1104.16	2295	1047.88	2295	0.456593	4026.03	2224.45	3946.3	2224.45	1.77406	352.42	222.7	272.02	222.7	1.22146	18330.5	6401.35	18249.4	6401.35	2.85087
79.06	0.85	10.05	4.25	38.19	6.8	46.23	3.4	124.62	17.85	47.57	-15.3	33459.1	7268.35	33404.2	7268.35	4.59584	14962.4	18494.3	14906.1	18495.1	0.805948	3341.29	4884.95	3285.01	4884.95	0.672476	1691.08	726.75	1611.35	726.75	2.2172	4450.81	2011.1	4370.41	2011.1	2.17314	3078.65	1446.7	2997.58	1446.7	2.07201
97.82	11.05	50.92	11.05	83.75	2.55	40.2	-30.6	85.09	5.95	89.11	22.1	46453.1	18479.8	46398.2	18479.8	2.51075	8856.06	6120.85	8799.78	6121.7	1.43747	11117.3	15623	11061	15623	0.707996	8403.14	1483.25	8323.41	1483.25	5.6116	212.39	328.95	131.99	328.95	0.401246	29740.6	9950.1	29659.5	9950.1	2.98083
97.15	16.15	98.49	-23.8	37.52	6.8	81.07	6.8	101.84	20.4	44.22	16.15	244.55	366.35	189.61	366.35	0.517565	3252.18	3200.25	3195.9	3201.1	0.998376	377.21	1498.55	320.93	1498.55	0.21416	7528.12	1736.55	7448.39	1736.55	4.28919	3444.47	3247	3364.07	3247	1.03605	28814	9759.7	28732.9	9759.7	2.94404
24.12	-17.85	82.41	1.7	84.42	1.7	63.65	-21.25	61.64	-5.1	111.22	11.9	67171.5	30938.3	67116.6	30938.3	2.16937	13771.2	15405.4	13714.9	15406.2	0.890218	507.19	1541.9	450.91	1541.9	0.292438	7355.26	2193.85	7275.53	2193.85	3.31633	57357.4	9229.3	57277	9229.3	6.206	1194.61	537.2	1113.54	537.2	2.07286
21.44	-11.9	97.15	23.8	14.07	17	87.1	-19.55	68.34	-6.8	56.28	-22.95	554.76	1158.55	499.82	1158.55	0.431419	18152.3	25856.2	18096	25857	0.699849	29474	10233.2	29417.7	10233.2	2.87473	669.33	790.5	589.6	790.5	0.745857	35807.5	13903.5	35727.1	13903.5	2.56965	8204.15	4904.5	8123.08	4904.5	1.65625
25.46	0.85	56.95	10.2	80.4	-7.65	37.52	6.8	62.31	9.35	69.68	5.1	8277.85	8474.5	8222.91	8474.5	0.970312	108.54	155.55	52.26	156.4	0.334143	761.12	3444.2	704.84	3444.2	0.204645	693.45	294.1	613.72	294.1	2.08677	18090.7	5710.3	18010.3	5710.3	3.154	11855.7	8137.05	11774.6	8137.05	1.44704
10.05	-13.6	51.59	28.9	45.56	10.2	61.64	5.95	79.73	-34	60.3	7.65	14087.4	16734.8	14032.5	16734.8	0.83852	265.32	305.15	209.04	306	0.683137	782.56	816.85	726.28	816.85	0.889123	25141.1	8307.05	25061.4	8307.05	3.01688	19482.3	4332.45	19401.9	4332.45	4.47827	31979.8	12389.6	31898.7	12389.6	2.57464
46.23	-24.65	18.09	-17.85	62.31	-21.25	62.98	-18.7	92.46	7.65	123.95	-5.95	26661.3	19781.2	26606.4	19781.2	1.34503	1052.57	2314.55	996.29	2315.4	0.430289	468.33	186.15	412.05	186.15	2.21354	68238.2	11696	68158.5	11696	5.8275	5714.43	2213.4	5634.03	2213.4	2.54542	13990.3	6426.85	13909.2	6426.85	2.16424
52.93	0.85	28.81	-17	18.76	-32.3	70.35	-5.95	44.22	-20.4	134.67	0	6777.72	7776.65	6722.78	7776.65	0.864483	12732	12253.6	12675.7	12254.5	1.03438	1240.84	1182.35	1184.56	1182.35	1.00187	915.22	547.4	835.49	547.4	1.52629	19644.4	10151.5	19564	10151.5	1.9272	17318.2	8364.85	17237.1	8364.85	2.06066
43.55	33.15	44.89	-11.9	13.4	0	59.63	-12.75	85.09	21.25	154.1	8.5	11609.1	15970.7	11554.2	15970.7	0.72346	25387	15159.8	25330.7	15160.6	1.67082	-115.91	320.45	-172.19	320.45	-0.537338	55066	19279.7	54986.3	19279.7	2.85203	12675.7	7472.35	12595.3	7472.35	1.68559	772.51	616.25	691.44	616.25	1.12201
53.6	-21.25	51.59	-12.75	16.75	-3.4	58.29	18.7	74.37	-15.3	117.25	13.6	3230.07	4367.3	3175.13	4367.3	0.727024	1037.16	702.1	980.88	702.95	1.39538	8799.78	4395.35	8743.5	4395.35	1.98926	11920.6	3633.75	11840.9	3633.75	3.25858	4478.95	1660.05	4398.55	1660.05	2.64965	15367.8	4947.85	15286.7	4947.85	3.08957
85.76	11.05	62.98	5.1	10.05	9.35	58.96	-11.9	90.45	-1.7	78.39	21.25	12160.5	5846.3	12105.6	5846.3	2.07064	15235.1	13879.7	15178.8	13880.6	1.09353	1343.35	979.2	1287.07	979.2	1.31441	10508.3	9816.65	10428.6	9816.65	1.06233	31967	8990.45	31886.6	8990.45	3.54672	36975.3	9076.3	36894.2	9076.3	4.0649
38.86	-7.65	27.47	-15.3	148.07	-5.1	87.77	-7.65	83.08	3.4	103.18	1.7	1703.81	3574.25	1648.87	3574.25	0.461319	5489.31	4720.05	5433.03	4720.9	1.15085	1670.31	2919.75	1614.03	2919.75	0.552797	3188.53	1196.8	3108.8	1196.8	2.59759	12480.8	6873.95	12400.4	6873.95	1.80397	938	520.2	856.93	520.2	1.64731
22.78	27.2	68.34	-10.2	58.96	-1.7	65.66	-22.1	101.84	0	67.67	3.4	31567.1	5151	31512.2	5151	6.11768	4944.6	6849.3	4888.32	6850.15	0.713608	341.7	474.3	285.42	474.3	0.601771	4240.43	1548.7	4160.7	1548.7	2.68658	302.84	118.15	222.44	118.15	1.88269	136.68	113.05	55.61	113.05	0.491906
74.37	-13.6	82.41	-7.65	37.52	-26.35	190.28	3.4	60.97	13.6	109.88	11.05	8518.38	7924.55	8463.44	7924.55	1.068	7721.08	6444.7	7664.8	6445.55	1.18916	314.23	366.35	257.95	366.35	0.704108	3785.5	2027.25	3705.77	2027.25	1.82798	13901.8	2186.2	13821.4	2186.2	6.32211	712.21	465.8	631.14	465.8	1.35496
79.06	5.95	50.92	0	25.46	-5.95	26.13	10.2	72.36	-28.9	37.52	-8.5	21050.1	13192	20995.2	13192	1.59151	3490.7	2598.45	3434.42	2599.3	1.32129	406.02	476.85	349.74	476.85	0.733438	46097.3	11466.5	46017.6	11466.5	4.01322	47864.1	10672.6	47783.7	10672.6	4.47723	13107.2	3321.8	13026.1	3321.8	3.92141
39.53	-5.95	95.81	-6.8	24.12	-11.05	85.09	3.4	141.37	11.9	83.08	-4.25	6279.24	8692.1	6224.3	8692.1	0.716087	3756.69	3116.95	3700.41	3117.8	1.18687	485.75	1613.3	429.47	1613.3	0.266206	32068.2	11154.6	31988.5	11154.6	2.86774	23828.6	8340.2	23748.2	8340.2	2.84744	168.17	164.05	87.1	164.05	0.530936
75.71	13.6	43.55	12.75	41.54	14.45	89.11	-6.8	119.93	22.95	78.39	-17.85	223.78	153	168.84	153	1.10353	11469.1	17594.2	11412.8	17595	0.648638	2250.53	2526.2	2194.25	2526.2	0.868597	19328.2	7094.1	19248.5	7094.1	2.71331	5896.67	2669.85	5816.27	2669.85	2.1785	11085.8	2231.25	11004.7	2231.25	4.93209
21.44	6.8	32.16	5.1	82.41	4.25	46.9	-21.25	32.83	-5.95	107.87	9.35	9180.34	4905.35	9125.4	4905.35	1.8603	1762.77	4410.65	1706.49	4411.5	0.386828	4778.44	3508.8	4722.16	3508.8	1.3458	14233.5	8106.45	14153.8	8106.45	1.74599	716.23	264.35	635.83	264.35	2.40526	14689.1	4425.1	14608	4425.1	3.30118
42.88	-27.2	74.37	28.05	56.95	12.75	65.66	11.9	58.96	-9.35	64.99	-13.6	2363.09	4076.6	2308.15	4076.6	0.566195	10712	5233.45	10655.7	5234.3	2.03575	176.88	235.45	120.6	235.45	0.512211	9329.75	3621	9250.02	3621	2.55455	11079.1	4545.8	10998.7	4545.8	2.41953	4422.67	2943.55	4341.6	2943.55	1.47495
44.22	5.1	90.45	-14.45	89.78	10.2	52.26	-28.05	84.42	-17.85	45.56	-7.65	3019.69	3564.9	2964.75	3564.9	0.83165	17470.2	13398.6	17413.9	13399.5	1.2996	3354.02	4027.3	3297.74	4027.3	0.818846	20931.5	8692.1	20851.8	8692.1	2.39893	7855.75	5315.05	7775.35	5315.05	1.46289	8834.62	2663.9	8753.55	2663.9	3.28599
28.81	5.95	24.79	0.85	64.32	15.3	59.63	4.25	77.05	0.85	48.24	1.7	8665.78	3940.6	8610.84	3940.6	2.18516	10587.3	9939.05	10531	9939.9	1.05947	3684.33	2250.8	3628.05	2250.8	1.61189	246.56	355.3	166.83	355.3	0.469547	7300.99	2282.25	7220.59	2282.25	3.1638	21320.1	4736.2	21239	4736.2	4.4844
48.91	7.65	37.52	19.55	58.29	0	60.97	-5.1	70.35	9.35	124.62	-3.4	4797.87	7149.35	4742.93	7149.35	0.663407	22640	12017.3	22583.7	12018.1	1.87913	10207.5	7481.7	10151.2	7481.7	1.35681	8036.65	5266.6	7956.92	5266.6	1.51083	24096.6	7414.55	24016.2	7414.55	3.23906	17519.2	13109.6	17438.1	13109.6	1.33018
48.91	5.95	133.33	-0.85	27.47	-7.65	87.77	18.7	30.15	-2.55	58.29	3.4	12605.4	8198.25	12550.5	8198.25	1.53087	15864.9	17495.6	15808.6	17496.4	0.903533	33684.9	13037.3	33628.6	13037.3	2.57942	439.52	142.8	359.79	142.8	2.51954	11837.6	4359.65	11757.2	4359.65	2.69682	19174.7	4798.25	19093.6	4798.25	3.97929
28.81	22.1	88.44	-12.75	56.28	-5.1	73.7	8.5	127.97	40.8	70.35	20.4	12331.4	13309.3	12276.5	13309.3	0.922397	13680.7	11018.6	13624.4	11019.5	1.2364	18226.7	10903.8	18170.4	10903.8	1.66643	2602.95	2648.6	2523.22	2648.6	0.952662	52098.5	18971.2	52018.1	18971.2	2.74195	18766.7	9751.2	18685.6	9751.2	1.91624
28.14	-13.6	69.68	4.25	87.77	1.7	60.3	8.5	124.62	-28.05	76.38	14.45	1033.81	1573.35	978.87	1573.35	0.622157	7370	7368.65	7313.72	7369.5	0.992431	560.79	1562.3	504.51	1562.3	0.322928	25230.9	8960.7	25151.2	8960.7	2.80683	2405.97	2106.3	2325.57	2106.3	1.1041	38547.8	11745.3	38466.7	11745.3	3.27507
74.37	18.7	35.51	-3.4	54.27	0.85	96.48	6.8	48.91	-15.3	158.12	5.1	2523.22	3861.55	2468.28	3861.55	0.639194	5008.92	6563.7	4952.64	6564.55	0.754452	3621.35	4496.5	3565.07	4496.5	0.792854	9836.27	4294.2	9756.54	4294.2	2.27203	4896.36	2926.55	4815.96	2926.55	1.64561	19151.3	10517.9	19070.2	10517.9	1.81312
52.26	-11.9	142.04	18.7	64.32	-24.65	92.46	14.45	75.71	4.25	48.91	8.5	335	641.75	280.06	641.75	0.4364	31678.9	15797.2	31622.6	15798.1	2.00168	2554.71	1990.7	2498.43	1990.7	1.25505	6574.04	6767.7	6494.31	6767.7	0.959604	28501.8	11360.2	28421.4	11360.2	2.50184	1229.45	512.55	1148.38	512.55	2.24052
36.85	20.4	24.12	-20.4	119.26	-56.95	49.58	-13.6	99.16	15.3	77.05	-13.6	2700.77	4063	2645.83	4063	0.651201	30498.4	16018.2	30442.1	16019.1	1.90037	16366.8	17414.8	16310.5	17414.8	0.93659	16677	5292.95	16597.3	5292.95	3.13573	3187.19	1737.4	3106.79	1737.4	1.78818	2477.66	1239.3	2396.59	1239.3	1.93383
38.19	-18.7	56.28	32.3	100.5	4.25	67.67	-8.5	48.24	13.6	98.49	0	11816.8	14403.2	11761.9	14403.2	0.816614	3961.04	5264.05	3904.76	5264.9	0.741659	600.32	2654.55	544.04	2654.55	0.204946	13197	6542.45	13117.3	6542.45	2.00495	19521.8	3059.15	19441.4	3059.15	6.35516	962.12	748.85	881.05	748.85	1.17654
53.6	20.4	54.27	5.1	62.31	-15.3	57.62	-45.05	129.98	-33.15	40.87	17.85	910.53	1176.4	855.59	1176.4	0.727295	2644.49	2382.55	2588.21	2383.4	1.08593	559.45	507.45	503.17	507.45	0.991566	6639.03	2195.55	6559.3	2195.55	2.98754	315.57	179.35	235.17	179.35	1.31124	20235.3	4726.85	20154.2	4726.85	4.26378
13.4	0	24.79	12.75	111.22	-7.65	89.11	4.25	67	-15.3	155.44	-33.15	13335.7	10161.8	13280.8	10161.8	1.30693	30866.2	11235.3	30809.9	11236.1	2.74204	39069.7	21773.6	39013.4	21773.6	1.79178	1828.43	1193.4	1748.7	1193.4	1.46531	44904.1	9259.05	44823.7	9259.05	4.84107	155.44	103.7	74.37	103.7	0.717165
62.31	49.3	35.51	3.4	59.63	5.1	93.8	-5.1	48.91	9.35	99.83	-19.55	18514.1	10060.6	18459.2	10060.6	1.8348	4951.97	9428.2	4895.69	9429.05	0.519213	15326.2	8216.1	15269.9	8216.1	1.85854	5338.56	3291.2	5258.83	3291.2	1.59785	318.92	156.4	238.52	156.4	1.52506	393.96	231.2	312.89	231.2	1.35333
78.39	6.8	78.39	5.1	40.87	7.65	67.67	8.5	112.56	22.95	69.68	10.2	13861.6	13303.4	13806.7	13303.4	1.03783	2030.77	2226.15	1974.49	2227	0.886614	687.42	805.8	631.14	805.8	0.783246	49130.4	12114.2	49050.7	12114.2	4.04902	21704.7	7825.1	21624.3	7825.1	2.76345	17931.2	7399.25	17850.1	7399.25	2.41242
54.94	0	22.78	0.85	77.72	20.4	152.76	-22.95	121.94	-13.6	190.28	-2.55	13621.8	15002.5	13566.9	15002.5	0.904307	616.4	3902.35	560.12	3903.2	0.143503	1291.76	1868.3	1235.48	1868.3	0.661286	8718.04	3132.25	8638.31	3132.25	2.75786	830.8	509.15	750.4	509.15	1.47383	703.5	384.2	622.43	384.2	1.62007
46.23	12.75	56.95	-16.15	58.29	9.35	65.66	-27.2	127.97	-1.7	119.26	3.4	1139	1445.85	1084.06	1445.85	0.749773	2440.81	2297.55	2384.53	2298.4	1.03747	322.27	168.3	265.99	168.3	1.58045	8580.69	3423.8	8500.96	3423.8	2.4829	44910.8	12334.4	44830.4	12334.4	3.63458	18059.2	5381.35	17978.1	5381.35	3.34082
74.37	44.2	14.74	10.2	9.38	1.7	79.06	-10.2	31.49	9.35	52.93	16.15	889.09	2362.15	834.15	2362.15	0.353132	513.89	313.65	457.61	314.5	1.45504	15841.5	11151.2	15785.2	11151.2	1.41556	5631.35	1668.55	5551.62	1668.55	3.32721	428.8	181.05	348.4	181.05	1.92433	29352.7	10319.9	29271.6	10319.9	2.83643
66.33	-9.35	52.26	10.2	79.73	19.55	65.66	17	50.25	-10.2	83.08	1.7	361.13	1009.8	306.19	1009.8	0.303218	17398.6	7916.05	17342.3	7916.9	2.19054	3588.52	4840.75	3532.24	4840.75	0.729689	9270.79	1298.8	9191.06	1298.8	7.07658	46069.9	3572.55	45989.5	3572.55	12.873	1772.15	275.4	1691.08	275.4	6.14045
59.63	12.75	30.82	5.95	47.57	-6.8	141.37	-0.85	36.85	9.35	44.22	-9.35	1792.92	4418.3	1737.98	4418.3	0.393359	7533.48	6333.35	7477.2	6334.2	1.18045	7684.9	3407.65	7628.62	3407.65	2.23867	10628.2	6032.45	10548.5	6032.45	1.74862	9733.09	4182	9652.69	4182	2.30815	17687.3	8398	17606.2	8398	2.09648
39.53	29.75	92.46	7.65	18.09	-5.95	43.55	-5.1	133.33	3.4	46.9	7.65	879.04	1155.15	824.1	1155.15	0.713414	16815	18744.2	16758.7	18745	0.894034	5871.21	1781.6	5814.93	1781.6	3.26388	12804.4	2592.5	12724.7	2592.5	4.90826	19451.4	3943.15	19371	3943.15	4.91257	861.62	566.95	780.55	566.95	1.37675
54.94	34	28.14	22.95	140.03	19.55	72.36	-17.85	38.19	34	89.11	-29.75	10383.7	11735.1	10328.8	11735.1	0.88016	9826.89	9028.7	9770.61	9029.55	1.08207	3460.55	4376.65	3404.27	4376.65	0.777826	26773.9	4508.4	26694.2	4508.4	5.92099	38876.1	7042.25	38795.7	7042.25	5.50899	8864.77	6033.3	8783.7	6033.3	1.45587
87.1	-12.75	67.67	-19.55	24.12	12.75	155.44	2.55	79.73	21.25	24.12	6.8	22907.3	17650.2	22852.4	17650.2	1.29474	33205.2	12940.4	33148.9	12941.2	2.56149	-86.43	170	-142.71	170	-0.839471	36375.6	12431.2	36295.9	12431.2	2.91974	9769.27	2879.8	9688.87	2879.8	3.36442	34808.5	11158	34727.4	11158	3.11233
64.99	-6.8	7.37	-6.8	-4.69	31.45	97.15	4.25	89.11	-9.35	102.51	-9.35	12002.4	12590.2	11947.5	12590.2	0.948949	140.03	130.9	83.75	131.75	0.635674	43.55	204	-12.73	204	-0.062402	54727.6	18375.3	54647.9	18375.3	2.97399	52936	18033.6	52855.6	18033.6	2.93095	2562.08	1654.1	2481.01	1654.1	1.49992
19.43	-11.05	38.86	-11.9	65.66	-22.95	98.49	30.6	42.21	3.4	67	6.8	854.25	1459.45	799.31	1459.45	0.547679	2891.72	2975	2835.44	2975.85	0.952817	3182.5	8269.65	3126.22	8269.65	0.378035	1435.14	405.45	1355.41	405.45	3.34298	30380.5	11926.4	30300.1	11926.4	2.54059	1490.75	453.9	1409.68	453.9	3.10571
82.41	-4.25	98.49	9.35	89.11	-11.05	68.34	21.25	81.74	17.85	30.15	9.35	7544.87	8179.55	7489.93	8179.55	0.91569	4706.75	3626.1	4650.47	3626.95	1.2822	676.7	1371.9	620.42	1371.9	0.452234	5334.54	6227.1	5254.81	6227.1	0.843862	1949.03	535.5	1868.63	535.5	3.48951	22534.1	6766	22453	6766	3.31851
81.07	-17	38.86	22.1	80.4	15.3	132.66	22.1	91.12	42.5	100.5	5.1	22912	14485.7	22857.1	14485.7	1.57791	1727.26	3442.5	1670.98	3443.35	0.485277	20066.5	9940.75	20010.2	9940.75	2.01295	39164.2	9322.8	39084.5	9322.8	4.19235	5588.47	3564.05	5508.07	3564.05	1.54545	3477.3	1284.35	3396.23	1284.35	2.64432
46.23	15.3	111.89	8.5	68.34	11.05	61.64	14.45	126.63	-40.8	60.97	10.2	5436.38	6448.95	5381.44	6448.95	0.834468	4106.43	6334.2	4050.15	6335.05	0.639324	466.99	1294.55	410.71	1294.55	0.317261	16480	4635.05	16400.3	4635.05	3.53832	7571.67	5524.15	7491.27	5524.15	1.35609	8220.23	2398.7	8139.16	2398.7	3.39315
30.15	18.7	62.98	5.95	64.99	14.45	98.49	-3.4	71.69	-17	141.37	4.25	5348.61	6012.05	5293.67	6012.05	0.88051	9865.75	7324.45	9809.47	7325.3	1.33912	12801	7635.55	12744.7	7635.55	1.66913	26022.1	3655	25942.4	3655	7.09778	1768.13	980.9	1687.73	980.9	1.72059	19830.7	5617.65	19749.6	5617.65	3.51564
66.33	-2.55	74.37	17.85	64.99	-5.95	55.61	11.9	51.59	-14.45	113.23	-28.9	582.9	1013.2	527.96	1013.2	0.521082	1914.19	3296.3	1857.91	3297.15	0.56349	1362.78	1382.1	1306.5	1382.1	0.945301	333.66	318.75	253.93	318.75	0.796643	4961.35	4285.7	4880.95	4285.7	1.13889	245.22	400.35	164.15	400.35	0.410016
34.84	-2.55	56.28	25.5	51.59	9.35	135.34	31.45	60.97	-34	46.9	-3.4	2621.04	6783	2566.1	6783	0.378313	660.62	829.6	604.34	830.45	0.727726	6486.94	10053.8	6430.66	10053.8	0.639625	17842.8	5194.35	17763.1	5194.35	3.41969	5597.18	4237.25	5516.78	4237.25	1.30197	14274.4	6047.75	14193.3	6047.75	2.34688
28.14	28.05	97.15	5.95	74.37	6.8	69.01	16.15	62.98	-20.4	142.04	10.2	7938.83	7665.3	7883.89	7665.3	1.02852	116.58	132.6	60.3	133.45	0.451855	12205.4	8941.15	12149.1	8941.15	1.35879	6831.32	2024.7	6751.59	2024.7	3.33461	18923.5	3326.9	18843.1	3326.9	5.66386	17024	6330.8	16942.9	6330.8	2.67627
34.84	2.55	34.17	0.85	54.94	20.4	62.98	7.65	54.94	11.05	95.81	12.75	19809.9	12131.2	19755	12131.2	1.62844	6905.69	5488.45	6849.41	5489.3	1.24777	25139.7	11792.9	25083.4	11792.9	2.12699	11910.6	4774.45	11830.9	4774.45	2.47795	61017.6	12337.8	60937.2	12337.8	4.93907	8074.84	3820.75	7993.77	3820.75	2.0922
40.2	-22.1	105.86	-6.8	62.98	18.7	70.35	1.7	201	3.4	93.8	0.85	41657.9	11006.7	41603	11006.7	3.77979	4446.79	5983.15	4390.51	5984	0.733708	6950.58	3789.3	6894.3	3789.3	1.81941	7208.53	5273.4	7128.8	5273.4	1.35184	41167.5	8137.9	41087.1	8137.9	5.04886	22231.9	9067.8	22150.8	9067.8	2.4428
72.36	15.3	10.72	-8.5	54.94	25.5	58.96	9.35	71.69	8.5	59.63	-5.95	37815.5	18328.6	37760.6	18328.6	2.0602	19590.1	12468.7	19533.8	12469.6	1.56652	724.94	1448.4	668.66	1448.4	0.461654	12606.1	8120.9	12526.4	8120.9	1.54249	330.31	776.05	249.91	776.05	0.322028	10689.9	4984.4	10608.8	4984.4	2.12841
81.74	-1.7	48.91	7.65	57.62	-4.25	230.48	-7.65	68.34	-14.45	73.7	8.5	4065.56	6414.1	4010.62	6414.1	0.625282	15668	14815.5	15611.7	14816.4	1.05368	282.74	444.55	226.46	444.55	0.509414	559.45	1737.4	479.72	1737.4	0.276114	174.2	172.55	93.8	172.55	0.543611	9660.73	4009.45	9579.66	4009.45	2.38927
58.29	-15.3	64.99	-13.6	22.78	-14.45	111.22	8.5	108.54	-34.85	50.25	-22.1	17986.8	11598.2	17931.9	11598.2	1.54609	3366.08	3699.2	3309.8	3700.05	0.894528	456.27	741.2	399.99	741.2	0.539652	13087.1	2873.85	13007.4	2873.85	4.52611	18733.9	7773.25	18653.5	7773.25	2.3997	410.04	436.9	328.97	436.9	0.752964
48.24	9.35	38.86	-28.9	0	-28.05	57.62	-22.95	93.13	6.8	91.12	2.55	16761.4	11868.6	16706.5	11868.6	1.40762	1082.72	2541.5	1026.44	2542.35	0.403737	16076.7	12989.7	16020.4	12989.7	1.23332	9658.05	3755.3	9578.32	3755.3	2.55061	4519.82	2134.35	4439.42	2134.35	2.07999	14894.1	4404.7	14813	4404.7	3.36301
38.86	-4.25	35.51	-29.75	54.27	-5.95	57.62	20.4	64.99	5.95	56.95	17.85	4623	5253	4568.06	5253	0.86961	13993.6	11194.5	13937.3	11195.4	1.24492	6968	8483	6911.72	8483	0.814773	67213.7	13543.1	67134	13543.1	4.95706	29634.1	8947.1	29553.7	8947.1	3.30316	33039	12955.7	32957.9	12955.7	2.54389
20.1	-11.9	40.2	6.8	8.04	-6.8	221.1	-3.4	58.96	10.2	91.12	28.9	28864.9	28700.2	28810	28700.2	1.00382	3220.69	3558.95	3164.41	3559.8	0.888929	14183.2	5451.9	14126.9	5451.9	2.59119	9596.41	4899.4	9516.68	4899.4	1.94242	5775.4	1141.55	5695	1141.55	4.98883	8212.19	4856.05	8131.12	4856.05	1.67443
133.33	22.1	85.09	5.95	22.11	-13.6	117.25	15.3	179.56	-0.85	74.37	4.25	10718.7	12914.9	10663.8	12914.9	0.825694	39861	19821.2	39804.7	19822	2.0081	8912.34	6886.7	8856.06	6886.7	1.28597	18640.7	6673.35	18561	6673.35	2.78136	3553.01	2816.9	3472.61	2816.9	1.23278	223.78	138.55	142.71	138.55	1.03003
39.53	2.55	281.4	13.6	33.5	-1.7	52.26	19.55	59.63	4.25	85.76	-0.85	11028.9	8874	10974	8874	1.23664	1921.56	3558.95	1865.28	3559.8	0.523984	450.91	861.05	394.63	861.05	0.458313	1156.42	528.7	1076.69	528.7	2.03649	3703.09	2587.4	3622.69	2587.4	1.40013	449.57	466.65	368.5	466.65	0.789671
101.84	26.35	51.59	-15.3	87.1	-25.5	88.44	2.55	64.99	5.1	60.3	13.6	812.04	1453.5	757.1	1453.5	0.520881	1254.91	744.6	1198.63	745.45	1.60793	2816.01	4266.15	2759.73	4266.15	0.64689	4614.29	1423.75	4534.56	1423.75	3.18494	13501.2	2207.45	13420.8	2207.45	6.07978	179.56	185.3	98.49	185.3	0.531516
67	24.65	71.02	-5.95	45.56	14.45	99.83	-8.5	148.74	-25.5	60.97	17	4099.06	5447.65	4044.12	5447.65	0.74236	1307.84	2942.7	1251.56	2943.55	0.425187	28204.3	18110.1	28148	18110.1	1.55427	13026.1	4098.7	12946.4	4098.7	3.15865	48763.9	5582.8	48683.5	5582.8	8.72027	11575.6	3976.3	11494.5	3976.3	2.89076
107.87	26.35	43.55	-2.55	85.09	22.1	67.67	21.25	48.24	-17	71.02	-10.2	2828.07	4478.65	2773.13	4478.65	0.619189	1229.45	1295.4	1173.17	1296.25	0.905049	2100.45	1979.65	2044.17	1979.65	1.03259	2347.01	807.5	2267.28	807.5	2.80778	21792.4	10666.7	21712	10666.7	2.03549	4558.68	1815.6	4477.61	1815.6	2.46619
95.81	15.3	34.84	19.55	52.93	11.9	71.69	-11.05	61.64	2.55	81.07	6.8	871	848.3	816.06	848.3	0.961995	24844.3	16352.3	24788	16353.1	1.51579	-87.1	119	-143.38	119	-1.20487	30181.5	14254.5	30101.8	14254.5	2.11174	288.77	208.25	208.37	208.25	1.00058	17546.6	7485.1	17465.5	7485.1	2.33337
24.79	-18.7	34.17	6.8	85.09	7.65	87.1	-11.05	61.64	-0.85	62.31	-27.2	7115.4	4697.95	7060.46	4697.95	1.50288	624.44	880.6	568.16	881.45	0.644574	6271.87	4371.55	6215.59	4371.55	1.42183	9440.97	4986.1	9361.24	4986.1	1.87747	28121.2	11809.9	28040.8	11809.9	2.37435	690.1	1088.85	609.03	1088.85	0.559333
34.17	-11.05	10.72	-22.95	32.16	20.4	50.25	-24.65	38.86	10.2	92.46	-0.85	44255.5	18475.6	44200.6	18475.6	2.39237	14340	9586.3	14283.7	9587.15	1.48988	381.23	738.65	324.95	738.65	0.439924	31295.7	9789.45	31216	9789.45	3.18874	28155.4	6369.05	28075	6369.05	4.40804	1320.57	885.7	1239.5	885.7	1.39946
38.19	-2.55	48.24	-2.55	71.02	-24.65	52.93	22.95	103.18	-5.1	464.98	0.85	3750.66	5209.65	3695.72	5209.65	0.709399	194.97	201.45	138.69	202.3	0.685566	6337.53	13011	6281.25	13011	0.482765	3017.68	1078.65	2937.95	1078.65	2.72373	54797.3	10321.5	54716.9	10321.5	5.30125	466.99	175.1	385.92	175.1	2.204
38.86	-11.9	75.04	7.65	34.17	-7.65	112.56	0.85	101.84	-5.95	174.87	14.45	16205.3	7578.6	16150.4	7578.6	2.13105	2609.65	3223.2	2553.37	3224.05	0.791976	9046.34	7162.95	8990.06	7162.95	1.25508	3487.35	1931.2	3407.62	1931.2	1.76451	23721.4	6546.7	23641	6546.7	3.61113	4795.19	1928.65	4714.12	1928.65	2.44426
4.69	-28.05	89.78	-11.9	57.62	11.05	87.77	-12.75	125.96	-12.75	102.51	-5.95	42519.5	14809.6	42464.6	14809.6	2.86737	7473.85	6472.75	7417.57	6473.6	1.14582	26008.1	17454.8	25951.8	17454.8	1.4868	9347.84	5834.4	9268.11	5834.4	1.58853	126.63	175.95	46.23	175.95	0.262745	35856.4	12871.6	35775.3	12871.6	2.7794
55.61	16.15	60.97	13.6	109.21	11.9	40.2	21.25	65.66	6.8	77.72	-1.7	17673.9	14714.4	17619	14714.4	1.1974	604.34	4245.75	548.06	4246.6	0.129059	337.68	519.35	281.4	519.35	0.541831	6866.16	4369	6786.43	4369	1.55331	2844.82	1051.45	2764.42	1051.45	2.62915	48581	12631.9	48499.9	12631.9	3.83948
35.51	22.95	14.07	4.25	79.73	1.7	77.72	8.5	78.39	15.3	82.41	-12.75	4742.93	6219.45	4687.99	6219.45	0.753763	5384.79	5816.55	5328.51	5817.4	0.915961	11753.1	6154	11696.8	6154	1.90069	1358.76	558.45	1279.03	558.45	2.29032	4175.44	982.6	4095.04	982.6	4.16756	546.05	178.5	464.98	178.5	2.60493
67	-12.75	76.38	25.5	12.06	5.1	99.16	-25.5	89.11	45.9	287.43	-17	2006.65	3171.35	1951.71	3171.35	0.615419	1092.1	2227.85	1035.82	2228.7	0.464764	2621.71	5189.25	2565.43	5189.25	0.494374	67592.3	8213.55	67512.6	8213.55	8.21966	10961.9	4675.85	10881.5	4675.85	2.32717	12933	5720.5	12851.9	5720.5	2.24664
48.91	-11.05	62.98	8.5	46.9	12.75	105.86	21.25	56.28	-27.2	77.05	-2.55	12833.2	10006.2	12778.3	10006.2	1.27703	4873.58	6481.25	4817.3	6482.1	0.74317	1934.29	4015.4	1878.01	4015.4	0.467702	4456.17	2515.15	4376.44	2515.15	1.74003	1725.92	1092.25	1645.52	1092.25	1.50654	11859.7	4590	11778.6	4590	2.56615
31.49	15.3	54.94	-27.2	30.82	30.6	115.91	24.65	44.89	-16.15	59.63	13.6	8119.06	11014.3	8064.12	11014.3	0.73215	11365.2	9311.75	11308.9	9312.6	1.21437	9543.48	5335.45	9487.2	5335.45	1.77814	280.06	202.3	200.33	202.3	0.990262	7717.06	1366.8	7636.66	1366.8	5.58725	10480.8	5158.65	10399.7	5158.65	2.01598
50.25	17.85	99.16	-25.5	26.13	18.7	67.67	-6.8	56.95	9.35	72.36	22.1	1510.85	528.7	1455.91	528.7	2.75375	5288.31	11102.7	5232.03	11103.6	0.471203	716.23	2529.6	659.95	2529.6	0.260891	21309.3	6325.7	21229.6	6325.7	3.35608	2728.24	1615.85	2647.84	1615.85	1.63867	2265.27	2170.9	2184.2	2170.9	1.00613
42.88	4.25	62.31	-2.55	4.02	-11.05	23.45	1.7	133.33	28.05	88.44	2.55	5019.64	3820.75	4964.7	3820.75	1.2994	13595	16789.2	13538.7	16790	0.806354	1999.28	4584.9	1943	4584.9	0.423782	5667.53	4119.95	5587.8	4119.95	1.35628	27220.8	10044.5	27140.4	10044.5	2.70202	3180.49	1517.25	3099.42	1517.25	2.04279
58.29	-11.9	60.3	-6.8	42.88	-1.7	115.24	-5.95	67	-6.8	51.59	20.4	12533.7	8618.15	12478.8	8618.15	1.44796	23289.2	22093.2	23232.9	22094	1.05155	1906.15	3096.55	1849.87	3096.55	0.597397	14421.1	6830.6	14341.4	6830.6	2.09958	8261.77	3617.6	8181.37	3617.6	2.26155	146.06	192.95	64.99	192.95	0.336823
94.47	27.2	52.93	-26.35	45.56	0.85	118.59	-22.1	55.61	23.8	150.08	-0.85	1111.53	345.95	1056.59	345.95	3.05417	3342.63	5279.35	3286.35	5280.2	0.622391	18002.2	12512	17945.9	12512	1.4343	2056.23	1201.9	1976.5	1201.9	1.64448	9228.58	4816.95	9148.18	4816.95	1.89916	456.27	318.75	375.2	318.75	1.1771
74.37	3.4	31.49	-4.25	27.47	32.3	23.45	0.85	65.66	-17.85	91.12	-11.9	9535.44	5488.45	9480.5	5488.45	1.72735	4462.87	12363.2	4406.59	12364.1	0.356403	316.91	723.35	260.63	723.35	0.36031	6236.36	2768.45	6156.63	2768.45	2.22385	17920.5	7696.75	17840.1	7696.75	2.31787	15623.7	10791.6	15542.6	10791.6	1.44025
81.07	18.7	50.92	-8.5	18.76	2.55	120.6	-4.25	51.59	20.4	39.53	8.5	6509.72	6402.2	6454.78	6402.2	1.00821	5518.79	1945.65	5462.51	1946.5	2.80632	24202.4	18281.8	24146.1	18281.8	1.32077	25896.8	9151.1	25817.1	9151.1	2.8212	28730.3	7065.2	28649.9	7065.2	4.05507	18690.3	3457.8	18609.2	3457.8	5.38181
67.67	4.25	51.59	0	51.59	-0.85	57.62	-8.5	121.94	-16.15	118.59	8.5	6066.85	3639.7	6011.91	3639.7	1.65176	2571.46	4992.05	2515.18	4992.9	0.503751	256.61	361.25	200.33	361.25	0.554547	6038.04	1608.2	5958.31	1608.2	3.70496	16777.5	4906.2	16697.1	4906.2	3.40327	38797.7	7900.75	38716.6	7900.75	4.90037
24.79	-5.1	46.9	-22.95	60.3	1.7	134	1.7	77.05	42.5	123.95	-19.55	4476.27	2608.65	4421.33	2608.65	1.69487	125.29	181.9	69.01	182.75	0.37762	6234.35	4272.1	6178.07	4272.1	1.44614	3956.35	2663.05	3876.62	2663.05	1.45571	1806.32	2389.35	1725.92	2389.35	0.722339	259.96	531.25	178.89	531.25	0.336734
57.62	5.95	5.36	-6.8	62.31	-25.5	59.63	-3.4	44.22	5.95	48.91	-14.45	339.02	703.8	284.08	703.8	0.403637	6743.55	4664.8	6687.27	4665.65	1.4333	213.06	721.65	156.78	721.65	0.217252	5540.9	2875.55	5461.17	2875.55	1.89917	19505	6046.05	19424.6	6046.05	3.21278	17552.7	9373.8	17471.6	9373.8	1.86388
59.63	-31.45	137.35	7.65	67.67	-5.95	64.32	11.05	111.89	11.9	89.11	-2.55	1106.17	924.8	1051.23	924.8	1.13671	19385.1	17035.7	19328.8	17036.5	1.13455	9068.45	8942.85	9012.17	8942.85	1.00775	619.08	351.05	539.35	351.05	1.53639	104.52	141.95	24.12	141.95	0.169919	2349.69	682.55	2268.62	682.55	3.32374
65.66	-11.9	57.62	21.25	59.63	-16.15	112.56	22.95	83.08	13.6	79.73	-14.45	19675.9	11979.1	19621	11979.1	1.63793	23791	15393.5	23734.7	15394.4	1.54178	8465.45	8993.85	8409.17	8993.85	0.934991	204.35	122.4	124.62	122.4	1.01814	32582.8	10275.7	32502.4	10275.7	3.16304	54229.8	12275.7	54148.7	12275.7	4.41105
12.73	-20.4	61.64	17	27.47	-15.3	29.48	-11.9	176.88	4.25	89.78	-0.85	59846.4	39809.8	59791.5	39809.8	1.50193	2144.67	1977.95	2088.39	1978.8	1.05538	9073.14	10815.4	9016.86	10815.4	0.833706	11991.7	9685.75	11912	9685.75	1.22984	14218.7	4567.9	14138.3	4567.9	3.09514	11881.8	3277.6	11800.7	3277.6	3.60042
36.85	0.85	14.07	-16.15	38.19	-6.8	84.42	6.8	83.08	6.8	115.24	-7.65	21376.3	27305.4	21321.4	27305.4	0.780848	785.24	980.05	728.96	980.9	0.743154	1005.67	1905.7	949.39	1905.7	0.498184	10763.5	3921.9	10683.8	3921.9	2.72413	2361.75	978.35	2281.35	978.35	2.33183	15608.3	5682.25	15527.2	5682.25	2.73258
32.16	4.25	12.73	17	97.82	4.25	71.02	-4.25	76.38	-25.5	68.34	5.95	16523.5	11034.7	16468.6	11034.7	1.49243	305.52	618.8	249.24	619.65	0.402227	21485.6	17203.2	21429.3	17203.2	1.24566	39142.1	8294.3	39062.4	8294.3	4.70954	15109.8	4401.3	15029.4	4401.3	3.41476	14438.5	4182.85	14357.4	4182.85	3.43245
25.46	-13.6	40.2	-34	53.6	-6.8	74.37	24.65	106.53	7.65	54.27	-12.75	11641.9	9012.55	11587	9012.55	1.28565	7377.37	6550.95	7321.09	6551.8	1.11742	26991	14213.7	26934.7	14213.7	1.89498	4491.01	1479.85	4411.28	1479.85	2.9809	11179.6	4432.75	11099.2	4432.75	2.50391	15295.4	4271.25	15214.3	4271.25	3.56203
29.48	6.8	39.53	-6.8	62.98	-11.05	77.05	20.4	75.04	8.5	75.71	3.4	2137.97	3687.3	2083.03	3687.3	0.56492	456.27	1048.05	399.99	1048.9	0.381342	10746.1	8126.85	10689.8	8126.85	1.31537	1149.72	586.5	1069.99	586.5	1.82436	11492.5	4116.55	11412.1	4116.55	2.77225	8058.76	3675.4	7977.69	3675.4	2.17056
48.91	-23.8	32.16	-9.35	82.41	-14.45	60.97	18.7	52.93	-21.25	117.92	-9.35	13553.4	8938.6	13498.5	8938.6	1.51013	474.36	482.8	418.08	483.65	0.864427	2967.43	4612.1	2911.15	4612.1	0.631198	31747.3	15036.5	31667.6	15036.5	2.10605	4045.46	1551.25	3965.06	1551.25	2.55604	397.98	209.95	316.91	209.95	1.50945
73.03	7.65	52.93	16.15	32.16	4.25	46.9	11.9	79.06	-29.75	104.52	4.25	27839.8	14081.1	27784.9	14081.1	1.9732	24388	11883	24331.7	11883.9	2.04746	16349.3	16517.2	16293	16517.2	0.986427	464.31	527	384.58	527	0.729753	41812.7	14516.3	41732.3	14516.3	2.87486	26161.5	6584.1	26080.4	6584.1	3.96112
33.5	-3.4	76.38	-8.5	139.36	2.55	91.79	-11.9	143.38	10.2	30.15	7.65	52.93	174.25	-2.01	174.25	-0.0115352	9049.69	9236.95	8993.41	9237.8	0.973545	2194.25	1856.4	2137.97	1856.4	1.15168	3396.23	1360	3316.5	1360	2.4386	28280	10238.2	28199.6	10238.2	2.75435	507.19	131.75	426.12	131.75	3.23431
78.39	-1.7	60.97	21.25	175.54	-28.9	83.75	-44.2	230.48	38.25	119.93	-18.7	2881	8488.1	2826.06	8488.1	0.332944	159.46	129.2	103.18	130.05	0.793387	5382.78	4345.2	5326.5	4345.2	1.22584	5028.35	4137.8	4948.62	4137.8	1.19595	1921.56	1163.65	1841.16	1163.65	1.58223	18278.3	6443.85	18197.2	6443.85	2.82397
60.3	20.4	44.22	14.45	24.12	10.2	152.76	31.45	91.12	-5.1	89.78	-6.8	19837.4	13406.2	19782.5	13406.2	1.47562	1853.89	2893.4	1797.61	2894.25	0.621097	2946.66	5731.55	2890.38	5731.55	0.504293	10153.2	2409.75	10073.5	2409.75	4.1803	12173.9	6869.7	12093.5	6869.7	1.76041	19509.7	11584.7	19428.6	11584.7	1.67709
38.19	5.1	36.18	10.2	58.29	16.15	69.68	0	88.44	-4.25	134	-5.1	4419.32	6185.45	4364.38	6185.45	0.705588	274.03	291.55	217.75	292.4	0.744699	18432.4	15476	18376.1	15476	1.18739	690.1	332.35	610.37	332.35	1.83653	13558.8	4952.95	13478.4	4952.95	2.72129	270.01	273.7	188.94	273.7	0.690318
45.56	-8.5	63.65	-34.85	77.72	-8.5	89.11	-20.4	35.51	15.3	101.84	-20.4	21716.7	11372.2	21661.8	11372.2	1.9048	2364.43	5704.35	2308.15	5705.2	0.40457	984.9	292.4	928.62	292.4	3.17585	15955.4	4926.6	15875.7	4926.6	3.22244	4712.11	2219.35	4631.71	2219.35	2.08697	32326.2	5058.35	32245.1	5058.35	6.37463
50.92	22.95	44.22	-23.8	32.16	-4.25	70.35	18.7	62.98	12.75	56.28	28.9	12212.8	12661.6	12157.9	12661.6	0.960215	12631.5	8741.4	12575.2	8742.25	1.43844	501.16	833.85	444.88	833.85	0.533525	17956.7	7765.6	17877	7765.6	2.30207	2516.52	1765.45	2436.12	1765.45	1.37989	38364.2	7609.2	38283.1	7609.2	5.03116
49.58	-10.2	20.77	-22.95	18.76	12.75	52.93	1.7	113.23	-18.7	95.81	-5.95	32946.6	21301	32891.7	21301	1.54414	19176.1	14728.8	19119.8	14729.6	1.29805	2747	3312.45	2690.72	3312.45	0.812305	27422.4	6916.45	27342.7	6916.45	3.95328	14737.3	4267.85	14656.9	4267.85	3.43426	5268.21	1951.6	5187.14	1951.6	2.65789
46.9	4.25	77.72	-2.55	42.88	-15.3	74.37	26.35	106.53	-17.85	152.76	-5.95	5311.76	4909.6	5256.82	4909.6	1.07072	26544.7	16021.7	26488.4	16022.6	1.6532	9804.11	8551	9747.83	8551	1.13996	20641.4	10131.2	20561.7	10131.2	2.02954	5312.43	2688.55	5232.03	2688.55	1.94604	33087.3	13706.2	33006.2	13706.2	2.40812
55.61	-22.1	49.58	-11.9	57.62	20.4	129.31	10.2	73.03	-22.95	93.8	-5.1	661.29	1163.65	606.35	1163.65	0.521076	32034	14737.3	31977.7	14738.1	2.16972	1666.29	1736.55	1610.01	1736.55	0.927131	29715.8	13411.3	29636.1	13411.3	2.20978	26787.9	5088.95	26707.5	5088.95	5.24814	219.09	147.05	138.02	147.05	0.938592
41.54	8.5	88.44	-10.2	46.23	11.9	71.69	-17.85	81.07	17.85	73.03	0.85	1153.74	2216.8	1098.8	2216.8	0.495669	30023.4	13952.8	29967.1	13953.6	2.14762	6084.27	9232.7	6027.99	9232.7	0.652896	10427.2	5474	10347.5	5474	1.89029	18555.7	6541.6	18475.3	6541.6	2.82428	5057.16	2172.6	4976.09	2172.6	2.29038
6.7	-23.8	77.05	3.4	7.37	-13.6	83.08	-10.2	101.84	5.95	81.07	-27.2	5257.49	6048.6	5202.55	6048.6	0.860125	23990	10661.6	23933.7	10662.5	2.24467	2049.53	1609.9	1993.25	1609.9	1.23812	56549.3	11231.1	56469.6	11231.1	5.02796	44559	10699.8	44478.6	10699.8	4.15696	29266.9	10354.7	29185.8	10354.7	2.81861
44.22	-20.4	89.78	-18.7	50.92	-7.65	123.28	-23.8	106.53	-10.2	136.68	-17.85	5416.95	5712.85	5362.01	5712.85	0.938588	540.69	355.3	484.41	356.15	1.36013	373.86	231.2	317.58	231.2	1.37362	6695.98	5461.25	6616.25	5461.25	1.21149	5380.1	2421.65	5299.7	2421.65	2.18847	4122.51	2222.75	4041.44	2222.75	1.81822
14.74	-5.1	64.99	28.05	53.6	-11.9	63.65	11.9	60.97	-11.05	75.71	1.7	9546.16	6353.75	9491.22	6353.75	1.4938	14969.8	6865.45	14913.5	6866.3	2.17199	199.66	238	143.38	238	0.602437	23257.7	7615.15	23178	7615.15	3.04367	395.3	244.8	314.9	244.8	1.28636	11517.3	2280.55	11436.2	2280.55	5.01468
60.3	-27.2	30.15	-1.7	64.99	-2.55	101.84	-16.15	48.91	12.75	77.72	-11.05	207.7	115.6	152.76	115.6	1.32145	10693.9	7689.95	10637.6	7690.8	1.38316	3636.09	4952.95	3579.81	4952.95	0.722763	10850	4261.05	10770.3	4261.05	2.52761	29959.7	7667	29879.3	7667	3.89713	6286.61	2476.05	6205.54	2476.05	2.50623
61.64	-4.25	47.57	17	94.47	-8.5	69.01	-5.1	93.13	6.8	95.81	-27.2	1629.44	2330.7	1574.5	2330.7	0.675548	2958.05	2483.7	2901.77	2484.55	1.16793	39161.5	31078.6	39105.2	31078.6	1.25827	120.6	181.9	40.87	181.9	0.224684	4970.06	2941	4889.66	2941	1.66258	6821.94	3774.85	6740.87	3774.85	1.78573
97.82	-5.1	11.39	7.65	107.87	-15.3	91.79	8.5	162.81	-9.35	215.07	2.55	114.57	112.2	59.63	112.2	0.531462	3765.4	5406.85	3709.12	5407.7	0.685896	917.9	2167.5	861.62	2167.5	0.397518	10835.9	3858.15	10756.2	3858.15	2.78791	7840.34	2691.1	7759.94	2691.1	2.88356	7004.85	3019.2	6923.78	3019.2	2.29325
49.58	-11.05	91.79	8.5	75.04	6.8	71.69	20.4	83.75	-40.8	216.41	-2.55	29878	26197.9	29823.1	26197.9	1.13838	34909.7	26679	34853.4	26679.8	1.30636	3283	4590.85	3226.72	4590.85	0.702859	299.49	1030.2	219.76	1030.2	0.213318	24942.8	10345.4	24862.4	10345.4	2.40323	4436.74	1308.15	4355.67	1308.15	3.32964
77.72	-18.7	56.28	-15.3	36.18	-0.85	56.28	-14.45	113.9	-16.15	171.52	2.55	7603.16	7226.7	7548.22	7226.7	1.04449	28014	14145.7	27957.7	14146.6	1.97629	8856.06	12685.4	8799.78	12685.4	0.693694	28408.7	7349.1	28329	7349.1	3.85475	11085.2	4911.3	11004.8	4911.3	2.24071	50802.8	11247.2	50721.7	11247.2	4.50972
35.51	13.6	8.04	0.85	54.94	-12.75	81.07	2.55	99.83	-28.9	223.78	-13.6	14641.5	6523.75	14586.6	6523.75	2.23592	340.36	210.8	284.08	211.65	1.34222	4294.03	6387.75	4237.75	6387.75	0.663418	290.78	184.45	211.05	184.45	1.14421	17321.5	7536.1	17241.1	7536.1	2.2878	14317.2	3829.25	14236.1	3829.25	3.71773
73.7	5.95	34.17	17	64.32	-26.35	118.59	7.65	87.77	14.45	65.66	-23.8	1516.21	3502	1461.27	3502	0.417267	18436.4	6958.95	18380.1	6959.8	2.6409	9353.87	13164	9297.59	13164	0.706289	15438.8	6121.7	15359.1	6121.7	2.50896	1079.37	563.55	998.97	563.55	1.77264	11392	3829.25	11310.9	3829.25	2.95382
29.48	-10.2	43.55	-4.25	89.78	5.95	110.55	0.85	32.83	-5.95	74.37	-7.65	1744.01	2714.9	1689.07	2714.9	0.622148	5007.58	5643.15	4951.3	5644	0.877268	7254.09	8567.15	7197.81	8567.15	0.840164	28418.7	6383.5	28339	6383.5	4.43941	9995.73	6344.4	9915.33	6344.4	1.56285	43033.4	6014.6	42952.3	6014.6	7.14134
83.08	9.35	36.18	-10.2	54.27	-10.2	85.09	15.3	101.84	15.3	134.67	7.65	21469.5	15453	21414.6	15453	1.38579	5520.13	14059.9	5463.85	14060.8	0.388589	5295.01	2849.2	5238.73	2849.2	1.83867	13429.5	3846.25	13349.8	3846.25	3.47085	24821.5	9104.35	24741.1	9104.35	2.7175	4647.79	3216.4	4566.72	3216.4	1.41982
38.19	25.5	105.86	-7.65	31.49	1.7	132.66	-17	71.69	-8.5	205.69	5.1	1394.94	3933.8	1340	3933.8	0.340638	1692.42	3487.55	1636.14	3488.4	0.469023	176.21	204.85	119.93	204.85	0.585453	10289.9	4159.9	10210.2	4159.9	2.45443	3631.4	4133.55	3551	4133.55	0.859068	20719.1	9015.95	20638	9015.95	2.28906
42.21	-9.35	22.11	5.95	48.24	-6.8	111.89	20.4	54.27	2.55	41.54	18.7	5387.47	4565.35	5332.53	4565.35	1.16804	3025.05	3562.35	2968.77	3563.2	0.833175	724.94	1410.15	668.66	1410.15	0.474177	15988.9	2248.25	15909.2	2248.25	7.07625	19373.7	7153.6	19293.3	7153.6	2.69701	16028.4	7398.4	15947.3	7398.4	2.15551
42.88	17	6.7	-17	58.96	-12.75	171.52	39.95	117.92	6.8	115.24	-24.65	942.69	781.15	887.75	781.15	1.13647	1167.81	1653.25	1111.53	1654.1	0.671985	724.94	915.45	668.66	915.45	0.730417	12286.5	3475.65	12206.8	3475.65	3.51208	15093.8	5316.75	15013.4	5316.75	2.82379	1445.86	1870.85	1364.79	1870.85	0.729503
58.96	-31.45	48.24	-2.55	44.22	-7.65	46.23	4.25	128.64	13.6	75.04	-19.55	3709.12	1580.15	3654.18	1580.15	2.31255	15497.1	9246.3	15440.8	9247.15	1.66979	77.72	140.25	21.44	140.25	0.15287	19177.4	9420.55	19097.7	9420.55	2.02724	10326.7	4334.15	10246.3	4334.15	2.36409	201	99.45	119.93	99.45	1.20593
44.22	2.55	127.97	9.35	26.8	28.05	125.29	-5.1	111.89	-34	109.21	29.75	10285.2	4933.4	10230.3	4933.4	2.07367	3221.36	4314.6	3165.08	4315.45	0.73343	332.99	531.25	276.71	531.25	0.520866	5264.19	2453.95	5184.46	2453.95	2.1127	67759.1	21620.6	67678.7	21620.6	3.13029	29049.2	13957.9	28968.1	13957.9	2.07539
75.71	7.65	142.04	-22.1	78.39	34	41.54	24.65	80.4	5.1	52.26	-11.05	4074.27	2753.15	4019.33	2753.15	1.4599	205.69	427.55	149.41	428.4	0.348763	1108.85	851.7	1052.57	851.7	1.23585	1672.99	862.75	1593.26	862.75	1.84672	8902.96	4318	8822.56	4318	2.04321	18825.7	8194.85	18744.6	8194.85	2.28737
119.93	4.25	54.94	-24.65	67	-5.1	71.69	8.5	114.57	12.75	35.51	36.55	3578.47	4385.15	3523.53	4385.15	0.803514	41729.6	30243.9	41673.3	30244.8	1.37787	6701.34	10959.1	6645.06	10959.1	0.606351	31137.6	9072.05	31057.9	9072.05	3.42347	9624.55	3825	9544.15	3825	2.4952	168.17	194.65	87.1	194.65	0.44747
48.91	-29.75	13.4	-17.85	124.62	12.75	97.82	11.05	144.72	8.5	156.78	-26.35	194.3	342.55	139.36	342.55	0.406831	3666.91	1575.05	3610.63	1575.9	2.29115	2018.71	2059.55	1962.43	2059.55	0.952844	1405.66	442	1325.93	442	2.99984	19848.1	7655.1	19767.7	7655.1	2.58229	290.11	620.5	209.04	620.5	0.33689
64.99	-8.5	103.85	10.2	108.54	17.85	103.85	22.95	129.31	26.35	89.78	-9.35	3331.24	5574.3	3276.3	5574.3	0.587751	12741.4	11256.6	12685.1	11257.5	1.12682	306.86	357.85	250.58	357.85	0.700238	72933.5	11157.1	72853.8	11157.1	6.52981	36271.8	8872.3	36191.4	8872.3	4.07915	25183.3	8457.5	25102.2	8457.5	2.96804
56.95	-13.6	38.19	0	69.01	3.4	138.02	-29.75	70.35	29.75	54.94	2.55	5395.51	4163.3	5340.57	4163.3	1.28277	88.44	172.55	32.16	173.4	0.185467	12033.2	11504.8	11976.9	11504.8	1.04104	5538.22	2097.8	5458.49	2097.8	2.60201	635.16	427.55	554.76	427.55	1.29753	475.03	591.6	393.96	591.6	0.665923
79.73	-11.05	47.57	-5.95	136.68	-3.4	103.18	-27.2	60.97	-5.95	111.89	-5.95	15442.2	8297.7	15387.3	8297.7	1.8544	21190.8	14733.1	21134.5	14734	1.43441	36172	23960.7	36115.7	23960.7	1.50729	14985.2	3245.3	14905.5	3245.3	4.59294	37981	9329.6	37900.6	9329.6	4.0624	36052	7920.3	35970.9	7920.3	4.54161
24.79	1.7	44.89	13.6	60.3	-22.1	144.05	-0.85	43.55	-1.7	73.03	15.3	4972.74	10868.1	4917.8	10868.1	0.452499	8074.84	4965.7	8018.56	4966.55	1.61451	107.87	242.25	51.59	242.25	0.212962	116.58	113.9	36.85	113.9	0.323529	17132.6	5609.15	17052.2	5609.15	3.04007	4496.37	2424.2	4415.3	2424.2	1.82134
51.59	-6.8	64.32	-11.05	152.76	-22.1	73.03	14.45	44.22	-17.85	59.63	6.8	26020.8	9905.9	25965.9	9905.9	2.62125	51099.6	15933.2	51043.3	15934.1	3.20341	906.51	1592.05	850.23	1592.05	0.534047	22429.6	8335.1	22349.9	8335.1	2.68142	12756.8	3575.1	12676.4	3575.1	3.54575	17789.8	8861.25	17708.7	8861.25	1.99845
136.68	5.95	40.2	-3.4	66.33	-12.75	87.77	-0.85	119.26	-17.85	72.36	-16.15	1771.48	2591.65	1716.54	2591.65	0.662335	7161.63	4199.85	7105.35	4200.7	1.69147	6293.31	10479.7	6237.03	10479.7	0.595153	4148.64	4722.6	4068.91	4722.6	0.861583	521.93	266.9	441.53	266.9	1.65429	2805.29	1325.15	2724.22	1325.15	2.05578
47.57	12.75	75.71	7.65	85.76	0.85	90.45	11.9	85.09	-11.9	92.46	-5.1	1205.33	1421.2	1150.39	1421.2	0.80945	12401.7	10692.2	12345.4	10693.1	1.15453	854.92	1518.1	798.64	1518.1	0.526079	5534.2	2058.7	5454.47	2058.7	2.64947	8887.55	2193	8807.15	2193	4.01603	257.95	108.8	176.88	108.8	1.62574
177.55	-5.1	56.28	43.35	52.26	14.45	147.4	-8.5	60.3	10.2	36.18	-2.55	17411.3	13825.2	17356.4	13825.2	1.25541	6886.26	5193.5	6829.98	5194.35	1.31489	6793.8	16805.3	6737.52	16805.3	0.400916	363.14	358.7	283.41	358.7	0.790103	6314.75	199.75	6234.35	199.75	31.2108	226.46	157.25	145.39	157.25	0.924579
63.65	19.55	40.2	41.65	73.03	11.05	107.2	-7.65	97.15	5.1	36.18	-15.3	16961.1	22517.4	16906.2	22517.4	0.750804	41942	26424.8	41885.7	26425.6	1.58504	6371.7	6377.55	6315.42	6377.55	0.990258	8446.69	4801.65	8366.96	4801.65	1.74252	438.85	351.05	358.45	351.05	1.02108	17171.4	4893.45	17090.3	4893.45	3.49249
26.13	14.45	64.99	21.25	15.41	-12.75	57.62	-2.55	47.57	45.9	125.29	-8.5	1355.41	1393.15	1300.47	1393.15	0.933475	10072.8	11538.8	10016.5	11539.6	0.868009	2688.04	4659.7	2631.76	4659.7	0.564792	51689.8	20429.8	51610.1	20429.8	2.52622	6129.83	2671.55	6049.43	2671.55	2.26439	16111.5	3463.75	16030.4	3463.75	4.62806
46.23	11.9	60.97	11.05	26.13	-13.6	79.73	19.55	99.83	10.2	74.37	-17.85	1153.07	2183.65	1098.13	2183.65	0.502887	8033.97	6437.9	7977.69	6438.75	1.23901	21990.1	19391.9	21933.8	19391.9	1.13108	202.34	215.9	122.61	215.9	0.567902	144.72	181.9	64.32	181.9	0.353601	11355.2	5839.5	11274.1	5839.5	1.93067
25.46	-10.2	34.84	-14.45	18.76	-26.35	64.32	-5.95	101.84	-28.05	105.19	7.65	2582.85	2069.75	2527.91	2069.75	1.22136	22940.1	22342.2	22883.8	22343	1.0242	708.86	917.15	652.58	917.15	0.71153	336.34	390.15	256.61	390.15	0.657721	1482.04	929.9	1401.64	929.9	1.5073	9413.5	6185.45	9332.43	6185.45	1.50877
34.17	21.25	28.14	-3.4	37.52	3.4	65.66	20.4	64.32	11.9	83.08	-17	1921.56	1569.95	1866.62	1569.95	1.18897	29037.1	12951.5	28980.8	12952.4	2.2375	6573.37	7034.6	6517.09	7034.6	0.926434	436.84	895.9	357.11	895.9	0.398605	54508.5	9314.3	54428.1	9314.3	5.8435	4091.69	1821.55	4010.62	1821.55	2.20176
67	11.05	52.26	-5.1	70.35	-14.45	73.03	-16.15	56.28	-5.95	142.04	-11.9	25173.9	15789.6	25119	15789.6	1.59085	33246.7	17474.3	33190.4	17475.1	1.89929	18739.9	12465.2	18683.6	12465.2	1.49886	11018.8	3662.65	10939.1	3662.65	2.98665	4480.96	1531.7	4400.56	1531.7	2.87299	6974.03	5033.7	6892.96	5033.7	1.36936
157.45	10.2	36.18	-11.05	82.41	-3.4	118.59	2.55	95.14	36.55	127.97	16.15	24928.7	13699.5	24873.8	13699.5	1.81567	17733.6	16756.9	17677.3	16757.8	1.05487	2495.08	3184.1	2438.8	3184.1	0.765931	70461.2	8841.7	70381.5	8841.7	7.96017	154.77	300.9	74.37	300.9	0.247159	404.68	476.85	323.61	476.85	0.678641
70.35	1.7	85.76	23.8	42.88	-14.45	60.97	-3.4	75.71	-29.75	53.6	29.75	5187.14	6801.7	5132.2	6801.7	0.754547	6336.19	7547.15	6279.91	7548	0.831997	3396.23	5436.6	3339.95	5436.6	0.614345	28069	4719.2	27989.3	4719.2	5.93094	8604.14	3360.9	8523.74	3360.9	2.53615	34882.2	5407.7	34801.1	5407.7	6.43548
32.83	1.7	21.44	12.75	19.43	-19.55	90.45	-3.4	45.56	-5.95	56.28	-4.25	7992.43	7027.8	7937.49	7027.8	1.12944	20249.4	30972.3	20193.1	30973.1	0.651956	2531.26	4127.6	2474.98	4127.6	0.599617	6194.15	5732.4	6114.42	5732.4	1.06664	7765.3	4402.15	7684.9	4402.15	1.74572	7912.03	4760.85	7830.96	4760.85	1.64487
27.47	15.3	52.26	4.25	34.17	4.25	65.66	18.7	54.94	-4.25	238.52	-2.55	8980.01	2588.25	8925.07	2588.25	3.4483	6500.34	6125.95	6444.06	6126.8	1.05178	1606.66	2249.95	1550.38	2249.95	0.689073	598.31	649.4	518.58	649.4	0.798553	8218.89	3338.8	8138.49	3338.8	2.43755	29989.9	15004.2	29908.8	15004.2	1.99336
86.43	16.15	18.76	-0.85	26.8	9.35	69.68	-4.25	131.32	32.3	68.34	-13.6	23694.6	12128.7	23639.7	12128.7	1.94907	1437.82	1213.8	1381.54	1214.65	1.1374	164.15	198.05	107.87	198.05	0.54466	7813.54	6596.85	7733.81	6596.85	1.17235	315.57	215.05	235.17	215.05	1.09356	862.96	1720.4	781.89	1720.4	0.454482
91.79	1.7	52.26	-6.8	71.69	24.65	76.38	5.95	263.98	24.65	75.04	-20.4	2654.54	4346.05	2599.6	4346.05	0.598152	23143.8	15267.7	23087.5	15268.6	1.5121	31103.4	9797.95	31047.1	9797.95	3.16874	173.53	165.75	93.8	165.75	0.565913	983.56	452.2	903.16	452.2	1.99726	18308.4	6776.2	18227.3	6776.2	2.6899
72.36	32.3	86.43	-0.85	49.58	-9.35	154.77	-6.8	71.69	21.25	123.28	-9.35	10395.7	7933.05	10340.8	7933.05	1.3035	10596	8660.65	10539.7	8661.5	1.21685	7774.01	1823.25	7717.73	1823.25	4.23295	558.11	328.95	478.38	328.95	1.45426	24581	11567.7	24500.6	11567.7	2.11802	1949.7	933.3	1868.63	933.3	2.00218
64.99	1.7	113.9	-17.85	91.79	-3.4	56.95	-24.65	100.5	14.45	67.67	-2.55	1538.99	2310.3	1484.05	2310.3	0.642362	6835.34	3753.6	6779.06	3754.45	1.80561	1360.77	747.15	1304.49	747.15	1.74595	10461.4	4376.65	10381.7	4376.65	2.37206	17785.2	8607.95	17704.8	8607.95	2.0568	20697.6	13819.3	20616.5	13819.3	1.49187
29.48	-22.1	39.53	25.5	62.98	-3.4	174.87	9.35	155.44	-8.5	75.04	9.35	590.27	1246.95	535.33	1246.95	0.429312	22887.2	7248.8	22830.9	7249.65	3.14924	6532.5	8953.9	6476.22	8953.9	0.723285	29620.7	8305.35	29541	8305.35	3.55686	4181.47	2443.75	4101.07	2443.75	1.67819	24327	9651.75	24245.9	9651.75	2.51208
21.44	-7.65	77.72	-2.55	60.3	-18.7	105.86	-21.25	92.46	14.45	80.4	-14.45	1031.13	989.4	976.19	989.4	0.986648	5025.67	4110.6	4969.39	4111.45	1.20867	12664.3	6917.3	12608	6917.3	1.82268	46557.6	11814.2	46477.9	11814.2	3.93407	3518.17	1552.1	3437.77	1552.1	2.21492	28175.5	4879.85	28094.4	4879.85	5.75723
51.59	-2.55	85.09	-16.15	60.3	-23.8	46.23	24.65	71.69	13.6	105.19	-14.45	3921.51	3284.4	3866.57	3284.4	1.17725	3038.45	2166.65	2982.17	2167.5	1.37586	52587.6	16770.5	52531.3	16770.5	3.13236	10318.7	3149.25	10239	3149.25	3.25124	11202.4	5117	11122	5117	2.17354	8509.67	6048.6	8428.6	6048.6	1.39348
[truncated: 10,427 more rows]

## Sheet: summary
EGFP/mCherry (pooled replicates)		relative EGFP/mCherry (pooled replicates)
no arsenite	w/ 40 uM arsenite	no arsenite	w/ 40 uM arsenite
2.39119	2.39488	2.48975	2.49359
0.345033	2.55626	0.359255	2.66162
0.735998	2.81574	0.766336	2.9318
0.560436	3.92208	0.583537	4.08374
[truncated: 29,862 more rows]
