# Supplementary material for: Enhancing cap-independent translation of linear mRNA
Source: Nat Commun. 2025 Oct 16;16:9205. doi: 10.1038/s41467-025-64257-6 (PMC12532787; doi:10.1038/s41467-025-64257-6)
Supplement: Supplementary file 11 — Source Data [file 41467_2025_64257_MOESM11_ESM.zip › Source Data/Figure 5/cell size.xlsx]

## Sheet: Sheet1
forward scatter area, pooled replicates
HEK293	HeLa	HepG2	HCT-116
66980.5	114625	47921.9	83532.1
56425.2	86658	80977	99093.1
75741.2	57627.7	36479.3	61035.6
31200	49797.8	39229.4	68053.7
58644.3	95570.1	41591.5	86135.4
62648.3	122838	59502.3	65938.6
39667.5	80475.2	48114.9	72970.9
41107.3	104874	60128.9	72586.1
44275.4	113873	67105.3	59557.5
16584.8	68103.8	52830	48782.5
40126.4	63395.8	59560.8	24404.2
41417.3	112369	64499.5	72969.6
63779.9	114752	52313.3	43807.4
57120	100727	95917.9	32126.9
60503.3	95514.9	47165.3	86227
78835.9	111466	46740.8	85801.9
66909.7	75142.6	96967.6	16037.4
58014.4	94106.3	67964	42654.9
26003.2	88473.4	85735.6	92365
50922.3	82202.2	52059.8	15932.1
75832.2	90667.2	92803.1	20354.1
98779.2	130075	70194.1	9653.15
32075.5	143610	102320	20373.6
72114.9	85474.3	105722	34377.8
42058.2	116668	57893.5	24612.2
86162.7	106846	59631.6	35244.3
30725.5	100306	81848	19402.5
22267	78212.5	40576.2	38713.3
25006.1	78150.1	99664.5	72138.3
62872.5	96331.3	101889	66017.9
95034.5	85899.4	92844	105542
49211.5	92132.9	68436.5	49281.7
52887.2	119140	73437	72400.2
60280.3	80814.5	97940	86203
19119.1	111874	49563.8	33049.9
95158	92717.3	71383	71997.9
97955	61363.2	78528.4	36858.9
57362.5	92333.1	90813.4	55840.2
99868.6	102889	56075.5	30789.2
76685.7	115435	114744	29392.3
33762.3	73697	83064.1	32894.5
67198.9	102619	87502.3	72665.4
60355.7	114320	72754.5	65502.4
26592.1	98201.3	40547.6	90428
66495.6	126097	102461	72061.6
75922.6	113217	53312.3	75647
48052.5	88522.2	50191	42620.5
78925.6	117407	56882.8	30131.4
72062.9	91117.6	80998.4	59125.3
52464.8	91209.9	64205.7	36276.5
22539.4	104002	56616.3	36716.5
40599.6	110941	76009	35402.9
23138	117896	72649.8	28162.5
57867.5	75335.6	61501.7	8044.4
57134.3	53483.9	61093.5	59380.7
28106.6	86152.3	68104.4	39344.5
36947.9	97197.1	60968.7	33462.6
15102.7	101848	68777.8	61889.7
56767.1	108496	58887.4	73573.5
28848.9	129620	33623.2	10147.1
46732.4	114934	32607.9	36865.4
46954.7	108504	37466.6	28424.5
28676	68238.3	67057.2	36192
56561.7	79119.9	71039.8	25205
22062.9	91934	80951	71587.1
76737.7	105408	99821.8	60251.1
44974.1	65703.9	79831	38341.5
23439	72861.8	75722.4	33549.1
59600.4	104621	66618.5	22868.9
72265	92337	98742.8	66818
40034.1	95226.9	44072.6	100304
42076.4	116490	78882	37965.2
39973	100417	36067.2	34224.4
52598	119577	101596	60298.5
35990.5	104916	51021.8	87753.9
53620.4	91867.1	73310.9	49006.8
40523.6	70997.5	62777.6	87780.5
49988.2	66968.2	90743.2	83181.8
33738.2	115791	39463.4	105210
62318.7	105184	70207.1	17111.9
50915.8	136759	86388.2	25465.7
30115.1	93425.1	92745.9	78124.1
63369.1	119503	58836.7	61083.7
78252.8	100501	59894.2	38874.5
53064	126806	63199.5	47547.5
52885.3	104566	46341.8	49834.8
58849	135272	60277.7	31040.7
29675.7	102019	63565.4	19746.3
39581.8	53434.5	59709.6	54020.2
34524.1	75114	43462.9	38630.1
45349.2	92060.1	63671.4	52823.5
40466.4	84675.5	68610.1	18194.1
32732	120013	106082	60687.2
31873.4	112850	52230.1	50946.3
20519.2	82286.1	48518.6	78855.4
43393.3	104315	90496.2	79836.2
56564.3	99866	84829.5	13765
60624.8	70509.4	37755.9	55402.1
51928.5	41725.4	43261.4	68952
62920	86733.4	67577.2	48585.5
29053	97400.5	62333.7	14400.7
81874.6	70086.9	94231.8	52939.9
69785.3	125334	73039.2	47739.2
41109.9	96491.8	95173	48607.6
60635.2	86651.5	53824.5	76497.2
34348.6	101014	66894.1	35762.3
51172.5	58990.7	72190.3	39275.6
61140.3	74608.9	53932.4	81081
29935.7	83364.4	49305.1	77363.6
58284.8	93108.6	45821.8	68603.6
55025.1	94126.5	90489.1	72210.4
42300.7	42736.8	31515.9	72441.8
72317.7	113016	49952.5	55879.2
44852.6	94261.7	63715.6	75412.3
24123.4	77982.4	48188.4	69972.5
27548.3	122524	70622.5	54720.2
62343.4	109514	45283.5	64058.8
28366	112946	43929.6	62994.1
35296.3	134222	85241	61404.8
81858.4	72083.7	47818.5	73476.6
28416.7	115236	48283.3	66457.3
30054.7	123057	74722.7	56954.9
55849.3	87618.7	81001.7	53558.7
61154.6	52735.1	61790.9	82116.4
25422.8	145590	34132.1	47870.5
42343.6	60508.5	67717.6	37502.4
29817.4	84741.1	70165.5	50904.8
18036.2	83560.8	71312.1	55435.2
21329.8	59059.6	31031.6	74902.8
24737.7	48900.1	78057.2	48532.2
48088.3	87764.9	42887	92323.4
78520	90470.9	95259.4	94354.6
59454.2	56140.5	53260.3	81336.4
51000.9	49325.2	90279.1	62503.3
24579.8	89648	32169.1	77294.8
46469.1	75640.5	41165.8	35784.4
47279	77533.3	55295.5	32910.8
30579.9	101686	60279.7	71430.4
45605.3	103393	40347.4	33864.3
37934	73165.9	57772.6	45039.1
18030.3	74212.4	125232	33086.3
41966.6	61496.5	65958.1	15616.2
61840.3	79659.4	58637.8	58605.9
43974.4	90685.4	46000.5	30076.8
44884.4	124048	41632.5	46459.4
69010.5	105606	67879.5	64895.3
32407.7	91551.2	58490.9	88252.4
53586.6	81628.3	74668.1	14483.9
39740.3	72412.6	38623	53288.9
46627.1	100751	43849.6	45920.5
34667.1	112797	69443.4	63137.1
33625.8	81571.8	49751	31649.8
40292.8	92665.3	87899.5	77034.8
93705.9	82522	63170.9	72025.2
38001.6	114640	54285.4	93579.2
38981.8	93717.6	72819.5	42857.8
68105	78368.5	69653.3	10854.3
59549.1	90891.4	72203.3	85597.2
60992.1	95724.8	52278.2	43052.8
55982.5	92448.8	116089	66966.2
34193.2	85846.1	63305.4	30836.6
51925.9	77981.8	75767.9	42036.1
32360.2	88000.9	72970.3	94550.9
45004.7	77344.1	55971.5	83086.2
57636.1	84361.5	63778.6	61354.1
83268.2	98632.9	41141.8	48883.9
54927.6	95308.8	45817.2	87605.7
49676.9	100026	37869	20120.8
43244.5	118849	41236.6	45190.6
26964.6	65635	33330.7	78174.2
50075.3	75241.4	48038.9	76214.4
23718.5	85399.6	42995.5	109582
19568.2	113301	43941.3	47801.6
76653.2	110122	45022.9	79815.4
22566	97988.8	75341.5	64617.8
71462.9	95652.7	60576.1	87139
52631.1	124638	45882.8	38372.8
57197.4	85796.1	59432.7	70958.5
58767.8	69444	70057	49574.2
65573.3	95772.3	83205.2	49159.5
104686	45113.9	37084.4	79582.8
29794.7	81220.8	48891	59127.2
83523	115923	40267.5	23463.7
27512.5	98697.9	47876.4	91424.4
75356.4	71661.8	61878	23420.1
43787.9	54670.8	100156	36349.3
39702	105916	62492.3	59924.8
39934.7	102844	72722	53721.8
67301	73681.4	79132.3	39850.2
54270.4	101455	30726.8	63490.7
27076.4	97425.2	39438.8	58124.3
72314.4	107991	74819.5	83623.8
105440	87090.9	60663.2	75752.9
30944.5	96009.5	131344	49383.8
27761.5	93747.5	81341.6	58706.7
46993.7	95580.5	73364.8	59485.4
48747.4	58605.9	40376	44984.5
40339.6	97379.8	58622.2	71303
30007.9	84260.8	59482.8	89345.8
83770.7	112016	52326.9	47186.1
32604	104909	57200.6	13456.9
30075.5	89644.8	85071.3	29072.5
45098.3	102530	62229	66368.2
45117.8	64771.8	111185	66374.1
35649.9	69941.9	76521.9	30435.6
45055.4	90119.9	68555.5	92423.5
31565.9	97793.1	60478.6	12015.2
25669.8	152525	40389.7	63802
52626.6	82100.8	53488.5	51782.9
59807.8	69731.3	47013.2	54644.8
58664.4	107245	44479.5	30051.4
37384.1	67496.6	51613.2	33468.5
57400.8	95104.1	33635.5	53693.9
15395.9	114471	44772.6	30856.8
50514.1	81621.1	47102.9	89113.7
24828	87647.9	56764.5	13944.4
63336.6	48513.4	52092.9	83315
17147.6	114551	63379.5	30310.8
22919	109976	86798.4	73383
29595.8	84281.6	69347.8	66419.6
54557.1	131837	47723	88450
87806.5	92159.6	69130.1	97794.4
58701.5	49720.4	104268	92869.4
23663.9	88733.4	62097.1	33406.1
30905.5	118151	96140.8	83760.9
106959	79992.9	44898.8	50759.1
61030.4	113435	45006.6	55679.6
91918.4	83663.4	58482.4	56402.4
62170.5	92544.4	69562.3	46038.8
72291	87113	78796.9	57714.8
37172.8	61987.2	67784.6	57242.9
26943.1	81280.5	28770.3	82832.8
70254.6	93783.9	40441.7	74787.7
15842.4	76599.9	60437.6	76186.5
80366	114331	54533.7	48239.8
39262.6	74259.9	37828.7	26807.3
76567.4	102221	103585	73702.2
57715.4	76473.1	74363.9	68231.1
27543.7	117889	72532.2	86436.3
31313.7	104648	51351.3	48654.4
30458.3	117824	57156.4	76785.8
33649.2	128542	60084	48352.2
57851.9	56534.4	59376.8	76362
113415	70609.5	54704	70691.4
20975.5	83266.3	71706	51061.4
26401.7	95323.8	45330.3	49541
74451.6	89497.8	54044.9	37473.8
68888.9	108731	91252.2	73447.4
39472.5	96415.8	64104.3	56728.7
86680.1	102018	49468.9	85976.1
33605.6	143410	58591	27241.5
49291.4	110458	71440.8	78335.4
38754.9	73986.2	67716.3	92760.2
100545	88543.6	47782.1	56154.1
90374.7	113551	72294.9	92765.4
34414.9	97696.3	94731.6	22845.5
26586.9	97775.6	100493	85717.4
27615.9	78511.5	77047.1	30659.2
51366.9	84990.8	40775.8	30836
72673.9	108074	29948.1	62365.5
51286.3	63352.2	54277.6	23524.8
77516.4	99405.1	50510.2	31890.9
28366.6	76038.9	69102.1	70058.9
17909.4	73895.9	63832.6	49208.9
15106	93346.5	41533	84442.8
37442.6	65826.1	111925	28512.9
62336.9	90508.6	54865.2	82553.2
39473.2	92476.8	86694.4	65462.1
24104.6	111429	80857.4	23182.2
51712.7	71908.8	62920	79053.6
84275.1	109004	112392	55461.2
38912.9	104653	37811.1	57225.3
64377.9	67261.3	81180.4	49814.7
50681.1	59221.5	83749.2	85248.1
27666.6	86083.4	47750.3	45662.5
31050.5	89395.1	77895.3	65352.9
53406.6	76915.1	81173.3	64334.4
36892	105587	64259.6	37850.8
65102	88497.5	70705	49486.4
52676.6	93478.4	51924.6	42339.7
30423.9	88581.3	96349.5	58149.6
32417.4	88608.6	76215.1	27557.4
34968	108246	59975.5	96974.8
34668.4	121902	70684.2	77322.7
54537.6	95116.4	78465.4	79977.9
79197.9	110042	97678.1	91798.8
46443.1	67055.9	81487.9	55775.8
30011.8	76547.9	100463	54296.4
30526.6	90704.9	97765.8	70682.9
54985.4	87064.2	83183.1	103595
24167.6	81175.9	111998	33146.1
80750.1	101521	47375.9	33382
40994.2	104098	37586.9	49741.2
24986.6	82624.8	73358.3	69039.8
47214.7	80401.1	75667.1	81585.4
57823.3	91098.8	92947.4	45511
70045.3	97371.3	88669.8	121129
77212.2	72113.6	56400.5	80655.9
31255.9	52971.8	84448.6	27946.1
37203.4	92810.9	57892.9	67366
34448.7	70809	35629.8	56456.4
92638	63843	38300.6	68669.9
22377.5	82397.9	71178.9	102110
39711.1	83240.9	37462.1	85730.4
63134.5	63770.8	44713.5	39481
78637.6	93364	76577.8	49741.2
52657.1	113261	43532.4	68324.8
37491.3	90131.6	122506	59934.5
18510.7	113510	42224.6	46676.5
24575.2	86101.6	69765.1	60938.8
84293.9	86067.1	121283	35567.3
81238.9	113796	54269.1	40578.2
71108.7	85754.5	63820.9	94729.7
31730.4	136702	53259.7	77084.1
83666.7	87075.9	46208.5	66859
31802.5	97707.3	80778.1	40257.1
62622.9	94922.8	102734	71288.8
48297.6	79699.1	82061.8	106575
37216.4	127912	58090.5	53782.9
40947.4	102632	58488.9	64345.4
39894.4	127614	48137.7	22545.9
54895.1	75002.8	63860.5	26830.7
63971.7	116863	102333	75943.4
47723	91817	60080.1	46861.1
69998.5	105031	45252.3	16056.9
25934.3	95655.3	89762.4	50235.2
76584.3	87788.3	81662.8	41845.7
49074.3	85728.5	74698	98231.2
20887.1	128532	64931.7	49390.2
39289.9	105466	63337.9	75816.6
51957.8	82683.9	46014.1	70710.2
21409.7	91060.4	91499.8	58861.4
39455.6	119358	63319.7	67307.5
17473.3	101657	60162	56046.2
27090	86098.3	82265.3	65488.8
66929.8	89936.6	69874.3	110525
19362.2	47103.5	106434	11207.9
69213.9	66318.8	71221.8	81764.8
34430.5	108920	72998.2	35566
44725.8	115397	47921.9	58789.2
50334	104291	79659.4	29283.8
51103	125637	63152.7	90364.3
23329.8	44207.8	78633.8	56655.3
63737	74183.2	86068.4	61279.4
47199.1	94372.2	43979	62652.8
43765.1	86301.8	109905	86229
47854.3	89543.3	82799.6	77450.1
32366.7	96878.6	61140.3	49567
43130.8	93252.2	34999.2	29147.3
62546.2	78910	58314.7	39382.2
24894.3	97857.5	62102.9	65425.7
52672.8	84730.1	65722.8	64996.7
38563.2	120387	57672.5	33495.8
29457.3	78980.2	64091.9	48804.6
46351.5	104298	34916.7	57869.5
26975.6	93226.9	46770.8	90834.2
35649.2	57733	74257.3	90881.7
45650.8	85988.5	74501	10849.1
25147.2	84043.7	44766.8	69837.3
34988.2	105717	33563.4	53069.2
64621.7	52370.5	108179	53439.7
50246.9	106345	68222	86014.5
75362.9	98844.8	64641.8	89614.8
64753	103083	49845.9	66097.8
29624.4	77197.9	69622.8	94677
28512.2	82388.8	64780.9	70937.1
38364.9	134296	72608.2	44453.5
47561.8	78934	70187.6	68053.7
19809.4	109264	70595.2	66725.1
50146.2	96136.3	44558.8	36967.4
42391	112074	53710.1	47247.8
42165.5	101477	52237.2	47245.2
60656	117792	65560.9	57107
26708.5	117792	56868.5	21768.5
26984.7	91368.5	95731.3	47193.2
78299	94886.3	34090.5	26208
12542.4	85803.2	87020	31369.6
13068.9	102201	51475.4	55294.2
26484.2	80942.5	34740.5	59842.9
32838.6	102734	104063	15589.6
64125.1	77480.6	62470.8	62156.9
40981.8	63587.5	37057.1	73072.3
30181.4	120973	44034.9	64373.4
51884.3	113899	49934.9	29327.3
58681.3	86134.1	58252.3	39264.5
29810.3	109075	37378.2	60055.4
21393.4	77428	47058	69772.3
18754.4	116608	47602.8	59447.7
26288.6	83968.3	69004	22647.9
36804.3	96263	65627.2	82166.5
41077.4	79223.9	38451.4	62357.1
29548.3	88434.4	60158.1	77610
33018	97903	58646.2	71313.4
20628.4	66406.6	64325.9	93236
34959.6	122999	51065.9	51870
58568.9	86908.9	42021.8	96048.5
62368.8	85170.8	46755.1	31389.8
62054.2	82678.7	70525	30529.2
28495.3	101831	55890.2	59344.3
54765.1	81558.1	46257.2	76555
32232.2	100051	51491	37179.3
88782.2	99888.8	98031	65245.7
62556	82214.6	41561	85037.5
69832.8	70872.1	65070.8	52135.2
49678.2	121233	43614.3	21360.9
34737.3	112345	55279.9	82067.7
46445.1	70370.3	54193.1	34873.8
48416.5	68849.9	99167.9	78772.2
69329	90110.8	48224.8	78002.6
34672.9	98950.8	98808.4	68887
34581.3	104326	69854.2	90129
20782.4	48694.1	73180.9	61756.5
32171.7	75990.8	75797.8	59107.7
73006	103829	72501.6	71213.3
20902.7	123134	50964.5	61152
51063.3	99307.6	49249.2	72349.5
23063.9	85853.9	75999.9	34255
26999	83162.3	72489.3	53604.2
57986.5	51197.9	84331.6	71260.8
36615.1	100377	50531.6	66319.5
54063.1	96583.5	74478.9	54092.3
25768.6	83210.4	80920.4	101241
57090.1	91804.7	33826.6	81346.2
58117.8	88071.1	39937.3	53450.1
55936.4	107658	57929.3	59118.1
72021.9	122889	38786.1	34014.5
84799.6	83766.8	29810.3	36993.4
34063.2	84910.1	65962.6	61178.6
73427.2	83029	67305.5	55219.4
42763.5	110403	76828	52895.7
45552	129433	56668.9	71678.8
19827.6	117008	46055.8	80570.8
20580.9	119008	88489	76226.8
62300.5	76839.8	57509.4	66222
19333.6	98787.6	63605.7	32028.7
83085.6	118344	56987.4	86810.1
51956.4	72098.6	72112.3	89883.3
37451.7	91356.8	130267	48640.8
65403	84602	66786.2	62042.5
42517.8	78972.4	46399.6	46946.2
42641.9	111297	42874.6	53565.2
77099.1	60736.6	70667.3	28444.6
32630	83403.4	53483.9	53267.5
37179.3	102331	89721.4	85538
71509.1	89402.3	64095.2	42095.9
57162.9	119204	69951	64517
42476.8	89683.1	46449	76407.5
91987.3	113704	84646.9	65180
56949.7	119664	54740.4	75215.4
67665.6	102714	74207.9	34232.9
102535	94285.8	66882.4	84938.8
32564.3	102508	71565	75533.9
32570.2	88206.9	97983.6	82079.4
29690	107234	55339.7	55766.1
38028.2	106543	85846.8	23588.5
79723.8	93433.6	60329.7	33285.8
29938.3	75448.1	65996.4	87004.4
40444.9	97529.2	49839.4	35763.6
48956	115866	98014.8	52663.6
43059.9	101655	69143.8	83945.5
85631.6	106458	55127.8	50889.1
57077.1	103636	57758.3	61166.9
99240.7	97113.2	44032.9	70623.8
28654.6	110653	57159	17555.2
68452.1	130914	63640.8	101913
62414.9	78101.4	62775.7	18967
28307.5	114551	61953.4	14122.5
66885	117526	95029.3	56998.5
33517.9	73274.5	51595	99954.4
68052.4	108072	56230.8	80551.9
28031.9	83565.9	44653.7	23410.4
34592.3	76503	32076.8	55508.7
48029.1	102777	83738.8	32912.8
49572.9	106547	90235.6	106368
28551.9	104603	82283.5	83948.1
54263.9	64667.8	30331.6	30514.2
30002.7	102180	59718.7	99139.3
47360.9	91982.1	62312.2	70870.8
29205.8	120121	72704.4	93146.9
24947.6	68404.7	83915.6	29931.2
35391.8	89694.8	74801.3	52742.9
96920.8	97107.4	77487.8	39949
40300.6	92815.4	81303.3	54683.2
24788.4	89466	61644	79863.5
39934.7	49125.7	86710.6	82647.5
92677.6	91397.1	74755.8	35925.5
22733.1	55914.9	120353	57430.7
25021.8	87106.5	49385	21723.6
53042.6	118937	78720.2	95890.6
41737.1	134783	78267.8	104479
82806.8	76069.5	45197.1	38552.8
74101.3	87709.7	68489.8	56076.8
69910.1	58746.3	41620.1	45992
78284.7	112156	39807.9	26318.5
63029.8	119618	91037.7	72268.9
25331.1	41238.6	56388.1	61304.1
20103.2	56228.9	70503.5	45218.5
39280.1	77045.1	36712	49789.3
64421.5	88896.6	63883.9	66613.3
63611.6	101617	88003.5	47864.7
23176.4	105150	73689.2	48073.3
29985.8	81232.4	110734	19126.2
32266	85098	84042.4	48016.1
69836	126349	55773.2	65654.5
49804.3	101287	91066.9	50150.8
37935.3	66552.2	38002.2	35852
36149.1	93241.2	57421	68237
33785.7	97838	48473.8	43095
47464.3	89541.4	83515.2	89918.4
49659.3	122962	56871.1	75334.3
25897.9	84522.8	46561.4	68798.6
12381.2	94446.3	86044.4	18115.5
32427.2	84468.1	60341.4	78347.1
52660.4	65844.3	43052.1	39057.8
37496.5	86121.8	73653.4	65384.1
46618.6	113086	64598.3	51318.1
53404	99813.3	70738.2	29222
22337.9	90507.3	54798.2	67321.1
22683.7	106278	62418.2	8922.55
49333.7	76464.7	53968.2	28291.2
19596.8	76687.6	79658.1	48252.8
52571.3	89421.8	59112.9	34351.8
53968.8	79292.8	44877.3	36262.2
59144.8	92852.5	78130	47721
64810.2	107135	76395.1	65324.3
36073	81874	61602.4	42973.4
32630	103876	44385.2	57162.3
44597.8	101145	68494.4	59175.3
48803.9	92826.5	41559	45644.9
23420.8	105862	88836.8	21440.9
31239	39495.3	65432.2	86817.9
18865.6	122482	53684.1	56773.6
33186.4	112863	47813.3	61994.4
19277.7	69398.5	52521.9	119291
71735.3	141871	71742.4	85575.1
24687.6	87336.6	47195.8	17759.9
30124.2	93212.6	67329.6	9059.05
39482.9	84081.4	71106.8	82520.8
38073.8	81605.5	66805.7	52934
31102.5	82223.7	58778.8	95278.3
52284.7	82807.4	63748.7	66534.6
63824.8	71857.5	87109.1	86030.8
46558.8	100796	63412	26241.8
49691.2	110477	68250	70632.2
48348.9	124430	89880.7	81069.9
52175.5	93252.2	82361.5	56680.6
28685.8	110492	103709	60975.2
34157.5	74111.7	57534.1	121712
77506	87529.6	80477.8	17550.6
25565.1	92852.5	67641.6	61103.2
68209	94918.2	47190.6	104007
27807.6	77922.6	92331.8	59484.7
27815.4	71591.6	59768.8	82614.3
47089.2	90715.3	56707.3	73203
25409.8	99372.6	69174.9	67333.5
52714.3	100840	53878.5	113211
102021	116768	46365.8	98783.8
65538.2	100208	79337	51256.4
57558.1	101126	62122.4	16482
82421.9	107431	92560.6	28002.6
42222	121020	57647.8	74992.4
37635	101395	52126.1	99462.3
46054.4	92391.6	53996.8	62158.2
64590.5	89490.7	77917.4	51745.8
32321.9	95180.1	97191.9	93530.4
56070.3	78837.8	32074.2	48453.6
67607.8	81298.1	81946.1	81714.8
40687.4	83752.5	46232.5	39018.2
33300.8	99920.6	76413.3	55044.6
59052.5	89558.9	85612.1	88205.6
22849.4	72481.5	47897.2	14671.1
49825.8	103752	81531.4	109999
49752.9	102970	70120.7	24999
88093.8	92230.4	47487.7	67180.8
60414.9	105676	102977	60607.9
32000.8	110981	46667.4	34773.7
41262	69458.3	39905.4	25683.4
23877.8	89952.2	81476.2	31249.4
30810	108100	42578.9	70181.1
31492.5	59150	83879.2	66892.8
40605.5	79510.6	57161.6	79480.7
62722.4	79704.9	54700.1	66976
69160	81699.1	57855.2	41484.3
100569	95615	66714.7	58594.2
56524.6	119558	50030.5	65716.9
35952.8	110970	42134.3	24012.9
59924.1	57600.4	55244.1	41116.4
81567.8	118383	76103.9	30867.8
27403.3	86609.2	74570.6	31745.3
34832.2	91692.2	106668	73529.9
37955.4	101202	42572.4	18527.6
86450	72372.3	68103.1	20495.8
32657.9	99969.3	81212.3	47756.1
45382.3	93947.8	100513	77599.6
31085.6	124845	32964.8	23331.1
47582.6	94929.2	42523	40661.4
53107.6	89778.6	89329.5	40501.5
51558	81264.9	58890	115094
70505.5	108029	60175	54724.8
78516.1	103145	57179.8	64821.2
48233.9	94734.9	65724.8	32266
30245.8	104610	99072.3	87506.2
25886.2	98053.8	63884.6	85314.4
50171.5	78404.9	86493.5	67091
28913.3	102760	49750.3	82739.8
23894.6	66695.8	54509	53221.3
19390.8	92296.1	35114.3	21610.5
45354.4	88819.9	98481.5	22677.2
54309.4	45596.2	35790.3	68775.2
48379.5	136897	62551.4	46103.8
91211.9	86673.6	58864	32263.4
41963.3	87026.5	47630	32523.4
84917.3	78536.2	67951.6	43101.5
64362.3	84150.9	64740.6	31534.1
74414.6	83773.9	51194.6	63687.6
45984.2	110738	73004.8	30122.9
39544	93645.5	54173.6	43728.8
21652.1	108744	64424.1	40171.9
40824.5	81898.7	66701.7	25273.9
72515.3	74855.9	53301.9	80358.8
57317	47134.8	75454.6	27315.6
35055.1	64805.6	52852.8	65863.2
55246.7	100182	37261.9	28387.4
53548.3	100079	57515.2	67873.6
53445.6	69477.8	77758.8	48776
34716.5	76744.2	44497.7	47248.5
32613.7	85740.8	77446.8	52741.6
72627.1	132048	46770.8	48288.5
50220.3	90041.9	73881.6	77356.5
59325.5	105028	72540.6	39942.5
93191.1	80455.7	84672.9	80291.9
48197.5	91032.5	81770	49492.3
37812.4	107848	39834.6	58069.7
34168.5	96683.6	64679.5	80798.2
77057.5	83363.8	58662.5	41880.8
42253.9	144589	58891.3	29748.5
39340.6	128768	49907.6	78354.9
27668.5	89776	86341.4	60731.4
51225.2	108603	74814.3	24713.6
54752.1	62816	57586.7	46952.8
22217	79966.9	61735	67679.9
42891.5	107695	95366.7	33332
73437	62972.6	33315.1	54101.4
60789.3	135768	77546.9	22056.4
69980.9	80135.2	50510.2	63672.7
118099	69243.2	67502.5	81485.9
73905.6	125423	86648.2	68569.1
42778.4	112477	72881.2	30631.2
88710.7	83283.2	71126.9	28589.6
26818.3	100844	75805.6	82275
53343.5	65039.6	71883.5	74626.5
63775.4	102999	57309.8	19772.3
30072.2	89075.3	36398	45018.3
59826.6	101397	56001.4	40126.4
26902.2	125724	53168	65947.7
32500	107071	31235.1	72214.3
56653.3	102999	37074	25338.9
46802.6	88366.2	55500.9	42700.4
64959.7	112185	61915.1	82360.2
44337.8	98664.8	58999.2	77419.5
50205.3	78414	51473.5	85180.5
61563.4	109457	49329.1	51903.1
84294.6	125759	103667	72941
38910.3	101414	113082	25395.5
42361.8	78701.3	70818.1	29029.6
32408.3	97163.3	82609.1	49212.8
78782.6	45306.3	75128.3	62979.1
11725.3	75260.2	88559.9	53733.5
75094.5	104177	93417.3	50779.9
43313.4	140465	49344.1	75071.8
40915.5	78090.3	45721.6	14225.2
51463.8	126184	44062.8	76737
22736.3	79995.5	58018.3	49902.4
29279.9	149349	51446.2	66378.6
37750	75758.1	60089.2	25610.6
34960.2	63731.2	82171	59031.7
28821.6	82694.3	68622.4	90786.8
65652.6	91636.3	129717	25007.4
16880.5	107667	64450.7	60235.5
27314.3	95704.7	88718.5	33951.4
60262.1	115306	90149.8	64122.5
46280	104410	82438.2	44868.8
94275.3	94057.6	105949	28545.4
67256.1	140583	103349	55298.1
72233.8	45489.6	49636.6	24248.9
44291	88542.3	71662.5	70651.1
65517.4	73435	40994.8	57373.5
47762	88780.2	67009.8	36205.6
67796.3	87250.8	108609	28962.7
47138	101288	60087.3	38080.9
29964.3	62684	100430	25525.5
111403	125926	101843	59943.6
35926.8	67142.4	57000.4	45936.1
46538.7	101267	60851	50991.8
92723.8	136656	64634	82429.8
42873.3	114283	59928	70591.9
39993.8	82022.2	84512.3	51149.8
39038.3	84711.2	68870.1	69661.1
39592.1	72805.8	37662.9	23537.8
75592.4	92275.9	65912.6	40636
31942.3	103616	47973.9	63588.2
27067.3	128185	96248.8	57785.6
16750.5	83905.9	33740.8	97990.8
24751.3	98319	64955.8	68385.2
33285.2	156413	51918.1	12636.6
35424.3	107953	65609	58553.3
37372.4	94563.9	83770.7	84000.8
37641.5	97707.3	48262.5	84308.2
23388.3	98654.4	51053.6	68896.1
34366.1	83821.4	108625	23314.2
44825.3	64758.8	51605.4	64296
52894.4	85365.8	70393.7	69778.8
71013.1	93330.2	49013.2	76911.9
38636.6	90322	63289.8	22719.4
65148.8	145294	97149.6	22131.8
74856.6	82557.1	137747	72245.5
46717.4	82095	72439.2	59308.6
21585.2	89034.4	45191.9	81264.3
31638.7	67895.1	52075.4	79695.8
64459.8	124074	79428.7	55541.2
58429.1	107214	54342.6	24617.4
57184.4	104890	35659	87332
76743.5	106178	49504	37846.9
15995.2	97582.5	70463.9	18543.8
46157.1	90010.7	82004	47042.4
27092.6	127949	98546.5	54800.2
63861.8	91208.6	39903.5	81316.3
36961.6	84791.8	51139.4	59875.4
36938.8	74269.6	66987.7	93735.2
33290.4	139591	114566	78172.2
52127.4	101766	52344.5	93078.7
67855.4	96984.5	102028	46058.3
32915.3	131633	64892.1	95503.2
72031.7	87844.9	58159.4	84231.5
44387.2	107132	61186.4	62995.4
20372.3	147967	93675.4	82644.9
87363.9	74664.8	79477.4	33450.9
64302.5	81679	85015.4	66985.8
58036.5	93293.8	118827	69810
48519.9	112713	76064.9	30833.4
81212.9	101401	63706.5	108204
35880	57875.3	67795.6	76286.6
28805.4	61174.7	88195.2	44240.9
24509.5	62036.6	79873.9	56862.6
30024.8	93529.8	91225.5	102179
78037.7	86687.9	59558.2	60511.1
31021.2	112724	66452.8	33339.1
57372.2	59178.6	97100.2	37296.3
47499.4	103644	79329.9	87290.4
64369.5	115101	68606.2	77710.1
25939.5	106881	29940.9	96496.4
85733.7	72402.8	108559	39232
28050.7	91193	42836.9	55133
42275.3	91555.1	61540.7	65386.7
47187.4	93172.3	74822.1	52111.1
60354.4	117839	36215.4	59144.1
40000.3	90785.5	73542.3	80051.4
47551.4	91616.8	51008.1	68357.9
33649.8	122036	65027.9	32366.7
39619.4	88861.5	92300	35356.1
38661.3	114052	72478.9	62608.6
66540.5	80831.4	96589.3	19368.7
67819	91710.4	80434.2	65805.3
25190.8	122002	65059.8	57639.4
58978.4	60173.7	89265.8	33796.8
30640.3	102782	73979.8	88287.5
20096.7	71657.3	51045.1	57848.7
60377.8	92974	54969.8	60243.9
39546	93271.8	73017.8	71063.8
52917.1	100606	55403.4	73737.3
52230.1	108138	47676.8	78005.2
13536.9	60925.1	78948.3	78862.5
31162.9	74792.2	70242.2	74595.3
46922.2	61920.3	58799	74100
82991.3	106060	60543.6	52993.2
17893.2	79205.1	44598.4	52059.1
29175.2	98717.4	49704.2	58785.3
47846.5	73906.9	45676.1	46562.8
68038.8	100956	68291.6	42993.6
45777.5	97843.2	71498	74610.2
24334	90834.9	79738.1	32018.3
88283	80993.9	45398.6	63020.1
49427.3	108737	41106	21969.3
42946.1	95648.1	67715	22898.8
30473.9	110490	43048.8	58747.6
81940.3	87740.2	84525.3	71607.9
51942.1	98317.7	98525	72472.4
96960.5	92397.5	75069.8	70783.7
35807.8	107158	51634	47118.5
100762	82381	85442.5	69009.8
44370.9	40779.7	81645.8	78015.6
39331.5	66157	58845.1	63217
41100.8	93536.3	84006	60156.2
42651.7	103607	50696.1	18317
63387.3	73221.2	61761.7	80381.6
18578.9	108006	38334.4	29256.5
80600.6	91364	53933.7	65976.9
59809.7	82074.8	118553	53034.8
66726.4	59896.2	110194	45698.9
77918.8	87568.6	37009	46835.8
22096.8	93647.4	90483.9	16367.6
31278.6	66424.1	75242	90019.8
24364.6	74778.6	79632.1	82364.1
79389.7	102227	60430.5	68669.9
41159.3	70495.8	53426.1	33858.5
66888.9	68043.9	59184.4	16037.4
29920.1	107657	59185.7	55765.4
39507	90712.7	97303.7	65838.5
24823.5	74556.9	57172.7	42649.1
77067.2	83330.6	66127.8	82174.3
69368	75164.7	51972.7	70421.6
73138.6	82536.3	55084.9	52011.7
73100.3	98203.3	86214.7	49998
44799.9	71755.4	80887.3	49767.2
21643.7	84028.1	90273.3	46747.3
28093.6	82481.1	66959.8	62830.3
64771.2	91116.3	97158.1	64667.2
39557	104809	53003.6	36572.9
56914.6	67451.1	77535.9	71691.1
62132.8	81585.4	47420.1	57837.6
22428.2	97936.1	52599.9	14555.4
33636.8	110103	59803.9	37170.2
26090.3	123754	66532	39055.9
48426.9	104131	66584.7	17658.5
33857.2	88349.3	69711.2	51662.6
45693	115805	102980	85133.1
61708.4	76191	72699.2	24648
35734.4	75437	42936.4	69123.6
54208	62754.9	45628	86249.1
26572	96039.4	53963.6	57885.7
43882.1	98798.7	80749.5	43083.9
42842.1	71656	87088.9	42136.9
42924.7	66975.3	48728.5	116677
34055.4	111700	28561	26937.9
31072.6	82287.4	96530.8	24252.1
92961	66791.4	82051.4	54302.9
71896.5	112673	66858.3	50369.8
29821.3	107605	67180.8	59798.7
52842.4	62517.6	70858.4	87838.4
25411.1	87751.9	94703	48313.8
103839	89577.8	70692.7	35811.8
66896.7	73656.7	67984.1	42265.6
77043.8	74701.2	57788.9	31961.8
29510	63370.4	74425	21451.3
40246	101849	61111.7	29259.1
37807.9	55907.1	66305.8	56927
83603	57383.3	50534.9	71764.5
29627.6	113636	75577.4	82169.8
43108	97065.1	84260.8	29911.7
34093.8	81045.9	67362.8	33805.8
19020.3	76153.3	62632.7	49018.4
32340.7	104197	31191.5	58599.4
53530.7	84284.8	97173.7	37417.2
26837.2	89072.8	69707.9	44530.8
61820.2	79903.2	83116.8	101190
25933.7	70770.7	53357.8	98543.9
27631.5	86325.8	38753.6	92175.8
20216.9	113831	109721	26713.7
41662.4	119275	62639.8	35971
60987.5	91910.6	66386.4	11802.7
110040	124608	73572.2	82537.6
25016.5	105919	68690	42875.9
28210.6	90626.9	34650.8	48198.8
31549.7	106029	93642.9	55390.4
50737	59697.3	66880.4	13143
39128	114783	38871.3	88487.8
13696.8	80802.1	80190.5	64748.4
67624.7	121761	61399.6	49421.4
47840	76103.9	64148.5	40419.6
45636.5	116587	40546.3	99062.6
30969.9	80460.2	67590.2	92231.8
50774.1	83652.4	71356.3	9725.95
14606.1	65988.6	63375	32265.3
71905.6	74104.5	88682.1	31535.4
44213.6	69314.7	91528.4	27488.5
115227	94908.4	65447.2	35440.6
36654.8	79454	75312.2	12569.7
44983.9	79604.8	87276.8	53221.3
64853.7	95543.5	41195	64548.9
53868.1	79164.8	47951.8	9276.8
38810.8	65718.2	105124	89767.6
51444.2	78081.2	46259.2	26031.2
72965.8	105002	52727.3	23826.4
23469.5	77362.3	36564.4	54494
27361.1	72772	77836.2	11954.8
22114.9	115004	48616.8	81695.2
55420.3	91462.8	109297	41210
39948.3	63949.6	98291.7	39152.8
21266.7	92316.2	68404	39752
50026.6	97684.6	37267.8	80502.5
34445.4	77922	58239.3	52005.2
54935.4	80365.3	72685.6	48130.5
14297.4	136932	93336.8	87530.9
28062.4	82883.4	60957.6	71735.9
39534.3	83513.3	41560.3	74859.8
79736.1	94532.1	101256	38541.1
62140	94530.1	88234.9	32221.1
76242.4	101581	61005.1	44832.4
29804.4	88780.2	34493.5	89426.3
41722.8	101804	60600.1	34810.1
63813.1	80798.2	53245.4	75762
42949.4	85755.1	37667.5	90446.2
27736.8	101995	39406.2	70442.4
69033.9	79885	69570.1	80130.7
41306.2	106106	43705.3	69815.2
46851.3	87822.8	41623.4	72264.4
40736.1	76794.9	35809.1	30774.9
41660.4	88717.2	41129.4	18051.1
68970.8	65044.8	51663.3	31324.8
23651.5	104440	59560.8	8503.3
26921.7	82135.9	84539	43488.9
24600.5	62777.6	53597	26191.8
81114.1	98536.1	59777.2	34915.4
49550.8	92441.7	43386.8	21847.1
71107.4	76928.8	36586.5	75790.6
34453.2	125306	60958.9	71572.8
45940.7	49892.7	55580.8	12891.4
58966.7	80456.3	76999.6	109812
67444.6	76059.8	78381.5	14919.4
87962.5	65975.6	44404.8	62892
26556.4	83374.8	56997.8	43493.4
41832	81055	96455.4	103215
29361.8	98689.5	80973.1	88919.3
66900.6	87080.5	72636.8	55010.8
25493.6	68504.1	81324.8	66861.6
53580.8	104551	99788	73561.8
45501.3	70007.6	76359.4	22423.7
76392.5	77793.3	63313.9	12828.4
45540.9	103420	47339.5	49543
44136.9	106370	78638.9	66494.3
30525.9	71130.8	47190.6	33951.4
67021.5	63213.8	63455.6	42318.9
61148.1	92153.1	87641.4	20534.1
69153.5	81450.8	71554.6	39596.7
38381.8	99883.5	54470	34343.4
57188.3	72855.2	48878	38800.4
31527.6	105739	76557.6	78950.9
33671.3	105088	46297.5	91199.5
43761.2	71072.9	79171.3	72096.7
53053	86069.1	32509.1	39453.7
37858.6	78571.3	32000.1	44008.9
30243.8	91486.2	74042.8	60723
60617	79161.5	57927.3	63929.4
78653.2	75416.2	80702.7	27118.6
82631.2	91107.2	73965.4	30583.8
15887.3	69186	57248.1	43472.6
65506.3	94266.2	98930	62010
37588.8	88392.8	49453.9	49833.5
35143.5	59702.5	64061.4	36072.4
35482.8	93596.8	88587.2	27816.1
32412.9	102476	58776.9	60050.2
58156.8	101409	31135.6	93724.1
19827.6	102502	64448.1	53233
48160.4	80525.9	49021	12390.3
48298.2	68867.5	58036.5	66337.7
31321.5	86344.7	45022.9	80614.9
29693.3	80139.8	67672.1	77997.4
48899.5	79151.1	57023.8	39189.1
85874.8	68507.4	87125.3	50963.9
33254.6	62652.2	64812.8	76189.8
55162.2	82226.9	102873	54324.4
32717.7	121327	46954	34645.6
28105.3	97545.5	67994.5	39627.2
61305.4	85189.6	55572.4	21227.7
68079	94918.2	86136.7	72120.8
44640.7	72519.8	54288	42436.5
43409.6	78994.5	51310.3	39900.2
27309.7	76309.3	58228.9	14386.4
61780.5	84732.7	73561.1	65650
64101.7	88283.6	94095.3	95181.4
108224	70253.3	51986.3	76571.9
52924.9	82888.6	65900.2	51971.4
58295.2	98671.3	47955.7	20274.8
60532.5	103061	75229.7	64886.2
30614.3	84076.2	43714.4	72536.8
59845.5	54672.8	83569.8	99943.3
41868.4	88578.8	61505.6	53883.7
115058	106105	50309.3	42415.1
70392.4	92916.2	122673	107256
13299.6	61609.6	54913.9	32250.4
33889.7	70231.8	42543.8	101739
46585.5	80234	42459.3	75671.7
51159.5	75058.8	53031.5	26258.7
37294.4	75569	62955.7	123754
15745.6	128576	78728	25444.2
42591.9	62539.1	47814	25858.9
55603.6	107377	35440.6	47930.3
48575.1	110016	84740.5	50689.6
37504.3	83571.1	43492.8	79490.4
52853.4	74104.5	111438	79597.7
31259.8	47628.8	45104.8	85983.3
23659.3	79482	76158.5	61224.1
50226.1	79430.6	58174.3	67402.4
40271.4	85806.5	71770.4	39548.6
42171.3	54921.1	74318.4	42618.5
46787.6	103342	64134.8	12441
47388.9	87538.1	41369.2	72179.9
61603.7	89880.7	53620.4	44661.5
22055.8	78638.9	71794.4	38142
37390.6	87627.1	69222.4	44436.6
26967.8	91872.9	89606.4	115563
48036.9	50063	36040.5	52673.4
79413.8	63005.1	97851.6	33587.4
53432.6	101454	89537.5	27064
34899.8	84722.3	33980.7	72376.8
26937.3	80372.5	90936.9	45882.2
44627.7	99117.8	88290.1	42224
50132.5	71941.3	59368.4	27621.7
33899.4	149717	68846.7	41467.4
44375.5	55186.3	58708.6	65802.1
42683.5	75899.2	58173	85048.6
47813.3	84526	123733	55999.4
36225.8	83678.4	73979.1	20738.2
76539.4	67685.1	78210.6	30297.1
50128	75648.9	41566.8	68356.6
61237.8	94898.7	31992.3	77322
62672.3	64760.1	64853.1	69648.1
60667.1	81651.7	58471.4	9233.9
46920.2	103373	62710	71717.8
53695.8	67703.3	76041.5	62666.5
69601.3	99117.8	52568.1	88060.7
63857.9	93245.1	92454	82769
43299.8	66118	65322.4	48678.5
48878	68257.1	44631.6	31376.8
23160.1	82504.5	52897.6	32124.3
34290.8	48987.2	68725.8	64803.7
47731.4	104166	61709.7	86628.1
44793.4	92669.2	39941.8	42864.2
57320.9	130006	58638.4	24742.2
85766.2	98386.6	79743.9	36649.6
46965.1	58738.5	72944.3	52887.2
37777.3	103483	44419	43234.1
68001	49053.5	85348.2	22946.3
71434.3	83468.4	76435.4	12836.2
80871.7	78159.2	59366.4	45443.4
17519.4	86566.3	56361.5	63413.3
38896	134821	82801.5	35081.8
38389	99087.3	78176.8	66947.4
26957.4	104714	103286	48029.8
27469	116488	37352.2	21004.8
35071.4	66306.5	50181.3	35335.3
30250.3	86664.5	73951.1	85346.3
49106.8	75410.4	73763.3	82291.9
47007.3	118560	73748.3	40832.3
36672.3	80540.8	85910.5	33026.5
53777.1	107682	112085	33831.2
47159.4	96411.2	59187.7	41763.1
30736.5	55766.1	45381.7	58156.8
73157.5	69258.8	109419	50698.7
69856.1	77665.2	78881.4	58977.1
90874.5	92151.8	69352.4	28794.3
53197.3	60694.4	80351	68784.3
34932.3	121838	33213	58068.4
20501	68907.8	72036.2	60412.3
44269.5	112430	39909.3	39603.2
12888.2	90532.6	84508.4	32955.6
10787.4	84286.1	86912.1	66496.3
38106.2	139565	49847.8	28176.2
71943.9	73073	50779.9	42391
42986.4	81822.6	35770.8	97664.4
47996	90184.9	32420	92741.3
59783.1	130623	90229.1	27537.9
31965.7	97743.8	53977.3	48961.2
22577.1	81638.7	44421.6	75732.8
21089.2	95527.2	59711.6	74072.7
60657.3	90166	49865.4	73803.6
51706.2	121421	59514	62944
58205.5	76392.5	37176.8	40592.5
51638.6	79061.4	46881.2	78136.5
32002.1	137767	45376.5	32077.5
21262.1	116192	74551.1	73189.3
50713.6	100890	62609.9	50389.9
51680.2	97680.7	39603.2	66843.4
68038.1	79002.9	88829	53563.9
55346.8	84207.5	42579.5	61871.5
69135.3	95165.2	78430.9	90951.9
60608.6	111712	61661.6	34277.8
27439.7	93330.9	86931	73577.4
50152	101225	108469	75524.8
32586.4	88552.8	54368.6	78853.4
39971.8	85801.9	108027	85660.2
62735.4	100317	113400	62167.9
61730.5	119831	69455.8	85865.6
55318.9	98964.4	89289.8	46038.8
64538.5	103061	78442.6	35254
32425.2	96174	43167.1	61005.1
17863.3	127210	83304.6	47277.1
31978.7	80355.6	52155.3	24462.1
57073.2	59132.4	108614	72298.8
46998.9	104447	40797.9	72178.6
50036.3	79662.7	51413	72835.8
33983.3	99028.8	51120.5	35251.4
31792.1	90647.7	58210.1	39785.8
26300.3	72337.8	37416.6	59174
45523.4	106988	66234.3	39931.4
33203.9	149344	48991.1	27651
57996.2	54018.9	64320.7	76308.7
38536.5	94281.8	40731.6	116869
47180.9	96016.7	80081.3	91726.7
51042.5	104730	98538.7	33333.9
20294.9	115424	53275.3	36394.8
42517.1	91953.5	30116.4	45890.6
26867.7	84046.9	65042.9	47966.1
32646.9	114852	101002	51521.6
44627.7	79327.3	58851	63178
55800.5	60351.2	102549	27683.5
32292.6	88516.3	35916.4	82997.8
24007.1	100341	57500.9	23868
86781.5	90379.2	69122.3	57315
43559.8	109710	62370.7	85823.4
25136.1	130614	75100.3	41430.3
62442.9	104202	65137.8	57788.2
30709.9	103354	45045.6	30665
33106.4	123406	48611.5	41774.8
67001.3	104057	49654.1	85304
18131.1	112068	98323.5	69490.8
63701.3	126938	70210.4	55177.2
48443.8	105067	70873.4	66474.2
38091.9	96183.8	70372.9	46499.7
69084.6	102077	49006.8	81330.6
37619.4	88626.2	94606.8	55123.2
14703	93431.6	63117.6	70859.8
14411.8	95352.4	59768.1	67591.5
71618.9	97729.4	51606.1	40435.8
31164.2	100389	55922.1	55212.3
42751.8	91644.1	88235.5	101135
61052.5	57870.8	50467.9	57606.2
39020.8	130110	44175.9	60884.2
36080.2	93802.1	67687.8	95060.5
22270.3	111242	62725.6	63679.8
40922	71307.6	47810.1	34121.8
40502.8	84380.4	60291.4	81495
38507.9	109656	51285.6	67821.6
33229.3	128662	43202.2	33070.7
69476.5	72055.1	106384	19810.7
42144.7	103549	57814.2	62403.2
46023.9	111194	104082	34099.6
84754.1	80457	44255.2	70193.5
35879.3	78663	72951.4	99593.6
28277.6	79470.9	45845.8	58531.2
38476.8	99179.6	71497.4	49767.9
48612.8	123581	67674.8	63497.2
70168.8	106166	93884	20123.3
32823.7	85988.5	90009.4	31885.7
50346.4	73349.9	44991	25310.3
20395	115463	64103	78105.3
22800	127135	62443.5	58921.8
40876.5	82587	66439.1	31924.1
47993.4	107600	75167.3	15918.5
36486.4	74490.6	94654.3	31679
48343.8	59629.7	65900.2	49404.5
91971.8	131015	51039.9	38962.9
56455.1	86988.2	93107.9	88974.6
55339.7	123001	52415.3	42665.3
53305.2	78286.6	59950.1	64399.4
33736.3	92140.8	53155	30845.7
75027.5	77940.2	63963.9	63072.7
61380.1	98696	85783.8	67372.5
106350	89726	89536.2	55917.5
26410.8	65215.1	44129.1	55207.7
38110.1	80226.2	63856	35434.8
52528.4	77093.9	100707	58080.1
40832.3	97285.5	66639.3	15200.9
16513.2	49236.8	97065.1	72798.7
17777.5	140561	60147.7	50300.2
34209.5	84027.4	79733.5	61176.7
28782.6	94611.4	66682.8	11900.2
33432.8	114672	61813	26715
49406.5	92458.6	35074.6	36703.5
20813.6	66419.6	108902	54032.5
38326.6	97791.8	91280.1	81209.7
24984	90909	89731.8	51684.1
72951.4	87759.8	111738	36560.5
14516.4	112523	46406.1	64652.2
40092	51020.4	60681.4	81004.3
54035.1	83564.6	51656.8	58258.2
51719.8	71680	42137.5	107461
59148.7	94025.8	45193.8	82554.5
25690.6	86284.9	67417.3	40693.2
23414.3	97244.5	54669.5	29080.3
47466.2	103238	63753.3	67774.8
60134.7	47927.1	111820	50973
23865.4	74368.4	52477.1	47467.5
33411.3	107065	47731.4	71472
59048.6	81276	31647.8	9324.9
91734.5	74091.5	31312.4	48049.3
69145	52785.2	48214.4	42108.9
54176.8	103012	45890	66358.5
25215.4	67157.3	35825.4	22139.6
26872.9	86827.6	59022.6	45871.8
81313.7	85106.4	40550.2	58089.8
62849.1	95916.6	116239	10745.1
61911.2	96239.6	69365.4	15693.6
22056.4	99679.4	69194.4	51222.6
54024.1	97100.9	93990	70565.9
70725.8	97684.6	73554.6	98417.8
52199.5	98889	91998.4	25530
39510.9	87408.8	89943.1	32050.2
63625.2	104467	49667.8	32509.1
17516.8	96869.5	47696.3	80568.1
24965.2	104569	60360.9	53482
38992.8	104774	87168.2	9079.85
73769.8	97321.9	46398.9	44682.3
52921	73904.3	55528.2	29004.3
63898.2	71168.5	69607.8	66404.6
92845.3	110076	36914.8	72735.6
66563.2	119640	90957.8	90004.2
49986.3	67653.3	91065	58785.3
39437.4	106808	45654	50326.2
76740.9	56958.2	65115.7	28839.8
73025.5	93367.3	64515.7	117326
54396.5	116974	86282.9	32105.4
42475.5	102880	69863.3	73299.8
29357.2	147232	53326	114399
34459.1	105584	69366.7	51084.1
54977.6	47921.9	73668.4	23413.6
58947.2	78939.2	41490.1	37583.6
40970.8	108172	64859.6	17245.8
71765.8	107998	51180.3	70992.3
65152.7	95317.3	61304.1	77019.1
85283.9	119522	84314.1	77945.4
47073.6	56892.5	62420.8	73888.8
37198.8	83337.8	46877.3	83077.1
26867.7	61989.2	101787	44465.8
49473.4	103432	85967	56082
87451.6	112838	96892.2	49595.6
22195.5	95058.6	63179.3	60277.7
47039.8	72280.6	92087.4	19526.6
25429.3	104823	50235.2	30561
34028.8	89958.7	101327	36954.4
97687.2	116684	103038	77946.7
26785.8	111300	101158	26369.2
31834.4	63753.9	52157.9	90883
79635.4	112024	51777	101644
47243.3	126965	46371	47073.6
46080.4	82106	86385.6	30424.5
32967.3	102253	70027.1	59012.2
64326.6	105685	60197.1	38298.6
60093.8	114356	57062.8	91928.2
56401.8	43637.1	71735.9	82063.8
22175.4	102471	58290.7	32336.8
53983.1	64134.2	126062	65456.3
63363.9	114118	72403.5	49305.1
28780.7	123324	106179	104638
26334.1	86992.8	89839.1	75309.6
36422.8	100344	42775.2	35189
42491.1	58165.9	50765	43111.2
41190.5	90312.3	32946.5	60682
29549	52414	60663.2	44994.9
49176.4	128517	78835.2	69338.1
68355.3	96402.1	82595.5	64464.4
32267.3	83414.5	92112.1	58586.4
39290.5	99175.7	37488.1	21132.1
41551.9	96253.9	72957.9	46088.9
30988.7	130462	67871	23322
63710.4	103213	46502.9	46869.5
56418	100129	92630.2	102122
50240.4	103723	58968.6	62693.8
36781.5	120920	42104.4	27491.1
23875.8	71419.4	40801.1	104242
59054.4	86802.3	79816.8	55190.8
48915.1	97969.3	74818.9	40682.2
23840.7	103221	90587.9	78697.4
22863.1	101132	48295.6	58824.3
64428.6	125918	58891.3	61757.1
49998.6	121647	65174.2	71170.4
70749.9	108919	102684	35579
47685.9	115317	97412.2	60552.7
32063.2	91317.8	68224	38746.5
66656.8	89343.8	81165.5	58113.2
34877	122542	104794	67406.3
39834.6	101062	54697.5	15298.4
56362.8	124039	98829.9	88968.1
51504	53511.9	91135.2	20093.4
56347.8	73259.5	44519.8	47463.6
85094.1	86788.6	69377.8	44944.2
28730.6	67499.2	81849.9	70891.6
46007.6	96111.6	56444	70573.8
95888.6	145304	34103.5	66125.1
35251.4	75170.5	48668.1	21572.2
38866.1	93948.4	54649.4	79277.2
59265.7	80746.2	50642.8	85360.6
34299.8	95219.8	42628.9	76653.2
17726.1	92505.4	56785.3	33223.4
31987.1	99660.6	54851.5	50906.7
48846.2	88947.3	57346.2	64963.6
49489	81900.6	81292.2	98086.9
92571.7	112195	49118.5	36110.8
24504.3	111151	58506.5	35983.3
27862.2	114737	104731	55907.1
15845.7	112984	41538.9	67517.4
40870.7	77567.1	54781.3	63132.5
29974.1	104889	39587.6	76196.2
44384.6	125508	90273.3	43084.6
49271.9	104491	83248.8	38368.8
50204	117985	58428.5	44207.1
66380.6	81425.5	46068.8	24676.6
43594.8	48163	58854.2	35428.9
34307	107544	63354.2	85092.1
47478.6	79905.8	72842.9	64483.2
111918	58417.4	41489.5	76667.5
54757.9	63365.9	55022.5	70636.8
60858.2	121480	75233.6	63384.1
38204.4	80468	45622.2	76665.5
23087.3	51696.4	56896.4	75682.8
39158.6	105162	34632	90699
75816.6	85846.8	70932.5	62014.5
22471.8	135057	68621.8	82008.5
28662.4	90840.8	59623.2	28286
73478.6	57022.5	53777.1	43873.7
69295.2	110586	41933.4	20285.8
27773.2	73912.8	88368.8	56335.5
47169.2	108217	59772.7	52670.8
41143	98651.8	32657.9	30015
29495.7	99602.1	52122.2	36013.9
83844.1	86811.4	110973	44963.1
36335.6	125367	74469.8	47686.6
51600.2	82018.9	68422.9	66043.2
30848.3	134519	67065	39730.6
79864.8	113929	94197.3	63018.8
76965.8	125134	68430	83203.9
58685.2	87657	91375	22801.3
45442.8	136822	92796.6	69886.7
36744.5	124871	59907.2	74146.1
32500.6	94536.6	93351	48777.3
52749.4	67349.1	104737	27804.4
48239.8	45102.8	47633.9	65108.5
108443	94318.9	60280.3	35956
19384.3	140640	56427.8	67415.4
26939.2	87392.5	40862.9	76443.9
58287.4	50848.2	106057	36295.3
60721	74477	52552.5	48949.5
67224.3	73782.8	50475.8	99784.1
47785.4	91017.5	48568	65735.1
59928.7	111340	61266.4	42008.8
49648.9	111947	73687.2	9003.15
27164.8	116051	52325	66896
77901.2	62208.9	66904.5	65998.4
83091.4	65058.5	64259	43064.4
60472.7	118293	54411.5	71918.6
71494.1	97251.7	69592.2	44634.2
33287.1	103356	77602.2	49559.2
31490.5	130642	43202.9	63443.2
43696.2	101114	91995.1	29642.6
30238.6	94393.6	42426.1	67527.8
31324.1	77624.3	80624.7	74458.8
21936.8	112202	45744.4	44991.7
48293.7	78889.8	71423.3	77909
45441.5	109171	90671.8	51598.9
28507	106965	86698.9	60674.9
19293.3	73990.1	100814	51368.2
34472.8	107914	54078.7	39404.3
45843.2	101736	100974	39764.4
41950.3	101678	70194.1	78163.1
57206.5	111088	44583.5	66319.5
97340.8	156204	41639	57777.8
33619.9	92675	97639.8	28802.8
27666.6	78661.7	39657.8	57215.6
43550.6	108320	96309.2	66699.1
59265	96160.3	73966.8	65632.4
60457.8	84172.4	70257.2	36494.9
37369.8	97646.2	62661.3	70585.4
18838.3	103720	96086.2	27775.1
32321.2	96193.5	85423	68816.1
47926.4	96231.2	68550.3	43164.5
73846.5	69254.9	48920.3	67987.4
38026.9	89765	92568.4	48380.8
25207.6	87565.4	109206	84508.4
84231.5	78051.3	53749.1	73197.1
62310.9	53341.6	66769.3	61662.2
68647.8	81422.2	49660	47407.8
67029.9	77748.4	51445.5	51104.3
72192.2	102796	59884.5	53103
58300.4	78026	37804	85774.6
23184.8	142847	48738.3	61935.9
53630.2	116368	34470.8	61832.5
62836.1	115863	80562.3	52443.3
35061	43703.4	41247	51049.7
57075.8	96268.2	88489	61944.3
31177.9	62043.8	64047.7	48919
38858.9	95147	50883.3	83974.1
37269	100248	90970.1	72720.7
62838.1	93474.5	33988.5	52226.8
34261.5	57101.2	77587.2	58581.9
83435.9	122670	77988.9	62019.7
24694.8	104035	46664.1	84416.1
57090.8	151013	73064.5	63399
64205.7	125516	80256.8	37324.3
34126.9	71806.1	77685.4	69368
54577.9	99270.6	88965.5	44930.6
35764.3	116919	61261.8	62323.9
35603.8	106921	66056.2	34587.8
84783.4	80513.5	80692.9	78866.4
34167.2	64096.5	44427.5	66040
43737.2	83678.4	53069.9	82427.1
25117.3	73381.1	60081.4	79870.7
53051.7	114970	107648	90207.6
40368.9	89272.3	46768.8	48441.9
26575.2	121428	47284.2	85352.8
51327.9	96468.4	64249.9	41377.7
47669.7	105654	87813	56935.4
29414.4	120912	69962.1	64459.8
51697.8	69288.7	58830.8	27062.1
76816.3	92657.5	59742.8	38988.3
34298.5	66876.5	90650.3	55438.5
51886.9	103093	76696.1	69297.8
107230	85513.3	76846.9	47883.5
29621.8	71318	70331.3	67154.1
36451.3	109648	52247.6	87647.9
33562.8	73226.4	76070.1	71195.8
61922.9	56407.6	98094.1	42440.4
45299.1	46445.1	48785.8	66806.3
24159.8	75658	100697	61915.7
31547.7	70526.3	45561.8	74532.2
82254.2	55560	104518	68049.1
52644.8	100850	41805.4	74063.6
44833.1	91637	80573.3	43507.8
84912.8	82152.2	50724.7	31756.4
25279.1	101184	57889.6	66496.3
50329.5	89742.2	56698.2	87049.3
16935.1	78454.3	68556.1	71241.9
44861.7	116438	62583.9	54685.1
20800	110609	120893	61987.9
66352.6	87800	32829.5	32114.5
68693.9	107022	77888.8	70522.4
45948.5	64099.7	58494.8	24929.4
42116.1	67258.1	39681.8	96413.2
39173.5	94341	66173.9	38298
49479.3	66949.3	37486.1	50226.8
58663.1	54528.5	47533.2	58007.3
28478.4	51974	77504.7	97117.8
39305.5	64322	64942.8	82505.8
24411.4	101543	123629	79604.8
33090.8	68838.9	68528.8	70761.6
27519.7	104202	43226.3	39611.6
59481.5	57702.4	34564.4	94365
59121.4	91346.4	85226	98341.8
27672.4	92743.9	107821	50770.8
59122.7	78166.4	64504.7	53484.6
63980.1	91224.9	51376	16022.5
55433.9	131455	49300.5	70792.1
28375.1	117994	47342.1	82552.6
51844.6	83122	92128.4	71407.7
40131.6	63051.3	51059.4	55822
18567.9	86847.8	56380.3	22458.1
68072.5	102281	93089.1	39713.7
50193.6	110408	66632.8	52043.5
33279.3	56176.2	40820	78599.3
70999.5	106757	41488.2	17979
22717.5	56860	83989.1	58817.8
33985.9	97020.3	94583.4	57155.8
53750.4	115365	38145.2	28711.1
51595.7	51938.2	56743	56621.5
38656.1	95307.5	65867.1	62080.8
24770.2	88842.6	62089.3	88686
32177.6	103947	74157.8	85967.7
57400.8	107109	54153.4	57008.2
32550.7	108848	43288	47275.1
8912.8	103298	49680.1	113643
76488.1	125807	43348.5	20080.4
21500	98461.3	46544.5	59918.3
26169	104894	28795.6	75000.9
25071.8	81915.6	37973.6	31725.8
67387.4	76692.2	66725.8	68254.5
40859.6	79107.6	52778.7	51935.6
39523.2	52813.1	75322	75548.2
51186.8	129354	40399.4	82934.8
30284.8	115493	49625.5	45727.5
27305.8	98607.6	50035.7	29042
57582.2	80390.7	63982.7	114130
17395.3	71003.4	51800.4	44813.6
31953.3	100866	80631.8	34154.9
47207.5	87340.5	74204.6	61045.4
67735.2	95633.2	34371.3	43764.5
26261.3	96900	38613.2	53409.8
64299.9	83972.8	47356.4	53772.5
30933.5	77199.8	58965.4	51528.8
73244.6	56005.3	73112.6	60208.2
49628.1	80839.8	51219.3	60551.4
24192.3	94399.5	37921	63524.5
47528.6	105653	43739.1	32423.3
28617.5	103976	50009	72621.2
44554.9	80206.1	36912.8	39354.9
76362	121627	56296.5	70410.6
41876.9	90848.5	49129.6	80542.1
21083.4	96571.8	59441.2	52221.6
31921.5	118846	113239	12825.8
67301.6	108844	50551.1	14132.9
61458.8	80611	92168	48691.5
53204.4	146011	34228.3	10657.4
53787.5	93808	111768	75154.3
16495	102003	30681.3	52187.8
43772.9	96252	56251	40680.9
33549.8	65967.2	89193	41957.5
63230.7	55684.2	52151.4	61659
82052.8	102162	67103.4	25884.3
41003.9	84049.5	103737	52937.3
34537.8	71350.5	62777.6	90418.2
26383.5	93202.8	64026.9	23924.5
28637.7	113103	60043.7	40511.9
55259.1	79405.9	56986.8	102868
41882.1	86903	46907.9	114676
30229.5	126630	102260	46937.8
59042.1	89384.1	59242.9	32857.5
24025.3	87232.6	37373.7	61001.8
74181.9	101858	63852.7	57136.9
75353.2	89852.8	34791.9	27871.3
63997	76546.6	60373.9	12179
47027.5	106096	88833.5	77951.9
56908.8	84118.4	66736.1	50479.6
23435.8	143976	45737.9	47334.9
60236.1	83357.9	59034.3	61994.4
19476.6	69622.8	65457.6	109136
34915.4	74238.4	79097.8	55514.5
21180.9	78670.1	84329.7	36748.4
51934.3	69108.6	95307.5	20760.3
64073.7	88137.4	44352.1	34285.5
43632.5	87341.8	51166	55237.6
57950.1	113541	57757.7	56760.6
72458.8	91707.8	111241	61464
27577.5	84618.9	118947	40519.7
68396.9	93408.2	72955.3	40132.3
44764.8	77990.2	31472.3	91209.9
70503.5	116903	59695.3	73166.6
64478.7	96694.6	45722.9	86345.3
21951.8	65393.2	97157.4	56854.8
73509.1	69623.4	75442.2	37213.8
53840.8	63744.8	34981	23006.1
22082.4	99095.8	97461.6	26412.1
42540.5	98666.1	60632.6	92098.5
55735.5	76367.8	66609.4	57443.1
56748.9	93448.5	53641.2	52367.9
27980.5	67993.9	106096	55020.5
35267.7	105550	40393.6	63788.4
99769.8	99525.4	55014	16630.9
36185.5	82784	48424.3	18341
55825.2	91639.6	62799.1	88983.7
56667.6	87064.9	86299.2	58706
54673.4	76155.9	55571.7	32041.7
45778.2	83416.4	61507.5	67280.8
21470.1	74134.4	79604.2	20536.8
35837.8	87857.2	72415.8	63678.5
34635.2	117745	80656.5	97897.8
67895.1	63540.7	75988.2	64532.6
67598.7	103185	102636	72939.1
33171.4	115944	41924.3	73647.6
63680.5	88654.8	57028.4	53225.9
22725.3	104103	88072.4	70492.5
80015.6	88106.2	94814.8	74219.6
43455.8	74848.8	52358.1	81420.3
28363.4	100588	58652.1	13596.7
36143.9	82069	29979.3	78808.6
32753.5	94978.6	62047.7	32916
25719.2	89074	44429.4	56375.1
60851	75645	63721.4	41499.9
23964.2	92155.7	59555.6	68823.9
55581.5	87026.5	57289.7	30620.2
46092.1	87539.4	112940	71902.3
16073.2	81075.8	48872.8	69223.7
39620.1	79138.1	47772.4	26836.5
51940.8	107243	40263.6	34813.3
40264.9	79242.8	35035	96498.3
68772.6	125471	57235.7	27064
94844.1	74650.5	63956.7	44761.6
70992.3	90526.1	107936	71706.7
37926.2	77244	47798.4	38992.2
54930.2	99445.4	40574.3	68005.6
47234.2	67770.9	78230.8	38139.4
76538.8	95616.3	91271.7	15804.7
45628.7	79457.9	76971	70324.1
34528.6	84174.3	40126.4	66261.6
28637	102333	82691	34071
39943.8	82487.6	54942.5	120486
69793.8	90775.8	48777.3	60576.7
23682.1	103772	61685.6	79638.6
47582.6	133418	76294.4	109084
71883.5	142267	97043.7	40282.4
50251.5	115805	41092.3	54812.5
42221.4	80171	70507.4	28018.9
70022.5	103301	41797.6	8727.55
33629.7	76428.3	88336.3	26965.2
63871.6	72677.1	42214.9	96253.3
63540.1	98644	77493	73749.6
33762.9	83218.2	94450.2	76131.9
87083.1	80415.4	67740.4	63785.8
23003.5	49580	43808.7	48231.3
34089.9	78189.1	86119.1	58750.2
26044.8	79327.3	49030.8	41336.8
17362.8	90832.9	117378	14546.3
24071.4	93094.3	55827.2	103195
41061.8	68476.8	51985.7	61716.2
40955.8	97523.4	94155.1	20961.2
63237.8	62169.2	61448.4	109125
30616.3	103304	66365.6	116192
74980.8	44285.1	47847.1	48939.8
51619.1	115297	47466.9	124839
54091.7	102012	43167.1	123759
86552.7	101234	60444.8	57062.8
70233.1	99468.2	56874.3	32123.6
60592.3	85450.9	52569.4	41429.7
42969.5	61822.1	44895.5	25599.6
77490.4	83495.1	32754.8	70493.8
59663.5	87902.1	97602.7	73201.7
61220.2	116016	54318.5	19336.8
64756.9	97266	91250.2	63248.9
59333.9	77409.1	74392.5	76527.1
53443.6	102149	35300.2	49492.3
115654	100647	64894	71432.4
63171.5	94607.5	53360.4	55597.1
19149.6	113088	66664.6	47317.4
60867.9	103522	38614.5	87095.4
29549.6	56347.2	62814	39954.8
41773.5	91310	72820.1	23630.1
69967.9	111522	63857.3	71088.5
32206.2	103692	57240.3	33998.9
72423	97061.9	56163.2	79794.6
73919.3	70371.6	93081.3	73847.1
40165.4	94822.6	48915.1	28594.8
63146.8	95465.5	74088.3	90656.1
60890	95392	104839	43808
35861.1	88338.9	38194.6	73531.9
47445.4	69937.4	67028	32282.9
28566.2	92128.4	62454.6	82547.4
90215.4	97549.4	43100.2	98308.6
60463	77272	73299.8	34243.9
49758.8	97717.8	49271.9	63409.4
29257.1	85506.8	72210.4	29451.5
90164.8	87049.3	86498.8	30455.7
45067.8	82823.6	42527.5	67651.3
55166.8	91986	52909.3	57099.9
24554.4	78587.6	59763.6	68195.4
18764.2	101306	48952.8	64652.2
35930	71232.2	56153.5	66163.5
79435.8	90644.4	56369.9	104993
25874.5	47370.7	74768.8	65586.9
43655.9	84271.2	78302.9	38456.6
99457.1	96832.4	52165.1	26425.1
33746.7	129192	42563.3	21869.2
36175.8	101214	115594	19735.3
62049.6	107614	85936.5	49150.4
102161	83185	47853	61714.9
25111.4	111538	52252.2	97880.2
22185.8	65709.8	53150.5	51251.2
21813.3	103824	42606.8	96047.9
41409.5	107124	41413.4	66708.8
26698.1	73882.2	69527.9	64070.5
17824.3	53907.1	96875.3	39296.4
14524.9	65375	35019.4	71163.3
24287.9	58143.1	100905	15405
54064.4	92373.4	42777.1	102187
54173.6	86563.1	85612.1	50885.2
61234.5	80491.4	44055.7	66185.6
51034.1	100847	39344.5	12151.8
11674	83380.7	54626.6	124387
50832.6	86419.4	51292.1	40272
115550	107589	33066.8	61974.2
29640.6	87694.8	76449.8	105633
66682.2	63771.5	64739.3	86800.3
32056.7	82986.1	36781.5	40628.2
75078.9	90829.7	40530.1	48087.6
42612.7	107846	55985.8	67501.2
82038.4	89159.2	80763.8	77051
66270.8	105891	36222.5	93223.6
52610.3	104514	65480.3	50052.6
35719.4	62459.1	60388.2	62868.6
61093.5	105550	77208.3	59287.1
27616.5	79104.3	42767.4	29557.4
32015.1	99830.9	113121	83704.4
42862.9	97594.9	85657	91039.6
36349.9	84670.9	37417.9	54956.8
78014.3	88773.8	54977	35709
86156.2	82462.9	103735	76534.9
30332.2	96047.2	84636.5	36357.8
22214.4	71558.5	59842.9	16742
31624.4	108045	50895.6	62523.5
40456.6	74378.2	39839.8	13557
67258.1	83846.1	81357.2	60723
32490.9	69291.3	38510.5	61162.4
28070.2	93729.3	60403.8	59943.6
26897.6	116631	74911.8	93982.2
34664.5	77291.5	44449.6	66957.1
64348.7	93276.3	63993.8	68323.4
31670.6	59453.5	59846.8	82862
45735.3	146227	53652.3	16206.4
59382	65945.1	45953.7	90830.3
64498.8	94575	42821.3	72774.6
34866	94275.3	53262.9	66222.6
53645.1	102469	40188.8	35686.9
58386.9	79922.7	53645.1	21418.1
35902.1	50565.4	60318.7	30980.9
24323.6	87644	107158	24414.6
41069.6	81400.8	46920.9	52161.2
70922.8	90566.4	76488.1	36253.8
49210.8	113489	49481.2	36702.9
94198	79351.3	73377.2	66645.1
32271.2	43340	76435.4	100797
92227.2	91367.9	57001.1	47082.8
91763.1	93496.6	50805.3	58412.9
103825	83810.3	103301	66792.7
23699	121588	101241	59490.6
30942.6	76005.1	83794.8	18322.8
23819.2	108445	49547.5	95602.6
28741.7	77669.1	52349	42016
48261.2	100937	61982.7	80865.8
24116.3	75576.8	78275.6	63506.3
64197.9	105976	88566.4	49082.8
39934	74284.6	52659.8	47718.4
36366.2	79170	70439.2	74079.8
37779.3	75509.8	60429.8	70375.5
41035.1	70281.9	54661.7	58947.2
30255.5	86671	47579.3	75895.3
26165.1	73409.7	73466.9	74248.8
61907.9	73354.4	47719.8	63755.2
41027.3	129444	98389.2	67272.4
61022	87018.8	52003.9	30097.6
17944.5	79709.5	89837.8	61618.7
48642.8	116543	90548.9	71779.5
27504.7	90433.8	81975.4	67923.7
61174.7	93483.6	80368.6	72935.8
32222.4	57569.2	75533.9	28820.3
29003	92540.5	49205	86140.6
54429.7	113368	51354.5	30492.8
24802.7	88290.1	58550	57346.9
20798	63536.2	53050.4	88361.6
69247.1	59284.5	74572.5	52767
57090.8	56062.5	94827.8	48242.3
48450.3	58767.1	51305.1	59822.7
41116.4	82026.8	73835.4	31512.6
52044.2	91397.1	49500.1	27888.9
39312.6	86630	64621.7	33738.9
66612	147672	102747	66259.7
50094.8	66693.9	41046.2	10297.3
38769.2	91243.1	56190.5	68500.9
22523.1	62206.3	104684	85498.4
62732.1	91305.5	56033.9	48451
23110.8	76562.8	87868.3	74399
23502.7	84927	76029.2	62679.5
59915	95912.7	43998.5	14420.9
51195.9	61395.1	58867.2	32337.5
56280.9	109127	137701	44277.3
72718.8	100275	46320.9	80253.5
28982.2	61206.6	46818.8	35618.7
38692.5	44837.6	60864	92741.3
38660	48176.7	59846.1	59530.2
56095	92335.8	56096.9	23594.3
49559.2	55138.2	72384.6	52222.9
52172.2	85756.4	44367.7	16645.2
67399.8	119809	57734.3	77872.6
43226.3	80946.4	38156.3	39977.6
74683.7	59520.5	68641.9	28256.1
26655.8	75073.7	42605.5	78536.9
36918	103309	56368	25498.2
27567.8	120114	43507.8	57417.1
43323.1	108083	48599.8	25406.5
32351.8	74023.9	83213	47314.1
88355.8	89064.3	52070.8	74983.3
18849.3	76386.7	50083.8	57951.4
41659.1	68319.5	52519.3	37280.1
26798.8	117300	85386.6	76906.7
46406.8	104613	82656.6	74096.1
30108	74144.2	61205.3	72385.3
58559.1	72961.8	79857	86870.5
47082.8	77796.5	67697.5	70730.4
77418.9	89196.2	67453.8	55175.2
36801.7	97143.1	30943.2	68259.8
73396.7	44336.5	78863.2	20843.5
35954.1	101015	70057	35263.8
23893.3	72671.9	93743	47600.8
46495.1	68526.2	96379.4	46123.3
68522.3	82226.3	55815.5	71146.4
39388.7	95295.8	109982	66611.3
65820.3	90425.4	61514	51819.9
14335.1	89890.4	70382.6	86128.2
25531.3	96634.2	92273.3	70307.2
34907.6	109106	64871.9	16320.2
49142.6	81484	73494.8	43940.6
24436.1	67670.8	54583.7	64314.2
80764.4	89792.3	64632.1	24730.5
59267.6	84533.8	113886	26239.8
45815.2	93595.4	53524.9	66485.9
22376.2	54931.5	81729.7	59637.5
19774.3	77910.9	90530	66452.1
71803.5	100519	92563.2	52486.2
43962.1	69340	60935.5	54916.5
44161	66692.6	71987.5	95905.5
41320.5	86191.9	56886	52293.8
49160.1	100351	28382.9	87100
46421	87159.8	43744.3	19308.9
41479.1	85003.1	49687.9	58219.2
53775.1	82737.2	38678.9	49635.9
61653.8	133346	89457.5	47156.8
39147.5	69011.1	71107.4	84561.8
32366.1	104029	66853.8	54904.8
13965.9	107735	44235.8	19655.3
38393.5	44702.4	52913.2	14082.2
24362	91104.6	108579	59395.7
71478.5	87848.8	109793	21477.9
24798.8	73393.4	70120.7	52102.7
30919.2	94950	53627.6	41015.6
59660.2	74995.7	45798.3	63514.1
31217.5	63183.9	32139.2	64413.7
23043.8	87523.1	67068.9	37468.6
32462.3	124615	86447.4	31145.4
63857.3	95922.4	60846.5	71580.6
45230.2	81562	37850.1	71400.5
21069.1	89202.8	50024.6	59629.7
68981.2	94188.2	68716	28905.5
20170.1	117427	54572.7	34080.8
48074	94781	55106.3	39050
30669.6	74950.2	63799.4	57309.2
77034.1	91239.8	77587.2	26048.1
61638.8	103499	35703.8	35887.8
23779.6	78045.5	65553.1	106758
65918.4	82674.1	67213.9	40830.4
46920.2	110633	82087.2	64752.3
19502.6	117633	75541.7	62616.4
84461	93632.5	44636.8	73422
54752.1	100149	50296.3	69877.6
51170.6	86573.5	56388.8	82813.9
66869.4	130830	87711.6	73119.8
52944.4	76233.9	47066.5	82572.1
54371.8	93250.9	41984.8	63969.7
90932.4	73921.2	99257.6	31122.6
63863.8	93687.8	40855.1	44035.5
37413.3	74621.3	93705.9	59492.5
45728.1	89594.7	81662.1	26279.5
11895	93138.5	44922.1	48231.9
75056.1	67348.4	62786.1	22768.8
23351.2	86071	96020.6	48947.6
53629.5	102465	102931	41958.8
47077.5	83167.5	67876.9	61997
61403.5	39941.8	50391.9	51853.8
26591.5	80301	84183.4	63611.6
74724.6	85820.8	99861.4	64910.3
62304.4	94758.3	76396.4	26888.5
22449.7	71872.4	45767.1	48075.3
64546.9	73910.8	76151.4	34760
71955.6	119747	86325.2	62498.1
33941.7	84424.6	57678.4	67557.1
79578.2	78378.9	51999.3	113288
50384.1	108934	56974.4	78418.6
36371.4	81052.4	106565	68546.4
59033.6	95439.5	45792.5	56463.5
62550.8	84136	85505.5	38796.5
43016.3	78078.6	54133.3	33690.8
68357.2	80447.9	65494.6	54262
32841.2	79506	57378.1	59932.6
77719.2	101189	46184.4	29623.1
19567.6	77197.2	43778.1	35150.7
58227.6	80332.2	50712.3	23784.8
11741.6	144499	94296.8	91761.8
81430	113121	52034.4	23693.1
39475.1	79178.4	71830.2	47401.2
40903.8	61407.4	97609.2	63350.9
28213.2	76718.2	63046.7	60126.3
22870.9	62503.3	53120.6	33986.5
21406.4	76804.6	68621.1	30535
63277.5	97287.4	90715.3	74615.4
35018.8	83402.1	87142.9	48768.2
38322.7	82777.5	61662.2	30701.4
51894.7	104197	70864.9	46469.8
25996.8	89746.1	50802.7	29725.1
56804.1	109847	69386.2	47451.9
42232.4	66058.8	129908	73026.8
26926.2	103199	49212.8	29439.1
71159.4	99226.4	64610.6	70508.1
49740.6	88986.3	56521.4	44384.6
35599.2	80338.7	65250.2	43645.5
40861.6	52340.6	60409	23082.1
37383.4	79116.7	81939	64972
43759.3	72169.5	62290.8	33938.4
23465.6	83144.1	42162.2	51409.1
85284.5	107093	82622.8	81380.6
24557	104259	55964.3	71203.6
36628.1	83785.6	99227.7	22358
22666.1	83198.7	58706.7	89040.9
50350.9	93965.3	72281.3	75701.6
59066.8	69355	72171.4	28761.2
101865	63171.5	58236.7	27559.3
94835.6	71453.8	75216.7	80914.6
22878	90971.4	61438.6	54832.7
74915.1	74462.7	63885.9	40056.2
43977.7	51414.3	101195	41981.5
58285.5	72930.6	48152	100935
23535.8	84955	86452.6	46427.5
44439.2	84677.4	37887.8	33894.9
65722.8	51554.8	82437.5	39709.8
43815.2	51140	68010.1	72549.8
38590.5	94788.8	80718.9	54113.8
43467.4	97906.2	66983.1	52906.1
60474.7	75825.8	59831.2	37852.8
39874.2	59345.6	74105.2	85745.4
40463.8	69104.1	47750.3	62107.5
43768.4	88649.6	130912	25663.3
34972.6	71576	72612.1	22923.5
29682.9	106668	71050.8	64086.1
67098.2	82236.7	89824.8	74469.8
25749.1	84543.5	35190.3	69218.5
54176.2	69538.9	43237.3	46796.8
29788.2	82382.9	62479.9	49287.5
56947.8	107804	58061.2	23008
26997.1	51702.3	110311	61282
25775.8	93529.8	41044.9	86847.8
27872	78763.1	80160.6	30420.6
52718.2	137758	69761.2	52888.5
48228	57559.4	32249.7	90979.8
49854.3	93586.3	33816.9	64677.6
34073	113428	72691.4	40935
49481.2	99253	66149.2	76410.8
32551.3	92636.7	105263	18675.1
53262.9	84282.9	56163.9	71963.4
54984.1	77604.1	55997.5	53271.4
39409.5	111188	79303.2	11888.5
28590.9	86806.8	41553.8	19332.9
31685.5	50987.3	62495.5	77074.4
32046.9	108236	42809	49335
57708.9	77158.2	64276.5	36461.8
26798.8	86093.1	89826.1	62218
56205.5	68263.6	74526.4	27997.4
50262.5	97113.2	40329.2	94935.8
79412.4	61155.9	57961.1	70642.6
28793.7	46722.6	52029.9	28087.1
83894.2	95460.9	43680	71249.1
38900.5	137381	48871.5	27484.6
33671.9	74818.2	54341.9	76021.4
37352.9	89866.4	102915	69524.6
32101.5	84633.9	54613.6	49318.8
57288.4	67600.6	68035.5	68003.6
28765.1	66703	55218.8	29992.3
25548.9	62628.1	56440.1	63989.9
36011.3	88500.1	75783.5	98457.4
95862.6	71168.5	56731.3	48459.4
51269.4	78083.8	82300.4	13009.8
65118.9	76354.2	47091.8	60170.5
49010.6	76597.9	117762	32149
56326.4	101339	52084.5	76911.9
22629.1	90229.1	71771	59838.3
21953.1	147494	79996.8	32252.3
39898.9	113476	40536.6	12610
23666.5	85779.2	135093	14991.6
99845.8	75492.3	59369.7	48154.6
35738.9	97499.3	56510.3	65857.3
23637.2	84530.5	47844.5	52170.9
50198.8	96424.9	87586.2	52579.1
27770.6	76466	41197.6	41101.4
26396.5	114958	46151.9	80650
19243.9	95579.2	57537.3	59989.1
30987.4	78001.9	47457.1	21950.5
57940.3	68125.2	52867.1	82579.2
26194.3	91441.3	36738	76455.6
40997.4	56923.7	64353.9	81975.4
32812	72930.6	95083.3	64799.8
73280.3	102300	35602.4	21910.8
70589.3	90571.6	88596.9	36167.3
72430.1	108004	104493	51802.4
45631.3	101523	87007	31142.1
48603.8	96083	85155.8	58947.8
32431.7	99910.8	108655	63746.8
51639.9	107372	55435.2	23073.7
31740.1	90218.7	46564.7	52608.4
57780.4	64514.4	82955.6	37897.6
73984.3	84817.8	100232	60444.1
47149	109224	56460.9	9482.2
40932.4	95080.7	82902.9	69060.5
33748.6	95849	66535.3	37644.1
48971	84691.1	71131.4	14188.8
54015	49534.5	96268.2	62089.3
50410.1	98217.6	34277.1	76432.2
38476.1	70717.4	64250.5	29106.3
53038.7	112338	52442.6	102547
46363.2	57702.4	65491.4	73980.4
89319.1	68584.8	55884.4	78802.8
47981.7	62380.5	66868.8	85634.9
30709.9	58951.7	103222	73932.3
81287	93067	41152.8	50783.2
60877.7	80361.4	49489.7	118704
25572.9	81287	71073.6	68555.5
41756	94238.3	31698.5	64125.7
24074	81059.5	66081.6	46190.3
86593	64501.4	50279.4	65395.2
35333.3	121062	56041.7	69557.8
33629	74983.3	72061.6	13072.1
40061.4	80395.2	42108.3	38473.5
84108.7	98037.5	72523.1	63419.8
47632.6	68310.4	56980.9	22293.7
46673.9	63956.7	53203.8	96798
48350.2	95545.4	61381.4	32481.8
42823.9	90504.7	69917.9	59086.3
41631.2	73496.1	41332.8	79872.6
25282.4	94197.3	111754	36639.2
20285.2	79346.1	53933.1	49032.8
30966	100674	44211	65976.9
21483.8	98516.6	51800.4	68260.4
53374.1	138020	39516.1	43939.3
27961	80561	52710.4	61163
28502.5	89458.8	46781.8	46653.1
22867	94565.2	62824.4	44483.4
46352.1	93377.7	69324.4	81905.8
[truncated: 31,603 more rows]
