# Supplementary material for: Enhancing cap-independent translation of linear mRNA
Source: Nat Commun. 2025 Oct 16;16:9205. doi: 10.1038/s41467-025-64257-6 (PMC12532787; doi:10.1038/s41467-025-64257-6)
Supplement: Supplementary file 11 — Source Data [file 41467_2025_64257_MOESM11_ESM.zip › Source Data/Figure 5/Influence of cell size on mRNA uptake.xlsx]

## Sheet: HEK293
bin	mean bin forward scatter area	mean AF647 fluorescence intensity per bin, replicate 1	mean AF647 fluorescence intensity per bin, replicate 2	mean AF647 fluorescence intensity per bin, replicate 3
1	31341.7	8659	7842	8509
2	50102.7	8686	8197	8322
3	68753.3	9450	9112	9074
4	87722.7	11145	12089	10842
5	105873	14506	17481	13712

## Sheet: HeLa
bin	mean bin forward scatter area	mean AF647 fluorescence intensity per bin, replicate 1	mean AF647 fluorescence intensity per bin, replicate 2	mean AF647 fluorescence intensity per bin, replicate 3
1	53061.3	11529	11324	12515
2	72206.3	12216	12020	12057
3	90293.7	13632	13355	13468
4	108527	16068	16011	16195
5	127466	19593	18637	19676
6	145775	19890	23443	20469

## Sheet: HepG2
bin	mean bin forward scatter area	mean AF647 fluorescence intensity per bin, replicate 1	mean AF647 fluorescence intensity per bin, replicate 2	mean AF647 fluorescence intensity per bin, replicate 3
1	35550.3	5684	5576	5360
2	51478.3	5152	4271	5712
3	69236.3	7373	6783	7757
4	88855.3	11001	8846	10796
5	107492	13258	12703	15175
6	126152	20388	11773	22267

## Sheet: HCT-116
bin	mean bin forward scatter area	mean AF647 fluorescence intensity per bin, replicate 1	mean AF647 fluorescence intensity per bin, replicate 2	mean AF647 fluorescence intensity per bin, replicate 3
1	13852.3	7232	6649	6042
2	31123.3	7501	7451	6470
3	50441.3	7428	8047	7140
4	69859.7	8022	8279	7252
5	88058.7	9894	9870	9467
6	106685	14597	14180	12436
7	124155	14057	19765	16475
