# Supplementary material for: Enhancing cap-independent translation of linear mRNA
Source: Nat Commun. 2025 Oct 16;16:9205. doi: 10.1038/s41467-025-64257-6 (PMC12532787; doi:10.1038/s41467-025-64257-6)
Supplement: Supplementary file 11 — Source Data [file 41467_2025_64257_MOESM11_ESM.zip › Source Data/Figure 5/mRNA productivity.xlsx]

## Sheet: HEK293
mock transfection						iHCV															iEMCV															iSyn
replicate 1		replicate 2		replicate 3		replicate 1					replicate 2					replicate 3					replicate 1					replicate 2					replicate 3					replicate 1					replicate 2					replicate 3
EGFP fluorescence	AF647 fluorescence	EGFP fluorescence	AF647 fluorescence	EGFP fluorescence	AF647 fluorescence	EGFP fluorescence	AF647 fluorescence	EGFP fluorescence-background	AF647 fluorescence-background	mRNA productivity	EGFP fluorescence	AF647 fluorescence	EGFP fluorescence-background	AF647 fluorescence-background	mRNA productivity	EGFP fluorescence	AF647 fluorescence	EGFP fluorescence-background	AF647 fluorescence-background	mRNA productivity	EGFP fluorescence	AF647 fluorescence	EGFP fluorescence-background	AF647 fluorescence-background	mRNA productivity	EGFP fluorescence	AF647 fluorescence	EGFP fluorescence-background	AF647 fluorescence-background	mRNA productivity	EGFP fluorescence	AF647 fluorescence	EGFP fluorescence-background	AF647 fluorescence-background	mRNA productivity	EGFP fluorescence	AF647 fluorescence	EGFP fluorescence-background	AF647 fluorescence-background	mRNA productivity	EGFP fluorescence	AF647 fluorescence	EGFP fluorescence-background	AF647 fluorescence-background	mRNA productivity	EGFP fluorescence	AF647 fluorescence	EGFP fluorescence-background	AF647 fluorescence-background
-5.32	14.4	15.96	28.08	-7.6	-4.32	1298.08	5134.32	1290.85	5107.4	0.252742	1143.04	11497.7	1136.05	11470.6	0.0990402	2566.52	11638.8	2558.63	11610.4	0.220375	3644.2	4845.6	3636.97	4818.68	0.754766	910.48	8059.68	903.487	8032.55	0.112478	1472.12	22073.8	1464.23	22045.4	0.0664189	198.36	30232.8	191.134	30205.9	0.0063277	16283.8	18748.8	16276.8	18721.7	0.86941	9967.4	2691.36	9959.51	2662.92
-20.52	-9.36	-3.04	28.8	-19.76	36	194.56	11439.4	187.334	11412.5	0.0164148	281.2	1618.56	274.207	1591.43	0.172302	915.04	5577.84	907.149	5549.4	0.163468	1238.8	7675.92	1231.57	7649	0.161011	540.36	15958.1	533.367	15931	0.0334799	433.2	7854.48	425.309	7826.04	0.0543453	12951.9	12430.1	12944.7	12403.2	1.04366	321.48	793.44	314.487	766.313	0.41039	732.64	8783.28	724.749	8754.84
19.76	18.72	12.92	15.84	2.28	21.6	684.76	15970.3	677.534	15943.4	0.0424963	1510.88	7770.96	1503.89	7743.83	0.194205	139.08	4777.92	131.189	4749.48	0.0276217	450.68	12037	443.454	12010.1	0.0369235	150.48	1493.28	143.487	1466.15	0.0978666	1417.4	5870.16	1409.51	5841.72	0.241283	3574.28	1254.96	3567.05	1228.04	2.90468	8029.4	6750	8022.41	6722.87	1.1933	9301.64	5489.28	9293.75	5460.84
2.28	30.96	-12.16	8.64	23.56	-5.76	1928.88	9691.2	1921.65	9664.28	0.198841	719.72	8619.12	712.727	8591.99	0.0829525	705.28	11186.6	697.389	11158.2	0.0625003	131.48	5593.68	124.254	5566.76	0.0223207	927.2	6801.12	920.207	6773.99	0.135844	715.92	3766.32	708.029	3737.88	0.18942	19823.1	16453.4	19815.9	16426.5	1.20634	18243.8	15799.7	18236.8	15772.6	1.15624	4410.28	14631.1	4402.39	14602.7
-19	-7.92	-10.64	-2.88	21.28	28.08	205.2	11131.9	197.974	11105	0.0178275	1171.92	14106.2	1164.93	14079.1	0.0827418	2774	7930.8	2766.11	7902.36	0.350036	3467.12	18212.4	3459.89	18185.5	0.190256	1171.16	32343.1	1164.17	32316	0.0360245	623.96	8903.52	616.069	8875.08	0.0694156	13478.6	4960.8	13471.4	4933.88	2.73038	6278.36	10311.8	6271.37	10284.7	0.609778	4058.4	5808.96	4050.51	5780.52
14.44	-6.48	-12.16	27.36	16.72	-2.88	617.12	17665.9	609.894	17639	0.0345765	877.04	7204.32	870.047	7177.19	0.121224	756.96	6758.64	749.069	6730.2	0.1113	421.04	4335.12	413.814	4308.2	0.0960527	1078.44	7547.76	1071.45	7520.63	0.142468	382.28	1633.68	374.389	1605.24	0.233229	14072.9	16947.4	14065.7	16920.5	0.831281	2786.92	9230.4	2779.93	9203.27	0.302059	2263.28	3491.28	2255.39	3462.84
-16.72	22.32	15.2	35.28	-31.92	5.76	1456.92	7453.44	1449.69	7426.52	0.195205	3149.44	8793.36	3142.45	8766.23	0.358472	1157.48	5912.64	1149.59	5884.2	0.195369	1017.64	6304.32	1010.41	6277.4	0.160961	5433.24	19620	5426.25	19592.9	0.27695	206.72	4880.16	198.829	4851.72	0.0409811	9524.32	44218.8	9517.09	44191.9	0.215358	9734.08	11702.2	9727.09	11675.1	0.83315	18924.8	10154.2	18916.9	10125.8
-1.52	19.44	-4.56	70.56	9.88	20.16	677.16	12537.4	669.934	12510.5	0.0535498	5686.32	10322.6	5679.33	10295.5	0.551633	426.36	2884.32	418.469	2855.88	0.146529	454.48	3568.32	447.254	3541.4	0.126293	206.72	1838.16	199.727	1811.03	0.110284	133	7986.96	125.109	7958.52	0.0157201	21919.2	11006.6	21912	10979.7	1.99568	7142.48	1087.2	7135.49	1060.07	6.73113	268.28	1218.24	260.389	1189.8
-10.64	20.88	39.52	13.68	10.64	25.92	640.68	5682.96	633.454	5656.04	0.111996	208.24	3646.8	201.247	3619.67	0.0555982	2101.4	4803.84	2093.51	4775.4	0.438394	79.8	3103.92	72.5738	3077	0.0235859	484.12	1781.28	477.127	1754.15	0.271999	453.72	16925	445.829	16896.6	0.0263858	3109.16	2381.04	3101.93	2354.12	1.31766	251.56	3298.32	244.567	3271.19	0.074764	402.8	833.04	394.909	804.6
17.48	28.08	-9.12	47.52	21.28	-5.76	780.52	4676.4	773.294	4649.48	0.166318	180.12	2513.52	173.127	2486.39	0.0696299	703.76	3228.48	695.869	3200.04	0.217456	2698	14585.8	2690.77	14558.9	0.18482	2783.88	12807.4	2776.89	12780.3	0.217279	1849.08	9726.48	1841.19	9698.04	0.189852	4912.64	9776.16	4905.41	9749.24	0.503159	6781.48	5033.52	6774.49	5006.39	1.35317	2821.88	4368.96	2813.99	4340.52
46.36	20.16	-0.76	18	8.36	29.52	558.6	2506.32	551.374	2479.4	0.222382	135.28	2986.56	128.287	2959.43	0.0433486	4990.16	21258.7	4982.27	21230.3	0.234678	468.92	11067.1	461.694	11040.2	0.0418194	229.52	2884.32	222.527	2857.19	0.0778832	314.64	2401.92	306.749	2373.48	0.12924	28869.4	15526.1	28862.2	15499.2	1.86217	12676	17527	12669	17499.9	0.723949	10557.2	8741.52	10549.3	8713.08
56.24	61.92	4.56	40.32	15.2	11.52	10560.2	15423.8	10553	15396.9	0.685397	2584	3314.88	2577.01	3287.75	0.78382	148.2	2977.92	140.309	2949.48	0.0475706	75.24	4899.6	68.0138	4872.68	0.0139582	239.4	4726.08	232.407	4698.95	0.0494594	219.64	3211.92	211.749	3183.48	0.0665148	11466.1	16128	11458.9	16101.1	0.711684	6726	4162.32	6719.01	4135.19	1.62484	1428.04	742.32	1420.15	713.88
29.64	37.44	-1.52	30.96	-3.8	-5.76	1183.32	5160.96	1176.09	5134.04	0.229078	1228.16	2568.24	1221.17	2541.11	0.480564	6960.84	17394.5	6952.95	17366.1	0.400376	1036.64	3367.44	1029.41	3340.52	0.30816	1172.68	5212.8	1165.69	5185.67	0.22479	111.72	2758.32	103.829	2729.88	0.0380341	21267.1	6750	21259.9	6723.08	3.16222	38646	1783.44	38639	1756.31	22.0001	1100.48	6725.52	1092.59	6697.08
9.12	25.2	-27.36	23.76	0	0	1963.08	18886.3	1955.85	18859.4	0.103707	79.8	2723.04	72.8073	2695.91	0.0270066	401.28	37716.5	393.389	37688.1	0.010438	955.32	18817.9	948.094	18791	0.0504547	1285.92	3525.84	1278.93	3498.71	0.365542	86.64	2662.56	78.7486	2634.12	0.0298956	5513.04	1830.24	5505.81	1803.32	3.05316	6076.2	6882.48	6069.21	6855.35	0.885324	20309.5	8337.6	20301.6	8309.16
-14.44	42.48	-1.52	19.44	23.56	69.12	468.16	5201.28	460.934	5174.36	0.0890804	72.2	1590.48	65.2073	1563.35	0.0417099	1834.64	15837.8	1826.75	15809.4	0.115549	2929.04	13116.2	2921.81	13089.3	0.223222	871.72	5892.48	864.727	5865.35	0.14743	506.92	8939.52	499.029	8911.08	0.0560009	14248.5	9848.88	14241.3	9821.96	1.44994	1459.2	2352.24	1452.21	2325.11	0.624575	23050	9735.12	23042.1	9706.68
-3.04	36.72	17.48	25.2	-18.24	31.68	291.84	2828.16	284.614	2801.24	0.101603	3179.84	5927.04	3172.85	5899.91	0.537779	2815.04	6537.6	2807.15	6509.16	0.431261	3154	12902.4	3146.77	12875.5	0.244401	399	5718.24	392.007	5691.11	0.0688806	12214	8768.16	12206.1	8739.72	1.39662	47436.9	8890.56	47429.7	8863.64	5.35104	35978.4	15133	35971.4	15105.9	2.38129	10533.6	3193.92	10525.7	3165.48
3.8	20.16	46.36	51.84	1.52	11.52	2666.08	12634.6	2658.85	12607.7	0.210892	215.84	2825.28	208.847	2798.15	0.0746376	4885.28	23864.4	4877.39	23836	0.204623	326.8	2926.8	319.574	2899.88	0.110203	815.48	3803.04	808.487	3775.91	0.214117	117.8	2689.2	109.909	2660.76	0.0413072	14571.5	7104.96	14564.3	7078.04	2.05767	12421.4	10375.2	12414.4	10348.1	1.19968	6596.04	6709.68	6588.15	6681.24
0.76	9.36	30.4	2.16	22.8	53.28	449.92	9339.12	442.694	9312.2	0.0475391	1647.68	6081.12	1640.69	6053.99	0.271009	921.12	33205.7	913.229	33177.3	0.0275257	923.4	13274.6	916.174	13247.7	0.0691573	182.4	5552.64	175.407	5525.51	0.031745	699.2	3091.68	691.309	3063.24	0.225679	310.08	2794.32	302.854	2767.4	0.109436	5611.84	7256.88	5604.85	7229.75	0.775247	35944.2	17287.9	35936.3	17259.5
-3.8	39.6	10.64	9.36	-5.32	63.36	2165.24	5513.76	2158.01	5486.84	0.393307	1612.72	9997.2	1605.73	9970.07	0.161055	202.16	4767.84	194.269	4739.4	0.0409901	3063.56	10044	3056.33	10017.1	0.305112	284.24	9061.2	277.247	9034.07	0.0306891	2212.36	4993.92	2204.47	4965.48	0.443959	23219.5	7207.2	23212.3	7180.28	3.23278	338.2	4923.36	331.207	4896.23	0.0676453	9499.24	4538.16	9491.35	4509.72
-28.12	51.12	6.08	36	9.12	61.92	759.24	2900.16	752.014	2873.24	0.261731	1092.88	5983.2	1085.89	5956.07	0.182316	297.92	6171.84	290.029	6143.4	0.0472098	447.64	7955.28	440.414	7928.36	0.0555492	828.4	6706.08	821.407	6678.95	0.122984	1159	3846.96	1151.11	3818.52	0.301454	1195.48	2403.36	1188.25	2376.44	0.500015	6634.04	4950.72	6627.05	4923.59	1.34598	13477.1	10384.6	13469.2	10356.2
-4.56	-10.8	15.2	21.6	20.52	18.72	356.44	2318.4	349.214	2291.48	0.152397	839.8	5239.44	832.807	5212.31	0.159777	174.8	3291.84	166.909	3263.4	0.0511456	741.76	7976.16	734.534	7949.24	0.0924031	3595.56	19728	3588.57	19700.9	0.182153	1522.28	29464.6	1514.39	29436.2	0.0514465	12266.4	6672.96	12259.2	6646.04	1.84458	1033.6	453.6	1026.61	426.473	2.4072	15255.5	4646.88	15247.6	4618.44
-24.32	-21.6	0	41.04	-8.36	27.36	260.68	8081.28	253.454	8054.36	0.0314679	190	4853.52	183.007	4826.39	0.037918	291.08	3047.76	283.189	3019.32	0.0937922	922.64	2494.08	915.414	2467.16	0.37104	6608.2	13227.1	6601.21	13200	0.500092	198.36	3998.88	190.469	3970.44	0.0479717	14937.8	4012.56	14930.6	3985.64	3.74609	39263.9	21613	39256.9	21585.9	1.81864	13246	11243.5	13238.1	11215.1
9.88	33.84	-9.12	-6.48	-7.6	58.32	87.4	1995.12	80.1738	1968.2	0.0407346	636.88	3977.28	629.887	3950.15	0.159459	85.12	12625.9	77.2286	12597.5	0.00613049	409.64	4098.24	402.414	4071.32	0.0988412	901.36	7616.16	894.367	7589.03	0.11785	1011.56	10920.2	1003.67	10891.8	0.0921493	7959.48	12589.9	7952.25	12563	0.632991	20387	12263.8	20380	12236.7	1.66549	763.8	734.4	755.909	705.96
-1.52	-11.52	3.8	4.32	9.88	23.04	414.96	2814.48	407.734	2787.56	0.146269	285	13910.4	278.007	13883.3	0.0200246	621.68	6611.04	613.789	6582.6	0.0932441	117.8	1421.28	110.574	1394.36	0.0793009	1510.88	2653.92	1503.89	2626.79	0.572518	71.44	990.72	63.5486	962.28	0.0660396	3874.48	4691.52	3867.25	4664.6	0.829065	2254.16	1746.72	2247.17	1719.59	1.3068	5883.92	3026.88	5876.03	2998.44
-17.48	19.44	8.36	37.44	-11.4	-5.76	1298.08	8454.24	1290.85	8427.32	0.153175	342	4870.8	335.007	4843.67	0.0691639	71.44	1306.08	63.5486	1277.64	0.049739	82.08	727.2	74.8538	700.277	0.106892	3659.4	14137.2	3652.41	14110.1	0.258851	743.28	4390.56	735.389	4362.12	0.168585	4040.92	5880.96	4033.69	5854.04	0.689045	3007.32	8121.6	3000.33	8094.47	0.370664	21005.6	14122.1	20997.7	14093.7
14.44	36	-28.12	6.48	12.16	22.32	415.72	5167.44	408.494	5140.52	0.0794655	1989.68	3274.56	1982.69	3247.43	0.61054	161.88	2903.04	153.989	2874.6	0.0535687	881.6	11869.9	874.374	11843	0.0738306	2736.76	8647.2	2729.77	8620.07	0.316676	2256.44	6104.88	2248.55	6076.44	0.370044	25515.5	5736.96	25508.3	5710.04	4.46727	19601.2	4242.96	19594.2	4215.83	4.64777	18986.3	14885.3	18978.4	14856.9
3.8	44.64	4.56	35.28	9.12	23.76	89.68	1154.16	82.4538	1127.24	0.0731468	1272.24	12059.3	1265.25	12032.2	0.105155	803.32	6325.2	795.429	6296.76	0.126323	1241.08	43726.3	1233.85	43699.4	0.028235	2110.52	11635.2	2103.53	11608.1	0.181212	855	9981.36	847.109	9952.92	0.0851116	4832.84	6395.04	4825.61	6368.12	0.757777	14726.5	11158.6	14719.5	11131.5	1.32233	32338	5914.08	32330.1	5885.64
14.44	25.92	9.12	41.04	-5.32	0.72	3756.68	8966.16	3749.45	8939.24	0.419438	712.88	1590.48	705.887	1563.35	0.451521	1196.24	9678.96	1188.35	9650.52	0.123138	911.24	5078.16	904.014	5051.24	0.178969	744.8	1162.8	737.807	1135.67	0.649665	296.4	3877.2	288.509	3848.76	0.0749614	25274.6	18226.1	25267.4	18199.2	1.38838	1841.48	3340.08	1834.49	3312.95	0.553732	6935	4710.24	6927.11	4681.8
15.96	2.88	18.24	61.92	10.64	51.84	186.96	4020.48	179.734	3993.56	0.0450059	370.88	6627.6	363.887	6600.47	0.0551305	804.84	4753.44	796.949	4725	0.168666	191.52	6794.64	184.294	6767.72	0.0272313	462.08	5927.76	455.087	5900.63	0.0771252	1942.56	10180.1	1934.67	10151.7	0.190577	11260.9	17107.9	11253.7	17081	0.658843	2828.72	6194.88	2821.73	6167.75	0.457497	7128.04	5364	7120.15	5335.56
20.52	57.6	1.52	14.4	-9.12	-9.36	497.04	8876.16	489.814	8849.24	0.055351	3994.56	5178.96	3987.57	5151.83	0.774009	3394.16	30177.4	3386.27	30149	0.112318	2086.2	4515.84	2078.97	4488.92	0.463135	585.96	5839.2	578.967	5812.07	0.0996146	1504.8	8515.44	1496.91	8487	0.176377	5960.68	3211.92	5953.45	3185	1.86922	17754.4	22105.4	17747.4	22078.3	0.80384	304.76	1558.8	296.869	1530.36
40.28	58.32	-6.08	2.16	-9.88	42.48	394.44	4593.6	387.214	4566.68	0.0847911	5652.12	10476	5645.13	10448.9	0.540262	2952.6	46939	2944.71	46910.6	0.0627728	928.72	10811.5	921.494	10784.6	0.0854455	1354.32	36600.5	1347.33	36573.4	0.036839	395.2	2710.08	387.309	2681.64	0.14443	2723.08	1856.16	2715.85	1829.24	1.48469	9050.84	2346.48	9043.85	2319.35	3.8993	6728.28	2694.96	6720.39	2666.52
8.36	41.76	-39.52	-12.24	22.04	56.16	1051.84	11327.8	1044.61	11300.9	0.0924365	1552.68	7241.76	1545.69	7214.63	0.214243	533.52	5426.64	525.629	5398.2	0.0973711	1637.04	8643.6	1629.81	8616.68	0.189146	3504.36	21304.1	3497.37	21277	0.164373	1165.08	7613.28	1157.19	7584.84	0.152566	15971.4	32808.2	15964.2	32781.3	0.486991	16302	7158.96	16295	7131.83	2.28483	8758.24	8012.88	8750.35	7984.44
15.96	13.68	-33.44	5.76	19	43.2	236.36	2078.64	229.134	2051.72	0.111679	231.8	2355.84	224.807	2328.71	0.0965372	71.44	1865.52	63.5486	1837.08	0.0345922	814.72	7918.56	807.494	7891.64	0.102323	887.68	5718.96	880.687	5691.83	0.154728	1241.08	4967.28	1233.19	4938.84	0.249692	824.6	3553.2	817.374	3526.28	0.231795	56939.2	24707.5	56932.2	24680.4	2.30678	9509.12	3952.08	9501.23	3923.64
19	131.04	-5.32	7.2	38	37.44	5663.52	19181.5	5656.29	19154.6	0.295297	1948.64	9739.44	1941.65	9712.31	0.199916	110.96	2085.84	103.069	2057.4	0.0500965	89.68	688.32	82.4538	661.397	0.124666	471.2	959.04	464.207	931.913	0.498123	3274.84	8137.44	3266.95	8109	0.402879	4691.48	1019.52	4684.25	992.597	4.71919	14912	4097.52	14905	4070.39	3.66181	3294.6	5081.76	3286.71	5053.32
-4.56	11.52	12.92	-12.24	7.6	-2.88	1152.16	9897.12	1144.93	9870.2	0.115999	72.2	3229.92	65.2073	3202.79	0.0203595	295.64	5020.56	287.749	4992.12	0.0576406	174.8	13222.8	167.574	13195.9	0.012699	299.44	9193.68	292.447	9166.55	0.0319037	105.64	18900	97.7486	18871.6	0.00517968	29147.5	28619.3	29140.3	28592.4	1.01916	3796.96	3602.88	3789.97	3575.75	1.05991	16694.2	6888.24	16686.3	6859.8
22.8	17.28	19.76	25.2	-4.56	23.04	528.96	1194.48	521.734	1167.56	0.446859	1638.56	9641.52	1631.57	9614.39	0.169701	2497.36	17841.6	2489.47	17813.2	0.139754	5440.08	13029.1	5432.85	13002.2	0.417842	270.56	5132.88	263.567	5105.75	0.0516216	141.36	3927.6	133.469	3899.16	0.0342301	3431.4	10643	3424.17	10616.1	0.322546	2064.92	1132.56	2057.93	1105.43	1.86165	12147.1	4255.92	12139.2	4227.48
6.08	51.12	17.48	52.56	10.64	46.08	169.48	428.4	162.254	401.477	0.404142	4686.16	25820.6	4679.17	25793.5	0.181409	675.64	12549.6	667.749	12521.2	0.0533296	262.96	2082.96	255.734	2056.04	0.124382	335.92	5032.08	328.927	5004.95	0.0657204	1030.56	15769.4	1022.67	15741	0.0649686	3322.72	1604.88	3315.49	1577.96	2.10113	30490.4	6058.8	30483.4	6031.67	5.05389	1928.88	2150.64	1920.99	2122.2
12.92	12.24	25.84	25.92	5.32	29.52	791.92	7769.52	784.694	7742.6	0.101348	2113.56	5918.4	2106.57	5891.27	0.357574	629.28	6795.36	621.389	6766.92	0.0918274	174.04	4454.64	166.814	4427.72	0.0376749	637.64	11401.9	630.647	11374.8	0.0554426	147.44	1026	139.549	997.56	0.13989	19831.4	13426.6	19824.2	13399.7	1.47945	2515.6	838.8	2508.61	811.673	3.09066	4037.12	3371.76	4029.23	3343.32
-2.28	14.4	15.2	6.48	9.12	14.4	123.88	8988.48	116.654	8961.56	0.0130171	5905.2	12353	5898.21	12325.9	0.478522	134.52	5262.48	126.629	5234.04	0.0241933	166.44	4212.72	159.214	4185.8	0.0380367	2027.68	21177.4	2020.69	21150.3	0.0955395	2929.04	34665.8	2921.15	34637.4	0.0843352	15919.7	5914.8	15912.5	5887.88	2.70258	1684.16	10755.4	1677.17	10728.3	0.156332	4733.28	2149.2	4725.39	2120.76
-4.56	19.44	20.52	34.56	-6.84	-2.16	162.64	1384.56	155.414	1357.64	0.114474	231.8	6384.96	224.807	6357.83	0.0353591	1284.4	4167.36	1276.51	4138.92	0.308416	870.2	2374.56	862.974	2347.64	0.367593	1261.6	8255.52	1254.61	8228.39	0.152473	2172.08	7313.76	2164.19	7285.32	0.297062	12820.4	4476.24	12813.2	4449.32	2.87981	1497.96	7804.08	1490.97	7776.95	0.191716	3443.56	11277.4	3435.67	11249
27.36	44.64	9.88	0.72	-1.52	29.52	836.76	12353.8	829.534	12326.9	0.0672947	759.24	11827.4	752.247	11800.3	0.0637483	1145.32	14436	1137.43	14407.6	0.0789466	8398.76	34094.2	8391.53	34067.3	0.246322	1414.36	6717.6	1407.37	6690.47	0.210354	161.88	2954.16	153.989	2925.72	0.0526327	3233.04	956.88	3225.81	929.957	3.46878	1928.88	4394.16	1921.89	4367.03	0.44009	423.32	2563.2	415.429	2534.76
15.2	24.48	-25.08	18.72	-0.76	-2.88	2314.96	3314.16	2307.73	3287.24	0.702028	502.36	3549.6	495.367	3522.47	0.140631	657.4	3369.6	649.509	3341.16	0.194396	2730.68	7344.72	2723.45	7317.8	0.372169	377.72	4299.12	370.727	4271.99	0.0867809	3086.36	17980.6	3078.47	17952.2	0.171482	36395.6	10072.1	36388.4	10045.2	3.62247	12857.7	4266	12850.7	4238.87	3.03163	14376.2	8710.56	14368.3	8682.12
-2.28	12.24	19.76	35.28	6.84	10.8	93.48	3140.64	86.2538	3113.72	0.0277012	338.96	8282.88	331.967	8255.75	0.0402104	463.6	8004.96	455.709	7976.52	0.0571313	521.36	3479.04	514.134	3452.12	0.148933	408.88	3026.88	401.887	2999.75	0.133973	232.56	1401.12	224.669	1372.68	0.163671	3341.72	1626.48	3334.49	1599.56	2.08464	4313	4597.2	4306.01	4570.07	0.942219	64948.8	27040.3	64940.9	27011.9
6.84	43.92	26.6	56.16	13.68	20.88	5715.2	22658.4	5707.97	22631.5	0.252214	722	7674.48	715.007	7647.35	0.0934974	4113.88	4430.16	4105.99	4401.72	0.932815	761.52	9143.28	754.294	9116.36	0.0827407	161.12	4375.44	154.127	4348.31	0.0354453	686.28	3920.4	678.389	3891.96	0.174305	11836.2	5038.56	11829	5011.64	2.3603	8844.88	10231.2	8837.89	10204.1	0.866114	23704.4	12894.5	23696.5	12866.1
9.88	25.92	-1.52	17.28	-12.16	7.92	10891.6	30589.2	10884.4	30562.3	0.356138	3846.36	8533.44	3839.37	8506.31	0.451355	3812.92	5130	3805.03	5101.56	0.745856	1599.8	12670.6	1592.57	12643.7	0.125958	1013.08	5599.44	1006.09	5572.31	0.180551	301.72	2427.12	293.829	2398.68	0.122496	1807.28	2270.16	1800.05	2243.24	0.802436	18010.5	10552.3	18003.5	10525.2	1.71052	21058.1	7686	21050.2	7657.56
19	31.68	17.48	49.68	-0.76	15.84	582.16	4885.2	574.934	4858.28	0.118341	411.16	3646.08	404.167	3618.95	0.111681	2409.96	5351.04	2402.07	5322.6	0.451296	217.36	1692.72	210.134	1665.8	0.126146	669.56	7904.88	662.567	7877.75	0.0841061	2547.52	19532.9	2539.63	19504.5	0.130208	579.88	846.72	572.654	819.797	0.698531	22210.2	7962.48	22203.2	7935.35	2.79801	1491.12	7761.6	1483.23	7733.16
6.84	33.84	7.6	23.76	28.88	61.92	6654.56	7587.36	6647.33	7560.44	0.879226	1016.12	8992.8	1009.13	8965.67	0.112555	937.08	18522	929.189	18493.6	0.0502439	681.72	2936.88	674.494	2909.96	0.231788	390.64	8326.8	383.647	8299.67	0.0462244	949.24	7603.2	941.349	7574.76	0.124274	34506.3	12864.2	34499.1	12837.3	2.68741	1202.32	1946.88	1195.33	1919.75	0.622646	2688.88	1653.12	2680.99	1624.68
-12.16	29.52	-0.76	17.28	22.04	31.68	652.08	3102.48	644.854	3075.56	0.209671	319.96	2696.4	312.967	2669.27	0.117248	127.68	2659.68	119.789	2631.24	0.0455255	378.48	9320.4	371.254	9293.48	0.0399478	766.08	7715.52	759.087	7688.39	0.0987316	1092.88	2625.12	1084.99	2596.68	0.417837	3742.24	7684.56	3735.01	7657.64	0.48775	611.8	2104.56	604.807	2077.43	0.291132	407.36	1644.48	399.469	1616.04
-13.68	51.84	3.8	18	-9.12	27.36	981.16	9971.28	973.934	9944.36	0.0979383	205.96	3599.28	198.967	3572.15	0.0556996	549.48	2818.08	541.589	2789.64	0.194143	144.4	2789.28	137.174	2762.36	0.0496582	228	3746.16	221.007	3719.03	0.059426	775.96	10423.4	768.069	10395	0.0738886	11251	24344.6	11243.8	24317.7	0.46237	15094.4	7043.76	15087.4	7016.63	2.15023	2876.6	3242.88	2868.71	3214.44
-4.56	-2.16	-1.52	14.4	31.92	30.96	205.96	8878.32	198.734	8851.4	0.0224523	110.2	2746.8	103.207	2719.67	0.0379484	3708.04	8482.32	3700.15	8453.88	0.437686	408.88	4379.04	401.654	4352.12	0.0922893	1391.56	9782.64	1384.57	9755.51	0.141927	4174.68	23520.2	4166.79	23491.8	0.177372	8912.52	3143.52	8905.29	3116.6	2.85738	3302.96	8146.08	3295.97	8118.95	0.40596	23048.5	6240.24	23040.6	6211.8
9.88	46.8	3.04	-17.28	31.16	61.92	299.44	2934.72	292.214	2907.8	0.100493	1584.6	4755.6	1577.61	4728.47	0.33364	5588.28	15467	5580.39	15438.6	0.361458	172.52	7380	165.294	7353.08	0.0224795	125.4	3957.84	118.407	3930.71	0.0301236	741.76	3665.52	733.869	3637.08	0.201774	2932.08	7295.04	2924.85	7268.12	0.402423	21432	18229	21425	18201.9	1.17708	7643.32	8212.32	7635.43	8183.88
-1.52	30.24	12.16	12.96	-8.36	10.08	4197.48	26145.4	4190.25	26118.5	0.160433	2026.92	12498.5	2019.93	12471.4	0.161965	5358	7274.16	5350.11	7245.72	0.738382	1180.28	9507.6	1173.05	9480.68	0.123731	1172.68	23306.4	1165.69	23279.3	0.050074	170.24	3084.48	162.349	3056.04	0.0531238	22569	28725.8	22561.8	28698.9	0.786155	751.64	10224.7	744.647	10197.6	0.073022	1293.52	2129.76	1285.63	2101.32
-19.76	5.04	22.8	49.68	21.28	-11.52	72.96	3388.32	65.7338	3361.4	0.0195555	110.96	7768.08	103.967	7740.95	0.0134308	158.08	9374.4	150.189	9345.96	0.0160699	79.04	2353.68	71.8138	2326.76	0.0308643	259.92	5196.96	252.927	5169.83	0.0489237	1038.92	15948	1031.03	15919.6	0.0647649	3864.6	1869.12	3857.37	1842.2	2.0939	14184.6	7158.24	14177.6	7131.11	1.98813	4249.16	2826.72	4241.27	2798.28
-4.56	8.64	-2.28	1.44	9.12	59.04	683.24	7200.72	676.014	7173.8	0.0942338	502.36	4253.76	495.367	4226.63	0.117201	17136.5	38288.9	17128.6	38260.5	0.447684	627	6932.16	619.774	6905.24	0.0897542	215.84	4231.44	208.847	4204.31	0.0496745	689.32	3656.88	681.429	3628.44	0.187802	2908.52	2319.12	2901.29	2292.2	1.26573	828.4	3970.08	821.407	3942.95	0.208323	4911.88	5312.88	4903.99	5284.44
11.4	18	10.64	28.8	9.12	11.52	475	14839.2	467.774	14812.3	0.0315801	762.28	5384.16	755.287	5357.03	0.14099	5589.8	18581.8	5581.91	18553.4	0.300857	2082.4	6479.28	2075.17	6452.36	0.321615	696.16	12815.3	689.167	12788.2	0.053891	391.4	5346	383.509	5317.56	0.0721212	21334.7	4893.84	21327.5	4866.92	4.38213	310.84	1379.52	303.847	1352.39	0.224674	16194.1	9612	16186.2	9583.56
-25.08	24.48	11.4	20.16	-7.6	-0.72	2372.72	13752	2365.49	13725.1	0.172348	164.92	2507.04	157.927	2479.91	0.0636826	915.04	3139.92	907.149	3111.48	0.291549	2680.52	9285.12	2673.29	9258.2	0.288749	774.44	4034.88	767.447	4007.75	0.191491	620.92	4534.56	613.029	4506.12	0.136044	13392.7	11301.1	13385.5	11274.2	1.18727	7278.52	6500.88	7271.53	6473.75	1.12323	8509.72	4948.56	8501.83	4920.12
-5.32	19.44	12.16	-2.88	-3.04	-3.6	2836.32	37818	2829.09	37791.1	0.0748614	2590.84	7981.2	2583.85	7954.07	0.324846	646.76	6988.32	638.869	6959.88	0.091793	585.2	25610.4	577.974	25583.5	0.0225917	1608.92	18928.1	1601.93	18901	0.0847537	1311	22860	1303.11	22831.6	0.0570749	50449.6	9764.64	50442.4	9737.72	5.1801	9679.36	7630.56	9672.37	7603.43	1.27211	14087.4	10183	14079.5	10154.6
21.28	64.8	11.4	11.52	-12.92	53.28	2032.24	27794.2	2025.01	27767.3	0.0729281	861.08	17695.4	854.087	17668.3	0.0483402	2075.56	6352.56	2067.67	6324.12	0.32695	673.36	4299.12	666.134	4272.2	0.155923	71.44	7288.56	64.4473	7261.43	0.00887529	1691	4252.32	1683.11	4223.88	0.398475	17872.9	2540.16	17865.7	2513.24	7.10863	2424.4	8156.16	2417.41	8129.03	0.297379	6546.64	5414.4	6538.75	5385.96
-9.12	34.56	7.6	-21.6	12.92	38.88	7028.48	15751.4	7021.25	15724.5	0.446517	230.28	7079.76	223.287	7052.63	0.0316601	1692.52	3949.2	1684.63	3920.76	0.429669	1533.68	15356.2	1526.45	15329.3	0.0995777	857.28	7905.6	850.287	7878.47	0.107925	80.56	4934.88	72.6686	4906.44	0.0148109	13895.1	11619.4	13887.9	11592.5	1.19801	11308	27844.6	11301	27817.5	0.406256	3075.72	11029.7	3067.83	11001.3
-10.64	47.52	19	21.6	14.44	12.96	2284.56	16582.3	2277.33	16555.4	0.137559	4613.96	4666.32	4606.97	4639.19	0.993054	575.32	8807.76	567.429	8779.32	0.0646324	747.08	9943.2	739.854	9916.28	0.07461	87.4	5389.92	80.4073	5362.79	0.0149936	169.48	2400.48	161.589	2372.04	0.0681222	7918.44	7092	7911.21	7065.08	1.11976	9686.2	2206.8	9679.21	2179.67	4.44067	2122.68	5076.72	2114.79	5048.28
25.08	30.24	-10.64	1.44	3.8	39.6	414.96	1070.64	407.734	1043.72	0.390656	1324.68	16810.6	1317.69	16783.5	0.078511	421.04	6536.16	413.149	6507.72	0.0634859	497.8	5686.56	490.574	5659.64	0.0866794	1748	14800.3	1741.01	14773.2	0.117849	1205.36	13333	1197.47	13304.6	0.0900044	9203.6	4403.52	9196.37	4376.6	2.10126	159.6	4581.36	152.607	4554.23	0.0335089	88.16	493.92	80.2686	465.48
9.88	53.28	20.52	30.96	17.48	35.28	69.16	8639.28	61.9338	8612.36	0.00719127	1007.76	9706.32	1000.77	9679.19	0.103394	645.24	14683	637.349	14654.6	0.0434915	465.88	4432.32	458.654	4405.4	0.104112	7918.44	28576.8	7911.45	28549.7	0.277112	680.2	4270.32	672.309	4241.88	0.158493	30096.8	15386.4	30089.6	15359.5	1.95902	15718.3	10727.3	15711.3	10700.2	1.46832	3247.48	28533.6	3239.59	28505.2
-0.76	29.52	-17.48	71.28	3.04	121.68	774.44	4437.36	767.214	4410.44	0.173954	4124.52	22202.6	4117.53	22175.5	0.185679	6386.28	11990.9	6378.39	11962.5	0.5332	7055.84	6426.72	7048.61	6399.8	1.10138	1687.96	20410.6	1680.97	20383.5	0.0824672	1957	13047.1	1949.11	13018.7	0.149717	12697.3	8664.48	12690.1	8637.56	1.46917	18956.7	9144.72	18949.7	9117.59	2.07837	9656.56	3242.88	9648.67	3214.44
22.04	28.08	-0.76	25.2	-12.16	10.8	401.28	6718.32	394.054	6691.4	0.0588896	4269.68	8334	4262.69	8306.87	0.513152	843.6	2673.36	835.709	2644.92	0.315967	1155.96	3169.44	1148.73	3142.52	0.365546	3197.32	11834.6	3190.33	11807.5	0.270196	3718.68	26177.8	3710.79	26149.4	0.141907	46396.5	13857.1	46389.3	13830.2	3.35421	43459.8	11875	43452.8	11847.9	3.66756	18851.8	7850.88	18843.9	7822.44
-7.6	7.2	-9.12	8.64	23.56	9.36	2707.12	12975.8	2699.89	12948.9	0.208504	243.96	3406.32	236.967	3379.19	0.0701254	2576.4	15243.8	2568.51	15215.4	0.16881	314.64	3961.44	307.414	3934.52	0.0781325	1888.6	8332.56	1881.61	8305.43	0.226551	163.4	28327	155.509	28298.6	0.00549528	42237	10957	42229.8	10930.1	3.86363	7140.2	8665.2	7133.21	8638.07	0.825787	11072.4	3095.28	11064.5	3066.84
23.56	43.92	13.68	19.44	55.48	790.56	198.36	18588.2	191.134	18561.3	0.0102974	564.68	7911.36	557.687	7884.23	0.0707345	103.36	2575.44	95.4686	2547	0.0374828	2767.92	8193.6	2760.69	8166.68	0.338044	1247.92	5952.24	1240.93	5925.11	0.209435	385.32	2679.12	377.429	2650.68	0.142389	9188.4	15109.9	9181.17	15083	0.608711	3328.04	5344.56	3321.05	5317.43	0.624558	9765.24	4451.76	9757.35	4423.32
15.96	23.76	5.32	58.32	0.76	11.52	93.48	7066.8	86.2538	7039.88	0.0122522	1078.44	9994.32	1071.45	9967.19	0.107497	2274.68	10151.3	2266.79	10122.9	0.223928	346.56	3590.64	339.334	3563.72	0.0952191	4283.36	18007.2	4276.37	17980.1	0.237839	1370.28	12656.9	1362.39	12628.5	0.107882	17470.1	17979.1	17462.9	17952.2	0.972744	8235.36	1524.96	8228.37	1497.83	5.49352	3894.24	7181.28	3886.35	7152.84
-3.04	26.64	0	29.52	-10.64	43.92	864.88	4562.64	857.654	4535.72	0.189089	80.56	3021.84	73.5673	2994.71	0.0245657	251.56	13549	243.669	13520.6	0.0180221	4990.16	16442.6	4982.93	16415.7	0.303547	647.52	11003	640.527	10975.9	0.0583578	263.72	1578.96	255.829	1550.52	0.164995	8252.84	3854.88	8245.61	3827.96	2.15405	33203.6	13375.4	33196.6	13348.3	2.48696	525.92	3417.84	518.029	3389.4
-22.04	1.44	15.96	41.04	-12.92	17.28	3025.56	4487.04	3018.33	4460.12	0.676739	437	5727.6	430.007	5700.47	0.0754336	1400.68	18929.5	1392.79	18901.1	0.0736884	796.48	5042.88	789.254	5015.96	0.157349	1224.36	6171.12	1217.37	6143.99	0.198139	4262.84	13526.6	4254.95	13498.2	0.315224	1243.36	1606.32	1236.13	1579.4	0.782662	2506.48	992.88	2499.49	965.753	2.58812	1867.32	381.6	1859.43	353.16
1.52	14.4	1.52	10.08	-11.4	5.76	182.4	2275.92	175.174	2249	0.0778897	9069.84	5549.76	9062.85	5522.63	1.64104	149.72	1795.68	141.829	1767.24	0.0802543	786.6	4692.24	779.374	4665.32	0.167057	523.64	17110.8	516.647	17083.7	0.0302422	905.92	2798.64	898.029	2770.2	0.324175	19219.6	4805.28	19212.4	4778.36	4.02071	36252.8	5428.08	36245.8	5400.95	6.711	5197.64	1944.72	5189.75	1916.28
-3.8	38.16	25.84	34.56	-15.2	23.04	384.56	1630.8	377.334	1603.88	0.235264	823.08	2800.08	816.087	2772.95	0.294303	2839.36	8691.12	2831.47	8662.68	0.326858	898.32	7269.84	891.094	7242.92	0.12303	1111.88	13243.7	1104.89	13216.6	0.0835986	2275.44	3821.04	2267.55	3792.6	0.597888	10548.8	8836.56	10541.6	8809.64	1.1966	9990.2	14093.3	9983.21	14066.2	0.709732	41100	13201.9	41092.1	13173.5
9.88	15.12	-8.36	5.04	20.52	93.6	824.6	10792.8	817.374	10765.9	0.0759226	126.16	2424.24	119.167	2397.11	0.0497129	1149.88	4483.44	1141.99	4455	0.256339	996.36	5664.96	989.134	5638.04	0.175439	1077.68	5312.88	1070.69	5285.75	0.202561	284.24	4488.48	276.349	4460.04	0.061961	15642.3	5249.52	15635.1	5222.6	2.99374	22989.2	14121.4	22982.2	14094.3	1.63061	60820.5	35959.7	60812.6	35931.3
-5.32	-12.24	7.6	20.16	-6.08	-0.72	1714.56	7919.28	1707.33	7892.36	0.216327	196.08	5448.96	189.087	5421.83	0.0348752	4560.76	5759.28	4552.87	5730.84	0.79445	5558.64	19014.5	5551.41	18987.6	0.292371	2566.52	10762.6	2559.53	10735.5	0.238418	1276.8	6902.64	1268.91	6874.2	0.18459	1640.84	3510.72	1633.61	3483.8	0.468918	31697.3	11552.4	31690.3	11525.3	2.74964	10271.4	13783.7	10263.5	13755.3
-15.2	0	-1.52	6.48	9.88	37.44	1260.84	7473.6	1253.61	7446.68	0.168345	2491.28	14240.9	2484.29	14213.8	0.17478	196.84	2661.12	188.949	2632.68	0.0717704	68.4	3555.36	61.1738	3528.44	0.0173374	11897.8	29471.8	11890.8	29444.7	0.403836	577.6	5786.64	569.709	5758.2	0.0989387	3303.72	5851.44	3296.49	5824.52	0.565969	16785.4	19690.6	16778.4	19663.5	0.853278	26515.6	6773.04	26507.7	6744.6
-22.04	7.2	42.56	18.72	44.08	28.8	88.92	775.44	81.6938	748.517	0.109141	1885.56	8294.4	1878.57	8267.27	0.227229	454.48	3379.68	446.589	3351.24	0.133261	2248.08	13977.4	2240.85	13950.5	0.160629	1228.16	6465.6	1221.17	6438.47	0.189667	72.96	5484.96	65.0686	5456.52	0.0119249	79.8	324.72	72.5738	297.797	0.243702	36137.2	10619.3	36130.2	10592.2	3.41103	2769.44	5960.88	2761.55	5932.44
14.44	48.24	19.76	-10.08	13.68	53.28	106.4	6863.04	99.1738	6836.12	0.0145073	127.68	6644.16	120.687	6617.03	0.0182389	858.8	11598.5	850.909	11570.1	0.073544	4326.68	9723.6	4319.45	9696.68	0.445457	678.68	3733.92	671.687	3706.79	0.181204	1847.56	5292.72	1839.67	5264.28	0.349463	2888.76	3876.48	2881.53	3849.56	0.748536	24016.8	11551.7	24009.8	11524.6	2.08336	2737.52	3517.92	2729.63	3489.48
-8.36	1.44	13.68	5.76	9.12	77.76	180.12	3831.12	172.894	3804.2	0.0454482	886.92	5594.4	879.927	5567.27	0.158054	788.12	10532.9	780.229	10504.5	0.0742759	1078.44	5199.12	1071.21	5172.2	0.20711	1906.08	7106.4	1899.09	7079.27	0.26826	2377.28	18085.7	2369.39	18057.3	0.131215	538.84	13644	531.614	13617.1	0.0390402	17888.9	5605.92	17881.9	5578.79	3.20534	8935.32	5918.4	8927.43	5889.96
0.76	91.44	20.52	-2.16	10.64	38.16	1214.48	4827.6	1207.25	4800.68	0.251476	773.68	6506.64	766.687	6479.51	0.118325	88.16	2607.12	80.2686	2578.68	0.0311278	7095.36	19211	7088.13	19184.1	0.36948	221.92	2527.2	214.927	2500.07	0.0859684	1406.76	2507.76	1398.87	2479.32	0.564215	16381	4507.2	16373.8	4480.28	3.65463	9485.56	3394.08	9478.57	3366.95	2.81518	17117.5	4608.72	17109.6	4580.28
-9.12	20.88	11.4	-1.44	-3.04	33.84	1294.28	6099.12	1287.05	6072.2	0.211959	4164.04	19339.2	4157.05	19312.1	0.215256	6156	14145.8	6148.11	14117.4	0.4355	2371.2	10638	2363.97	10611.1	0.222784	247	1866.96	240.007	1839.83	0.130451	110.2	5430.96	102.309	5402.52	0.0189372	3730.08	2617.2	3722.85	2590.28	1.43724	5581.44	8194.32	5574.45	8167.19	0.682541	4563.8	3190.32	4555.91	3161.88
12.16	2.16	-2.28	30.96	-12.92	19.44	4889.84	16135.9	4882.61	16109	0.303099	171	3683.52	164.007	3656.39	0.044855	557.84	8111.52	549.949	8083.08	0.068037	3207.96	5722.56	3200.73	5695.64	0.561962	198.36	2144.16	191.367	2117.03	0.0903941	394.44	7830	386.549	7801.56	0.0495476	175.56	424.08	168.334	397.157	0.423847	12153.9	13667	12146.9	13639.9	0.890544	9992.48	5001.12	9984.59	4972.68
22.8	12.96	-3.04	23.04	8.36	11.52	1508.6	12595.7	1501.37	12568.8	0.119453	2333.2	11923.2	2326.21	11896.1	0.195544	96.52	830.16	88.6286	801.72	0.110548	528.2	5873.76	520.974	5846.84	0.0891035	1225.12	8552.16	1218.13	8525.03	0.142888	1577	3626.64	1569.11	3598.2	0.436082	3666.24	2599.2	3659.01	2572.28	1.42248	11935.8	13577	11928.8	13549.9	0.880363	20672	14352.5	20664.1	14324.1
7.6	18	4.56	20.16	1.52	25.92	191.52	2327.04	184.294	2300.12	0.0801237	211.28	2354.4	204.287	2327.27	0.0877797	1089.84	5844.24	1081.95	5815.8	0.186036	1051.84	8340.48	1044.61	8313.56	0.125652	2672.92	14335.9	2665.93	14308.8	0.186314	735.68	4148.64	727.789	4120.2	0.176639	6964.64	3447.36	6957.41	3420.44	2.03407	9458.96	8258.4	9451.97	8231.27	1.1483	3980.12	1766.88	3972.23	1738.44
-25.08	-12.24	9.12	16.56	1.52	30.24	867.16	9019.44	859.934	8992.52	0.0956277	246.24	8969.76	239.247	8942.63	0.0267536	8942.92	21150.7	8935.03	21122.3	0.423015	1866.56	4426.56	1859.33	4399.64	0.422611	2460.12	18493.2	2453.13	18466.1	0.132845	12106	11050.6	12098.1	11022.2	1.09762	2141.68	5909.04	2134.45	5882.12	0.362872	86.64	3746.88	79.6473	3719.75	0.021412	17751.3	11869.2	17743.4	11840.8
15.2	35.28	17.48	52.56	34.2	36	1732.8	11655.4	1725.57	11628.5	0.148392	631.56	6734.16	624.567	6707.03	0.0931213	2565.76	17053.9	2557.87	17025.5	0.150238	804.84	2178	797.614	2151.08	0.370797	2081.64	7096.32	2074.65	7069.19	0.293477	912.76	8031.6	904.869	8003.16	0.113064	28971.2	9706.32	28964	9679.4	2.99233	6372.6	954	6365.61	926.873	6.86783	16926	12628.1	16918.1	12599.7
-9.88	-2.16	19.76	15.84	-3.8	40.32	5248.56	7716.24	5241.33	7689.32	0.681638	232.56	3152.88	225.567	3125.75	0.0721642	157.32	1309.68	149.429	1281.24	0.116628	1865.8	10890.7	1858.57	10863.8	0.17108	324.52	6962.4	317.527	6935.27	0.0457844	266.76	2889.36	258.869	2860.92	0.0904844	16153.8	5700.96	16146.6	5674.04	2.84569	2076.32	6925.68	2069.33	6898.55	0.299965	13405.6	22336.6	13397.7	22308.2
-18.24	26.64	11.4	29.52	11.4	17.28	661.96	4291.2	654.734	4264.28	0.153539	2904.72	6748.56	2897.73	6721.43	0.431118	1139.24	22008.2	1131.35	21979.8	0.0514723	1431.84	25238.2	1424.61	25211.3	0.056507	1307.96	5113.44	1300.97	5086.31	0.255778	4958.24	22587.1	4950.35	22558.7	0.219443	8787.12	1696.32	8779.89	1669.4	5.25932	24076.8	5387.04	24069.8	5359.91	4.49071	20639.3	9562.32	20631.4	9533.88
7.6	18	-4.56	31.68	9.88	30.24	120.84	6037.2	113.614	6010.28	0.0189033	2359.8	6824.88	2352.81	6797.75	0.346115	69.92	2801.52	62.0286	2773.08	0.0223681	1365.72	9817.92	1358.49	9791	0.138749	349.6	7625.52	342.607	7598.39	0.0450894	2670.64	22857.1	2662.75	22828.7	0.116641	1262.36	3388.32	1255.13	3361.4	0.373396	11278.4	5140.8	11271.4	5113.67	2.20417	29884	19219.7	29876.1	19191.3
-9.88	-25.2	11.4	13.68	-2.28	84.24	288.04	1170.72	280.814	1143.8	0.24551	1069.32	11588.4	1062.33	11561.3	0.0918867	612.56	4932.72	604.669	4904.28	0.123294	1393.08	25889.8	1385.85	25862.9	0.0535847	3933	14059.4	3926.01	14032.3	0.279784	421.04	7783.2	413.149	7754.76	0.0532768	5147.48	7426.8	5140.25	7399.88	0.69464	31732.3	16832.2	31725.3	16805.1	1.88784	6793.64	8611.92	6785.75	8583.48
-9.88	14.4	9.88	10.08	-5.32	24.48	1054.88	12004.6	1047.65	11977.7	0.0874672	95.76	10031	88.7673	10003.9	0.0088733	82.84	2907.36	74.9486	2878.92	0.0260336	452.96	6886.8	445.734	6859.88	0.0649769	11215.3	38108.2	11208.3	38081.1	0.294328	813.96	2212.56	806.069	2184.12	0.369059	21676.7	7178.4	21669.5	7151.48	3.03007	20608.2	14403.6	20601.2	14376.5	1.43298	3980.12	2412.72	3972.23	2384.28
-12.92	22.32	-6.84	41.76	22.8	18	130.72	1327.68	123.494	1300.76	0.0949399	373.92	4979.52	366.927	4952.39	0.0740909	340.48	6003.36	332.589	5974.92	0.0556641	1863.52	27393.1	1856.29	27366.2	0.0678317	230.28	9202.32	223.287	9175.19	0.024336	302.48	7035.12	294.589	7006.68	0.042044	300.96	1744.56	293.734	1717.64	0.17101	17071.9	15777.4	17064.9	15750.3	1.08347	2658.48	15595.9	2650.59	15567.5
3.04	5.76	5.32	33.84	-8.36	23.76	1199.28	2144.88	1192.05	2117.96	0.562832	928.72	10445	921.727	10417.9	0.0884756	85.12	4086	77.2286	4057.56	0.0190333	621.68	5718.24	614.454	5691.32	0.107963	433.96	8874.72	426.967	8847.59	0.048258	664.24	4277.52	656.349	4249.08	0.154468	19922.6	6829.2	19915.4	6802.28	2.92775	42582	28604.2	42575	28577.1	1.48983	505.4	1176.48	497.509	1148.04
-6.08	33.84	-16.72	48.96	6.08	10.08	916.56	8832.24	909.334	8805.32	0.103271	1444.76	6592.32	1437.77	6565.19	0.218998	265.24	5855.76	257.349	5827.32	0.0441624	1611.2	3549.6	1603.97	3522.68	0.455328	1390.04	7219.44	1383.05	7192.31	0.192295	811.68	5184.72	803.789	5156.28	0.155885	1832.36	510.48	1825.13	483.557	3.77439	1415.12	3957.12	1408.13	3929.99	0.358303	117.8	884.16	109.909	855.72
2.28	28.08	7.6	8.64	18.24	28.08	3311.32	12432.2	3304.09	12405.3	0.266346	205.2	3880.8	198.207	3853.67	0.0514334	448.4	1829.52	440.509	1801.08	0.24458	461.32	13011.8	454.094	12984.9	0.034971	227.24	4741.92	220.247	4714.79	0.0467141	1125.56	5226.48	1117.67	5198.04	0.215017	15197.7	2544.48	15190.5	2517.56	6.03382	5019.04	2433.6	5012.05	2406.47	2.08274	10688.6	12322.8	10680.7	12294.4
13.68	46.08	41.04	8.64	20.52	18	113.24	2224.08	106.014	2197.16	0.0482504	199.88	3945.6	192.887	3918.47	0.0492251	1638.56	4628.88	1630.67	4600.44	0.354459	1481.24	10237	1474.01	10210.1	0.144369	4528.84	16151.8	4521.85	16124.7	0.28043	431.68	2940.48	423.789	2912.04	0.14553	16286	7045.2	16278.8	7018.28	2.31948	4056.88	6248.88	4049.89	6221.75	0.650924	18470.3	12482.6	18462.4	12454.2
-9.12	19.44	12.92	19.44	0.76	29.52	699.96	2463.84	692.734	2436.92	0.284266	188.48	19428.5	181.487	19401.4	0.00935436	442.32	1999.44	434.429	1971	0.22041	1662.12	4085.28	1654.89	4058.36	0.407774	453.72	8085.6	446.727	8058.47	0.0554357	345.8	1750.32	337.909	1721.88	0.196244	1624.88	1756.08	1617.65	1729.16	0.935516	2821.12	2793.6	2814.13	2766.47	1.01723	6384	4410.72	6376.11	4382.28
5.32	34.56	23.56	17.28	-28.88	4.32	1420.44	3284.64	1413.21	3257.72	0.433805	2760.32	14969.5	2753.33	14942.4	0.184263	1912.16	7671.6	1904.27	7643.16	0.249147	288.04	4232.16	280.814	4205.24	0.0667772	254.6	3529.44	247.607	3502.31	0.0706982	188.48	6993.36	180.589	6964.92	0.0259283	43867.2	14191.2	43860	14164.3	3.09652	10208.3	5506.56	10201.3	5479.43	1.86175	38688.6	28545.8	38680.7	28517.4
-3.04	35.28	30.4	34.56	-11.4	7.92	395.96	6003.36	388.734	5976.44	0.0650444	7337.8	19653.1	7330.81	19626	0.373526	1795.12	4256.64	1787.23	4228.2	0.422693	5800.32	20418.5	5793.09	20391.6	0.284092	2701.8	9684	2694.81	9656.87	0.279056	3291.56	6024.24	3283.67	5995.8	0.547661	28800.2	15330.2	28793	15303.3	1.88149	4880.72	6024.24	4873.73	5997.11	0.812679	7525.52	4422.24	7517.63	4393.8
13.68	119.52	-3.04	16.56	-12.16	42.48	462.84	1176.48	455.614	1149.56	0.396339	492.48	2935.44	485.487	2908.31	0.166931	708.32	9541.44	700.429	9513	0.0736286	251.56	4577.04	244.334	4550.12	0.0536984	554.04	4021.92	547.047	3994.79	0.13694	3433.68	10390.3	3425.79	10361.9	0.330615	29793.5	7958.16	29786.3	7931.24	3.75556	398.24	1728.72	391.247	1701.59	0.22993	17024	16030.1	17016.1	16001.7
9.12	12.24	7.6	18	2.28	30.24	285	3936.96	277.774	3910.04	0.0710412	493.24	7655.04	486.247	7627.91	0.0637458	2383.36	5155.92	2375.47	5127.48	0.463282	1142.28	11732.4	1135.05	11705.5	0.0969678	1048.8	15439.7	1041.81	15412.6	0.0675946	8318.96	18360	8311.07	18331.6	0.453375	763.04	4962.96	755.814	4936.04	0.153122	15409.8	18899.3	15402.8	18872.2	0.816165	18598	8038.08	18590.1	8009.64
32.68	38.88	35.72	61.2	10.64	-10.08	283.48	7135.92	276.254	7109	0.0388597	250.8	2874.96	243.807	2847.83	0.0856115	392.16	11602.1	384.269	11573.7	0.033202	209.76	2071.44	202.534	2044.52	0.0990619	114.76	997.2	107.767	970.073	0.111092	331.36	3178.8	323.469	3150.36	0.102677	17749.8	6685.2	17742.6	6658.28	2.66474	2993.64	4117.68	2986.65	4090.55	0.730133	30841.6	8241.84	30833.7	8213.4
5.32	-2.88	15.96	22.32	26.6	25.2	566.96	13050.7	559.734	13023.8	0.0429778	1459.96	3810.96	1452.97	3783.83	0.383994	2396.28	4765.68	2388.39	4737.24	0.504173	1277.56	16922.9	1270.33	16896	0.0751856	1255.52	10095.8	1248.53	10068.7	0.124001	1677.32	15294.2	1669.43	15265.8	0.109358	30799.8	15876.7	30792.6	15849.8	1.94278	2979.2	1169.28	2972.21	1142.15	2.60229	12302.9	33162.5	12295	33134.1
13.68	45.36	11.4	-3.6	12.16	51.84	668.8	8325.36	661.574	8298.44	0.0797227	120.84	10960.6	113.847	10933.5	0.0104127	978.12	16038.7	970.229	16010.3	0.0606004	1056.4	12946.3	1049.17	12919.4	0.0812093	143.64	894.24	136.647	867.113	0.157589	7967.84	30366.7	7959.95	30338.3	0.262373	1594.48	2534.4	1587.25	2507.48	0.633008	41534.8	17764.6	41527.8	17737.5	2.34125	24929.5	14444.6	24921.6	14416.2
2.28	7.2	24.32	14.4	12.92	51.12	86.64	663.12	79.4138	636.197	0.124826	328.32	9083.52	321.327	9056.39	0.0354807	677.16	2068.56	669.269	2040.12	0.328054	579.88	8786.88	572.654	8759.96	0.0653718	661.2	1069.2	654.207	1042.07	0.627794	10219.7	29039	10211.8	29010.6	0.352003	1903.8	3340.8	1896.57	3313.88	0.572313	6264.68	7653.6	6257.69	7626.47	0.820522	7919.2	2945.52	7911.31	2917.08
-26.6	1.44	33.44	12.24	10.64	23.76	252.32	5649.84	245.094	5622.92	0.0435884	437	2030.4	430.007	2003.27	0.214652	807.88	16945.9	799.989	16917.5	0.0472877	213.56	3093.12	206.334	3066.2	0.0672931	319.96	4060.8	312.967	4033.67	0.0775887	621.68	14483.5	613.789	14455.1	0.0424618	13082.6	2147.04	13075.4	2120.12	6.16729	8495.28	45180.7	8488.29	45153.6	0.187987	15269.9	9963.36	15262	9934.92
-7.6	-8.64	44.84	26.64	11.4	18.72	524.4	3822.48	517.174	3795.56	0.136258	1511.64	15800.4	1504.65	15773.3	0.0953922	3053.68	12283.2	3045.79	12254.8	0.248539	446.12	8214.48	438.894	8187.56	0.053605	110.2	4395.6	103.207	4368.47	0.0236255	15121	31300.6	15113.1	31272.2	0.483277	20821.7	21071.5	20814.5	21044.6	0.989066	38455.2	22269.6	38448.2	22242.5	1.72859	31381.2	20770.6	31373.3	20742.2
-11.4	17.28	23.56	69.84	-15.96	9.36	215.08	12210.5	207.854	12183.6	0.0170602	338.2	19764.7	331.207	19737.6	0.0167806	394.44	15219.4	386.549	15191	0.025446	300.96	2323.44	293.734	2296.52	0.127904	8662.48	29504.2	8655.49	29477.1	0.293635	239.4	10599.8	231.509	10571.4	0.0218996	6527.64	4191.12	6520.41	4164.2	1.56583	19549.5	6539.04	19542.5	6511.91	3.00104	22966.4	7932.24	22958.5	7903.8
18.24	46.8	-0.76	0	2.28	-17.28	6602.12	21157.2	6594.89	21130.3	0.312106	744.04	4751.28	737.047	4724.15	0.156017	3704.24	11531.5	3696.35	11503.1	0.321336	11735.9	15451.9	11728.7	15425	0.760369	1570.92	15922.1	1563.93	15895	0.0983913	307.04	7248.96	299.149	7220.52	0.0414303	11748.8	14513	11741.6	14486.1	0.810542	5953.84	25058.2	5946.85	25031.1	0.237579	15488	23241.6	15480.1	23213.2
5.32	-7.2	-9.88	-13.68	5.32	43.92	657.4	3344.4	650.174	3317.48	0.195984	687.8	8385.12	680.807	8357.99	0.0814558	1762.44	4570.56	1754.55	4542.12	0.386284	1855.92	6091.92	1848.69	6065	0.304814	499.32	13341.6	492.327	13314.5	0.0369769	1326.2	5994	1318.31	5965.56	0.220987	2283.04	1389.6	2275.81	1362.68	1.67011	33445.3	15599.5	33438.3	15572.4	2.14728	4826	4654.8	4818.11	4626.36
19	3.6	-4.56	12.96	0	-8.64	1945.6	4480.56	1938.37	4453.64	0.435234	3525.64	9588.24	3518.65	9561.11	0.368017	587.48	4267.44	579.589	4239	0.136728	481.84	1704.24	474.614	1677.32	0.28296	839.04	3998.16	832.047	3971.03	0.209529	2522.44	19224.7	2514.55	19196.3	0.130992	6103.56	11113.2	6096.33	11086.3	0.549899	2264.04	6402.24	2257.05	6375.11	0.35404	10491.8	1620.72	10483.9	1592.28
8.36	21.6	8.36	25.92	0	49.68	176.32	4475.52	169.094	4448.6	0.0380106	753.92	17386.6	746.927	17359.5	0.0430271	231.8	4086.72	223.909	4058.28	0.0551733	216.6	3774.24	209.374	3747.32	0.055873	1129.36	11868.5	1122.37	11841.4	0.0947835	149.72	1357.92	141.829	1329.48	0.10668	32440.6	12224.2	32433.4	12197.3	2.65907	2178.92	12660.5	2171.93	12633.4	0.17192	21491.3	9597.6	21483.4	9569.16
8.36	-4.32	1.52	46.08	3.04	27.36	278.92	4871.52	271.694	4844.6	0.0560818	1616.52	10864.8	1609.53	10837.7	0.148512	981.92	2946.96	974.029	2918.52	0.333741	1909.12	14922	1901.89	14895.1	0.127686	4563.8	27186.5	4556.81	27159.4	0.16778	2479.88	10973.5	2471.99	10945.1	0.225854	10122.4	5312.16	10115.2	5285.24	1.91385	6618.84	3480.48	6611.85	3453.35	1.91462	6241.88	32734.8	6233.99	32706.4
3.04	50.4	1.52	25.92	18.24	30.96	575.32	5861.52	568.094	5834.6	0.0973664	593.56	44631.4	586.567	44604.3	0.0131505	2086.96	3708	2079.07	3679.56	0.565032	1147.6	10000.8	1140.37	9973.88	0.114336	504.64	17040.2	497.647	17013.1	0.0292509	184.68	3654.72	176.789	3626.28	0.048752	8171.52	5976	8164.29	5949.08	1.37236	24060.1	10118.2	24053.1	10091.1	2.3836	7330.2	4677.84	7322.31	4649.4
36.48	10.08	47.12	16.56	9.12	36.72	6583.88	14199.8	6576.65	14172.9	0.464031	640.68	3630.96	633.687	3603.83	0.175837	1038.16	4538.88	1030.27	4510.44	0.228419	1325.44	9064.8	1318.21	9037.88	0.145854	256.88	11174.4	249.887	11147.3	0.0224169	2198.68	3486.96	2190.79	3458.52	0.633447	16814.2	6345.36	16807	6318.44	2.65999	23314.5	8103.6	23307.5	8076.47	2.88585	12801.4	6418.8	12793.5	6390.36
-6.84	52.56	37.24	57.6	23.56	26.64	1179.52	6259.68	1172.29	6232.76	0.188086	547.96	12420	540.967	12392.9	0.0436515	119.32	2523.6	111.429	2495.16	0.0446579	1532.92	9422.64	1525.69	9395.72	0.162382	1475.92	10142.6	1468.93	10115.5	0.145216	1387.76	6379.92	1379.87	6351.48	0.217251	22385.8	4320	22378.6	4293.08	5.21271	1301.12	243.36	1294.13	216.233	5.98488	11897.8	974.16	11889.9	945.72
19.76	43.2	29.64	34.56	25.08	18.72	2470	7884	2462.77	7857.08	0.313447	114	2843.28	107.007	2816.15	0.0379977	865.64	5081.76	857.749	5053.32	0.16974	2537.64	6959.52	2530.41	6932.6	0.365002	898.32	4221.36	891.327	4194.23	0.212513	613.32	5804.64	605.429	5776.2	0.104814	714.4	10729.4	707.174	10702.5	0.0660757	24369.4	10147	24362.4	10119.9	2.40738	2584	1072.08	2576.11	1043.64
7.6	26.64	27.36	30.24	22.8	30.24	682.48	11812.3	675.254	11785.4	0.0572959	736.44	11599.9	729.447	11572.8	0.0630313	1298.84	10062.7	1290.95	10034.3	0.128654	279.68	3648.96	272.454	3622.04	0.0752212	2125.72	12301.9	2118.73	12274.8	0.172608	1371.8	12970.1	1363.91	12941.7	0.105389	1611.2	4649.76	1603.97	4622.84	0.346967	6821.76	6147.36	6814.77	6120.23	1.11348	10693.2	8588.88	10685.3	8560.44
15.2	51.84	34.96	22.32	-6.84	2.16	558.6	7786.08	551.374	7759.16	0.071061	2276.96	4809.6	2269.97	4782.47	0.474643	257.64	416.16	249.749	387.72	0.644146	741.76	6459.12	734.534	6432.2	0.114196	896.8	8646.48	889.807	8619.35	0.103234	5991.08	21015.4	5983.19	20987	0.285091	3061.28	7742.88	3054.05	7715.96	0.39581	12988.4	3709.44	12981.4	3682.31	3.52534	9155.72	12502.1	9147.83	12473.7
-17.48	13.68	11.4	-4.32	-10.64	-9.36	170.24	2180.88	163.014	2153.96	0.0756811	1112.64	33048.7	1105.65	33021.6	0.0334826	78.28	6075.36	70.3886	6046.92	0.0116404	647.52	3474	640.294	3447.08	0.18575	342	3165.12	335.007	3137.99	0.106758	1246.4	17516.2	1238.51	17487.8	0.0708215	3701.2	2930.4	3693.97	2903.48	1.27226	5991.84	4927.68	5984.85	4900.55	1.22126	5219.68	5325.12	5211.79	5296.68
8.36	46.8	6.08	17.28	-5.32	9.36	167.96	933.12	160.734	906.197	0.177372	497.04	4555.44	490.047	4528.31	0.108219	984.2	5029.92	976.309	5001.48	0.195204	1764.72	30387.6	1757.49	30360.7	0.0578872	4480.2	8611.2	4473.21	8584.07	0.521105	131.48	10545.1	123.589	10516.7	0.0117517	10857.4	9155.52	10850.2	9128.6	1.18859	11420.5	8388.72	11413.5	8361.59	1.36499	373.92	4036.32	366.029	4007.88
-15.2	23.76	-29.64	-6.48	6.84	15.84	1400.68	17675.3	1393.45	17648.4	0.0789565	2435.04	15660	2428.05	15632.9	0.155317	240.92	6992.64	233.029	6964.2	0.0334609	12397.9	49009	12390.7	48982.1	0.252963	680.96	3756.96	673.967	3729.83	0.180696	2562.72	14220.7	2554.83	14192.3	0.180016	21097.6	7156.08	21090.4	7129.16	2.95833	87.4	283.68	80.4073	256.553	0.313414	1028.28	5016.96	1020.39	4988.52
6.84	0.72	-0.76	32.4	-21.28	-3.6	2613.64	6701.76	2606.41	6674.84	0.390484	527.44	3271.68	520.447	3244.55	0.160406	4146.56	3571.2	4138.67	3542.76	1.1682	416.48	1884.24	409.254	1857.32	0.220347	244.72	3388.32	237.727	3361.19	0.0707271	1044.24	2904.48	1036.35	2876.04	0.360339	40486.7	18698.4	40479.5	18671.5	2.16798	15097.4	23751.4	15090.4	23724.3	0.636075	10047.2	4505.04	10039.3	4476.6
9.12	0	-9.88	28.08	-14.44	15.84	728.08	6029.28	720.854	6002.36	0.120095	114.76	1217.52	107.767	1190.39	0.0905309	4078.16	21534.5	4070.27	21506.1	0.189261	2829.48	15745	2822.25	15718.1	0.179555	304	1835.28	297.007	1808.15	0.16426	784.32	8628.48	776.429	8600.04	0.090282	44438.7	18366.5	44431.5	18339.6	2.42271	12324.9	6457.68	12317.9	6430.55	1.91553	8947.48	7578.72	8939.59	7550.28
15.96	15.84	10.64	5.76	30.4	-19.44	965.2	1715.04	957.974	1688.12	0.567481	1101.24	6066.72	1094.25	6039.59	0.181179	84.36	4165.2	76.4686	4136.76	0.0184851	101.08	820.8	93.8538	793.877	0.118222	205.96	2999.52	198.967	2972.39	0.0669384	842.08	2105.28	834.189	2076.84	0.401662	26827.2	16648.6	26820	16621.7	1.61355	2093.8	3484.08	2086.81	3456.95	0.603655	14449.9	12011	14442	11982.6
-25.08	10.8	-15.96	-2.16	27.36	22.32	280.44	1730.88	273.214	1703.96	0.160341	338.2	1872	331.207	1844.87	0.179529	579.12	1870.56	571.229	1842.12	0.310093	760.76	1807.92	753.534	1781	0.423097	2324.84	9296.64	2317.85	9269.51	0.250051	1361.92	30724.6	1354.03	30696.2	0.0441107	27034	10292.4	27026.8	10265.5	2.63278	3805.32	8818.56	3798.33	8791.43	0.432049	6264.68	9939.6	6256.79	9911.16
29.64	10.8	0	35.28	8.36	9.36	1895.44	3626.64	1888.21	3599.72	0.524545	1070.84	8196.48	1063.85	8169.35	0.130224	2575.64	13672.8	2567.75	13644.4	0.188191	3448.12	31924.8	3440.89	31897.9	0.107872	3910.96	12998.9	3903.97	12971.8	0.300959	758.48	2325.6	750.589	2297.16	0.326746	4071.32	3422.16	4064.09	3395.24	1.197	159.6	3101.76	152.607	3074.63	0.0496343	12404.7	2967.12	12396.8	2938.68
-17.48	35.28	-7.6	-7.92	13.68	8.64	1180.28	5760	1173.05	5733.08	0.204612	98.8	1798.56	91.8073	1771.43	0.0518266	744.8	10159.9	736.909	10131.5	0.0727347	2210.08	21227	2202.85	21200.1	0.103908	2276.96	9543.6	2269.97	9516.47	0.23853	390.64	2872.08	382.749	2843.64	0.134598	998.64	5852.16	991.414	5825.24	0.170193	12106	8980.56	12099	8953.43	1.35133	7445.72	2584.08	7437.83	2555.64
15.2	27.36	-25.84	15.12	-7.6	87.12	218.12	2806.56	210.894	2779.64	0.075871	199.12	2474.64	192.127	2447.51	0.078499	2937.4	5638.32	2929.51	5609.88	0.522205	17676.8	17980.6	17669.6	17953.7	0.984176	482.6	2802.24	475.607	2775.11	0.171383	218.12	7526.16	210.229	7497.72	0.028039	6507.88	11717.3	6500.65	11690.4	0.556069	5869.48	3606.48	5862.49	3579.35	1.63786	5057.8	7158.96	5049.91	7130.52
5.32	15.84	-14.44	36.72	14.44	46.8	3148.68	7882.56	3141.45	7855.64	0.399898	951.52	18937.4	944.527	18910.3	0.0499478	680.2	8264.88	672.309	8236.44	0.0816261	1736.6	15405.8	1729.37	15378.9	0.112451	454.48	6665.76	447.487	6638.63	0.0674066	481.84	3468.96	473.949	3440.52	0.137755	7482.2	8280.72	7474.97	8253.8	0.905641	30031.4	17539.9	30024.4	17512.8	1.71443	218.12	1146.96	210.229	1118.52
22.04	7.2	-28.88	23.04	1.52	21.6	1390.8	3445.92	1383.57	3419	0.404672	906.68	11648.2	899.687	11621.1	0.0774186	769.88	4168.8	761.989	4140.36	0.184039	4389	12015.4	4381.77	11988.5	0.365499	597.36	6346.08	590.367	6318.95	0.093428	1474.4	15273.4	1466.51	15245	0.0961963	45274	12718.1	45266.8	12691.2	3.56679	598.88	5795.28	591.887	5768.15	0.102613	10741.8	8875.44	10733.9	8847
0	25.92	-4.56	103.68	-7.6	20.16	133.76	3069.36	126.534	3042.44	0.0415896	103.36	3952.08	96.3673	3924.95	0.0245525	242.44	4224.96	234.549	4196.52	0.0558912	1661.36	10062.7	1654.13	10035.8	0.164824	215.08	7457.76	208.087	7430.63	0.028004	613.32	8352.72	605.429	8324.28	0.0727304	9421.72	3258	9414.49	3231.08	2.91373	16305	9172.08	16298	9144.95	1.78219	9829.08	4406.4	9821.19	4377.96
25.84	7.92	3.8	28.08	9.12	60.48	253.84	2348.64	246.614	2321.72	0.10622	2936.64	6576.48	2929.65	6549.35	0.447319	1018.4	20308.3	1010.51	20279.9	0.0498282	1349.76	5704.56	1342.53	5677.64	0.23646	218.12	529.2	211.127	502.073	0.420511	592.8	5705.28	584.909	5676.84	0.103034	363.28	1277.28	356.054	1250.36	0.284762	35058	16846.6	35051	16819.5	2.08395	386.08	3134.16	378.189	3105.72
29.64	30.24	31.16	51.12	3.8	8.64	343.52	2680.56	336.294	2653.64	0.126729	619.4	9349.2	612.407	9322.07	0.0656943	1380.16	14379.8	1372.27	14351.4	0.0956194	2750.44	27823	2743.21	27796.1	0.0986907	278.16	1453.68	271.167	1426.55	0.190086	280.44	3801.6	272.549	3773.16	0.0722335	26880.4	16620.5	26873.2	16593.6	1.61949	4139.72	12383.3	4132.73	12356.2	0.334467	12618.3	5088.24	12610.4	5059.8
21.28	28.08	-0.76	-10.08	-16.72	10.08	1679.6	2596.32	1672.37	2569.4	0.650882	2328.64	5358.96	2321.65	5331.83	0.435431	284.24	6379.92	276.349	6351.48	0.0435093	12188.9	12454.6	12181.7	12427.7	0.980205	897.56	10832.4	890.567	10805.3	0.0824197	2935.88	5181.12	2927.99	5152.68	0.568246	79.04	1374.48	71.8138	1347.56	0.0532918	548.72	2686.32	541.727	2659.19	0.203719	4154.92	6726.24	4147.03	6697.8
8.36	31.68	20.52	20.88	-12.92	7.92	370.88	3828.96	363.654	3802.04	0.0956471	1523.04	7297.92	1516.05	7270.79	0.208512	364.04	2585.52	356.149	2557.08	0.139279	2408.44	8137.44	2401.21	8110.52	0.296062	2900.16	6179.76	2893.17	6152.63	0.470232	4238.52	22507.2	4230.63	22478.8	0.188206	5381.56	5906.88	5374.33	5879.96	0.914009	28139.8	12158.6	28132.8	12131.5	2.31899	2558.16	4605.84	2550.27	4577.4
10.64	43.92	19	15.12	21.28	49.68	351.88	2761.92	344.654	2735	0.126016	139.08	9627.12	132.087	9599.99	0.0137591	2677.48	13136.4	2669.59	13108	0.203662	87.4	3508.56	80.1738	3481.64	0.0230276	2797.56	17332.6	2790.57	17305.5	0.161253	601.16	8097.12	593.269	8068.68	0.0735273	21103.7	10730.2	21096.5	10703.3	1.97103	1420.44	902.16	1413.45	875.033	1.61531	7763.4	4806.72	7755.51	4778.28
25.84	92.16	15.2	33.84	12.92	15.84	762.28	15055.2	755.054	15028.3	0.0502422	449.16	6564.96	442.167	6537.83	0.0676321	965.96	12914.6	958.069	12886.2	0.0743486	110.96	2807.28	103.734	2780.36	0.0373095	721.24	8933.04	714.247	8905.91	0.0801992	5646.04	25598.9	5638.15	25570.5	0.220495	18891.3	5202.72	18884.1	5175.8	3.64853	10987.3	2725.92	10980.3	2698.79	4.0686	9155.72	8130.24	9147.83	8101.8
-3.04	2.16	9.88	15.12	-2.28	67.68	93.48	874.08	86.2538	847.157	0.101816	2431.24	10800	2424.25	10772.9	0.225033	129.96	5784.48	122.069	5756.04	0.021207	4020.4	18566.6	4013.17	18539.7	0.216464	1220.56	8543.52	1213.57	8516.39	0.142498	725.8	5835.6	717.909	5807.16	0.123625	13871.5	10085.8	13864.3	10058.9	1.37831	11971.5	14094.7	11964.5	14067.6	0.850503	6409.84	5805.36	6401.95	5776.92
17.48	62.64	33.44	18.72	12.16	7.2	12757.4	36664.6	12750.2	36637.7	0.348007	3036.96	21769.2	3029.97	21742.1	0.13936	475	5816.88	467.109	5788.44	0.0806968	2020.84	14540.4	2013.61	14513.5	0.138741	668.04	6894.72	661.047	6867.59	0.096256	577.6	3706.56	569.709	3678.12	0.154891	15748.7	15790.3	15741.5	15763.4	0.998611	6867.36	5140.8	6860.37	5113.67	1.34157	7969.36	13055.8	7961.47	13027.4
4.56	46.8	6.08	-15.84	22.04	48.24	2014	8754.48	2006.77	8727.56	0.229935	135.28	1596.24	128.287	1569.11	0.0817579	111.72	4017.6	103.829	3989.16	0.0260277	2719.28	14353.2	2712.05	14326.3	0.189306	2565.76	10274.4	2558.77	10247.3	0.249702	747.84	20043.4	739.949	20015	0.0369698	5318.48	13723.2	5311.25	13696.3	0.387788	13042.4	6078.24	13035.4	6051.11	2.15422	449.92	1393.92	442.029	1365.48
-1.52	43.2	28.12	41.04	3.8	10.8	341.24	4718.16	334.014	4691.24	0.0711995	2043.64	9652.32	2036.65	9625.19	0.211595	654.36	12417.1	646.469	12388.7	0.0521823	437.76	14043.6	430.534	14016.7	0.0307158	1553.44	9645.12	1546.45	9617.99	0.160787	348.08	5367.6	340.189	5339.16	0.0637157	19024.3	4653.36	19017.1	4626.44	4.11052	10085.2	10838.9	10078.2	10811.8	0.932151	44213	30599.3	44205.1	30570.9
8.36	25.92	37.24	131.04	-7.6	38.88	406.6	2861.28	399.374	2834.36	0.140905	1854.4	13008.2	1847.41	12981.1	0.142315	98.04	5250.96	90.1486	5222.52	0.0172615	1170.4	9043.2	1163.17	9016.28	0.129008	2756.52	5425.2	2749.53	5398.07	0.509354	2654.68	12100.3	2646.79	12071.9	0.219253	7061.16	3948.48	7053.93	3921.56	1.79876	20855.2	10856.2	20848.2	10829.1	1.92521	11836.2	6893.28	11828.3	6864.84
-9.88	33.12	-15.2	3.6	-6.84	7.92	293.36	9076.32	286.134	9049.4	0.0316191	1735.08	12338.6	1728.09	12311.5	0.140364	255.36	2066.4	247.469	2037.96	0.12143	516.8	7014.96	509.574	6988.04	0.0729209	134.52	4394.16	127.527	4367.03	0.0292023	507.68	4916.16	499.789	4887.72	0.102254	86.64	3101.76	79.4138	3074.84	0.025827	4213.44	22225	4206.45	22197.9	0.189498	7479.92	3501.36	7472.03	3472.92
27.36	41.04	-18.24	5.76	5.32	2.16	66.88	1823.04	59.6538	1796.12	0.0332126	520.6	24799	513.607	24771.9	0.0207335	4456.64	32595.8	4448.75	32567.4	0.136601	3596.32	3695.04	3589.09	3668.12	0.978457	634.6	4867.92	627.607	4840.79	0.12965	359.48	6372	351.589	6343.56	0.0554245	1239.56	1321.92	1232.33	1295	0.951611	3241.4	1504.8	3234.41	1477.67	2.18885	2227.56	1576.08	2219.67	1547.64
7.6	-6.48	-14.44	43.92	-20.52	-10.08	376.2	2522.16	368.974	2495.24	0.147871	136.04	365.76	129.047	338.633	0.381083	240.92	14525.3	233.029	14496.9	0.0160744	1525.32	7805.52	1518.09	7778.6	0.195163	2967.04	12168.7	2960.05	12141.6	0.243794	3629.76	27511.9	3621.87	27483.5	0.131784	2691.16	5250.96	2683.93	5224.04	0.513766	2827.96	9534.96	2820.97	9507.83	0.296699	5433.24	3860.64	5425.35	3832.2
43.32	69.12	-22.04	20.16	2.28	28.08	109.44	2848.32	102.214	2821.4	0.0362281	202.16	2338.56	195.167	2311.43	0.0844357	762.28	2661.84	754.389	2633.4	0.286469	653.6	5175.36	646.374	5148.44	0.125548	291.08	4258.08	284.087	4230.95	0.067145	1488.08	3004.56	1480.19	2976.12	0.497355	96.52	3452.4	89.2938	3425.48	0.0260675	23477.9	14018.4	23470.9	13991.3	1.67754	13810	14130	13802.1	14101.6
23.56	41.04	6.08	35.28	-4.56	36.72	1620.32	6626.16	1613.09	6599.24	0.244436	6642.4	9393.12	6635.41	9365.99	0.708457	1758.64	6012.72	1750.75	5984.28	0.292558	1560.28	12901.7	1553.05	12874.8	0.120628	1979.8	19481	1972.81	19453.9	0.101409	93.48	2152.08	85.5886	2123.64	0.0403028	14053.2	7948.08	14046	7921.16	1.77322	12736.1	13439.5	12729.1	13412.4	0.949057	8233.84	4746.96	8225.95	4718.52
-23.56	11.52	16.72	66.96	12.16	4.32	2376.52	7956	2369.29	7929.08	0.298811	1335.32	15962.4	1328.33	15935.3	0.0833577	2609.84	7067.52	2601.95	7039.08	0.369643	1385.48	10237	1378.25	10210.1	0.13499	584.44	4878.72	577.447	4851.59	0.119022	16153.8	13288.3	16145.9	13259.9	1.21765	1734.32	1392.48	1727.09	1365.56	1.26475	9332.8	8226	9325.81	8198.87	1.13745	20741.9	22069.4	20734	22041
-6.84	7.92	3.8	23.04	12.16	46.8	314.64	4287.6	307.414	4260.68	0.0721514	105.64	3994.56	98.6473	3967.43	0.0248643	91.2	1149.84	83.3086	1121.4	0.0742898	594.32	5120.64	587.094	5093.72	0.115258	1967.64	10373.8	1960.65	10346.7	0.189495	592.04	9036	584.149	9007.56	0.0648509	10792.8	6311.52	10785.6	6284.6	1.71619	9240.84	6202.8	9233.85	6175.67	1.4952	3880.56	3088.8	3872.67	3060.36
-0.76	15.84	-2.28	-1.44	23.56	17.28	1763.96	3136.32	1756.73	3109.4	0.564976	1906.08	7317.36	1899.09	7290.23	0.260497	1602.84	3841.2	1594.95	3812.76	0.418319	3229.24	10977.8	3222.01	10950.9	0.294224	379.24	5811.84	372.247	5784.71	0.0643502	1789.04	14769.4	1781.15	14741	0.12083	13091	17277.1	13083.8	17250.2	0.758472	5130.76	14019.8	5123.77	13992.7	0.366175	64422.2	14486.4	64414.3	14458
7.6	14.4	9.12	-8.64	45.6	33.84	2349.92	13033.4	2342.69	13006.5	0.180117	188.48	1227.6	181.487	1200.47	0.15118	77.52	2684.88	69.6286	2656.44	0.0262112	299.44	5355.36	292.214	5328.44	0.0548404	235.6	7598.88	228.607	7571.75	0.0301921	334.4	8269.2	326.509	8240.76	0.0396212	5269.08	7914.96	5261.85	7888.04	0.667068	646.76	2846.88	639.767	2819.75	0.226888	2548.28	5706.72	2540.39	5678.28
13.68	13.68	2.28	21.6	35.72	82.08	371.64	6384.96	364.414	6358.04	0.0573155	720.48	2662.56	713.487	2635.43	0.270729	797.24	2859.84	789.349	2831.4	0.278784	295.64	7365.6	288.414	7338.68	0.0393005	473.48	3013.2	466.487	2986.07	0.156221	1907.6	6928.56	1899.71	6900.12	0.275315	20117.2	11785	20110	11758.1	1.71031	2224.52	2193.12	2217.53	2165.99	1.02379	1863.52	5965.92	1855.63	5937.48
29.64	15.84	15.96	21.6	11.4	2.16	14639.1	44912.2	14631.9	44885.3	0.325984	542.64	5244.48	535.647	5217.35	0.102666	1551.16	11227	1543.27	11198.6	0.13781	1214.48	8471.52	1207.25	8444.6	0.142962	3382.76	10678.3	3375.77	10651.2	0.316939	95	1932.48	87.1086	1904.04	0.0457493	2031.48	678.24	2024.25	651.317	3.10794	4743.16	11719.4	4736.17	11692.3	0.405068	8586.48	12029.8	8578.59	12001.4
50.92	99.36	15.2	40.32	3.04	-7.92	237.12	1304.64	229.894	1277.72	0.179925	461.32	9587.52	454.327	9560.39	0.0475218	825.36	3362.4	817.469	3333.96	0.245194	478.04	11537.3	470.814	11510.4	0.0409034	369.36	8809.2	362.367	8782.07	0.0412622	4084.24	10712.2	4076.35	10683.8	0.381546	19050.9	2524.32	19043.7	2497.4	7.62541	25357.4	10525.7	25350.4	10498.6	2.41465	3844.08	6762.24	3836.19	6733.8
15.2	97.2	-6.84	2.88	30.4	32.4	6445.56	9490.32	6438.33	9463.4	0.680341	446.12	3748.32	439.127	3721.19	0.118007	1988.16	6642.72	1980.27	6614.28	0.299393	1302.64	9969.84	1295.41	9942.92	0.130285	139.08	5976	132.087	5948.87	0.0222038	676.4	2248.56	668.509	2220.12	0.301114	9499.24	32223.6	9492.01	32196.7	0.294813	14294.1	6882.48	14287.1	6855.35	2.08408	7407.72	6148.08	7399.83	6119.64
1.52	35.28	6.84	26.64	26.6	-10.08	66.88	2036.16	59.6538	2009.24	0.0296898	6244.16	13297	6237.17	13269.9	0.470025	2653.92	16712.6	2646.03	16684.2	0.158595	1521.52	11479	1514.29	11452.1	0.132229	5105.68	11124.7	5098.69	11097.6	0.459442	6137.76	12939.1	6129.87	12910.7	0.474791	2673.68	1553.76	2666.45	1526.84	1.74639	4183.04	5790.24	4176.05	5763.11	0.724617	7319.56	10195.9	7311.67	10167.5
7.6	7.92	3.04	10.8	-9.12	23.04	1974.48	2824.56	1967.25	2797.64	0.703184	5664.28	27147.6	5657.29	27120.5	0.208598	3418.48	6388.56	3410.59	6360.12	0.536246	818.52	19862.6	811.294	19835.7	0.0409007	5945.48	12669.1	5938.49	12642	0.469744	899.84	4523.04	891.949	4494.6	0.198449	16462.4	5709.6	16455.2	5682.68	2.89567	23139.7	7399.44	23132.7	7372.31	3.13778	10880.9	2738.88	10873	2710.44
-22.04	37.44	2.28	6.48	8.36	23.76	168.72	1515.6	161.494	1488.68	0.108481	212.04	3778.56	205.047	3751.43	0.0546584	173.28	1912.32	165.389	1883.88	0.0877915	118.56	3206.16	111.334	3179.24	0.035019	706.04	9197.28	699.047	9170.15	0.0762307	2713.2	15961	2705.31	15932.6	0.169797	2109.76	928.8	2102.53	901.877	2.33129	2404.64	1532.88	2397.65	1505.75	1.59232	24595.1	16192.8	24587.2	16164.4
-16.72	1.44	20.52	30.96	16.72	12.24	180.12	1864.08	172.894	1837.16	0.0941094	91.2	4776.48	84.2073	4749.35	0.0177303	544.16	6945.84	536.269	6917.4	0.0775246	2682.8	9822.24	2675.57	9795.32	0.273148	191.52	6203.52	184.527	6176.39	0.0298762	1454.64	5564.16	1446.75	5535.72	0.261348	4373.8	4502.16	4366.57	4475.24	0.975719	12846.3	16130.2	12839.3	16103.1	0.79732	25657.6	13327.2	25649.7	13298.8
12.92	50.4	8.36	30.96	9.88	75.6	780.52	4427.28	773.294	4400.36	0.175734	4879.96	4008.96	4872.97	3981.83	1.2238	1317.84	7751.52	1309.95	7723.08	0.169615	1353.56	4979.52	1346.33	4952.6	0.271844	2087.72	6361.2	2080.73	6334.07	0.328498	1087.56	3605.04	1079.67	3576.6	0.30187	1577	4232.16	1569.77	4205.24	0.37329	1060.96	633.6	1053.97	606.473	1.73786	9519.76	1771.2	9511.87	1742.76
-5.32	20.16	28.88	0	-17.48	9.36	906.68	2807.28	899.454	2780.36	0.323503	1320.88	25196.4	1313.89	25169.3	0.052202	3632.8	5311.44	3624.91	5283	0.686146	241.68	4620.96	234.454	4594.04	0.0510344	354.92	811.44	347.927	784.313	0.443608	139.84	2021.76	131.949	1993.32	0.0661954	662.72	2041.2	655.494	2014.28	0.325424	2737.52	2762.64	2730.53	2735.51	0.998177	11397	6518.16	11389.1	6489.72
-1.52	64.8	22.04	76.32	11.4	54.72	3194.28	628.56	3187.05	601.637	5.2973	4866.28	6212.16	4859.29	6185.03	0.785653	1387.76	4623.12	1379.87	4594.68	0.300319	1219.04	11780.6	1211.81	11753.7	0.103101	1652.24	7102.08	1645.25	7074.95	0.232545	1399.92	4695.84	1392.03	4667.4	0.298245	3032.4	5273.28	3025.17	5246.36	0.576624	26620.5	6626.88	26613.5	6599.75	4.0325	19956.1	14130	19948.2	14101.6
6.84	38.88	-10.64	2.88	31.16	54.72	1040.44	3577.68	1033.21	3550.76	0.290984	266	4147.2	259.007	4120.07	0.0628647	137.56	832.32	129.669	803.88	0.161303	99.56	2923.2	92.3338	2896.28	0.0318802	197.6	4423.68	190.607	4396.55	0.0433538	153.52	8167.68	145.629	8139.24	0.0178922	2989.08	2922.48	2981.85	2895.56	1.0298	891.48	14957.3	884.487	14930.2	0.0592416	11957.1	6476.4	11949.2	6447.96
13.68	25.92	6.08	8.64	3.04	-18.72	4259.04	8339.04	4251.81	8312.12	0.51152	215.84	4419.36	208.847	4392.23	0.0475492	3168.44	5903.28	3160.55	5874.84	0.53798	414.2	6856.56	406.974	6829.64	0.0595894	794.96	8469.36	787.967	8442.23	0.0933364	1603.6	13135.7	1595.71	13107.3	0.121742	2210.08	2617.92	2202.85	2591	0.850195	4499.2	10950.5	4492.21	10923.4	0.411247	8407.88	10721.5	8399.99	10693.1
9.12	34.56	25.84	18	-31.92	-20.16	161.88	31230.7	154.654	31203.8	0.00495625	2336.24	3707.28	2329.25	3680.15	0.632921	483.36	5831.28	475.469	5802.84	0.0819372	1801.2	16426.1	1793.97	16399.2	0.109394	79.04	1062.72	72.0473	1035.59	0.0695711	1000.92	24830.6	993.029	24802.2	0.040038	10453	13057.2	10445.8	13030.3	0.801654	10261.5	4012.56	10254.5	3985.43	2.573	16450.2	9622.8	16442.3	9594.36
16.72	59.04	-12.16	23.76	-17.48	33.84	400.52	2469.6	393.294	2442.68	0.161009	1257.8	6145.92	1250.81	6118.79	0.204421	98.04	4502.88	90.1486	4474.44	0.0201475	774.44	3989.52	767.214	3962.6	0.193614	585.96	7427.52	578.967	7400.39	0.0782347	329.84	2211.12	321.949	2182.68	0.147501	18188.3	3261.6	18181.1	3234.68	5.62068	15387.7	12747.6	15380.7	12720.5	1.20913	63249.5	9393.12	63241.6	9364.68
22.04	28.8	31.16	41.76	19	28.08	197.6	2153.52	190.374	2126.6	0.0895204	127.68	3653.28	120.687	3626.15	0.0332825	888.44	4031.28	880.549	4002.84	0.219981	368.6	5875.2	361.374	5848.28	0.0617915	604.96	4397.04	597.967	4369.91	0.136837	1665.16	13905.4	1657.27	13877	0.119426	17974.8	18465.8	17967.6	18438.9	0.97444	8397.24	13922.6	8390.25	13895.5	0.603812	9503.8	17405.3	9495.91	17376.9
-0.76	54.72	34.96	12.24	-3.8	27.36	2500.4	6399.36	2493.17	6372.44	0.391243	5244	14633.3	5237.01	14606.2	0.358548	3389.6	12926.2	3381.71	12897.8	0.262193	273.6	1721.52	266.374	1694.6	0.15719	84.36	4677.12	77.3673	4649.99	0.0166382	1396.12	6883.2	1388.23	6854.76	0.20252	1026	2224.8	1018.77	2197.88	0.463526	3978.6	1311.84	3971.61	1284.71	3.09144	27398.8	6845.04	27390.9	6816.6
-4.56	8.64	6.08	24.48	-10.64	20.16	943.16	9918.72	935.934	9891.8	0.0946172	2918.4	3681.36	2911.41	3654.23	0.796722	769.12	13880.2	761.229	13851.8	0.0549554	820.04	8480.88	812.814	8453.96	0.096146	457.52	2103.84	450.527	2076.71	0.216943	2877.36	12950.6	2869.47	12922.2	0.222058	2474.56	6195.6	2467.33	6168.68	0.399978	16729.9	1614.96	16722.9	1587.83	10.5319	9523.56	4013.28	9515.67	3984.84
0.76	30.96	-3.04	10.8	-13.68	22.32	516.8	13456.8	509.574	13429.9	0.0379433	903.64	5591.52	896.647	5564.39	0.16114	192.28	3141.36	184.389	3112.92	0.0592333	4077.4	5392.08	4070.17	5365.16	0.758631	2017.8	10196.6	2010.81	10169.5	0.19773	151.24	2664	143.349	2635.56	0.0543902	1588.4	1256.4	1581.17	1229.48	1.28605	3829.64	7287.12	3822.65	7259.99	0.526536	14456	4932.72	14448.1	4904.28
5.32	18.72	-6.08	38.88	3.8	12.96	257.64	4133.52	250.414	4106.6	0.0609784	90.44	2931.84	83.4473	2904.71	0.0287283	2120.4	13150.8	2112.51	13122.4	0.160985	11369.6	20576.2	11362.4	20549.3	0.552933	3421.52	19867.7	3414.53	19840.6	0.172098	3640.4	12309.8	3632.51	12281.4	0.295774	4503	9531.36	4495.77	9504.44	0.473018	23940.8	11432.2	23933.8	11405.1	2.09852	125.4	1056.96	117.509	1028.52
-3.04	7.2	34.2	20.88	18.24	34.56	500.84	8354.88	493.614	8327.96	0.0592719	69.16	1184.4	62.1673	1157.27	0.0537188	3825.84	15344.6	3817.95	15316.2	0.249276	1137.72	11211.8	1130.49	11184.9	0.101073	2494.32	18541.4	2487.33	18514.3	0.134346	378.48	14916.2	370.589	14887.8	0.0248922	1968.4	5050.8	1961.17	5023.88	0.390371	14818.5	27635.8	14811.5	27608.7	0.53648	28642.1	10485.4	28634.2	10457
0	-6.48	-25.08	4.32	20.52	57.6	127.68	429.84	120.454	402.917	0.298954	1285.16	8964.72	1278.17	8937.59	0.14301	615.6	6829.92	607.709	6801.48	0.0893495	145.92	2199.6	138.694	2172.68	0.0638354	1369.52	16278.5	1362.53	16251.4	0.0838408	612.56	4035.6	604.669	4007.16	0.150897	462.84	5168.16	455.614	5141.24	0.0886195	2782.36	17408.2	2775.37	17381.1	0.159678	4997	3080.16	4989.11	3051.72
1.52	-12.96	-3.8	36.72	-2.28	-10.8	539.6	7557.84	532.374	7530.92	0.0706918	173.28	3441.6	166.287	3414.47	0.0487007	1855.92	11674.1	1848.03	11645.7	0.158688	148.2	10465.2	140.974	10438.3	0.0135055	356.44	7294.32	349.447	7267.19	0.0480856	766.84	6255.36	758.949	6226.92	0.121882	10349.7	15840	10342.5	15813.1	0.654046	14842	32268.2	14835	32241.1	0.460128	15036.6	9896.4	15028.7	9867.96
3.8	-13.68	-17.48	17.28	8.36	2.88	1180.28	20646	1173.05	20619.1	0.0568917	196.84	3359.52	189.847	3332.39	0.0569703	270.56	3258	262.669	3229.56	0.0813326	630.04	8732.88	622.814	8705.96	0.0715388	920.36	3174.48	913.367	3147.35	0.290202	2597.68	11934	2589.79	11905.6	0.217528	84.36	900.72	77.1338	873.797	0.0882743	2311.92	14705.3	2304.93	14678.2	0.157031	841.32	922.32	833.429	893.88
41.04	16.56	-7.6	16.56	4.56	-5.76	742.52	8272.8	735.294	8245.88	0.0891711	582.92	3893.04	575.927	3865.91	0.148976	236.36	7757.28	228.469	7728.84	0.0295605	207.48	10346.4	200.254	10319.5	0.0194054	77.52	1929.6	70.5273	1902.47	0.0370714	186.96	4426.56	179.069	4398.12	0.0407148	18521.2	4613.04	18514	4586.12	4.03696	22628.2	16175.5	22621.2	16148.4	1.40084	12567.4	5379.84	12559.5	5351.4
12.16	15.84	3.04	7.2	-0.76	35.28	153.52	1710	146.294	1683.08	0.0869204	246.24	2076.48	239.247	2049.35	0.116743	592.04	4519.44	584.149	4491	0.130071	647.52	1944.72	640.294	1917.8	0.333869	3606.96	7977.6	3599.97	7950.47	0.452799	2189.56	13176.7	2181.67	13148.3	0.165928	12149.4	10705.7	12142.2	10678.8	1.13704	10130	2823.84	10123	2796.71	3.61961	10491	4567.68	10483.1	4539.24
20.52	53.28	28.12	20.88	11.4	28.8	3211.76	15625.4	3204.53	15598.5	0.205439	4920.24	12764.9	4913.25	12737.8	0.385723	613.32	1540.08	605.429	1511.64	0.400511	1871.88	16706.2	1864.65	16679.3	0.111795	291.08	7208.64	284.087	7181.51	0.0395581	822.32	4600.8	814.429	4572.36	0.17812	2371.2	4657.68	2363.97	4630.76	0.510494	5190.04	7988.4	5183.05	7961.27	0.651032	2439.6	4230	2431.71	4201.56
24.32	-7.2	2.28	23.04	-4.56	5.76	2416.8	20328.5	2409.57	20301.6	0.118689	7368.2	27542.9	7361.21	27515.8	0.267527	1244.88	8023.68	1236.99	7995.24	0.154716	5467.44	5433.84	5460.21	5406.92	1.00986	374.68	8892.72	367.687	8865.59	0.0414735	1044.24	5976	1036.35	5947.56	0.174248	16846.2	13797.4	16839	13770.5	1.22283	14817.7	6930.72	14810.7	6903.59	2.14536	10684.8	4544.64	10676.9	4516.2
7.6	23.76	10.64	8.64	-2.28	15.12	2204	5565.6	2196.77	5538.68	0.396624	636.12	9493.2	629.127	9466.07	0.0664613	3219.36	8060.4	3211.47	8031.96	0.399836	3480.8	7214.4	3473.57	7187.48	0.483281	3882.08	13816.8	3875.09	13789.7	0.281014	1252.48	67038.5	1244.59	67010.1	0.0185732	16249.6	12486.2	16242.4	12459.3	1.30364	10295.7	9523.44	10288.7	9496.31	1.08344	4579.76	7649.28	4571.87	7620.84
2.28	4.32	-2.28	-20.16	3.8	106.56	1102	15142.3	1094.77	15115.4	0.0724278	1541.28	5083.2	1534.29	5056.07	0.303454	1309.48	7133.76	1301.59	7105.32	0.183185	83.6	2103.84	76.3738	2076.92	0.0367727	152	10548.7	145.007	10521.6	0.0137819	2167.52	8078.4	2159.63	8049.96	0.268278	18536.4	4243.68	18529.2	4216.76	4.39418	34035.8	5191.92	34028.8	5164.79	6.58861	5712.92	6784.56	5705.03	6756.12
-2.28	58.32	-2.28	0.72	-4.56	23.04	364.8	6202.8	357.574	6175.88	0.0578985	8417.76	23956.6	8410.77	23929.5	0.351482	303.24	1904.4	295.349	1875.96	0.157439	810.92	7830.72	803.694	7803.8	0.102988	152.76	4143.6	145.767	4116.47	0.0354107	582.92	4328.64	575.029	4300.2	0.133721	25824.8	6325.2	25817.6	6298.28	4.09915	5273.64	11048.4	5266.65	11021.3	0.477862	8134.28	17214.5	8126.39	17186.1
1.52	14.4	-9.12	3.6	3.04	-10.08	3615.32	7840.08	3608.09	7813.16	0.461797	153.52	1643.04	146.527	1615.91	0.0906778	1216	11461.7	1208.11	11433.3	0.105666	2857.6	7600.32	2850.37	7573.4	0.376367	577.6	8480.88	570.607	8453.75	0.0674975	143.64	979.2	135.749	950.76	0.142779	13682.3	14081	13675.1	14054.1	0.973033	2181.2	1598.4	2174.21	1571.27	1.38372	9487.08	8815.68	9479.19	8787.24
20.52	16.56	3.04	36.72	22.8	44.64	721.24	12745.4	714.014	12718.5	0.0561399	538.84	3977.28	531.847	3950.15	0.13464	3172.24	9078.48	3164.35	9050.04	0.34965	406.6	7025.04	399.374	6998.12	0.0570688	437	2473.2	430.007	2446.07	0.175795	1168.88	10858.3	1160.99	10829.9	0.107203	2163.72	4245.12	2156.49	4218.2	0.511236	579.12	1765.44	572.127	1738.31	0.329128	6674.32	8216.64	6666.43	8188.2
19	0.72	35.72	-12.96	23.56	24.48	4780.4	3219.84	4773.17	3192.92	1.49493	287.28	2164.32	280.287	2137.19	0.131147	792.68	2780.64	784.789	2752.2	0.28515	1227.4	9964.08	1220.17	9937.16	0.122789	1368	15124.3	1361.01	15097.2	0.0901498	1361.16	3587.76	1353.27	3559.32	0.380204	25060.2	25133	25053	25106.1	0.997885	1198.52	9309.6	1191.53	9282.47	0.128363	15266.9	8681.76	15259	8653.32
10.64	13.68	28.88	16.56	15.2	4.32	174.04	3184.56	166.814	3157.64	0.0528287	340.48	10729.4	333.487	10702.3	0.0311604	161.12	2347.2	153.229	2318.76	0.0660821	4783.44	10377.4	4776.21	10350.5	0.461449	2939.68	9057.6	2932.69	9030.47	0.324755	453.72	2028.96	445.829	2000.52	0.222856	10051	12642.5	10043.8	12615.6	0.796141	5356.48	3318.48	5349.49	3291.35	1.62532	14719.7	6464.88	14711.8	6436.44
34.96	61.2	9.88	-10.08	6.84	3.6	930.24	10314	923.014	10287.1	0.0897256	1257.04	7202.88	1250.05	7175.75	0.174204	3828.88	11396.2	3820.99	11367.8	0.336125	995.6	9990	988.374	9963.08	0.0992037	72.2	1340.64	65.2073	1313.51	0.0496435	339.72	3852.72	331.829	3824.28	0.0867689	1163.56	16324.6	1156.33	16297.7	0.0709508	1088.32	1935.36	1081.33	1908.23	0.566664	11112	16024.3	11104.1	15995.9
6.08	15.84	-1.52	41.76	8.36	17.28	1655.28	7519.68	1648.05	7492.76	0.219953	104.88	3080.16	97.8873	3053.03	0.0320623	1124.8	6631.92	1116.91	6603.48	0.169139	3505.88	9205.92	3498.65	9179	0.381159	256.12	5152.32	249.127	5125.19	0.0486084	1959.28	36653	1951.39	36624.6	0.0532809	6663.68	3543.12	6656.45	3516.2	1.89308	19340.5	2941.2	19333.5	2914.07	6.63453	26461.7	4882.32	26453.8	4853.88
-0.76	-5.76	-14.44	23.04	19	46.8	519.84	4781.52	512.614	4754.6	0.107814	316.92	1756.08	309.927	1728.95	0.179257	1647.68	5644.8	1639.79	5616.36	0.291966	1521.52	5843.52	1514.29	5816.6	0.26034	475.76	6636.96	468.767	6609.83	0.0709197	756.96	14675	749.069	14646.6	0.051143	248.52	313.2	241.294	286.277	0.842868	8008.88	17807.8	8001.89	17780.7	0.450033	1455.4	6926.4	1447.51	6897.96
27.36	30.24	-4.56	40.32	2.28	42.48	7627.36	11155	7620.13	11128.1	0.684766	470.44	2689.92	463.447	2662.79	0.174046	564.68	5359.68	556.789	5331.24	0.104439	1613.48	16063.9	1606.25	16037	0.100159	841.32	26598.2	834.327	26571.1	0.0313998	14042.5	36358.6	14034.6	36330.2	0.386307	16739.8	14742.7	16732.6	14715.8	1.13705	1142.28	8256.24	1135.29	8229.11	0.13796	10443.9	3994.56	10436	3966.12
22.04	13.68	-2.28	22.32	-3.8	9.36	1048.04	4279.68	1040.81	4252.76	0.244739	8438.28	72850.3	8431.29	72823.2	0.115778	1982.84	18596.2	1974.95	18567.8	0.106364	215.08	6128.64	207.854	6101.72	0.0340648	2003.36	8200.8	1996.37	8173.67	0.244244	1332.28	21031.2	1324.39	21002.8	0.0630578	7960.24	3957.84	7953.01	3930.92	2.0232	10846	8426.16	10839	8399.03	1.29051	11409.9	5518.08	11402	5489.64
-5.32	2.16	3.04	33.12	11.4	10.8	924.92	7128.72	917.694	7101.8	0.12922	2289.12	6152.4	2282.13	6125.27	0.372576	572.28	2310.48	564.389	2282.04	0.247318	959.88	4568.4	952.654	4541.48	0.209767	654.36	4902.48	647.367	4875.35	0.132784	351.88	6738.48	343.989	6710.04	0.0512648	29813.3	29014.6	29806.1	28987.7	1.02823	1377.88	4147.2	1370.89	4120.07	0.332734	45046.7	14247.4	45038.8	14219
2.28	25.2	23.56	30.96	3.04	15.12	1497.2	9237.6	1489.97	9210.68	0.161766	554.04	1153.44	547.047	1126.31	0.485698	1364.96	3382.56	1357.07	3354.12	0.404597	1030.56	8388.72	1023.33	8361.8	0.122382	2172.84	15034.3	2165.85	15007.2	0.144321	3253.56	24604.6	3245.67	24576.2	0.132066	25094.4	16323.8	25087.2	16296.9	1.53939	4689.96	4333.68	4682.97	4306.55	1.08741	25238.1	14706	25230.2	14677.6
9.12	32.4	-1.52	15.84	15.2	19.44	915.04	17867.5	907.814	17840.6	0.0508848	1138.48	7165.44	1131.49	7138.31	0.158509	860.32	1656.72	852.429	1628.28	0.523515	1248.68	12996.7	1241.45	12969.8	0.095719	1351.28	5456.88	1344.29	5429.75	0.247578	1191.68	9894.96	1183.79	9866.52	0.11998	4623.08	3294	4615.85	3267.08	1.41284	2910.8	9691.2	2903.81	9664.07	0.300474	1070.08	4110.48	1062.19	4082.04
37.24	44.64	9.12	6.48	-3.04	43.2	923.4	10450.1	916.174	10423.2	0.0878977	139.84	2296.08	132.847	2268.95	0.0585501	589.76	3422.16	581.869	3393.72	0.171454	270.56	1254.24	263.334	1227.32	0.214561	2162.96	5446.8	2155.97	5419.67	0.397804	224.2	5893.92	216.309	5865.48	0.0368782	1528.36	2862	1521.13	2835.08	0.536541	12622.1	4626	12615.1	4598.87	2.74309	15329.2	971.28	15321.3	942.84
-2.28	15.12	-17.48	10.08	15.96	35.28	371.64	6418.8	364.414	6391.88	0.057012	586.72	5158.08	579.727	5130.95	0.112986	212.8	3129.84	204.909	3101.4	0.0660697	3283.96	10275.1	3276.73	10248.2	0.319738	1371.8	23103.4	1364.81	23076.3	0.0591433	895.28	12803	887.389	12774.6	0.0694653	27756.7	14014.1	27749.5	13987.2	1.98392	38485.6	18848.9	38478.6	18821.8	2.04437	5556.36	9795.6	5548.47	9767.16
23.56	-10.8	3.04	25.2	8.36	51.12	121.6	6173.28	114.374	6146.36	0.0186084	260.68	3146.4	253.687	3119.27	0.081329	439.28	7930.08	431.389	7901.64	0.0545948	2184.24	12451	2177.01	12424.1	0.175225	383.8	4304.16	376.807	4277.03	0.0881002	625.48	2790	617.589	2761.56	0.223638	1061.72	2701.44	1054.49	2674.52	0.394274	10786.7	13993.2	10779.7	13966.1	0.77185	22058.2	26269.9	22050.3	26241.5
19	6.48	11.4	9.36	2.28	24.48	1183.32	6194.88	1176.09	6167.96	0.190678	933.28	9768.24	926.287	9741.11	0.0950905	3189.72	13518.7	3181.83	13490.3	0.235861	3318.16	20980.1	3310.93	20953.2	0.158016	1926.6	14123.5	1919.61	14096.4	0.136177	559.36	4758.48	551.469	4730.04	0.116589	23361.6	12940.6	23354.4	12913.7	1.8085	17309.8	8089.92	17302.8	8062.79	2.14601	36131.9	17515.4	36124	17487
2.28	9.36	-28.88	20.88	25.84	46.8	611.04	7020	603.814	6993.08	0.0863445	1095.92	4328.64	1088.93	4301.51	0.25315	871.72	3102.48	863.829	3074.04	0.281008	2504.2	6369.84	2496.97	6342.92	0.393663	79.8	2829.6	72.8073	2802.47	0.0259797	1202.32	15050.9	1194.43	15022.5	0.0795095	1414.36	10795.7	1407.13	10768.8	0.130668	13113.8	4950	13106.8	4922.87	2.66243	39385.5	22027.7	39377.6	21999.3
-12.92	34.56	-30.4	26.64	12.16	38.88	205.2	7445.52	197.974	7418.6	0.0266861	2835.56	22641.1	2828.57	22614	0.125081	2149.28	3067.92	2141.39	3039.48	0.704525	1527.6	19465.9	1520.37	19439	0.0782126	1389.28	7441.2	1382.29	7414.07	0.186441	744.8	5884.56	736.909	5856.12	0.125836	4068.28	3023.28	4061.05	2996.36	1.35533	10000.8	9455.04	9993.81	9427.91	1.06002	2682.04	10056.2	2674.15	10027.8
26.6	37.44	-12.92	36	-2.28	15.84	4406.48	8554.32	4399.25	8527.4	0.515896	92.72	3424.32	85.7273	3397.19	0.0252348	712.88	7441.92	704.989	7413.48	0.0950955	559.36	4797.36	552.134	4770.44	0.115741	377.72	5576.4	370.727	5549.27	0.0668065	1174.96	9644.4	1167.07	9615.96	0.121368	3858.52	14417.3	3851.29	14390.4	0.26763	711.36	2433.6	704.367	2406.47	0.292697	7672.96	2228.4	7665.07	2199.96
6.84	-0.72	-6.08	30.96	-3.04	-22.32	1012.32	1221.12	1005.09	1194.2	0.841648	437	18240.5	430.007	18213.4	0.0236094	2204.76	31943.5	2196.87	31915.1	0.0688349	8297.68	29921.8	8290.45	29894.9	0.27732	677.16	9097.92	670.167	9070.79	0.0738819	4455.88	9149.76	4447.99	9121.32	0.487647	62708.4	20337.1	62701.2	20310.2	3.08718	13091	7518.24	13084	7491.11	1.7466	1273	6862.32	1265.11	6833.88
12.16	1.44	-12.92	28.08	5.32	25.92	2459.36	11012.4	2452.13	10985.5	0.223216	839.04	6431.04	832.047	6403.91	0.129928	2846.96	37162.1	2839.07	37133.7	0.0764554	189.24	3848.4	182.014	3821.48	0.0476292	751.64	8668.08	744.647	8640.95	0.0861765	594.32	9392.4	586.429	9363.96	0.0626261	23949.1	17272.1	23941.9	17245.2	1.38832	592.04	581.76	585.047	554.633	1.05484	16272.4	16760.2	16264.5	16731.8
31.16	-9.36	-6.84	29.52	18.24	31.68	3591	10470.2	3583.77	10443.3	0.343166	3884.36	12697.9	3877.37	12670.8	0.306009	369.36	2921.76	361.469	2893.32	0.124932	258.4	3811.68	251.174	3784.76	0.0663646	6702.44	27597.6	6695.45	27570.5	0.242848	4040.92	11648.2	4033.03	11619.8	0.347084	8220.92	7107.12	8213.69	7080.2	1.16009	120.08	1725.12	113.087	1697.99	0.0666006	267.52	4443.84	259.629	4415.4
29.64	30.24	3.04	-23.04	12.16	22.32	2483.68	3464.64	2476.45	3437.72	0.720377	411.92	2259.36	404.927	2232.23	0.1814	4531.88	6287.76	4523.99	6259.32	0.72276	440.04	9611.28	432.814	9584.36	0.0451584	326.8	2063.52	319.807	2036.39	0.157046	1291.24	19825.9	1283.35	19797.5	0.0648239	3061.28	27432	3054.05	27405.1	0.111441	14341.2	10593.4	14334.2	10566.3	1.3566	2896.36	13285.4	2888.47	13257
8.36	23.76	-36.48	0	25.84	25.92	1543.56	4628.16	1536.33	4601.24	0.333896	1719.12	7063.92	1712.13	7036.79	0.243311	1617.28	8767.44	1609.39	8739	0.184162	1569.4	19542.2	1562.17	19515.3	0.0800488	788.88	7014.24	781.887	6987.11	0.111904	642.2	2839.68	634.309	2811.24	0.225633	1957	375.84	1949.77	348.917	5.58807	3708.8	7786.8	3701.81	7759.67	0.477057	17939	18406.8	17931.1	18378.4
4.56	-1.44	3.04	24.48	0.76	38.16	1276.04	30471.8	1268.81	30444.9	0.0416758	69.92	3157.2	62.9273	3130.07	0.0201041	5187	17866.8	5179.11	17838.4	0.290335	112.48	910.8	105.254	883.877	0.119082	5305.56	10676.9	5298.57	10649.8	0.497529	581.4	5853.6	573.509	5825.16	0.0984537	24963	7444.08	24955.8	7417.16	3.3646	7115.12	3289.68	7108.13	3262.55	2.1787	718.96	2473.2	711.069	2444.76
9.12	18	32.68	27.36	-22.04	123.12	284.24	957.6	277.014	930.677	0.297648	180.88	4692.96	173.887	4665.83	0.0372682	2062.64	9858.24	2054.75	9829.8	0.209033	2265.56	7662.96	2258.33	7636.04	0.295747	762.28	6114.24	755.287	6087.11	0.12408	1440.2	10223.3	1432.31	10194.9	0.140493	24350.4	30050.6	24343.2	30023.7	0.810799	2768.68	9636.48	2761.69	9609.35	0.287396	11402.3	15396.5	11394.4	15368.1
-2.28	15.12	-15.96	12.96	34.2	30.24	1209.16	14038.6	1201.93	14011.7	0.0857809	821.56	8218.8	814.567	8191.67	0.0994385	201.4	3558.96	193.509	3530.52	0.0548102	6828.6	6374.16	6821.37	6347.24	1.0747	95.76	4006.08	88.7673	3978.95	0.0223092	1808.04	14295.6	1800.15	14267.2	0.126174	43194.6	7244.64	43187.4	7217.72	5.98352	3393.4	5555.52	3386.41	5528.39	0.612548	11967	7135.92	11959.1	7107.48
12.92	54	-6.84	2.16	0.76	15.12	2931.32	3591.36	2924.09	3564.44	0.820352	765.32	4754.16	758.327	4727.03	0.160424	1076.16	17457.1	1068.27	17428.7	0.0612938	1740.4	2973.6	1733.17	2946.68	0.588179	548.72	8449.92	541.727	8422.79	0.0643168	392.16	3889.44	384.269	3861	0.0995257	5585.24	5016.24	5578.01	4989.32	1.11799	11277.6	9589.68	11270.6	9562.55	1.17862	1833.12	8015.04	1825.23	7986.6
-3.04	29.52	34.96	28.8	-8.36	9.36	709.08	12199	701.854	12172.1	0.057661	643.72	5267.52	636.727	5240.39	0.121504	387.6	2391.84	379.709	2363.4	0.160662	2620.48	8200.8	2613.25	8173.88	0.319708	534.28	7612.56	527.287	7585.43	0.0695132	342	4880.88	334.109	4852.44	0.0688537	58360.4	14402.2	58353.2	14375.3	4.05927	12637.3	20200.3	12630.3	20173.2	0.626094	21963.2	9377.28	21955.3	9348.84
4.56	23.04	-1.52	15.84	-17.48	42.48	1279.84	6053.76	1272.61	6026.84	0.211158	4626.88	20815.2	4619.89	20788.1	0.222237	3479.28	13538.2	3471.39	13509.8	0.256954	196.08	5096.88	188.854	5069.96	0.0372496	1604.36	6641.28	1597.37	6614.15	0.241507	886.16	6256.8	878.269	6228.36	0.141011	17758.9	2355.84	17751.7	2328.92	7.62229	17459.5	8884.8	17452.5	8857.67	1.97033	37703.6	16050.2	37695.7	16021.8
-3.8	29.52	10.64	20.88	16.72	48.24	2246.56	6187.68	2239.33	6160.76	0.363484	2900.16	26182.1	2893.17	26155	0.110616	593.56	5736.96	585.669	5708.52	0.102596	363.28	2521.44	356.054	2494.52	0.142735	825.36	11708.6	818.367	11681.5	0.0700569	75.24	8073.36	67.3486	8044.92	0.00837157	1268.44	4893.84	1261.21	4866.92	0.25914	71169.4	28498.3	71162.4	28471.2	2.49945	22933	6254.64	22925.1	6226.2
-30.4	18	33.44	72	12.92	69.12	297.92	1794.24	290.694	1767.32	0.164483	736.44	14752.1	729.447	14725	0.0495381	1395.36	8431.2	1387.47	8402.76	0.165121	371.64	1802.88	364.414	1775.96	0.205193	1599.04	10141.9	1592.05	10114.8	0.157398	4110.08	6987.6	4102.19	6959.16	0.589466	17315.1	7854.48	17307.9	7827.56	2.21115	11028.4	4376.88	11021.4	4349.75	2.5338	21520.9	15778.8	21513	15750.4
-31.92	22.32	19.76	92.16	15.2	52.56	385.32	2294.64	378.094	2267.72	0.166729	757.72	6366.24	750.727	6339.11	0.118428	3499.04	17223.8	3491.15	17195.4	0.203029	469.68	2900.88	462.454	2873.96	0.160912	1087.56	5058.72	1080.57	5031.59	0.214757	5154.32	13450.3	5146.43	13421.9	0.383436	44637.8	57958.6	44630.6	57931.7	0.7704	1473.64	4436.64	1466.65	4409.51	0.33261	4812.32	3050.64	4804.43	3022.2
-0.76	48.96	37.24	28.08	9.88	21.6	3687.52	15435.4	3680.29	15408.5	0.238849	173.28	7012.8	166.287	6985.67	0.0238041	424.08	6377.04	416.189	6348.6	0.065556	614.84	2617.92	607.614	2591	0.23451	801.04	7776.72	794.047	7749.59	0.102463	5455.28	4656.24	5447.39	4627.8	1.1771	678.68	1753.2	671.454	1726.28	0.388961	8781.04	6164.64	8774.05	6137.51	1.42958	60002	21976.6	59994.1	21948.2
0	20.16	5.32	0.72	-4.56	-2.16	1871.12	4150.08	1863.89	4123.16	0.452055	1884.8	10686.2	1877.81	10659.1	0.17617	148.96	4201.2	141.069	4172.76	0.033807	226.48	885.6	219.254	858.677	0.255339	411.92	4451.04	404.927	4423.91	0.0915315	666.52	4507.92	658.629	4479.48	0.147032	972.04	1346.4	964.814	1319.48	0.731209	10614.9	8945.28	10607.9	8918.15	1.18947	1494.92	2446.56	1487.03	2418.12
-9.12	49.68	6.08	36	2.28	2.16	238.64	6532.56	231.414	6505.64	0.0355713	1331.52	7503.84	1324.53	7476.71	0.177154	426.36	1650.24	418.469	1621.8	0.258027	1517.72	20646.7	1510.49	20619.8	0.0732546	3553.76	8253.36	3546.77	8226.23	0.431153	1328.48	5544	1320.59	5515.56	0.23943	1690.24	6517.44	1683.01	6490.52	0.259304	21279.2	19171.4	21272.2	19144.3	1.11115	4987.88	2831.76	4979.99	2803.32
-10.64	25.2	6.84	15.84	15.96	38.88	235.6	6370.56	228.374	6343.64	0.0360005	397.48	7996.32	390.487	7969.19	0.0489996	107.16	4883.76	99.2686	4855.32	0.0204453	204.44	17007.8	197.214	16980.9	0.0116139	3843.32	6066	3836.33	6038.87	0.635272	269.04	8950.32	261.149	8921.88	0.0292706	14538.8	6302.16	14531.6	6275.24	2.3157	19858.8	7578.72	19851.8	7551.59	2.62882	10947	4700.16	10939.1	4671.72
0	43.92	15.96	34.56	10.64	-3.6	1711.52	10787.8	1704.29	10760.9	0.158379	2722.32	8797.68	2715.33	8770.55	0.309596	117.8	4416.48	109.909	4388.04	0.0250473	585.2	7418.88	577.974	7391.96	0.0781896	261.44	5907.6	254.447	5880.47	0.0432699	350.36	5369.04	342.469	5340.6	0.0641255	1649.2	5797.44	1641.97	5770.52	0.284545	41399.5	16195.7	41392.5	16168.6	2.56006	5454.52	10954.1	5446.63	10925.7
-12.16	32.4	-9.12	11.52	21.28	20.16	725.04	9846	717.814	9819.08	0.073104	1490.36	10094.4	1483.37	10067.3	0.147345	3545.4	14347.4	3537.51	14319	0.247051	300.96	1491.12	293.734	1464.2	0.200611	1860.48	4588.56	1853.49	4561.43	0.406339	196.08	2861.28	188.189	2832.84	0.0664311	41515.8	21465.4	41508.6	21438.5	1.93617	74390.3	12196.8	74383.3	12169.7	6.11219	23735.6	8801.28	23727.7	8772.84
3.04	35.28	12.16	21.6	-21.28	6.48	865.64	3796.56	858.414	3769.64	0.227718	2220.72	8272.08	2213.73	8244.95	0.268495	1934.2	4730.4	1926.31	4701.96	0.409682	10966.8	9226.08	10959.6	9199.16	1.19137	3253.56	9043.2	3246.57	9016.07	0.360087	832.96	3660.48	825.069	3632.04	0.227164	25702.4	18722.9	25695.2	18696	1.37437	30511.7	8887.68	30504.7	8860.55	3.44275	4674	3260.16	4666.11	3231.72
-6.08	35.28	20.52	34.56	3.04	-18	3243.68	9028.08	3236.45	9001.16	0.35956	2986.04	2116.8	2979.05	2089.67	1.4256	4509.84	14186.9	4501.95	14158.5	0.317969	6838.48	12131.3	6831.25	12104.4	0.564362	291.84	2826.72	284.847	2799.59	0.101746	1605.88	8525.52	1597.99	8497.08	0.188063	20659.1	8330.4	20651.9	8303.48	2.48714	3707.28	4465.44	3700.29	4438.31	0.833715	12398.6	8098.56	12390.7	8070.12
0	13.68	12.92	0	15.2	2.88	106.4	3641.04	99.1738	3614.12	0.0274407	1072.36	5073.84	1065.37	5046.71	0.211101	2470	3185.28	2462.11	3156.84	0.779928	1060.96	13373.3	1053.73	13346.4	0.0789528	2791.48	13536	2784.49	13508.9	0.206123	498.56	5301.36	490.669	5272.92	0.0930544	9633.76	6628.32	9626.53	6601.4	1.45826	6910.68	11920.3	6903.69	11893.2	0.580475	5019.04	11808.7	5011.15	11780.3
19	14.4	13.68	-0.72	0.76	-21.6	1154.44	4911.84	1147.21	4884.92	0.234848	147.44	2618.64	140.447	2591.51	0.0541951	609.52	10983.6	601.629	10955.2	0.0549174	371.64	5105.52	364.414	5078.6	0.0717548	68.4	6643.44	61.4073	6616.31	0.0092812	971.28	8196.48	963.389	8168.04	0.117946	12057.4	12058.6	12050.2	12031.7	1.00154	703	3283.2	696.007	3256.07	0.213757	2667.6	4389.84	2659.71	4361.4
-3.8	23.04	25.84	32.4	3.04	7.92	164.16	3271.68	156.934	3244.76	0.0483653	1169.64	5459.76	1162.65	5432.63	0.214012	2397.04	23461.2	2389.15	23432.8	0.101958	465.88	5320.8	458.654	5293.88	0.0866385	949.24	2319.84	942.247	2292.71	0.410975	206.72	1330.56	198.829	1302.12	0.152696	14271.3	8192.88	14264.1	8165.96	1.74677	5460.6	5541.84	5453.61	5514.71	0.98892	1529.88	7296.48	1521.99	7268.04
1.52	54	15.2	19.44	-25.84	20.16	1489.6	13868.6	1482.37	13841.7	0.107095	690.08	8917.2	683.087	8890.07	0.0768371	76	3720.96	68.1086	3692.52	0.018445	199.88	900.72	192.654	873.797	0.220479	1301.88	9472.32	1294.89	9445.19	0.137095	76.76	3538.08	68.8686	3509.64	0.0196227	18286.4	19046.9	18279.2	19020	0.961051	2786.16	2571.12	2779.17	2543.99	1.09244	40400.1	6632.64	40392.2	6604.2
25.84	11.52	28.12	37.44	-7.6	-27.36	547.2	9236.16	539.974	9209.24	0.0586339	3141.08	9697.68	3134.09	9670.55	0.324086	440.04	2675.52	432.149	2647.08	0.163255	154.28	22041.4	147.054	22014.5	0.00667987	326.8	12376.1	319.807	12349	0.0258975	598.12	7115.04	590.229	7086.6	0.083288	20874.2	8926.56	20867	8899.64	2.3447	2386.4	13186.1	2379.41	13159	0.18082	21704.1	10381	21696.2	10352.6
10.64	23.04	13.68	5.04	-3.04	24.48	3073.44	7740	3066.21	7713.08	0.397534	177.08	6881.04	170.087	6853.91	0.0248161	359.48	6174.72	351.589	6146.28	0.0572035	452.96	15102	445.734	15075.1	0.0295676	658.92	7156.08	651.927	7128.95	0.0914478	1931.16	9599.76	1923.27	9571.32	0.200941	10652.2	2164.32	10645	2137.4	4.98034	415.72	5864.4	408.727	5837.27	0.0700203	24776	4982.4	24768.1	4953.96
7.6	51.12	6.84	-7.92	-6.08	7.2	10788.2	30723.8	10781	30696.9	0.351208	3245.96	10667.5	3238.97	10640.4	0.304404	994.08	12759.1	986.189	12730.7	0.0774656	529.72	6528.24	522.494	6501.32	0.0803674	263.72	2838.24	256.727	2811.11	0.0913259	303.24	3823.92	295.349	3795.48	0.0778159	20853.6	9288.72	20846.4	9261.8	2.25079	14977.3	2877.84	14970.3	2850.71	5.25143	15861.2	17439.1	15853.3	17410.7
2.28	-8.64	19.76	20.16	-3.04	-6.48	1095.92	20409.8	1088.69	20382.9	0.0534122	160.36	2649.6	153.367	2622.47	0.058482	305.52	5772.24	297.629	5743.8	0.0518174	497.04	3314.16	489.814	3287.24	0.149005	353.4	11769.8	346.407	11742.7	0.0294999	168.72	7173.36	160.829	7144.92	0.0225095	13493	8362.08	13485.8	8335.16	1.61794	18251.4	9844.56	18244.4	9817.43	1.85837	15454.6	5164.56	15446.7	5136.12
-5.32	8.64	20.52	-5.76	9.88	27.36	1171.16	17971.2	1163.93	17944.3	0.0648638	123.88	3685.68	116.887	3658.55	0.0319491	2951.84	14805.4	2943.95	14777	0.199226	126.92	5042.16	119.694	5015.24	0.023866	1924.32	12303.4	1917.33	12276.3	0.156182	2149.28	11748.2	2141.39	11719.8	0.182716	23053.8	21512.9	23046.6	21486	1.07263	14243.9	10729.4	14236.9	10702.3	1.33027	46956.6	29080.8	46948.7	29052.4
3.04	21.6	7.6	7.2	50.92	54.72	2195.64	6076.8	2188.41	6049.88	0.361729	186.96	2003.76	179.967	1976.63	0.0910474	431.68	16447	423.789	16418.6	0.0258116	424.84	6791.76	417.614	6764.84	0.061733	469.68	5600.16	462.687	5573.03	0.0830225	3125.88	10904.4	3117.99	10876	0.286686	2234.4	3489.12	2227.17	3462.2	0.643283	8499.84	6909.84	8492.85	6882.71	1.23394	10310.2	4312.08	10302.3	4283.64
31.92	17.28	9.88	-8.64	22.8	-0.72	536.56	12493.4	529.334	12466.5	0.0424606	1007	13796.6	1000.01	13769.5	0.072625	256.12	1734.48	248.229	1706.04	0.1455	2280	9813.6	2272.77	9786.68	0.232231	2897.88	5055.12	2890.89	5027.99	0.574959	798.76	13399.9	790.869	13371.5	0.059146	13058.3	12206.2	13051.1	12179.3	1.07158	40490.5	9428.4	40483.5	9401.27	4.30617	4082.72	1626.48	4074.83	1598.04
19.76	23.04	22.04	33.12	28.88	18	1559.52	3708	1552.29	3681.08	0.421696	1209.16	6590.88	1202.17	6563.75	0.183152	962.16	3979.44	954.269	3951	0.241526	642.96	4160.16	635.734	4133.24	0.15381	960.64	15997.7	953.647	15970.6	0.0597128	72.2	10804.3	64.3086	10775.9	0.00596784	27179.9	6413.76	27172.7	6386.84	4.25448	4035.6	2371.68	4028.61	2344.55	1.71828	1693.28	5194.08	1685.39	5165.64
9.12	7.92	18.24	9.36	5.32	35.28	325.28	585.36	318.054	558.437	0.569543	712.88	3612.96	705.887	3585.83	0.196855	725.04	11024.6	717.149	10996.2	0.0652181	913.52	5587.2	906.294	5560.28	0.162994	1776.88	15552.7	1769.89	15525.6	0.113998	1369.52	5856.48	1361.63	5828.04	0.233634	11622.7	16537	11615.5	16510.1	0.703538	7194.92	4600.08	7187.93	4572.95	1.57184	6551.96	17640.7	6544.07	17612.3
-10.64	18	12.92	15.84	-4.56	4.32	2283.8	24345.4	2276.57	24318.5	0.093615	1041.2	4822.56	1034.21	4795.43	0.215665	144.4	352.8	136.509	324.36	0.420855	2722.32	16291.4	2715.09	16264.5	0.166934	247	5637.6	240.007	5610.47	0.0427785	406.6	7521.12	398.709	7492.68	0.0532131	19975.8	8298.72	19968.6	8271.8	2.41406	8733.16	7026.48	8726.17	6999.35	1.24671	22056	5253.84	22048.1	5225.4
15.2	33.84	26.6	-18.72	11.4	-22.32	280.44	5410.08	273.214	5383.16	0.0507535	2200.2	9013.68	2193.21	8986.55	0.244054	2216.16	5751.36	2208.27	5722.92	0.385864	1617.28	5855.76	1610.05	5828.84	0.276222	304	3572.64	297.007	3545.51	0.0837699	200.64	3574.08	192.749	3545.64	0.0543621	13172.3	9491.04	13165.1	9464.12	1.39105	8071.2	7566.48	8064.21	7539.35	1.06962	2601.48	26159.8	2593.59	26131.4
9.12	30.24	25.08	-20.16	15.2	20.16	85.88	1355.76	78.6538	1328.84	0.0591899	459.8	2577.6	452.807	2550.47	0.177539	4203.56	7464.96	4195.67	7436.52	0.564198	2446.44	10357.9	2439.21	10331	0.236107	969.76	4242.24	962.767	4215.11	0.228408	535.04	2206.8	527.149	2178.36	0.241993	8712.64	13059.4	8705.41	13032.5	0.667978	18906.5	18758.9	18899.5	18731.8	1.00895	12180.5	8207.28	12172.6	8178.84
-9.88	55.44	3.8	49.68	3.8	33.84	1073.12	6430.32	1065.89	6403.4	0.166458	122.36	3019.68	115.367	2992.55	0.0385515	2376.52	11399.8	2368.63	11371.4	0.208298	4066	6188.4	4058.77	6161.48	0.658734	611.8	4132.8	604.807	4105.67	0.14731	297.92	5624.64	290.029	5596.2	0.051826	3331.84	8086.32	3324.61	8059.4	0.412514	7295.24	7950.24	7288.25	7923.11	0.919872	15159.7	5969.52	15151.8	5941.08
-24.32	43.2	-19	-25.92	1.52	39.6	385.32	7669.44	378.094	7642.52	0.0494724	459.04	4817.52	452.047	4790.39	0.0943654	581.4	2795.76	573.509	2767.32	0.207243	1307.2	9058.32	1299.97	9031.4	0.143939	110.96	2120.4	103.967	2093.27	0.0496674	281.96	7048.08	274.069	7019.64	0.0390431	12450.3	19114.6	12443.1	19087.7	0.65189	10149	14299.2	10142	14272.1	0.710619	26355.3	14247.4	26347.4	14219
20.52	27.36	-3.04	19.44	23.56	0.72	438.52	5058.72	431.294	5031.8	0.0857137	1431.08	35863.9	1424.09	35836.8	0.0397382	2498.88	8380.8	2490.99	8352.36	0.298238	921.12	7593.12	913.894	7566.2	0.120786	3457.24	5796	3450.25	5768.87	0.59808	16088.4	27425.5	16080.5	27397.1	0.586943	19972	8029.44	19964.8	8002.52	2.49481	23547.8	3688.56	23540.8	3661.43	6.4294	4689.2	1213.2	4681.31	1184.76
-8.36	-7.92	2.28	15.84	23.56	7.2	614.08	5014.8	606.854	4987.88	0.121666	82.84	5139.36	75.8473	5112.23	0.0148364	264.48	1596.24	256.589	1567.8	0.163662	516.04	6963.12	508.814	6936.2	0.0733563	1127.84	5707.44	1120.85	5680.31	0.197321	6980.6	7881.84	6972.71	7853.4	0.887859	2204	3487.68	2196.77	3460.76	0.634767	2179.68	2485.44	2172.69	2458.31	0.883812	10683.3	8244	10675.4	8215.56
-15.2	2.16	-21.28	12.24	25.08	25.2	1328.48	8244.72	1321.25	8217.8	0.16078	512.24	7945.2	505.247	7918.07	0.0638094	485.64	5303.52	477.749	5275.08	0.0905671	1579.28	18686.2	1572.05	18659.3	0.0842505	80.56	2362.32	73.5673	2335.19	0.0315038	1201.56	8061.12	1193.67	8032.68	0.148602	37694.5	11224.8	37687.3	11197.9	3.36557	5959.16	6160.32	5952.17	6133.19	0.970484	25568.7	19313.3	25560.8	19284.9
22.04	38.16	17.48	15.84	-15.2	2.16	159.6	1017.36	152.374	990.437	0.153845	392.16	9013.68	385.167	8986.55	0.0428604	148.2	7897.68	140.309	7869.24	0.01783	2207.04	17123	2199.81	17096.1	0.128674	3496	11075	3489.01	11047.9	0.315808	444.6	4473.36	436.709	4444.92	0.0982489	47641.4	11234.2	47634.2	11207.3	4.25029	12169.1	7446.96	12162.1	7419.83	1.63913	32335	12247.2	32327.1	12218.8
34.2	26.64	-15.96	29.52	23.56	20.88	374.68	7223.76	367.454	7196.84	0.0510577	249.28	3128.4	242.287	3101.27	0.0781251	1589.16	14273.3	1581.27	14244.9	0.111006	1411.32	7427.52	1404.09	7400.6	0.189727	95	1684.08	88.0073	1656.95	0.053114	728.84	2972.16	720.949	2943.72	0.244911	979.64	162	972.414	135.077	7.19896	7945.04	3914.64	7938.05	3887.51	2.04193	32846.4	28112.4	32838.5	28084
25.84	60.48	10.64	5.04	28.12	37.44	92.72	2717.28	85.4938	2690.36	0.0317779	1551.16	2703.6	1544.17	2676.47	0.576941	7336.28	44547.8	7328.39	44519.4	0.164611	380.76	1670.4	373.534	1643.48	0.227283	957.6	6821.28	950.607	6794.15	0.139916	1145.32	7045.2	1137.43	7016.76	0.162102	66313.8	12280.3	66306.6	12253.4	5.41129	6998.84	6978.96	6991.85	6951.83	1.00576	373.16	1841.04	365.269	1812.6
9.88	29.52	24.32	-24.48	17.48	23.04	1353.56	13847.8	1346.33	13820.9	0.0974131	201.4	2373.12	194.407	2345.99	0.0828678	2831.76	22643.3	2823.87	22614.9	0.124868	936.32	10548.7	929.094	10521.8	0.088302	1371.8	4595.76	1364.81	4568.63	0.298734	449.92	9289.44	442.029	9261	0.0477301	11567.2	1925.28	11560	1898.36	6.08946	3976.32	1316.16	3969.33	1289.03	3.07931	2145.48	4413.6	2137.59	4385.16
9.88	61.2	21.28	35.28	12.16	48.24	1239.56	4095.36	1232.33	4068.44	0.302901	991.8	10350	984.807	10322.9	0.0954005	79.04	5462.64	71.1486	5434.2	0.0130927	934.04	6228	926.814	6201.08	0.14946	375.44	4636.08	368.447	4608.95	0.0799417	928.72	8378.64	920.829	8350.2	0.110276	7706.4	4183.92	7699.17	4157	1.8521	17496.7	8385.84	17489.7	8358.71	2.09239	9585.88	9145.44	9577.99	9117
-14.44	25.92	6.84	44.64	17.48	29.52	294.88	3080.88	287.654	3053.96	0.0941905	573.04	13276.8	566.047	13249.7	0.0427216	1095.92	6316.56	1088.03	6288.12	0.173029	9196	11083.7	9188.77	11056.8	0.831054	1301.88	21062.9	1294.89	21035.8	0.0615564	231.04	11286	223.149	11257.6	0.0198221	781.28	4227.12	774.054	4200.2	0.18429	14289.5	5363.28	14282.5	5336.15	2.67656	3742.24	7371.36	3734.35	7342.92
6.08	5.76	1.52	15.84	16.72	-2.88	115.52	4631.76	108.294	4604.84	0.0235174	2031.48	6917.04	2024.49	6889.91	0.293834	1283.64	3406.32	1275.75	3377.88	0.377677	5032.72	8161.92	5025.49	8135	0.617762	177.08	7235.28	170.087	7208.15	0.0235965	1645.4	14537.5	1637.51	14509.1	0.112861	14359.4	8674.56	14352.2	8647.64	1.65966	24505.4	9382.32	24498.4	9355.19	2.6187	7564.28	26300.2	7556.39	26271.8
-10.64	5.76	8.36	-5.04	21.28	5.76	158.84	3514.32	151.614	3487.4	0.0434748	276.64	8820.72	269.647	8793.59	0.0306641	2071	10921	2063.11	10892.6	0.189405	5231.84	7544.16	5224.61	7517.24	0.695018	1000.16	3222.72	993.167	3195.59	0.310793	2073.28	4533.12	2065.39	4504.68	0.458498	11302.7	4248.72	11295.5	4221.8	2.67551	8613.08	8587.44	8606.09	8560.31	1.00535	1346.72	2443.68	1338.83	2415.24
-7.6	23.04	-4.56	44.64	9.88	56.16	718.2	9142.56	710.974	9115.64	0.077995	2353.72	8748	2346.73	8720.87	0.269093	198.36	2466.72	190.469	2438.28	0.078116	1428.04	5857.92	1420.81	5831	0.243666	1635.52	9114.48	1628.53	9087.35	0.179208	5704.56	11930.4	5696.67	11902	0.478633	34795.8	28533.6	34788.6	28506.7	1.22037	7486	3008.16	7479.01	2981.03	2.50886	3923.88	32945	3915.99	32916.6
-10.64	9.36	16.72	0.72	23.56	51.12	341.24	5389.92	334.014	5363	0.0622812	3302.2	20259.4	3295.21	20232.3	0.162869	712.12	10515.6	704.229	10487.2	0.0671515	2896.36	19273.7	2889.13	19246.8	0.15011	1836.92	10016.6	1829.93	9989.47	0.183186	1625.64	8282.88	1617.75	8254.44	0.195985	11488.9	11838.2	11481.7	11811.3	0.972094	6687.24	8166.96	6680.25	8139.83	0.820686	20766.2	9786.96	20758.3	9758.52
-9.88	39.6	-7.6	-12.96	12.92	14.4	567.72	7710.48	560.494	7683.56	0.0729472	1855.92	14128.6	1848.93	14101.5	0.131116	412.68	16467.1	404.789	16438.7	0.0246242	92.72	668.88	85.4938	641.957	0.133177	456	4549.68	449.007	4522.55	0.0992818	762.28	8469.36	754.389	8440.92	0.0893728	6924.36	8388	6917.13	8361.08	0.827302	7534.64	1404.72	7527.65	1377.59	5.46435	31153.9	16145.3	31146	16116.9
15.96	46.8	17.48	24.48	32.68	26.64	5494.8	4149.36	5487.57	4122.44	1.33115	493.24	5856.48	486.247	5829.35	0.0834136	2061.12	5019.12	2053.23	4990.68	0.411413	322.24	2944.08	315.014	2917.16	0.107987	1331.52	21692.9	1324.53	21665.8	0.0611346	678.68	2741.76	670.789	2713.32	0.247221	37135.9	5425.92	37128.7	5399	6.87696	36758.9	40137.8	36751.9	40110.7	0.916263	2456.32	2221.92	2448.43	2193.48
13.68	46.8	9.88	25.2	9.88	10.08	183.92	7862.4	176.694	7835.48	0.0225505	310.08	853.2	303.087	826.073	0.366901	820.04	4068.72	812.149	4040.28	0.201013	529.72	3276	522.494	3249.08	0.160813	200.64	13858.6	193.647	13831.5	0.0140005	334.4	1112.4	326.509	1083.96	0.301218	6859.76	3854.16	6852.53	3827.24	1.79047	36470.1	17866.1	36463.1	17839	2.04401	5664.28	5467.68	5656.39	5439.24
8.36	44.64	-9.12	21.6	-6.08	48.96	339.72	4559.76	332.494	4532.84	0.0733523	2766.4	7603.2	2759.41	7576.07	0.364227	146.68	1800	138.789	1771.56	0.0783426	2852.28	12427.2	2845.05	12400.3	0.229435	5561.68	18717.8	5554.69	18690.7	0.29719	131.48	7323.84	123.589	7295.4	0.0169406	8787.88	6475.68	8780.65	6448.76	1.3616	11710.8	16142.4	11703.8	16115.3	0.726256	10896.1	3990.96	10888.2	3962.52
-12.16	10.8	9.88	17.28	14.44	41.76	703.76	16668.7	696.534	16641.8	0.0418545	503.12	5635.44	496.127	5608.31	0.0884629	357.96	3877.92	350.069	3849.48	0.0909392	153.52	3273.84	146.294	3246.92	0.0450562	342.76	4917.6	335.767	4890.47	0.0686574	1095.92	6647.76	1088.03	6619.32	0.164372	1534.44	6497.28	1527.21	6470.36	0.236032	3145.64	5916.96	3138.65	5889.83	0.532892	9884.56	3625.2	9876.67	3596.76
9.12	78.48	-8.36	30.96	0.76	5.76	948.48	11278.8	941.254	11251.9	0.083653	225.72	3997.44	218.727	3970.31	0.0550907	1051.08	5287.68	1043.19	5259.24	0.198353	1235	10088.6	1227.77	10061.7	0.122025	2718.52	16914.2	2711.53	16887.1	0.160568	146.68	3145.68	138.789	3117.24	0.0445229	3252.8	13220.6	3245.57	13193.7	0.245995	29143.7	8535.6	29136.7	8508.47	3.42443	2498.12	1938.24	2490.23	1909.8
3.04	-0.72	6.08	18	7.6	17.28	3033.92	7308.72	3026.69	7281.8	0.415652	744.04	7320.24	737.047	7293.11	0.101061	158.08	2981.52	150.189	2953.08	0.0508583	1320.12	15983.3	1312.89	15956.4	0.0822802	338.96	6476.4	331.967	6449.27	0.0514736	312.36	3862.08	304.469	3833.64	0.0794202	18352.5	10410.5	18345.3	10383.6	1.76676	8625.24	24702.5	8618.25	24675.4	0.349265	1526.08	6712.56	1518.19	6684.12
0.76	23.04	-27.36	-1.44	-13.68	2.88	696.16	3292.56	688.934	3265.64	0.210965	985.72	8026.56	978.727	7999.43	0.12235	294.88	2768.4	286.989	2739.96	0.104742	5314.68	11805.8	5307.45	11778.9	0.450591	1441.72	1242	1434.73	1214.87	1.18097	2884.96	23946.5	2877.07	23918.1	0.120289	17962.6	3242.88	17955.4	3215.96	5.58321	4389	1103.76	4382.01	1076.63	4.0701	3401.76	469.44	3393.87	441
3.04	72.72	6.84	31.68	21.28	70.56	478.04	2612.16	470.814	2585.24	0.182116	712.88	3482.64	705.887	3455.51	0.204279	71.44	2802.24	63.5486	2773.8	0.0229103	560.88	10398.2	553.654	10371.3	0.0533834	4359.36	13808.9	4352.37	13781.8	0.315806	2365.88	13748.4	2357.99	13720	0.171866	5958.4	4962.24	5951.17	4935.32	1.20583	20233.5	11909.5	20226.5	11882.4	1.70223	13592.6	23282.6	13584.7	23254.2
-32.68	51.84	3.04	33.12	8.36	78.48	70.68	2049.84	63.4538	2022.92	0.0313675	288.04	5116.32	281.047	5089.19	0.0552243	598.88	8395.92	590.989	8367.48	0.0706292	1852.12	21809.5	1844.89	21782.6	0.0846958	67.64	892.8	60.6473	865.673	0.070058	1540.52	4539.6	1532.63	4511.16	0.339742	65281.7	26647.9	65274.5	26621	2.45199	26141.7	33611.8	26134.7	33584.7	0.778174	17451.1	10865.5	17443.2	10837.1
22.8	33.84	9.12	74.88	15.96	86.4	1731.28	7182.72	1724.05	7155.8	0.240931	554.8	4569.12	547.807	4541.99	0.120609	718.2	4539.6	710.309	4511.16	0.157456	2322.56	11466.7	2315.33	11439.8	0.202393	514.52	3666.24	507.527	3639.11	0.139465	948.48	5120.64	940.589	5092.2	0.184712	12681.4	12131.3	12674.2	12104.4	1.04707	256.12	2959.2	249.127	2932.07	0.0849663	11599.1	13392.7	11591.2	13364.3
-9.12	46.8	8.36	12.96	18.24	34.56	1265.4	7063.92	1258.17	7037	0.178794	521.36	1828.8	514.367	1801.67	0.285494	1166.6	6830.64	1158.71	6802.2	0.170343	3964.16	13255.9	3956.93	13229	0.299111	2926	7384.32	2919.01	7357.19	0.396756	2814.28	15589.4	2806.39	15561	0.180348	440.04	2473.2	432.814	2446.28	0.176928	4790.28	2211.12	4783.29	2183.99	2.19016	1779.16	5392.08	1771.27	5363.64
-0.76	23.04	9.88	51.12	1.52	65.52	288.04	2962.8	280.814	2935.88	0.095649	191.52	1582.56	184.527	1555.43	0.118634	95.76	3358.8	87.8686	3330.36	0.0263841	680.2	4738.32	672.974	4711.4	0.14284	1238.04	6318.72	1231.05	6291.59	0.195665	95	2746.8	87.1086	2718.36	0.0320445	463.6	1487.52	456.374	1460.6	0.312457	12911.6	17844.5	12904.6	17817.4	0.724271	16703.3	4659.84	16695.4	4631.4
53.2	30.24	15.96	36.72	22.8	65.52	2897.12	17257.7	2889.89	17230.8	0.167717	1500.24	5905.44	1493.25	5878.31	0.254027	1243.36	6098.4	1235.47	6069.96	0.203538	110.96	4635.36	103.734	4608.44	0.0225095	984.2	7398	977.207	7370.87	0.132577	1757.12	30939.1	1749.23	30910.7	0.0565898	44407.6	9997.2	44400.4	9970.28	4.45327	26170.6	19309	26163.6	19281.9	1.3569	21912.3	9044.64	21904.4	9016.2
28.12	28.08	-13.68	-5.04	17.48	60.48	76	2330.64	68.7738	2303.72	0.0298534	1032.84	3879.36	1025.85	3852.23	0.266299	2615.16	17131.7	2607.27	17103.3	0.152443	1973.72	13124.2	1966.49	13097.3	0.150145	354.16	3173.76	347.167	3146.63	0.11033	1778.4	14577.1	1770.51	14548.7	0.121696	9626.92	6901.2	9619.69	6874.28	1.39938	768.36	306	761.367	278.873	2.73016	2495.84	3612.24	2487.95	3583.8
27.36	43.2	17.48	21.6	15.96	6.48	85.88	1134.72	78.6538	1107.8	0.0710002	1686.44	2584.08	1679.45	2556.95	0.656816	133	2304	125.109	2275.56	0.0549792	215.08	6521.04	207.854	6494.12	0.0320065	215.84	5217.84	208.847	5190.71	0.0402348	773.68	6418.08	765.789	6389.64	0.119848	3981.64	3417.84	3974.41	3390.92	1.17208	2949.56	8336.88	2942.57	8309.75	0.35411	2739.04	3181.68	2731.15	3153.24
8.36	10.08	-4.56	20.88	-7.6	31.68	3333.36	6450.48	3326.13	6423.56	0.517802	931.76	7117.92	924.767	7090.79	0.130418	260.68	5161.68	252.789	5133.24	0.0492454	3214.04	21995.3	3206.81	21968.4	0.145974	889.96	4935.6	882.967	4908.47	0.179886	1948.64	12139.9	1940.75	12111.5	0.160241	3368.32	3906.72	3361.09	3879.8	0.866307	4438.4	3404.88	4431.41	3377.75	1.31194	2993.64	3883.68	2985.75	3855.24
-7.6	9.36	-15.96	46.8	-8.36	33.84	422.56	3477.6	415.334	3450.68	0.120363	4898.96	20492.6	4891.97	20465.5	0.239035	1019.16	5057.28	1011.27	5028.84	0.201094	2321.04	14576.4	2313.81	14549.5	0.159031	177.84	3828.24	170.847	3801.11	0.0449467	219.64	3307.68	211.749	3279.24	0.0645725	53884	19211.8	53876.8	19184.9	2.80829	14993.3	7383.6	14986.3	7356.47	2.03716	3788.6	6445.44	3780.71	6417
34.2	11.52	2.28	20.16	-9.12	12.96	2770.2	9015.84	2762.97	8988.92	0.307376	837.52	5059.44	830.527	5032.31	0.165039	266	3521.52	258.109	3493.08	0.0738914	876.28	5544.72	869.054	5517.8	0.1575	2653.16	10803.6	2646.17	10776.5	0.24555	1312.52	6754.32	1304.63	6725.88	0.193971	37753.8	21009.6	37746.6	20982.7	1.79894	21001.1	11907.4	20994.1	11880.3	1.76714	9420.96	6339.6	9413.07	6311.16
-1.52	10.8	3.8	17.28	-3.04	40.32	2502.68	5165.28	2495.45	5138.36	0.485652	495.52	3174.48	488.527	3147.35	0.155218	82.08	2623.68	74.1886	2595.24	0.0285864	231.04	3353.04	223.814	3326.12	0.0672898	638.4	13583.5	631.407	13556.4	0.0465764	4708.96	23625.4	4701.07	23597	0.199223	30479	10027.4	30471.8	10000.5	3.04703	25229.7	33555.6	25222.7	33528.5	0.752277	2058.08	4699.44	2050.19	4671
2.28	43.92	-11.4	7.2	0.76	41.04	959.88	18033.8	952.654	18006.9	0.052905	129.2	2574.72	122.207	2547.59	0.0479697	388.36	3740.4	380.469	3711.96	0.102498	750.12	14184	742.894	14157.1	0.0524751	769.88	3597.84	762.887	3570.71	0.213651	301.72	5615.28	293.829	5586.84	0.052593	3705.76	8478	3698.53	8451.08	0.437641	2198.68	2491.2	2191.69	2464.07	0.889457	2841.64	4847.04	2833.75	4818.6
14.44	24.48	4.56	2.16	-8.36	11.52	1477.44	9365.76	1470.21	9338.84	0.15743	188.48	8935.92	181.487	8908.79	0.0203717	326.8	4550.4	318.909	4521.96	0.0705244	133	1573.92	125.774	1547	0.0813019	596.6	5091.84	589.607	5064.71	0.116415	256.12	5124.96	248.229	5096.52	0.0487055	70604	25594.6	70596.8	25567.7	2.76117	11181.9	8099.28	11174.9	8072.15	1.38438	14804.8	16882.6	14796.9	16854.2
10.64	46.8	-8.36	16.56	-18.24	23.76	750.88	2154.24	743.654	2127.32	0.349574	2328.64	11219.8	2321.65	11192.7	0.207426	509.2	9315.36	501.309	9286.92	0.0539801	279.68	1198.8	272.454	1171.88	0.232494	124.64	3281.76	117.647	3254.63	0.0361477	281.96	1527.12	274.069	1498.68	0.182873	3233.8	7104.24	3226.57	7077.32	0.455904	36792.4	26628.5	36785.4	26601.4	1.38284	16306.6	3942	16298.7	3913.56
3.8	30.96	12.16	60.48	-4.56	0	233.32	3569.04	226.094	3542.12	0.0638301	72.2	1758.24	65.2073	1731.11	0.0376679	104.88	4914	96.9886	4885.56	0.0198521	187.72	3386.88	180.494	3359.96	0.0537191	648.28	7436.16	641.287	7409.03	0.0865548	2827.96	33268.3	2820.07	33239.9	0.08484	14184.6	10302.5	14177.4	10275.6	1.37972	24230.3	2152.08	24223.3	2124.95	11.3995	7251.16	23079.6	7243.27	23051.2
-7.6	-17.28	-9.88	13.68	3.04	6.48	474.24	4851.36	467.014	4824.44	0.0968017	2770.2	14896.8	2763.21	14869.7	0.185828	2865.2	14262.5	2857.31	14234.1	0.200737	1365.72	12332.9	1358.49	12306	0.110393	565.44	6865.2	558.447	6838.07	0.0816674	706.8	15320.9	698.909	15292.5	0.0457028	148.96	722.88	141.734	695.957	0.203653	23339.6	9923.76	23332.6	9896.63	2.35763	10027.4	5173.2	10019.5	5144.76
-15.2	19.44	18.24	10.08	12.92	42.48	306.28	2962.8	299.054	2935.88	0.101862	1347.48	3898.08	1340.49	3870.95	0.346294	6338.4	16283.5	6330.51	16255.1	0.389448	272.84	4563.36	265.614	4536.44	0.0585512	1125.56	3290.4	1118.57	3263.27	0.342775	115.52	1914.48	107.629	1886.04	0.0570659	6044.28	4089.6	6037.05	4062.68	1.48598	35742.8	10532.9	35735.8	10505.8	3.40154	3812.92	13495	3805.03	13466.6
27.36	69.12	22.04	38.88	10.64	28.8	177.08	1517.76	169.854	1490.84	0.113932	5733.44	33970.3	5726.45	33943.2	0.168707	729.6	7313.76	721.709	7285.32	0.0990634	6567.92	13052.2	6560.69	13025.3	0.503689	446.12	2095.2	439.127	2068.07	0.212336	1475.16	14770.8	1467.27	14742.4	0.0995274	2846.2	2300.4	2838.97	2273.48	1.24874	10955.4	3433.68	10948.4	3406.55	3.21393	11749.6	8144.64	11741.7	8116.2
14.44	24.48	13.68	19.44	-13.68	14.4	684.76	3106.08	677.534	3079.16	0.220039	315.4	7738.56	308.407	7711.43	0.0399935	739.48	3814.56	731.589	3786.12	0.193229	1250.96	6804.72	1243.73	6777.8	0.183501	1619.56	30054.2	1612.57	30027.1	0.0537038	105.64	2734.56	97.7486	2706.12	0.0361213	31255.8	10311.1	31248.6	10284.2	3.03851	9815.4	8830.8	9808.41	8803.67	1.11413	32341.8	18403.9	32333.9	18375.5
21.28	46.8	-4.56	15.84	-12.92	33.12	931.76	1731.6	924.534	1704.68	0.542351	3179.08	5806.8	3172.09	5779.67	0.548835	2193.36	14119.2	2185.47	14090.8	0.155099	166.44	1123.2	159.214	1096.28	0.145231	3223.92	11778.5	3216.93	11751.4	0.273749	138.32	804.96	130.429	776.52	0.167965	87.4	199.44	80.1738	172.517	0.46473	15222	9797.04	15215	9769.91	1.55733	318.44	1822.32	310.549	1793.88
39.52	39.6	9.12	40.32	-15.2	9.36	133	3728.88	125.774	3701.96	0.0339749	470.44	8592.48	463.447	8565.35	0.0541072	100.32	7197.12	92.4286	7168.68	0.0128934	300.96	5761.44	293.734	5734.52	0.0512221	5651.36	13123.4	5644.37	13096.3	0.43099	421.8	2746.8	413.909	2718.36	0.152264	8555.32	5416.56	8548.09	5389.64	1.58602	9713.56	2157.12	9706.57	2129.99	4.55709	3561.36	1219.68	3553.47	1191.24
25.08	10.8	14.44	8.64	-3.8	45.36	2295.96	16651.4	2288.73	16624.5	0.137673	141.36	258.48	134.367	231.353	0.58079	1121	5664.96	1113.11	5636.52	0.197482	1650.72	18505.4	1643.49	18478.5	0.088941	500.84	5538.24	493.847	5511.11	0.0896094	469.68	6251.76	461.789	6223.32	0.0742029	18886	14275.4	18878.8	14248.5	1.32497	987.24	3326.4	980.247	3299.27	0.29711	30450.2	13137.1	30442.3	13108.7
27.36	56.16	2.28	10.08	19	53.28	295.64	6189.12	288.414	6162.2	0.0468037	912.76	3515.04	905.767	3487.91	0.259687	84.36	1177.2	76.4686	1148.76	0.0665662	1848.32	10547.3	1841.09	10520.4	0.175003	288.8	4729.68	281.807	4702.55	0.0599265	1589.16	11802.2	1581.27	11773.8	0.134304	2526.24	26335.4	2519.01	26308.5	0.0957491	805.6	1702.08	798.607	1674.95	0.476794	3030.88	24840.7	3022.99	24812.3
22.8	30.96	15.96	36.72	9.88	11.52	1822.48	4568.4	1815.25	4541.48	0.399706	79.8	1573.2	72.8073	1546.07	0.0470918	1634.76	17483.8	1626.87	17455.4	0.0932017	598.88	7189.92	591.654	7163	0.0825986	1263.88	3896.64	1256.89	3869.51	0.324818	263.72	3557.52	255.829	3529.08	0.0724916	915.8	17059.7	908.574	17032.8	0.0533427	37862.4	11501.3	37855.4	11474.2	3.29918	3518.8	3928.32	3510.91	3899.88
28.88	52.56	7.6	-7.92	-22.04	10.8	1454.64	3157.92	1447.41	3131	0.462285	9322.16	12327.1	9315.17	12300	0.757332	2620.48	6037.92	2612.59	6009.48	0.434745	845.12	8038.8	837.894	8011.88	0.104581	1199.28	6691.68	1192.29	6664.55	0.1789	438.52	2217.6	430.629	2189.16	0.196709	3347.8	2329.2	3340.57	2302.28	1.45099	1830.84	2492.64	1823.85	2465.51	0.739744	4704.4	4212	4696.51	4183.56
15.2	8.64	16.72	10.08	-9.88	44.64	457.52	9378.72	450.294	9351.8	0.0481505	641.44	6035.04	634.447	6007.91	0.105602	2570.32	33898.3	2562.43	33869.9	0.0756551	3542.36	8045.28	3535.13	8018.36	0.44088	383.8	3806.64	376.807	3779.51	0.0996973	306.28	3139.2	298.389	3110.76	0.0959214	14501.6	19092.2	14494.4	19065.3	0.76025	10858.1	6010.56	10851.1	5983.43	1.81353	7648.64	9352.08	7640.75	9323.64
-7.6	25.92	36.48	41.04	0.76	18.72	193.8	13737.6	186.574	13710.7	0.0136079	520.6	3358.08	513.607	3330.95	0.154192	250.8	3785.04	242.909	3756.6	0.0646618	459.04	12543.1	451.814	12516.2	0.0360984	332.12	1004.4	325.127	977.273	0.332688	8299.2	8411.76	8291.31	8383.32	0.989024	24412	11628	24404.8	11601.1	2.10366	1287.44	988.56	1280.45	961.433	1.33181	7409.24	3317.04	7401.35	3288.6
14.44	12.96	12.92	54.72	15.2	39.6	272.84	1372.32	265.614	1345.4	0.197424	439.28	3309.12	432.287	3281.99	0.131715	1054.12	7111.44	1046.23	7083	0.14771	569.24	13405	562.014	13378.1	0.0420101	3660.16	9514.8	3653.17	9487.67	0.385044	621.68	6674.4	613.789	6645.96	0.0923551	3556.8	5955.84	3549.57	5928.92	0.598688	23581.3	11218.3	23574.3	11191.2	2.10651	8650.32	4705.92	8642.43	4677.48
19	10.08	12.16	28.08	3.8	28.8	441.56	24628.3	434.334	24601.4	0.0176549	91.2	1027.44	84.2073	1000.31	0.084181	471.96	1460.16	464.069	1431.72	0.324134	1209.92	2086.56	1202.69	2059.64	0.583935	121.6	7297.92	114.607	7270.79	0.0157627	946.2	8802.72	938.309	8774.28	0.106939	606.48	5535.36	599.254	5508.44	0.108788	5088.96	1882.08	5081.97	1854.95	2.73967	10080.6	7576.56	10072.7	7548.12
18.24	92.16	21.28	30.96	-19.76	42.48	282.72	3787.2	275.494	3760.28	0.0732642	3176.04	27958.3	3169.05	27931.2	0.113459	1223.6	2766.24	1215.71	2737.8	0.444046	76	719.28	68.7738	692.357	0.0993329	538.84	4944.24	531.847	4917.11	0.108163	1496.44	17457.1	1488.55	17428.7	0.0854081	24356.5	7313.04	24349.3	7286.12	3.34187	8887.44	15290.6	8880.45	15263.5	0.58181	27922.4	6621.84	27914.5	6593.4
11.4	35.28	-8.36	12.24	-12.16	15.12	167.96	2000.88	160.734	1973.96	0.0814272	905.16	1722.24	898.167	1695.11	0.529857	1665.16	22166.6	1657.27	22138.2	0.0748603	566.96	6975.36	559.734	6948.44	0.0805554	253.84	2389.68	246.847	2362.55	0.104483	5735.72	44392.3	5727.83	44363.9	0.12911	5365.6	2182.32	5358.37	2155.4	2.48603	2327.88	4926.24	2320.89	4899.11	0.473736	275.12	2185.92	267.229	2157.48
-1.52	-7.2	-15.96	-2.16	-2.28	10.08	3492.96	22784.4	3485.73	22757.5	0.153169	2140.92	9228.24	2133.93	9201.11	0.231921	1102.76	4707.36	1094.87	4678.92	0.234	2338.52	6694.56	2331.29	6667.64	0.349643	934.04	5286.24	927.047	5259.11	0.176274	1570.16	7437.6	1562.27	7409.16	0.210856	4439.92	2300.4	4432.69	2273.48	1.94974	14608.7	19583.3	14601.7	19556.2	0.746655	25837	3772.08	25829.1	3743.64
-12.16	5.04	4.56	-5.76	-3.04	41.04	1777.64	10309	1770.41	10282.1	0.172184	484.88	4430.16	477.887	4403.03	0.108536	3025.56	8768.16	3017.67	8739.72	0.345282	3094.72	13605.8	3087.49	13578.9	0.227375	2665.32	5401.44	2658.33	5374.31	0.494636	2447.2	56665.4	2439.31	56637	0.0430692	638.4	3546.72	631.174	3519.8	0.179321	155.8	7660.8	148.807	7633.67	0.0194935	8521.12	18201.6	8513.23	18173.2
33.44	41.76	-0.76	36	17.48	22.32	226.48	2035.44	219.254	2008.52	0.109162	3834.96	4679.28	3827.97	4652.15	0.822838	585.96	4663.44	578.069	4635	0.124718	804.84	11947.7	797.614	11920.8	0.0669095	1949.4	12910.3	1942.41	12883.2	0.150771	2209.32	5811.84	2201.43	5783.4	0.380646	13455	2905.92	13447.8	2879	4.67099	550.24	1901.52	543.247	1874.39	0.289826	183.16	2307.6	175.269	2279.16
-10.64	-0.72	32.68	45.36	-17.48	30.24	2221.48	4863.6	2214.25	4836.68	0.457805	310.08	2407.68	303.087	2380.55	0.127318	3879.04	21723.1	3871.15	21694.7	0.178438	751.64	3677.04	744.414	3650.12	0.203942	1416.64	13037	1409.65	13009.9	0.108352	930.24	5393.52	922.349	5365.08	0.171917	1631.72	9977.04	1624.49	9950.12	0.163264	2732.2	2738.88	2725.21	2711.75	1.00496	32055.3	10654.6	32047.4	10626.2
0	3.6	-9.12	24.48	-9.12	10.8	362.52	5582.16	355.294	5555.24	0.0639565	3964.16	10141.9	3957.17	10114.8	0.391227	1884.8	40076.6	1876.91	40048.2	0.0468663	5573.08	8480.16	5565.85	8453.24	0.658429	628.52	16912.1	621.527	16885	0.0368095	342.76	3333.6	334.869	3305.16	0.101317	9339.64	5334.48	9332.41	5307.56	1.75833	11823.3	4741.2	11816.3	4714.07	2.5066	9655.04	7580.88	9647.15	7552.44
12.16	7.2	-5.32	8.64	-9.12	28.08	3141.84	7056.72	3134.61	7029.8	0.445904	1928.88	3324.24	1921.89	3297.11	0.5829	655.12	14908.3	647.229	14879.9	0.043497	281.96	4654.08	274.734	4627.16	0.0593742	1893.16	11641	1886.17	11613.9	0.162406	225.72	4353.12	217.829	4324.68	0.0503687	8332.64	3676.32	8325.41	3649.4	2.28131	12271.7	4374.72	12264.7	4347.59	2.82103	6840	11158.6	6832.11	11130.2
0	26.64	15.2	54	19	26.64	2163.72	11101	2156.49	11074.1	0.194734	1371.04	5133.6	1364.05	5106.47	0.267121	874	4200.48	866.109	4172.04	0.207598	3502.08	6627.6	3494.85	6600.68	0.529469	2379.56	21811	2372.57	21783.9	0.108914	1053.36	11730.2	1045.47	11701.8	0.0893428	8173.04	3739.68	8165.81	3712.76	2.19939	6071.64	1807.92	6064.65	1780.79	3.40559	13117.6	4325.04	13109.7	4296.6
-15.2	-5.04	9.12	19.44	11.4	59.76	1222.84	7674.48	1215.61	7647.56	0.158955	1333.8	9256.32	1326.81	9229.19	0.143762	507.68	6980.4	499.789	6951.96	0.0718918	1029.8	5168.88	1022.57	5141.96	0.198869	1094.4	4335.84	1087.41	4308.71	0.252374	19170.2	22396.3	19162.3	22367.9	0.856689	5638.44	7653.6	5631.21	7626.68	0.738357	347.32	1387.44	340.327	1360.31	0.250183	15670.4	7370.64	15662.5	7342.2
-6.08	51.12	5.32	0.72	-15.96	4.32	4984.08	18091.4	4976.85	18064.5	0.275505	1629.44	9738	1622.45	9710.87	0.167075	738.72	11390.4	730.829	11362	0.0643224	390.64	1761.12	383.414	1734.2	0.22109	1159	7165.44	1152.01	7138.31	0.161384	496.28	5751.36	488.389	5722.92	0.0853391	5021.32	2568.24	5014.09	2541.32	1.97303	14984.2	3219.12	14977.2	3191.99	4.69212	9996.28	10789.2	9988.39	10760.8
-5.32	-9.36	3.8	28.08	9.12	19.44	1440.96	18241.9	1433.73	18215	0.0787118	202.16	7603.92	195.167	7576.79	0.0257586	136.04	499.68	128.149	471.24	0.271939	763.8	10126.8	756.574	10099.9	0.0749092	105.64	2464.56	98.6473	2437.43	0.0404718	1656.04	7776.72	1648.15	7748.28	0.212712	253.84	7312.32	246.614	7285.4	0.0338504	23813.1	6772.32	23806.1	6745.19	3.52934	1963.84	12129.1	1955.95	12100.7
1.52	-2.16	6.84	61.2	-1.52	19.44	148.2	3238.56	140.974	3211.64	0.0438947	873.24	13102.6	866.247	13075.5	0.0662498	10799.6	13589.3	10791.7	13560.9	0.795798	3280.92	7232.4	3273.69	7205.48	0.454334	186.96	1603.44	179.967	1576.31	0.11417	1719.88	8687.52	1711.99	8659.08	0.19771	16760.3	12805.2	16753.1	12778.3	1.31106	3123.6	10741.7	3116.61	10714.6	0.290876	7645.6	26763.8	7637.71	26735.4
8.36	11.52	15.96	39.6	4.56	5.76	148.2	3569.04	140.974	3542.12	0.0397993	1941.8	3589.2	1934.81	3562.07	0.543169	6200.84	11281	6192.95	11252.6	0.550359	867.16	4134.96	859.934	4108.04	0.20933	180.88	12950.6	173.887	12923.5	0.0134552	3938.32	4386.24	3930.43	4357.8	0.90193	3032.4	8243.28	3025.17	8216.36	0.368189	4563.8	2829.6	4556.81	2802.47	1.626	39184.1	19584	39176.2	19555.6
22.8	43.92	-12.16	-2.88	6.08	27.36	630.8	3337.2	623.574	3310.28	0.188375	335.92	5373.36	328.927	5346.23	0.0615251	191.52	1477.44	183.629	1449	0.126728	1130.12	4145.76	1122.89	4118.84	0.272624	638.4	6615.36	631.407	6588.23	0.0958387	676.4	7752.96	668.509	7724.52	0.0865437	22929.2	8488.8	22922	8461.88	2.70885	24170.3	6816.24	24163.3	6789.11	3.55913	49321.7	22939.2	49313.8	22910.8
-5.32	14.4	34.96	62.64	14.44	46.8	568.48	8065.44	561.254	8038.52	0.0698206	1478.2	9213.84	1471.21	9186.71	0.160145	2606.8	6178.32	2598.91	6149.88	0.422595	1029.8	3568.32	1022.57	3541.4	0.288749	375.44	9255.6	368.447	9228.47	0.0399251	3012.64	30285.4	3004.75	30257	0.0993077	9639.84	15255.4	9632.61	15228.5	0.63254	45838.6	30409.9	45831.6	30382.8	1.50847	7471.56	6759.36	7463.67	6730.92
-0.76	15.12	19	28.08	28.12	76.32	4715.04	12021.8	4707.81	11994.9	0.392485	1052.6	5240.16	1045.61	5213.03	0.200576	780.52	14269	772.629	14240.6	0.0542555	177.84	1019.52	170.614	992.597	0.171886	671.84	1807.92	664.847	1780.79	0.373343	272.08	2909.52	264.189	2881.08	0.0916978	9971.96	5541.84	9964.73	5514.92	1.80687	22413.9	7596.72	22406.9	7569.59	2.96012	3739.96	2305.44	3732.07	2277
12.16	36.72	22.04	42.48	6.08	33.12	1292	12234.2	1284.77	12207.3	0.105247	544.16	5352.48	537.167	5325.35	0.10087	94.24	1128.96	86.3486	1100.52	0.0784616	734.92	13443.1	727.694	13416.2	0.05424	183.16	3617.28	176.167	3590.15	0.0490696	814.72	6735.6	806.829	6707.16	0.120294	4697.56	2687.76	4690.33	2660.84	1.76273	6272.28	6939.36	6265.29	6912.23	0.906406	2317.24	26582.4	2309.35	26554
22.04	15.12	-9.12	18	-9.88	13.68	223.44	773.28	216.214	746.357	0.289692	554.04	36691.2	547.047	36664.1	0.0149205	314.64	6832.08	306.749	6803.64	0.045086	327.56	7889.76	320.334	7862.84	0.0407402	237.88	9401.04	230.887	9373.91	0.0246308	1437.92	30582	1430.03	30553.6	0.046804	5692.4	5223.6	5685.17	5196.68	1.094	29051.8	31525.2	29044.8	31498.1	0.922114	3651.8	7025.76	3643.91	6997.32
14.44	19.44	0.76	7.92	-12.16	18.72	1822.48	4955.04	1815.25	4928.12	0.368346	1755.6	16391.5	1748.61	16364.4	0.106855	109.44	6279.12	101.549	6250.68	0.016246	699.2	6104.16	691.974	6077.24	0.113863	191.52	2636.64	184.527	2609.51	0.0707133	1516.96	9435.6	1509.07	9407.16	0.160417	12681.4	6456.96	12674.2	6430.04	1.97109	666.52	2573.28	659.527	2546.15	0.259029	3831.16	928.08	3823.27	899.64
13.68	4.32	20.52	48.96	6.84	-14.4	1746.48	9119.52	1739.25	9092.6	0.191282	1283.64	6117.84	1276.65	6090.71	0.209606	696.92	4734	689.029	4705.56	0.146429	1539	4070.16	1531.77	4043.24	0.378848	262.2	7161.84	255.207	7134.71	0.0357698	2949.56	10751	2941.67	10722.6	0.274344	30723	12500.6	30715.8	12473.7	2.46245	16574.1	8593.2	16567.1	8566.07	1.93404	21508	10267.9	21500.1	10239.5
-0.76	-0.72	-9.12	18.72	-9.88	1.44	556.32	3720.24	549.094	3693.32	0.148672	6187.16	16344	6180.17	16316.9	0.378759	117.04	8484.48	109.149	8456.04	0.0129078	1475.92	2742.48	1468.69	2715.56	0.540844	935.56	6966.72	928.567	6939.59	0.133807	2557.4	7807.68	2549.51	7779.24	0.327732	6159.8	5749.2	6152.57	5722.28	1.0752	17640.4	10499.8	17633.4	10472.7	1.68375	23090.3	4493.52	23082.4	4465.08
6.08	38.88	15.2	20.16	6.08	24.48	3323.48	14780.2	3316.25	14753.3	0.224781	438.52	11668.3	431.527	11641.2	0.0370691	706.8	5645.52	698.909	5617.08	0.124426	194.56	951.84	187.334	924.917	0.202541	447.64	5731.2	440.647	5704.07	0.0772514	14199.1	22145	14191.2	22116.6	0.641655	15634.7	10715	15627.5	10688.1	1.46214	2495.08	3746.88	2488.09	3719.75	0.668885	11432.7	4564.08	11424.8	4535.64
-5.32	-7.92	8.36	55.44	-17.48	29.52	1034.36	5583.6	1027.13	5556.68	0.184847	330.6	2640.96	323.607	2613.83	0.123806	1860.48	6037.92	1852.59	6009.48	0.308278	437.76	18746.6	430.534	18719.7	0.022999	395.2	11712.2	388.207	11685.1	0.0332225	2552.08	28418.4	2544.19	28390	0.0896158	6570.2	4543.2	6562.97	4516.28	1.45318	6520.8	5462.64	6513.81	5435.51	1.19838	3249	2166.48	3241.11	2138.04
11.4	33.84	6.08	44.64	21.28	57.6	1868.84	7946.64	1861.61	7919.72	0.235061	984.96	4372.56	977.967	4345.43	0.225056	912	4462.56	904.109	4434.12	0.203898	2025.4	18982.8	2018.17	18955.9	0.106467	288.8	1730.16	281.807	1703.03	0.165474	291.84	5387.76	283.949	5359.32	0.0529822	1627.92	6446.16	1620.69	6419.24	0.252475	34646.9	3378.24	34639.9	3351.11	10.3368	8924.68	10705.7	8916.79	10677.3
32.68	23.76	14.44	17.28	7.6	2.16	383.8	24399.4	376.574	24372.5	0.0154508	215.84	13030.6	208.847	13003.5	0.0160609	232.56	14960.2	224.669	14931.8	0.0150464	2723.08	8092.8	2715.85	8065.88	0.336709	7330.96	33589.4	7323.97	33562.3	0.21822	1207.64	6588	1199.75	6559.56	0.182901	24296.4	13967.3	24289.2	13940.4	1.74236	17453.4	48142.1	17446.4	48115	0.362598	14725.8	9435.6	14717.9	9407.16
20.52	33.12	11.4	10.08	22.8	23.76	2406.16	9223.92	2398.93	9197	0.260839	130.72	2597.04	123.727	2569.91	0.0481446	935.56	4509.36	927.669	4480.92	0.207026	785.84	6922.8	778.614	6895.88	0.11291	1131.64	4775.04	1124.65	4747.91	0.236872	1033.6	12460.3	1025.71	12431.9	0.0825064	210.52	29556	203.294	29529.1	0.00688453	2215.4	3210.48	2208.41	3183.35	0.693736	26904	1159.2	26896.1	1130.76
-1.52	-8.64	25.84	25.92	-6.84	8.64	418.76	1781.28	411.534	1754.36	0.234578	301.72	5738.4	294.727	5711.27	0.0516045	851.2	3738.24	843.309	3709.8	0.227319	1010.8	8486.64	1003.57	8459.72	0.11863	479.56	4021.92	472.567	3994.79	0.118296	393.68	4260.96	385.789	4232.52	0.0911487	12886.6	7191.36	12879.4	7164.44	1.79768	4009	12039.8	4002.01	12012.7	0.333149	7821.92	6643.44	7814.03	6615
31.16	41.76	5.32	23.04	34.96	33.12	303.24	2202.48	296.014	2175.56	0.136063	497.8	3980.88	490.807	3953.75	0.124137	2817.32	7865.28	2809.43	7836.84	0.35849	2100.64	26369.3	2093.41	26342.4	0.0794694	1193.96	10107.4	1186.97	10080.3	0.117752	885.4	4246.56	877.509	4218.12	0.208033	28233.2	18239.8	28226	18212.9	1.54978	19202.2	12245	19195.2	12217.9	1.57108	5297.2	10151.3	5289.31	10122.9
33.44	144	-8.36	12.96	19	14.4	225.72	2295.36	218.494	2268.44	0.0963191	530.48	13886.6	523.487	13859.5	0.0377711	784.32	2160.72	776.429	2132.28	0.364131	79.04	11353.7	71.8138	11326.8	0.00634018	1676.56	7378.56	1669.57	7351.43	0.227108	336.68	6148.08	328.789	6119.64	0.0537268	32323.6	5225.76	32316.4	5198.84	6.21608	752.4	1726.56	745.407	1699.43	0.438621	6658.36	754.56	6650.47	726.12
19	33.84	12.16	54.72	29.64	68.4	965.2	10333.4	957.974	10306.5	0.0929487	1014.6	5028.48	1007.61	5001.35	0.201467	1420.44	10399	1412.55	10370.6	0.136208	191.52	3188.88	184.294	3161.96	0.0582847	456.76	2059.92	449.767	2032.79	0.221256	1010.8	2840.4	1002.91	2811.96	0.356658	38470.4	13954.3	38463.2	13927.4	2.7617	18297	9854.64	18290	9827.51	1.8611	3931.48	1200.96	3923.59	1172.52
18.24	10.8	20.52	29.52	17.48	20.16	108.68	3389.76	101.454	3362.84	0.0301691	864.88	4452.48	857.887	4425.35	0.193857	193.8	7061.04	185.909	7032.6	0.0264353	6678.12	22909.7	6670.89	22882.8	0.291525	2400.84	3684.24	2393.85	3657.11	0.654573	1140.76	3314.88	1132.87	3286.44	0.34471	14725	5561.28	14717.8	5534.36	2.65935	5420.32	12293.3	5413.33	12266.2	0.441322	11972.3	5762.16	11964.4	5733.72
36.48	18	26.6	14.4	14.44	12.24	528.96	5441.04	521.734	5414.12	0.0963654	5058.56	13122	5051.57	13094.9	0.385767	230.28	2872.08	222.389	2843.64	0.0782056	3070.4	9126	3063.17	9099.08	0.336647	874	12381.1	867.007	12354	0.0701804	155.8	2028.24	147.909	1999.8	0.0739617	12106.8	11805.8	12099.6	11778.9	1.02723	9201.32	2823.84	9194.33	2796.71	3.28755	222.68	4511.52	214.789	4483.08
21.28	28.8	28.88	25.92	17.48	35.28	996.36	17459.3	989.134	17432.4	0.0567412	1013.08	13239.4	1006.09	13212.3	0.0761479	373.92	6801.84	366.029	6773.4	0.0540391	372.4	3091.68	365.174	3064.76	0.119153	2161.44	2507.04	2154.45	2479.91	0.868759	139.84	3869.28	131.949	3840.84	0.0343541	7409.24	5829.12	7402.01	5802.2	1.27573	28344.2	9640.08	28337.2	9612.95	2.94782	6974.52	5271.12	6966.63	5242.68
3.8	43.2	13.68	18.72	-13.68	51.84	1945.6	8065.44	1938.37	8038.52	0.241136	2565	14140.8	2558.01	14113.7	0.181243	826.12	5947.92	818.229	5919.48	0.138226	142.12	4299.84	134.894	4272.92	0.0315695	191.52	3124.08	184.527	3096.95	0.0595835	722.76	7413.84	714.869	7385.4	0.0967948	17979.3	12727.4	17972.1	12700.5	1.41507	9757.64	4204.08	9750.65	4176.95	2.33439	8531	7313.04	8523.11	7284.6
-3.04	45.36	-20.52	16.56	12.92	20.16	1434.88	4158.72	1427.65	4131.8	0.345529	1608.16	3882.24	1601.17	3855.11	0.415336	599.64	8452.08	591.749	8423.64	0.0702486	138.32	3566.88	131.094	3539.96	0.0370326	287.28	2196.72	280.287	2169.59	0.129189	324.52	4950.72	316.629	4922.28	0.0643256	23587.4	37786.3	23580.2	37759.4	0.624485	22445.1	5757.84	22438.1	5730.71	3.91541	20523.8	13707.4	20515.9	13679
3.8	-0.72	31.16	29.52	1.52	18	727.32	2385.36	720.094	2358.44	0.305327	1075.4	2628	1068.41	2600.87	0.410788	205.2	9589.68	197.309	9561.24	0.0206363	2129.52	10465.9	2122.29	10439	0.203305	372.4	6801.84	365.407	6774.71	0.0539369	670.32	7452.72	662.429	7424.28	0.0892246	7348.44	3042.72	7341.21	3015.8	2.43425	1900.76	1162.08	1893.77	1134.95	1.66859	6534.48	10029.6	6526.59	10001.2
-17.48	23.76	10.64	28.08	0	-12.24	2289.88	5639.04	2282.65	5612.12	0.406737	2914.6	22901	2907.61	22873.9	0.127115	475	5091.84	467.109	5063.4	0.092252	265.24	860.4	258.014	833.477	0.309563	365.56	6004.08	358.567	5976.95	0.0599917	1711.52	28035.4	1703.63	28007	0.0608288	48349.7	12994.6	48342.5	12967.7	3.72792	13515.1	13294.1	13508.1	13267	1.01818	4610.16	23044.3	4602.27	23015.9
20.52	19.44	13.68	19.44	8.36	-7.92	275.88	1745.28	268.654	1718.36	0.156343	997.12	25963.2	990.127	25936.1	0.0381757	402.04	5505.84	394.149	5477.4	0.0719591	3910.96	5885.28	3903.73	5858.36	0.666353	418.76	2188.8	411.767	2161.67	0.190486	661.2	9859.68	653.309	9831.24	0.0664523	18731	10916.6	18723.8	10889.7	1.71941	174.8	462.24	167.807	435.113	0.385664	4863.24	5835.6	4855.35	5807.16
-3.04	33.84	1.52	-9.36	8.36	43.2	468.92	817.2	461.694	790.277	0.584218	18122.2	31765.7	18115.2	31738.6	0.570763	255.36	1343.52	247.469	1315.08	0.188178	592.04	4304.16	584.814	4277.24	0.136727	1041.2	6063.12	1034.21	6035.99	0.17134	223.44	10044	215.549	10015.6	0.0215214	4132.12	4420.08	4124.89	4393.16	0.938936	5839.84	4397.04	5832.85	4369.91	1.33477	73530.8	30278.2	73522.9	30249.8
-2.28	19.44	-6.84	3.6	15.96	22.32	941.64	13675	934.414	13648.1	0.0684649	1040.44	3793.68	1033.45	3766.55	0.274375	1261.6	7812	1253.71	7783.56	0.161071	1002.44	20110.3	995.214	20083.4	0.0495541	1007.76	15433.9	1000.77	15406.8	0.0649563	277.4	15480	269.509	15451.6	0.0174422	2261.76	4843.44	2254.53	4816.52	0.468084	28753.1	5393.52	28746.1	5366.39	5.35669	20787.5	34636.3	20779.6	34607.9
-16.72	15.84	0.76	28.8	9.12	38.88	1161.28	9378.72	1154.05	9351.8	0.123404	1819.44	8349.84	1812.45	8322.71	0.217771	352.64	3465.36	344.749	3436.92	0.100307	88.92	6860.88	81.6938	6833.96	0.0119541	2419.84	5619.6	2412.85	5592.47	0.431446	291.08	1262.16	283.189	1233.72	0.22954	19199.1	36516.2	19191.9	36489.3	0.525959	6860.52	7326.72	6853.53	7299.59	0.938892	6973.76	6207.12	6965.87	6178.68
-2.28	32.4	22.04	36.72	25.84	45.36	281.96	9750.24	274.734	9723.32	0.0282552	6501.04	14152.3	6494.05	14125.2	0.45975	351.88	21731	343.989	21702.6	0.0158501	3334.88	18572.4	3327.65	18545.5	0.179432	1604.36	16753.7	1597.37	16726.6	0.0954988	1342.16	3881.52	1334.27	3853.08	0.346286	104.88	4445.28	97.6538	4418.36	0.0221018	1228.92	573.12	1221.93	545.993	2.23799	21028.4	6253.92	21020.5	6225.48
-19	20.16	15.2	38.88	28.88	90	128.44	2958.48	121.214	2931.56	0.0413479	274.36	3284.64	267.367	3257.51	0.0820771	119.32	10355.8	111.429	10327.4	0.0107896	1222.84	5044.32	1215.61	5017.4	0.24228	299.44	8375.76	292.447	8348.63	0.0350294	398.24	1264.32	390.349	1235.88	0.315847	2647.84	2340.72	2640.61	2313.8	1.14125	1607.4	1923.84	1600.41	1896.71	0.843779	387.6	4795.2	379.709	4766.76
0	66.96	7.6	2.16	9.88	30.24	630.04	19176.5	622.814	19149.6	0.0325236	501.6	8690.4	494.607	8663.27	0.0570924	1152.16	56756.9	1144.27	56728.5	0.020171	908.2	16284.2	900.974	16257.3	0.0554197	1799.68	5919.84	1792.69	5892.71	0.304221	1399.92	8843.76	1392.03	8815.32	0.15791	19763	5284.8	19755.8	5257.88	3.75737	15466.8	5680.08	15459.8	5652.95	2.73482	37258.2	19369.4	37250.3	19341
22.04	36.72	4.56	5.76	1.52	2.88	524.4	1954.8	517.174	1927.88	0.268261	886.16	15030.7	879.167	15003.6	0.0585972	363.28	4528.8	355.389	4500.36	0.0789689	448.4	13351.7	441.174	13324.8	0.0331093	538.84	6538.32	531.847	6511.19	0.081682	2859.12	13333	2851.23	13304.6	0.214305	10019.8	1486.8	10012.6	1459.88	6.85851	82.08	1352.88	75.0873	1325.75	0.0566375	3324.24	1782.72	3316.35	1754.28
-10.64	23.04	9.12	46.8	10.64	47.52	3319.68	20795	3312.45	20768.1	0.159497	256.12	3074.4	249.127	3047.27	0.0817542	185.44	5774.4	177.549	5745.96	0.0308997	1292	4155.84	1284.77	4128.92	0.311165	582.92	4004.64	575.927	3977.51	0.144796	416.48	16898.4	408.589	16870	0.0242199	8964.2	8884.8	8956.97	8857.88	1.01119	10258.5	9867.6	10251.5	9840.47	1.04177	9909.64	5473.44	9901.75	5445
25.84	23.04	0.76	8.64	0	67.68	183.16	1658.88	175.934	1631.96	0.107805	72.2	6626.16	65.2073	6599.03	0.00988135	224.2	1311.84	216.309	1283.4	0.168543	821.56	3631.68	814.334	3604.76	0.225905	709.84	7328.16	702.847	7301.03	0.0962668	1760.16	5101.2	1752.27	5072.76	0.345427	11959.4	12373.9	11952.2	12347	0.968024	744.8	16572.2	737.807	16545.1	0.0445938	39327	4856.4	39319.1	4827.96
1.52	19.44	4.56	51.12	13.68	-5.04	2356.76	13479.8	2349.53	13452.9	0.174649	352.64	3263.04	345.647	3235.91	0.106816	730.36	11069.3	722.469	11040.9	0.0654359	430.16	2786.4	422.934	2759.48	0.153266	83.6	2616.48	76.6073	2589.35	0.0295855	335.92	3214.08	328.029	3185.64	0.102971	16831	17025.1	16823.8	16998.2	0.98974	28809.3	16950.2	28802.3	16923.1	1.70195	3845.6	3365.28	3837.71	3336.84
-8.36	7.92	-0.76	9.36	16.72	24.48	404.32	13459	397.094	13432.1	0.0295631	119.32	2019.6	112.327	1992.47	0.0563758	407.36	3239.28	399.469	3210.84	0.124412	155.8	1066.32	148.574	1039.4	0.142942	585.2	5798.88	578.207	5771.75	0.100179	77.52	2096.64	69.6286	2068.2	0.0336663	26822.7	15546.2	26815.5	15519.3	1.72788	16306.6	5659.92	16299.6	5632.79	2.8937	36587.2	10849.7	36579.3	10821.3
1.52	28.8	12.16	21.6	15.2	1.44	3385.04	5171.76	3377.81	5144.84	0.656544	233.32	3854.16	226.327	3827.03	0.0591391	294.12	11150.6	286.229	11122.2	0.025735	244.72	2329.2	237.494	2302.28	0.103156	157.32	9383.76	150.327	9356.63	0.0160664	977.36	14663.5	969.469	14635.1	0.0662429	6197.8	10645.2	6190.57	10618.3	0.583011	11422	4850.64	11415	4823.51	2.36653	468.92	2394	461.029	2365.56
5.32	21.6	14.44	21.6	-12.92	-8.64	705.28	5931.36	698.054	5904.44	0.118225	671.84	7331.04	664.847	7303.91	0.0910262	2080.12	6095.52	2072.23	6067.08	0.341553	3647.24	16977.6	3640.01	16950.7	0.214741	332.12	2883.6	325.127	2856.47	0.113821	3023.28	7457.04	3015.39	7428.6	0.405916	2226.8	21138.5	2219.57	21111.6	0.105135	26721.6	6987.6	26714.6	6960.47	3.83804	15203	12129.8	15195.1	12101.4
4.56	35.28	22.8	71.28	-3.04	-32.4	1310.24	8302.32	1303.01	8275.4	0.157456	193.04	2513.52	186.047	2486.39	0.0748262	518.32	4918.32	510.429	4889.88	0.104385	3842.56	10039.7	3835.33	10012.8	0.383044	618.64	9066.96	611.647	9039.83	0.0676614	2960.96	14869.4	2953.07	14841	0.198981	1725.2	9175.68	1717.97	9148.76	0.187782	2118.12	7216.56	2111.13	7189.43	0.293643	1117.2	2268.72	1109.31	2240.28
-5.32	15.12	5.32	25.2	-10.64	2.16	512.24	2509.92	505.014	2483	0.203389	1728.24	3952.8	1721.25	3925.67	0.438459	1574.72	12565.4	1566.83	12537	0.124977	316.92	12704.4	309.694	12677.5	0.0244287	97.28	5313.6	90.2873	5286.47	0.0170789	747.08	3571.92	739.189	3543.48	0.208605	1125.56	4058.64	1118.33	4031.72	0.277384	3518.04	3663.36	3511.05	3636.23	0.965573	4731	2936.88	4723.11	2908.44
-4.56	18	14.44	11.52	-14.44	-9.36	174.04	6348.24	166.814	6321.32	0.0263891	2100.64	5483.52	2093.65	5456.39	0.383705	1729.76	12325.7	1721.87	12297.3	0.140021	1058.68	12970.1	1051.45	12943.2	0.0812361	258.4	14981.8	251.407	14954.7	0.0168113	117.8	12158.6	109.909	12130.2	0.00906077	9012.84	5572.8	9005.61	5545.88	1.62384	7598.48	9914.4	7591.49	9887.27	0.767804	8659.44	12539.5	8651.55	12511.1
15.96	-13.68	1.52	12.96	-12.16	-11.52	180.12	1584.72	172.894	1557.8	0.110986	2749.68	10303.2	2742.69	10276.1	0.2669	209	4584.24	201.109	4555.8	0.0441434	3865.36	7306.56	3858.13	7279.64	0.52999	1174.2	10182.2	1167.21	10155.1	0.114938	658.16	7201.44	650.269	7173	0.090655	21065.7	6600.24	21058.5	6573.32	3.20363	3971	2717.28	3964.01	2690.15	1.47352	1112.64	1712.88	1104.75	1684.44
12.92	-1.44	-3.8	2.16	-6.08	-9.36	90.44	1501.92	83.2138	1475	0.0564162	579.12	3180.24	572.127	3153.11	0.181448	221.92	5600.16	214.029	5571.72	0.0384134	3058.24	11598.5	3051.01	11571.6	0.263664	313.12	4586.4	306.127	4559.27	0.0671439	1030.56	7599.6	1022.67	7571.16	0.135074	11403	6064.56	11395.8	6037.64	1.88746	5874.8	4153.68	5867.81	4126.55	1.42196	43481.1	6804	43473.2	6775.56
-34.96	9.36	2.28	36	-15.2	18.72	3439	7283.52	3431.77	7256.6	0.472918	876.28	8911.44	869.287	8884.31	0.0978452	2192.6	15446.9	2184.71	15418.5	0.141694	2685.08	11234.2	2677.85	11207.3	0.238939	260.68	2598.48	253.687	2571.35	0.0986591	405.84	3261.6	397.949	3233.16	0.123083	10866.5	11642.4	10859.3	11615.5	0.934897	8438.28	2706.48	8431.29	2679.35	3.14676	2036.04	5952.96	2028.15	5924.52
-6.84	41.04	-0.76	11.52	6.08	0	1798.92	1772.64	1791.69	1745.72	1.02634	595.08	2086.56	588.087	2059.43	0.285558	123.88	894.96	115.989	866.52	0.133856	2663.8	11675.5	2656.57	11648.6	0.22806	1000.16	17725.7	993.167	17698.6	0.0561157	920.36	19571.8	912.469	19543.4	0.0466894	12999.8	3593.52	12992.6	3566.6	3.64285	9588.92	4243.68	9581.93	4216.55	2.27246	25419.7	9775.44	25411.8	9747
-21.28	17.28	-9.88	21.6	-0.76	13.68	1301.88	6246	1294.65	6219.08	0.208175	129.2	898.56	122.207	871.433	0.140237	7610.64	24521	7602.75	24492.6	0.310411	6755.64	36438.5	6748.41	36411.6	0.185337	264.48	5860.8	257.487	5833.67	0.0441381	956.08	12207.6	948.189	12179.2	0.0778534	95193	15766.6	95185.8	15739.7	6.0475	6274.56	3487.68	6267.57	3460.55	1.81115	139.84	878.4	131.949	849.96
-3.8	5.76	-15.2	-2.16	2.28	21.6	1843	8088.48	1835.77	8061.56	0.22772	3112.96	2516.4	3105.97	2489.27	1.24774	269.04	4819.68	261.149	4791.24	0.0545054	732.64	5887.44	725.414	5860.52	0.12378	631.56	11731.7	624.567	11704.6	0.053361	825.36	8472.96	817.469	8444.52	0.0968046	782.8	3775.68	775.574	3748.76	0.206888	3260.4	7907.76	3253.41	7880.63	0.412836	6957.04	2303.28	6949.15	2274.84
-27.36	7.92	-11.4	2.88	5.32	23.76	620.16	18130.3	612.934	18103.4	0.0338574	1702.4	9010.08	1695.41	8982.95	0.188736	1690.24	1144.08	1682.35	1115.64	1.50797	2457.84	13421.5	2450.61	13394.6	0.182956	8464.88	25964.6	8457.89	25937.5	0.326088	469.68	8432.64	461.789	8404.2	0.0549474	5417.28	5189.76	5410.05	5162.84	1.04788	1111.12	451.44	1104.13	424.313	2.60215	24216.6	12888.7	24208.7	12860.3
-1.52	4.32	-2.28	18.72	-10.64	35.28	312.36	6274.08	305.134	6247.16	0.0488436	754.68	2722.32	747.687	2695.19	0.277415	1950.16	2958.48	1942.27	2930.04	0.662881	171	1186.56	163.774	1159.64	0.141229	1344.44	9003.6	1337.45	8976.47	0.148995	3223.92	9703.44	3216.03	9675	0.332406	12468.6	8757.36	12461.4	8730.44	1.42735	13177.6	3925.44	13170.6	3898.31	3.37854	6132.44	11911.7	6124.55	11883.3
-20.52	26.64	23.56	18.72	-3.04	61.92	1262.36	11497.7	1255.13	11470.8	0.10942	3391.12	20480.4	3384.13	20453.3	0.165457	2783.88	10963.4	2775.99	10935	0.253864	198.36	2162.88	191.134	2135.96	0.0894839	982.68	7989.84	975.687	7962.71	0.122532	390.64	4010.4	382.749	3981.96	0.0961206	3762	2724.48	3754.77	2697.56	1.39192	27444.4	8090.64	27437.4	8063.51	3.40266	73247.3	12938.4	73239.4	12910
-17.48	35.28	-12.16	-13.68	19.76	39.6	2090	27275.8	2082.77	27248.9	0.0764352	516.8	1626.48	509.807	1599.35	0.318759	288.8	1721.52	280.909	1693.08	0.165916	1089.84	7991.28	1082.61	7964.36	0.135932	87.4	9971.28	80.4073	9944.15	0.00808589	5513.04	8024.4	5505.15	7995.96	0.688491	7996.72	5932.8	7989.49	5905.88	1.3528	3740.72	3196.8	3733.73	3169.67	1.17795	18228.6	9659.52	18220.7	9631.08
-3.8	56.88	-16.72	5.04	12.16	55.44	1824.76	8683.92	1817.53	8657	0.20995	1647.68	11517.1	1640.69	11490	0.142793	393.68	6611.76	385.789	6583.32	0.0586009	1178	5025.6	1170.77	4998.68	0.234217	873.24	4968	866.247	4940.87	0.175323	322.24	990	314.349	961.56	0.326915	5274.4	11967.1	5267.17	11940.2	0.44113	2803.64	1381.68	2796.65	1354.55	2.06463	13075.8	4955.76	13067.9	4927.32
4.56	67.68	-24.32	18	-5.32	57.6	456	6542.64	448.774	6515.72	0.0688756	158.84	1632.24	151.847	1605.11	0.0946023	366.32	3753.36	358.429	3724.92	0.0962245	1637.8	6094.08	1630.57	6067.16	0.268754	662.72	3856.32	655.727	3829.19	0.171244	82.84	4883.04	74.9486	4854.6	0.0154387	10804.9	10524.2	10797.7	10497.3	1.02862	25859.8	23451.8	25852.8	23424.7	1.10366	2793.76	10309.7	2785.87	10281.3
8.36	58.32	6.84	25.2	-15.96	15.12	2020.84	5629.68	2013.61	5602.76	0.359397	2753.48	13193.3	2746.49	13166.2	0.208602	1757.12	12780	1749.23	12751.6	0.137178	206.72	16083.4	199.494	16056.5	0.0124245	1017.64	6473.52	1010.65	6446.39	0.156777	133	2633.04	125.109	2604.6	0.0480337	15215.2	5681.52	15208	5654.6	2.68949	18432.3	7422.48	18425.3	7395.35	2.49147	360.24	1097.28	352.349	1068.84
-2.28	3.6	-0.76	36.72	26.6	29.52	826.88	4457.52	819.654	4430.6	0.184999	466.64	5366.88	459.647	5339.75	0.0860803	152.76	4446.72	144.869	4418.28	0.0327885	68.4	1153.44	61.1738	1126.52	0.0543035	187.72	3882.24	180.727	3855.11	0.0468799	191.52	1671.12	183.629	1642.68	0.111786	22985.4	33939.4	22978.2	33912.5	0.677573	9303.16	2421.36	9296.17	2394.23	3.88273	5986.52	10469.5	5978.63	10441.1
0.76	40.32	-3.04	41.76	6.84	51.12	489.44	2427.12	482.214	2400.2	0.200906	3738.44	17081.3	3731.45	17054.2	0.2188	272.08	2317.68	264.189	2289.24	0.115404	85.88	1833.84	78.6538	1806.92	0.0435293	2415.28	5778	2408.29	5750.87	0.418769	91.96	19255	84.0686	19226.6	0.00437252	23801.7	8478	23794.5	8451.08	2.81556	1367.24	1848.96	1360.25	1821.83	0.746637	181.64	4778.64	173.749	4750.2
-4.56	15.12	4.56	31.68	6.84	31.68	1860.48	14076.7	1853.25	14049.8	0.131906	197.6	11885.8	190.607	11858.7	0.0160732	496.28	2089.44	488.389	2061	0.236967	1629.44	8869.68	1622.21	8842.76	0.183451	148.96	3971.52	141.967	3944.39	0.0359922	67.64	3430.08	59.7486	3401.64	0.0175646	1295.04	6135.12	1287.81	6108.2	0.210834	9209.68	9003.6	9202.69	8976.47	1.0252	11766.3	3634.56	11758.4	3606.12
-0.76	20.88	1.52	17.28	-6.08	13.68	2679.76	11606.4	2672.53	11579.5	0.230799	193.04	2705.76	186.047	2678.63	0.0694561	664.24	3355.92	656.349	3327.48	0.197251	874	6076.8	866.774	6049.88	0.143271	736.44	8892	729.447	8864.87	0.0822851	240.16	12211.2	232.269	12182.8	0.0190654	7148.56	24909.1	7141.33	24882.2	0.287006	7897.16	5811.84	7890.17	5784.71	1.36397	12434.4	11638.8	12426.5	11610.4
-8.36	32.4	9.88	43.92	9.12	52.56	3230	10075	3222.77	10048.1	0.320735	1314.04	3705.12	1307.05	3677.99	0.35537	1829.32	6809.76	1821.43	6781.32	0.268595	69.92	8472.24	62.6938	8445.32	0.0074235	728.84	3042.72	721.847	3015.59	0.239372	649.04	5063.04	641.149	5034.6	0.127348	38909	15808.3	38901.8	15781.4	2.46504	778.24	1239.84	771.247	1212.71	0.635969	43269.8	13276.8	43261.9	13248.4
3.04	27.36	9.88	-0.72	8.36	35.28	1150.64	4105.44	1143.41	4078.52	0.28035	9085.8	45110.2	9078.81	45083.1	0.20138	510.72	23395.7	502.829	23367.3	0.0215185	776.72	3436.56	769.494	3409.64	0.225682	1737.36	12104.6	1730.37	12077.5	0.143272	700.72	7855.2	692.829	7826.76	0.0885205	1909.88	2789.28	1902.65	2762.36	0.688779	27119.8	11659.7	27112.8	11632.6	2.33077	13885.2	11189.5	13877.3	11161.1
28.12	41.04	-3.04	4.32	13.68	38.88	895.28	11947	888.054	11920.1	0.0745007	1130.88	10057.7	1123.89	10030.6	0.112046	1915.2	15959.5	1907.31	15931.1	0.119723	1324.68	2456.64	1317.45	2429.72	0.542225	237.12	6682.32	230.127	6655.19	0.0345786	666.52	3463.2	658.629	3434.76	0.191754	1769.28	5972.4	1762.05	5945.48	0.296369	37820.6	14764.3	37813.6	14737.2	2.56587	12083.2	21577	12075.3	21548.6
3.8	2.88	34.96	10.8	7.6	15.12	246.24	2613.6	239.014	2586.68	0.0924019	313.88	4444.56	306.887	4417.43	0.0694719	298.68	1730.88	290.789	1702.44	0.170807	3144.12	8298	3136.89	8271.08	0.379261	623.2	3441.6	616.207	3414.47	0.180469	1497.96	6503.76	1490.07	6475.32	0.230115	30853.7	5561.28	30846.5	5534.36	5.57363	715.16	3971.52	708.167	3944.39	0.179538	12198	16073.3	12190.1	16044.9
-5.32	41.76	0	15.84	-4.56	14.4	790.4	9752.4	783.174	9725.48	0.0805281	750.12	10551.6	743.127	10524.5	0.0706095	831.44	12494.9	823.549	12466.5	0.0660611	722.76	5251.68	715.534	5224.76	0.136951	883.88	5139.36	876.887	5112.23	0.171527	2267.08	18147.6	2259.19	18119.2	0.124685	1107.32	4752.72	1100.09	4725.8	0.232785	21763.4	8487.36	21756.4	8460.23	2.57161	26223	13340.9	26215.1	13312.5
3.8	41.76	-3.8	300.24	17.48	11.52	313.12	4314.24	305.894	4287.32	0.0713485	507.68	5324.4	500.687	5297.27	0.0945179	2525.48	66106.1	2517.59	66077.7	0.0381005	426.36	4354.56	419.134	4327.64	0.0968505	1558	6305.76	1551.01	6278.63	0.247029	1225.88	8281.44	1217.99	8253	0.147581	5449.2	3412.08	5441.97	3385.16	1.6076	10793.5	5475.6	10786.5	5448.47	1.97973	6262.4	13426.6	6254.51	13398.2
3.04	30.96	34.2	17.28	7.6	14.4	4528.84	12796.6	4521.61	12769.7	0.35409	407.36	3714.48	400.367	3687.35	0.108579	275.12	3438.72	267.229	3410.28	0.0783597	1506.32	15742.1	1499.09	15715.2	0.0953915	295.64	6382.8	288.647	6355.67	0.0454157	2227.56	11593.4	2219.67	11565	0.19193	11878	17198.6	11870.8	17171.7	0.6913	11417.5	3347.28	11410.5	3320.15	3.43674	7296	3530.16	7288.11	3501.72
-23.56	7.2	10.64	36.72	2.28	24.48	157.32	2881.44	150.094	2854.52	0.0525812	328.32	1470.96	321.327	1443.83	0.222552	1529.12	2349.36	1521.23	2320.92	0.655442	1003.96	8992.08	996.734	8965.16	0.111179	2634.16	9332.64	2627.17	9305.51	0.282324	704.52	6120	696.629	6091.56	0.11436	30684.2	35913.6	30677	35886.7	0.854829	44042.8	16500.2	44035.8	16473.1	2.6732	14734.1	7344	14726.2	7315.56
0	41.76	4.56	29.52	0.76	18	3792.4	12424.3	3785.17	12397.4	0.305321	2329.4	13231.4	2322.41	13204.3	0.175883	2461.64	4379.76	2453.75	4351.32	0.563909	3226.2	17192.9	3218.97	17166	0.187521	204.44	5188.32	197.447	5161.19	0.0382561	1355.84	15128.6	1347.95	15100.2	0.0892672	25288.2	9465.84	25281	9438.92	2.67838	19512.2	6900.48	19505.2	6873.35	2.8378	28212	19823.8	28204.1	19795.4
-31.16	-33.12	11.4	25.92	-18.24	-7.92	10336.8	8408.16	10329.6	8381.24	1.23246	341.24	34190.6	334.247	34163.5	0.00978376	8040.8	14384.9	8032.91	14356.5	0.559533	645.24	3808.8	638.014	3781.88	0.168703	271.32	1340.64	264.327	1313.51	0.201237	4097.16	3160.8	4089.27	3132.36	1.30549	8013.44	5066.64	8006.21	5039.72	1.58862	872.48	7424.64	865.487	7397.51	0.116997	9425.52	7762.32	9417.63	7733.88
-11.4	4.32	39.52	151.2	-17.48	36.72	174.04	6323.04	166.814	6296.12	0.0264947	436.24	7352.64	429.247	7325.51	0.0585962	1484.28	4514.4	1476.39	4485.96	0.329113	1113.4	13964.4	1106.17	13937.5	0.0793669	557.08	4428	550.087	4400.87	0.124995	7689.68	6310.08	7681.79	6281.64	1.2229	680.2	7332.48	672.974	7305.56	0.0921181	196.84	1090.08	189.847	1062.95	0.178604	4305.4	22158.7	4297.51	22130.3
2.28	17.28	16.72	-11.52	-8.36	54	921.12	5556.24	913.894	5529.32	0.165281	1475.92	16991.3	1468.93	16964.2	0.08659	1893.16	4542.48	1885.27	4514.04	0.417646	105.64	5295.6	98.4138	5268.68	0.018679	509.2	4824	502.207	4796.87	0.104695	442.32	1887.12	434.429	1858.68	0.23373	11517	9720.72	11509.8	9693.8	1.18733	2618.2	6397.92	2611.21	6370.79	0.409872	867.92	9198.72	860.029	9170.28
14.44	52.56	19.76	10.8	11.4	23.04	547.2	2607.12	539.974	2580.2	0.209276	2115.84	5300.64	2108.85	5273.51	0.399894	228	27349.9	220.109	27321.5	0.00805625	1754.08	12449.5	1746.85	12422.6	0.140619	333.64	9837.36	326.647	9810.23	0.0332966	76.76	3152.88	68.8686	3124.44	0.0220419	42716.6	12016.1	42709.4	11989.2	3.56233	60993.8	13160.2	60986.8	13133.1	4.64376	4684.64	3047.04	4676.75	3018.6
-3.04	2.16	7.6	67.68	7.6	30.96	463.6	18087.8	456.374	18060.9	0.0252686	1590.68	8225.28	1583.69	8198.15	0.193176	329.84	2838.96	321.949	2810.52	0.114551	824.6	11018.9	817.374	10992	0.0743609	2076.32	21297.6	2069.33	21270.5	0.0972864	1402.2	8953.2	1394.31	8924.76	0.156229	5279.72	10851.8	5272.49	10824.9	0.487072	26552.9	18379.4	26545.9	18352.3	1.44646	13023.4	17673.1	13015.5	17644.7
15.96	95.76	25.84	77.04	-16.72	56.16	1022.2	14356.8	1014.97	14329.9	0.0708292	836	2733.84	829.007	2706.71	0.306278	785.84	3086.64	777.949	3058.2	0.254381	2437.32	7940.88	2430.09	7913.96	0.307064	212.8	3411.36	205.807	3384.23	0.0608136	856.52	6259.68	848.629	6231.24	0.136189	20375.6	13158.7	20368.4	13131.8	1.55108	7218.48	6706.08	7211.49	6678.95	1.07973	9399.68	9120.96	9391.79	9092.52
9.88	13.68	16.72	54	2.28	40.32	145.92	4103.28	138.694	4076.36	0.034024	258.4	218.16	251.407	191.033	1.31604	2568.04	8788.32	2560.15	8759.88	0.292258	1605.88	2669.76	1598.65	2642.84	0.604901	972.04	5045.76	965.047	5018.63	0.192293	1292	11874.2	1284.11	11845.8	0.108402	7104.48	6677.28	7097.25	6650.36	1.0672	9580.56	10126.8	9573.57	10099.7	0.947909	225.72	817.2	217.829	788.76
12.92	7.2	-23.56	52.56	10.64	52.56	3055.96	11087.3	3048.73	11060.4	0.275645	2482.16	15198.5	2475.17	15171.4	0.163147	321.48	5066.64	313.589	5038.2	0.0622422	2560.44	7567.2	2553.21	7540.28	0.33861	375.44	6366.96	368.447	6339.83	0.0581163	2391.72	7282.08	2383.83	7253.64	0.328639	6236.56	2038.32	6229.33	2011.4	3.09702	54586.2	24832.1	54579.2	24805	2.20033	11182.6	6073.92	11174.7	6045.48
0	28.8	7.6	40.32	9.12	50.4	75.24	8915.76	68.0138	8888.84	0.0076516	509.2	2198.16	502.207	2171.03	0.231322	190	7381.44	182.109	7353	0.0247666	4400.4	15113.5	4393.17	15086.6	0.291198	211.28	5328	204.287	5300.87	0.0385384	1234.24	4026.96	1226.35	3998.52	0.306701	4822.96	2712.96	4815.73	2686.04	1.79288	43119.4	7880.4	43112.4	7853.27	5.48974	573.8	17050.3	565.909	17021.9
-2.28	18	6.84	36	17.48	60.48	510.72	2341.44	503.494	2314.52	0.217537	2494.32	10297.4	2487.33	10270.3	0.242187	4074.36	22059.4	4066.47	22031	0.18458	2869	14865.1	2861.77	14838.2	0.192866	154.28	5302.08	147.287	5274.95	0.027922	544.16	4897.44	536.269	4869	0.110139	4285.64	3074.4	4278.41	3047.48	1.40392	5798.04	7549.2	5791.05	7522.07	0.769874	29520.7	26251.9	29512.8	26223.5
19	35.28	7.6	27.36	-19.76	24.48	465.88	2581.92	458.654	2555	0.179512	143.64	2727.36	136.647	2700.23	0.0506058	1506.32	10274.4	1498.43	10246	0.146246	530.48	17009.3	523.254	16982.4	0.0308116	1015.36	6201.36	1008.37	6174.23	0.163319	726.56	3429.36	718.669	3400.92	0.211316	2303.56	5101.92	2296.33	5075	0.45248	10089	4696.56	10082	4669.43	2.15915	6203.88	8251.92	6195.99	8223.48
14.44	23.04	22.04	35.28	-6.08	54.72	338.2	4170.24	330.974	4143.32	0.0798814	576.84	13618.1	569.847	13591	0.0419284	456	5912.64	448.109	5884.2	0.0761545	4135.16	7871.76	4127.93	7844.84	0.526198	1407.52	20018.2	1400.53	19991.1	0.0700576	2748.92	13107.6	2741.03	13079.2	0.209572	6165.12	14912.6	6157.89	14885.7	0.413679	1980.56	6757.2	1973.57	6730.07	0.293246	8907.2	16872.5	8899.31	16844.1
18.24	45.36	14.44	26.64	-6.84	-0.72	213.56	3129.12	206.334	3102.2	0.0665122	2584.76	5774.4	2577.77	5747.27	0.44852	1331.52	2083.68	1323.63	2055.24	0.644026	677.92	4432.32	670.694	4405.4	0.152244	216.6	10206.7	209.607	10179.6	0.020591	1012.32	8207.28	1004.43	8178.84	0.122808	832.96	6385.68	825.734	6358.76	0.129858	8871.48	3535.2	8864.49	3508.07	2.52688	472.72	296.64	464.829	268.2
5.32	3.6	20.52	30.96	1.52	15.12	117.8	5922.72	110.574	5895.8	0.0187547	1646.92	11175.8	1639.93	11148.7	0.147096	370.88	15561.4	362.989	15533	0.0233689	1617.28	3071.52	1610.05	3044.6	0.528823	1412.08	23424.5	1405.09	23397.4	0.0600532	841.32	23691.6	833.429	23663.2	0.0352205	8560.64	6714.72	8553.41	6687.8	1.27896	5399.04	15806.2	5392.05	15779.1	0.341721	6373.36	19877.8	6365.47	19849.4
4.56	18	-6.08	54	10.64	23.04	6682.68	26186.4	6675.45	26159.5	0.255183	475.76	8784.72	468.767	8757.59	0.053527	1843.76	25063.9	1835.87	25035.5	0.0733307	3841.8	20283.8	3834.57	20256.9	0.189297	398.24	14284.8	391.247	14257.7	0.0274412	303.24	5018.4	295.349	4989.96	0.0591886	70107.7	10715.8	70100.5	10688.9	6.55826	23715	15999.1	23708	15972	1.48435	8826.64	21865.7	8818.75	21837.3
4.56	26.64	-6.84	2.88	15.2	28.08	10132.3	13489.2	10125.1	13462.3	0.752107	139.84	1530.72	132.847	1503.59	0.0883533	167.2	2092.32	159.309	2063.88	0.0771889	1796.64	11060.6	1789.41	11033.7	0.162177	916.56	3002.4	909.567	2975.27	0.305709	2197.92	14047.9	2190.03	14019.5	0.156213	18820.6	15857.3	18813.4	15830.4	1.18843	15152.9	9094.32	15145.9	9067.19	1.67041	9332.8	9601.92	9324.91	9573.48
-12.92	26.64	42.56	23.04	13.68	12.96	617.12	4186.8	609.894	4159.88	0.146613	3585.68	7016.4	3578.69	6989.27	0.512026	6301.92	10890	6294.03	10861.6	0.579477	2233.64	9688.32	2226.41	9661.4	0.230444	1390.8	14122.1	1383.81	14095	0.0981774	1684.16	11436.5	1676.27	11408.1	0.146937	3352.36	18889.2	3345.13	18862.3	0.177345	2405.4	10721.5	2398.41	10694.4	0.224268	18723.4	10816.6	18715.5	10788.2
23.56	33.12	-6.08	40.32	12.16	47.52	12294.5	42855.1	12287.3	42828.2	0.286897	2541.44	2990.16	2534.45	2963.03	0.855356	9964.36	23531.8	9956.47	23503.4	0.423619	1358.88	21293.3	1351.65	21266.4	0.0635583	881.6	7911.36	874.607	7884.23	0.110931	340.48	17187.8	332.589	17159.4	0.0193823	886.16	2046.24	878.934	2019.32	0.435263	5067.68	6172.56	5060.69	6145.43	0.823488	20567.9	11806.6	20560	11778.2
-3.8	23.04	20.52	41.76	14.44	25.92	6438.72	15416.6	6431.49	15389.7	0.41791	2008.68	22775	2001.69	22747.9	0.0879945	72.2	2199.6	64.3086	2171.16	0.0296195	2383.36	3591.36	2376.13	3564.44	0.666622	157.32	6121.44	150.327	6094.31	0.0246668	1851.36	11012.4	1843.47	10984	0.167833	21305.8	10020.2	21298.6	9993.28	2.13129	10770.7	8370.72	10763.7	8343.59	1.29006	5025.88	6475.68	5017.99	6447.24
-41.8	-23.04	-9.88	32.4	-8.36	4.32	1235.76	7969.68	1228.53	7942.76	0.154673	701.48	8295.84	694.487	8268.71	0.0839898	393.68	3913.2	385.789	3884.76	0.0993082	1264.64	14687.3	1257.41	14660.4	0.0857695	2068.72	7668	2061.73	7640.87	0.269829	302.48	14593	294.589	14564.6	0.0202264	37748.4	9650.16	37741.2	9623.24	3.92188	3389.6	2923.2	3382.61	2896.07	1.168	42575.2	6482.88	42567.3	6454.44
-11.4	31.68	20.52	34.56	-9.88	38.16	941.64	2615.76	934.414	2588.84	0.36094	769.12	4021.2	762.127	3994.07	0.190815	255.36	5914.8	247.469	5886.36	0.042041	704.52	4448.88	697.294	4421.96	0.157689	1178	17062.6	1171.01	17035.5	0.0687394	381.52	2571.84	373.629	2543.4	0.146901	10604.3	4293.36	10597.1	4266.44	2.48382	19761.5	12757.7	19754.5	12730.6	1.55174	13728.6	8150.4	13720.7	8121.96
12.16	28.08	-3.8	2.88	-4.56	91.44	383.8	3904.56	376.574	3877.64	0.0971142	189.24	2421.36	182.247	2394.23	0.0761193	870.96	5780.88	863.069	5752.44	0.150035	1663.64	16509.6	1656.41	16482.7	0.100494	9558.52	24949.4	9551.53	24922.3	0.383253	4672.48	9486	4664.59	9457.56	0.493213	23788	7356.96	23780.8	7330.04	3.24429	6139.28	4962.96	6132.29	4935.83	1.2424	1958.52	3666.24	1950.63	3637.8
-1.52	-5.76	28.12	15.12	10.64	31.68	628.52	3382.56	621.294	3355.64	0.185149	173.28	1370.16	166.287	1343.03	0.123815	402.04	8420.4	394.149	8391.96	0.0469674	722.76	9611.28	715.534	9584.36	0.0746564	1012.32	3374.64	1005.33	3347.51	0.300321	544.16	1942.56	536.269	1914.12	0.280165	19434.7	9452.16	19427.5	9425.24	2.06122	2685.08	2563.2	2678.09	2536.07	1.056	10861.2	6577.2	10853.3	6548.76
-3.8	22.32	9.12	-11.52	1.52	25.2	7112.84	30880.8	7105.61	30853.9	0.230299	167.2	2476.08	160.207	2448.95	0.0654187	319.96	1298.16	312.069	1269.72	0.245777	5213.6	17770.3	5206.37	17743.4	0.293426	1637.8	7665.12	1630.81	7637.99	0.213513	388.36	4161.6	380.469	4133.16	0.0920527	11669	1818	11661.8	1791.08	6.51104	38285.8	23215.7	38278.8	23188.6	1.65076	7407.72	2038.32	7399.83	2009.88
44.84	28.08	3.04	2.16	3.8	23.04	178.6	5539.68	171.374	5512.76	0.0310868	980.4	5050.8	973.407	5023.67	0.193764	803.32	6001.2	795.429	5972.76	0.133176	3215.56	16851.6	3208.33	16824.7	0.190692	1431.08	5405.04	1424.09	5377.91	0.264803	126.16	3870	118.269	3841.56	0.0307866	32281	6914.88	32273.8	6887.96	4.68554	23325.2	5762.16	23318.2	5735.03	4.06592	203.68	2728.08	195.789	2699.64
28.12	34.56	0	-5.76	15.2	-11.52	1165.08	5149.44	1157.85	5122.52	0.226032	640.68	22047.8	633.687	22020.7	0.0287769	526.68	8439.12	518.789	8410.68	0.0616821	1725.96	14304.2	1718.73	14277.3	0.120382	813.96	3194.64	806.967	3167.51	0.254764	981.16	7433.28	973.269	7404.84	0.131437	5897.6	5137.92	5890.37	5111	1.15249	11659.2	6827.76	11652.2	6800.63	1.7134	19874	10366.6	19866.1	10338.2
19.76	46.08	-22.8	-3.6	1.52	19.44	2067.2	10531.4	2059.97	10504.5	0.196104	1256.28	12081.6	1249.29	12054.5	0.103637	1968.4	8819.28	1960.51	8790.84	0.223017	774.44	10886.4	767.214	10859.5	0.0706492	1079.96	2234.16	1072.97	2207.03	0.486158	741.76	47592	733.869	47563.6	0.0154292	40209.3	20128.3	40202.1	20101.4	1.99997	156.56	1739.52	149.567	1712.39	0.0873441	13502.9	8831.52	13495	8803.08
25.84	29.52	17.48	46.08	-15.2	12.96	88.16	4086	80.9338	4059.08	0.019939	862.6	9648.72	855.607	9621.59	0.0889257	1561.04	1813.68	1553.15	1785.24	0.869994	2028.44	7592.4	2021.21	7565.48	0.267163	735.68	30007.4	728.687	29980.3	0.0243056	2651.64	2483.28	2643.75	2454.84	1.07695	36073.4	14987.5	36066.2	14960.6	2.41075	1888.6	1355.04	1881.61	1327.91	1.41697	12233	7268.4	12225.1	7239.96
24.32	8.64	29.64	43.92	3.8	-19.44	2573.36	4804.56	2566.13	4777.64	0.537114	1187.88	4262.4	1180.89	4235.27	0.278822	1570.92	6973.2	1563.03	6944.76	0.225066	406.6	14309.3	399.374	14282.4	0.0279627	627	1427.76	620.007	1400.63	0.442662	3825.08	22758.5	3817.19	22730.1	0.167936	3542.36	6036.48	3535.13	6009.56	0.588252	221.92	1738.8	214.927	1711.67	0.125566	563.16	2533.68	555.269	2505.24
-9.12	-3.6	3.04	23.04	12.16	22.32	1535.2	10705	1527.97	10678.1	0.143094	98.04	5572.08	91.0473	5544.95	0.0164199	560.12	5429.52	552.229	5401.08	0.102244	601.16	3285.36	593.934	3258.44	0.182276	566.96	2460.96	559.967	2433.83	0.230076	83.6	696.24	75.7086	667.8	0.11337	440.8	1594.8	433.574	1567.88	0.276536	2058.08	3821.04	2051.09	3793.91	0.540626	55655.6	7861.68	55647.7	7833.24
10.64	15.12	11.4	15.12	6.84	-5.04	963.68	1990.8	956.454	1963.88	0.487023	76.76	2085.12	69.7673	2057.99	0.0339007	807.88	12220.6	799.989	12192.2	0.065615	576.84	3116.16	569.614	3089.24	0.184387	1170.4	12777.8	1163.41	12750.7	0.0912428	394.44	2393.28	386.549	2364.84	0.163457	4145.8	1092.96	4138.57	1066.04	3.8822	2541.44	2953.44	2534.45	2926.31	0.866089	3831.92	3989.52	3824.03	3961.08
15.2	-9.36	-9.88	-4.32	-10.64	24.48	1431.08	11057	1423.85	11030.1	0.129088	2250.36	42413	2243.37	42385.9	0.0529272	2537.64	12624.5	2529.75	12596.1	0.200836	329.84	4931.28	322.614	4904.36	0.0657811	1315.56	19568.9	1308.57	19541.8	0.0669626	677.16	4490.64	669.269	4462.2	0.149986	16109	19221.8	16101.8	19194.9	0.838858	5546.48	4974.48	5539.49	4947.35	1.11969	4438.4	5994	4430.51	5965.56
8.36	12.96	19.76	51.12	1.52	-0.72	175.56	4409.28	168.334	4382.36	0.0384117	449.92	16810.6	442.927	16783.5	0.0263907	604.2	13540.3	596.309	13511.9	0.0441322	4085	35041	4077.77	35014.1	0.116461	3441.28	30800.9	3434.29	30773.8	0.111598	428.64	9007.92	420.749	8979.48	0.0468567	10667.4	9894.96	10660.2	9868.04	1.08027	7410.76	1362.96	7403.77	1335.83	5.54244	1200.04	1547.28	1192.15	1518.84
20.52	29.52	2.28	7.2	0.76	47.52	4392.8	15204.2	4385.57	15177.3	0.288957	2005.64	12708.7	1998.65	12681.6	0.157602	1174.2	3860.64	1166.31	3832.2	0.304344	130.72	2635.92	123.494	2609	0.0473338	1431.84	12098.9	1424.85	12071.8	0.118031	158.84	5146.56	150.949	5118.12	0.029493	112.48	358.56	105.254	331.637	0.317377	2767.16	1451.52	2760.17	1424.39	1.93779	3450.4	459.36	3442.51	430.92
11.4	21.6	-25.08	-11.52	19.76	25.2	756.2	4322.88	748.974	4295.96	0.174344	720.48	15734.9	713.487	15707.8	0.0454226	5129.24	9681.12	5121.35	9652.68	0.530562	1175.72	9664.56	1168.49	9637.64	0.121243	1480.48	12231.4	1473.49	12204.3	0.120735	161.88	2959.2	153.989	2930.76	0.0525422	10078.4	19191.6	10071.2	19164.7	0.525507	10563.2	8986.32	10556.2	8959.19	1.17825	3447.36	4525.92	3439.47	4497.48
25.08	13.68	-15.96	41.04	41.04	35.28	194.56	646.56	187.334	619.637	0.302328	2792.24	34635.6	2785.25	34608.5	0.0804788	1838.44	10211	1830.55	10182.6	0.179773	421.8	5276.16	414.574	5249.24	0.0789779	599.64	7273.44	592.647	7246.31	0.0817861	1859.72	6628.32	1851.83	6599.88	0.280585	67.64	20005.9	60.4138	19979	0.00302387	13995.4	11401.2	13988.4	11374.1	1.22985	3673.08	6970.32	3665.19	6941.88
28.88	33.84	9.88	15.84	-3.04	22.32	945.44	15047.3	938.214	15020.4	0.0624627	7751.24	15163.2	7744.25	15136.1	0.511642	3923.12	10859.8	3915.23	10831.4	0.361472	1731.28	5555.52	1724.05	5528.6	0.311843	1179.52	5213.52	1172.53	5186.39	0.226078	7353	10972.8	7345.11	10944.4	0.671132	13629.1	4106.88	13621.9	4079.96	3.33873	14745.5	13563.4	14738.5	13536.3	1.08882	5846.68	5075.28	5838.79	5046.84
1.52	-5.76	22.04	39.6	4.56	24.48	209	6189.12	201.774	6162.2	0.0327438	650.56	2676.24	643.567	2649.11	0.242937	2368.92	6454.8	2361.03	6426.36	0.367397	727.32	10927.4	720.094	10900.5	0.0660608	3176.8	8642.88	3169.81	8615.75	0.367908	81.32	1612.08	73.4286	1583.64	0.046367	4347.96	5405.76	4340.73	5378.84	0.807002	21308.9	7207.92	21301.9	7180.79	2.96651	1604.36	2977.2	1596.47	2948.76
0.76	-20.16	11.4	23.76	35.72	20.88	1013.08	4325.04	1005.85	4298.12	0.234022	1681.88	3923.28	1674.89	3896.15	0.429882	2166	3632.4	2158.11	3603.96	0.598816	1075.4	10851.1	1068.17	10824.2	0.0986841	503.88	10975	496.887	10947.9	0.0453867	684.76	2832.48	676.869	2804.04	0.24139	11737.4	1635.12	11730.2	1608.2	7.29399	9664.92	4707.36	9657.93	4680.23	2.06356	15363.4	3126.24	15355.5	3097.8
-19	-4.32	10.64	39.6	3.8	4.32	330.6	3977.28	323.374	3950.36	0.0818594	522.88	4790.16	515.887	4763.03	0.108311	3066.6	4132.8	3058.71	4104.36	0.745234	598.12	6155.28	590.894	6128.36	0.0964196	752.4	2942.64	745.407	2915.51	0.255669	482.6	2646.72	474.709	2618.28	0.181305	8611.56	2869.92	8604.33	2843	3.0265	1624.88	1239.12	1617.89	1211.99	1.3349	24950	16426.8	24942.1	16398.4
16.72	16.56	5.32	-9.36	6.84	61.92	141.36	4871.52	134.134	4844.6	0.0276873	2455.56	2586.24	2448.57	2559.11	0.956803	351.88	4247.28	343.989	4218.84	0.0815363	511.48	13494.2	504.254	13467.3	0.0374429	323	1494	316.007	1466.87	0.215429	1165.84	13108.3	1157.95	13079.9	0.0885291	4792.56	3383.28	4785.33	3356.36	1.42575	13420.1	13034.9	13413.1	13007.8	1.03116	3379.72	469.44	3371.83	441
12.92	12.24	4.56	55.44	23.56	2.88	3302.96	8928.72	3295.73	8901.8	0.370232	91.96	2248.56	84.9673	2221.43	0.0382489	991.8	7606.8	983.909	7578.36	0.129831	285	1117.44	277.774	1090.52	0.254718	286.52	3445.92	279.527	3418.79	0.081762	4680.08	7466.4	4672.19	7437.96	0.628155	47007.5	19489	47000.3	19462.1	2.41497	48915.9	17701.2	48908.9	17674.1	2.76727	1092.12	8982.72	1084.23	8954.28
8.36	5.76	-3.04	5.04	12.92	20.88	1360.4	6338.88	1353.17	6311.96	0.214383	1091.36	4021.2	1084.37	3994.07	0.271494	1336.84	12895.2	1328.95	12866.8	0.103285	446.88	4697.28	439.654	4670.36	0.0941371	114	2057.04	107.007	2029.91	0.0527152	475.76	7542.72	467.869	7514.28	0.0622639	9181.56	7562.88	9174.33	7535.96	1.21741	1711.52	428.4	1704.53	401.273	4.2478	2660	680.4	2652.11	651.96
7.6	2.16	5.32	45.36	-11.4	2.16	354.16	3057.12	346.934	3030.2	0.114492	10578.4	12728.9	10571.4	12701.8	0.832278	2274.68	2658.24	2266.79	2629.8	0.861962	2150.8	7822.08	2143.57	7795.16	0.274988	142.12	925.92	135.127	898.793	0.150343	583.68	16203.6	575.789	16175.2	0.0355971	696.16	2052	688.934	2025.08	0.340201	2599.96	11538	2592.97	11510.9	0.225262	3377.44	5474.88	3369.55	5446.44
-17.48	-2.16	15.96	19.44	13.68	29.52	171.76	2165.76	164.534	2138.84	0.0769268	781.28	12102.5	774.287	12075.4	0.0641212	921.88	31185.4	913.989	31157	0.029335	1287.44	11998.8	1280.21	11971.9	0.106935	446.88	12163.7	439.887	12136.6	0.0362448	643.72	8560.8	635.829	8532.36	0.0745197	2759.56	4536	2752.33	4509.08	0.610398	12181.3	5130	12174.3	5102.87	2.38578	10628.6	5967.36	10620.7	5938.92
3.04	26.64	11.4	61.2	28.88	1.44	325.28	6517.44	318.054	6490.52	0.0490028	7562.76	21157.9	7555.77	21130.8	0.357572	2774.76	11751.1	2766.87	11722.7	0.236027	106.4	1261.44	99.1738	1234.52	0.0803341	921.88	8951.76	914.887	8924.63	0.102513	927.96	9069.84	920.069	9041.4	0.101762	1110.36	15389.3	1103.13	15362.4	0.0718075	117.8	3116.88	110.807	3089.75	0.0358629	1929.64	915.12	1921.75	886.68
6.84	-1.44	3.04	24.48	-17.48	-2.16	107.16	2163.6	99.9338	2136.68	0.0467707	136.04	2204.64	129.047	2177.51	0.0592636	326.8	2461.68	318.909	2433.24	0.131063	3037.72	7215.12	3030.49	7188.2	0.421593	13457.3	18103	13450.3	18075.9	0.744103	1080.72	5659.2	1072.83	5630.76	0.19053	19175.6	2865.6	19168.4	2838.68	6.75257	3167.68	6466.32	3160.69	6439.19	0.490851	20699.4	11783.5	20691.5	11755.1
16.72	51.84	-18.24	0	12.92	10.8	1317.84	15349	1310.61	15322.1	0.0855376	569.24	6222.24	562.247	6195.11	0.0907566	1599.8	27401	1591.91	27372.6	0.0581571	446.88	9383.76	439.654	9356.84	0.0469874	2045.92	3705.84	2038.93	3678.71	0.55425	222.68	4947.12	214.789	4918.68	0.0436679	11978.4	8089.2	11971.2	8062.28	1.48484	6896.24	6642.72	6889.25	6615.59	1.04137	12042.2	13404.2	12034.3	13375.8
13.68	61.92	-11.4	69.12	18.24	24.48	148.96	1985.76	141.734	1958.84	0.0723561	756.2	3340.8	749.207	3313.67	0.226096	1013.84	2317.68	1005.95	2289.24	0.439425	1386.24	2155.68	1379.01	2128.76	0.647802	3616.84	11278.8	3609.85	11251.7	0.320828	144.4	5085.36	136.509	5056.92	0.0269944	553.28	1856.16	546.054	1829.24	0.298515	9420.2	5950.08	9413.21	5922.95	1.58928	37602.5	16061.8	37594.6	16033.4
7.6	9.36	12.16	10.8	19	38.16	447.64	2997.36	440.414	2970.44	0.148266	1344.44	5845.68	1337.45	5818.55	0.229859	319.96	3049.2	312.069	3020.76	0.103308	1425.76	5640.48	1418.53	5613.56	0.252698	266.76	5102.64	259.767	5075.51	0.0511805	1433.36	15091.9	1425.47	15063.5	0.0946309	24989.6	5903.28	24982.4	5876.36	4.25134	1133.92	210.24	1126.93	183.113	6.15428	1093.64	1635.84	1085.75	1607.4
-12.92	12.24	20.52	35.28	-3.04	28.08	2948.04	8382.96	2940.81	8356.04	0.351939	612.56	4654.8	605.567	4627.67	0.130858	224.96	4010.4	217.069	3981.96	0.054513	889.2	14032.8	881.974	14005.9	0.0629717	529.72	10677.6	522.727	10650.5	0.0490802	1054.12	9318.24	1046.23	9289.8	0.112621	117.8	4250.88	110.574	4223.96	0.0261778	19927.2	7741.44	19920.2	7714.31	2.58224	309.32	2916.72	301.429	2888.28
-15.96	15.12	23.56	25.2	19.76	73.44	234.08	6899.76	226.854	6872.84	0.0330073	1026.76	18926.6	1019.77	18899.5	0.0539574	84.36	896.4	76.4686	867.96	0.0881015	107.92	1658.88	100.694	1631.96	0.0617013	220.4	3092.4	213.407	3065.27	0.069621	177.08	7856.64	169.189	7828.2	0.0216127	13220.2	4560.48	13213	4533.56	2.91448	18039.4	4662	18032.4	4634.87	3.89059	8353.92	5174.64	8346.03	5146.2
-6.84	12.96	-0.76	22.32	8.36	63.36	107.92	4199.04	100.694	4172.12	0.0241349	4987.88	40581.4	4980.89	40554.3	0.12282	4239.28	6330.96	4231.39	6302.52	0.67138	180.12	2776.32	172.894	2749.4	0.0628843	332.88	2640.24	325.887	2613.11	0.124712	997.88	6120	989.989	6091.56	0.162518	78243.5	16880.4	78236.3	16853.5	4.64214	27820.6	13489.2	27813.6	13462.1	2.06607	1105.04	10706.4	1097.15	10678
20.52	15.84	3.8	7.92	20.52	13.68	519.84	6467.04	512.614	6440.12	0.079597	197.6	5337.36	190.607	5310.23	0.0358943	2919.92	9342.72	2912.03	9314.28	0.312641	405.08	3435.12	397.854	3408.2	0.116734	773.68	10775.5	766.687	10748.4	0.0713305	182.4	9573.12	174.509	9544.68	0.0182833	1323.16	4628.16	1315.93	4601.24	0.285996	2603	1297.44	2596.01	1270.31	2.0436	8031.68	8594.64	8023.79	8566.2
-3.04	22.32	32.68	56.16	4.56	28.08	1003.2	5901.84	995.974	5874.92	0.16953	536.56	9632.16	529.567	9605.03	0.0551344	333.64	12453.1	325.749	12424.7	0.0262179	1231.2	9159.12	1223.97	9132.2	0.134028	1338.36	9519.12	1331.37	9491.99	0.140262	88.16	1175.76	80.2686	1147.32	0.0699618	53250.9	19270.8	53243.7	19243.9	2.76679	2732.2	653.76	2725.21	626.633	4.34897	847.4	5492.88	839.509	5464.44
-15.2	0	-26.6	54	-9.88	12.96	347.32	7482.96	340.094	7456.04	0.0456132	214.32	11256.5	207.327	11229.4	0.0184629	425.6	7492.32	417.709	7463.88	0.055964	1483.52	9616.32	1476.29	9589.4	0.153951	188.48	2381.04	181.487	2353.91	0.0771003	3763.52	5629.68	3755.63	5601.24	0.670499	30400	30257.3	30392.8	30230.4	1.00537	10108	4109.04	10101	4081.91	2.47458	31394.8	14293.4	31386.9	14265
13.68	20.88	-27.36	2.16	0	22.32	930.24	11695	923.014	11668.1	0.0791059	424.08	848.88	417.087	821.753	0.507558	260.68	4163.76	252.789	4135.32	0.0611291	148.96	1864.8	141.734	1837.88	0.0771182	243.2	3199.68	236.207	3172.55	0.0744534	633.84	6367.68	625.949	6339.24	0.0987419	8845.64	3612.24	8838.41	3585.32	2.46517	6925.88	3436.56	6918.89	3409.43	2.02934	6740.44	7864.56	6732.55	7836.12
12.16	12.24	-12.92	0	19.76	-4.32	393.68	11758.3	386.454	11731.4	0.0329419	525.16	11584.1	518.167	11557	0.0448359	512.24	17796.2	504.349	17767.8	0.0283856	3356.92	17215.9	3349.69	17189	0.194875	520.6	24629	513.607	24601.9	0.0208768	230.28	6984.72	222.389	6956.28	0.0319695	9362.44	16269.1	9355.21	16242.2	0.575983	29478.1	21400.6	29471.1	21373.5	1.37886	23655.8	8694	23647.9	8665.56
6.84	5.04	-18.24	60.48	26.6	36.72	2159.92	3695.76	2152.69	3668.84	0.586751	162.64	2667.6	155.647	2640.47	0.0589468	718.96	17070.5	711.069	17042.1	0.0417243	294.88	251.28	287.654	224.357	1.28213	1700.12	10030.3	1693.13	10003.2	0.169259	2168.28	9214.56	2160.39	9186.12	0.23518	5282	4563.36	5274.77	4536.44	1.16276	28797.9	14958.7	28790.9	14931.6	1.92819	22068.1	26892	22060.2	26863.6
32.68	127.44	41.8	18.72	3.8	41.04	2509.52	4320	2502.29	4293.08	0.582867	332.88	974.88	325.887	947.753	0.343853	118.56	1858.32	110.669	1829.88	0.0604786	1151.4	4152.24	1144.17	4125.32	0.277354	1491.12	8331.84	1484.13	8304.71	0.178709	314.64	6512.4	306.749	6483.96	0.0473088	20371	5150.16	20363.8	5123.24	3.97479	8718.72	4914	8711.73	4886.87	1.78268	13421.6	4878	13413.7	4849.56
39.52	30.96	14.44	44.64	18.24	32.4	1018.4	5749.92	1011.17	5723	0.176686	119.32	1520.64	112.327	1493.51	0.0752102	304.76	5573.52	296.869	5545.08	0.0535373	406.6	6665.76	399.374	6638.84	0.0601572	1341.4	9735.12	1334.41	9707.99	0.137455	1313.28	9240.48	1305.39	9212.04	0.141705	4271.96	9866.88	4264.73	9839.96	0.43341	21279.2	14829.1	21272.2	14802	1.43712	3629	1362.24	3621.11	1333.8
9.88	-17.28	25.08	33.12	-5.32	25.92	1580.8	7522.56	1573.57	7495.64	0.209932	10044.2	17249.8	10037.2	17222.7	0.58279	1419.68	11973.6	1411.79	11945.2	0.118189	2947.28	7029.36	2940.05	7002.44	0.419862	1333.8	2327.76	1326.81	2300.63	0.576714	383.8	3893.04	375.909	3864.6	0.0972697	10583.8	5337.36	10576.6	5310.44	1.99166	18503	8269.2	18496	8242.07	2.2441	33331.3	10185.8	33323.4	10157.4
28.12	38.16	-3.04	51.84	12.16	52.56	244.72	1085.76	237.494	1058.84	0.224297	1752.56	7562.16	1745.57	7535.03	0.23166	3929.96	22740.5	3922.07	22712.1	0.172687	1713.8	9520.56	1706.57	9493.64	0.17976	790.4	3654	783.407	3626.87	0.216001	2567.28	11119.7	2559.39	11091.3	0.230757	36783.2	14229.4	36776	14202.5	2.58941	1288.96	861.84	1281.97	834.713	1.53582	9633.76	2726.64	9625.87	2698.2
-8.36	2.16	12.16	39.6	-6.08	36	699.96	4757.04	692.734	4730.12	0.146452	2419.84	12849.1	2412.85	12822	0.188181	623.96	6994.8	616.069	6966.36	0.0884348	2227.56	15205	2220.33	15178.1	0.146286	124.64	1625.76	117.647	1598.63	0.0735925	334.4	2311.92	326.509	2283.48	0.142987	5237.16	5870.16	5229.93	5843.24	0.895041	7709.44	5193.36	7702.45	5166.23	1.49092	29029.7	16389.4	29021.8	16361
12.92	14.4	19	36.72	-4.56	21.6	3448.88	11320.6	3441.65	11293.7	0.304742	1168.88	4294.8	1161.89	4267.67	0.272253	1928.88	19145.5	1920.99	19117.1	0.100486	1824	3834.72	1816.77	3807.8	0.477119	900.6	5680.08	893.607	5652.95	0.158078	1472.12	5279.04	1464.23	5250.6	0.278869	3381.24	7634.16	3374.01	7607.24	0.443527	8707.32	15138	8700.33	15110.9	0.575766	32766.6	11669	32758.7	11640.6
-9.12	36	32.68	27.36	-25.84	-18	8082.6	48845.5	8075.37	48818.6	0.165416	751.64	10126.8	744.647	10099.7	0.0737298	380.76	4741.2	372.869	4712.76	0.0791189	500.08	1964.88	492.854	1937.96	0.254316	928.72	22951.4	921.727	22924.3	0.0402075	1898.48	11952.7	1890.59	11924.3	0.15855	22214	11209.7	22206.8	11182.8	1.9858	1845.28	4456.08	1838.29	4428.95	0.415061	2561.96	6788.88	2554.07	6760.44
22.8	33.12	-0.76	15.12	5.32	68.4	219.64	5229.36	212.414	5202.44	0.0408297	742.52	4643.28	735.527	4616.15	0.159338	545.68	4529.52	537.789	4501.08	0.11948	1326.96	9958.32	1319.73	9931.4	0.132885	580.64	4427.28	573.647	4400.15	0.13037	4953.68	28093.7	4945.79	28065.3	0.176225	27483.9	16495.2	27476.7	16468.3	1.66846	4815.36	2880	4808.37	2852.87	1.68545	16147	7071.84	16139.1	7043.4
7.6	7.2	2.28	107.28	38	70.56	8170	15537.6	8162.77	15510.7	0.526268	391.4	11839	384.407	11811.9	0.0325441	2270.88	16515.4	2262.99	16487	0.137259	796.48	7140.96	789.254	7114.04	0.110943	21415.3	27415.4	21408.3	27388.3	0.78166	1055.64	7707.6	1047.75	7679.16	0.136441	13624.5	6380.64	13617.3	6353.72	2.1432	19089.7	7873.2	19082.7	7846.07	2.43213	66.88	456.48	58.9886	428.04
6.84	27.36	10.64	23.76	-12.92	38.16	73.72	3525.12	66.4938	3498.2	0.019008	852.72	7254	845.727	7226.87	0.117025	3944.4	5197.68	3936.51	5169.24	0.761526	2126.48	8343.36	2119.25	8316.44	0.254827	512.24	3060	505.247	3032.87	0.16659	3326.52	9676.8	3318.63	9648.36	0.343958	3059	4612.32	3051.77	4585.4	0.665542	5044.12	2020.32	5037.13	1993.19	2.52717	36496	7842.96	36488.1	7814.52
-16.72	85.68	13.68	13.68	9.12	43.2	3755.16	15104.9	3747.93	15078	0.24857	98.8	1860.48	91.8073	1833.35	0.0500762	460.56	12149.3	452.669	12120.9	0.0373462	440.04	4417.2	432.814	4390.28	0.0985846	133	2646	126.007	2618.87	0.0481151	399	6141.6	391.109	6113.16	0.0639781	31916.2	16202.2	31909	16175.3	1.9727	3783.28	3103.2	3776.29	3076.07	1.22763	3644.96	735.12	3637.07	706.68
-6.08	12.96	23.56	21.6	-9.88	25.2	2003.36	8349.84	1996.13	8322.92	0.239836	218.88	6110.64	211.887	6083.51	0.0348298	362.52	1591.92	354.629	1563.48	0.22682	2176.64	17597.5	2169.41	17570.6	0.123469	486.4	10808.6	479.407	10781.5	0.0444658	313.12	4587.12	305.229	4558.68	0.0669555	6004.76	2669.04	5997.53	2642.12	2.26997	22732.4	14307.8	22725.4	14280.7	1.59134	99.56	4971.6	91.6686	4943.16
-31.16	37.44	6.08	49.68	19	108.72	2600.72	8534.88	2593.49	8507.96	0.304832	161.12	1609.2	154.127	1582.07	0.0974211	558.6	3996.72	550.709	3968.28	0.138778	143.64	9126.72	136.414	9099.8	0.0149909	1272.24	2373.84	1265.25	2346.71	0.539157	7601.52	15443.3	7593.63	15414.9	0.492617	44865.8	16738.6	44858.6	16711.7	2.68427	17565.1	29607.8	17558.1	29580.7	0.593567	25107.4	17573.8	25099.5	17545.4
-5.32	22.32	3.8	21.6	21.28	22.32	1121	8367.84	1113.77	8340.92	0.133531	2422.88	14509.4	2415.89	14482.3	0.166817	4297.04	18954	4289.15	18925.6	0.226633	6684.96	21972.2	6677.73	21945.3	0.30429	1551.16	23454	1544.17	23426.9	0.0659144	340.48	2076.48	332.589	2048.04	0.162394	4691.48	2606.4	4684.25	2579.48	1.81597	7799.88	8941.68	7792.89	8914.55	0.874176	33490.9	20548.1	33483	20519.7
14.44	36	10.64	6.48	-11.4	-10.8	1103.52	7815.6	1096.29	7788.68	0.140755	6713.84	16739.3	6706.85	16712.2	0.401315	1615.76	21824.6	1607.87	21796.2	0.0737684	174.8	2363.04	167.574	2336.12	0.0717318	3261.16	11109.6	3254.17	11082.5	0.293632	1093.64	6431.76	1085.75	6403.32	0.16956	12526.3	13537.4	12519.1	13510.5	0.92662	10377	19012.3	10370	18985.2	0.546216	13920.2	9434.88	13912.3	9406.44
-6.08	20.88	-8.36	9.36	18.24	12.96	3530.96	15264	3523.73	15237.1	0.23126	383.8	18858.2	376.807	18831.1	0.0200099	498.56	2106	490.669	2077.56	0.236175	1178	13507.2	1170.77	13480.3	0.0868509	210.52	5127.84	203.527	5100.71	0.0399017	90.44	2331.36	82.5486	2302.92	0.0358452	8350.12	3026.88	8342.89	2999.96	2.781	15618	4890.96	15611	4863.83	3.20961	266.76	164.88	258.869	136.44
-26.6	9.36	14.44	30.24	22.04	-3.6	1641.6	9756.72	1634.37	9729.8	0.167976	1465.28	3515.76	1458.29	3488.63	0.418011	278.16	2952.72	270.269	2924.28	0.0924223	10097.4	18900.7	10090.2	18873.8	0.534613	182.4	9344.88	175.407	9317.75	0.0188251	1642.36	6342.48	1634.47	6314.04	0.258863	21410.7	8486.64	21403.5	8459.72	2.53005	16834	9215.28	16827	9188.15	1.83138	698.44	3101.04	690.549	3072.6
-22.8	27.36	-5.32	-3.6	22.8	8.64	2169.04	9562.32	2161.81	9535.4	0.226715	4514.4	18175.7	4507.41	18148.6	0.248362	3294.6	6346.08	3286.71	6317.64	0.520243	239.4	3995.28	232.174	3968.36	0.0585063	425.6	5209.92	418.607	5182.79	0.0807687	130.72	6106.32	122.829	6077.88	0.0202091	8854	11343.6	8846.77	11316.7	0.781747	694.64	1967.04	687.647	1939.91	0.354473	2821.12	9144.72	2813.23	9116.28
7.6	39.6	19	-10.08	-3.8	33.84	1083	2936.88	1075.77	2909.96	0.369687	228	5069.52	221.007	5042.39	0.0438299	302.48	4811.76	294.589	4783.32	0.0615866	465.88	6138	458.654	6111.08	0.0750529	572.28	5926.32	565.287	5899.19	0.0958245	699.96	11940.5	692.069	11912.1	0.0580981	15193.2	3111.84	15186	3084.92	4.92265	9464.28	1247.04	9457.29	1219.91	7.75243	16063.4	2553.12	16055.5	2524.68
15.2	15.12	8.36	3.6	23.56	16.56	256.12	6089.04	248.894	6062.12	0.0410572	994.08	6894	987.087	6866.87	0.143746	2705.6	9193.68	2697.71	9165.24	0.294341	1070.08	4613.76	1062.85	4586.84	0.231718	1000.92	6947.28	993.927	6920.15	0.143628	126.16	5934.96	118.269	5906.52	0.0200234	541.88	771.84	534.654	744.917	0.717736	35226.8	20073.6	35219.8	20046.5	1.75691	15611.2	8867.52	15603.3	8839.08
31.92	33.12	-9.88	65.52	-3.8	27.36	2681.28	17773.9	2674.05	17747	0.150677	3571.24	9825.12	3564.25	9797.99	0.363773	98.8	1696.32	90.9086	1667.88	0.0545055	1597.52	10220.4	1590.29	10193.5	0.156011	604.2	5789.52	597.207	5762.39	0.103639	822.32	6280.56	814.429	6252.12	0.130264	12134.2	7278.48	12127	7251.56	1.67233	7961.76	6877.44	7954.77	6850.31	1.16123	2938.16	4658.4	2930.27	4629.96
-30.4	-18.72	7.6	61.2	7.6	35.28	932.52	5054.4	925.294	5027.48	0.184047	650.56	7109.28	643.567	7082.15	0.0908717	719.72	4862.88	711.829	4834.44	0.147241	554.8	16539.8	547.574	16512.9	0.0331604	832.96	9004.32	825.967	8977.19	0.0920073	10468.2	53579.5	10460.3	53551.1	0.195333	39765.5	6275.52	39758.3	6248.6	6.36275	26540	10255	26533	10227.9	2.59419	10197.7	51130.8	10189.8	51102.4
0	88.56	3.04	2.88	3.04	20.16	2504.2	14452.6	2496.97	14425.7	0.173092	5114.04	6069.6	5107.05	6042.47	0.845192	346.56	12917.5	338.669	12889.1	0.0262757	3494.48	12003.8	3487.25	11976.9	0.291166	384.56	3422.88	377.567	3395.75	0.111188	3524.88	5467.68	3516.99	5439.24	0.646596	5463.64	3787.2	5456.41	3760.28	1.45107	6412.12	2654.64	6405.13	2627.51	2.43771	64076.4	22478.4	64068.5	22450
20.52	7.2	1.52	33.12	6.08	15.84	294.12	3219.84	286.894	3192.92	0.0898532	294.12	2167.2	287.127	2140.07	0.134167	970.52	2518.56	962.629	2490.12	0.386579	3644.2	14184.7	3636.97	14157.8	0.256889	828.4	2032.56	821.407	2005.43	0.409591	3161.6	5674.32	3153.71	5645.88	0.558586	12333.3	5204.88	12326.1	5177.96	2.38049	1513.92	693.36	1506.93	666.233	2.26186	6171.2	14037.8	6163.31	14009.4
-25.08	-8.64	8.36	26.64	-0.76	57.6	2345.36	10402.6	2338.13	10375.7	0.225348	2178.92	10291	2171.93	10263.9	0.211609	215.84	5436	207.949	5407.56	0.0384552	2338.52	7429.68	2331.29	7402.76	0.314922	1151.4	2479.68	1144.41	2452.55	0.466619	554.8	5657.76	546.909	5629.32	0.0971536	90.44	830.16	83.2138	803.237	0.103598	378.48	1784.16	371.487	1757.03	0.211429	4050.04	2293.2	4042.15	2264.76
15.2	25.2	-8.36	40.32	-3.04	11.52	2085.44	14492.2	2078.21	14465.3	0.143669	2395.52	12855.6	2388.53	12828.5	0.18619	469.68	6790.32	461.789	6761.88	0.0682929	3220.12	4433.76	3212.89	4406.84	0.72907	1700.88	4484.16	1693.89	4457.03	0.380048	1221.32	6063.12	1213.43	6034.68	0.201076	4685.4	7175.52	4678.17	7148.6	0.654418	4276.52	12362.4	4269.53	12335.3	0.346123	31474.6	10154.2	31466.7	10125.8
9.88	20.16	16.72	20.88	19.76	0	888.44	2514.96	881.214	2488.04	0.35418	878.56	2523.6	871.567	2496.47	0.349119	270.56	2115.36	262.669	2086.92	0.125864	1734.32	14541.8	1727.09	14514.9	0.118988	456	3088.08	449.007	3060.95	0.146689	584.44	6644.88	576.549	6616.44	0.0871388	17921.6	4778.64	17914.4	4751.72	3.77008	9066.8	7674.48	9059.81	7647.35	1.1847	3078.76	11718	3070.87	11689.6
5.32	7.2	13.68	12.24	19	42.48	1241.84	6528.96	1234.61	6502.04	0.189881	397.48	8225.28	390.487	8198.15	0.0476311	109.44	7498.8	101.549	7470.36	0.0135935	122.36	7406.64	115.134	7379.72	0.0156014	4708.2	13924.8	4701.21	13897.7	0.338273	107.16	5315.04	99.2686	5286.6	0.0187774	2115.84	3513.6	2108.61	3486.68	0.604763	23424.7	21283.2	23417.7	21256.1	1.10169	12636.5	6274.08	12628.6	6245.64
-4.56	-1.44	-6.08	-11.52	13.68	20.88	411.16	1725.12	403.934	1698.2	0.23786	144.4	5381.28	137.407	5354.15	0.0256637	424.84	3107.52	416.949	3079.08	0.135413	331.36	2640.96	324.134	2614.04	0.123997	971.28	4293.36	964.287	4266.23	0.226028	854.24	6451.2	846.349	6422.76	0.131773	2273.16	3852	2265.93	3825.08	0.592389	3075.72	4149.36	3068.73	4122.23	0.744433	4528.84	1617.84	4520.95	1589.4
35.72	45.36	10.64	36	25.08	53.28	221.16	3888	213.934	3861.08	0.0554078	1278.32	12427.2	1271.33	12400.1	0.102526	3113.72	6826.32	3105.83	6797.88	0.456882	224.2	4380.48	216.974	4353.56	0.0498383	644.48	8290.08	637.487	8262.95	0.0771501	11865.9	24019.2	11858	23990.8	0.494274	115.52	454.32	108.294	427.397	0.25338	17546.1	8096.4	17539.1	8069.27	2.17357	342.76	788.4	334.869	759.96
5.32	50.4	3.04	63.36	-3.8	3.6	5218.92	5898.24	5211.69	5871.32	0.887653	232.56	3792.24	225.567	3765.11	0.0599099	1441.72	6593.76	1433.83	6565.32	0.218394	1877.96	7397.28	1870.73	7370.36	0.253819	2897.12	11810.9	2890.13	11783.8	0.245263	1785.24	10733.8	1777.35	10705.4	0.166024	3435.96	4714.56	3428.73	4687.64	0.731442	206.72	1681.92	199.727	1654.79	0.120696	4238.52	10450.8	4230.63	10422.4
19	0.72	15.2	47.52	19	42.48	1986.64	3714.48	1979.41	3687.56	0.536782	2318	4201.92	2311.01	4174.79	0.553562	13495.3	16192.1	13487.4	16163.7	0.834428	148.96	1401.84	141.734	1374.92	0.103085	475.76	12884.4	468.767	12857.3	0.0364593	563.16	5339.52	555.269	5311.08	0.104549	20314.8	4533.12	20307.6	4506.2	4.50659	2688.12	882.72	2681.13	855.593	3.13365	3587.2	2473.92	3579.31	2445.48
22.8	6.48	16.72	13.68	17.48	43.92	313.12	3435.84	305.894	3408.92	0.0897334	209.76	2665.44	202.767	2638.31	0.0768549	2448.72	8055.36	2440.83	8026.92	0.30408	549.48	9311.04	542.254	9284.12	0.0584066	281.96	1962.72	274.967	1935.59	0.142058	437	5271.12	429.109	5242.68	0.0818491	24471.2	8821.44	24464	8794.52	2.78173	46032.4	27499	46025.4	27471.9	1.67536	36328	25203.6	36320.1	25175.2
7.6	27.36	-4.56	80.64	6.84	9.36	1651.48	9382.32	1644.25	9355.4	0.175755	188.48	2884.32	181.487	2857.19	0.0635195	1917.48	40103.3	1909.59	40074.9	0.0476505	204.44	3501.36	197.214	3474.44	0.0567614	155.8	3035.52	148.807	3008.39	0.0494641	143.64	4133.52	135.749	4105.08	0.0330684	7214.68	5612.4	7207.45	5585.48	1.29039	7013.28	7560	7006.29	7532.87	0.930095	8563.68	8531.28	8555.79	8502.84
26.6	5.76	2.28	19.44	9.88	-0.72	794.2	2931.84	786.974	2904.92	0.270911	92.72	2671.92	85.7273	2644.79	0.0324136	4595.72	13837	4587.83	13808.6	0.332245	2432	20798.6	2424.77	20771.7	0.116735	913.52	8935.2	906.527	8908.07	0.101765	1560.28	12127.7	1552.39	12099.3	0.128304	3686	3505.68	3678.77	3478.76	1.0575	18089.5	15000.5	18082.5	14973.4	1.20764	19126.2	4780.8	19118.3	4752.36
9.12	28.8	-18.24	-1.44	-3.8	19.44	2178.16	4042.8	2170.93	4015.88	0.540588	642.96	4360.32	635.967	4333.19	0.146766	68.4	7560	60.5086	7531.56	0.008034	140.6	5397.84	133.374	5370.92	0.0248326	1511.64	16321.7	1504.65	16294.6	0.0923404	272.84	3456.72	264.949	3428.28	0.0772832	88.16	938.88	80.9338	911.957	0.0887474	1510.88	283.68	1503.89	256.553	5.8619	456	4266.72	448.109	4238.28
26.6	30.24	-3.04	33.84	23.56	25.2	1092.88	3854.16	1085.65	3827.24	0.283665	147.44	2207.52	140.447	2180.39	0.0644138	644.48	5240.88	636.589	5212.44	0.122129	3119.8	14975.3	3112.57	14948.4	0.208222	243.96	3780	236.967	3752.87	0.0631429	1976.76	10858.3	1968.87	10829.9	0.1818	4065.24	1605.6	4058.01	1578.68	2.57052	26496.6	11317	26489.6	11289.9	2.34632	9468.84	6441.84	9460.95	6413.4
1.52	57.6	19	18.72	22.04	31.68	810.92	5605.2	803.694	5578.28	0.144076	3749.08	17127.4	3742.09	17100.3	0.218832	516.04	13390.6	508.149	13362.2	0.0380289	2869.76	17461.4	2862.53	17434.5	0.164188	964.44	8039.52	957.447	8012.39	0.119496	392.92	1514.16	385.029	1485.72	0.259153	6811.12	4919.76	6803.89	4892.84	1.39058	4873.12	4605.84	4866.13	4578.71	1.06277	1971.44	2321.28	1963.55	2292.84
-39.52	5.76	28.12	46.08	4.56	36	77.52	13439.5	70.2938	13412.6	0.00524089	88.16	509.76	81.1673	482.633	0.168176	251.56	2286	243.669	2257.56	0.107934	936.32	12319.9	929.094	12293	0.0755792	832.96	2358.72	825.967	2331.59	0.35425	4778.88	7094.88	4770.99	7066.44	0.675162	7230.64	3902.4	7223.41	3875.48	1.86388	7251.92	6063.84	7244.93	6036.71	1.20014	11406.1	63421.9	11398.2	63393.5
-34.2	-5.76	26.6	38.88	12.16	26.64	7187.32	5841.36	7180.09	5814.44	1.23487	791.16	8352	784.167	8324.87	0.0941957	8850.96	8704.08	8843.07	8675.64	1.0193	684	3663.36	676.774	3636.44	0.186109	70.68	3646.8	63.6873	3619.67	0.0175948	1618.8	16886.2	1610.91	16857.8	0.0955589	9804.76	6986.88	9797.53	6959.96	1.4077	5675.68	6478.56	5668.69	6451.43	0.878671	8069.68	1771.2	8061.79	1742.76
13.68	21.6	-5.32	7.92	-5.32	28.8	237.12	5826.24	229.894	5799.32	0.0396415	742.52	5215.68	735.527	5188.55	0.14176	594.32	12769.2	586.429	12740.8	0.0460278	879.32	8497.44	872.094	8470.52	0.102956	282.72	18383	275.727	18355.9	0.0150212	104.88	4456.08	96.9886	4427.64	0.0219053	44895.5	10006.6	44888.3	9979.68	4.49797	5333.68	12901.7	5326.69	12874.6	0.413737	1475.16	756	1467.27	727.56
8.36	102.96	8.36	5.04	20.52	30.96	1918.24	4375.44	1911.01	4348.52	0.439463	182.4	7252.56	175.407	7225.43	0.0242764	450.68	2572.56	442.789	2544.12	0.174044	74.48	5811.84	67.2538	5784.92	0.0116257	72.2	1518.48	65.2073	1491.35	0.0437236	1783.72	16400.2	1775.83	16371.8	0.108469	5912.8	5501.52	5905.57	5474.6	1.07872	2224.52	4869.36	2217.53	4842.23	0.457956	8950.52	5838.48	8942.63	5810.04
21.28	66.96	24.32	25.2	30.4	11.52	2335.48	15333.8	2328.25	15306.9	0.152105	677.16	6107.04	670.167	6079.91	0.110226	1317.84	14302.8	1309.95	14274.4	0.0917693	661.2	8899.92	653.974	8873	0.0737038	422.56	6041.52	415.567	6014.39	0.0690955	1633.24	5849.28	1625.35	5820.84	0.279229	13332.7	4061.52	13325.5	4034.6	3.3028	666.52	6012.72	659.527	5985.59	0.110186	40028.4	19857.6	40020.5	19829.2
-18.24	24.48	13.68	-6.48	28.12	41.04	641.44	5816.16	634.214	5789.24	0.10955	309.32	5338.08	302.327	5310.95	0.0569253	191.52	4685.04	183.629	4656.6	0.039434	5018.28	29868.5	5011.05	29841.6	0.167922	1035.12	13393.4	1028.13	13366.3	0.0769195	937.08	4093.92	929.189	4065.48	0.228556	146.68	1261.44	139.454	1234.52	0.112962	19759.2	4610.88	19752.2	4583.75	4.30918	4522.76	5736.96	4514.87	5708.52
-14.44	3.6	25.84	58.32	13.68	18	1411.32	4829.04	1404.09	4802.12	0.292391	113.24	3883.68	106.247	3856.55	0.0275498	158.08	13747.7	150.189	13719.3	0.0109473	111.72	7735.68	104.494	7708.76	0.0135552	1019.92	6148.8	1012.93	6121.67	0.165466	1643.12	28876.3	1635.23	28847.9	0.0566846	18916.4	6511.68	18909.2	6484.76	2.91594	14746.3	19371.6	14739.3	19344.5	0.761939	3426.84	1246.32	3418.95	1217.88
9.88	41.04	-11.4	19.44	4.56	15.12	4081.2	10769.8	4073.97	10742.9	0.379226	3317.4	10471	3310.41	10443.9	0.316971	1953.2	6880.32	1945.31	6851.88	0.283909	1187.12	16035.8	1179.89	16008.9	0.0737025	634.6	2563.2	627.607	2536.07	0.247472	532.76	4746.96	524.869	4718.52	0.111236	9666.44	3988.8	9659.21	3961.88	2.43804	6688.76	4561.92	6681.77	4534.79	1.47344	55713.3	20486.9	55705.4	20458.5
-3.04	-5.76	-6.84	78.48	-6.08	-1.44	92.72	1918.08	85.4938	1891.16	0.0452071	1444.76	9111.6	1437.77	9084.47	0.158266	89.68	1245.6	81.7886	1217.16	0.0671962	868.68	8051.04	861.454	8024.12	0.107358	371.64	11821.7	364.647	11794.6	0.0309165	8026.36	29396.9	8018.47	29368.5	0.27303	725.04	537.12	717.814	510.197	1.40693	26115.9	11944.1	26108.9	11917	2.1909	2797.56	2998.08	2789.67	2969.64
22.04	30.96	15.2	51.12	-3.04	6.48	714.4	17669.5	707.174	17642.6	0.0400834	1482	4730.4	1475.01	4703.27	0.313613	68.4	6719.76	60.5086	6691.32	0.00904285	568.48	6561.36	561.254	6534.44	0.0858917	462.08	5022	455.087	4994.87	0.0911109	968.24	8046.72	960.349	8018.28	0.11977	12358.4	6660	12351.2	6633.08	1.86206	17940.6	26029.4	17933.6	26002.3	0.689694	332.88	1541.52	324.989	1513.08
14.44	64.8	24.32	5.76	3.8	40.32	4729.48	9111.6	4722.25	9084.68	0.519804	719.72	5551.2	712.727	5524.07	0.129022	2302.04	4039.2	2294.15	4010.76	0.571998	1063.24	7339.68	1056.01	7312.76	0.144407	1859.72	8832.96	1852.73	8805.83	0.210398	1886.32	4058.64	1878.43	4030.2	0.466088	13526.5	12577.7	13519.3	12550.8	1.07717	8045.36	4385.52	8038.37	4358.39	1.84434	361.76	1298.16	353.869	1269.72
17.48	65.52	13.68	35.28	15.2	34.56	1257.8	5972.4	1250.57	5945.48	0.21034	564.68	7630.56	557.687	7603.43	0.0733468	2591.6	1940.4	2583.71	1911.96	1.35134	813.96	4062.96	806.734	4036.04	0.199883	159.6	8421.12	152.607	8393.99	0.0181805	250.04	1012.32	242.149	983.88	0.246116	17169.9	16824.2	17162.7	16797.3	1.02175	1173.44	1230.48	1166.45	1203.35	0.969331	20385.5	39865	20377.6	39836.6
12.16	20.16	19.76	23.04	3.04	5.76	165.68	13812.5	158.454	13785.6	0.0114942	3423.04	7963.2	3416.05	7936.07	0.430446	161.12	2792.88	153.229	2764.44	0.0554284	1406.76	5634	1399.53	5607.08	0.249601	1493.4	6736.32	1486.41	6709.19	0.221548	152	11124	144.109	11095.6	0.012988	5579.16	3539.52	5571.93	3512.6	1.58627	15963	17495.3	15956	17468.2	0.913433	13259.7	3511.44	13251.8	3483
25.84	90.72	12.16	25.2	14.44	5.76	400.52	9952.56	393.294	9925.64	0.039624	117.04	3297.6	110.047	3270.47	0.0336488	2935.12	5515.92	2927.23	5487.48	0.533438	237.88	9130.32	230.654	9103.4	0.0253371	145.16	2373.84	138.167	2346.71	0.058877	599.64	18521.3	591.749	18492.9	0.0319988	2002.6	1382.4	1995.37	1355.48	1.47208	14911.2	3929.04	14904.2	3901.91	3.81972	532.76	478.08	524.869	449.64
29.64	7.2	22.04	41.04	19.76	30.96	288.8	1561.68	281.574	1534.76	0.183465	165.68	4084.56	158.687	4057.43	0.0391103	302.48	1118.16	294.589	1089.72	0.270334	164.92	2026.8	157.694	1999.88	0.0788517	997.12	5594.4	990.127	5567.27	0.177848	2802.88	15901.2	2794.99	15872.8	0.176087	3673.84	3511.44	3666.61	3484.52	1.05226	3264.2	1590.48	3257.21	1563.35	2.08348	6033.64	7526.88	6025.75	7498.44
4.56	20.88	18.24	66.24	6.84	32.4	120.84	4767.12	113.614	4740.2	0.0239682	473.48	4038.48	466.487	4011.35	0.116292	692.36	5876.64	684.469	5848.2	0.117039	288.8	3132	281.574	3105.08	0.0906817	1136.2	19240.6	1129.21	19213.5	0.0587716	1045	3636.72	1037.11	3608.28	0.287425	3917.04	15652.8	3909.81	15625.9	0.250214	2302.04	1446.48	2295.05	1419.35	1.61697	5342.04	2912.4	5334.15	2883.96
7.6	22.32	25.84	38.88	4.56	46.08	389.88	6384.96	382.654	6358.04	0.0601843	1947.12	12191	1940.13	12163.9	0.159499	877.8	20651	869.909	20622.6	0.0421824	525.16	14400.7	517.934	14373.8	0.0360332	1250.96	5823.36	1243.97	5796.23	0.214617	1051.08	10024.6	1043.19	9996.16	0.104359	59264.8	11936.2	59257.6	11909.3	4.97575	4620.8	6346.8	4613.81	6319.67	0.730071	12676.8	18961.2	12668.9	18932.8
35.72	30.24	-11.4	28.08	28.88	0.72	222.68	7672.32	215.454	7645.4	0.0281809	3833.44	13732.6	3826.45	13705.5	0.279191	460.56	4608.72	452.669	4580.28	0.0988299	571.52	3466.08	564.294	3439.16	0.164079	69.92	3670.56	62.9273	3643.43	0.0172714	2375	5273.28	2367.11	5244.84	0.451321	9800.96	37436.4	9793.73	37409.5	0.261798	2336.24	18467.3	2329.25	18440.2	0.126314	11324.8	13158.7	11316.9	13130.3
22.8	5.76	15.96	-9.36	-10.64	-23.76	642.96	2678.4	635.734	2651.48	0.239766	772.92	10796.4	765.927	10769.3	0.0711215	829.92	3823.92	822.029	3795.48	0.216581	1060.2	5603.04	1052.97	5576.12	0.188836	4220.28	11181.6	4213.29	11154.5	0.377722	18182.2	10350	18174.3	10321.6	1.76081	2093.8	14011.9	2086.57	13985	0.149201	11643.2	4235.04	11636.2	4207.91	2.76532	8926.96	6443.28	8919.07	6414.84
-6.84	24.48	-10.64	22.32	7.6	23.04	1282.88	20108.9	1275.65	20082	0.0635223	1975.24	6522.48	1968.25	6495.35	0.303024	283.48	2387.52	275.589	2359.08	0.11682	725.04	6372.72	717.814	6345.8	0.113116	852.72	10688.4	845.727	10661.3	0.0793271	595.84	8788.32	587.949	8759.88	0.0671183	14240.9	11249.3	14233.7	11222.4	1.26833	44567.2	4458.96	44560.2	4431.83	10.0546	5399.8	5720.4	5391.91	5691.96
-3.04	15.84	28.12	50.4	-2.28	41.76	1573.2	9421.92	1565.97	9395	0.166682	7392.52	8055.36	7385.53	8028.23	0.919944	1278.32	9534.24	1270.43	9505.8	0.133648	137.56	5999.04	130.334	5972.12	0.0218237	2093.8	5441.76	2086.81	5414.63	0.385401	5426.4	10721.5	5418.51	10693.1	0.506731	5647.56	14515.2	5640.33	14488.3	0.389303	673.36	25046.6	666.367	25019.5	0.0266339	8089.44	5454	8081.55	5425.56
-2.28	5.76	2.28	19.44	-0.76	36	2047.44	8867.52	2040.21	8840.6	0.230778	4157.2	21375.4	4150.21	21348.3	0.194405	305.52	2196	297.629	2167.56	0.13731	1808.8	6080.4	1801.57	6053.48	0.29761	457.52	4510.08	450.527	4482.95	0.100498	1328.48	5744.16	1320.59	5715.72	0.231045	3931.48	4219.92	3924.25	4193	0.935907	20361.2	9301.68	20354.2	9274.55	2.19463	3239.12	3454.56	3231.23	3426.12
-3.04	-0.72	-3.04	25.92	-20.52	2.88	489.44	11309	482.214	11282.1	0.0427416	179.36	9360.72	172.367	9333.59	0.0184674	244.72	1632.96	236.829	1604.52	0.147601	529.72	11705	522.494	11678.1	0.0447414	1178.76	7130.16	1171.77	7103.03	0.164967	2638.72	13364.6	2630.83	13336.2	0.19727	1507.84	1715.76	1500.61	1688.84	0.888549	9818.44	8611.92	9811.45	8584.79	1.14289	22261.2	3636.72	22253.3	3608.28
9.88	67.68	-15.96	-2.16	17.48	33.84	5079.84	15251.8	5072.61	15224.9	0.333179	475	6901.92	468.007	6874.79	0.0680758	1414.36	6097.68	1406.47	6069.24	0.231737	1152.16	5484.96	1144.93	5458.04	0.20977	1303.4	8694.72	1296.41	8667.59	0.149569	246.24	5734.08	238.349	5705.64	0.0417742	32808.4	13484.9	32801.2	13458	2.4373	26127.3	8334	26120.3	8306.87	3.14442	697.68	6913.44	689.789	6885
10.64	39.6	16.72	19.44	-6.84	19.44	1396.12	2366.64	1388.89	2339.72	0.593616	97.28	3225.6	90.2873	3198.47	0.0282283	3271.8	12483.4	3263.91	12455	0.262057	300.2	6650.64	292.974	6623.72	0.044231	589	3208.32	582.007	3181.19	0.182953	445.36	3559.68	437.469	3531.24	0.123885	34701.6	14898.2	34694.4	14871.3	2.33298	11992.8	7745.76	11985.8	7718.63	1.55284	8309.84	10487.5	8301.95	10459.1
6.08	36.72	28.12	32.4	0.76	24.48	142.88	4711.68	135.654	4684.76	0.0289564	937.84	7554.24	930.847	7527.11	0.123666	645.24	1785.6	637.349	1757.16	0.362715	761.52	16205	754.294	16178.1	0.0466244	441.56	884.16	434.567	857.033	0.50706	186.2	1158.48	178.309	1130.04	0.15779	341.24	2532.24	334.014	2505.32	0.133322	3176.04	3551.04	3169.05	3523.91	0.899298	2783.12	1130.4	2775.23	1101.96
19.76	50.4	36.48	20.88	-9.12	51.12	439.28	5081.04	432.054	5054.12	0.0854855	5788.92	10246.3	5781.93	10219.2	0.565792	912.76	9673.92	904.869	9645.48	0.0938127	680.2	2517.12	672.974	2490.2	0.270249	720.48	3584.16	713.487	3557.03	0.200585	1654.52	3525.84	1646.63	3497.4	0.470815	9790.32	11234.9	9783.09	11208	0.872869	35157.6	12770.6	35150.6	12743.5	2.75832	9696.84	12412.8	9688.95	12384.4
21.28	11.52	2.28	28.08	14.44	36.72	103.36	2583.36	96.1338	2556.44	0.0376046	110.2	2083.68	103.207	2056.55	0.0501846	101.84	4939.2	93.9486	4910.76	0.0191312	964.44	7413.12	957.214	7386.2	0.129595	1668.96	9413.28	1661.97	9386.15	0.177066	381.52	4929.84	373.629	4901.4	0.0762289	20539.8	9277.92	20532.6	9251	2.2195	5217.4	7282.8	5210.41	7255.67	0.718115	18507.5	7665.84	18499.6	7637.4
3.04	36	28.12	50.4	-8.36	-5.76	311.6	4083.12	304.374	4056.2	0.0750392	172.52	687.6	165.527	660.473	0.250619	1484.28	4930.56	1476.39	4902.12	0.301173	734.16	4110.48	726.934	4083.56	0.178015	988.76	10108.1	981.767	10081	0.0973882	898.32	8488.8	890.429	8460.36	0.105247	8584.96	3759.84	8577.73	3732.92	2.29786	24097.3	33708.2	24090.3	33681.1	0.715248	6070.12	6186.24	6062.23	6157.8
7.6	4.32	20.52	41.76	14.44	1.44	5684.8	15334.6	5677.57	15307.7	0.370897	289.56	12251.5	282.567	12224.4	0.0231151	312.36	11378.9	304.469	11350.5	0.0268243	816.24	10787	809.014	10760.1	0.0751866	671.84	10339.9	664.847	10312.8	0.0644683	307.8	2347.92	299.909	2319.48	0.1293	2636.44	6130.8	2629.21	6103.88	0.430745	4683.12	2831.76	4676.13	2804.63	1.66729	99.56	1167.84	91.6686	1139.4
40.28	54.72	6.84	23.04	-22.04	46.8	1140	11931.1	1132.77	11904.2	0.0951577	839.04	2791.44	832.047	2764.31	0.300996	249.28	4893.84	241.389	4865.4	0.0496133	2057.32	11438.6	2050.09	11411.7	0.179649	994.84	9468	987.847	9440.87	0.104635	1560.28	3217.68	1552.39	3189.24	0.486758	14381.5	14233	14374.3	14206.1	1.01184	9809.32	9640.08	9802.33	9612.95	1.0197	19556.3	12552.5	19548.4	12524.1
-1.52	70.56	4.56	48.96	-17.48	-3.6	261.44	4191.84	254.214	4164.92	0.0610369	117.04	3849.12	110.047	3821.99	0.0287932	1375.6	9056.16	1367.71	9027.72	0.151501	4388.24	8346.96	4381.01	8320.04	0.526562	718.2	2085.84	711.207	2058.71	0.345462	1690.24	3744.72	1682.35	3716.28	0.452697	19487.9	16395.8	19480.7	16368.9	1.1901	5552.56	4075.92	5545.57	4048.79	1.36968	2740.56	6726.24	2732.67	6697.8
25.84	55.44	10.64	43.2	13.68	42.48	6141.56	23897.5	6134.33	23870.6	0.256983	285.76	5243.76	278.767	5216.63	0.0534382	436.24	9730.8	428.349	9702.36	0.0441489	1092.12	3957.12	1084.89	3930.2	0.276041	1108.84	4232.88	1101.85	4205.75	0.261986	509.96	2444.4	502.069	2415.96	0.207813	3868.4	2789.28	3861.17	2762.36	1.39778	24342	13279	24335	13251.9	1.83634	299.44	3016.08	291.549	2987.64
20.52	2.88	0	15.84	9.88	31.68	448.4	5115.6	441.174	5088.68	0.0866972	204.44	3345.84	197.447	3318.71	0.0594952	2191.08	17241.1	2183.19	17212.7	0.126836	575.32	5623.92	568.094	5597	0.1015	136.04	928.08	129.047	900.953	0.143234	372.4	2339.28	364.509	2310.84	0.157739	186.2	1303.2	178.974	1276.28	0.140231	47156.5	23935.7	47149.5	23908.6	1.97208	46357.7	14223.6	46349.8	14195.2
2.28	44.64	-8.36	17.28	9.12	69.84	937.84	7034.4	930.614	7007.48	0.132803	1714.56	23527.4	1707.57	23500.3	0.0726616	1916.72	3479.04	1908.83	3450.6	0.553187	1035.12	11216.9	1027.89	11190	0.0918584	116.28	6377.04	109.287	6349.91	0.0172108	2751.2	20135.5	2743.31	20107.1	0.136435	5342.04	6747.12	5334.81	6720.2	0.793848	8705.04	3286.8	8698.05	3259.67	2.66838	3706.52	11507	3698.63	11478.6
-0.76	39.6	-14.44	6.48	30.4	23.76	1871.88	6587.28	1864.65	6560.36	0.284231	198.36	4523.76	191.367	4496.63	0.0425579	1640.08	6887.52	1632.19	6859.08	0.23796	304	423.36	296.774	396.437	0.748603	350.36	7303.68	343.367	7276.55	0.0471882	402.8	9869.76	394.909	9841.32	0.0401276	12916.2	4944.96	12909	4918.04	2.62482	3665.48	2430	3658.49	2402.87	1.52255	4699.08	4456.8	4691.19	4428.36
3.04	42.48	7.6	36.72	5.32	22.32	272.08	2335.68	264.854	2308.76	0.114717	971.28	9643.68	964.287	9616.55	0.100274	82.84	13373.3	74.9486	13344.9	0.00561629	1823.24	7827.12	1816.01	7800.2	0.232816	145.92	2083.68	138.927	2056.55	0.0675535	88.92	1496.88	81.0286	1468.44	0.05518	14869.4	6235.2	14862.2	6208.28	2.39393	19231	12268.1	19224	12241	1.57046	31307.4	17379.4	31299.5	17351
5.32	61.92	4.56	16.56	-12.16	38.16	2134.08	22520.2	2126.85	22493.3	0.0945551	317.68	2196.72	310.687	2169.59	0.143201	1420.44	12185.3	1412.55	12156.9	0.116194	240.92	1649.52	233.694	1622.6	0.144025	113.24	6621.84	106.247	6594.71	0.016111	368.6	3562.56	360.709	3534.12	0.102065	32812.2	12387.6	32805	12360.7	2.65398	6728.28	7582.32	6721.29	7555.19	0.889625	1939.52	3227.76	1931.63	3199.32
13.68	62.64	-0.76	66.96	6.84	-5.04	202.92	2123.28	195.694	2096.36	0.0933495	1120.24	5641.92	1113.25	5614.79	0.19827	149.72	2010.96	141.829	1982.52	0.0715395	1485.8	5725.44	1478.57	5698.52	0.259466	235.6	5976.72	228.607	5949.59	0.038424	3622.92	9278.64	3615.03	9250.2	0.390805	39807.3	16065.4	39800.1	16038.5	2.48154	10035.8	12335.8	10028.8	12308.7	0.814776	32566.8	20057.8	32558.9	20029.4
26.6	37.44	16.72	35.28	-10.64	-5.76	882.36	2257.2	875.134	2230.28	0.392388	220.4	8591.76	213.407	8564.63	0.0249173	67.64	3458.16	59.7486	3429.72	0.0174208	978.12	11293.9	970.894	11267	0.0861716	233.32	2217.6	226.327	2190.47	0.103324	465.12	1524.24	457.229	1495.8	0.305675	4852.6	4386.96	4845.37	4360.04	1.11131	41103.1	8107.2	41096.1	8080.07	5.08611	55449.6	64320.5	55441.7	64292.1
1.52	53.28	13.68	78.48	-10.64	61.2	316.16	2838.24	308.934	2811.32	0.109889	684.76	1668.96	677.767	1641.83	0.412811	116.28	2021.04	108.389	1992.6	0.0543956	1152.92	2584.08	1145.69	2557.16	0.448034	405.08	1972.08	398.087	1944.95	0.204677	214.32	5591.52	206.429	5563.08	0.0371069	3082.56	4326.48	3075.33	4299.56	0.715268	21739	12087.4	21732	12060.3	1.80195	1747.24	2962.08	1739.35	2933.64
9.12	30.96	-13.68	19.44	-5.32	88.56	793.44	14137.2	786.214	14110.3	0.0557192	1111.88	6950.88	1104.89	6923.75	0.159579	1618.8	4057.92	1610.91	4029.48	0.399781	552.52	11195.3	545.294	11168.4	0.0488248	634.6	14181.1	627.607	14154	0.0443414	3047.6	22889.5	3039.71	22861.1	0.132964	1792.08	705.6	1784.85	678.677	2.6299	4933.92	2710.8	4926.93	2683.67	1.83589	3739.96	2682.72	3732.07	2654.28
6.08	75.6	31.92	60.48	14.44	39.6	164.92	1466.64	157.694	1439.72	0.109531	402.04	4690.08	395.047	4662.95	0.0847204	11663.7	18920.9	11655.8	18892.5	0.616956	1439.44	5852.16	1432.21	5825.24	0.245864	199.12	3662.64	192.127	3635.51	0.0528474	1599.8	8789.76	1591.91	8761.32	0.181697	16185	7814.16	16177.8	7787.24	2.07747	15389.2	13464	15382.2	13436.9	1.14478	7030.76	5548.32	7022.87	5519.88
6.08	22.32	14.44	22.32	-3.04	25.2	113.24	1377.36	106.014	1350.44	0.0785033	11820.3	29712.2	11813.3	29685.1	0.397954	79.8	5970.24	71.9086	5941.8	0.0121022	3320.44	13996.8	3313.21	13969.9	0.237168	113.24	1267.92	106.247	1240.79	0.0856286	566.96	6312.24	559.069	6283.8	0.0889698	25761.7	13592.9	25754.5	13566	1.89846	3474.72	523.44	3467.73	496.313	6.98698	3975.56	4748.4	3967.67	4719.96
3.8	15.84	34.96	47.52	7.6	25.2	1382.44	3222	1375.21	3195.08	0.430416	395.96	10190.9	388.967	10163.8	0.03827	4516.68	10044.7	4508.79	10016.3	0.450147	148.96	5121.36	141.734	5094.44	0.0278213	146.68	8708.4	139.687	8681.27	0.0160907	671.08	4058.64	663.189	4030.2	0.164555	3557.56	3075.84	3550.33	3048.92	1.16446	7705.64	4011.84	7698.65	3984.71	1.93205	4954.44	10009.4	4946.55	9980.96
4.56	-2.16	-24.32	15.84	3.04	28.08	646	7841.52	638.774	7814.6	0.0817411	323.76	11584.1	316.767	11557	0.0274092	131.48	1576.8	123.589	1548.36	0.079819	4339.6	21736.8	4332.37	21709.9	0.199558	378.48	3359.52	371.487	3332.39	0.111478	8071.2	21106.8	8063.31	21078.4	0.38254	28460.5	14096.2	28453.3	14069.3	2.02237	1954.72	6443.28	1947.73	6416.15	0.303566	1231.96	2319.12	1224.07	2290.68
-21.28	18.72	-7.6	-4.32	19	83.52	830.68	7480.08	823.454	7453.16	0.110484	1462.24	12963.6	1455.25	12936.5	0.112492	537.32	3049.92	529.429	3021.48	0.175222	374.68	3449.52	367.454	3422.6	0.107361	950	7444.8	943.007	7417.67	0.12713	1624.12	9555.12	1616.23	9526.68	0.169653	7001.88	5874.48	6994.65	5847.56	1.19617	4085.76	5277.6	4078.77	5250.47	0.776838	2102.92	6328.8	2095.03	6300.36
5.32	77.76	22.8	18	15.2	23.76	2172.08	8393.76	2164.85	8366.84	0.258742	533.52	3919.68	526.527	3892.55	0.135265	3247.48	20171.5	3239.59	20143.1	0.160829	755.44	12336.5	748.214	12309.6	0.0607831	120.84	570.24	113.847	543.113	0.20962	1163.56	20419.9	1155.67	20391.5	0.0566741	558.6	4530.96	551.374	4504.04	0.122418	17870.6	15963.1	17863.6	15936	1.12096	22668.5	6073.2	22660.6	6044.76
25.08	51.12	24.32	60.48	-2.28	36.72	972.8	15354.7	965.574	15327.8	0.062995	756.96	6336.72	749.967	6309.59	0.118861	1179.52	5608.08	1171.63	5579.64	0.209983	174.04	1101.6	166.814	1074.68	0.155222	4873.88	9296.64	4866.89	9269.51	0.525042	304.76	10818.7	296.869	10790.3	0.0275126	1804.24	1239.84	1797.01	1212.92	1.48156	5613.36	9448.56	5606.37	9421.43	0.595065	27198.9	16431.8	27191	16403.4
-9.12	48.96	36.48	207.36	5.32	3.6	4472.6	18452.2	4465.37	18425.3	0.24235	2020.08	3059.28	2013.09	3032.15	0.663914	4773.56	12838.3	4765.67	12809.9	0.372031	2423.64	12505.7	2416.41	12478.8	0.193642	819.28	9412.56	812.287	9385.43	0.0865477	1672	13760.6	1664.11	13732.2	0.121183	6387.8	2822.4	6380.57	2795.48	2.28246	9588.16	12911.8	9581.17	12884.7	0.74361	8883.64	5474.88	8875.75	5446.44
-9.12	41.76	14.44	2.88	11.4	24.48	290.32	6725.52	283.094	6698.6	0.0422617	72.96	1231.2	65.9673	1204.07	0.0547868	107.16	17077.7	99.2686	17049.3	0.00582246	1477.44	13050	1470.21	13023.1	0.112893	1065.52	11135.5	1058.53	11108.4	0.0952909	1057.16	34287.1	1049.27	34258.7	0.0306278	33044.8	19705	33037.6	19678.1	1.6789	12359.1	5185.44	12352.1	5158.31	2.3946	16561.2	5240.16	16553.3	5211.72
9.88	38.88	13.68	38.88	0.76	59.04	1966.88	5195.52	1959.65	5168.6	0.379146	1626.4	6432.48	1619.41	6405.35	0.252821	433.2	5643.36	425.309	5614.92	0.0757462	712.12	6151.68	704.894	6124.76	0.115089	702.24	1671.12	695.247	1643.99	0.422902	4618.52	11949.8	4610.63	11921.4	0.386754	139.84	581.76	132.614	554.837	0.239014	10085.2	50809.7	10078.2	50782.6	0.198458	2528.52	2264.4	2520.63	2235.96
9.88	70.56	19	24.48	-2.28	14.4	4316.04	12667.7	4308.81	12640.8	0.340866	91.2	2933.28	84.2073	2906.15	0.0289755	1788.28	7018.56	1780.39	6990.12	0.254701	3648.76	9535.68	3641.53	9508.76	0.382966	389.12	4840.56	382.127	4813.43	0.0793877	1011.56	5742	1003.67	5713.56	0.175664	37069	10049	37061.8	10022.1	3.69801	55253.5	61339.7	55246.5	61312.6	0.901063	10036.6	15844.3	10028.7	15815.9
-13.68	17.28	22.04	36.72	30.4	25.92	1980.56	16425.4	1973.33	16398.5	0.120336	3904.12	3020.4	3897.13	2993.27	1.30196	1545.08	5543.28	1537.19	5514.84	0.278737	4201.28	24112.1	4194.05	24085.2	0.174134	1216.76	48841.9	1209.77	48814.8	0.0247828	2080.12	2928.96	2072.23	2900.52	0.714433	14542.6	7822.08	14535.4	7795.16	1.86467	5959.92	3044.88	5952.93	3017.75	1.97264	1030.56	1244.16	1022.67	1215.72
5.32	40.32	9.88	51.84	21.28	36.72	689.32	5389.92	682.094	5363	0.127185	1477.44	5276.16	1470.45	5249.03	0.280137	4513.64	17566.6	4505.75	17538.2	0.256911	845.88	7247.52	838.654	7220.6	0.116147	79.04	2376.72	72.0473	2349.59	0.0306638	271.32	4665.6	263.429	4637.16	0.0568082	7860.68	5849.28	7853.45	5822.36	1.34884	5382.32	4448.16	5375.33	4421.03	1.21585	67678.8	16692.5	67670.9	16664.1
-2.28	81.36	3.04	-2.88	-5.32	15.12	95	5091.12	87.7738	5064.2	0.0173322	1521.52	10270.8	1514.53	10243.7	0.14785	566.2	3283.92	558.309	3255.48	0.171498	80.56	3653.28	73.3338	3626.36	0.0202224	1503.28	9778.32	1496.29	9751.19	0.153447	4800.16	18182.2	4792.27	18153.8	0.263982	4159.48	7243.2	4152.25	7216.28	0.575401	1657.56	2501.28	1650.57	2474.15	0.667124	19836	3512.16	19828.1	3483.72
-11.4	68.4	12.16	5.76	10.64	1.44	1936.48	6064.56	1929.25	6037.64	0.319538	2411.48	7424.64	2404.49	7397.51	0.32504	250.04	3959.28	242.149	3930.84	0.0616022	718.2	27949	710.974	27922.1	0.0254628	257.64	4350.24	250.647	4323.11	0.0579784	4102.48	12775.7	4094.59	12747.3	0.321213	27589.5	9101.52	27582.3	9074.6	3.0395	726.56	1463.76	719.567	1436.63	0.500871	10521.4	4097.52	10513.5	4069.08
12.16	21.6	4.56	27.36	16.72	-1.44	91.2	10429.9	83.9738	10403	0.00807209	323	2987.28	316.007	2960.15	0.106754	1111.88	9226.8	1103.99	9198.36	0.12002	424.84	5553.36	417.614	5526.44	0.0755666	2197.92	9059.04	2190.93	9031.91	0.242576	3776.44	14936.4	3768.55	14908	0.252788	4978.76	5645.52	4971.53	5618.6	0.884835	49713.1	10777.7	49706.1	10750.6	4.62358	24022.1	19058.4	24014.2	19030
9.88	3.6	3.8	23.76	12.16	63.36	430.16	3080.16	422.934	3053.24	0.13852	239.4	3923.28	232.407	3896.15	0.0596505	4664.88	10159.2	4656.99	10130.8	0.459688	187.72	4758.48	180.494	4731.56	0.0381468	126.16	23047.2	119.167	23020.1	0.00517667	681.72	8666.64	673.829	8638.2	0.0780057	7673.72	4476.24	7666.49	4449.32	1.72307	10760.1	11836.8	10753.1	11809.7	0.910534	11447.9	9674.64	11440	9646.2
4.56	14.4	-13.68	4.32	7.6	38.16	7097.64	28739.5	7090.41	28712.6	0.246945	107.92	5661.36	100.927	5634.23	0.0179132	827.64	6942.24	819.749	6913.8	0.118567	1317.84	5701.68	1310.61	5674.76	0.230955	675.64	4173.84	668.647	4146.71	0.161248	1458.44	8551.44	1450.55	8523	0.170192	8384.32	6654.24	8377.09	6627.32	1.26402	7530.84	1494	7523.85	1466.87	5.12917	13741.6	9359.28	13733.7	9330.84
-10.64	16.56	-21.28	-0.72	15.2	1.44	127.68	4248	120.454	4221.08	0.0285363	1488.84	5950.08	1481.85	5922.95	0.250187	827.64	1750.32	819.749	1721.88	0.476078	1076.92	12951.4	1069.69	12924.5	0.082765	175.56	3785.04	168.567	3757.91	0.0448566	899.84	3703.68	891.949	3675.24	0.242691	5074.52	12359.5	5067.29	12332.6	0.410887	52058.5	23436.7	52051.5	23409.6	2.22351	2647.84	5309.28	2639.95	5280.84
51.68	90	21.28	72	11.4	47.52	5656.68	14374.8	5649.45	14347.9	0.393748	2154.6	12548.2	2147.61	12521.1	0.171519	632.32	8777.52	624.429	8749.08	0.0713708	1773.84	3529.44	1766.61	3502.52	0.504384	1260.08	8201.52	1253.09	8174.39	0.153294	1516.96	7904.88	1509.07	7876.44	0.191593	19682.5	11944.1	19675.3	11917.2	1.651	6450.12	2429.28	6443.13	2402.15	2.68223	28371.6	6347.52	28363.7	6319.08
31.16	33.84	-2.28	22.32	-11.4	13.68	405.08	4319.28	397.854	4292.36	0.0926889	652.84	10939	645.847	10911.9	0.0591876	9385.24	33199.9	9377.35	33171.5	0.282693	617.12	8017.92	609.894	7991	0.0763226	327.56	7785.36	320.567	7758.23	0.0413196	1576.24	7333.2	1568.35	7304.76	0.214702	604.2	1247.76	596.974	1220.84	0.488987	2483.68	16757.3	2476.69	16730.2	0.148037	16334.7	9179.28	16326.8	9150.84
22.04	2.88	12.92	51.84	5.32	49.68	1225.88	1779.12	1218.65	1752.2	0.6955	701.48	6510.96	694.487	6483.83	0.107111	341.24	6852.24	333.349	6823.8	0.0488509	482.6	4324.32	475.374	4297.4	0.110619	1814.12	3262.32	1807.13	3235.19	0.558584	245.48	1208.88	237.589	1180.44	0.201271	2124.96	1599.12	2117.73	1572.2	1.34699	13641.2	13617.4	13634.2	13590.3	1.00323	1182.56	7397.28	1174.67	7368.84
6.08	24.48	5.32	-13.68	5.32	43.2	1254	9372.96	1246.77	9346.04	0.133401	2039.84	9467.28	2032.85	9440.15	0.215341	1021.44	12638.2	1013.55	12609.8	0.0803781	814.72	11734.6	807.494	11707.7	0.0689713	1735.08	9559.44	1728.09	9532.31	0.181287	661.2	4619.52	653.309	4591.08	0.1423	934.04	1375.2	926.814	1348.28	0.687406	12575	6780.96	12568	6753.83	1.86087	2589.32	1072.08	2581.43	1043.64
-0.76	28.8	25.08	18	-1.52	46.08	185.44	1856.16	178.214	1829.24	0.0974252	3048.36	10928.9	3041.37	10901.8	0.278979	1029.04	8833.68	1021.15	8805.24	0.115971	886.92	4920.48	879.694	4893.56	0.179766	787.36	3614.4	780.367	3587.27	0.217538	3552.24	9699.12	3544.35	9670.68	0.366505	19525.9	48124.8	19518.7	48097.9	0.405812	11514.8	9982.08	11507.8	9954.95	1.15599	14806.3	3049.2	14798.4	3020.76
10.64	40.32	22.04	29.52	20.52	28.08	465.12	5363.28	457.894	5336.36	0.0858064	209.76	5245.92	202.767	5218.79	0.0388533	1035.12	4692.96	1027.23	4664.52	0.220222	2535.36	11588.4	2528.13	11561.5	0.218669	536.56	5805.36	529.567	5778.23	0.0916487	165.68	12860.6	157.789	12832.2	0.0122963	43059.3	30567.6	43052.1	30540.7	1.40966	13872.3	10691.3	13865.3	10664.2	1.30018	4030.28	33495.8	4022.39	33467.4
28.88	43.2	12.16	66.24	7.6	120.24	383.04	2977.2	375.814	2950.28	0.127383	5468.2	10484.6	5461.21	10457.5	0.52223	1849.84	3276	1841.95	3247.56	0.567179	3604.68	11985.8	3597.45	11958.9	0.300819	1072.36	7402.32	1065.37	7375.19	0.144453	570.76	8705.52	562.869	8677.08	0.0648684	554.8	3474	547.574	3447.08	0.158852	101.84	817.2	94.8473	790.073	0.120049	15908.3	11043.4	15900.4	11015
1.52	15.84	-8.36	10.08	12.16	33.12	219.64	5474.88	212.414	5447.96	0.0389896	8174.56	5448.24	8167.57	5421.11	1.50662	709.08	22787.3	701.189	22758.9	0.0308095	241.68	1487.52	234.454	1460.6	0.160519	2236.68	10060.6	2229.69	10033.5	0.222225	1181.8	22430.9	1173.91	22402.5	0.0524009	12233	5657.04	12225.8	5630.12	2.1715	15896.2	9403.92	15889.2	9376.79	1.69452	18961.2	6922.8	18953.3	6894.36
16.72	12.24	-2.28	25.92	19.76	29.52	5688.6	21736.8	5681.37	21709.9	0.261695	139.08	3371.04	132.087	3343.91	0.0395008	2431.24	4308.48	2423.35	4280.04	0.566198	113.24	9227.52	106.014	9200.6	0.0115225	512.24	5412.96	505.247	5385.83	0.0938104	227.24	2957.04	219.349	2928.6	0.0748988	3220.12	10821.6	3212.89	10794.7	0.297637	630.8	3420.72	623.807	3393.59	0.183819	11479	21939.1	11471.1	21910.7
-1.52	7.2	14.44	4.32	2.28	19.44	1902.28	1987.92	1895.05	1961	0.966373	5105.68	6819.12	5098.69	6791.99	0.750691	1324.68	12132.7	1316.79	12104.3	0.108787	820.8	18585.4	813.574	18558.5	0.0438384	1725.2	4829.04	1718.21	4801.91	0.357817	1262.36	3554.64	1254.47	3526.2	0.355756	5342.8	4520.16	5335.57	4493.24	1.18747	655.12	3679.2	648.127	3652.07	0.177468	3394.16	4978.8	3386.27	4950.36
-4.56	28.08	-23.56	5.76	-2.28	12.24	2415.28	4016.16	2408.05	3989.24	0.603638	485.64	12301.2	478.647	12274.1	0.0389966	1554.96	8069.04	1547.07	8040.6	0.192407	226.48	252	219.254	225.077	0.974128	4428.52	20463.8	4421.53	20436.7	0.216353	1822.48	15857.3	1814.59	15828.9	0.114638	18433.8	12168	18426.6	12141.1	1.51771	37792.5	8940.24	37785.5	8913.11	4.23932	16084.6	11128.3	16076.7	11099.9
11.4	28.08	1.52	0.72	7.6	-3.6	310.08	13767.1	302.854	13740.2	0.0220415	162.64	9893.52	155.647	9866.39	0.0157755	755.44	2699.28	747.549	2670.84	0.279893	3114.48	6553.44	3107.25	6526.52	0.476097	2723.84	13767.8	2716.85	13740.7	0.197723	489.44	1771.92	481.549	1743.48	0.2762	20837.7	9092.16	20830.5	9065.24	2.29784	25442.5	15337.4	25435.5	15310.3	1.66134	16197.1	5481.36	16189.2	5452.92
19	32.4	24.32	21.6	-9.12	-8.64	1096.68	18913	1089.45	18886.1	0.0576856	821.56	12607.2	814.567	12580.1	0.0647506	1053.36	17174.2	1045.47	17145.8	0.0609753	2220.72	15667.2	2213.49	15640.3	0.141525	425.6	10926.7	418.607	10899.6	0.0384058	2327.88	9010.08	2319.99	8981.64	0.258303	12332.5	4615.92	12325.3	4589	2.68583	1430.32	732.24	1423.33	705.113	2.01858	82.84	378	74.9486	349.56
11.4	24.48	5.32	13.68	15.2	24.48	2960.2	3811.68	2952.97	3784.76	0.780228	114.76	2465.28	107.767	2438.15	0.0442004	684.76	2082.96	676.869	2054.52	0.329453	1170.4	9332.64	1163.17	9305.72	0.124996	967.48	25164.7	960.487	25137.6	0.0382092	654.36	2208.96	646.469	2180.52	0.296474	98.8	337.68	91.5738	310.757	0.29468	82333.1	19429.2	82326.1	19402.1	4.24316	242.44	1365.12	234.549	1336.68
2.28	71.28	-20.52	12.96	7.6	-0.72	1396.88	15876	1389.65	15849.1	0.0876804	522.12	3234.96	515.127	3207.83	0.160584	77.52	3214.08	69.6286	3185.64	0.021857	2933.6	9984.24	2926.37	9957.32	0.293892	490.96	15261.8	483.967	15234.7	0.0317675	507.68	3498.48	499.789	3470.04	0.14403	13971.8	3594.24	13964.6	3567.32	3.91459	8820.56	4903.92	8813.57	4876.79	1.80725	990.28	467.28	982.389	438.84
0	-1.44	-11.4	33.12	6.08	10.08	597.36	11844.7	590.134	11817.8	0.0499361	2234.4	8642.88	2227.41	8615.75	0.258527	1248.68	10596.2	1240.79	10567.8	0.117413	1591.44	11712.2	1584.21	11685.3	0.135573	496.28	4481.28	489.287	4454.15	0.10985	494.76	13447.4	486.869	13419	0.0362821	5988.8	4879.44	5981.57	4852.52	1.23267	27188.2	13101.8	27181.2	13074.7	2.07892	5919.64	3154.32	5911.75	3125.88
-0.76	0	2.28	14.4	5.32	17.28	1959.28	4846.32	1952.05	4819.4	0.405041	949.24	5216.4	942.247	5189.27	0.181576	407.36	4702.32	399.469	4673.88	0.0854683	1961.56	6248.88	1954.33	6221.96	0.314103	690.84	4835.52	683.847	4808.39	0.14222	1542.04	16945.2	1534.15	16916.8	0.0906881	13586.5	7075.44	13579.3	7048.52	1.92654	20320.1	14181.1	20313.1	14154	1.43515	5224.24	11865.6	5216.35	11837.2
19.76	18.72	-1.52	15.12	17.48	8.64	4510.6	6392.16	4503.37	6365.24	0.707495	2068.72	23555.5	2061.73	23528.4	0.0876273	1881	11363.8	1873.11	11335.4	0.165245	381.52	3065.04	374.294	3038.12	0.123199	85.12	7255.44	78.1273	7228.31	0.0108085	1634.76	6480.72	1626.87	6452.28	0.252139	5116.32	6150.24	5109.09	6123.32	0.834367	5194.6	9010.08	5187.61	8982.95	0.577495	25281.4	8131.68	25273.5	8103.24
3.8	31.68	18.24	54.72	16.72	28.8	269.04	4658.4	261.814	4631.48	0.0565292	1220.56	3906.72	1213.57	3879.59	0.312808	449.92	3092.4	442.029	3063.96	0.144267	1158.24	29797.9	1151.01	29771	0.0386623	3696.64	17653.7	3689.65	17626.6	0.209323	1107.32	6856.56	1099.43	6828.12	0.161015	18372.2	8400.24	18365	8373.32	2.19327	10438.6	3911.76	10431.6	3884.63	2.68535	1918.24	6436.08	1910.35	6407.64
27.36	68.4	15.96	22.32	13.68	100.08	247	4618.08	239.774	4591.16	0.0522251	1640.08	14791	1633.09	14763.9	0.110614	69.92	2792.16	62.0286	2763.72	0.0224439	1333.8	19657.4	1326.57	19630.5	0.0675773	2901.68	17296.6	2894.69	17269.5	0.167619	1402.96	10538.6	1395.07	10510.2	0.132735	12472.4	5634.72	12465.2	5607.8	2.22283	20770	22562.6	20763	22535.5	0.921348	6232	4849.2	6224.11	4820.76
41.04	18.72	12.92	25.2	-3.04	-5.76	290.32	7906.32	283.094	7879.4	0.0359284	234.84	5623.92	227.847	5596.79	0.0407103	256.12	7583.76	248.229	7555.32	0.0328548	737.2	3983.04	729.974	3956.12	0.184518	2288.36	11353	2281.37	11325.9	0.20143	3183.64	5029.92	3175.75	5001.48	0.634962	13164.7	4103.28	13157.5	4076.36	3.22775	31090.8	12377.5	31083.8	12350.4	2.51683	27866.2	6805.44	27858.3	6777
-9.88	24.48	9.12	9.36	8.36	59.76	2477.6	9396	2470.37	9369.08	0.263673	2499.64	5092.56	2492.65	5065.43	0.49209	1320.12	3808.8	1312.23	3780.36	0.347117	3107.64	5357.52	3100.41	5330.6	0.581626	386.08	3350.88	379.087	3323.75	0.114054	413.44	3037.68	405.549	3009.24	0.134768	125.4	2719.44	118.174	2692.52	0.0438897	7134.88	1673.28	7127.89	1646.15	4.33003	31357.6	20111	31349.7	20082.6
-8.36	2.88	25.84	61.2	22.04	32.4	83.6	4906.08	76.3738	4879.16	0.0156531	518.32	5148	511.327	5120.87	0.0998516	4357.08	17485.9	4349.19	17457.5	0.249131	259.16	3231.36	251.934	3204.44	0.0786203	643.72	4443.12	636.727	4415.99	0.144187	304.76	3087.36	296.869	3058.92	0.0970501	4978	21960.7	4970.77	21933.8	0.226626	8114.52	28273.7	8107.53	28246.6	0.287027	1995	3795.84	1987.11	3767.4
24.32	53.28	13.68	46.8	-4.56	13.68	1465.28	4746.96	1458.05	4720.04	0.308907	1757.88	15777.4	1750.89	15750.3	0.111166	680.96	8200.08	673.069	8171.64	0.0823664	2797.56	8318.16	2790.33	8291.24	0.33654	405.84	3103.92	398.847	3076.79	0.129631	377.72	2259.36	369.829	2230.92	0.165774	1126.32	6853.68	1119.09	6826.76	0.163928	4600.28	1505.52	4593.29	1478.39	3.10695	48037.3	14991.1	48029.4	14962.7
37.24	79.2	3.04	20.88	22.8	42.48	3367.56	7436.88	3360.33	7409.96	0.453489	1278.32	16139.5	1271.33	16112.4	0.0789038	1588.4	3497.76	1580.51	3469.32	0.455567	118.56	2965.68	111.334	2938.76	0.0378847	153.52	9392.4	146.527	9365.27	0.0156458	191.52	2193.12	183.629	2164.68	0.0848294	4297.04	10079.3	4289.81	10052.4	0.426746	7412.28	6147.36	7405.29	6120.23	1.20997	8529.48	7030.08	8521.59	7001.64
34.2	71.28	38	40.32	-2.28	9.36	2756.52	4751.28	2749.29	4724.36	0.58194	405.08	3106.08	398.087	3078.95	0.129293	203.68	1177.2	195.789	1148.76	0.170435	713.64	3293.28	706.414	3266.36	0.21627	1181.04	7765.2	1174.05	7738.07	0.151723	696.92	7233.12	689.029	7204.68	0.0956362	4100.2	5608.8	4092.97	5581.88	0.733261	8576.6	5199.84	8569.61	5172.71	1.65669	2302.04	433.44	2294.15	405
13.68	25.2	-9.88	44.64	34.2	18	684	7068.24	676.774	7041.32	0.0961147	133.76	8677.44	126.767	8650.31	0.0146547	675.64	6168.24	667.749	6139.8	0.108757	135.28	2708.64	128.054	2681.72	0.0477507	756.96	4878.72	749.967	4851.59	0.154582	857.28	6310.08	849.389	6281.64	0.135218	4180	1381.68	4172.77	1354.76	3.08009	4874.64	13405.7	4867.65	13378.6	0.363839	208.24	1830.24	200.349	1801.8
5.32	96.48	11.4	-2.16	30.4	66.24	1300.36	11925.4	1293.13	11898.5	0.108681	153.52	9250.56	146.527	9223.43	0.0158864	706.8	7176.96	698.909	7148.52	0.0977697	4433.08	4623.84	4425.85	4596.92	0.962787	583.68	3881.52	576.687	3854.39	0.149618	618.64	3191.04	610.749	3162.6	0.193116	14391.4	7027.92	14384.2	7001	2.05459	350.36	1427.04	343.367	1399.91	0.245278	679.44	1089.36	671.549	1060.92
7.6	2.88	13.68	32.4	-28.12	5.04	171.76	12156.5	164.534	12129.6	0.0135647	256.12	9609.12	249.127	9581.99	0.0259995	125.4	6091.92	117.509	6063.48	0.0193797	1208.4	4654.08	1201.17	4627.16	0.259592	5749.4	16771	5742.41	16743.9	0.342956	586.72	9808.56	578.829	9780.12	0.0591842	8295.4	9110.88	8288.17	9083.96	0.912397	6996.56	8056.08	6989.57	8028.95	0.870545	37350.2	24791.8	37342.3	24763.4
17.48	59.04	25.84	66.96	9.88	23.76	1073.88	3213.36	1066.65	3186.44	0.334748	520.6	7742.16	513.607	7715.03	0.0665723	2057.32	8757.36	2049.43	8728.92	0.234786	219.64	3518.64	212.414	3491.72	0.0608336	543.4	5108.4	536.407	5081.27	0.105566	297.16	10741	289.269	10712.6	0.0270028	27664.8	53920.1	27657.6	53893.2	0.513192	9935.48	9162.72	9928.49	9135.59	1.08679	14406.6	6276.96	14398.7	6248.52
6.84	12.96	16.72	38.88	28.12	5.04	711.36	3283.92	704.134	3257	0.216191	494.76	5643.36	487.767	5616.23	0.0868496	1425	7918.56	1417.11	7890.12	0.179605	2129.52	4409.28	2122.29	4382.36	0.484281	145.92	1936.08	138.927	1908.95	0.0727767	2172.84	5121.36	2164.95	5092.92	0.42509	418.76	3710.16	411.534	3683.24	0.111732	8933.8	7186.32	8926.81	7159.19	1.2469	5653.64	11543.8	5645.75	11515.4
25.84	61.92	14.44	34.56	-2.28	35.28	1088.32	18733.7	1081.09	18706.8	0.0577916	158.08	524.88	151.087	497.753	0.303539	961.4	5091.84	953.509	5063.4	0.188314	2422.12	8237.52	2414.89	8210.6	0.294119	589	5208.48	582.007	5181.35	0.112327	1206.88	11674.8	1198.99	11646.4	0.10295	6833.92	6586.56	6826.69	6559.64	1.04071	2754.24	7812	2747.25	7784.87	0.352896	17718.6	4236.48	17710.7	4208.04
15.2	36.72	27.36	46.08	19	79.2	2196.4	6496.56	2189.17	6469.64	0.338377	986.48	8702.64	979.487	8675.51	0.112903	187.72	5037.84	179.829	5009.4	0.0358982	407.36	11768.4	400.134	11741.5	0.0340787	94.24	2787.12	87.2473	2759.99	0.0316114	69.92	3167.28	62.0286	3138.84	0.0197616	3477	26019.4	3469.77	25992.5	0.133491	29684.8	9288	29677.8	9260.87	3.20464	9161.8	14940	9153.91	14911.6
15.2	20.16	14.44	23.04	31.92	118.08	2823.4	5202	2816.17	5175.08	0.54418	1099.72	3274.56	1092.73	3247.43	0.33649	6736.64	15624	6728.75	15595.6	0.431453	3545.4	12201.8	3538.17	12174.9	0.290613	96.52	3022.56	89.5273	2995.43	0.0298879	186.96	5667.12	179.069	5638.68	0.0317572	8204.96	6678	8197.73	6651.08	1.23254	7490.56	13320	7483.57	13292.9	0.562976	35143.2	8956.08	35135.3	8927.64
0.76	7.92	47.88	24.48	16.72	308.16	646.76	9720	639.534	9693.08	0.0659784	7188.08	16789.7	7181.09	16762.6	0.4284	485.64	3119.76	477.749	3091.32	0.154545	4892.12	13040.6	4884.89	13013.7	0.375366	5383.84	9276.48	5376.85	9249.35	0.581321	200.64	4115.52	192.749	4087.08	0.0471605	15351.2	15984	15344	15957.1	0.961578	5681	3026.88	5674.01	2999.75	1.89149	11826.4	7702.56	11818.5	7674.12
49.4	68.4	12.92	52.56	29.64	21.6	159.6	1420.56	152.374	1393.64	0.109335	2759.56	7612.56	2752.57	7585.43	0.362875	601.92	2298.24	594.029	2269.8	0.26171	1366.48	2890.8	1359.25	2863.88	0.47462	277.4	2281.68	270.407	2254.55	0.119938	158.84	2599.2	150.949	2570.76	0.0587175	1167.36	3190.32	1160.13	3163.4	0.366737	3712.6	6515.28	3705.61	6488.15	0.571134	2596.92	5642.64	2589.03	5614.2
43.32	20.88	-1.52	3.6	19	21.6	439.28	21129.1	432.054	21102.2	0.0204744	4611.68	14775.8	4604.69	14748.7	0.31221	959.12	8431.2	951.229	8402.76	0.113204	386.84	3502.8	379.614	3475.88	0.109214	266	6112.8	259.007	6085.67	0.0425602	3192.76	16057.4	3184.87	16029	0.198695	4071.32	1728.72	4064.09	1701.8	2.38812	11897.8	5055.12	11890.8	5027.99	2.36492	915.04	318.96	907.149	290.52
24.32	26.64	41.04	5.76	-12.92	-2.88	503.88	4314.24	496.654	4287.32	0.115843	2507.24	3705.12	2500.25	3677.99	0.679786	85.12	3493.44	77.2286	3465	0.0222882	1202.32	4614.48	1195.09	4587.56	0.260508	202.16	6744.96	195.167	6717.83	0.0290521	7197.96	18375.1	7190.07	18346.7	0.391901	16340	2396.16	16332.8	2369.24	6.89369	470.44	3203.28	463.447	3176.15	0.145915	476.52	15935.8	468.629	15907.4
16.72	-11.52	6.08	7.2	13.68	25.2	5075.28	10085.8	5068.05	10058.9	0.503839	271.32	42754.3	264.327	42727.2	0.0061864	1328.48	13785.1	1320.59	13756.7	0.0959963	1057.16	8207.28	1049.93	8180.36	0.128348	117.8	5533.92	110.807	5506.79	0.0201219	941.64	3288.96	933.749	3260.52	0.28638	1828.56	2450.16	1821.33	2423.24	0.751612	6795.16	14821.2	6788.17	14794.1	0.458844	37290.9	19434.2	37283	19405.8
25.08	42.48	9.88	36.72	-15.96	15.84	349.6	12022.6	342.374	11995.7	0.0285414	2385.64	4598.64	2378.65	4571.51	0.52032	332.12	6804.72	324.229	6776.28	0.0478476	542.64	5556.24	535.414	5529.32	0.0968318	1281.36	7878.96	1274.37	7851.83	0.162302	2267.08	12506.4	2259.19	12478	0.181054	5115.56	14592.2	5108.33	14565.3	0.35072	5649.08	3363.12	5642.09	3335.99	1.69128	373.92	31258.1	366.029	31229.7
3.8	12.96	-9.12	10.08	35.72	45.36	5143.68	7303.68	5136.45	7276.76	0.705871	1422.72	5597.28	1415.73	5570.15	0.254163	1721.4	19169.3	1713.51	19140.9	0.089521	4319.84	22379.8	4312.61	22352.9	0.192933	446.88	5072.4	439.887	5045.27	0.087188	1218.28	12048.5	1210.39	12020.1	0.100697	10708.4	3778.56	10701.2	3751.64	2.8524	33830.6	25609	33823.6	25581.9	1.32217	20915.2	12854.9	20907.3	12826.5
36.48	23.76	-15.96	31.68	3.04	15.12	786.6	7400.16	779.374	7373.24	0.105703	367.84	10067.8	360.847	10040.7	0.0359386	569.24	16567.2	561.349	16538.8	0.0339414	733.4	3341.52	726.174	3314.6	0.219084	924.92	15221.5	917.927	15194.4	0.0604123	402.8	9765.36	394.909	9736.92	0.0405579	21945	21375.4	21937.8	21348.5	1.0276	693.88	8459.28	686.887	8432.15	0.0814605	16786.9	11252.9	16779	11224.5
23.56	-13.68	25.08	18.72	37.24	55.44	2243.52	13991.8	2236.29	13964.9	0.160137	1326.96	10411.9	1319.97	10384.8	0.127106	1246.4	22704.5	1238.51	22676.1	0.0546175	316.16	710.64	308.934	683.717	0.451845	969.76	6495.12	962.767	6467.99	0.148851	349.6	26191.4	341.709	26163	0.0130608	12222.3	7106.4	12215.1	7079.48	1.72542	56794.8	39333.6	56787.8	39306.5	1.44474	40524	11398.3	40516.1	11369.9
2.28	2.16	28.88	24.48	19	64.08	325.28	9781.2	318.054	9754.28	0.0326066	1566.36	6869.52	1559.37	6842.39	0.227898	1091.36	4306.32	1083.47	4277.88	0.253272	144.4	3389.76	137.174	3362.84	0.0407911	770.64	7569.36	763.647	7542.23	0.10125	339.72	5388.48	331.829	5360.04	0.0619079	2632.64	1557.36	2625.41	1530.44	1.71547	795.72	10474.6	788.727	10447.5	0.0754946	40116.6	4590.72	40108.7	4562.28
13.68	19.44	-7.6	30.96	2.28	20.16	962.92	5726.88	955.694	5699.96	0.167667	368.6	9199.44	361.607	9172.31	0.0394238	1006.24	12137.8	998.349	12109.4	0.0824444	367.08	11589.1	359.854	11562.2	0.0311234	373.92	6229.44	366.927	6202.31	0.0591598	1095.16	13078.8	1087.27	13050.4	0.0833133	5466.68	5176.8	5459.45	5149.88	1.06011	5201.44	5498.64	5194.45	5471.51	0.949362	14260.6	7718.4	14252.7	7689.96
6.84	23.76	-4.56	-8.64	19.76	24.48	4922.52	7621.2	4915.29	7594.28	0.647237	1653	12695.8	1646.01	12668.7	0.129927	405.84	24391.4	397.949	24363	0.0163342	608	15721.9	600.774	15695	0.0382781	789.64	8514.72	782.647	8487.59	0.0922108	593.56	5097.6	585.669	5069.16	0.115536	5812.48	4160.16	5805.25	4133.24	1.40453	26543	21507.8	26536	21480.7	1.23534	28962.1	20422.1	28954.2	20393.7
-3.04	13.68	19.76	18	32.68	42.48	1190.92	4372.56	1183.69	4345.64	0.272387	4035.6	17125.2	4028.61	17098.1	0.235618	6022.24	11100.2	6014.35	11071.8	0.543215	297.16	10713.6	289.934	10686.7	0.0271304	541.12	12974.4	534.127	12947.3	0.041254	1241.08	33746.4	1233.19	33718	0.0365736	5105.68	2273.04	5098.45	2246.12	2.2699	10196.9	11970	10189.9	11942.9	0.853221	20710	12818.2	20702.1	12789.8
-3.8	69.12	7.6	15.12	19	20.16	708.32	2934.72	701.094	2907.8	0.241108	166.44	668.16	159.447	641.033	0.248735	722.76	6327.36	714.869	6298.92	0.113491	1247.92	6528.96	1240.69	6502.04	0.190816	798.76	5225.76	791.767	5198.63	0.152303	231.8	10331.3	223.909	10302.9	0.0217327	13898.1	3255.84	13890.9	3228.92	4.30202	16017	10804.3	16010	10777.2	1.48555	7061.92	9673.2	7054.03	9644.76
28.12	28.8	7.6	-9.36	28.12	102.96	2665.32	10024.6	2658.09	9997.68	0.265871	383.04	9977.04	376.047	9949.91	0.037794	119.32	10645.2	111.429	10616.8	0.0104955	489.44	7634.16	482.214	7607.24	0.0633888	2107.48	27967	2100.49	27939.9	0.0751788	419.52	2452.32	411.629	2423.88	0.169822	2445.68	1816.56	2438.45	1789.64	1.36254	6874.2	7128.72	6867.21	7101.59	0.966995	462.08	5716.08	454.189	5687.64
17.48	25.2	28.88	7.92	-1.52	19.44	1628.68	11656.1	1621.45	11629.2	0.13943	898.32	19320.5	891.327	19293.4	0.0461986	322.24	2838.24	314.349	2809.8	0.111876	82.08	6079.68	74.8538	6052.76	0.0123669	539.6	5710.32	532.607	5683.19	0.0937162	1676.56	9885.6	1668.67	9857.16	0.169285	25611.2	12906.7	25604	12879.8	1.98792	10934.1	6198.48	10927.1	6171.35	1.77062	2577.16	1700.64	2569.27	1672.2
29.64	8.64	6.84	31.68	11.4	10.8	91.2	2402.64	83.9738	2375.72	0.0353467	85.12	1962.72	78.1273	1935.59	0.0403635	291.08	5811.12	283.189	5782.68	0.0489719	953.04	9562.32	945.814	9535.4	0.0991898	72.2	2574	65.2073	2546.87	0.0256029	291.84	6863.04	283.949	6834.6	0.0415457	16019.3	9982.8	16012.1	9955.88	1.6083	18671.7	7752.24	18664.7	7725.11	2.41611	13075.8	4623.12	13067.9	4594.68
31.16	29.52	12.16	3.6	5.32	16.56	393.68	11206.8	386.454	11179.9	0.0345669	581.4	5929.2	574.407	5902.07	0.097323	703	7002.72	695.109	6974.28	0.0996674	544.92	4546.8	537.694	4519.88	0.118962	205.2	3443.76	198.207	3416.63	0.0580125	669.56	6531.12	661.669	6502.68	0.101753	6496.48	9367.2	6489.25	9340.28	0.69476	6870.4	11442.2	6863.41	11415.1	0.601258	41560.6	21160.8	41552.7	21132.4
33.44	12.24	1.52	49.68	13.68	22.32	585.96	4913.28	578.734	4886.36	0.118439	1887.08	19665.4	1880.09	19638.3	0.0957359	537.32	5992.56	529.429	5964.12	0.0887689	926.44	18902.9	919.214	18876	0.0486975	604.2	11572.6	597.207	11545.5	0.0517265	609.52	6492.96	601.629	6464.52	0.0930662	15993.4	10477.4	15986.2	10450.5	1.52971	446.88	843.12	439.887	815.993	0.539082	8904.16	9015.12	8896.27	8986.68
12.16	5.04	-2.28	25.92	14.44	2.16	68.4	4348.8	61.1738	4321.88	0.0141544	250.8	4458.24	243.807	4431.11	0.0550217	497.04	9059.76	489.149	9031.32	0.0541614	1450.08	12524.4	1442.85	12497.5	0.115452	861.08	2418.48	854.087	2391.35	0.357157	1518.48	4410.72	1510.59	4382.28	0.344704	1994.24	1239.84	1987.01	1212.92	1.63821	15116.4	7857.36	15109.4	7830.23	1.92962	12917	18439.9	12909.1	18411.5
12.16	2.16	0	20.16	-9.12	2.16	1484.28	14752.8	1477.05	14725.9	0.100303	1825.52	18045.4	1818.53	18018.3	0.100927	315.4	5314.32	307.509	5285.88	0.0581755	379.24	6425.28	372.014	6398.36	0.0581421	850.44	18924.5	843.447	18897.4	0.044633	876.28	10036.1	868.389	10007.7	0.0867724	3102.32	17660.2	3095.09	17633.3	0.175526	18269.6	19247.8	18262.6	19220.7	0.950154	4947.6	14603.8	4939.71	14575.4
4.56	20.88	17.48	20.16	20.52	27.36	421.8	5396.4	414.574	5369.48	0.0772093	266.76	1798.56	259.767	1771.43	0.146643	2452.52	4106.88	2444.63	4078.44	0.599403	183.92	1754.64	176.694	1727.72	0.10227	1269.2	1296.72	1262.21	1269.59	0.994183	503.12	7010.64	495.229	6982.2	0.0709273	4290.2	3206.16	4282.97	3179.24	1.34717	5272.88	3558.24	5265.89	3531.11	1.49128	9332.04	20070.7	9324.15	20042.3
-3.8	-7.2	28.12	-4.32	30.4	39.6	908.96	8537.04	901.734	8510.12	0.10596	9365.48	21238.6	9358.49	21211.5	0.441199	1705.44	23155.9	1697.55	23127.5	0.0733997	2076.32	12159.4	2069.09	12132.5	0.170542	829.16	13549	822.167	13521.9	0.0608028	178.6	1882.8	170.709	1854.36	0.0920579	20291.2	13417.2	20284	13390.3	1.51483	2370.44	2957.76	2363.45	2930.63	0.806463	8944.44	5566.32	8936.55	5537.88
-1.52	23.04	42.56	45.36	24.32	0.72	2050.48	6013.44	2043.25	5986.52	0.341309	1553.44	59505.8	1546.45	59478.7	0.026	180.88	2500.56	172.989	2472.12	0.0699758	506.92	4248	499.694	4221.08	0.118381	347.32	5692.32	340.327	5665.19	0.0600734	4160.24	14265.4	4152.35	14237	0.29166	40851.5	15588	40844.3	15561.1	2.62477	4880.72	5632.56	4873.73	5605.43	0.869465	6722.96	3103.92	6715.07	3075.48
6.84	30.24	2.28	3.6	-13.68	21.6	106.4	1854	99.1738	1827.08	0.05428	4532.64	6704.64	4525.65	6677.51	0.677744	373.92	9228.24	366.029	9199.8	0.0397866	513.76	9070.56	506.534	9043.64	0.05601	484.88	3267.36	477.887	3240.23	0.147485	2904.72	20639.5	2896.83	20611.1	0.140547	10653.7	10832.4	10646.5	10805.5	0.985285	4671.72	4263.12	4664.73	4235.99	1.10121	2853.8	4170.24	2845.91	4141.8
0	0	-8.36	61.92	0.76	33.84	237.12	12943.4	229.894	12916.5	0.0177985	2515.6	9659.52	2508.61	9632.39	0.260434	1573.96	8902.08	1566.07	8873.64	0.176485	5062.36	26514.7	5055.13	26487.8	0.190848	111.72	462.96	104.727	435.833	0.240292	610.28	3528.72	602.389	3500.28	0.172097	7627.36	11713.7	7620.13	11686.8	0.65203	4997.76	14521	4990.77	14493.9	0.344336	2375.76	2946.96	2367.87	2918.52
9.88	-10.8	-3.04	15.84	12.92	10.8	247.76	2486.88	240.534	2459.96	0.0977797	936.32	2494.8	929.327	2467.67	0.376601	3591	6638.4	3583.11	6609.96	0.542077	1482.76	4236.48	1475.53	4209.56	0.35052	1464.52	5458.32	1457.53	5431.19	0.268362	263.72	861.84	255.829	833.4	0.30697	27913.3	5679.36	27906.1	5652.44	4.937	277.4	311.04	270.407	283.913	0.952431	28574.5	24117.8	28566.6	24089.4
19	-9.36	-3.8	13.68	-6.08	21.6	2627.32	12340.8	2620.09	12313.9	0.212776	713.64	9688.32	706.647	9661.19	0.0731429	68.4	3877.92	60.5086	3849.48	0.0157186	497.8	10980	490.574	10953.1	0.0447887	368.6	12762.7	361.607	12735.6	0.0283935	997.12	4222.8	989.229	4194.36	0.235847	4861.72	4854.24	4854.49	4827.32	1.00563	4577.48	4898.88	4570.49	4871.75	0.938161	36630.5	18073.4	36622.6	18045
14.44	-4.32	22.04	10.08	12.16	5.04	1429.56	28693.4	1422.33	28666.5	0.0496166	118.56	3438	111.567	3410.87	0.0327093	219.64	8156.88	211.749	8128.44	0.0260503	3267.24	5918.4	3260.01	5891.48	0.553344	2421.36	19053.4	2414.37	19026.3	0.126896	753.16	6630.48	745.269	6602.04	0.112885	224.2	1455.84	216.974	1428.92	0.151845	20800.4	21938.4	20793.4	21911.3	0.948982	889.2	4163.04	881.309	4134.6
-4.56	31.68	-17.48	10.8	1.52	10.08	270.56	5334.48	263.334	5307.56	0.0496149	85.88	1022.4	78.8873	995.273	0.079262	343.52	8956.08	335.629	8927.64	0.0375943	584.44	4038.48	577.214	4011.56	0.143888	854.24	7369.2	847.247	7342.07	0.115396	1637.8	14707.4	1629.91	14679	0.111037	20756.4	10191.6	20749.2	10164.7	2.0413	7096.88	4676.4	7089.89	4649.27	1.52495	1757.88	3204	1749.99	3175.56
8.36	31.68	8.36	51.12	18.24	49.68	728.08	8182.08	720.854	8155.16	0.0883924	152.76	2938.32	145.767	2911.19	0.0500713	496.28	4520.88	488.389	4492.44	0.108713	1100.48	14888.9	1093.25	14862	0.0735605	842.08	13160.9	835.087	13133.8	0.0635832	68.4	2963.52	60.5086	2935.08	0.0206157	7667.64	6865.92	7660.41	6839	1.12011	9199.8	5577.84	9192.81	5550.71	1.65615	798	3948.48	790.109	3920.04
-6.08	-7.92	20.52	25.2	9.88	18	414.96	4865.76	407.734	4838.84	0.0842628	281.2	3957.12	274.207	3929.99	0.069773	924.92	4299.12	917.029	4270.68	0.214727	2934.36	5203.44	2927.13	5176.52	0.565464	613.32	4298.4	606.327	4271.27	0.141955	1169.64	6613.2	1161.75	6584.76	0.17643	21200.2	20316.2	21193	20289.3	1.04454	20397.6	13117.7	20390.6	13090.6	1.55766	3606.96	4281.84	3599.07	4253.4
15.2	29.52	25.08	75.6	13.68	35.28	854.24	7842.96	847.014	7816.04	0.108369	166.44	24510.2	159.447	24483.1	0.00651255	183.16	2613.6	175.269	2585.16	0.067798	5469.72	12934.8	5462.49	12907.9	0.423191	1109.6	7050.24	1102.61	7023.11	0.156997	6794.4	18463	6786.51	18434.6	0.368141	27663.2	21967.9	27656	21941	1.26047	5342.04	4056.48	5335.05	4029.35	1.32405	9383.72	9898.56	9375.83	9870.12
-1.52	34.56	-9.12	-5.76	28.12	48.96	457.52	9352.8	450.294	9325.88	0.0482843	537.32	5857.92	530.327	5830.79	0.0909529	532.76	1915.92	524.869	1887.48	0.278079	1090.6	4628.16	1083.37	4601.24	0.235453	1343.68	8143.2	1336.69	8116.07	0.164696	1255.52	14716.8	1247.63	14688.4	0.08494	7541.48	3421.44	7534.25	3394.52	2.21954	2447.96	12978	2440.97	12950.9	0.188479	9746.24	5875.92	9738.35	5847.48
15.2	30.96	10.64	22.32	28.12	25.92	791.92	3389.76	784.694	3362.84	0.233343	2733.72	6921.36	2726.73	6894.23	0.395508	5895.32	8265.6	5887.43	8237.16	0.71474	326.04	4581.36	318.814	4554.44	0.0700007	457.52	2137.68	450.527	2110.55	0.213464	205.2	7364.16	197.309	7335.72	0.026897	30999.6	20556.7	30992.4	20529.8	1.50963	534.28	2283.12	527.287	2255.99	0.233727	15048	8231.76	15040.1	8203.32
3.04	25.2	-0.76	5.76	15.2	78.48	924.16	9734.4	916.934	9707.48	0.0944564	8377.48	21599.3	8370.49	21572.2	0.388022	1151.4	2476.08	1143.51	2447.64	0.467188	926.44	10363	919.214	10336.1	0.0889326	669.56	28328.4	662.567	28301.3	0.0234112	1285.16	20699.3	1277.27	20670.9	0.0617908	2946.52	6767.28	2939.29	6740.36	0.436074	642.2	15346.8	635.207	15319.7	0.0414635	1611.2	1328.4	1603.31	1299.96
-0.76	28.8	4.56	3.6	9.12	3.6	3634.32	7750.08	3627.09	7723.16	0.469639	790.4	6431.04	783.407	6403.91	0.122333	2467.72	6499.44	2459.83	6471	0.380131	224.96	2059.92	217.734	2033	0.1071	114.76	942.48	107.767	915.353	0.117733	3878.28	11301.8	3870.39	11273.4	0.343322	6149.92	3720.24	6142.69	3693.32	1.66319	6010.08	16073.3	6003.09	16046.2	0.374113	810.16	1787.04	802.269	1758.6
30.4	10.8	6.08	18	13.68	14.4	158.08	2604.96	150.854	2578.04	0.058515	91.96	242.64	84.9673	215.513	0.394257	1508.6	4235.04	1500.71	4206.6	0.356751	741.76	3036.24	734.534	3009.32	0.244087	184.68	886.32	177.687	859.193	0.206807	314.64	4473.36	306.749	4444.92	0.069011	13951.3	25587.4	13944.1	25560.5	0.545533	18686.1	10531.4	18679.1	10504.3	1.77824	16973.1	15283.4	16965.2	15255
24.32	30.24	10.64	70.56	9.88	59.04	207.48	1278.72	200.254	1251.8	0.159973	1259.32	14858.6	1252.33	14831.5	0.0844372	3550.72	11646.7	3542.83	11618.3	0.304936	6625.68	11446.6	6618.45	11419.7	0.579566	7311.2	84294	7304.21	84266.9	0.0866795	407.36	6909.12	399.469	6880.68	0.0580566	9120.76	6698.16	9113.53	6671.24	1.36609	10871	12161.5	10864	12134.4	0.895309	1290.48	1998.72	1282.59	1970.28
22.04	6.48	15.2	-3.6	-14.44	18	409.64	9494.64	402.414	9467.72	0.0425038	3380.48	13633.2	3373.49	13606.1	0.24794	4669.44	34459.2	4661.55	34430.8	0.135389	1601.32	6108.48	1594.09	6081.56	0.262119	3236.08	8227.44	3229.09	8200.31	0.393776	10611.1	15857.3	10603.2	15828.9	0.669866	39276.8	20751.1	39269.6	20724.2	1.89487	12557.5	6194.88	12550.5	6167.75	2.03486	19689.3	13706.6	19681.4	13678.2
12.92	46.8	43.32	102.96	7.6	-1.44	1701.64	9750.96	1694.41	9724.04	0.17425	227.24	5160.24	220.247	5133.11	0.0429072	731.12	8943.12	723.229	8914.68	0.0811278	1225.88	14127.8	1218.65	14100.9	0.086424	430.92	4836.96	423.927	4809.83	0.0881376	3538.56	7755.84	3530.67	7727.4	0.456903	503.12	5835.6	495.894	5808.68	0.0853712	16087.7	1435.68	16080.7	1408.55	11.4165	29850.5	29181.6	29842.6	29153.2
3.8	-2.88	37.24	43.92	-6.84	-20.88	3480.8	10368	3473.57	10341.1	0.335901	161.88	4101.84	154.887	4074.71	0.0380118	256.88	4120.56	248.989	4092.12	0.0608459	706.8	11214.7	699.574	11187.8	0.0625302	2374.24	27041.8	2367.25	27014.7	0.0876282	356.44	6468.48	348.549	6440.04	0.0541221	10221.2	9450.72	10214	9423.8	1.08385	16922.2	5569.92	16915.2	5542.79	3.05175	13230.8	8254.8	13222.9	8226.36
0.76	23.04	15.96	15.12	7.6	21.6	360.24	3970.8	353.014	3943.88	0.0895093	1169.64	11337.8	1162.65	11310.7	0.102792	79.8	5495.76	71.9086	5467.32	0.0131524	1688.72	16565	1681.49	16538.1	0.101674	878.56	7189.92	871.567	7162.79	0.12168	189.24	3571.2	181.349	3542.76	0.0511885	15697	10222.6	15689.8	10195.7	1.53887	1264.64	4469.76	1257.65	4442.63	0.283086	3540.84	5208.48	3532.95	5180.04
-15.2	5.76	25.84	29.52	9.12	46.8	150.48	812.16	143.254	785.237	0.182434	2699.52	5097.6	2692.53	5070.47	0.531021	228	9473.76	220.109	9445.32	0.0233035	1060.2	4753.44	1052.97	4726.52	0.22278	969.76	4807.44	962.767	4780.31	0.201403	22812.9	21381.8	22805	21353.4	1.06798	40420.6	13340.2	40413.4	13313.3	3.03557	10530.6	6404.4	10523.6	6377.27	1.65017	3413.16	6590.88	3405.27	6562.44
13.68	20.88	28.12	77.04	12.16	16.56	4053.84	19630.1	4046.61	19603.2	0.206426	136.04	1872.72	129.047	1845.59	0.0699219	7787.72	20419.2	7779.83	20390.8	0.381537	1658.32	24750.7	1651.09	24723.8	0.0667816	2526.24	4760.64	2519.25	4733.51	0.532215	1771.56	18781.9	1763.67	18753.5	0.094045	1918.24	6791.76	1911.01	6764.84	0.282492	5784.36	4079.52	5777.37	4052.39	1.42567	55398.7	31409.3	55390.8	31380.9
13.68	2.88	16.72	45.36	16.72	21.6	726.56	14449.7	719.334	14422.8	0.0498748	97.28	1885.68	90.2873	1858.55	0.0485794	380	6545.52	372.109	6517.08	0.0570974	96.52	8093.52	89.2938	8066.6	0.0110696	1692.52	2010.24	1685.53	1983.11	0.84994	2595.4	3525.84	2587.51	3497.4	0.739838	10383.9	11648.2	10376.7	11621.3	0.892903	35534.6	17598.2	35527.6	17571.1	2.02194	1447.8	5662.08	1439.91	5633.64
5.32	7.2	5.32	21.6	20.52	37.44	5744.08	13533.8	5736.85	13506.9	0.424736	111.72	720.72	104.727	693.593	0.150993	312.36	3827.52	304.469	3799.08	0.0801427	444.6	10986.5	437.374	10959.6	0.0399079	539.6	4970.88	532.607	4943.75	0.107733	4209.64	15462.7	4201.75	15434.3	0.272235	23129.1	13555.4	23121.9	13528.5	1.70913	3841.8	10382.4	3834.81	10355.3	0.370324	28897.5	11248.6	28889.6	11220.2
-12.16	5.04	3.8	-4.32	31.16	58.32	362.52	3963.6	355.294	3936.68	0.0902522	2266.32	9354.24	2259.33	9327.11	0.242232	573.8	60455.5	565.909	60427.1	0.00936515	894.52	7765.92	887.294	7739	0.114652	267.52	787.68	260.527	760.553	0.34255	2772.48	39783.6	2764.59	39755.2	0.0695404	6609.72	4901.76	6602.49	4874.84	1.3544	3160.84	1287.36	3153.85	1260.23	2.50259	3530.96	3346.56	3523.07	3318.12
14.44	26.64	9.88	33.84	12.92	51.12	582.92	28852.6	575.694	28825.7	0.0199716	235.6	6778.8	228.607	6751.67	0.0338594	470.44	6256.8	462.549	6228.36	0.0742649	614.84	4602.24	607.614	4575.32	0.132803	290.32	2909.52	283.327	2882.39	0.0982959	1393.08	6671.52	1385.19	6643.08	0.208516	15193.9	3741.12	15186.7	3714.2	4.08882	1356.6	3160.08	1349.61	3132.95	0.430778	4499.2	2371.68	4491.31	2343.24
18.24	38.88	5.32	61.92	17.48	25.92	2850.76	9087.84	2843.53	9060.92	0.313824	254.6	9453.6	247.607	9426.47	0.0262672	1650.72	9210.96	1642.83	9182.52	0.178908	1743.44	3841.92	1736.21	3815	0.455102	3939.08	26523.4	3932.09	26496.3	0.148402	563.92	10532.9	556.029	10504.5	0.0529326	7102.2	10808.6	7094.97	10781.7	0.658058	14614	6330.24	14607	6303.11	2.31743	314.64	3172.32	306.749	3143.88
2.28	-1.44	-24.32	62.64	-12.92	18.72	1582.32	10081.4	1575.09	10054.5	0.156656	4010.52	14345.3	4003.53	14318.2	0.279612	2806.68	11252.9	2798.79	11224.5	0.249347	373.92	1926.72	366.694	1899.8	0.193017	1611.2	13806.7	1604.21	13779.6	0.116419	1133.92	12760.6	1126.03	12732.2	0.0884397	1739.64	1107.36	1732.41	1080.44	1.60344	25928.2	18441.4	25921.2	18414.3	1.40767	37598	9840.96	37590.1	9812.52
15.96	13.68	-6.84	25.92	23.56	29.52	11111.2	29218.3	11104	29191.4	0.380385	2469.24	9547.2	2462.25	9520.07	0.258637	264.48	6775.92	256.589	6747.48	0.0380273	703	9993.6	695.774	9966.68	0.06981	325.28	3577.68	318.287	3550.55	0.0896444	220.4	4156.56	212.509	4128.12	0.0514783	7761.88	9900.72	7754.65	9873.8	0.785377	19883.9	10051.2	19876.9	10024.1	1.98292	18711.2	6859.44	18703.3	6831
1.52	53.28	-1.52	18	12.92	27.36	168.72	17460	161.494	17433.1	0.00926364	465.12	5949.36	458.127	5922.23	0.0773572	506.92	3003.12	499.029	2974.68	0.167759	734.92	6079.68	727.694	6052.76	0.120225	231.04	2194.56	224.047	2167.43	0.10337	1443.24	4931.28	1435.35	4902.84	0.292759	1542.04	5649.84	1534.81	5622.92	0.272957	10039.6	12863.5	10032.6	12836.4	0.781576	6044.28	8880.48	6036.39	8852.04
-2.28	8.64	13.68	0.72	0	27.36	1462.24	19949	1455.01	19922.1	0.0730352	665	6951.6	658.007	6924.47	0.0950263	1735.84	18145.4	1727.95	18117	0.0953774	314.64	4947.12	307.414	4920.2	0.06248	1150.64	3543.84	1143.65	3516.71	0.325204	2960.2	8320.32	2952.31	8291.88	0.356048	24044.1	4479.84	24036.9	4452.92	5.39801	3435.2	4456.08	3428.21	4428.95	0.774045	2862.92	3958.56	2855.03	3930.12
-17.48	24.48	1.52	38.16	12.92	31.68	623.2	12266.6	615.974	12239.7	0.050326	396.72	7701.84	389.727	7674.71	0.0507807	807.88	4466.88	799.989	4438.44	0.180241	566.96	3677.04	559.734	3650.12	0.153347	5354.2	15953.8	5347.21	15926.7	0.335739	564.68	7001.28	556.789	6972.84	0.079851	931	1482.48	923.774	1455.56	0.634653	17985.4	5600.88	17978.4	5573.75	3.22555	6175	9974.88	6167.11	9946.44
-9.88	11.52	25.08	1.44	-16.72	27.36	1744.2	5726.16	1736.97	5699.24	0.304773	130.72	28241.3	123.727	28214.2	0.00438529	510.72	6194.16	502.829	6165.72	0.0815523	821.56	14003.3	814.334	13976.4	0.058265	912.76	13336.6	905.767	13309.5	0.0680543	788.12	6326.64	780.229	6298.2	0.123881	5996.4	927.36	5989.17	900.437	6.65141	24097.3	19454.4	24090.3	19427.3	1.24003	1106.56	2314.08	1098.67	2285.64
-1.52	7.92	37.24	30.96	-22.04	15.84	1668.2	5396.4	1660.97	5369.48	0.309336	326.8	5099.04	319.807	5071.91	0.0630546	864.88	7086.96	856.989	7058.52	0.121412	3107.64	11589.8	3100.41	11562.9	0.268135	446.12	970.56	439.127	943.433	0.465457	161.88	3985.92	153.989	3957.48	0.0389108	4018.88	5881.68	4011.65	5854.76	0.685196	2058.08	9075.6	2051.09	9048.47	0.226678	15968.4	948.96	15960.5	920.52
-4.56	-7.92	40.28	27.36	-2.28	4.32	712.88	5240.88	705.654	5213.96	0.135339	3611.52	3481.92	3604.53	3454.79	1.04334	215.08	4400.64	207.189	4372.2	0.0473877	3812.92	19676.9	3805.69	19650	0.193674	86.64	6433.92	79.6473	6406.79	0.0124317	4976.48	11913.8	4968.59	11885.4	0.418043	7057.36	3000.24	7050.13	2973.32	2.37113	12092.4	9621.36	12085.4	9594.23	1.25965	36078.7	8425.44	36070.8	8397
9.88	20.88	35.72	7.2	14.44	16.56	2308.88	30165.1	2301.65	30138.2	0.07637	368.6	2967.84	361.607	2940.71	0.122966	457.52	3330	449.629	3301.56	0.136187	862.6	13124.9	855.374	13098	0.0653058	234.08	1977.84	227.087	1950.71	0.116412	932.52	5549.76	924.629	5521.32	0.167465	5227.28	4284.72	5220.05	4257.8	1.226	17443.5	19409.8	17436.5	19382.7	0.899593	7507.28	8212.32	7499.39	8183.88
12.92	28.08	20.52	15.84	-13.68	22.32	250.04	4511.52	242.814	4484.6	0.0541439	420.28	5343.12	413.287	5315.99	0.0777442	88.16	1755.36	80.2686	1726.92	0.0464808	3101.56	12636.7	3094.33	12609.8	0.245392	544.16	4716	537.167	4688.87	0.114562	321.48	6099.12	313.589	6070.68	0.0516563	1380.16	10182.2	1372.93	10155.3	0.135194	1975.24	986.4	1968.25	959.273	2.05181	2415.28	3523.68	2407.39	3495.24
13.68	6.48	26.6	53.28	-1.52	9.36	743.28	6916.32	736.054	6889.4	0.106839	913.52	2901.6	906.527	2874.47	0.315372	171	12335.8	163.109	12307.4	0.0132529	1049.56	10192.3	1042.33	10165.4	0.102538	508.44	3696.48	501.447	3669.35	0.136658	2664.56	12363.1	2656.67	12334.7	0.215382	9855.68	3387.6	9848.45	3360.68	2.9305	1985.12	3674.16	1978.13	3647.03	0.542394	408.88	1099.44	400.989	1071
3.8	38.16	22.04	9.36	-7.6	5.04	288.04	4254.48	280.814	4227.56	0.0664246	376.2	6630.48	369.207	6603.35	0.0559121	544.16	6988.32	536.269	6959.88	0.0770514	1823.24	11083.7	1816.01	11056.8	0.164244	162.64	8381.52	155.647	8354.39	0.0186306	528.96	4502.16	521.069	4473.72	0.116473	24083.6	25003.4	24076.4	24976.5	0.963962	9495.44	52865.3	9488.45	52838.2	0.179576	27282.5	18460.8	27274.6	18432.4
-4.56	15.84	5.32	25.92	-12.92	36	419.52	3659.76	412.294	3632.84	0.113491	4509.08	16174.1	4502.09	16147	0.278819	432.44	6678	424.549	6649.56	0.0638461	1988.92	15005.5	1981.69	14978.6	0.132302	441.56	16104.2	434.567	16077.1	0.0270303	1445.52	5775.12	1437.63	5746.68	0.250167	13236.9	7923.6	13229.7	7896.68	1.67535	3211.76	6211.44	3204.77	6184.31	0.518209	9282.64	16133.8	9274.75	16105.4
28.12	14.4	27.36	43.92	15.96	16.56	1124.8	5669.28	1117.57	5642.36	0.198069	709.84	10846.1	702.847	10819	0.0649643	1000.16	4678.56	992.269	4650.12	0.213386	483.36	4749.84	476.134	4722.92	0.100814	11808.9	17481.6	11801.9	17454.5	0.676154	763.8	5368.32	755.909	5339.88	0.141559	52048.6	15217.2	52041.4	15190.3	3.42597	26334.8	7442.64	26327.8	7415.51	3.55037	69.16	1937.52	61.2686	1909.08
-1.52	22.32	-28.88	12.96	14.44	48.24	214.32	2709.36	207.094	2682.44	0.0772036	5073	10702.1	5066.01	10675	0.474569	203.68	2558.16	195.789	2529.72	0.0773954	473.48	3088.08	466.254	3061.16	0.152313	1905.32	14860.1	1898.33	14833	0.12798	1403.72	7250.4	1395.83	7221.96	0.193276	21707.1	25938	21699.9	25911.1	0.837475	16134.8	8715.6	16127.8	8688.47	1.85623	6119.52	9774.72	6111.63	9746.28
18.24	31.68	0	34.56	41.04	-2.16	1427.28	3665.52	1420.05	3638.6	0.390275	411.16	6068.16	404.167	6041.03	0.0669037	379.24	4569.12	371.349	4540.68	0.0817826	328.32	9161.28	321.094	9134.36	0.0351523	630.8	3677.76	623.807	3650.63	0.170876	67.64	6749.28	59.7486	6720.84	0.00889005	4219.52	3619.44	4212.29	3592.52	1.17252	4433.08	8804.16	4426.09	8777.03	0.504281	6472.16	11999.5	6464.27	11971.1
15.96	29.52	-16.72	-5.04	12.16	-5.76	773.68	3614.4	766.454	3587.48	0.213647	208.24	4854.24	201.247	4827.11	0.041691	110.2	4399.92	102.309	4371.48	0.0234036	1078.44	7308	1071.21	7281.08	0.147123	3353.12	4964.4	3346.13	4937.27	0.677728	524.4	3301.92	516.509	3273.48	0.157786	394.44	1839.6	387.214	1812.68	0.213614	2725.36	489.6	2718.37	462.473	5.8779	2185	4918.32	2177.11	4889.88
18.24	20.88	-1.52	10.08	-8.36	48.96	224.96	4847.04	217.734	4820.12	0.0451719	4092.6	20736	4085.61	20708.9	0.197288	203.68	6144.48	195.789	6116.04	0.0320123	682.48	17006.4	675.254	16979.5	0.0397688	123.88	4299.84	116.887	4272.71	0.0273567	676.4	6503.76	668.509	6475.32	0.103239	64948.1	12859.9	64940.9	12833	5.06047	31316.6	15510.2	31309.6	15483.1	2.02218	9351.8	6646.32	9343.91	6617.88
25.08	46.08	-39.52	-6.48	24.32	5.76	127.68	2592	120.454	2565.08	0.0469591	129.96	2746.08	122.967	2718.95	0.045226	4972.68	9594.72	4964.79	9566.28	0.518988	861.84	13602.2	854.614	13575.3	0.0629537	2080.12	8109.36	2073.13	8082.23	0.256504	527.44	2376.72	519.549	2348.28	0.221246	22147.9	20079.4	22140.7	20052.5	1.10414	874	2826	867.007	2798.87	0.30977	3815.96	3494.16	3808.07	3465.72
12.16	72	22.04	18.72	-6.84	5.76	355.68	1231.2	348.454	1204.28	0.289347	963.68	13800.2	956.687	13773.1	0.0694607	342.76	8117.28	334.869	8088.84	0.0413988	129.2	5571.36	121.974	5544.44	0.0219993	896.8	8993.52	889.807	8966.39	0.0992381	212.8	3208.32	204.909	3179.88	0.0644391	390.64	13452.5	383.414	13425.6	0.0285585	26701.8	19568.9	26694.8	19541.8	1.36604	8273.36	21160.8	8265.47	21132.4
19	1.44	-2.28	17.28	0	17.28	142.88	13154.4	135.654	13127.5	0.0103336	494	2096.64	487.007	2069.51	0.235325	2834.8	25838.6	2826.91	25810.2	0.109527	3594.04	12139.9	3586.81	12113	0.296113	765.32	17093.5	758.327	17066.4	0.044434	90.44	1884.24	82.5486	1855.8	0.0444814	21615.2	6778.8	21608	6751.88	3.20029	10081.4	5731.2	10074.4	5704.07	1.76618	648.28	1857.6	640.389	1829.16
16.72	41.76	19	48.96	19	18.72	171.76	2507.04	164.534	2480.12	0.0663411	1465.28	5617.44	1458.29	5590.31	0.26086	967.48	11498.4	959.589	11470	0.083661	3320.44	7918.56	3313.21	7891.64	0.419839	1687.2	15704.6	1680.21	15677.5	0.107173	2444.16	15607.4	2436.27	15579	0.156382	23859.4	13209.1	23852.2	13182.2	1.80943	1522.28	3681.36	1515.29	3654.23	0.414666	11216.8	7446.24	11208.9	7417.8
20.52	28.08	20.52	16.56	-10.64	23.04	893	53271.4	885.774	53244.5	0.016636	740.24	4025.52	733.247	3998.39	0.183386	544.16	4568.4	536.269	4539.96	0.118122	2060.36	3641.04	2053.13	3614.12	0.568087	459.8	5982.48	452.807	5955.35	0.0760337	210.52	4752	202.629	4723.56	0.0428974	19455.2	10939	19448	10912.1	1.78224	574.56	2272.32	567.567	2245.19	0.252792	6909.92	3949.92	6902.03	3921.48
27.36	7.2	15.2	31.68	34.2	8.64	418	3178.8	410.774	3151.88	0.130327	862.6	14058.7	855.607	14031.6	0.0609773	6198.56	19131.1	6190.67	19102.7	0.324074	387.6	9555.84	380.374	9528.92	0.0399178	1036.64	4287.6	1029.65	4260.47	0.241674	3819.76	10632.2	3811.87	10603.8	0.359483	4933.92	8332.56	4926.69	8305.64	0.593175	53069.3	21489.8	53062.3	21462.7	2.47231	994.84	2815.2	986.949	2786.76
31.92	81.36	34.96	31.68	-6.84	13.68	365.56	3764.16	358.334	3737.24	0.095882	440.04	8905.68	433.047	8878.55	0.0487745	1318.6	7819.2	1310.71	7790.76	0.168239	5143.68	24815.5	5136.45	24788.6	0.207211	131.48	3155.76	124.487	3128.63	0.0397897	105.64	3122.64	97.7486	3094.2	0.0315909	627.76	489.6	620.534	462.677	1.34118	32068.2	11266.6	32061.2	11239.5	2.85255	669.56	14314.3	661.669	14285.9
9.88	40.32	15.96	0	25.08	25.92	264.48	2660.4	257.254	2633.48	0.097686	1616.52	20254.3	1609.53	20227.2	0.0795725	946.96	7459.2	939.069	7430.76	0.126376	957.6	11210.4	950.374	11183.5	0.0849802	85.88	8514.72	78.8873	8487.59	0.00929443	1264.64	6081.12	1256.75	6052.68	0.207635	12071.8	4656.96	12064.6	4630.04	2.60572	11021.5	26577.4	11014.5	26550.3	0.414855	6187.92	9698.4	6180.03	9669.96
19.76	92.16	15.2	4.32	16.72	7.92	1197	9840.24	1189.77	9813.32	0.121241	619.4	7333.2	612.407	7306.07	0.0838217	1273	6240.24	1265.11	6211.8	0.203662	468.92	3222.72	461.694	3195.8	0.144469	760	6469.2	753.007	6442.07	0.116889	323	4646.88	315.109	4618.44	0.0682284	3362.24	12548.9	3355.01	12522	0.26793	18468	11822.4	18461	11795.3	1.56512	21789.2	18357.1	21781.3	18328.7
18.24	0	11.4	-8.64	-27.36	-9.36	155.04	4064.4	147.814	4037.48	0.0366104	77.52	636.48	70.5273	609.353	0.115741	643.72	19740.2	635.829	19711.8	0.0322563	2311.92	4639.68	2304.69	4612.76	0.499635	2458.6	21695	2451.61	21667.9	0.113145	1324.68	10349.3	1316.79	10320.9	0.127585	507.68	725.04	500.454	698.117	0.716862	12372	11710.1	12365	11683	1.05838	63742.7	10343.5	63734.8	10315.1
20.52	49.68	10.64	11.52	-19.76	29.52	1397.64	6217.2	1390.41	6190.28	0.224613	200.64	4489.2	193.647	4462.07	0.0433985	443.08	5400	435.189	5371.56	0.0810172	502.36	14976	495.134	14949.1	0.0331214	2735.24	5606.64	2728.25	5579.51	0.488976	2394	30703.7	2386.11	30675.3	0.0777861	7841.68	2442.96	7834.45	2416.04	3.24269	44013.1	23623.9	44006.1	23596.8	1.86492	10695.5	7259.04	10687.6	7230.6
23.56	2.16	19	-3.6	-9.12	33.84	1855.16	1686.24	1847.93	1659.32	1.11367	392.92	5597.28	385.927	5570.15	0.0692849	228	2758.32	220.109	2729.88	0.0806294	14788.8	23274.7	14781.6	23247.8	0.635827	364.04	4714.56	357.047	4687.43	0.0761712	1064	5438.16	1056.11	5409.72	0.195224	3361.48	1794.96	3354.25	1768.04	1.89716	4506.04	4868.64	4499.05	4841.51	0.929265	841.32	1587.6	833.429	1559.16
-5.32	26.64	21.28	42.48	11.4	29.52	2312.68	18478.8	2305.45	18451.9	0.124944	2200.96	4780.8	2193.97	4753.67	0.461531	3198.84	5546.16	3190.95	5517.72	0.578309	2991.36	4795.92	2984.13	4769	0.625736	118.56	1728	111.567	1700.87	0.0655942	1680.36	16187.8	1672.47	16159.4	0.103498	5354.2	3919.68	5346.97	3892.76	1.37357	3039.24	2247.12	3032.25	2219.99	1.36588	7630.4	4816.08	7622.51	4787.64
25.84	33.84	44.08	12.96	1.52	-15.12	1362.68	7791.84	1355.45	7764.92	0.174561	422.56	7017.12	415.567	6989.99	0.0594518	481.84	9202.32	473.949	9173.88	0.0516628	199.88	5775.84	192.654	5748.92	0.0335113	2763.36	9498.96	2756.37	9471.83	0.291007	1187.12	5017.68	1179.23	4989.24	0.236354	2710.16	8896.32	2702.93	8869.4	0.304748	1648.44	1432.8	1641.45	1405.67	1.16773	9428.56	12098.9	9420.67	12070.5
27.36	61.2	-17.48	-34.56	-22.04	-3.6	886.92	8156.88	879.694	8129.96	0.108204	721.24	1900.08	714.247	1872.95	0.381348	548.72	9604.8	540.829	9576.36	0.0564754	249.28	3819.6	242.054	3792.68	0.0638214	9039.44	10504.1	9032.45	10477	0.862124	1476.68	7725.6	1468.79	7697.16	0.190822	559.36	3238.56	552.134	3211.64	0.171917	6279.88	7040.88	6272.89	7013.75	0.89437	3011.12	13511.5	3003.23	13483.1
-2.28	28.08	3.8	41.76	31.92	8.64	1634.76	3942	1627.53	3915.08	0.415709	1241.08	9765.36	1234.09	9738.23	0.126726	1276.8	5171.04	1268.91	5142.6	0.246745	2154.6	3566.88	2147.37	3539.96	0.60661	2570.32	15877.4	2563.33	15850.3	0.161721	1960.04	4479.84	1952.15	4451.4	0.438547	11415.2	12142.1	11408	12115.2	0.941627	12147.8	15669.4	12140.8	15642.3	0.776154	4456.64	5911.2	4448.75	5882.76
-0.76	35.28	-3.04	41.04	20.52	263.52	250.04	3561.12	242.814	3534.2	0.0687041	2411.48	10586.2	2404.49	10559.1	0.227718	187.72	11934.7	179.829	11906.3	0.0151037	2510.28	10811.5	2503.05	10784.6	0.232096	793.44	2872.8	786.447	2845.67	0.276366	1200.8	9715.68	1192.91	9687.24	0.123142	6849.12	7846.56	6841.89	7819.64	0.874963	2213.88	6166.08	2206.89	6138.95	0.359489	15854.4	10843.2	15846.5	10814.8
-22.04	15.12	25.84	43.92	14.44	31.68	73.72	5189.04	66.4938	5162.12	0.0128811	579.88	4720.32	572.887	4693.19	0.122068	3182.88	16100.6	3174.99	16072.2	0.197546	2596.16	7279.2	2588.93	7252.28	0.356982	510.72	3644.64	503.727	3617.51	0.139247	2685.08	13389.1	2677.19	13360.7	0.200378	11503.4	2987.28	11496.2	2960.36	3.88337	34603.6	4775.04	34596.6	4747.91	7.2867	5934.08	4710.24	5926.19	4681.8
9.12	144.72	25.84	14.4	23.56	79.92	1266.16	2562.48	1258.93	2535.56	0.496512	193.04	1689.12	186.047	1661.99	0.111942	2586.28	10876.3	2578.39	10847.9	0.237686	753.16	9883.44	745.934	9856.52	0.0756792	743.28	11389	736.287	11361.9	0.0648033	1044.24	23232.2	1036.35	23203.8	0.044663	1035.12	2009.52	1027.89	1982.6	0.518458	500.08	1108.8	493.087	1081.67	0.455856	29835.3	11546.6	29827.4	11518.2
-19.76	13.68	12.16	28.08	9.88	19.44	4094.12	9812.16	4086.89	9785.24	0.417659	457.52	4991.04	450.527	4963.91	0.0907605	140.6	1995.84	132.709	1967.4	0.0674538	1333.04	5716.8	1325.81	5689.88	0.233013	460.56	4959.36	453.567	4932.23	0.0919598	221.92	6688.8	214.029	6660.36	0.0321347	11358.2	5756.4	11351	5729.48	1.98115	39352	21626.6	39345	21599.5	1.82157	1026	4570.56	1018.11	4542.12
3.8	0.72	16.72	50.4	26.6	26.64	4593.44	26603.3	4586.21	26576.4	0.172567	4962.8	5494.32	4955.81	5467.19	0.906463	4447.52	5814.72	4439.63	5786.28	0.767268	172.52	6413.76	165.294	6386.84	0.0258804	240.16	1935.36	233.167	1908.23	0.12219	915.8	3285.36	907.909	3256.92	0.278763	74400.2	18504	74393	18477.1	4.02623	17491.4	4867.2	17484.4	4840.07	3.61243	5726.6	3415.68	5718.71	3387.24
4.56	25.2	-22.8	4.32	25.08	33.12	264.48	1758.24	257.254	1731.32	0.148589	1472.88	7045.92	1465.89	7018.79	0.208852	783.56	2095.2	775.669	2066.76	0.375307	265.24	6688.08	258.014	6661.16	0.0387341	259.16	9410.4	252.167	9383.27	0.0268741	1499.48	15329.5	1491.59	15301.1	0.0974827	1091.36	5362.56	1084.13	5335.64	0.203187	2870.52	5004	2863.53	4976.87	0.575367	13659.5	10753.2	13651.6	10724.8
8.36	14.4	22.8	22.32	23.56	14.4	716.68	5778	709.454	5751.08	0.12336	93.48	693.36	86.4873	666.233	0.129815	135.28	8688.24	127.389	8659.8	0.0147103	85.88	6964.56	78.6538	6937.64	0.0113373	216.6	5826.24	209.607	5799.11	0.0361447	408.88	1445.04	400.989	1416.6	0.283064	7657	10857.6	7649.77	10830.7	0.706306	16409.2	18036.7	16402.2	18009.6	0.910749	51452	21425	51444.1	21396.6
15.96	30.24	3.04	22.32	0	34.56	750.88	5884.56	743.654	5857.64	0.126955	1035.88	4715.28	1028.89	4688.15	0.219465	937.84	5299.92	929.949	5271.48	0.176411	960.64	6297.12	953.414	6270.2	0.152055	180.12	4750.56	173.127	4723.43	0.0366529	1556.48	11581.2	1548.59	11552.8	0.134045	5452.24	9099.36	5445.01	9072.44	0.600171	698.44	3893.04	691.447	3865.91	0.178857	6950.2	6597.36	6942.31	6568.92
-22.04	13.68	19	35.28	13.68	5.04	1655.28	18779	1648.05	18752.1	0.0878865	3769.6	16190.6	3762.61	16163.5	0.232785	15215.2	30414.2	15207.3	30385.8	0.500475	908.96	5901.12	901.734	5874.2	0.153508	1320.12	2540.16	1313.13	2513.03	0.522527	766.84	8606.16	758.949	8577.72	0.0884791	3597.08	5061.6	3589.85	5034.68	0.713026	521.36	974.88	514.367	947.753	0.542723	25987.4	13563.4	25979.5	13535
-15.2	-0.72	0	36.72	-21.28	4.32	554.8	8002.08	547.574	7975.16	0.0686599	91.2	2075.04	84.2073	2047.91	0.0411186	412.68	20830.3	404.789	20801.9	0.0194592	687.04	13742.6	679.814	13715.7	0.0495647	259.92	6279.84	252.927	6252.71	0.0404508	4121.48	20273.8	4113.59	20245.4	0.203187	7221.52	3924.72	7214.29	3897.8	1.85086	2276.96	5808.96	2269.97	5781.83	0.392603	4636	1657.44	4628.11	1629
-10.64	16.56	12.16	18.72	16.72	33.12	2207.04	8737.92	2199.81	8711	0.252533	1320.12	11549.5	1313.13	11522.4	0.113963	2454.04	8450.64	2446.15	8422.2	0.290441	124.64	1543.68	117.414	1516.76	0.0774111	270.56	3620.16	263.567	3593.03	0.0733551	305.52	3302.64	297.629	3274.2	0.0909012	6033.64	5293.44	6026.41	5266.52	1.14429	18412.5	7609.68	18405.5	7582.55	2.42735	2864.44	10655.3	2856.55	10626.9
-4.56	11.52	-2.28	25.2	-15.2	-10.8	290.32	1244.16	283.094	1217.24	0.232571	451.44	3987.36	444.447	3960.23	0.112228	2863.68	4070.88	2855.79	4042.44	0.706452	475	21048.5	467.774	21021.6	0.0222521	780.52	7917.12	773.527	7889.99	0.098039	394.44	2673.36	386.549	2644.92	0.146148	7368.96	7457.04	7361.73	7430.12	0.990796	2374.24	308.16	2367.25	281.033	8.42338	5419.56	12250.8	5411.67	12222.4
-12.92	1.44	32.68	-4.32	22.8	6.48	940.12	7819.92	932.894	7793	0.119709	1551.92	5590.8	1544.93	5563.67	0.277681	4836.64	11652.5	4828.75	11624.1	0.41541	1236.52	4293.36	1229.29	4266.44	0.288131	3138.8	7902	3131.81	7874.87	0.397696	383.8	17748.7	375.909	17720.3	0.0212135	3145.64	3324.24	3138.41	3297.32	0.951808	21690.4	5842.8	21683.4	5815.67	3.72844	222.68	805.68	214.789	777.24
-33.44	24.48	1.52	41.04	-23.56	33.12	775.2	3525.84	767.974	3498.92	0.219489	6071.64	18045.4	6064.65	18018.3	0.336583	69.92	2114.64	62.0286	2086.2	0.0297328	1788.28	4581.36	1781.05	4554.44	0.391059	332.12	2736.72	325.127	2709.59	0.119991	1165.08	5206.32	1157.19	5177.88	0.223487	266.76	1667.52	259.534	1640.6	0.158195	256.88	2701.44	249.887	2674.31	0.0934398	3445.08	3782.88	3437.19	3754.44
-18.24	7.92	-9.88	-13.68	6.08	-7.2	5504.68	21373.2	5497.45	21346.3	0.257537	1645.4	6371.28	1638.41	6344.15	0.258255	1154.44	16092.7	1146.55	16064.3	0.0713726	1667.44	8853.84	1660.21	8826.92	0.188085	1511.64	5945.76	1504.65	5918.63	0.254222	220.4	1401.12	212.509	1372.68	0.154813	109.44	9108.72	102.214	9081.8	0.0112548	21881.9	8462.88	21874.9	8435.75	2.59312	3483.84	2975.04	3475.95	2946.6
17.48	9.36	-7.6	44.64	0.76	51.84	693.88	3456.72	686.654	3429.8	0.200202	190	5182.56	183.007	5155.43	0.035498	1675.04	10008	1667.15	9979.56	0.167056	8692.88	26113.7	8685.65	26086.8	0.332952	21133.3	56741	21126.3	56713.9	0.372507	289.56	2664	281.669	2635.56	0.106872	4857.16	5806.08	4849.93	5779.16	0.839211	12055.9	9622.8	12048.9	9595.67	1.25566	6152.96	11377.4	6145.07	11349
8.36	5.76	22.04	-0.72	-12.16	-17.28	2421.36	7488	2414.13	7461.08	0.323564	798	9385.2	791.007	9358.07	0.0845267	680.96	3757.68	673.069	3729.24	0.180484	2198.68	6066.72	2191.45	6039.8	0.362836	1611.2	10054.1	1604.21	10027	0.159989	1203.84	2764.8	1195.95	2736.36	0.437058	17198.8	11188.8	17191.6	11161.9	1.5402	4072.84	5755.68	4065.85	5728.55	0.709751	8220.16	4904.64	8212.27	4876.2
9.12	13.68	23.56	15.84	-12.16	4.32	776.72	8375.76	769.494	8348.84	0.0921678	76	2882.16	69.0073	2855.03	0.0241704	4329.72	23613.8	4321.83	23585.4	0.183242	708.32	370.08	701.094	343.157	2.04307	5152.04	12582.7	5145.05	12555.6	0.409782	244.72	647.28	236.829	618.84	0.382697	7271.68	5193.36	7264.45	5166.44	1.40609	27325	17503.2	27318	17476.1	1.56317	24057	6137.28	24049.1	6108.84
0	51.84	0	53.28	15.2	28.8	779	8509.68	771.774	8482.76	0.0909815	2332.44	7642.08	2325.45	7614.95	0.305379	3513.48	7444.8	3505.59	7416.36	0.472683	408.12	8957.52	400.894	8930.6	0.0448899	648.28	9771.12	641.287	9743.99	0.0658136	2971.6	8691.84	2963.71	8663.4	0.342095	9607.92	7429.68	9600.69	7402.76	1.29691	2159.92	6684.48	2152.93	6657.35	0.323391	7042.16	5708.88	7034.27	5680.44
12.92	16.56	9.88	-0.72	34.96	39.6	219.64	1106.64	212.414	1079.72	0.196731	362.52	5720.4	355.527	5693.27	0.0624469	1416.64	7957.44	1408.75	7929	0.17767	354.16	2911.68	346.934	2884.76	0.120264	171.76	1337.76	164.767	1310.63	0.125716	258.4	3087.36	250.509	3058.92	0.0818945	25111.2	5861.52	25104	5834.6	4.30261	33931.7	15713.3	33924.7	15686.2	2.16271	3494.48	2260.8	3486.59	2232.36
28.88	5.76	13.68	36	2.28	64.08	4041.68	6176.16	4034.45	6149.24	0.65609	2343.84	6444	2336.85	6416.87	0.364172	390.64	4743.36	382.749	4714.92	0.0811782	3033.92	22111.9	3026.69	22085	0.137048	79.04	1316.16	72.0473	1289.03	0.0558926	379.24	3205.44	371.349	3177	0.116887	12625.9	12306.2	12618.7	12279.3	1.02764	5595.12	2920.32	5588.13	2893.19	1.93147	2129.52	336.96	2121.63	308.52
21.28	13.68	-3.8	18.72	13.68	19.44	2669.12	8535.6	2661.89	8508.68	0.312845	728.08	9943.92	721.087	9916.79	0.0727138	536.56	2653.92	528.669	2625.48	0.201361	2425.16	8835.12	2417.93	8808.2	0.27451	4042.44	11047.7	4035.45	11020.6	0.366174	734.16	14172.5	726.269	14144.1	0.051348	1400.68	982.8	1393.45	955.877	1.45778	23933.9	11289.6	23926.9	11262.5	2.12448	3069.64	3257.28	3061.75	3228.84
12.92	40.32	-9.88	43.2	7.6	66.96	7033.8	11841.8	7026.57	11814.9	0.594723	1239.56	7173.36	1232.57	7146.23	0.172478	598.88	6229.44	590.989	6201	0.0953054	1009.28	12790.8	1002.05	12763.9	0.078507	486.4	9174.96	479.407	9147.83	0.0524067	779.76	7452.72	771.869	7424.28	0.103965	23688.4	19547.3	23681.2	19520.4	1.21315	22945.2	8503.92	22938.2	8476.79	2.706	19273.6	20756.9	19265.7	20728.5
17.48	25.92	-11.4	-12.24	-21.28	10.08	285	676.8	277.774	649.877	0.427425	1994.24	13132.8	1987.25	13105.7	0.151633	1551.92	8568	1544.03	8539.56	0.180809	1675.8	6680.16	1668.57	6653.24	0.250791	1102.76	11376.7	1095.77	11349.6	0.096547	284.24	6233.04	276.349	6204.6	0.0445393	17090.1	10928.2	17082.9	10901.3	1.56705	44410.6	9423.36	44403.6	9396.23	4.72568	2765.64	9550.8	2757.75	9522.36
6.08	25.2	1.52	31.68	24.32	100.08	6948.68	11117.5	6941.45	11090.6	0.625888	97.28	3279.6	90.2873	3252.47	0.0277596	85.88	4104.72	77.9886	4076.28	0.0191323	2381.08	16226.6	2373.85	16199.7	0.146537	602.68	17482.3	595.687	17455.2	0.0341267	272.84	3442.32	264.949	3413.88	0.0776092	3192.76	5500.08	3185.53	5473.16	0.582029	65449.7	11291	65442.7	11263.9	5.80997	8556.08	12769.9	8548.19	12741.5
-0.76	31.68	3.04	0.72	35.72	27.36	91.96	2540.16	84.7338	2513.24	0.033715	1129.36	2147.76	1122.37	2120.63	0.529261	3489.16	13873	3481.27	13844.6	0.251454	86.64	2091.6	79.4138	2064.68	0.0384631	1191.68	6099.12	1184.69	6071.99	0.195107	281.96	4019.04	274.069	3990.6	0.0686785	9376.88	8072.64	9369.65	8045.72	1.16455	4553.92	2500.56	4546.93	2473.43	1.83831	71.44	834.48	63.5486	806.04
6.08	78.48	27.36	10.8	25.08	-1.44	743.28	5717.52	736.054	5690.6	0.129346	1292	5258.16	1285.01	5231.03	0.245651	398.24	10013.8	390.349	9985.36	0.0390921	1283.64	3551.76	1276.41	3524.84	0.36212	2340.8	8690.4	2333.81	8663.27	0.269391	187.72	5186.16	179.829	5157.72	0.0348659	30514	18208.1	30506.8	18181.2	1.67793	18815.3	9874.08	18808.3	9846.95	1.91006	5987.28	8122.32	5979.39	8093.88
-0.76	-11.52	-3.8	43.2	9.88	30.96	952.28	13168.1	945.054	13141.2	0.0719155	465.12	3642.48	458.127	3615.35	0.126717	1782.96	7952.4	1775.07	7923.96	0.224013	7531.6	22091.8	7524.37	22064.9	0.341011	257.64	13034.9	250.647	13007.8	0.019269	2713.2	16570.8	2705.31	16542.4	0.163538	15104.2	20014.6	15097	19987.7	0.755314	3916.28	1186.56	3909.29	1159.43	3.37172	1731.28	8680.32	1723.39	8651.88
7.6	12.24	1.52	43.2	-2.28	-0.72	3910.2	15814.8	3902.97	15787.9	0.247213	3578.84	12628.8	3571.85	12601.7	0.283442	1358.88	12458.9	1350.99	12430.5	0.108684	950.76	2957.04	943.534	2930.12	0.322012	316.16	1052.64	309.167	1025.51	0.301476	1433.36	9555.12	1425.47	9526.68	0.149629	7631.92	8899.2	7624.69	8872.28	0.859384	15153.6	9414.72	15146.6	9387.59	1.61347	568.48	3907.44	560.589	3879
-11.4	3.6	9.88	12.96	33.44	49.68	457.52	9927.36	450.294	9900.44	0.0454822	373.92	2849.04	366.927	2821.91	0.130028	355.68	6824.88	347.789	6796.44	0.0511722	1755.6	14063	1748.37	14036.1	0.124563	1155.96	3998.88	1148.97	3971.75	0.289285	492.48	15755	484.589	15726.6	0.0308134	23949.9	12510	23942.7	12483.1	1.91801	1653.76	1214.64	1646.77	1187.51	1.38674	7815.08	2456.64	7807.19	2428.2
-3.8	19.44	0	23.04	3.8	43.92	2896.36	18328.3	2889.13	18301.4	0.157864	107.92	3840.48	100.927	3813.35	0.0264668	2807.44	7695.36	2799.55	7666.92	0.365146	1249.44	10707.1	1242.21	10680.2	0.11631	234.08	5987.52	227.087	5960.39	0.0380994	4279.56	8370	4271.67	8341.56	0.512095	29828.5	13453.2	29821.3	13426.3	2.22111	11523.9	5902.56	11516.9	5875.43	1.96018	26438.1	6883.2	26430.2	6854.76
24.32	30.24	9.88	30.24	8.36	59.76	149.72	3172.32	142.494	3145.4	0.0453023	2224.52	13279.7	2217.53	13252.6	0.167328	163.4	4245.12	155.509	4216.68	0.0368794	3062.8	15750	3055.57	15723.1	0.194337	221.16	1209.6	214.167	1182.47	0.181118	1694.04	7022.16	1686.15	6993.72	0.241095	1773.08	3968.64	1765.85	3941.72	0.447991	817	2307.6	810.007	2280.47	0.355193	12562	5471.28	12554.1	5442.84
15.96	9.36	1.52	-0.72	18.24	46.08	203.68	6202.8	196.454	6175.88	0.0318099	463.6	7897.68	456.607	7870.55	0.0580146	6784.52	10198.1	6776.63	10169.7	0.666357	3924.64	12325.7	3917.41	12298.8	0.318521	867.16	6056.64	860.167	6029.51	0.14266	1592.96	6168.96	1585.07	6140.52	0.258133	3820.52	2438.64	3813.29	2411.72	1.58115	8534.04	9917.28	8527.05	9890.15	0.862175	506.92	9280.8	499.029	9252.36
-13.68	18.72	3.04	10.08	9.88	36.72	4356.32	14775.8	4349.09	14748.9	0.294876	279.68	22958.6	272.687	22931.5	0.0118914	1221.32	8809.2	1213.43	8780.76	0.138192	128.44	455.04	121.214	428.117	0.283132	92.72	334.8	85.7273	307.673	0.278632	1362.68	5989.68	1354.79	5961.24	0.227266	7294.48	3999.6	7287.25	3972.68	1.83434	9053.88	8592.48	9046.89	8565.35	1.05622	7134.12	6876	7126.23	6847.56
7.6	26.64	16.72	15.84	3.04	-23.76	1220.56	10463	1213.33	10436.1	0.116263	769.88	3645.36	762.887	3618.23	0.210845	995.6	6901.2	987.709	6872.76	0.143714	3634.32	16614	3627.09	16587.1	0.21867	1090.6	6148.8	1083.61	6121.67	0.177012	148.96	2957.76	141.069	2929.32	0.0481574	10091.3	11307.6	10084.1	11280.7	0.893925	6954.76	5041.44	6947.77	5014.31	1.38559	31201	2857.68	31193.1	2829.24
-3.8	-22.32	12.16	8.64	-12.16	57.6	2400.84	4492.8	2393.61	4465.88	0.535978	5391.44	24351.8	5384.45	24324.7	0.221357	311.6	1725.12	303.709	1696.68	0.179002	5177.88	20106	5170.65	20079.1	0.257515	376.96	5052.96	369.967	5025.83	0.0736131	2425.16	5601.6	2417.27	5573.16	0.433734	32756	16750.1	32748.8	16723.2	1.95829	5317.72	723.6	5310.73	696.473	7.62518	4488.56	10363.7	4480.67	10335.3
10.64	21.6	-1.52	12.24	-15.2	43.2	846.64	8256.24	839.414	8229.32	0.102003	798	1936.08	791.007	1908.95	0.414367	870.2	4743.36	862.309	4714.92	0.182889	338.96	6755.04	331.734	6728.12	0.0493056	1651.48	4461.12	1644.49	4433.99	0.370882	3531.72	16753.7	3523.83	16725.3	0.210689	20289.7	16300.1	20282.5	16273.2	1.24637	8890.48	2653.2	8883.49	2626.07	3.3828	2995.92	4998.24	2988.03	4969.8
-12.16	10.08	19	20.88	7.6	44.64	921.88	9019.44	914.654	8992.52	0.101713	80.56	591.84	73.5673	564.713	0.130274	1052.6	12776.4	1044.71	12748	0.081951	596.6	3448.08	589.374	3421.16	0.172273	640.68	3397.68	633.687	3370.55	0.188007	794.96	16264.1	787.069	16235.7	0.0484778	28311.5	9218.88	28304.3	9191.96	3.07924	7077.88	1181.52	7070.89	1154.39	6.1252	3600.12	9452.88	3592.23	9424.44
21.28	12.24	28.12	9.36	-6.84	17.28	1402.96	28969.2	1395.73	28942.3	0.0482247	1205.36	2885.76	1198.37	2858.63	0.41921	877.04	14085.4	869.149	14057	0.0618305	68.4	2755.44	61.1738	2728.52	0.0224202	2050.48	9128.88	2043.49	9101.75	0.224516	652.08	3458.16	644.189	3429.72	0.187825	3368.32	2828.88	3361.09	2801.96	1.19955	2789.96	2233.44	2782.97	2206.31	1.26137	10409.7	4510.08	10401.8	4481.64
12.92	-3.6	-21.28	19.44	28.12	38.16	5094.28	8851.68	5087.05	8824.76	0.576453	971.28	3606.48	964.287	3579.35	0.269403	255.36	9608.4	247.469	9579.96	0.0258319	1703.92	29584.1	1696.69	29557.2	0.0574038	93.48	635.76	86.4873	608.633	0.142101	172.52	1360.08	164.629	1331.64	0.123628	6583.12	24112.1	6575.89	24085.2	0.273027	1579.28	5984.64	1572.29	5957.51	0.263917	1832.36	22471.2	1824.47	22442.8
-17.48	21.6	11.4	2.16	-2.28	0	245.48	3067.92	238.254	3041	0.0783473	271.32	698.4	264.327	671.273	0.39377	74.48	6800.4	66.5886	6771.96	0.00983299	4309.2	10392.5	4301.97	10365.6	0.415025	2702.56	20069.3	2695.57	20042.2	0.134495	760.76	5252.4	752.869	5223.96	0.144118	4688.44	31795.2	4681.21	31768.3	0.147355	74107.6	29417	74100.6	29389.9	2.5213	24012.2	12914.6	24004.3	12886.2
-10.64	9.36	12.16	36	-24.32	1.44	1210.68	6051.6	1203.45	6024.68	0.199754	1343.68	3247.92	1336.69	3220.79	0.415018	433.2	3912.48	425.309	3884.04	0.109502	2015.52	11756.2	2008.29	11729.3	0.171221	181.64	9572.4	174.647	9545.27	0.0182967	1575.48	11908.8	1567.59	11880.4	0.131948	4175.44	4978.8	4168.21	4951.88	0.841744	16941.9	8735.04	16934.9	8707.91	1.94477	395.96	8435.52	388.069	8407.08
30.4	90.72	15.96	25.92	28.88	15.12	3138.8	5008.32	3131.57	4981.4	0.628654	386.08	5151.6	379.087	5124.47	0.0739759	3169.96	8523.36	3162.07	8494.92	0.372231	6909.92	19999.4	6902.69	19972.5	0.34561	798	4274.64	791.007	4247.51	0.186228	539.6	14433.1	531.709	14404.7	0.0369123	4147.32	65975.8	4140.09	65948.9	0.0627773	1387	16575.1	1380.01	16548	0.0833943	1282.88	4757.76	1274.99	4729.32
33.44	10.08	9.12	30.96	23.56	36.72	254.6	4877.28	247.374	4850.36	0.0510012	457.52	3718.08	450.527	3690.95	0.122063	350.36	1998	342.469	1969.56	0.173881	2411.48	8727.12	2404.25	8700.2	0.276345	9040.2	6803.28	9033.21	6776.15	1.33309	4870.84	13864.3	4862.95	13835.9	0.351474	13263.5	5554.08	13256.3	5527.16	2.39839	9620.84	13062.2	9613.85	13035.1	0.737537	20958.5	12098.2	20950.6	12069.8
16.72	43.92	-19	36.72	13.68	-15.84	1463	17948.2	1455.77	17921.3	0.0812316	1433.36	3504.24	1426.37	3477.11	0.410216	880.84	6609.6	872.949	6581.16	0.132644	570.76	5788.08	563.534	5761.16	0.0978161	487.92	3131.28	480.927	3104.15	0.15493	880.84	6989.76	872.949	6961.32	0.1254	4398.12	4354.56	4390.89	4327.64	1.01462	3404.04	1463.04	3397.05	1435.91	2.36578	22622.9	5399.28	22615	5370.84
11.4	14.4	11.4	43.2	5.32	28.8	262.2	8845.92	254.974	8819	0.0289119	429.4	8403.84	422.407	8376.71	0.0504264	1819.44	10573.9	1811.55	10545.5	0.171785	925.68	3361.68	918.454	3334.76	0.275419	1421.2	14863.7	1414.21	14836.6	0.095319	351.12	4509.36	343.229	4480.92	0.0765978	1479.72	2139.84	1472.49	2112.92	0.696901	2960.2	162	2953.21	134.873	21.8962	6366.52	7206.48	6358.63	7178.04
4.56	36	14.44	70.56	6.84	14.4	1285.16	8287.2	1277.93	8260.28	0.154708	2548.28	10221.1	2541.29	10194	0.249293	152	2198.88	144.109	2170.44	0.066396	1482.76	6773.76	1475.53	6746.84	0.2187	1389.28	4999.68	1382.29	4972.55	0.277983	1180.28	7349.04	1172.39	7320.6	0.160149	11919.8	5543.28	11912.6	5516.36	2.1595	7932.88	21240.7	7925.89	21213.6	0.373623	16428.2	14258.9	16420.3	14230.5
-23.56	43.92	-5.32	45.36	25.08	38.16	1218.28	9578.16	1211.05	9551.24	0.126795	2197.16	7388.64	2190.17	7361.51	0.297516	239.4	12430.8	231.509	12402.4	0.0186665	1976	3874.32	1968.77	3847.4	0.511716	864.12	4436.64	857.127	4409.51	0.194381	1555.72	5309.28	1547.83	5280.84	0.293103	18539.4	5736.96	18532.2	5710.04	3.24554	18665.6	15239.5	18658.6	15212.4	1.22654	13843.4	10851.1	13835.5	10822.7
4.56	33.12	15.2	26.64	0	-2.88	848.92	11653.9	841.694	11627	0.0723915	260.68	4178.88	253.687	4151.75	0.0611037	224.2	2281.68	216.309	2253.24	0.0959989	949.24	14468.4	942.014	14441.5	0.0652297	1623.36	21386.9	1616.37	21359.8	0.0756734	3808.36	11471.8	3800.47	11443.4	0.332111	3169.96	2805.12	3162.73	2778.2	1.13841	19114.8	16684.6	19107.8	16657.5	1.1471	14581.4	9039.6	14573.5	9011.16
0	23.76	-17.48	16.56	-5.32	30.96	161.88	4708.08	154.654	4681.16	0.0330375	386.08	1623.6	379.087	1596.47	0.237453	182.4	3385.44	174.509	3357	0.0519835	1140.76	8188.56	1133.53	8161.64	0.138886	1217.52	9969.84	1210.53	9942.71	0.12175	118.56	3666.24	110.669	3637.8	0.0304218	17554.5	3375.36	17547.3	3348.44	5.24044	1732.8	692.64	1725.81	665.513	2.5932	25130.2	3180.96	25122.3	3152.52
-3.04	12.96	11.4	69.84	9.88	56.88	611.04	13762.1	603.814	13735.2	0.0439611	800.28	3016.08	793.287	2988.95	0.265406	899.84	32774.4	891.949	32746	0.0272384	2584.76	10075	2577.53	10048.1	0.25652	1029.8	13959.4	1022.81	13932.3	0.0734128	783.56	4340.88	775.669	4312.44	0.179868	9592.72	1265.76	9585.49	1238.84	7.73749	370.12	2332.08	363.127	2304.95	0.157542	4963.56	1589.04	4955.67	1560.6
-6.84	54	20.52	36.72	-2.28	41.04	1069.32	6243.12	1062.09	6216.2	0.170859	1459.2	14077.4	1452.21	14050.3	0.103358	175.56	1818	167.669	1789.56	0.0936926	199.88	6467.76	192.654	6440.84	0.0299113	222.68	5425.2	215.687	5398.07	0.0399564	2095.32	8445.6	2087.43	8417.16	0.247997	17008	7761.6	17000.8	7734.68	2.19799	1402.96	267.12	1395.97	239.993	5.8167	7224.56	3209.04	7216.67	3180.6
-32.68	5.04	1.52	58.32	19	12.24	468.92	4939.2	461.694	4912.28	0.0939877	440.04	2729.52	433.047	2702.39	0.160246	1643.88	31264.6	1635.99	31236.2	0.0523748	6165.12	18272.9	6157.89	18246	0.337493	691.6	1598.4	684.607	1571.27	0.435702	187.72	5047.92	179.829	5019.48	0.0358261	32057.6	7631.28	32050.4	7604.36	4.21474	14882.3	16895.5	14875.3	16868.4	0.881846	37991.6	10641.6	37983.7	10613.2
-14.44	7.92	6.84	18.72	16.72	2.88	91.2	3914.64	83.9738	3887.72	0.0215998	1744.2	4728.24	1737.21	4701.11	0.369531	202.92	6574.32	195.029	6545.88	0.0297941	224.2	456.48	216.974	429.557	0.505111	472.72	2603.52	465.727	2576.39	0.180767	216.6	2050.56	208.709	2022.12	0.103213	5182.44	3687.84	5175.21	3660.92	1.41364	887.68	1370.16	880.687	1343.03	0.655745	18603.3	5405.76	18595.4	5377.32
15.2	37.44	3.8	20.16	0.76	100.08	4887.56	9359.28	4880.33	9332.36	0.522948	1182.56	8997.84	1175.57	8970.71	0.131045	253.08	3335.76	245.189	3307.32	0.0741351	1029.8	11098.8	1022.57	11071.9	0.0923578	342.76	1761.84	335.767	1734.71	0.193558	1801.2	5446.08	1793.31	5417.64	0.331013	8719.48	11647.4	8712.25	11620.5	0.749733	13744.6	6240.24	13737.6	6213.11	2.21107	2116.6	5006.16	2108.71	4977.72
8.36	47.52	0	27.36	16.72	17.28	456.76	7370.64	449.534	7343.72	0.0612134	1469.08	4613.04	1462.09	4585.91	0.318821	529.72	5132.88	521.829	5104.44	0.10223	192.28	5270.4	185.054	5243.48	0.0352922	379.24	3022.56	372.247	2995.43	0.124272	373.16	5845.68	365.269	5817.24	0.0627907	1275.28	2550.96	1268.05	2524.04	0.502391	21862.2	22479.8	21855.2	22452.7	0.97339	5383.08	11803	5375.19	11774.6
-14.44	7.92	5.32	-5.04	11.4	41.04	393.68	7950.24	386.454	7923.32	0.0487742	118.56	2549.52	111.567	2522.39	0.0442308	4392.8	15605.3	4384.91	15576.9	0.281501	6519.28	15806.2	6512.05	15779.3	0.412697	421.04	3299.04	414.047	3271.91	0.126546	632.32	4407.84	624.429	4379.4	0.142583	1412.08	1852.56	1404.85	1825.64	0.769514	3528.68	2078.64	3521.69	2051.51	1.71663	16546.7	13004.6	16538.8	12976.2
22.04	35.28	-5.32	-5.76	7.6	42.48	2999.72	9753.84	2992.49	9726.92	0.307651	747.08	6659.28	740.087	6632.15	0.111591	902.88	8820.72	894.989	8792.28	0.101793	1325.44	11638.1	1318.21	11611.2	0.11353	799.52	3299.04	792.527	3271.91	0.242221	449.92	11226.2	442.029	11197.8	0.0394747	124.64	1573.92	117.414	1547	0.0758979	5098.08	14956.6	5091.09	14929.5	0.341009	18183	9754.56	18175.1	9726.12
-7.6	-11.52	-7.6	38.16	-3.04	23.04	167.96	4668.48	160.734	4641.56	0.0346293	2416.8	4973.04	2409.81	4945.91	0.487232	588.24	6616.8	580.349	6588.36	0.088087	601.92	8049.6	594.694	8022.68	0.0741266	366.32	2578.32	359.327	2551.19	0.140847	718.96	1519.92	711.069	1491.48	0.476754	1178.76	8570.88	1171.53	8543.96	0.137118	403.56	146.16	396.567	119.033	3.33158	46010.4	18543.6	46002.5	18515.2
7.6	16.56	9.12	15.12	9.88	64.8	123.88	2484.72	116.654	2457.8	0.0474627	2067.2	7103.52	2060.21	7076.39	0.291138	256.12	5873.76	248.229	5845.32	0.0424662	164.92	2676.24	157.694	2649.32	0.0595224	1735.08	5204.88	1728.09	5177.75	0.333752	1020.68	9185.04	1012.79	9156.6	0.110607	1890.12	3632.4	1882.89	3605.48	0.522232	13534.8	16373.5	13527.8	16346.4	0.827572	1724.44	3440.16	1716.55	3411.72
-21.28	17.28	-8.36	35.28	24.32	-7.2	457.52	4009.68	450.294	3982.76	0.113061	4708.96	47000.9	4701.97	46973.8	0.100098	1986.64	31027	1978.75	30998.6	0.0638336	105.64	668.88	98.4138	641.957	0.153303	141.36	2831.04	134.367	2803.91	0.0479214	139.08	5634	131.189	5605.56	0.0234033	22918.6	10824.5	22911.4	10797.6	2.1219	282.72	1242	275.727	1214.87	0.22696	14553.2	23063.8	14545.3	23035.4
-9.12	29.52	-26.6	10.8	47.12	19.44	158.84	3934.08	151.614	3907.16	0.0388041	328.32	6915.6	321.327	6888.47	0.0466471	1225.12	11198.2	1217.23	11169.8	0.108975	831.44	12021.8	824.214	11994.9	0.0687138	93.48	3551.04	86.4873	3523.91	0.024543	734.16	4614.48	726.269	4586.04	0.158365	8308.32	3747.6	8301.09	3720.68	2.23107	19915.8	7438.32	19908.8	7411.19	2.68632	22964.9	10090.8	22957	10062.4
18.24	-13.68	-3.8	2.88	20.52	13.68	4084.24	7588.8	4077.01	7561.88	0.539154	573.04	3379.68	566.047	3352.55	0.168841	389.12	2764.8	381.229	2736.36	0.13932	922.64	9484.56	915.414	9457.64	0.096791	227.24	5492.88	220.247	5465.75	0.0402959	1361.16	10101.6	1353.27	10073.2	0.134344	2399.32	3523.68	2392.09	3496.76	0.684089	2917.64	2386.08	2910.65	2358.95	1.23387	27417.8	25490.2	27409.9	25461.8
23.56	30.24	23.56	24.48	13.68	1.44	1500.24	7027.92	1493.01	7001	0.213257	112.48	2344.32	105.487	2317.19	0.0455238	443.08	6139.44	435.189	6111	0.071214	226.48	17221.7	219.254	17194.8	0.0127512	795.72	10258.6	788.727	10231.5	0.0770883	2014.76	6705.36	2006.87	6676.92	0.300568	7391	5245.2	7383.77	5218.28	1.41498	234.84	671.76	227.847	644.633	0.353453	8037.76	2902.32	8029.87	2873.88
6.84	57.6	-7.6	27.36	11.4	12.96	2954.12	7970.4	2946.89	7943.48	0.370983	5022.08	18606.2	5015.09	18579.1	0.269932	2088.48	8223.12	2080.59	8194.68	0.253895	1615	7696.8	1607.77	7669.88	0.209622	466.64	9884.16	459.647	9857.03	0.0466314	1586.88	3341.52	1578.99	3313.08	0.476592	31499	7337.52	31491.8	7310.6	4.30769	13637.4	3343.68	13630.4	3316.55	4.10981	8857.04	3962.88	8849.15	3934.44
24.32	96.48	19	6.48	22.8	10.8	1154.44	3700.8	1147.21	3673.88	0.312262	463.6	2304	456.607	2276.87	0.200541	3132.72	5373.36	3124.83	5344.92	0.584635	382.28	3335.76	375.054	3308.84	0.113349	2058.08	8750.16	2051.09	8723.03	0.235135	677.16	3465.36	669.269	3436.92	0.194729	12458.7	8361.36	12451.5	8334.44	1.49398	3746.04	2628	3739.05	2600.87	1.43761	3722.48	6030	3714.59	6001.56
3.04	84.24	15.2	-2.16	11.4	29.52	2850	7484.4	2842.77	7457.48	0.381198	490.96	3630.24	483.967	3603.11	0.134319	4735.56	9512.64	4727.67	9484.2	0.498478	216.6	10592.6	209.374	10565.7	0.0198164	665	7655.76	658.007	7628.63	0.086255	965.96	3022.56	958.069	2994.12	0.319983	6916	15315.8	6908.77	15288.9	0.451882	7111.32	3612.96	7104.33	3585.83	1.98122	5987.28	6532.56	5979.39	6504.12
38	41.76	6.84	36.72	-4.56	15.12	779.76	8251.2	772.534	8224.28	0.0939333	139.84	1551.6	132.847	1524.47	0.0871431	190	1689.12	182.109	1660.68	0.109659	314.64	5684.4	307.414	5657.48	0.0543376	737.2	5296.32	730.207	5269.19	0.13858	508.44	12562.6	500.549	12534.2	0.0399348	12773.3	5362.56	12766.1	5335.64	2.39261	17164.6	4716	17157.6	4688.87	3.65922	2517.12	29460.2	2509.23	29431.8
45.6	1.44	6.84	30.96	-2.28	-12.96	2710.92	6085.44	2703.69	6058.52	0.446263	620.92	7550.64	613.927	7523.51	0.0816012	240.92	34457	233.029	34428.6	0.00676847	4007.48	8078.4	4000.25	8051.48	0.496835	863.36	6484.32	856.367	6457.19	0.132622	953.04	6830.64	945.149	6802.2	0.138947	326.04	5294.16	318.814	5267.24	0.0605277	7675.24	3686.4	7668.25	3659.27	2.09557	18449.8	9495.36	18441.9	9466.92
9.88	2.88	9.88	-7.2	8.36	64.08	845.88	2850.48	838.654	2823.56	0.29702	3514.24	10154.2	3507.25	10127.1	0.346324	665	7014.96	657.109	6986.52	0.0940538	639.16	9320.4	631.934	9293.48	0.0679976	5339	8026.56	5332.01	7999.43	0.666548	3715.64	11741	3707.75	11712.6	0.316562	31861.5	9137.52	31854.3	9110.6	3.4964	86.64	3823.2	79.6473	3796.07	0.0209815	10496.4	9512.64	10488.5	9484.2
7.6	20.88	15.2	20.16	6.84	15.84	573.04	4188.96	565.814	4162.04	0.135946	787.36	4998.96	780.367	4971.83	0.156958	1985.88	19548.7	1977.99	19520.3	0.10133	961.4	3590.64	954.174	3563.72	0.267747	616.36	6114.96	609.367	6087.83	0.100096	465.12	2578.32	457.229	2549.88	0.179314	28768.3	19901.5	28761.1	19874.6	1.44713	6042	16095.6	6035.01	16068.5	0.375581	31299.1	21310.6	31291.2	21282.2
6.84	37.44	21.28	11.52	6.08	64.08	1050.32	5415.84	1043.09	5388.92	0.193563	3454.96	11394	3447.97	11366.9	0.303335	1874.16	3459.6	1866.27	3431.16	0.543918	1354.32	11823.8	1347.09	11796.9	0.114191	282.72	5804.64	275.727	5777.51	0.0477242	486.4	3263.76	478.509	3235.32	0.147901	4954.44	17179.2	4947.21	17152.3	0.288429	16641	15693.1	16634	15666	1.06179	6813.4	3314.16	6805.51	3285.72
-5.32	12.24	-10.64	51.12	21.28	7.92	4082.72	10540.8	4075.49	10513.9	0.38763	1931.92	4034.16	1924.93	4007.03	0.480387	297.16	1478.16	289.269	1449.72	0.199534	427.12	5939.28	419.894	5912.36	0.0710197	327.56	2854.8	320.567	2827.67	0.113368	859.56	5200.56	851.669	5172.12	0.164665	4556.2	3443.04	4548.97	3416.12	1.33162	4552.4	18367.2	4545.41	18340.1	0.24784	31364.4	5349.6	31356.5	5321.16
3.04	29.52	4.56	-14.4	-3.8	-1.44	598.12	5465.52	590.894	5438.6	0.108648	527.44	9014.4	520.447	8987.27	0.0579094	110.2	5095.44	102.309	5067	0.0201912	1311.76	8158.32	1304.53	8131.4	0.160432	1700.88	5495.04	1693.89	5467.91	0.309787	199.12	9319.68	191.229	9291.24	0.0205816	779.76	4839.84	772.534	4812.92	0.160513	5969.04	19866.2	5962.05	19839.1	0.30052	9709.76	6272.64	9701.87	6244.2
22.04	19.44	-6.84	19.44	9.88	22.32	125.4	1012.32	118.174	985.397	0.119925	291.84	4535.28	284.847	4508.15	0.0631849	4317.56	7346.16	4309.67	7317.72	0.588936	3570.48	25736.4	3563.25	25709.5	0.138597	142.12	483.12	135.127	455.993	0.296337	330.6	9391.68	322.709	9363.24	0.0344655	22609.2	23508	22602	23481.1	0.962561	19116.3	6986.16	19109.3	6959.03	2.74597	3711.84	4405.68	3703.95	4377.24
2.28	41.04	38	41.76	19.76	3.6	3428.36	7788.96	3421.13	7762.04	0.440752	183.16	6467.04	176.167	6439.91	0.0273555	560.88	14624.6	552.989	14596.2	0.0378859	956.08	6826.32	948.854	6799.4	0.13955	3001.24	30873.6	2994.25	30846.5	0.0970694	363.28	7405.2	355.389	7376.76	0.0481768	25386.3	5112	25379.1	5085.08	4.99089	8780.28	9327.6	8773.29	9300.47	0.943316	2620.48	1586.16	2612.59	1557.72
45.6	38.88	-6.84	10.08	16.72	4.32	2140.92	16850.2	2133.69	16823.3	0.12683	6282.92	21690.7	6275.93	21663.6	0.2897	817.76	3629.52	809.869	3601.08	0.224896	710.6	9061.92	703.374	9035	0.0778499	492.48	5668.56	485.487	5641.43	0.0860575	1567.88	3096.72	1559.99	3068.28	0.508424	948.48	2409.12	941.254	2382.2	0.39512	22454.2	20302.6	22447.2	20275.5	1.10711	2451	7986.24	2443.11	7957.8
-7.6	29.52	6.84	26.64	-30.4	-15.12	432.44	5212.08	425.214	5185.16	0.082006	388.36	16638.5	381.367	16611.4	0.0229582	85.88	5146.56	77.9886	5118.12	0.0152377	300.2	4733.28	292.974	4706.36	0.0622507	545.68	4890.24	538.687	4863.11	0.11077	713.64	13206.2	705.749	13177.8	0.053556	1877.2	4573.44	1869.97	4546.52	0.411298	4401.92	3526.56	4394.93	3499.43	1.2559	489.44	1712.88	481.549	1684.44
-3.8	2.88	9.88	25.92	12.16	23.04	898.32	9864	891.094	9837.08	0.0905852	1965.36	19663.2	1958.37	19636.1	0.0997331	858.04	6206.4	850.149	6177.96	0.13761	279.68	4962.96	272.454	4936.04	0.0551969	763.04	6105.6	756.047	6078.47	0.124381	1499.48	9048.96	1491.59	9020.52	0.165355	9409.56	3238.56	9402.33	3211.64	2.92758	17673.8	4420.8	17666.8	4393.67	4.02097	16644	12597.1	16636.1	12568.7
15.2	30.24	-6.08	25.2	3.8	19.44	2309.64	3488.4	2302.41	3461.48	0.665154	699.2	5588.64	692.207	5561.51	0.124464	5504.68	8554.32	5496.79	8525.88	0.644718	1799.68	6643.44	1792.45	6616.52	0.270906	820.04	6674.4	813.047	6647.27	0.122313	465.88	11240.6	457.989	11212.2	0.0408475	31628.2	8578.8	31621	8551.88	3.69755	1973.72	387.36	1966.73	360.233	5.4596	3207.2	622.08	3199.31	593.64
-15.2	10.08	12.92	-2.16	9.12	8.64	5701.52	14075.3	5694.29	14048.4	0.405335	201.4	5987.52	194.407	5960.39	0.0326165	1123.28	18357.8	1115.39	18329.4	0.0608526	4499.96	22838.4	4492.73	22811.5	0.196951	1614.24	8184.24	1607.25	8157.11	0.197036	161.88	2278.08	153.989	2249.64	0.0684503	9226.4	4842	9219.17	4815.08	1.91465	9303.92	7707.6	9296.93	7680.47	1.21046	148.96	1111.68	141.069	1083.24
29.64	43.92	27.36	61.92	17.48	14.4	527.44	3169.44	520.214	3142.52	0.16554	810.92	4147.2	803.927	4120.07	0.195125	7030.76	13201.2	7022.87	13172.8	0.533136	1741.92	5767.92	1734.69	5741	0.302159	1063.24	14305	1056.25	14277.9	0.0739779	468.92	3978	461.029	3949.56	0.116729	5911.28	7750.8	5904.05	7723.88	0.76439	11754.2	9959.76	11747.2	9932.63	1.18269	5350.4	4087.44	5342.51	4059
32.68	46.8	5.32	12.24	19	21.6	3679.92	10854	3672.69	10827.1	0.339214	355.68	9037.44	348.687	9010.31	0.0386987	748.6	4725.36	740.709	4696.92	0.157701	743.28	3427.2	736.054	3400.28	0.216469	235.6	2782.8	228.607	2755.67	0.0829588	915.8	4091.04	907.909	4062.6	0.22348	10355	4488.48	10347.8	4461.56	2.31932	7163.76	14091.1	7156.77	14064	0.508872	23516.7	3832.56	23508.8	3804.12
-5.32	10.8	6.84	-4.32	20.52	94.32	4738.6	2978.64	4731.37	2951.72	1.60292	652.84	2389.68	645.847	2362.55	0.273368	794.2	12362.4	786.309	12334	0.0637515	1461.48	11817.4	1454.25	11790.5	0.123341	259.92	5245.92	252.927	5218.79	0.0484647	14000.7	28128.2	13992.8	28099.8	0.497969	26483	24280.6	26475.8	24253.7	1.09162	151.24	6888.96	144.247	6861.83	0.0210217	13860.9	11846.2	13853	11817.8
-14.44	37.44	6.08	54.72	8.36	20.88	1242.6	13849.9	1235.37	13823	0.089371	1272.24	11453.8	1265.25	11426.7	0.110728	443.84	8593.92	435.949	8565.48	0.050896	10467.5	33748.6	10460.3	33721.7	0.310194	960.64	7231.68	953.647	7204.55	0.132367	490.2	3751.2	482.309	3722.76	0.129557	77820.2	25248.2	77813	25221.3	3.08521	11541.4	6921.36	11534.4	6894.23	1.67305	3881.32	1359.36	3873.43	1330.92
9.88	0.72	5.32	24.48	-6.08	20.16	193.8	3415.68	186.574	3388.76	0.0550567	1893.16	21672.7	1886.17	21645.6	0.0871387	2352.2	17267.8	2344.31	17239.4	0.135986	1137.72	3504.96	1130.49	3478.04	0.325038	1727.48	17079.8	1720.49	17052.7	0.100893	152	7080.48	144.109	7052.04	0.020435	3787.08	24091.2	3779.85	24064.3	0.157073	20856.7	11805.1	20849.7	11778	1.77023	18734.8	7929.36	18726.9	7900.92
17.48	41.76	9.12	41.04	14.44	51.12	1718.36	8446.32	1711.13	8419.4	0.203237	753.92	5628.96	746.927	5601.83	0.133336	3901.84	11556.7	3893.95	11528.3	0.337774	299.44	3032.64	292.214	3005.72	0.0972193	227.24	3285.36	220.247	3258.23	0.0675972	1896.2	9006.48	1888.31	8978.04	0.210325	8246	5400.72	8238.77	5373.8	1.53314	26479.9	12282.5	26472.9	12255.4	2.16011	2190.32	961.92	2182.43	933.48
8.36	72	7.6	36	19	31.68	1596	10440.7	1588.77	10413.8	0.152565	259.16	8135.28	252.167	8108.15	0.0311005	454.48	3942	446.589	3913.56	0.114113	2026.16	9316.8	2018.93	9289.88	0.217326	212.04	5270.4	205.047	5243.27	0.0391067	1951.68	3837.6	1943.79	3809.16	0.510293	1774.6	2403.36	1767.37	2376.44	0.743707	34722.1	11712.2	34715.1	11685.1	2.97089	617.12	2450.88	609.229	2422.44
19.76	3.6	-3.04	28.08	15.96	49.68	130.72	5721.84	123.494	5694.92	0.0216849	138.32	5137.2	131.327	5110.07	0.0256997	3588.72	10991.5	3580.83	10963.1	0.326627	500.08	1315.44	492.854	1288.52	0.382497	1535.96	5716.8	1528.97	5689.67	0.268727	828.4	1213.92	820.509	1185.48	0.692132	4417.12	5117.76	4409.89	5090.84	0.866241	18001.4	6289.2	17994.4	6262.07	2.87355	5136.08	4083.12	5128.19	4054.68
18.24	22.32	18.24	7.92	-0.76	3.6	3950.48	6677.28	3943.25	6650.36	0.592939	155.8	1851.84	148.807	1824.71	0.0815511	162.64	3720.96	154.749	3692.52	0.0419087	562.4	8696.88	555.174	8669.96	0.0640342	793.44	3765.6	786.447	3738.47	0.210366	2742.84	10536.5	2734.95	10508.1	0.260271	34985.8	7683.84	34978.6	7656.92	4.56823	7511.84	3341.52	7504.85	3314.39	2.26432	69.16	1022.4	61.2686	993.96
5.32	74.16	11.4	20.16	-9.12	81.36	1306.44	29735.3	1299.21	29708.4	0.0437322	3773.4	17025.1	3766.41	16998	0.22158	326.04	5763.6	318.149	5735.16	0.0554734	1175.72	5020.56	1168.49	4993.64	0.233997	630.8	10262.9	623.807	10235.8	0.0609438	5084.4	12456.7	5076.51	12428.3	0.408465	14386	9602.64	14378.8	9575.72	1.50159	3894.24	1163.52	3887.25	1136.39	3.42069	13254.4	5452.56	13246.5	5424.12
0	28.08	3.8	21.6	-23.56	21.6	162.64	4472.64	155.414	4445.72	0.0349581	258.4	4507.2	251.407	4480.07	0.0561168	315.4	7428.24	307.509	7399.8	0.0415563	161.88	7271.28	154.654	7244.36	0.0213482	1180.28	11016.7	1173.29	10989.6	0.106764	218.12	6518.88	210.229	6490.44	0.0323905	10660.5	5096.16	10653.3	5069.24	2.10155	8600.16	3566.16	8593.17	3539.03	2.42811	25194.8	8317.44	25186.9	8289
-2.28	-3.6	-16.72	25.2	29.64	48.96	1547.36	6384.24	1540.13	6357.32	0.242262	310.08	5396.4	303.087	5369.27	0.0564485	2732.2	9475.92	2724.31	9447.48	0.288364	5147.48	24588.7	5140.25	24561.8	0.209279	1201.56	3429.36	1194.57	3402.23	0.351113	481.08	5411.52	473.189	5383.08	0.0879029	7319.56	3000.96	7312.33	2974.04	2.45872	15309.4	3235.68	15302.4	3208.55	4.76926	8630.56	7873.2	8622.67	7844.76
2.28	28.08	3.8	-11.52	15.96	61.2	103.36	5749.92	96.1338	5723	0.0167978	223.44	2896.56	216.447	2869.43	0.0754321	5107.96	11173.7	5100.07	11145.3	0.4576	256.12	2741.04	248.894	2714.12	0.0917034	584.44	10221.1	577.447	10194	0.056646	2422.88	3951.36	2414.99	3922.92	0.61561	10570.1	5608.08	10562.9	5581.16	1.8926	4195.96	16296.5	4188.97	16269.4	0.257476	11175.8	4564.08	11167.9	4535.64
3.04	18.72	18.24	61.92	15.2	36.72	1456.92	8710.56	1449.69	8683.64	0.166945	1503.28	11994.5	1496.29	11967.4	0.125031	902.88	3170.16	894.989	3141.72	0.284872	2428.2	2999.52	2420.97	2972.6	0.814431	1501.76	13718.9	1494.77	13691.8	0.109173	4435.36	16077.6	4427.47	16049.2	0.275869	1852.12	878.4	1844.89	851.477	2.1667	17109.1	3957.84	17102.1	3930.71	4.35089	9822.24	3940.56	9814.35	3912.12
-0.76	8.64	-18.24	29.52	-11.4	5.76	2283.04	8337.6	2275.81	8310.68	0.273842	2036.04	7906.32	2029.05	7879.19	0.25752	179.36	3296.16	171.469	3267.72	0.0524735	1000.92	5289.12	993.694	5262.2	0.188836	9774.36	31340.2	9767.37	31313.1	0.311926	4001.4	4466.88	3993.51	4438.44	0.899755	8736.96	2041.92	8729.73	2015	4.33238	414.2	3666.24	407.207	3639.11	0.111897	12191.2	3818.88	12183.3	3790.44
-9.12	-22.32	4.56	36	28.12	28.8	1151.4	3813.84	1144.17	3786.92	0.302139	313.12	6402.24	306.127	6375.11	0.0480191	151.24	3370.32	143.349	3341.88	0.0428946	880.08	7966.8	872.854	7939.88	0.109933	326.8	2088.72	319.807	2061.59	0.155126	2253.4	7986.96	2245.51	7958.52	0.282152	6186.4	1812.96	6179.17	1786.04	3.45971	779	748.08	772.007	720.953	1.07082	2237.44	2880.72	2229.55	2852.28
1.52	21.6	25.84	41.76	20.52	37.44	364.8	3420	357.574	3393.08	0.105383	5012.2	8863.92	5005.21	8836.79	0.566405	142.12	3709.44	134.229	3681	0.0364652	96.52	5954.4	89.2938	5927.48	0.0150644	407.36	1663.92	400.367	1636.79	0.244605	1915.2	11874.2	1907.31	11845.8	0.161012	8626	5232.96	8618.77	5206.04	1.65553	144.4	7135.92	137.407	7108.79	0.0193292	1924.32	2914.56	1916.43	2886.12
-9.88	50.4	12.92	18.72	-21.28	5.76	86.64	2268.72	79.4138	2241.8	0.0354242	288.04	3412.08	281.047	3384.95	0.0830284	465.12	3686.4	457.229	3657.96	0.124996	597.36	2769.12	590.134	2742.2	0.215205	702.24	2856.96	695.247	2829.83	0.245685	7351.48	22046.4	7343.59	22018	0.333527	391.4	1853.28	384.174	1826.36	0.21035	18439.9	14547.6	18432.9	14520.5	1.26944	8665.52	11633.8	8657.63	11605.4
25.84	37.44	32.68	40.32	-1.52	18.72	1461.48	5996.88	1454.25	5969.96	0.243595	262.2	7828.56	255.207	7801.43	0.0327129	68.4	2866.32	60.5086	2837.88	0.0213218	3277.88	14292.7	3270.65	14265.8	0.229266	391.4	9321.12	384.407	9293.99	0.0413608	633.84	7542.72	625.949	7514.28	0.0833012	5857.32	4828.32	5850.09	4801.4	1.21841	16720.8	10159.2	16713.8	10132.1	1.64959	1789.8	5715.36	1781.91	5686.92
-15.96	18.72	-0.76	81.36	14.44	7.2	1555.72	5821.2	1548.49	5794.28	0.267245	468.92	2916	461.927	2888.87	0.159899	690.08	2538.72	682.189	2510.28	0.271758	123.12	582.48	115.894	555.557	0.208608	115.52	22171.7	108.527	22144.6	0.00490086	278.92	8358.48	271.029	8330.04	0.0325363	17891.2	43683.1	17884	43656.2	0.409655	13933.1	5256.72	13926.1	5229.59	2.66294	6131.68	2561.04	6123.79	2532.6
3.8	34.56	17.48	32.4	2.28	-4.32	130.72	2872.08	123.494	2845.16	0.0434049	126.16	4949.28	119.167	4922.15	0.0242104	83.6	2015.28	75.7086	1986.84	0.038105	1003.96	3826.08	996.734	3799.16	0.262357	1450.08	13486.3	1443.09	13459.2	0.10722	525.92	1481.76	518.029	1453.32	0.356445	5845.92	11467.4	5838.69	11440.5	0.510354	11360.5	6530.4	11353.5	6503.27	1.74581	9015.88	17731.4	9007.99	17703
18.24	15.84	8.36	36	11.4	25.92	1374.08	9217.44	1366.85	9190.52	0.148724	2473.04	5916.96	2466.05	5889.83	0.418696	2588.56	15989.8	2580.67	15961.4	0.161682	147.44	2355.84	140.214	2328.92	0.0602056	912.76	9720.72	905.767	9693.59	0.0934398	2103.68	10470.2	2095.79	10441.8	0.200712	1169.64	7628.4	1162.41	7601.48	0.152919	6344.48	11759.8	6337.49	11732.7	0.540157	2414.52	5461.92	2406.63	5433.48
10.64	64.08	4.56	35.28	19	13.68	922.64	9005.04	915.414	8978.12	0.101961	2847.72	7087.68	2840.73	7060.55	0.402338	3661.68	21640.3	3653.79	21611.9	0.169064	6045.04	14924.9	6037.81	14898	0.405277	177.84	4461.84	170.847	4434.71	0.038525	472.72	7869.6	464.829	7841.16	0.0592806	19247.8	12173.8	19240.6	12146.9	1.58399	13566.8	6359.76	13559.8	6332.63	2.14126	7509.56	5130	7501.67	5101.56
-11.4	0.72	19	241.92	13.68	33.84	500.08	4834.8	492.854	4807.88	0.10251	855	4225.68	848.007	4198.55	0.201976	626.24	6467.04	618.349	6438.6	0.0960377	3011.88	7961.04	3004.65	7934.12	0.3787	705.28	2939.76	698.287	2912.63	0.239744	356.44	1971.36	348.549	1942.92	0.179394	9385.24	3908.88	9378.01	3881.96	2.4158	3505.88	1483.92	3498.89	1456.79	2.40177	9279.6	1607.76	9271.71	1579.32
23.56	1.44	29.64	36.72	15.96	25.92	1335.32	7568.64	1328.09	7541.72	0.1761	743.28	12141.4	736.287	12114.3	0.0607785	390.64	6408	382.749	6379.56	0.0599961	650.56	14017.7	643.334	13990.8	0.0459827	289.56	2115.36	282.567	2088.23	0.135314	946.96	9974.88	939.069	9946.44	0.0944125	5266.8	8965.44	5259.57	8938.52	0.588417	11554.3	2142.72	11547.3	2115.59	5.45819	7587.84	11651	7579.95	11622.6
22.04	62.64	38.76	41.04	11.4	61.2	75.24	1051.2	68.0138	1024.28	0.0664018	249.28	4104.72	242.287	4077.59	0.0594192	9779.68	24503	9771.79	24474.6	0.399263	232.56	4608.72	225.334	4581.8	0.0491802	1086.04	5259.6	1079.05	5232.47	0.206221	3041.52	15199.2	3033.63	15170.8	0.199965	5928	11147.8	5920.77	11120.9	0.532402	16143.2	8234.64	16136.2	8207.51	1.96603	10142.2	46581.1	10134.3	46552.7
6.08	28.08	11.4	54.72	6.08	33.12	1447.8	3560.4	1440.57	3533.48	0.407693	388.36	3808.8	381.367	3781.67	0.100846	380	10195.2	372.109	10166.8	0.0366005	6472.92	13101.8	6465.69	13074.9	0.494513	1630.96	9645.12	1623.97	9617.99	0.168847	395.2	2271.6	387.309	2243.16	0.172662	15357.3	8375.04	15350.1	8348.12	1.83875	12530.1	1617.84	12523.1	1590.71	7.87264	20375.6	12436.6	20367.7	12408.2
-7.6	0	13.68	28.8	2.28	0	8093.24	19191.6	8086.01	19164.7	0.421923	4240.8	22417.2	4233.81	22390.1	0.189093	138.32	2347.92	130.429	2319.48	0.0562318	2652.4	29853.4	2645.17	29826.5	0.0886854	118.56	3543.84	111.567	3516.71	0.0317249	1503.28	10516.3	1495.39	10487.9	0.142583	8240.68	7535.52	8233.45	7508.6	1.09654	5981.2	4316.4	5974.21	4289.27	1.39283	649.8	4004.64	641.909	3976.2
8.36	35.28	26.6	46.08	-6.84	18	249.28	578.88	242.054	551.957	0.438537	281.96	3246.48	274.967	3219.35	0.0854108	1076.92	3386.16	1069.03	3357.72	0.318379	1936.48	5108.4	1929.25	5081.48	0.379664	900.6	4006.8	893.607	3979.67	0.224543	2280.76	10861.9	2272.87	10833.5	0.209801	1495.68	1118.16	1488.45	1091.24	1.36401	22461.8	34404.5	22454.8	34377.4	0.653186	7597.72	10936.1	7589.83	10907.7
-8.36	43.92	23.56	47.52	23.56	-5.76	1013.08	6168.96	1005.85	6142.04	0.163766	418	2508.48	411.007	2481.35	0.165638	2129.52	11814.5	2121.63	11786.1	0.180012	737.96	12709.4	730.734	12682.5	0.0576176	645.24	2711.52	638.247	2684.39	0.237762	832.96	3774.96	825.069	3746.52	0.220223	32416.3	23807.5	32409.1	23780.6	1.36284	4051.56	9259.2	4044.57	9232.07	0.4381	1635.52	5247.36	1627.63	5218.92
15.96	-4.32	-3.8	15.84	-13.68	6.48	79.8	1975.68	72.5738	1948.76	0.0372411	70.68	1345.68	63.6873	1318.55	0.0483009	149.72	5806.08	141.829	5777.64	0.0245478	1023.72	13091	1016.49	13064.1	0.0778083	3240.64	9423.36	3233.65	9396.23	0.344143	4965.08	10162.8	4957.19	10134.4	0.489147	15155.9	8853.84	15148.7	8826.92	1.71619	5970.56	3815.28	5963.57	3788.15	1.57427	2058.08	2440.8	2050.19	2412.36
28.12	45.36	0.76	2.16	22.8	20.88	399	2766.24	391.774	2739.32	0.143019	1760.16	3091.68	1753.17	3064.55	0.572079	2373.48	11760.5	2365.59	11732.1	0.201635	732.64	4555.44	725.414	4528.52	0.160188	386.08	3911.76	379.087	3884.63	0.0975864	849.68	6825.6	841.789	6797.16	0.123844	8880.6	7828.56	8873.37	7801.64	1.13737	4288.68	4250.88	4281.69	4223.75	1.01372	4004.44	2952.72	3996.55	2924.28
-19	20.88	17.48	51.12	6.84	11.52	1399.16	12571.9	1391.93	12545	0.110955	1160.52	10742.4	1153.53	10715.3	0.107653	133.76	882.72	125.869	854.28	0.147339	3162.36	19501.9	3155.13	19475	0.16201	355.68	4203.36	348.687	4176.23	0.0834933	1127.08	15397.2	1119.19	15368.8	0.0728223	8858.56	12269.5	8851.33	12242.6	0.722996	13723.3	23042.9	13716.3	23015.8	0.595952	40663.8	14703.1	40655.9	14674.7
15.96	44.64	-9.12	-0.72	-2.28	18.72	70.68	1479.6	63.4538	1452.68	0.0436806	463.6	9018.72	456.607	8991.59	0.0507816	3103.08	5814.72	3095.19	5786.28	0.534919	316.92	4313.52	309.694	4286.6	0.072247	2313.44	5937.12	2306.45	5909.99	0.390262	1276.8	3916.8	1268.91	3888.36	0.326335	28759.9	19159.2	28752.7	19132.3	1.50284	5831.48	5794.56	5824.49	5767.43	1.00989	2481.4	5160.96	2473.51	5132.52
-5.32	36.72	22.04	20.88	-6.08	2.88	335.92	2881.44	328.694	2854.52	0.115149	76.76	7045.2	69.7673	7018.07	0.0099411	80.56	1113.84	72.6686	1085.4	0.066951	313.88	3189.6	306.654	3162.68	0.0969602	625.48	6923.52	618.487	6896.39	0.0896827	505.4	4098.96	497.509	4070.52	0.122222	1597.52	1555.92	1590.29	1529	1.04009	216.6	626.4	209.607	599.273	0.349769	21711.7	13823.3	21703.8	13794.9
-11.4	22.32	7.6	41.76	-6.08	-2.16	388.36	4152.24	381.134	4125.32	0.092389	383.8	7773.12	376.807	7745.99	0.0486455	693.88	7807.68	685.989	7779.24	0.088182	3397.2	20220.5	3389.97	20193.6	0.167874	954.56	6624	947.567	6596.87	0.143639	334.4	3004.56	326.509	2976.12	0.109709	3511.96	7778.16	3504.73	7751.24	0.452152	4994.72	37824.5	4987.73	37797.4	0.13196	9037.92	8102.88	9030.03	8074.44
-19.76	6.48	21.28	15.84	12.92	-2.88	106.4	3090.24	99.1738	3063.32	0.0323746	587.48	8282.16	580.487	8255.03	0.0703192	3131.2	14981	3123.31	14952.6	0.208881	83.6	4008.96	76.3738	3982.04	0.0191796	535.04	10640.9	528.047	10613.8	0.0497511	1903.04	12859.9	1895.15	12831.5	0.147695	26208.6	27700.6	26201.4	27673.7	0.946798	18636	3882.24	18629	3855.11	4.83229	1371.04	7747.92	1363.15	7719.48
-3.04	1.44	9.12	21.6	31.92	46.8	471.96	16647.8	464.734	16620.9	0.0279608	923.4	5114.88	916.407	5087.75	0.18012	3958.08	17926.6	3950.19	17898.2	0.220704	733.4	10549.4	726.174	10522.5	0.0690117	321.48	8976.24	314.487	8949.11	0.0351417	527.44	6162.48	519.549	6134.04	0.0846992	8446.64	9309.6	8439.41	9282.68	0.909157	23141.2	11062.1	23134.2	11035	2.09644	33374.6	13585.7	33366.7	13557.3
-13.68	17.28	-9.12	13.68	20.52	5.04	645.24	3623.76	638.014	3596.84	0.177382	741.76	2504.88	734.767	2477.75	0.296546	211.28	2598.48	203.389	2570.04	0.0791383	7000.36	21033.4	6993.13	21006.5	0.332904	151.24	6727.68	144.247	6700.55	0.0215277	283.48	2790	275.589	2761.56	0.0997945	9705.96	4704.48	9698.73	4677.56	2.07346	25340.7	3572.64	25333.7	3545.51	7.14529	506.92	1948.32	499.029	1919.88
2.28	11.52	2.28	2.88	10.64	-5.76	153.52	4133.52	146.294	4106.6	0.0356241	3430.64	12595.7	3423.65	12568.6	0.272397	145.16	6466.32	137.269	6437.88	0.021322	8502.12	37021	8494.89	36994.1	0.229628	3182.12	8472.24	3175.13	8445.11	0.375972	1259.32	6197.76	1251.43	6169.32	0.202847	27776.5	6923.52	27769.3	6896.6	4.02652	7989.88	3271.68	7982.89	3244.55	2.4604	4657.28	3527.28	4649.39	3498.84
-14.44	6.48	4.56	41.04	26.6	144.72	330.6	6549.12	323.374	6522.2	0.0495805	437.76	2532.96	430.767	2505.83	0.171906	1710	3075.84	1702.11	3047.4	0.558544	6457.72	25702.6	6450.49	25675.7	0.25123	1433.36	15298.6	1426.37	15271.5	0.0934008	205.96	10036.1	198.069	10007.7	0.0197917	19129.2	10187.3	19122	10160.4	1.88201	1101.24	4445.28	1094.25	4418.15	0.247671	9072.88	2516.4	9064.99	2487.96
3.8	82.08	3.04	24.48	7.6	40.32	670.32	7053.84	663.094	7026.92	0.0943648	1583.84	12556.1	1576.85	12529	0.125856	766.84	3555.36	758.949	3526.92	0.215187	936.32	18064.8	929.094	18037.9	0.0515079	196.84	2891.52	189.847	2864.39	0.0662784	598.88	6153.84	590.989	6125.4	0.0964816	8064.36	12463.9	8057.13	12437	0.647837	1871.12	2218.32	1864.13	2191.19	0.850736	3546.92	3901.68	3539.03	3873.24
23.56	66.96	-11.4	33.12	9.12	30.24	633.84	17935.9	626.614	17909	0.0349888	607.24	10907.3	600.247	10880.2	0.0551689	361	2748.24	353.109	2719.8	0.129829	1764.72	9028.8	1757.49	9001.88	0.195236	528.2	2324.16	521.207	2297.03	0.226905	231.04	6095.52	223.149	6067.08	0.0367802	25324	14166	25316.8	14139.1	1.79055	10361.8	8209.44	10354.8	8182.31	1.26551	12446.5	5364.72	12438.6	5336.28
0	60.48	6.08	29.52	-12.92	-15.84	3205.68	22609.4	3198.45	22582.5	0.141634	822.32	10962	815.327	10934.9	0.0745621	2362.84	6298.56	2354.95	6270.12	0.375583	661.96	10922.4	654.734	10895.5	0.0600923	653.6	5920.56	646.607	5893.43	0.109717	1015.36	9699.84	1007.47	9671.4	0.10417	15618.8	1822.32	15611.6	1795.4	8.69533	17583.4	6987.6	17576.4	6960.47	2.52517	35508	10310.4	35500.1	10282
14.44	52.56	10.64	-24.48	1.52	7.2	1912.16	15120	1904.93	15093.1	0.126212	321.48	3103.92	314.487	3076.79	0.102213	4403.44	14106.2	4395.55	14077.8	0.312234	445.36	5663.52	438.134	5636.6	0.0777302	2700.28	9307.44	2693.29	9280.31	0.290215	899.08	11059.9	891.189	11031.5	0.0807861	26393.3	15874.6	26386.1	15847.7	1.66498	14272	7698.24	14265	7671.11	1.85957	31219.3	16321	31211.4	16292.6
13.68	28.8	22.8	-20.16	9.12	-2.16	3045.32	16026.5	3038.09	15999.6	0.189886	117.04	2075.04	110.047	2047.91	0.0537363	1144.56	7167.6	1136.67	7139.16	0.159216	612.56	27055.4	605.334	27028.5	0.0223961	297.16	3654	290.167	3626.87	0.0800048	2347.64	10503.4	2339.75	10475	0.223366	5529	5832.72	5521.77	5805.8	0.951079	845.88	2082.24	838.887	2055.11	0.408195	4218.76	3658.32	4210.87	3629.88
3.04	8.64	3.04	-14.4	15.96	27.36	430.16	4015.44	422.934	3988.52	0.106038	105.64	2043.36	98.6473	2016.23	0.0489266	155.04	1428.48	147.149	1400.04	0.105103	908.96	7000.56	901.734	6973.64	0.129306	528.96	8757.36	521.967	8730.23	0.0597885	392.16	8791.2	384.269	8762.76	0.0438525	26718.6	15050.9	26711.4	15024	1.77792	12527.8	7925.76	12520.8	7898.63	1.58519	1343.68	6848.64	1335.79	6820.2
4.56	30.24	16.72	59.04	28.88	47.52	1216	12627.4	1208.77	12600.5	0.0959308	1490.36	3987.36	1483.37	3960.23	0.374566	291.84	3476.88	283.949	3448.44	0.0823412	1136.2	2180.88	1128.97	2153.96	0.524139	3702.72	22256.6	3695.73	22229.5	0.166253	270.56	2149.2	262.669	2120.76	0.123856	9305.44	8429.04	9298.21	8402.12	1.10665	5483.4	22778.6	5476.41	22751.5	0.240706	1587.64	2916.72	1579.75	2888.28
-15.96	-7.92	-3.04	19.44	-13.68	-26.64	374.68	2548.8	367.454	2521.88	0.145706	197.6	8650.8	190.607	8623.67	0.0221028	1057.16	8027.28	1049.27	7998.84	0.131178	18074.3	15057.4	18067.1	15030.5	1.20203	163.4	2310.48	156.407	2283.35	0.068499	2312.68	12023.3	2304.79	11994.9	0.192148	5840.6	4015.44	5833.37	3988.52	1.46254	14014.4	7974	14007.4	7946.87	1.76263	25061	9124.56	25053.1	9096.12
-17.48	15.12	-9.12	39.6	-6.08	26.64	4088.04	7628.4	4080.81	7601.48	0.536845	673.36	5075.28	666.367	5048.15	0.132002	208.24	16303.7	200.349	16275.3	0.01231	248.52	4973.04	241.294	4946.12	0.0487845	694.64	13324.3	687.647	13297.2	0.0517138	1329.24	11404.1	1321.35	11375.7	0.116156	6242.64	15722.6	6235.41	15695.7	0.39727	8891.24	4554	8884.25	4526.87	1.96256	2087.72	5381.28	2079.83	5352.84
33.44	69.84	30.4	29.52	-11.4	10.08	4001.4	8915.04	3994.17	8888.12	0.449384	326.8	945.36	319.807	918.233	0.348286	935.56	7219.44	927.669	7191	0.129004	103.36	5394.24	96.1338	5367.32	0.017911	210.52	1729.44	203.527	1702.31	0.119559	342.76	4131.36	334.869	4102.92	0.0816171	12694.3	3230.64	12687.1	3203.72	3.96011	4154.92	2638.8	4147.93	2611.67	1.58823	11585.4	13947.1	11577.5	13918.7
10.64	12.96	22.8	41.76	-8.36	-17.28	4470.32	11138.4	4463.09	11111.5	0.401665	74.48	1523.52	67.4873	1496.39	0.0451	710.6	8828.64	702.709	8800.2	0.0798514	503.12	10525	495.894	10498.1	0.0472366	638.4	10485.4	631.407	10458.3	0.060374	88.16	2701.44	80.2686	2673	0.0300294	9173.2	6483.6	9165.97	6456.68	1.41961	3604.68	4757.04	3597.69	4729.91	0.760624	2204	2227.68	2196.11	2199.24
6.84	36	-26.6	10.8	19	28.08	884.64	8033.76	877.414	8006.84	0.109583	674.12	5230.8	667.127	5203.67	0.128203	984.2	24263.3	976.309	24234.9	0.0402853	554.04	16457.8	546.814	16430.9	0.0332796	964.44	4457.52	957.447	4430.39	0.216109	2472.28	7706.88	2464.39	7678.44	0.320949	1539.76	6703.2	1532.53	6676.28	0.229549	2631.88	3561.12	2624.89	3533.99	0.742754	47560.8	12728.9	47552.9	12700.5
-1.52	47.52	5.32	28.8	8.36	1.44	1254	12674.2	1246.77	12647.3	0.0985804	115.52	4679.28	108.527	4652.15	0.0233284	376.96	5891.76	369.069	5863.32	0.0629453	2626.56	11081.5	2619.33	11054.6	0.236946	337.44	3459.6	330.447	3432.47	0.0962709	500.84	9406.08	492.949	9377.64	0.0525664	16203.2	10346.4	16196	10319.5	1.56946	28583.6	7960.32	28576.6	7933.19	3.60216	487.16	534.24	479.269	505.8
31.16	40.32	-20.52	27.36	-1.52	-3.6	707.56	6209.28	700.334	6182.36	0.113279	830.68	2280.96	823.687	2253.83	0.365461	2102.92	43084.1	2095.03	43055.7	0.0486586	3574.28	11533.7	3567.05	11506.8	0.309996	218.88	4069.44	211.887	4042.31	0.0524174	497.04	2502	489.149	2473.56	0.197751	576.84	3515.76	569.614	3488.84	0.163268	9658.08	10651	9651.09	10623.9	0.908434	19759.2	11922.5	19751.3	11894.1
-4.56	64.8	21.28	15.12	0.76	15.84	3704.24	24511	3697.01	24484.1	0.150997	788.88	8384.4	781.887	8357.27	0.0935577	474.24	3611.52	466.349	3583.08	0.130153	173.28	4119.84	166.054	4092.92	0.040571	1570.92	3134.16	1563.93	3107.03	0.503351	1575.48	9488.88	1567.59	9460.44	0.165699	12299.1	8663.04	12291.9	8636.12	1.42331	3010.36	2434.32	3003.37	2407.19	1.24766	12955	3903.12	12947.1	3874.68
26.6	39.6	-0.76	15.12	7.6	15.12	655.88	4340.16	648.654	4313.24	0.150387	1244.88	8066.88	1237.89	8039.75	0.153971	883.88	6510.96	875.989	6482.52	0.135131	606.48	2616.48	599.254	2589.56	0.231412	3273.32	10631.5	3266.33	10604.4	0.308017	187.72	1244.16	179.829	1215.72	0.147919	1992.72	3272.4	1985.49	3245.48	0.611773	51078.8	12718.8	51071.8	12691.7	4.02404	6342.96	21031.9	6335.07	21003.5
5.32	33.12	11.4	73.44	19.76	15.84	702.24	5303.52	695.014	5276.6	0.131716	3230.76	10172.2	3223.77	10145.1	0.317767	192.28	10226.2	184.389	10197.8	0.0180813	832.96	5608.08	825.734	5581.16	0.14795	176.32	1162.08	169.327	1134.95	0.149193	103.36	7365.6	95.4686	7337.16	0.0130117	1979.04	1222.56	1971.81	1195.64	1.64917	7563.52	5369.76	7556.53	5342.63	1.41438	14663.4	15106.3	14655.5	15077.9
21.28	93.6	28.88	55.44	10.64	51.12	1588.4	951.12	1581.17	924.197	1.71086	665.76	8733.6	658.767	8706.47	0.0756641	1127.08	34526.9	1119.19	34498.5	0.0324417	1033.6	15992.6	1026.37	15965.7	0.0642863	281.2	3995.28	274.207	3968.15	0.069102	766.84	13623.1	758.949	13594.7	0.055827	14856.5	10577.5	14849.3	10550.6	1.40744	32277.2	12053.5	32270.2	12026.4	2.68329	13157.1	6912.72	13149.2	6884.28
6.84	-2.88	33.44	23.76	-3.8	9.36	1648.44	3500.64	1641.21	3473.72	0.472466	723.52	12114.7	716.527	12087.6	0.059278	5002.32	8830.08	4994.43	8801.64	0.567443	1894.68	25276.3	1887.45	25249.4	0.0747525	623.2	6432.48	616.207	6405.35	0.0962019	560.88	3210.48	552.989	3182.04	0.173784	4745.44	6032.16	4738.21	6005.24	0.789014	28237	4290.48	28230	4263.35	6.62155	1550.4	4255.92	1542.51	4227.48
5.32	18	25.08	34.56	3.04	25.2	1665.92	14754.2	1658.69	14727.3	0.112627	171	2997.36	164.007	2970.23	0.055217	6286.72	20898.7	6278.83	20870.3	0.300851	1457.68	6859.44	1450.45	6832.52	0.212287	659.68	8367.84	652.687	8340.71	0.0782532	1840.72	12940.6	1832.83	12912.2	0.141946	7473.84	7788.96	7466.61	7762.04	0.96194	8885.16	22310.6	8878.17	22283.5	0.398419	1174.2	2432.16	1166.31	2403.72
12.16	-4.32	20.52	30.24	28.12	8.64	794.96	4820.4	787.734	4793.48	0.164335	569.24	1125.36	562.247	1098.23	0.511956	4238.52	7762.32	4230.63	7733.88	0.547025	211.28	4770	204.054	4743.08	0.0430214	440.04	2380.32	433.047	2353.19	0.184025	1000.92	15932.2	993.029	15903.8	0.0624399	6164.36	33085.4	6157.13	33058.5	0.18625	20662.1	6863.76	20655.1	6836.63	3.02124	4428.52	882	4420.63	853.56
12.16	10.8	11.4	11.52	19	10.8	126.16	1534.32	118.934	1507.4	0.0789001	3477	9620.64	3470.01	9593.51	0.361704	89.68	6490.8	81.7886	6462.36	0.0126561	585.96	5170.32	578.734	5143.4	0.11252	454.48	5932.8	447.487	5905.67	0.0757725	2341.56	4700.88	2333.67	4672.44	0.499454	9232.48	2769.84	9225.25	2742.92	3.3633	12562	4002.48	12555	3975.35	3.15821	1482.76	5747.04	1474.87	5718.6
14.44	23.04	8.36	47.52	41.8	47.52	2074.04	8704.8	2066.81	8677.88	0.23817	4747.72	24763	4740.73	24735.9	0.191654	301.72	12372.5	293.829	12344.1	0.0238032	756.2	5976.72	748.974	5949.8	0.125882	1681.88	3893.76	1674.89	3866.63	0.433164	535.04	5895.36	527.149	5866.92	0.089851	5956.12	13772.2	5948.89	13745.3	0.432795	864.12	22896	857.127	22868.9	0.0374801	1999.56	6351.12	1991.67	6322.68
0	17.28	6.08	25.2	-0.76	23.76	1430.32	5091.12	1423.09	5064.2	0.281011	1304.92	1594.08	1297.93	1566.95	0.828313	2759.56	22108.3	2751.67	22079.9	0.124623	621.68	8156.16	614.454	8129.24	0.0755857	359.48	1517.04	352.487	1489.91	0.236583	740.24	11068.6	732.349	11040.2	0.066335	18830.5	3558.24	18823.3	3531.32	5.33038	8275.64	7930.08	8268.65	7902.95	1.04627	12910.9	12636	12903	12607.6
6.84	17.28	25.84	105.12	0.76	14.4	1739.64	8012.88	1732.41	7985.96	0.216933	612.56	9853.2	605.567	9826.07	0.0616286	687.04	14881.7	679.149	14853.3	0.0457239	427.88	4009.68	420.654	3982.76	0.105619	285	4219.2	278.007	4192.07	0.0663174	2689.64	8305.92	2681.75	8277.48	0.323981	7385.68	1822.32	7378.45	1795.4	4.10965	12910.9	3419.28	12903.9	3392.15	3.80405	16838.6	33743.5	16830.7	33715.1
1.52	44.64	38	23.04	14.44	6.48	1494.92	7617.6	1487.69	7590.68	0.19599	127.68	7896.24	120.687	7869.11	0.0153368	846.64	13044.2	838.749	13015.8	0.064441	243.2	6951.6	235.974	6924.68	0.0340772	392.16	9962.64	385.167	9935.51	0.0387667	1017.64	6971.76	1009.75	6943.32	0.145427	3100.8	10496.2	3093.57	10469.3	0.295491	8480.08	11821	8473.09	11793.9	0.718431	12925.3	6141.6	12917.4	6113.16
21.28	18	15.96	-7.2	-15.2	-7.92	2118.88	10381.7	2111.65	10354.8	0.20393	8330.36	13035.6	8323.37	13008.5	0.639842	392.92	6535.44	385.029	6507	0.0591714	1594.48	16640.6	1587.25	16613.7	0.095539	72.2	3288.24	65.2073	3261.11	0.0199954	221.92	5400.72	214.029	5372.28	0.0398394	13458.1	11883.6	13450.9	11856.7	1.13446	2029.2	302.4	2022.21	275.273	7.34619	11934.3	8992.08	11926.4	8963.64
-11.4	23.76	12.16	19.44	-2.28	25.92	174.8	5573.52	167.574	5546.6	0.030212	176.32	5178.96	169.327	5151.83	0.0328674	277.4	2426.4	269.509	2397.96	0.112391	130.72	1043.28	123.494	1016.36	0.121506	4676.28	11477.5	4669.29	11450.4	0.407785	1542.8	4847.76	1534.91	4819.32	0.318491	5865.68	27398.2	5858.45	27371.3	0.214037	15985.1	12973	15978.1	12945.9	1.23422	8809.92	19222.6	8802.03	19194.2
9.12	48.24	-15.2	13.68	19.76	23.76	1672	4644	1664.77	4617.08	0.360569	1865.8	23804.6	1858.81	23777.5	0.0781751	347.32	3726	339.429	3697.56	0.091798	4069.04	21735.4	4061.81	21708.5	0.187107	344.28	2739.6	337.287	2712.47	0.124347	1003.2	9165.6	995.309	9137.16	0.10893	37509	32017	37501.8	31990.1	1.17229	15093.6	14258.9	15086.6	14231.8	1.06007	19152	11471.8	19144.1	11443.4
-20.52	48.24	-12.92	20.16	-0.76	56.88	420.28	1430.64	413.054	1403.72	0.294257	230.28	3493.44	223.287	3466.31	0.0644164	219.64	6689.52	211.749	6661.08	0.0317889	953.8	5378.4	946.574	5351.48	0.176881	2752.72	20941.9	2745.73	20914.8	0.131282	1167.36	4749.84	1159.47	4721.4	0.245577	3807.6	3236.4	3800.37	3209.48	1.18411	7442.68	2530.08	7435.69	2502.95	2.97077	1176.48	4102.56	1168.59	4074.12
17.48	27.36	1.52	-0.72	6.08	18.72	283.48	2181.6	276.254	2154.68	0.128211	1849.84	5873.76	1842.85	5846.63	0.315198	202.16	4833.36	194.269	4804.92	0.0404312	262.2	3869.28	254.974	3842.36	0.0663587	870.96	11772	863.967	11744.9	0.0735612	976.6	7127.28	968.709	7098.84	0.13646	5252.36	3242.88	5245.13	3215.96	1.63097	13094.8	2682	13087.8	2654.87	4.92973	10136.9	4879.44	10129	4851
-2.28	12.96	-5.32	-10.8	9.88	2.16	301.72	11335.7	294.494	11308.8	0.0260412	1436.4	9464.4	1429.41	9437.27	0.151464	171	5577.12	163.109	5548.68	0.0293959	1687.2	8321.76	1679.97	8294.84	0.202532	1021.44	28562.4	1014.45	28535.3	0.0355506	793.44	4613.04	785.549	4584.6	0.171345	42674.8	11558.9	42667.6	11532	3.69994	8261.2	11101.7	8254.21	11074.6	0.74533	30181.9	18311	30174	18282.6
-6.08	20.88	-18.24	15.12	27.36	17.28	3734.64	13622.4	3727.41	13595.5	0.274166	1342.16	8217.36	1335.17	8190.23	0.163019	775.96	5474.16	768.069	5445.72	0.141041	550.24	7894.8	543.014	7867.88	0.0690166	94.24	1454.4	87.2473	1427.27	0.0611287	546.44	5050.8	538.549	5022.36	0.10723	75.24	1240.56	68.0138	1213.64	0.0560413	32411	15513.8	32404	15486.7	2.09238	10569.3	12351.6	10561.4	12323.2
6.08	41.04	26.6	27.36	11.4	18.72	71.44	1061.28	64.2138	1034.36	0.0620809	114	4412.88	107.007	4385.75	0.0243989	314.64	2970.72	306.749	2942.28	0.104255	902.88	1690.56	895.654	1663.64	0.538371	229.52	6648.48	222.527	6621.35	0.0336075	1989.68	14351.8	1981.79	14323.4	0.138361	16125.7	10447.9	16118.5	10421	1.54673	2618.2	1820.16	2611.21	1793.03	1.45631	10817.8	16109.3	10809.9	16080.9
25.08	14.4	-9.88	28.8	-0.76	43.92	219.64	3489.84	212.414	3462.92	0.0613396	690.08	8701.2	683.087	8674.07	0.0787505	173.28	2614.32	165.389	2585.88	0.0639583	325.28	1365.12	318.054	1338.2	0.237673	1950.16	11963.5	1943.17	11936.4	0.162794	2435.8	9460.8	2427.91	9432.36	0.257402	3106.12	14716.8	3098.89	14689.9	0.210954	6268.48	10534.3	6261.49	10507.2	0.595925	12092.4	16162.6	12084.5	16134.2
-7.6	69.84	40.28	33.12	34.2	22.32	88.92	1080	81.6938	1053.08	0.0775763	328.32	5284.08	321.327	5256.95	0.0611243	1401.44	8033.04	1393.55	8004.6	0.174093	266.76	6372	259.534	6345.08	0.0409032	481.08	9840.24	474.087	9813.11	0.0483116	784.32	8654.4	776.429	8625.96	0.0900107	47275.8	18831.6	47268.6	18804.7	2.51366	4531.88	2602.08	4524.89	2574.95	1.75727	3135	7169.04	3127.11	7140.6
-3.8	41.04	22.04	25.92	23.56	15.84	448.4	14145.8	441.174	14118.9	0.0312471	3695.12	14575.7	3688.13	14548.6	0.253504	931.76	4642.56	923.869	4614.12	0.200226	355.68	3694.32	348.454	3667.4	0.0950139	109.44	2395.44	102.447	2368.31	0.0432575	343.52	6497.28	335.629	6468.84	0.0518839	9028.04	3703.68	9020.81	3676.76	2.45347	9783.48	4210.56	9776.49	4183.43	2.33695	51996.2	23487.8	51988.3	23459.4
0.76	18.72	4.56	7.2	7.6	2.88	642.2	2769.84	634.974	2742.92	0.231496	321.48	1239.12	314.487	1211.99	0.25948	636.88	11203.2	628.989	11174.8	0.0562865	325.28	2748.24	318.054	2721.32	0.116875	1320.12	4584.96	1313.13	4557.83	0.288103	2260.24	9827.28	2252.35	9798.84	0.229859	3282.44	3216.24	3275.21	3189.32	1.02693	8362.28	11230.6	8355.29	11203.5	0.745777	1364.96	6113.52	1357.07	6085.08
-0.76	66.24	18.24	34.56	19.76	18	88.92	2464.56	81.6938	2437.64	0.0335135	1913.68	40073.8	1906.69	40046.7	0.0476116	2084.68	5889.6	2076.79	5861.16	0.354331	1358.12	7278.48	1350.89	7251.56	0.18629	1519.24	12701.5	1512.25	12674.4	0.119315	528.96	1630.8	521.069	1602.36	0.325188	30381	9792	30373.8	9765.08	3.11045	10126.2	5525.28	10119.2	5498.15	1.84047	4855.64	7755.12	4847.75	7726.68
-8.36	6.48	-7.6	46.08	7.6	14.4	160.36	11046.2	153.134	11019.3	0.0138969	4070.56	7704	4063.57	7676.87	0.529326	117.04	2923.2	109.149	2894.76	0.0377056	2580.2	12670.6	2572.97	12643.7	0.203499	78.28	2722.32	71.2873	2695.19	0.0264498	2160.68	13523	2152.79	13494.6	0.15953	11684.2	4133.52	11677	4106.6	2.84347	5703.8	1373.04	5696.81	1345.91	4.23267	10336.8	3965.76	10328.9	3937.32
37.24	-7.2	14.44	10.8	22.8	133.2	163.4	3939.12	156.174	3912.2	0.0399197	307.04	6365.52	300.047	6338.39	0.0473381	1057.92	5256	1050.03	5227.56	0.200864	943.16	8436.24	935.934	8409.32	0.111297	818.52	10957.7	811.527	10930.6	0.0742438	164.16	1031.04	156.269	1002.6	0.155863	3692.84	6318.72	3685.61	6291.8	0.585781	6735.12	14341.7	6728.13	14314.6	0.470019	6490.4	4553.28	6482.51	4524.84
12.16	25.2	-22.04	8.64	15.96	23.76	2698	7537.68	2690.77	7510.76	0.358256	1102	4911.12	1095.01	4883.99	0.224203	5896.84	8790.48	5888.95	8762.04	0.672098	1865.04	21326.4	1857.81	21299.5	0.0872234	823.08	5419.44	816.087	5392.31	0.151343	1263.12	5732.64	1255.23	5704.2	0.220053	165.68	3119.04	158.454	3092.12	0.0512444	9239.32	4685.04	9232.33	4657.91	1.98207	15277.5	10391	15269.6	10362.6
3.8	30.96	34.2	51.84	16.72	-10.08	717.44	11543.8	710.214	11516.9	0.0616672	539.6	3286.08	532.607	3258.95	0.163429	1377.12	16393	1369.23	16364.6	0.0836704	1529.88	5398.56	1522.65	5371.64	0.283462	4294.76	22570.6	4287.77	22543.5	0.1902	680.2	4243.68	672.309	4215.24	0.159495	6295.08	5928.48	6287.85	5901.56	1.06546	6919.04	7093.44	6912.05	7066.31	0.978169	24320.8	5359.68	24312.9	5331.24
6.84	34.56	-9.88	15.12	7.6	15.12	1726.72	6232.32	1719.49	6205.4	0.277097	1094.4	5497.2	1087.41	5470.07	0.198792	505.4	8557.92	497.509	8529.48	0.0583281	723.52	1888.56	716.294	1861.64	0.384766	5964.48	32451.1	5957.49	32424	0.183737	884.64	3018.96	876.749	2990.52	0.293176	24047.2	4779.36	24040	4752.44	5.05845	16015.5	18357.1	16008.5	18330	0.873351	12366.7	4780.8	12358.8	4752.36
-11.4	48.96	3.8	28.8	-4.56	15.84	791.16	7668.72	783.934	7641.8	0.102585	1814.12	9766.08	1807.13	9738.95	0.185557	557.08	2224.8	549.189	2196.36	0.250045	1584.6	9785.52	1577.37	9758.6	0.161639	215.08	12312.7	208.087	12285.6	0.0169375	515.28	2010.96	507.389	1982.52	0.255931	991.04	4776.48	983.814	4749.56	0.207138	1371.8	7319.52	1364.81	7292.39	0.187155	3106.88	2283.84	3098.99	2255.4
9.12	5.76	-6.08	18	13.68	36	1942.56	8969.04	1935.33	8942.12	0.216429	1048.8	5253.12	1041.81	5225.99	0.199351	131.48	794.16	123.589	765.72	0.161402	228.76	4149.36	221.534	4122.44	0.0537386	526.68	10237	519.687	10209.9	0.0509005	374.68	8010	366.789	7981.56	0.0459545	2427.44	2759.76	2420.21	2732.84	0.885605	3328.04	12157.9	3321.05	12130.8	0.27377	18959	12713.8	18951.1	12685.4
29.64	7.2	6.84	58.32	6.08	22.32	158.08	9961.2	150.854	9934.28	0.0151852	143.64	3058.56	136.647	3031.43	0.0450768	78.28	2441.52	70.3886	2413.08	0.0291696	155.04	5595.12	147.814	5568.2	0.0265461	264.48	2543.76	257.487	2516.63	0.102314	2095.32	16694.6	2087.43	16666.2	0.12525	553.28	3193.2	546.054	3166.28	0.172459	49387.1	19645.9	49380.1	19618.8	2.51698	789.64	8083.44	781.749	8055
-8.36	0	0	68.4	-33.44	15.84	1479.72	14732.6	1472.49	14705.7	0.100131	261.44	8577.36	254.447	8550.23	0.0297591	91.96	3263.04	84.0686	3234.6	0.0259904	870.96	9774	863.734	9747.08	0.0886146	233.32	2402.64	226.327	2375.51	0.0952752	2101.4	13245.1	2093.51	13216.7	0.158399	10269.9	5358.24	10262.7	5331.32	1.92498	30631.8	22527.4	30624.8	22500.3	1.36109	2085.44	5358.24	2077.55	5329.8
8.36	10.08	12.16	36	6.84	6.48	1464.52	5366.16	1457.29	5339.24	0.27294	638.4	2723.04	631.407	2695.91	0.234209	121.6	7086.24	113.709	7057.8	0.0161111	209	4533.84	201.774	4506.92	0.0447698	304	8137.44	297.007	8110.31	0.0366209	1171.92	6600.24	1164.03	6571.8	0.177125	10641.5	4483.44	10634.3	4456.52	2.38623	19779.8	12667	19772.8	12639.9	1.56432	31157	80289.4	31149.1	80261
-3.04	17.28	17.48	27.36	6.08	26.64	2768.68	5673.6	2761.45	5646.68	0.489041	959.12	4071.6	952.127	4044.47	0.235414	11042.8	29439.4	11034.9	29411	0.375197	1394.6	5390.64	1387.37	5363.72	0.258659	253.08	2888.64	246.087	2861.51	0.085999	782.8	6603.84	774.909	6575.4	0.11785	45926.8	11059.9	45919.6	11033	4.16203	435.48	2108.88	428.487	2081.75	0.20583	14636.1	5688	14628.2	5659.56
16.72	26.64	1.52	39.6	-7.6	25.2	1475.16	9067.68	1467.93	9040.76	0.162368	4800.92	10061.3	4793.93	10034.2	0.47776	2066.44	14050.1	2058.55	14021.7	0.146812	104.12	1826.64	96.8938	1799.72	0.0538383	690.08	12876.5	683.087	12849.4	0.0531611	256.88	2691.36	248.989	2662.92	0.0935021	277.4	2300.4	270.174	2273.48	0.118837	819.28	1064.16	812.287	1037.03	0.78328	66985.6	8846.64	66977.7	8818.2
28.12	64.8	15.2	20.16	0.76	36.72	1930.4	9799.92	1923.17	9773	0.196784	1153.68	8514	1146.69	8486.87	0.135113	1401.44	5873.04	1393.55	5844.6	0.238434	1160.52	7346.16	1153.29	7319.24	0.15757	461.32	4473.36	454.327	4446.23	0.102183	563.92	4484.88	556.029	4456.44	0.12477	17261.1	6686.64	17253.9	6659.72	2.59078	740.24	3170.16	733.247	3143.03	0.233293	10348.2	7292.16	10340.3	7263.72
-4.56	52.56	16.72	40.32	6.08	56.88	1171.92	2343.6	1164.69	2316.68	0.502743	261.44	5981.04	254.447	5953.91	0.0427362	420.28	2125.44	412.389	2097	0.196656	1414.36	5713.2	1407.13	5686.28	0.247461	976.6	9635.76	969.607	9608.63	0.10091	213.56	4250.88	205.669	4222.44	0.0487085	5138.36	4643.28	5131.13	4616.36	1.11151	395.2	3744	388.207	3716.87	0.104445	17767.3	12119.8	17759.4	12091.4
8.36	35.28	12.16	47.52	24.32	34.56	148.96	395.28	141.734	368.357	0.384773	516.04	10805.8	509.047	10778.7	0.0472273	181.64	7093.44	173.749	7065	0.0245929	294.88	8965.44	287.654	8938.52	0.0321814	1876.44	6372	1869.45	6344.87	0.294639	151.24	3383.28	143.349	3354.84	0.0427289	383.8	14065.2	376.574	14038.3	0.0268248	8519.6	24428.9	8512.61	24401.8	0.348852	19639.9	6780.24	19632	6751.8
20.52	5.76	-3.04	11.52	12.92	27.36	234.84	5883.12	227.614	5856.2	0.0388672	2730.68	8880.48	2723.69	8853.35	0.307645	444.6	3656.88	436.709	3628.44	0.120357	401.28	4532.4	394.054	4505.48	0.0874611	1870.36	26235.4	1863.37	26208.3	0.0710984	446.12	1274.4	438.229	1245.96	0.35172	61832.1	19057	61824.9	19030.1	3.2488	14706.8	14518.1	14699.8	14491	1.01441	12299.8	5620.32	12291.9	5591.88
-9.12	12.96	13.68	22.32	10.64	43.92	5122.4	8820	5115.17	8793.08	0.581727	215.08	2268.72	208.087	2241.59	0.0928301	4873.88	12899.5	4865.99	12871.1	0.378057	1510.12	9092.16	1502.89	9065.24	0.165786	1250.96	6015.6	1243.97	5988.47	0.207727	124.64	3462.48	116.749	3434.04	0.0339974	2957.16	9982.08	2949.93	9955.16	0.296322	2066.44	1188	2059.45	1160.87	1.77405	20171.9	6132.96	20164	6104.52
9.88	342	-9.12	-0.72	2.28	14.4	1693.28	7412.4	1686.05	7385.48	0.228293	267.52	6998.4	260.527	6971.27	0.0373716	324.52	3006	316.629	2977.56	0.106338	291.84	8838.72	284.614	8811.8	0.0322992	2622.76	10977.8	2615.77	10950.7	0.238868	127.68	5978.88	119.789	5950.44	0.020131	8254.36	7426.08	8247.13	7399.16	1.1146	7404.68	2209.68	7397.69	2182.55	3.38947	10095.8	15665	10087.9	15636.6
8.36	50.4	15.2	2.16	24.32	29.52	106.4	4496.4	99.1738	4469.48	0.0221891	348.84	4701.6	341.847	4674.47	0.0731307	4570.64	4060.8	4562.75	4032.36	1.13153	2025.4	8791.2	2018.17	8764.28	0.230273	395.2	1494.72	388.207	1467.59	0.26452	2360.56	14285.5	2352.67	14257.1	0.165018	1998.8	4932	1991.57	4905.08	0.406023	20475.2	14045	20468.2	14017.9	1.46015	804.84	41116.3	796.949	41087.9
15.96	47.52	5.32	69.84	23.56	10.8	9399.68	10653.8	9392.45	10626.9	0.88384	918.84	906.48	911.847	879.353	1.03695	113.24	3299.04	105.349	3270.6	0.0322108	285	2085.12	277.774	2058.2	0.13496	126.16	1427.76	119.167	1400.63	0.0850811	1007	8074.8	999.109	8046.36	0.124169	4754.56	546.48	4747.33	519.557	9.13727	24982.7	12026.2	24975.7	11999.1	2.08147	22063.6	15324.5	22055.7	15296.1
12.92	22.32	7.6	20.16	11.4	84.24	6266.96	14826.2	6259.73	14799.3	0.422976	126.92	3844.8	119.927	3817.67	0.0314137	671.08	1703.52	663.189	1675.08	0.395915	766.08	6852.96	758.854	6826.04	0.11117	329.84	1660.32	322.847	1633.19	0.197679	767.6	7741.44	759.709	7713	0.0984972	12929.9	8311.68	12922.7	8284.76	1.55981	2629.6	2931.84	2622.61	2904.71	0.90288	18093.3	4790.16	18085.4	4761.72
-3.8	24.48	-10.64	9.36	38.76	7.92	2386.4	4664.16	2379.17	4637.24	0.513058	421.04	5945.04	414.047	5917.91	0.0699651	2152.32	7377.12	2144.43	7348.68	0.291811	874	6952.32	866.774	6925.4	0.125159	3936.04	19283.8	3929.05	19256.7	0.204036	103.36	9386.64	95.4686	9358.2	0.0102016	5407.4	3962.88	5400.17	3935.96	1.37201	14200.6	5707.44	14193.6	5680.31	2.49874	16964	13988.2	16956.1	13959.8
22.8	13.68	16.72	5.04	-6.84	28.08	224.96	3364.56	217.734	3337.64	0.0652359	5343.56	14279	5336.57	14251.9	0.374447	791.92	7110.72	784.029	7082.28	0.110703	265.24	5592.24	258.014	5565.32	0.046361	576.08	1662.48	569.087	1635.35	0.347991	266.76	6992.64	258.869	6964.2	0.0371713	16842.4	4178.16	16835.2	4151.24	4.05546	54014	38974.3	54007	38947.2	1.38667	31386.5	11878.6	31378.6	11850.2
17.48	41.04	7.6	84.96	6.08	0.72	985.72	3552.48	978.494	3525.56	0.277543	2361.32	9014.4	2354.33	8987.27	0.261962	1621.84	4565.52	1613.95	4537.08	0.355724	495.52	5579.28	488.294	5552.36	0.0879435	174.04	6426.72	167.047	6399.59	0.0261028	395.96	8792.64	388.069	8764.2	0.0442788	5324.56	7888.32	5317.33	7861.4	0.676385	3087.88	6684.48	3080.89	6657.35	0.46278	25469.1	6386.4	25461.2	6357.96
0.76	16.56	15.2	5.76	6.84	23.76	139.84	1875.6	132.614	1848.68	0.0717344	125.4	4700.16	118.407	4673.03	0.0253384	877.8	6822	869.909	6793.56	0.128049	731.12	8323.2	723.894	8296.28	0.0872553	962.92	4264.56	955.927	4237.43	0.225591	794.2	10144.8	786.309	10116.4	0.0777264	21711.7	6444	21704.5	6417.08	3.3823	6334.6	6158.88	6327.61	6131.75	1.03194	104.88	903.6	96.9886	875.16
3.8	48.96	-12.16	2.16	1.52	20.88	199.88	1751.04	192.654	1724.12	0.111741	509.96	13618.1	502.967	13591	0.0370075	1307.2	7899.12	1299.31	7870.68	0.165082	510.72	3075.84	503.494	3048.92	0.165139	336.68	6474.96	329.687	6447.83	0.0511315	1441.72	18954.7	1433.83	18926.3	0.0757587	6529.92	6177.6	6522.69	6150.68	1.06048	14253	6042.24	14246	6015.11	2.36837	9816.16	6729.84	9808.27	6701.4
13.68	35.28	8.36	50.4	21.28	33.84	1573.2	13210.6	1565.97	13183.7	0.118781	284.24	2779.92	277.247	2752.79	0.100715	5929.52	6553.44	5921.63	6525	0.907529	118.56	6531.84	111.334	6504.92	0.0171153	148.96	4417.92	141.967	4390.79	0.032333	769.88	6573.6	761.989	6545.16	0.11642	10403.6	6749.28	10396.4	6722.36	1.54654	19157.3	5440.32	19150.3	5413.19	3.53771	644.48	3365.28	636.589	3336.84
22.04	10.8	-25.84	5.04	12.92	41.04	192.28	2728.8	185.054	2701.88	0.0684908	934.8	3193.2	927.807	3166.07	0.293047	700.72	3794.4	692.829	3765.96	0.183971	2152.32	4212	2145.09	4185.08	0.512558	1756.36	9285.12	1749.37	9257.99	0.188958	74.48	1814.4	66.5886	1785.96	0.0372845	18338.8	16961.8	18331.6	16934.9	1.08247	36537.8	7367.04	36530.8	7339.91	4.97701	3358.44	15357.6	3350.55	15329.2
-9.12	41.04	1.52	44.64	-6.08	-15.84	1505.56	7348.32	1498.33	7321.4	0.204651	668.8	8131.68	661.807	8104.55	0.0816587	1497.96	4734.72	1490.07	4706.28	0.316613	785.08	6996.24	777.854	6969.32	0.111611	481.84	2094.48	474.847	2067.35	0.229689	727.32	2827.44	719.429	2799	0.257031	16094.5	15776.6	16087.3	15749.7	1.02144	9122.28	7343.28	9115.29	7316.15	1.24591	14470.4	2473.92	14462.5	2445.48
29.64	72.72	25.08	27.36	-0.76	24.48	1962.32	9084.96	1955.09	9058.04	0.215841	1217.52	10524.2	1210.53	10497.1	0.11532	220.4	2580.48	212.509	2552.04	0.0832701	1040.44	9658.08	1033.21	9631.16	0.107278	434.72	7318.8	427.727	7291.67	0.0586597	418.76	2419.2	410.869	2390.76	0.171857	24196.9	18510.5	24189.7	18483.6	1.30871	251.56	1861.92	244.567	1834.79	0.133294	3983.92	3305.52	3976.03	3277.08
-8.36	18.72	-8.36	28.8	-7.6	7.2	12320.4	58855.7	12313.2	58828.8	0.209305	581.4	15340.3	574.407	15313.2	0.0375107	316.92	5523.84	309.029	5495.4	0.056234	694.64	5011.2	687.414	4984.28	0.137916	5094.28	34366.3	5087.29	34339.2	0.148148	1221.32	3764.16	1213.43	3735.72	0.324818	5080.6	3831.84	5073.37	3804.92	1.33337	136.04	9357.12	129.047	9329.99	0.0138315	1896.2	13009.7	1888.31	12981.3
13.68	27.36	17.48	26.64	15.96	27.36	688.56	12153.6	681.334	12126.7	0.0561847	125.4	5292.72	118.407	5265.59	0.022487	338.2	13520.2	330.309	13491.8	0.0244822	4637.52	19258.6	4630.29	19231.7	0.240764	1818.68	14707.4	1811.69	14680.3	0.12341	671.08	6878.88	663.189	6850.44	0.0968096	18612.4	9018.72	18605.2	8991.8	2.06913	1911.4	9282.24	1904.41	9255.11	0.205768	21282.3	16476.5	21274.4	16448.1
-8.36	-6.48	5.32	8.64	6.08	52.56	122.36	1464.48	115.134	1437.56	0.0800899	966.72	12820.3	959.727	12793.2	0.0750187	14421	26542.8	14413.1	26514.4	0.543596	937.08	12083.8	929.854	12056.9	0.0771223	91.96	3395.52	84.9673	3368.39	0.0252249	408.12	11422.8	400.229	11394.4	0.0351251	11215.3	4650.48	11208.1	4623.56	2.42412	2253.4	7835.04	2246.41	7807.91	0.287709	715.92	3418.56	708.029	3390.12
-12.92	-5.76	-7.6	26.64	19	28.8	104.12	2902.32	96.8938	2875.4	0.0336975	467.4	4482.72	460.407	4455.59	0.103332	368.6	8093.52	360.709	8065.08	0.0447247	292.6	10897.2	285.374	10870.3	0.0262527	735.68	8875.44	728.687	8848.31	0.0823533	503.12	6927.12	495.229	6898.68	0.071786	55758.2	14758.6	55751	14731.7	3.78443	4146.56	8202.96	4139.57	8175.83	0.506318	833.72	3993.12	825.829	3964.68
18.24	17.28	18.24	33.84	-19	12.96	190	686.88	182.774	659.957	0.276948	2239.72	12013.9	2232.73	11986.8	0.186266	3309.8	21607.9	3301.91	21579.5	0.153012	2496.6	27872.6	2489.37	27845.7	0.0893989	737.2	3281.04	730.207	3253.91	0.224409	1235.76	6803.28	1227.87	6774.84	0.181239	11382.5	6458.4	11375.3	6431.48	1.76869	34311	13459	34304	13431.9	2.55393	1770.8	2865.6	1762.91	2837.16
3.8	100.08	14.44	56.16	21.28	41.76	3103.08	8658.72	3095.85	8631.8	0.358657	272.84	5993.28	265.847	5966.15	0.0445593	171	6180.48	163.109	6152.04	0.0265129	3984.68	12704.4	3977.45	12677.5	0.313742	204.44	3144.24	197.447	3117.11	0.063343	577.6	25506.7	569.709	25478.3	0.0223606	5351.92	12303.4	5344.69	12276.5	0.435361	17621.4	9799.92	17614.4	9772.79	1.80239	20828.6	9264.24	20820.7	9235.8
12.16	38.16	-1.52	12.24	5.32	-0.72	1607.4	9457.2	1600.17	9430.28	0.169685	352.64	5684.4	345.647	5657.27	0.0610979	2466.2	3353.76	2458.31	3325.32	0.73927	313.88	6274.08	306.654	6247.16	0.0490869	3391.88	14500.1	3384.89	14473	0.233876	468.92	6767.28	461.029	6738.84	0.0684136	16750.4	17208.7	16743.2	17181.8	0.974473	1796.64	3541.68	1789.65	3514.55	0.509211	31419.2	18539.3	31411.3	18510.9
17.48	15.12	15.2	12.96	-9.88	26.64	313.88	4204.08	306.654	4177.16	0.0734121	367.84	4486.32	360.847	4459.19	0.0809221	256.88	5983.92	248.989	5955.48	0.0418083	1874.92	14294.2	1867.69	14267.3	0.130908	548.72	4895.28	541.727	4868.15	0.11128	250.04	7498.08	242.149	7469.64	0.0324177	16011.7	6792.48	16004.5	6765.56	2.36558	41523.4	29513.5	41516.4	29486.4	1.40799	34887.8	13100.4	34879.9	13072
8.36	20.16	-5.32	0	22.04	58.32	560.88	15408.7	553.654	15381.8	0.0359941	322.24	4305.6	315.247	4278.47	0.0736822	384.56	2949.84	376.669	2921.4	0.128934	122.36	2667.6	115.134	2640.68	0.0436001	4164.04	13874.4	4157.05	13847.3	0.300207	103.36	2846.88	95.4686	2818.44	0.0338728	1820.2	11461.7	1812.97	11434.8	0.158549	38063.1	16310.2	38056.1	16283.1	2.33716	12363.7	4831.2	12355.8	4802.76
-0.76	6.48	5.32	0.72	-8.36	3.6	1672.76	11376	1665.53	11349.1	0.146755	1901.52	12172.3	1894.53	12145.2	0.15599	205.2	1959.84	197.309	1931.4	0.102158	720.48	7095.6	713.254	7068.68	0.100903	110.2	4649.04	103.207	4621.91	0.02233	893.76	6441.84	885.869	6413.4	0.138128	7692.72	4788	7685.49	4761.08	1.61423	6028.32	5140.8	6021.33	5113.67	1.1775	10298	7261.2	10290.1	7232.76
11.4	29.52	-20.52	11.52	-12.92	-2.16	239.4	2887.92	232.174	2861	0.0811514	529.72	4402.8	522.727	4375.67	0.119462	136.04	7371.36	128.149	7342.92	0.017452	407.36	5770.8	400.134	5743.88	0.0696627	679.44	5742	672.447	5714.87	0.117666	577.6	6669.36	569.709	6640.92	0.0857876	2695.72	2335.68	2688.49	2308.76	1.16448	10542	11416.3	10535	11389.2	0.925002	3852.44	797.76	3844.55	769.32
9.88	51.12	-19	29.52	17.48	56.88	4177.72	22029.1	4170.49	22002.2	0.189549	10590.6	7068.24	10583.6	7041.11	1.50312	224.2	7137.36	216.309	7108.92	0.0304278	98.8	4932	91.5738	4905.08	0.0186692	110.96	4339.44	103.967	4312.31	0.0241094	1252.48	6914.16	1244.59	6885.72	0.180749	18394.3	16942.3	18387.1	16915.4	1.087	9972.72	9342.72	9965.73	9315.59	1.06979	241.68	1185.12	233.789	1156.68
0	3.6	3.04	-17.28	11.4	4.32	522.12	15730.6	514.894	15703.7	0.0327881	246.24	5167.44	239.247	5140.31	0.0465433	3519.56	36747.4	3511.67	36719	0.0956364	1277.56	5446.8	1270.33	5419.88	0.234384	1267.68	4531.68	1260.69	4504.55	0.27987	887.68	8217.36	879.789	8188.92	0.107436	8623.72	3414.96	8616.49	3388.04	2.54321	30124.9	7043.76	30117.9	7016.63	4.29236	1082.24	2158.56	1074.35	2130.12
22.8	38.88	-3.8	1.44	15.2	15.84	1413.6	6467.76	1406.37	6440.84	0.218353	1524.56	8687.52	1517.57	8660.39	0.175231	114	2318.4	106.109	2289.96	0.0463364	177.08	4724.64	169.854	4697.72	0.0361567	2850	9178.56	2843.01	9151.43	0.310663	788.12	10662.5	780.229	10634.1	0.0733707	44667.5	24776.6	44660.3	24749.7	1.80448	10474.3	12223.4	10467.3	12196.3	0.858238	4097.16	3044.88	4089.27	3016.44
3.8	64.8	-17.48	20.16	19.76	12.96	1733.56	11945.5	1726.33	11918.6	0.144844	103.36	7318.8	96.3673	7291.67	0.0132161	515.28	13631	507.389	13602.6	0.037301	461.32	1550.88	454.094	1523.96	0.29797	2330.16	12823.9	2323.17	12796.8	0.181543	113.24	1264.32	105.349	1235.88	0.0852417	8075.76	9468.72	8068.53	9441.8	0.854555	37658.8	21541	37651.8	21513.9	1.75012	46006.6	21972.2	45998.7	21943.8
9.12	-26.64	-5.32	-11.52	24.32	84.24	258.4	3548.88	251.174	3521.96	0.0713165	2511.04	13950.7	2504.05	13923.6	0.179842	812.44	2219.76	804.549	2191.32	0.367152	2118.12	18385.2	2110.89	18358.3	0.114983	839.04	3385.44	832.047	3358.31	0.247758	798	3600.72	790.109	3572.28	0.221178	13303.8	8588.16	13296.6	8561.24	1.55311	23808.5	19359.4	23801.5	19332.3	1.23118	49131	7193.52	49123.1	7165.08
7.6	10.8	33.44	18	25.08	28.8	744.04	10946.9	736.814	10920	0.0674739	278.16	6298.56	271.167	6271.43	0.0432385	224.2	11429.3	216.309	11400.9	0.018973	133.76	4168.08	126.534	4141.16	0.0305552	1248.68	21857.8	1241.69	21830.7	0.0568781	492.48	1830.96	484.589	1802.52	0.268839	10871.8	9663.84	10864.6	9636.92	1.12739	10988.1	4098.24	10981.1	4071.11	2.69732	20214.5	14336.6	20206.6	14308.2
28.88	46.08	9.88	34.56	-12.92	-2.16	967.48	5635.44	960.254	5608.52	0.171213	1363.44	4939.2	1356.45	4912.07	0.276146	1689.48	6765.84	1681.59	6737.4	0.24959	494.76	4300.56	487.534	4273.64	0.114079	414.2	5020.56	407.207	4993.43	0.0815486	636.12	4129.92	628.229	4101.48	0.153171	9487.84	11338.6	9480.61	11311.7	0.838126	10994.2	5394.24	10987.2	5367.11	2.04714	75851.8	13364.6	75843.9	13336.2
27.36	24.48	12.16	49.68	3.8	28.08	84.36	3351.6	77.1338	3324.68	0.0232004	826.12	5885.28	819.127	5858.15	0.139827	240.92	1066.32	233.029	1037.88	0.224524	3594.8	7203.6	3587.57	7176.68	0.499893	2727.64	9794.16	2720.65	9767.03	0.278554	620.92	25166.9	613.029	25138.5	0.0243861	599.64	6058.8	592.414	6031.88	0.0982138	17384.2	1907.28	17377.2	1880.15	9.24244	43413.5	16189.2	43405.6	16160.8
8.36	9.36	11.4	2.16	45.6	49.68	171.76	7022.88	164.534	6995.96	0.0235184	329.08	19519.9	322.087	19492.8	0.0165234	1089.08	15570	1081.19	15541.6	0.0695676	2121.16	13230	2113.93	13203.1	0.160109	821.56	5036.4	814.567	5009.27	0.162612	2005.64	8431.2	1997.75	8402.76	0.237749	1058.68	720.72	1051.45	693.797	1.51551	24482.6	16012.8	24475.6	15985.7	1.5311	13033.2	14297.8	13025.3	14269.4
-30.4	26.64	0	58.32	29.64	32.4	1441.72	19839.6	1434.49	19812.7	0.0724028	636.88	4673.52	629.887	4646.39	0.135565	375.44	5343.12	367.549	5314.68	0.0691572	361	591.84	353.774	564.917	0.62624	19914.3	30459.6	19907.3	30432.5	0.654147	95.76	5886.72	87.8686	5858.28	0.014999	5153.56	12621.6	5146.33	12594.7	0.408612	272.08	1031.04	265.087	1003.91	0.264054	51459.6	23378.4	51451.7	23350
30.4	32.4	-8.36	22.32	13.68	10.08	349.6	3563.28	342.374	3536.36	0.0968154	227.24	7371.36	220.247	7344.23	0.0299892	136.04	1672.56	128.149	1644.12	0.0779436	1779.16	7875.36	1771.93	7848.44	0.225769	152	1970.64	145.007	1943.51	0.074611	497.04	9387.36	489.149	9358.92	0.0522655	610.28	290.16	603.054	263.237	2.29092	11640.2	15432.5	11633.2	15405.4	0.75514	477.28	3531.6	469.389	3503.16
2.28	102.96	12.16	31.68	13.68	18	2324.84	6292.8	2317.61	6265.88	0.369879	403.56	4909.68	396.567	4882.55	0.0812213	364.8	6823.44	356.909	6795	0.0525252	10999.5	23114.2	10992.3	23087.3	0.476118	3206.44	27701.3	3199.45	27674.2	0.115611	2591.6	10435	2583.71	10406.6	0.248277	26941.2	14863.7	26934	14836.8	1.81535	23727.2	18601.9	23720.2	18574.8	1.27701	2897.88	6534	2889.99	6505.56
20.52	39.6	6.84	0.72	14.44	19.44	805.6	9958.32	798.374	9931.4	0.0803889	5737.24	9214.56	5730.25	9187.43	0.623705	383.8	8449.92	375.909	8421.48	0.0446369	3921.6	6924.96	3914.37	6898.04	0.567462	2550.56	28502.6	2543.57	28475.5	0.0893249	593.56	10805.8	585.669	10777.4	0.0543425	18301.6	4751.28	18294.4	4724.36	3.87235	17762.7	13876.6	17755.7	13849.5	1.28205	5842.12	1602	5834.23	1573.56
3.8	41.04	-0.76	-28.08	-1.52	29.52	401.28	4702.32	394.054	4675.4	0.0842824	452.2	10424.9	445.207	10397.8	0.0428176	827.64	5824.08	819.749	5795.64	0.141442	1658.32	5843.52	1651.09	5816.6	0.283859	136.8	3596.4	129.807	3569.27	0.036368	1380.16	15734.9	1372.27	15706.5	0.0873697	9519.76	5643.36	9512.53	5616.44	1.6937	25939.6	15814.1	25932.6	15787	1.64266	2589.32	2700	2581.43	2671.56
3.8	-7.92	21.28	44.64	15.2	36	590.52	5657.76	583.294	5630.84	0.103589	363.28	7264.08	356.287	7236.95	0.0492317	1902.28	2612.16	1894.39	2583.72	0.733202	430.92	5754.24	423.694	5727.32	0.0739777	652.84	8802	645.847	8774.87	0.0736019	635.36	4948.56	627.469	4920.12	0.127531	5541.16	7965.36	5533.93	7938.44	0.697106	1805.76	3589.2	1798.77	3562.07	0.504978	29350.4	12758.4	29342.5	12730
-34.96	-23.04	37.24	53.28	22.04	3.6	284.24	9669.6	277.014	9642.68	0.0287279	178.6	5463.36	171.607	5436.23	0.0315673	760.76	6063.12	752.869	6034.68	0.124757	1066.28	5284.8	1059.05	5257.88	0.201422	1162.8	10296.7	1155.81	10269.6	0.112547	535.8	5562.72	527.909	5534.28	0.0953888	12617.5	45383	12610.3	45356.1	0.278028	9081.24	10661	9074.25	10633.9	0.853334	25939.6	17422.6	25931.7	17394.2
15.2	43.2	-3.8	2.88	-19.76	27.36	1373.32	10098.7	1366.09	10071.8	0.135636	201.4	5063.04	194.407	5035.91	0.0386042	2512.56	25845.1	2504.67	25816.7	0.0970175	691.6	2468.16	684.374	2441.24	0.280339	6275.32	25578.7	6268.33	25551.6	0.245321	438.52	8823.6	430.629	8795.16	0.048962	10780.6	7888.32	10773.4	7861.4	1.37041	26726.2	13903.9	26719.2	13876.8	1.92546	7327.92	21952.8	7320.03	21924.4
1.52	5.04	1.52	-29.52	16.72	29.52	2605.28	7127.28	2598.05	7100.36	0.365905	1677.32	10615.7	1670.33	10588.6	0.157748	1227.4	5690.16	1219.51	5661.72	0.215395	497.8	10051.2	490.574	10024.3	0.0489386	1168.12	16915	1161.13	16887.9	0.0687551	2179.68	11522.9	2171.79	11494.5	0.188942	18343.4	8913.6	18336.2	8886.68	2.06333	4632.2	4613.04	4625.21	4585.91	1.00857	1607.4	1926.72	1599.51	1898.28
26.6	14.4	0.76	59.04	-5.32	2.16	2329.4	10265	2322.17	10238.1	0.226817	620.16	2175.84	613.167	2148.71	0.285365	462.08	12299	454.189	12270.6	0.0370145	1668.2	6181.92	1660.97	6155	0.269858	5459.84	13554.7	5452.85	13527.6	0.403091	1162.04	14350.3	1154.15	14321.9	0.0805865	14610.2	6009.84	14603	5982.92	2.44078	26505.8	7781.76	26498.8	7754.63	3.41716	6995.04	8420.4	6987.15	8391.96
-3.8	17.28	13.68	50.4	-7.6	2.88	819.28	47025.4	812.054	46998.5	0.0172783	196.08	6298.56	189.087	6271.43	0.0301506	324.52	5994	316.629	5965.56	0.0530761	557.08	21088.1	549.854	21061.2	0.0261075	1085.28	7363.44	1078.29	7336.31	0.146979	2210.08	19595.5	2202.19	19567.1	0.112546	3077.24	9378.72	3070.01	9351.8	0.328281	9639.08	22587.1	9632.09	22560	0.426955	16948.8	7850.16	16940.9	7821.72
-7.6	40.32	3.04	36.72	8.36	2.88	1622.6	8866.8	1615.37	8839.88	0.182737	110.2	2633.04	103.207	2605.91	0.0396051	94.24	17472.2	86.3486	17443.8	0.00495011	2919.16	7935.84	2911.93	7908.92	0.368184	262.2	2493.36	255.207	2466.23	0.103481	281.96	8218.08	274.069	8189.64	0.0334653	57326.8	11486.2	57319.6	11459.3	5.00202	6168.92	9485.28	6161.93	9458.15	0.651494	2136.36	4147.92	2128.47	4119.48
14.44	9.36	13.68	21.6	-3.8	-9.36	116.28	3172.32	109.054	3145.4	0.0346709	753.92	13724.6	746.927	13697.5	0.0545303	2761.08	10445.8	2753.19	10417.4	0.264289	226.48	789.84	219.254	762.917	0.287389	135.28	1596.96	128.287	1569.83	0.0817204	1722.16	2849.76	1714.27	2821.32	0.607612	8554.56	6217.2	8547.33	6190.28	1.38077	8673.88	11535.1	8666.89	11508	0.75312	15974.4	10814.4	15966.5	10786
-34.96	44.64	-0.76	12.24	33.44	83.52	256.88	3508.56	249.654	3481.64	0.0717059	2269.36	12078.7	2262.37	12051.6	0.187724	3762	15535.4	3754.11	15507	0.242092	133.76	2117.52	126.534	2090.6	0.0605252	107.92	4888.8	100.927	4861.67	0.0207598	3883.6	6423.12	3875.71	6394.68	0.606083	12091.6	2920.32	12084.4	2893.4	4.17654	209.76	2517.12	202.767	2489.99	0.0814329	19830.7	18647.3	19822.8	18618.9
-9.12	18.72	-3.8	25.2	6.84	41.04	2623.52	6510.96	2616.29	6484.04	0.403498	160.36	1254.24	153.367	1227.11	0.124982	696.92	4761.36	689.029	4732.92	0.145582	760	5994.72	752.774	5967.8	0.126139	243.96	2685.6	236.967	2658.47	0.0891366	443.84	4617.36	435.949	4588.92	0.0950003	4465	1135.44	4457.77	1108.52	4.02139	22067.4	8712	22060.4	8684.87	2.5401	10367.2	7495.2	10359.3	7466.76
27.36	28.8	14.44	-5.76	34.2	41.04	1731.28	18271.4	1724.05	18244.5	0.0944973	2768.68	12365.3	2761.69	12338.2	0.223833	754.68	11026.1	746.789	10997.7	0.0679043	643.72	3229.92	636.494	3203	0.198718	974.32	11355.1	967.327	11328	0.0853928	5744.08	5050.08	5736.19	5021.64	1.14229	17097.7	5919.12	17090.5	5892.2	2.90053	7376.56	6379.2	7369.57	6352.07	1.16018	19255.4	8812.08	19247.5	8783.64
25.08	48.24	32.68	28.8	19	73.44	102.6	3183.12	95.3738	3156.2	0.0302179	392.16	5360.4	385.167	5333.27	0.0722197	440.8	5063.04	432.909	5034.6	0.0859867	252.32	14099	245.094	14072.1	0.017417	1263.12	11849.8	1256.13	11822.7	0.106247	206.72	5068.08	198.829	5039.64	0.0394529	23532.6	17750.9	23525.4	17724	1.32732	559.36	394.56	552.367	367.433	1.50332	2729.16	6073.2	2721.27	6044.76
20.52	10.08	29.64	72.72	0	3.6	1226.64	35002.1	1219.41	34975.2	0.0348651	199.88	9022.32	192.887	8995.19	0.0214434	494	6251.04	486.109	6222.6	0.0781198	240.16	2015.28	232.934	1988.36	0.117149	278.16	2436.48	271.167	2409.35	0.112548	159.6	14883.1	151.709	14854.7	0.0102129	10621	16565.8	10613.8	16538.9	0.641747	3074.96	1389.6	3067.97	1362.47	2.25176	10302.6	3384	10294.7	3355.56
4.56	-10.8	9.88	12.96	-6.08	25.92	1922.04	11335.7	1914.81	11308.8	0.169321	553.28	5747.04	546.287	5719.91	0.0955062	4125.28	18764.6	4117.39	18736.2	0.219756	2631.12	22216.3	2623.89	22189.4	0.11825	9889.12	30940.6	9882.13	30913.5	0.319671	480.32	4916.16	472.429	4887.72	0.0966562	17233.8	6230.16	17226.6	6203.24	2.77703	13318.2	14956.6	13311.2	14929.5	0.891606	7428.24	7073.28	7420.35	7044.84
26.6	38.88	3.04	7.92	4.56	62.64	564.68	5442.48	557.454	5415.56	0.102936	408.88	2635.2	401.887	2608.07	0.154094	4990.16	2391.84	4982.27	2363.4	2.10809	528.2	1919.52	520.974	1892.6	0.275269	508.44	5746.32	501.447	5719.19	0.087678	247	4425.12	239.109	4396.68	0.0543839	17403.2	15052.3	17396	15025.4	1.15777	6213.76	20675.5	6206.77	20648.4	0.300594	12219.3	8547.84	12211.4	8519.4
0.76	18.72	-0.76	28.08	3.8	7.2	221.16	7989.84	213.934	7962.92	0.0268663	4251.44	20897.3	4244.45	20870.2	0.203374	965.96	7135.2	958.069	7106.76	0.134811	143.64	3796.56	136.414	3769.64	0.0361875	1360.4	15979.7	1353.41	15952.6	0.0848394	2618.2	8773.2	2610.31	8744.76	0.2985	7646.36	16174.8	7639.13	16147.9	0.473074	52127.6	20969.3	52120.6	20942.2	2.48879	24182.4	18172.8	24174.5	18144.4
30.4	15.12	10.64	23.76	9.12	28.08	2375.76	3907.44	2368.53	3880.52	0.610366	271.32	5233.68	264.327	5206.55	0.0507682	435.48	7215.84	427.589	7187.4	0.0594914	74.48	4374.72	67.2538	4347.8	0.0154685	747.84	2544.48	740.847	2517.35	0.294296	194.56	6516.72	186.669	6488.28	0.0287701	28134.4	7650.72	28127.2	7623.8	3.68939	27954.3	11967.8	27947.3	11940.7	2.34051	4464.24	8537.04	4456.35	8508.6
9.12	20.88	-1.52	33.84	-6.08	23.76	1813.36	11569.7	1806.13	11542.8	0.156473	170.24	3348	163.247	3320.87	0.049158	136.04	2540.88	128.149	2512.44	0.0510056	2017.8	7660.8	2010.57	7633.88	0.263375	1697.08	4439.52	1690.09	4412.39	0.383032	839.8	10647.4	831.909	10619	0.0783418	13662.5	3918.24	13655.3	3891.32	3.50917	4010.52	2962.08	4003.53	2934.95	1.36409	3686.76	6312.24	3678.87	6283.8
-9.12	30.96	-25.84	18	10.64	52.56	8760.52	35493.8	8753.29	35466.9	0.246802	289.56	2860.56	282.567	2833.43	0.0997261	2243.52	5325.84	2235.63	5297.4	0.422024	1859.72	8989.92	1852.49	8963	0.206682	1149.12	13893.8	1142.13	13866.7	0.0823649	490.96	5122.08	483.069	5093.64	0.0948376	487.16	377.28	479.934	350.357	1.36984	4265.88	1254.96	4258.89	1227.83	3.46862	1892.4	996.48	1884.51	968.04
22.04	10.08	-5.32	37.44	3.04	24.48	1698.6	5960.88	1691.37	5933.96	0.285033	832.96	5080.32	825.967	5053.19	0.163455	110.96	5490	103.069	5461.56	0.0188716	88.16	3437.28	80.9338	3410.36	0.0237318	494	2946.24	487.007	2919.11	0.166834	3534	22291.9	3526.11	22263.5	0.158381	10461.4	13137.8	10454.2	13110.9	0.797366	11170.5	9331.92	11163.5	9304.79	1.19976	11529.2	9987.84	11521.3	9959.4
11.4	-5.76	-15.96	33.12	-3.04	26.64	1564.08	5952.96	1556.85	5926.04	0.262714	956.84	10632.2	949.847	10605.1	0.0895654	6247.2	22566.2	6239.31	22537.8	0.276838	146.68	5511.6	139.454	5484.68	0.0254261	2763.36	4911.12	2756.37	4883.99	0.564368	85.12	1239.12	77.2286	1210.68	0.0637894	1059.44	3895.2	1052.21	3868.28	0.272011	24639.2	12242.2	24632.2	12215.1	2.01654	8667.04	4121.28	8659.15	4092.84
4.56	25.2	3.04	35.28	-3.04	31.68	98.04	5814	90.8138	5787.08	0.0156925	88.92	4260.96	81.9273	4233.83	0.0193506	1452.36	2688.48	1444.47	2660.04	0.543025	1367.24	11253.6	1360.01	11226.7	0.121141	3768.08	23659.9	3761.09	23632.8	0.159147	1022.2	2072.88	1014.31	2044.44	0.49613	1566.36	15752.2	1559.13	15725.3	0.0991483	20833.1	9501.12	20826.1	9473.99	2.19824	13223.2	6155.28	13215.3	6126.84
-6.84	28.08	5.32	15.84	3.8	50.4	2042.12	11808	2034.89	11781.1	0.172726	714.4	12801.6	707.407	12774.5	0.0553766	94.24	1518.48	86.3486	1490.04	0.0579505	1987.4	5887.44	1980.17	5860.52	0.337884	11337.7	20301.8	11330.7	20274.7	0.55886	93.48	1408.32	85.5886	1379.88	0.0620261	6779.96	8788.32	6772.73	8761.4	0.77302	26726.2	4858.56	26719.2	4831.43	5.53029	19234.1	24374.2	19226.2	24345.8
-26.6	0.72	-9.88	67.68	25.08	38.16	260.68	1731.6	253.454	1704.68	0.148681	1097.44	6277.68	1090.45	6250.55	0.174456	1619.56	21522.2	1611.67	21493.8	0.0749831	1467.56	4422.24	1460.33	4395.32	0.332248	640.68	2496.96	633.687	2469.83	0.256571	3565.16	14054.4	3557.27	14026	0.25362	1914.44	6791.76	1907.21	6764.84	0.28193	11197.8	6865.2	11190.8	6838.07	1.63654	11894	8321.04	11886.1	8292.6
33.44	68.4	8.36	32.4	28.12	51.84	2007.16	12157.2	1999.93	12130.3	0.164871	118.56	3623.04	111.567	3595.91	0.0310262	1513.92	4763.52	1506.03	4735.08	0.318058	1281.36	6768	1274.13	6741.08	0.18901	2034.52	12764.9	2027.53	12737.8	0.159174	1548.12	5734.08	1540.23	5705.64	0.269948	2728.4	9300.96	2721.17	9274.04	0.293418	14430.1	14170.3	14423.1	14143.2	1.01979	5808.68	6929.28	5800.79	6900.84
1.52	38.88	20.52	12.24	-9.12	27.36	1452.36	4374.72	1445.13	4347.8	0.332383	1469.08	24030	1462.09	24002.9	0.060913	1561.8	6480.72	1553.91	6452.28	0.240831	533.52	5012.64	526.294	4985.72	0.10556	896.8	2361.6	889.807	2334.47	0.38116	1805.76	22613.8	1797.87	22585.4	0.0796033	9364.72	8600.4	9357.49	8573.48	1.09145	13337.2	2646.72	13330.2	2619.59	5.08866	15625.6	6574.32	15617.7	6545.88
9.88	62.64	28.12	5.04	-17.48	-4.32	1323.92	7968.24	1316.69	7941.32	0.165803	604.96	4313.52	597.967	4286.39	0.139504	874	3317.04	866.109	3288.6	0.263367	2443.4	15833.5	2436.17	15806.6	0.154124	223.44	4343.76	216.447	4316.63	0.0501426	459.8	5337.36	451.909	5308.92	0.0851225	10057.8	14325.8	10050.6	14298.9	0.702893	2606.04	11672.6	2599.05	11645.5	0.223181	2856.84	7711.2	2848.95	7682.76
-15.2	11.52	0.76	27.36	-3.04	-10.8	1159.76	6362.64	1152.53	6335.72	0.181911	595.08	9894.96	588.087	9867.83	0.0595964	866.4	8305.92	858.509	8277.48	0.103716	395.2	1386.72	387.974	1359.8	0.285317	1819.44	8860.32	1812.45	8833.19	0.205186	180.12	2393.28	172.229	2364.84	0.0728288	7366.68	1347.12	7359.45	1320.2	5.57451	1884.04	3155.76	1877.05	3128.63	0.599958	8850.96	4952.16	8843.07	4923.72
-6.84	29.52	39.52	18.72	19	30.24	2293.68	4500.72	2286.45	4473.8	0.511077	230.28	11274.5	223.287	11247.4	0.0198524	446.12	3988.8	438.229	3960.36	0.110654	1811.08	9598.32	1803.85	9571.4	0.188463	916.56	4821.12	909.567	4793.99	0.189731	1084.52	7604.64	1076.63	7576.2	0.142107	32048.4	9473.04	32041.2	9446.12	3.39199	7533.12	10570.3	7526.13	10543.2	0.713839	22030.9	20552.4	22023	20524
28.88	32.4	33.44	46.08	21.28	79.2	3167.68	7127.28	3160.45	7100.36	0.445112	2311.16	4868.64	2304.17	4841.51	0.475919	4696.04	10831	4688.15	10802.6	0.433985	502.36	3248.64	495.134	3221.72	0.153686	509.96	3787.92	502.967	3760.79	0.13374	1209.16	7673.04	1201.27	7644.6	0.157139	2090.76	9830.88	2083.53	9803.96	0.21252	16580.9	4214.88	16573.9	4187.75	3.95771	3622.16	7919.28	3614.27	7890.84
7.6	18.72	38.76	33.84	3.8	19.44	177.08	1067.04	169.854	1040.12	0.163303	247.76	4392	240.767	4364.87	0.0551602	143.64	1567.44	135.749	1539	0.0882057	536.56	11093	529.334	11066.1	0.0478339	903.64	5743.44	896.647	5716.31	0.156858	1776.88	10538.6	1768.99	10510.2	0.168312	3673.84	6659.28	3666.61	6632.36	0.552837	8763.56	11034.7	8756.57	11007.6	0.795504	516.04	2030.4	508.149	2001.96
-6.08	22.32	18.24	28.08	-6.84	27.36	399.76	2170.8	392.534	2143.88	0.183095	791.16	8794.08	784.167	8766.95	0.0894458	392.16	5729.04	384.269	5700.6	0.0674084	898.32	4103.28	891.094	4076.36	0.218601	248.52	2399.04	241.527	2371.91	0.101828	103.36	3687.84	95.4686	3659.4	0.0260886	10158.2	14411.5	10151	14384.6	0.705685	106.4	2130.48	99.4073	2103.35	0.0472614	18211.9	5151.6	18204	5123.16
18.24	33.12	24.32	9.36	7.6	13.68	749.36	8359.2	742.134	8332.28	0.0890673	171.76	7170.48	164.767	7143.35	0.0230658	2975.4	10143.4	2967.51	10115	0.293378	270.56	5279.76	263.334	5252.84	0.0501317	2480.64	33428.2	2473.65	33401.1	0.0740589	437.76	10265.8	429.869	10237.4	0.0419902	3307.52	4158	3300.29	4131.08	0.798894	8907.2	1444.32	8900.21	1417.19	6.28017	10047.2	4593.6	10039.3	4565.16
8.36	7.92	-13.68	-14.4	15.96	42.48	874	8091.36	866.774	8064.44	0.107481	91.2	2287.44	84.2073	2260.31	0.0372547	93.48	4479.12	85.5886	4450.68	0.0192305	753.92	5500.8	746.694	5473.88	0.13641	95	3542.4	88.0073	3515.27	0.0250357	1372.56	9446.4	1364.67	9417.96	0.144901	21387.2	15852.2	21380	15825.3	1.351	71844.3	14242.3	71837.3	14215.2	5.05357	201.4	3376.08	193.509	3347.64
11.4	35.28	-15.96	25.92	-11.4	-14.4	183.92	5601.6	176.694	5574.68	0.0316958	241.68	2077.2	234.687	2050.07	0.114478	107.16	3090.24	99.2686	3061.8	0.0324216	1321.64	3654	1314.41	3627.08	0.362389	731.12	13230	724.127	13202.9	0.0548462	266	5161.68	258.109	5133.24	0.0502818	5589.04	3891.6	5581.81	3864.68	1.44432	16434.2	28316.2	16427.2	28289.1	0.580691	452.96	874.8	445.069	846.36
-10.64	15.84	-1.52	6.48	-4.56	6.48	79.8	2602.08	72.5738	2575.16	0.0281823	269.8	3875.76	262.807	3848.63	0.0682859	3729.32	7955.28	3721.43	7926.84	0.469472	1890.88	3176.64	1883.65	3149.72	0.598039	693.88	6242.4	686.887	6215.27	0.110516	335.16	7110.72	327.269	7082.28	0.0462095	548.72	539.28	541.494	512.357	1.05687	14397.4	11013.8	14390.4	10986.7	1.30981	2090.76	60488.6	2082.87	60460.2
10.64	51.84	-9.12	29.52	24.32	20.88	2807.44	11449.4	2800.21	11422.5	0.245149	3062.04	4831.2	3055.05	4804.07	0.635929	343.52	6125.04	335.629	6096.6	0.0550518	115.52	4757.76	108.294	4730.84	0.022891	1858.96	12947	1851.97	12919.9	0.143343	952.28	48543.1	944.389	48514.7	0.019466	11735.9	11886.5	11728.7	11859.6	0.988962	2888.76	5259.6	2881.77	5232.47	0.550747	4747.72	6276.96	4739.83	6248.52
11.4	11.52	-19.76	6.48	1.52	45.36	9287.96	28805.8	9280.73	28778.9	0.322484	934.04	15703.9	927.047	15676.8	0.0591351	360.24	2540.16	352.349	2511.72	0.140282	289.56	3318.48	282.334	3291.56	0.0857751	4379.12	63308.9	4372.13	63281.8	0.0690898	894.52	4047.12	886.629	4018.68	0.220627	14672.6	4088.16	14665.4	4061.24	3.61106	11718.4	1177.2	11711.4	1150.07	10.1832	20318.6	9101.52	20310.7	9073.08
19.76	33.84	3.04	28.8	9.12	17.28	744.04	6989.04	736.814	6962.12	0.105832	373.16	3039.12	366.167	3011.99	0.12157	1253.24	12639.6	1245.35	12611.2	0.0987497	540.36	5195.52	533.134	5168.6	0.103149	427.12	27401	420.127	27373.9	0.0153477	5171.8	10247	5163.91	10218.6	0.505346	10563.2	2448.72	10556	2421.8	4.35874	921.12	3525.12	914.127	3497.99	0.261329	6749.56	3114	6741.67	3085.56
12.16	2.88	-1.52	11.52	21.28	49.68	2908.52	9866.16	2901.29	9839.24	0.29487	5573.84	17707	5566.85	17679.9	0.314869	1643.12	12831.8	1635.23	12803.4	0.127719	136.04	15277.7	128.814	15250.8	0.00844638	379.24	9388.08	372.247	9360.95	0.039766	443.08	7327.44	435.189	7299	0.059623	16473.8	17890.6	16466.6	17863.7	0.921791	9494.68	8421.84	9487.69	8394.71	1.1302	21812	6423.84	21804.1	6395.4
4.56	21.6	-9.88	18	14.44	14.4	146.68	2152.08	139.454	2125.16	0.0656205	2726.12	11127.6	2719.13	11100.5	0.244956	1237.28	11449.4	1229.39	11421	0.107643	408.12	2549.52	400.894	2522.6	0.158921	693.88	5221.44	686.887	5194.31	0.132238	3861.56	16886.9	3853.67	16858.5	0.22859	13675.4	5740.56	13668.2	5713.64	2.3922	1897.72	7294.32	1890.73	7267.19	0.260173	5475.8	5457.6	5467.91	5429.16
-11.4	25.2	1.52	15.84	1.52	14.4	1836.92	1953.36	1829.69	1926.44	0.949781	296.4	3685.68	289.407	3658.55	0.0791043	1595.24	14867.3	1587.35	14838.9	0.106972	289.56	4110.48	282.334	4083.56	0.0691392	256.12	7914.24	249.127	7887.11	0.0315866	625.48	3439.44	617.589	3411	0.181058	2080.12	4987.44	2072.89	4960.52	0.417879	19085.1	6986.16	19078.1	6959.03	2.74149	4301.6	8303.04	4293.71	8274.6
7.6	22.32	-0.76	52.56	-18.24	1.44	751.64	3383.28	744.414	3356.36	0.221792	1347.48	6473.52	1340.49	6446.39	0.207944	516.8	11039.8	508.909	11011.4	0.0462167	3606.2	5422.32	3598.97	5395.4	0.667045	10082.2	31680.7	10075.2	31653.6	0.318296	141.36	3641.76	133.469	3613.32	0.0369379	4891.36	4583.52	4884.13	4556.6	1.07188	4980.28	1816.56	4973.29	1789.43	2.77925	7957.96	1852.56	7950.07	1824.12
-11.4	16.56	9.88	126.72	13.68	23.04	91.2	4415.76	83.9738	4388.84	0.0191335	1941.04	11918.9	1934.05	11891.8	0.162637	1133.92	7292.88	1126.03	7264.44	0.155006	1718.36	11988	1711.13	11961.1	0.143059	503.12	2297.52	496.127	2270.39	0.21852	1814.88	7426.8	1806.99	7398.36	0.244242	208.24	5533.92	201.014	5507	0.0365015	2261.76	10676.9	2254.77	10649.8	0.21172	8807.64	4098.24	8799.75	4069.8
11.4	22.32	4.56	15.12	6.08	46.08	325.28	2413.44	318.054	2386.52	0.133271	2732.96	5626.8	2725.97	5599.67	0.486808	2067.2	8276.4	2059.31	8247.96	0.249675	31990.7	33471.4	31983.5	33444.5	0.956316	3204.16	15073.9	3197.17	15046.8	0.212482	937.08	20449.4	929.189	20421	0.0455017	3796.96	5857.2	3789.73	5830.28	0.650009	12685.9	9784.08	12678.9	9756.95	1.29947	46060.6	14265.4	46052.7	14237
28.88	2.88	23.56	16.56	12.92	37.44	2865.2	12372.5	2857.97	12345.6	0.231498	6157.52	16249.7	6150.53	16222.6	0.379134	559.36	3748.32	551.469	3719.88	0.148249	134.52	1540.08	127.294	1513.16	0.0841246	247	6310.8	240.007	6283.67	0.0381954	215.84	3975.12	207.949	3946.68	0.0526895	1314.8	2478.24	1307.57	2451.32	0.533417	13419.3	6774.48	13412.3	6747.35	1.98779	98.8	1353.6	90.9086	1325.16
15.2	51.12	9.12	48.24	15.2	17.28	684.76	3714.48	677.534	3687.56	0.183735	224.2	4455.36	217.207	4428.23	0.0490506	950.76	4550.4	942.869	4521.96	0.208509	614.84	2072.16	607.614	2045.24	0.297087	433.96	4831.92	426.967	4804.79	0.0888628	544.92	2873.52	537.029	2845.08	0.188757	1899.24	1944.72	1892.01	1917.8	0.986556	19608	7356.96	19601	7329.83	2.67414	6231.24	3695.76	6223.35	3667.32
14.44	25.2	4.56	21.6	23.56	50.4	333.64	4859.28	326.414	4832.36	0.0675475	953.8	5603.04	946.807	5575.91	0.169803	191.52	4192.56	183.629	4164.12	0.0440978	724.28	878.4	717.054	851.477	0.842129	392.92	12082.3	385.927	12055.2	0.0320134	383.04	7485.12	375.149	7456.68	0.0503104	12864.5	3864.24	12857.3	3837.32	3.35059	1772.32	4257.36	1765.33	4230.23	0.417312	5209.8	6413.76	5201.91	6385.32
-15.96	18	9.12	-2.16	20.52	28.08	834.48	2573.28	827.254	2546.36	0.324877	4723.4	16665.8	4716.41	16638.7	0.283461	3071.92	5589.36	3064.03	5560.92	0.550993	344.28	10259.3	337.054	10232.4	0.0329399	2383.36	11309	2376.37	11281.9	0.210636	1790.56	21955.7	1782.67	21927.3	0.0812992	7627.36	3757.68	7620.13	3730.76	2.04252	789.64	308.88	782.647	281.753	2.77778	4142	7812	4134.11	7783.56
-13.68	-5.76	-3.8	38.16	5.32	46.8	2387.16	4271.04	2379.93	4244.12	0.560761	237.88	4308.48	230.887	4281.35	0.0539286	2562.72	6893.28	2554.83	6864.84	0.372161	1032.08	4231.44	1024.85	4204.52	0.243751	2053.52	5787.36	2046.53	5760.23	0.355286	7020.88	10226.9	7012.99	10198.5	0.687652	7039.12	6627.6	7031.89	6600.68	1.06533	38696.9	15237.4	38689.9	15210.3	2.54367	3453.44	747.36	3445.55	718.92
0	13.68	24.32	36.72	10.64	19.44	912.76	5448.96	905.534	5422.04	0.16701	1756.36	7577.28	1749.37	7550.15	0.2317	114.76	7497.36	106.869	7468.92	0.0143084	751.64	18447.8	744.414	18420.9	0.0404114	953.8	4651.92	946.807	4624.79	0.204724	643.72	11227	635.829	11198.6	0.0567777	2192.6	1824.48	2185.37	1797.56	1.21575	4153.4	3949.92	4146.41	3922.79	1.057	7240.52	21183.1	7232.63	21154.7
15.2	54.72	8.36	-9.36	5.32	23.76	394.44	13299.1	387.214	13272.2	0.0291749	782.04	21237.8	775.047	21210.7	0.0365404	565.44	4590.72	557.549	4562.28	0.122208	1504.04	22903.2	1496.81	22876.3	0.0654308	14554.8	23434.6	14547.8	23407.5	0.621503	237.88	2175.12	229.989	2146.68	0.107137	13778	7430.4	13770.8	7403.48	1.86004	16153	9006.48	16146	8979.35	1.79813	27993.8	14657.8	27985.9	14629.4
-12.92	15.12	-7.6	24.48	-11.4	18.72	766.08	7798.32	758.854	7771.4	0.097647	1376.36	7259.04	1369.37	7231.91	0.189351	5291.12	12289	5283.23	12260.6	0.430912	300.96	11961.4	293.734	11934.5	0.0246122	1185.6	5695.92	1178.61	5668.79	0.207912	1066.28	15835	1058.39	15806.6	0.0669588	15018.4	20268.7	15011.2	20241.8	0.741594	7910.84	7142.4	7903.85	7115.27	1.11083	17657.8	14276.9	17649.9	14248.5
-9.88	20.16	-4.56	21.6	-21.28	52.56	2317.24	8177.04	2310.01	8150.12	0.283433	179.36	9641.52	172.367	9614.39	0.0179281	447.64	5312.16	439.749	5283.72	0.0832271	4632.96	9734.4	4625.73	9707.48	0.476512	160.36	7022.16	153.367	6995.03	0.0219252	735.68	10901.5	727.789	10873.1	0.066935	29131.6	9340.56	29124.4	9313.64	3.12707	3043.04	7889.04	3036.05	7861.91	0.386172	4372.28	3764.88	4364.39	3736.44
25.08	29.52	4.56	48.24	8.36	36.72	2606.04	7958.16	2598.81	7931.24	0.327668	1428.04	13311.4	1421.05	13284.3	0.106972	3612.28	23925.6	3604.39	23897.2	0.150829	1268.44	17722.8	1261.21	17695.9	0.0712716	993.32	10695.6	986.327	10668.5	0.0924525	356.44	11594.9	348.549	11566.5	0.0301344	4848.8	3003.12	4841.57	2976.2	1.62677	3116.76	3778.56	3109.77	3751.43	0.828955	2404.64	2868.48	2396.75	2840.04
3.04	6.48	-1.52	7.92	29.64	61.92	862.6	5086.08	855.374	5059.16	0.169074	2430.48	4453.2	2423.49	4426.07	0.547548	288.8	17266.3	280.909	17237.9	0.016296	1375.6	15312.2	1368.37	15285.3	0.0895223	138.32	2661.12	131.327	2633.99	0.0498587	747.08	9430.56	739.189	9402.12	0.0786194	11102.1	3953.52	11094.9	3926.6	2.82557	9718.88	11283.8	9711.89	11256.7	0.862767	9906.6	6611.76	9898.71	6583.32
30.4	46.8	3.04	29.52	11.4	51.12	306.28	1105.2	299.054	1078.28	0.277344	351.12	7868.88	344.127	7841.75	0.043884	300.96	5285.52	293.069	5257.08	0.0557474	1704.68	9638.64	1697.45	9611.72	0.176603	1888.6	40528.1	1881.61	40501	0.0464583	226.48	18809.3	218.589	18780.9	0.0116389	4548.6	2303.28	4541.37	2276.36	1.99502	7308.92	6858	7301.93	6830.87	1.06896	1763.96	1899.36	1756.07	1870.92
-23.56	15.84	-12.92	22.32	-15.96	37.44	981.16	7338.96	973.934	7312.04	0.133196	137.56	1347.12	130.567	1319.99	0.0989152	8071.96	24567.1	8064.07	24538.7	0.328627	404.32	6828.48	397.094	6801.56	0.0583828	323	2413.44	316.007	2386.31	0.132425	1307.96	11785	1300.07	11756.6	0.110582	6986.68	12003.8	6979.45	11976.9	0.582744	5696.96	7700.4	5689.97	7673.27	0.741531	3499.8	4450.32	3491.91	4421.88
-9.88	54	31.92	23.04	3.8	41.76	419.52	3994.56	412.294	3967.64	0.103914	1151.4	12943.4	1144.41	12916.3	0.088602	1256.28	4857.84	1248.39	4829.4	0.258498	452.96	399.6	445.734	372.677	1.19603	560.12	4174.56	553.127	4147.43	0.133366	343.52	4725.36	335.629	4696.92	0.0714572	15067	4540.32	15059.8	4513.4	3.33668	5743.32	7101.36	5736.33	7074.23	0.810876	51537.1	13984.6	51529.2	13956.2
10.64	18	22.04	90.72	33.44	87.84	152	3997.44	144.774	3970.52	0.0364622	552.52	4726.08	545.527	4698.95	0.116096	222.68	1287.36	214.789	1258.92	0.170613	847.4	9797.76	840.174	9770.84	0.0859879	1314.8	10201	1307.81	10173.9	0.128546	91.2	3279.6	83.3086	3251.16	0.0256243	36813.6	22001	36806.4	21974.1	1.67499	27566	8487.36	27559	8460.23	3.25748	14794.2	11693.5	14786.3	11665.1
23.56	26.64	-12.92	4.32	4.56	21.6	2216.16	14854.3	2208.93	14827.4	0.148977	558.6	9950.4	551.607	9923.27	0.0555872	307.04	2087.28	299.149	2058.84	0.1453	544.16	4562.64	536.934	4535.72	0.118379	183.16	4926.24	176.167	4899.11	0.035959	421.04	7822.8	413.149	7794.36	0.0530061	8068.16	11934	8060.93	11907.1	0.676987	29702.3	15757.9	29695.3	15730.8	1.88772	6513.2	5213.52	6505.31	5185.08
28.12	21.6	1.52	-0.72	15.2	20.16	4668.68	4178.16	4661.45	4151.24	1.12291	240.16	2953.44	233.167	2926.31	0.0796796	188.48	36882.7	180.589	36854.3	0.00490007	357.2	6528.96	349.974	6502.04	0.0538253	8909.48	18424.1	8902.49	18397	0.48391	309.32	4070.16	301.429	4041.72	0.0745793	11024.6	6444.72	11017.4	6417.8	1.71669	798	237.6	791.007	210.473	3.75824	63539.8	43556.4	63531.9	43528
-3.04	54.72	26.6	48.24	-4.56	-7.2	581.4	3885.84	574.174	3858.92	0.148791	902.12	5186.88	895.127	5159.75	0.173483	383.8	4332.24	375.909	4303.8	0.0873434	815.48	9414.72	808.254	9387.8	0.0860962	414.96	5417.28	407.967	5390.15	0.0756875	84.36	6411.6	76.4686	6383.16	0.0119797	8083.36	18788.4	8076.13	18761.5	0.430464	6444.04	5709.6	6437.05	5682.47	1.13279	20725.2	7830.72	20717.3	7802.28
13.68	54	-12.16	20.16	-7.6	-28.08	1373.32	11970	1366.09	11943.1	0.114384	3040.76	32060.9	3033.77	32033.8	0.0947053	1323.92	9135.36	1316.03	9106.92	0.144509	243.96	5008.32	236.734	4981.4	0.0475236	1744.2	6191.28	1737.21	6164.15	0.281824	3686	172227	3678.11	172199	0.0213597	14990.2	5777.28	14983	5750.36	2.60557	2424.4	2970	2417.41	2942.87	0.821445	90.44	905.76	82.5486	877.32
13.68	20.88	-10.64	23.76	2.28	4.32	2048.2	26196.5	2040.97	26169.6	0.0779903	4489.32	13856.4	4482.33	13829.3	0.324119	4328.2	14225.8	4320.31	14197.4	0.304304	9851.88	20924.6	9844.65	20897.7	0.471088	965.2	10509.8	958.207	10482.7	0.0914087	2122.68	13389.8	2114.79	13361.4	0.158276	16326.3	14181.8	16319.1	14154.9	1.15289	217.36	4271.04	210.367	4243.91	0.0495692	8844.88	1283.76	8836.99	1255.32
18.24	28.8	-2.28	5.76	5.32	36	4205.84	27641.5	4198.61	27614.6	0.152043	126.16	1737.36	119.167	1710.23	0.069679	931.76	5154.48	923.869	5126.04	0.18023	1603.6	14058	1596.37	14031.1	0.113774	642.2	5516.64	635.207	5489.51	0.115713	207.48	1649.52	199.589	1621.08	0.123121	9737.12	2745.36	9729.89	2718.44	3.57922	14398.2	7718.4	14391.2	7691.27	1.87111	4337.32	5081.04	4329.43	5052.6
-39.52	16.56	18.24	64.8	-2.28	26.64	387.6	6788.16	380.374	6761.24	0.056258	234.84	3283.92	227.847	3256.79	0.0699607	1095.92	2124.72	1088.03	2096.28	0.519028	656.64	4658.4	649.414	4631.48	0.140217	707.56	4200.48	700.567	4173.35	0.167867	788.12	3947.04	780.229	3918.6	0.199109	12584.1	9584.64	12576.9	9557.72	1.31589	2150.04	1982.88	2143.05	1955.75	1.09577	387.6	828.72	379.709	800.28
-19	29.52	-10.64	-3.6	6.08	1.44	3715.64	13256.6	3708.41	13229.7	0.28031	161.88	3846.96	154.887	3819.83	0.0405482	1742.68	10143.4	1734.79	10115	0.171507	297.16	7567.2	289.934	7540.28	0.0384513	323	1601.28	316.007	1574.15	0.200748	919.6	11192.4	911.709	11164	0.0816653	813.96	1617.12	806.734	1590.2	0.507317	5860.36	19943.3	5853.37	19916.2	0.2939	1330	827.28	1322.11	798.84
-8.36	-1.44	14.44	25.2	40.28	10.8	1412.08	7682.4	1404.85	7655.48	0.18351	68.4	2516.4	61.4073	2489.27	0.0246688	97.28	3959.28	89.3886	3930.84	0.0227403	458.28	8343.36	451.054	8316.44	0.0542364	648.28	10188.7	641.287	10161.6	0.0631091	206.72	2777.04	198.829	2748.6	0.0723381	28892.9	3929.76	28885.7	3902.84	7.4012	2062.64	7243.92	2055.65	7216.79	0.284842	13696	5952.96	13688.1	5924.52
3.04	38.16	21.28	54	3.04	37.44	98.04	8632.8	90.8138	8605.88	0.0105525	334.4	3642.48	327.407	3615.35	0.0905603	415.72	15130.8	407.829	15102.4	0.0270043	883.88	9648.72	876.654	9621.8	0.0911112	1226.64	11180.2	1219.65	11153.1	0.109355	1126.32	8599.68	1118.43	8571.24	0.130486	3633.56	3484.8	3626.33	3457.88	1.04872	19212.8	9420.48	19205.8	9393.35	2.04462	20478.2	12779.3	20470.3	12750.9
15.2	44.64	-8.36	41.04	2.28	76.32	78.28	992.16	71.0538	965.237	0.0736128	1364.96	4770.72	1357.97	4743.59	0.286274	291.08	18540	283.189	18511.6	0.0152979	7600.76	11922.5	7593.53	11895.6	0.638349	1241.08	3877.2	1234.09	3850.07	0.320536	4354.8	9313.92	4346.91	9285.48	0.46814	17938.3	25075.4	17931.1	25048.5	0.715855	2231.36	5210.64	2224.37	5183.51	0.429124	22717.2	19275.1	22709.3	19246.7
8.36	2.88	-20.52	41.76	9.12	75.6	3724.76	9470.88	3717.53	9443.96	0.393642	407.36	9828	400.367	9800.87	0.0408502	648.28	7490.16	640.389	7461.72	0.0858232	1622.6	15691.7	1615.37	15664.8	0.103121	370.12	7288.56	363.127	7261.43	0.0500077	653.6	8532.72	645.709	8504.28	0.0759275	2971.6	3414.24	2964.37	3387.32	0.875139	5316.2	6242.4	5309.21	6215.27	0.85422	9735.6	5019.12	9727.71	4990.68
-24.32	-5.76	-3.8	31.68	27.36	36.72	4357.08	9684	4349.85	9657.08	0.450432	2869.76	12990.2	2862.77	12963.1	0.22084	6617.32	14971.7	6609.43	14943.3	0.442302	161.88	4050.72	154.654	4023.8	0.0384348	984.2	9827.28	977.207	9800.15	0.0997135	317.68	4726.8	309.789	4698.36	0.0659355	15611.2	6357.6	15604	6330.68	2.46482	20556.5	9243.36	20549.5	9216.23	2.22971	8753.68	1810.08	8745.79	1781.64
19.76	36.72	11.4	25.92	7.6	7.2	86.64	5466.96	79.4138	5440.04	0.014598	6127.12	13775.8	6120.13	13748.7	0.445143	349.6	14534.6	341.709	14506.2	0.0235561	337.44	19077.1	330.214	19050.2	0.0173339	1072.36	6315.12	1065.37	6287.99	0.169429	249.28	2213.28	241.389	2184.84	0.110483	24588.3	15306.5	24581.1	15279.6	1.60875	9927.88	2251.44	9920.89	2224.31	4.4602	4275.76	10191.6	4267.87	10163.2
13.68	8.64	-25.84	0	-2.28	36.72	6149.92	25104.2	6142.69	25077.3	0.244951	766.84	5358.24	759.847	5331.11	0.142531	1612.72	5902.56	1604.83	5874.12	0.273203	256.12	8596.08	248.894	8569.16	0.0290453	158.08	2226.24	151.087	2199.11	0.0687038	2930.56	11045.5	2922.67	11017.1	0.265286	12285.4	13410	12278.2	13383.1	0.91744	8451.96	13886.6	8444.97	13859.5	0.609328	15137.7	3065.76	15129.8	3037.32
0	54	18.24	6.48	10.64	-17.28	218.12	9704.88	210.894	9677.96	0.0217911	443.84	22818.2	436.847	22791.1	0.0191675	76	5775.84	68.1086	5747.4	0.0118503	701.48	8506.8	694.254	8479.88	0.0818707	1248.68	12641.8	1241.69	12614.7	0.098432	1350.52	8265.6	1342.63	8237.16	0.162997	9975.76	7362	9968.53	7335.08	1.35902	796.48	1766.88	789.487	1739.75	0.453793	2162.96	4484.16	2155.07	4455.72
9.12	-6.48	27.36	59.76	-4.56	-6.48	1611.96	7256.16	1604.73	7229.24	0.221978	2883.44	10592.6	2876.45	10565.5	0.27225	2366.64	23021.3	2358.75	22992.9	0.102586	598.12	8807.04	590.894	8780.12	0.0672991	439.28	2833.92	432.287	2806.79	0.154015	811.68	7414.56	803.789	7386.12	0.108824	6817.96	5404.32	6810.73	5377.4	1.26655	32146.5	31222.1	32139.5	31195	1.03028	18018.1	21297.6	18010.2	21269.2
26.6	22.32	28.88	38.16	15.2	10.08	232.56	8541.36	225.334	8514.44	0.0264649	190.76	5407.2	183.767	5380.07	0.034157	460.56	1542.24	452.669	1513.8	0.299028	823.08	8054.64	815.854	8027.72	0.10163	602.68	4389.84	595.687	4362.71	0.136541	792.68	5697.36	784.789	5668.92	0.138437	8372.92	3345.12	8365.69	3318.2	2.52116	1920.52	3548.88	1913.53	3521.75	0.543345	1089.84	6967.44	1081.95	6939
2.28	42.48	-20.52	18	-8.36	33.84	444.6	635.04	437.374	608.117	0.719226	433.2	6584.4	426.207	6557.27	0.0649977	2960.2	21458.2	2952.31	21429.8	0.137767	1475.16	5808.96	1467.93	5782.04	0.253878	901.36	4042.8	894.367	4015.67	0.222719	1222.08	5384.88	1214.19	5356.44	0.226678	1319.36	14629.7	1312.13	14602.8	0.0898551	1909.88	183.6	1902.89	156.473	12.1611	8686.8	3605.76	8678.91	3577.32
0	19.44	28.88	-14.4	6.84	21.6	245.48	931.68	238.254	904.757	0.263335	810.92	8452.8	803.927	8425.67	0.095414	921.88	7174.8	913.989	7146.36	0.127896	1109.6	7264.08	1102.37	7237.16	0.152321	310.08	6791.04	303.087	6763.91	0.0448095	986.48	3296.16	978.589	3267.72	0.299471	20338.4	6202.08	20331.2	6175.16	3.29241	889.2	848.88	882.207	821.753	1.07357	123.12	2430.72	115.229	2402.28
15.2	70.56	3.8	6.48	0.76	7.92	307.04	16131.6	299.814	16104.7	0.0186166	1604.36	8904.96	1597.37	8877.83	0.179928	504.64	13927	496.749	13898.6	0.035741	424.84	12963.6	417.614	12936.7	0.0322814	168.72	4660.56	161.727	4633.43	0.0349044	452.2	3042.72	444.309	3014.28	0.147401	513	2697.84	505.774	2670.92	0.189363	12015.6	8160.48	12008.6	8133.35	1.47646	13266.6	9704.88	13258.7	9676.44
17.48	45.36	6.84	10.08	-6.84	51.12	5879.36	10795.7	5872.13	10768.8	0.545293	68.4	1083.6	61.4073	1056.47	0.0581249	76.76	3050.64	68.8686	3022.2	0.0227876	259.92	7162.56	252.694	7135.64	0.0354129	303.24	3337.92	296.247	3310.79	0.0894793	322.24	5754.24	314.349	5725.8	0.0549004	1615.76	1298.88	1608.53	1271.96	1.26461	7008.72	3173.04	7001.73	3145.91	2.22566	18654.2	6585.12	18646.3	6556.68
6.84	7.92	25.08	63.36	-6.08	8.64	1121.76	5297.04	1114.53	5270.12	0.211482	358.72	2562.48	351.727	2535.35	0.138729	231.04	1728.72	223.149	1700.28	0.131242	483.36	6792.48	476.134	6765.56	0.0703761	1542.04	7589.52	1535.05	7562.39	0.202984	101.84	4309.2	93.9486	4280.76	0.0219467	10086.7	2896.56	10079.5	2869.64	3.51246	1605.88	751.68	1598.89	724.553	2.20672	53930.4	22287.6	53922.5	22259.2
6.08	21.6	19.76	25.92	-1.52	21.6	501.6	32297	494.374	32270.1	0.0153199	66.88	1039.68	59.8873	1012.55	0.0591449	339.72	4151.52	331.829	4123.08	0.0804808	1281.36	5477.76	1274.13	5450.84	0.23375	288.04	7708.32	281.047	7681.19	0.036589	211.28	2713.68	203.389	2685.24	0.0757432	10651.4	11867.8	10644.2	11840.9	0.898935	72043.4	17173.4	72036.4	17146.3	4.20129	267.52	2269.44	259.629	2241
15.96	7.92	-10.64	51.12	-4.56	33.12	77.52	786.96	70.2938	760.037	0.0924873	645.24	3931.2	638.247	3904.07	0.163482	316.16	3831.84	308.269	3803.4	0.0810508	120.84	2394.72	113.614	2367.8	0.0479829	3104.6	3631.68	3097.61	3604.55	0.85936	3093.96	9104.4	3086.07	9075.96	0.340027	1349	3317.76	1341.77	3290.84	0.40773	525.16	1307.52	518.167	1280.39	0.404694	15966.1	18197.3	15958.2	18168.9
6.08	32.4	33.44	12.24	8.36	37.44	130.72	2724.48	123.494	2697.56	0.0457799	1245.64	5798.88	1238.65	5771.75	0.214605	715.92	10003.7	708.029	9975.26	0.0709785	359.48	1596.24	352.254	1569.32	0.224463	617.12	4284.72	610.127	4257.59	0.143303	868.68	11016.7	860.789	10988.3	0.0783371	32594.9	27879.8	32587.7	27852.9	1.16999	17228.4	15986.9	17221.4	15959.8	1.07905	8946.72	4456.8	8938.83	4428.36
17.48	28.8	-12.92	8.64	-3.8	10.8	7893.36	20733.8	7886.13	20706.9	0.380846	94.24	3042	87.2473	3014.87	0.028939	231.04	11923.9	223.149	11895.5	0.0187591	1089.08	9208.08	1081.85	9181.16	0.117834	717.44	9164.88	710.447	9137.75	0.0777486	538.08	6483.6	530.189	6455.16	0.0821341	655.88	13058.6	648.654	13031.7	0.0497752	5333.68	7339.68	5326.69	7312.55	0.728431	19409.6	18185.8	19401.7	18157.4
-8.36	5.76	11.4	15.12	30.4	46.8	5460.6	13449.6	5453.37	13422.7	0.406281	1603.6	21163	1596.61	21135.9	0.0755402	361.76	9843.12	353.869	9814.68	0.036055	835.24	16012.1	828.014	15985.2	0.0517989	460.56	2204.64	453.567	2177.51	0.208296	1745.72	4356	1737.83	4327.56	0.401572	2492.8	4729.68	2485.57	4702.76	0.528535	7720.84	1712.88	7713.85	1685.75	4.57591	14888.4	13574.9	14880.5	13546.5
16.72	12.96	27.36	11.52	5.32	33.84	1326.96	4361.04	1319.73	4334.12	0.304499	205.2	2267.28	198.207	2240.15	0.0884794	186.96	4611.6	179.069	4583.16	0.039071	671.84	14447.5	664.614	14420.6	0.0460879	11784.6	36010.8	11777.6	35983.7	0.327304	766.08	7748.64	758.189	7720.2	0.0982084	2419.84	4435.2	2412.61	4408.28	0.547292	3334.12	3461.76	3327.13	3434.63	0.9687	1887.84	3278.16	1879.95	3249.72
42.56	76.32	3.8	-7.92	39.52	22.32	1038.92	5331.6	1031.69	5304.68	0.194488	1263.88	5958.72	1256.89	5931.59	0.211897	3790.88	23688.7	3782.99	23660.3	0.159888	286.52	2079.36	279.294	2052.44	0.136079	126.92	2453.04	119.927	2425.91	0.049436	132.24	1931.04	124.349	1902.6	0.0653572	4411.8	10262.9	4404.57	10236	0.430303	12908.6	7590.24	12901.6	7563.11	1.70586	114	2197.44	106.109	2169
-27.36	4.32	20.52	14.4	35.72	19.44	762.28	14368.3	755.054	14341.4	0.0526486	435.48	4732.56	428.487	4705.43	0.0910623	1648.44	4155.84	1640.55	4127.4	0.397477	1037.4	18497.5	1030.17	18470.6	0.0557738	1221.32	10886.4	1214.33	10859.3	0.111824	895.28	7609.68	887.389	7581.24	0.117051	3698.16	11522.2	3690.93	11495.3	0.321083	40298.2	9975.6	40291.2	9948.47	4.04999	1428.8	912.96	1420.91	884.52
-30.4	20.16	-12.16	-7.2	29.64	32.4	3245.2	14049.4	3237.97	14022.5	0.230913	236.36	4257.36	229.367	4230.23	0.054221	1830.84	8745.12	1822.95	8716.68	0.209133	3377.44	13702.3	3370.21	13675.4	0.246444	974.32	8618.4	967.327	8591.27	0.112594	1249.44	11239.2	1241.55	11210.8	0.110746	1937.24	3688.56	1930.01	3661.64	0.52709	17468.6	10487.5	17461.6	10460.4	1.66931	4458.16	5312.88	4450.27	5284.44
-5.32	23.04	-12.92	-11.52	3.04	10.8	171	3229.2	163.774	3202.28	0.0511429	4518.2	11925.4	4511.21	11898.3	0.379148	4163.28	12344.4	4155.39	12316	0.337399	74.48	1715.04	67.2538	1688.12	0.0398395	299.44	6320.88	292.447	6293.75	0.0464663	1257.8	11011	1249.91	10982.6	0.113808	20113.4	6949.44	20106.2	6922.52	2.90446	966.72	2522.16	959.727	2495.03	0.384655	17143.3	13661.3	17135.4	13632.9
15.96	60.48	8.36	20.16	-6.08	33.84	575.32	8017.2	568.094	7990.28	0.0710981	288.8	692.64	281.807	665.513	0.423444	120.08	2386.8	112.189	2358.36	0.0475706	547.96	7166.16	540.734	7139.24	0.0757411	1292	6371.28	1285.01	6344.15	0.20255	642.2	1069.2	634.309	1040.76	0.609467	16230.6	6617.52	16223.4	6590.6	2.46159	13465.7	6348.24	13458.7	6321.11	2.12917	1268.44	187.2	1260.55	158.76
-6.08	8.64	-7.6	7.92	6.84	7.2	501.6	20327	494.374	20300.1	0.0243533	5120.88	16578.7	5113.89	16551.6	0.308967	200.64	9490.32	192.749	9461.88	0.0203711	1003.96	4675.68	996.734	4648.76	0.214409	1697.08	13129.2	1690.09	13102.1	0.128994	160.36	1974.24	152.469	1945.8	0.0783578	15712.2	11916.7	15705	11889.8	1.32088	3120.56	9775.44	3113.57	9748.31	0.319396	14588.2	11419.2	14580.3	11390.8
-7.6	0	2.28	33.84	3.8	52.56	2868.24	5906.16	2861.01	5879.24	0.48663	766.08	7732.8	759.087	7705.67	0.0985102	2663.8	7786.8	2655.91	7758.36	0.342329	115.52	2116.08	108.294	2089.16	0.0518361	3258.12	17426.2	3251.13	17399.1	0.186856	1417.4	6637.68	1409.51	6609.24	0.213263	20092.9	12093.8	20085.7	12066.9	1.66453	22513.5	5409.36	22506.5	5382.23	4.18163	4658.8	6594.48	4650.91	6566.04
28.12	36	14.44	144	6.08	31.68	1918.24	5966.64	1911.01	5939.72	0.321735	314.64	3963.6	307.647	3936.47	0.078153	199.88	34670.9	191.989	34642.5	0.005542	891.48	7441.2	884.254	7414.28	0.119264	2392.48	23827.7	2385.49	23800.6	0.100228	2631.88	13067.3	2623.99	13038.9	0.201244	5411.2	15018.5	5403.97	14991.6	0.360467	37978	24671.5	37971	24644.4	1.54076	1485.8	4349.52	1477.91	4321.08
12.92	19.44	-5.32	31.68	6.84	-2.88	1487.32	10110.2	1480.09	10083.3	0.146787	2954.88	13843.4	2947.89	13816.3	0.213363	1409.04	8576.64	1401.15	8548.2	0.163912	118.56	2811.6	111.334	2784.68	0.0399809	72.96	1509.12	65.9673	1481.99	0.0445126	181.64	2982.24	173.749	2953.8	0.0588221	1092.12	2260.8	1084.89	2233.88	0.485655	23273.5	9587.52	23266.5	9560.39	2.43364	56382.1	8699.76	56374.2	8671.32
30.4	43.2	0.76	28.8	36.48	73.44	230.28	2088.72	223.054	2061.8	0.108184	5104.16	16945.2	5097.17	16918.1	0.301285	126.92	5458.32	119.029	5429.88	0.021921	110.2	2335.68	102.974	2308.76	0.0446014	397.48	7480.8	390.487	7453.67	0.0523886	269.04	4727.52	261.149	4699.08	0.0555744	27106.2	17515.4	27099	17488.5	1.54953	50243.6	36884.9	50236.6	36857.8	1.36299	34561	8760.24	34553.1	8731.8
15.96	52.56	-2.28	-8.64	3.8	23.76	511.48	3495.6	504.254	3468.68	0.145374	1386.24	13572	1379.25	13544.9	0.101828	1510.88	3202.56	1502.99	3174.12	0.473513	266.76	5106.96	259.534	5080.04	0.051089	159.6	9381.6	152.607	9354.47	0.0163138	2492.8	20817.4	2484.91	20789	0.11953	139.84	2900.16	132.614	2873.24	0.0461548	28623.9	10825.9	28616.9	10798.8	2.65001	4339.6	6259.68	4331.71	6231.24
-12.92	43.2	0.76	26.64	3.8	9.36	436.24	2437.2	429.014	2410.28	0.177994	259.16	5110.56	252.167	5083.43	0.0496057	1955.48	5182.56	1947.59	5154.12	0.37787	1654.52	8049.6	1647.29	8022.68	0.20533	15050.3	14253.1	15043.3	14226	1.05745	291.84	2016.72	283.949	1988.28	0.142811	7524	4423.68	7516.77	4396.76	1.70962	2418.32	34503.1	2411.33	34476	0.0699423	1436.4	3826.08	1428.51	3797.64
6.08	12.96	16.72	31.68	25.84	27.36	1426.52	6048.72	1419.29	6021.8	0.235693	1396.88	9786.96	1389.89	9759.83	0.142409	988.76	11368.1	980.869	11339.7	0.0864989	404.32	7075.44	397.094	7048.52	0.0563372	636.88	12343.7	629.887	12316.6	0.0511414	435.48	2718.72	427.589	2690.28	0.158938	3835.72	1164.96	3828.49	1138.04	3.36412	61126	13176.7	61119	13149.6	4.64798	1590.68	4488.48	1582.79	4460.04
-3.04	30.96	12.92	0.72	-3.8	38.16	5606.52	15363.4	5599.29	15336.5	0.365096	219.64	3844.08	212.647	3816.95	0.0557113	265.24	1133.28	257.349	1104.84	0.232928	163.4	6274.8	156.174	6247.88	0.0249963	5109.48	10391.8	5102.49	10364.7	0.492296	769.12	4544.64	761.229	4516.2	0.168555	32091	15259.7	32083.8	15232.8	2.10623	56518.9	20481.1	56511.9	20454	2.76288	769.88	6629.76	761.989	6601.32
18.24	26.64	-4.56	-4.32	-10.64	20.88	1020.68	12274.6	1013.45	12247.7	0.0827466	103.36	3192.48	96.3673	3165.35	0.0304444	662.72	14463.4	654.829	14435	0.0453641	1082.24	6619.68	1075.01	6592.76	0.16306	855.76	8156.16	848.767	8129.03	0.104412	121.6	2306.88	113.709	2278.44	0.0499063	164.16	1764.72	156.934	1737.8	0.0903062	24678.7	6607.44	24671.7	6580.31	3.74932	12078.7	3756.24	12070.8	3727.8
46.36	102.24	-2.28	62.64	20.52	13.68	869.44	3718.08	862.214	3691.16	0.233589	839.04	8367.84	832.047	8340.71	0.0997573	2444.16	2553.12	2436.27	2524.68	0.964981	3212.52	4918.32	3205.29	4891.4	0.655292	1345.96	3893.04	1338.97	3865.91	0.346352	10025.9	45046.1	10018	45017.7	0.222535	456	3806.64	448.774	3779.72	0.118732	32322.8	13101.8	32315.8	13074.7	2.47163	12986.1	9041.04	12978.2	9012.6
3.8	49.68	0.76	45.36	20.52	62.64	2594.64	20985.1	2587.41	20958.2	0.123456	202.92	12052.1	195.927	12025	0.0162934	1630.96	41698.1	1623.07	41669.7	0.0389508	2244.28	13620.2	2237.05	13593.3	0.164571	2539.16	10634.4	2532.17	10607.3	0.23872	736.44	3076.56	728.549	3048.12	0.239016	26709.4	12646.1	26702.2	12619.2	2.116	6038.96	6528.24	6031.97	6501.11	0.927836	8119.08	2838.24	8111.19	2809.8
15.96	95.04	5.32	26.64	10.64	48.24	122.36	3968.64	115.134	3941.72	0.029209	1133.92	4535.28	1126.93	4508.15	0.249975	13262	22880.2	13254.1	22851.8	0.580004	1170.4	6325.2	1163.17	6298.28	0.184681	1871.12	14561.3	1864.13	14534.2	0.128258	532	20040.5	524.109	20012.1	0.0261896	15925.8	6477.84	15918.6	6450.92	2.46765	88.16	1549.44	81.1673	1522.31	0.0533184	16891.8	3024	16883.9	2995.56
6.84	82.8	-5.32	0.72	11.4	58.32	1283.64	4702.32	1276.41	4675.4	0.273007	5954.6	8866.08	5947.61	8838.95	0.672886	821.56	20594.9	813.669	20566.5	0.0395629	617.12	4078.8	609.894	4051.88	0.150521	475.76	6344.64	468.767	6317.51	0.0742012	165.68	1564.56	157.789	1536.12	0.102719	27671.6	11417	27664.4	11390.1	2.42881	3785.56	4474.08	3778.57	4446.95	0.849698	5574.6	6372	5566.71	6343.56
2.28	5.76	-6.84	21.6	38.76	45.36	976.6	4163.04	969.374	4136.12	0.234368	180.88	11179.4	173.887	11152.3	0.0155921	2663.04	10167.8	2655.15	10139.4	0.261865	2829.48	8614.8	2822.25	8587.88	0.328632	810.16	8826.48	803.167	8799.35	0.0912757	968.24	3438	960.349	3409.56	0.281663	21439.6	18167	21432.4	18140.1	1.18149	2131.8	4469.76	2124.81	4442.63	0.478277	8084.12	6142.32	8076.23	6113.88
12.92	16.56	-21.28	2.16	7.6	6.48	3658.64	10313.3	3651.41	10286.4	0.354976	1713.04	5909.76	1706.05	5882.63	0.290014	4492.36	23297	4484.47	23268.6	0.192727	9750.04	23565.6	9742.81	23538.7	0.413907	1846.8	6338.16	1839.81	6311.03	0.291522	2126.48	15707.5	2118.59	15679.1	0.135122	22031.6	18304.6	22024.4	18277.7	1.20499	2786.92	2349.36	2779.93	2322.23	1.19709	3575.8	5527.44	3567.91	5499
15.96	9.36	-14.44	4.32	0	-4.32	211.28	4942.08	204.054	4915.16	0.0415152	5621.72	23423.8	5614.73	23396.7	0.23998	1347.48	17799.1	1339.59	17770.7	0.075382	1003.96	4608.72	996.734	4581.8	0.217542	477.28	2818.08	470.287	2790.95	0.168504	590.52	5541.84	582.629	5513.4	0.105675	2483.68	4857.12	2476.45	4830.2	0.512702	1266.16	5478.48	1259.17	5451.35	0.230983	8043.08	2670.48	8035.19	2642.04
-32.68	-8.64	4.56	41.04	15.96	21.6	202.16	1570.32	194.934	1543.4	0.126302	866.4	5844.96	859.407	5817.83	0.147719	684	12844.8	676.109	12816.4	0.0527536	1032.84	8968.32	1025.61	8941.4	0.114704	1355.84	19656	1348.85	19628.9	0.0687175	848.16	7212.96	840.269	7184.52	0.116955	15253.2	5892.48	15246	5865.56	2.59924	48685.6	17809.9	48678.6	17782.8	2.7374	3599.36	3551.04	3591.47	3522.6
-15.2	18.72	15.96	28.8	13.68	12.96	1317.08	5108.4	1309.85	5081.48	0.25777	767.6	6657.84	760.607	6630.71	0.11471	3424.56	14380.6	3416.67	14352.2	0.23806	1757.12	26312.4	1749.89	26285.5	0.0665726	791.92	8546.4	784.927	8519.27	0.0921355	747.08	9594.72	739.189	9566.28	0.0772702	13155.6	19419.1	13148.4	19392.2	0.678025	40700.3	9357.12	40693.3	9329.99	4.36156	974.32	6099.12	966.429	6070.68
-0.76	0.72	4.56	51.84	8.36	-5.76	861.84	3815.28	854.614	3788.36	0.22559	2074.04	24665	2067.05	24637.9	0.0838972	445.36	4040.64	437.469	4012.2	0.109035	266	8503.2	258.774	8476.28	0.0305292	198.36	390.24	191.367	363.113	0.527019	660.44	10573.2	652.549	10544.8	0.0618837	108.68	1491.12	101.454	1464.2	0.0692897	16892.5	12677.8	16885.5	12650.7	1.33475	32606.3	29036.2	32598.4	29007.8
-9.12	36	12.92	35.28	12.16	39.6	1065.52	7131.6	1058.29	7104.68	0.148957	655.88	5536.8	648.887	5509.67	0.117772	4917.96	11396.2	4910.07	11367.8	0.431929	8905.68	29714.4	8898.45	29687.5	0.299738	1178	7943.76	1171.01	7916.63	0.147917	223.44	5848.56	215.549	5820.12	0.0370351	271.32	12366.7	264.094	12339.8	0.0214018	1038.16	3427.2	1031.17	3400.07	0.303278	2871.28	3344.4	2863.39	3315.96
25.08	51.84	31.16	20.16	19	48.24	1510.88	11070	1503.65	11043.1	0.136163	217.36	2290.32	210.367	2263.19	0.0929516	722.76	13615.9	714.869	13587.5	0.0526124	98.04	8136.72	90.8138	8109.8	0.011198	352.64	4046.4	345.647	4019.27	0.0859975	557.08	13929.1	549.189	13900.7	0.0395081	946.96	702.72	939.734	675.797	1.39056	10162	1995.84	10155	1968.71	5.1582	5352.68	5043.6	5344.79	5015.16
-2.28	7.2	-34.96	23.04	15.96	46.8	385.32	3199.68	378.094	3172.76	0.119169	307.8	8591.76	300.807	8564.63	0.035122	1793.6	10629.4	1785.71	10601	0.168448	603.44	5648.4	596.214	5621.48	0.10606	230.28	9122.4	223.287	9095.27	0.0245498	92.72	2130.48	84.8286	2102.04	0.0403554	4864	2121.12	4856.77	2094.2	2.31916	1950.92	1854.72	1943.93	1827.59	1.06365	205.2	4012.56	197.309	3984.12
38	10.08	12.16	55.44	16.72	24.48	1000.92	6893.28	993.694	6866.36	0.144719	2723.84	15533.3	2716.85	15506.2	0.175211	267.52	15640.6	259.629	15612.2	0.0166299	204.44	3427.2	197.214	3400.28	0.0579993	455.24	2077.92	448.247	2050.79	0.218573	895.28	7207.92	887.389	7179.48	0.123601	11419	7313.04	11411.8	7286.12	1.56624	30178.1	25475	30171.1	25447.9	1.1856	4995.48	5505.12	4987.59	5476.68
-9.88	-7.2	4.56	12.24	38.76	46.8	700.72	7238.88	693.494	7211.96	0.0961589	909.72	3986.64	902.727	3959.51	0.227989	815.48	5035.68	807.589	5007.24	0.161284	76.76	1852.56	69.5338	1825.64	0.0380874	396.72	8220.96	389.727	8193.83	0.0475635	548.72	5219.28	540.829	5190.84	0.104189	25004.8	11719.4	24997.6	11692.5	2.13792	3959.6	9168.48	3952.61	9141.35	0.432388	31287.7	8439.12	31279.8	8410.68
-3.8	61.92	5.32	17.28	16.72	1.44	4031.8	7380.72	4024.57	7353.8	0.547278	895.28	22915.4	888.287	22888.3	0.0388097	212.8	3504.96	204.909	3476.52	0.0589407	1618.04	8822.16	1610.81	8795.24	0.183146	255.36	10231.9	248.367	10204.8	0.0243384	422.56	7661.52	414.669	7633.08	0.0543252	5558.64	8394.48	5551.41	8367.56	0.663445	37591.9	9867.6	37584.9	9840.47	3.81942	8243.72	15226.6	8235.83	15198.2
8.36	43.2	0.76	43.2	21.28	61.92	1277.56	5930.64	1270.33	5903.72	0.215175	217.36	9857.52	210.367	9830.39	0.0213997	341.24	19217.5	333.349	19189.1	0.0173718	576.08	6749.28	568.854	6722.36	0.0846212	139.08	9838.8	132.087	9811.67	0.0134623	867.16	6432.48	859.269	6404.04	0.134176	18263.6	3335.04	18256.4	3308.12	5.51866	2413	2480.4	2406.01	2453.27	0.980734	4977.24	5095.44	4969.35	5067
4.56	22.32	15.96	3.6	-12.92	30.24	1736.6	1333.44	1729.37	1306.52	1.32365	629.28	10688.4	622.287	10661.3	0.058369	97.28	3479.76	89.3886	3451.32	0.0258998	851.2	3442.32	843.974	3415.4	0.247109	3289.28	21374.6	3282.29	21347.5	0.153755	1387	5527.44	1379.11	5499	0.250793	9176.24	3667.68	9169.01	3640.76	2.51844	12585.6	45846	12578.6	45818.9	0.274529	26690.4	15008.4	26682.5	14980
8.36	39.6	9.88	25.92	-20.52	15.12	6039.72	13771.4	6032.49	13744.5	0.438903	376.2	7331.76	369.207	7304.63	0.0505443	10613.4	25118.6	10605.5	25090.2	0.422696	1162.8	9635.76	1155.57	9608.84	0.120262	475	1312.56	468.007	1285.43	0.364085	625.48	5215.68	617.589	5187.24	0.119059	7042.16	5032.08	7034.93	5005.16	1.40554	2242.76	1916.64	2235.77	1889.51	1.18325	12004.2	4870.8	11996.3	4842.36
9.12	19.44	6.08	0.72	20.52	5.76	96.52	6906.24	89.2938	6879.32	0.01298	816.24	8081.28	809.247	8054.15	0.100476	1323.16	27257.8	1315.27	27229.4	0.0483033	1055.64	5181.84	1048.41	5154.92	0.203381	294.88	3301.92	287.887	3274.79	0.0879101	79.04	2322	71.1486	2293.56	0.031021	5896.84	9099.36	5889.61	9072.44	0.649177	6889.4	2407.68	6882.41	2380.55	2.8911	964.44	5665.68	956.549	5637.24
34.2	30.96	9.12	35.28	-6.84	18	257.64	5346	250.414	5319.08	0.0470784	424.08	2714.4	417.087	2687.27	0.155208	5062.36	18617	5054.47	18588.6	0.271913	649.04	1692	641.814	1665.08	0.385456	917.32	10932.5	910.327	10905.4	0.0834751	414.96	12244.3	407.069	12215.9	0.033323	22545.4	2027.52	22538.2	2000.6	11.2657	132.24	516.24	125.247	489.113	0.25607	2200.2	4360.32	2192.31	4331.88
-5.32	33.84	-0.76	-30.24	-10.64	50.4	177.08	7436.88	169.854	7409.96	0.0229224	636.88	5162.4	629.887	5135.27	0.122659	2545.24	4546.8	2537.35	4518.36	0.561564	1949.4	7966.08	1942.17	7939.16	0.244632	1224.36	17990.6	1217.37	17963.5	0.067769	683.24	16036.6	675.349	16008.2	0.0421878	4826	1691.28	4818.77	1664.36	2.89528	4313	1603.44	4306.01	1576.31	2.7317	14284.2	35020.1	14276.3	34991.7
30.4	21.6	29.64	0	-15.2	-8.64	525.16	4159.44	517.934	4132.52	0.125331	782.04	4975.92	775.047	4948.79	0.156613	894.52	3662.64	886.629	3634.2	0.243968	2654.68	8616.24	2647.45	8589.32	0.308226	133	2885.76	126.007	2858.63	0.0440796	2045.16	7553.52	2037.27	7525.08	0.27073	5975.12	10802.9	5967.89	10776	0.553815	102.6	2222.64	95.6073	2195.51	0.0435467	1057.16	371.52	1049.27	343.08
-25.84	-7.92	-6.08	59.76	5.32	71.28	155.8	1450.8	148.574	1423.88	0.104345	4912.64	58353.1	4905.65	58326	0.0841074	822.32	4679.28	814.429	4650.84	0.175114	1527.6	5459.04	1520.37	5432.12	0.279886	189.24	3405.6	182.247	3378.47	0.0539437	1401.44	10273.7	1393.55	10245.3	0.136019	7828.76	3251.52	7821.53	3224.6	2.42558	26260.3	3980.16	26253.3	3953.03	6.64131	21770.2	10918.1	21762.3	10889.7
-0.76	26.64	27.36	9.36	-16.72	5.76	69.92	2581.2	62.6938	2554.28	0.0245446	2748.92	6680.16	2741.93	6653.03	0.412132	1208.4	9076.32	1200.51	9047.88	0.132684	638.4	16205	631.174	16178.1	0.0390141	214.32	3511.44	207.327	3484.31	0.0595031	129.96	2214.72	122.069	2186.28	0.0558339	17429.1	6929.28	17421.9	6902.36	2.52405	44009.3	22776.5	44002.3	22749.4	1.93422	1414.36	1623.6	1406.47	1595.16
7.6	23.04	11.4	5.04	19.76	6.48	643.72	7398.72	636.494	7371.8	0.0863417	169.48	4146.48	162.487	4119.35	0.0394449	2661.52	2980.08	2653.63	2951.64	0.899035	2668.36	15709.7	2661.13	15682.8	0.169685	810.92	24503.8	803.927	24476.7	0.0328446	1279.08	11797.9	1271.19	11769.5	0.108007	35143.9	22060.1	35136.7	22033.2	1.59472	2565	5600.88	2558.01	5573.75	0.458938	12518.7	13136.4	12510.8	13108
24.32	33.84	12.16	-9.36	37.24	27.36	1898.48	11196	1891.25	11169.1	0.169329	1178.76	14542.6	1171.77	14515.5	0.0807254	2626.56	8562.96	2618.67	8534.52	0.306833	763.04	9640.8	755.814	9613.88	0.078617	164.16	1581.84	157.167	1554.71	0.101091	1937.24	8859.6	1929.35	8831.16	0.218471	6522.32	5083.2	6515.09	5056.28	1.28852	17280.1	14101.2	17273.1	14074.1	1.2273	7038.36	10096.6	7030.47	10068.2
29.64	-5.04	-7.6	-12.24	8.36	65.52	491.72	9423.36	484.494	9396.44	0.0515614	2527.76	11085.8	2520.77	11058.7	0.227945	1040.44	12269.5	1032.55	12241.1	0.0843512	633.84	23108.4	626.614	23081.5	0.0271479	1430.32	10198.8	1423.33	10171.7	0.139931	789.64	7131.6	781.749	7103.16	0.110056	16808.2	9242.64	16801	9215.72	1.82308	3318.92	1658.88	3311.93	1631.75	2.02967	5861.12	4244.4	5853.23	4215.96
12.92	32.4	0	6.48	-19	12.24	937.84	4180.32	930.614	4153.4	0.224061	1231.2	1928.88	1224.21	1901.75	0.643726	567.72	7236	559.829	7207.56	0.0776724	2164.48	16945.9	2157.25	16919	0.127505	340.48	1813.68	333.487	1786.55	0.186665	1452.36	5059.44	1444.47	5031	0.287114	8458.8	16328.9	8451.57	16302	0.518439	15495.6	4700.16	15488.6	4673.03	3.31447	23243.8	4394.88	23235.9	4366.44
-0.76	30.96	25.84	-5.04	-14.44	23.76	446.88	7262.64	439.654	7235.72	0.0607616	8260.44	23842.1	8253.45	23815	0.346565	649.8	3514.32	641.909	3485.88	0.184145	341.24	34722	334.014	34695.1	0.00962712	348.84	8208.72	341.847	8181.59	0.0417825	935.56	2712.96	927.669	2684.52	0.345562	9258.32	9347.76	9251.09	9320.84	0.992518	1316.32	857.52	1309.33	830.393	1.57676	7065.72	2414.88	7057.83	2386.44
9.12	7.92	22.8	69.84	7.6	64.8	497.04	6878.16	489.814	6851.24	0.0714928	1305.68	6990.48	1298.69	6963.35	0.186503	2381.08	16079	2373.19	16050.6	0.147857	1358.88	28486.8	1351.65	28459.9	0.0474933	202.92	1290.24	195.927	1263.11	0.155115	837.52	15359	829.629	15330.6	0.054116	13839.6	4266	13832.4	4239.08	3.26306	5810.2	4223.52	5803.21	4196.39	1.3829	21357.5	12376.1	21349.6	12347.7
-12.92	13.68	6.84	20.88	8.36	23.76	616.36	2075.76	609.134	2048.84	0.297307	653.6	18739.4	646.607	18712.3	0.0345553	76.76	9988.56	68.8686	9960.12	0.00691443	83.6	6428.16	76.3738	6401.24	0.0119311	876.28	3018.24	869.287	2991.11	0.290623	3926.92	17923	3919.03	17894.6	0.219007	6366.52	12211.2	6359.29	12184.3	0.521926	10686.4	14776.6	10679.4	14749.5	0.724053	1023.72	7169.04	1015.83	7140.6
9.88	7.92	7.6	30.24	12.16	23.76	213.56	6461.28	206.334	6434.36	0.0320675	4730.24	6867.36	4723.25	6840.23	0.69051	229.52	23729	221.629	23700.6	0.0093512	2317.24	3366.72	2310.01	3339.8	0.691663	4427.76	21203.3	4420.77	21176.2	0.208761	1223.6	12695.8	1215.71	12667.4	0.0959717	19899.8	1724.4	19892.6	1697.48	11.7189	14077.5	6673.68	14070.5	6646.55	2.11696	1339.88	6075.36	1331.99	6046.92
7.6	14.4	11.4	-8.64	31.92	27.36	1574.72	11378.9	1567.49	11352	0.138081	399	3774.96	392.007	3747.83	0.104596	1665.16	4189.68	1657.27	4161.24	0.398263	1157.48	8835.84	1150.25	8808.92	0.130578	475.76	4758.48	468.767	4731.35	0.0990768	1668.96	5123.52	1661.07	5095.08	0.326014	11127.2	11872.1	11120	11845.2	0.938777	6502.56	9919.44	6495.57	9892.31	0.656628	2681.28	1434.96	2673.39	1406.52
16.72	37.44	1.52	-29.52	30.4	41.04	275.88	9328.32	268.654	9301.4	0.0288832	340.48	2683.44	333.487	2656.31	0.125545	594.32	8982.72	586.429	8954.28	0.0654914	991.8	4751.28	984.574	4724.36	0.208404	326.8	7633.44	319.807	7606.31	0.042045	3111.44	11975.8	3103.55	11947.4	0.259769	1675.04	587.52	1667.81	560.597	2.97507	2400.84	1409.04	2393.85	1381.91	1.73227	8874.52	17892	8866.63	17863.6
15.2	28.08	10.64	35.28	6.84	5.04	2826.44	11321.3	2819.21	11294.4	0.249612	1749.52	4445.28	1742.53	4418.15	0.394402	2840.12	8701.92	2832.23	8673.48	0.326539	1535.96	6444.72	1528.73	6417.8	0.238202	1006.24	8313.84	999.247	8286.71	0.120584	790.4	9119.52	782.509	9091.08	0.0860743	20472.1	18162	20464.9	18135.1	1.12847	56794.8	23112.7	56787.8	23085.6	2.45988	110.96	1465.2	103.069	1436.76
-12.16	20.16	25.08	52.56	18.24	55.44	1280.6	10010.2	1273.37	9983.28	0.127551	1746.48	11193.1	1739.49	11166	0.155785	547.96	16027.9	540.069	15999.5	0.0337554	453.72	17997.1	446.494	17970.2	0.0248464	1067.04	11494.1	1060.05	11467	0.0924435	593.56	5046.48	585.669	5018.04	0.116713	19247	18730.1	19239.8	18703.2	1.02869	3042.28	8666.64	3035.29	8639.51	0.351326	14923.4	15055.2	14915.5	15026.8
24.32	41.76	21.28	29.52	5.32	34.56	9274.28	22317.1	9267.05	22290.2	0.415746	780.52	11430.7	773.527	11403.6	0.067832	667.28	6670.8	659.389	6642.36	0.0992702	116.28	3089.52	109.054	3062.6	0.0356083	1297.32	5817.6	1290.33	5790.47	0.222836	2008.68	13358.2	2000.79	13329.8	0.150099	7460.92	9827.28	7453.69	9800.36	0.760553	10907.5	8316.72	10900.5	8289.59	1.31496	7809	22446.7	7801.11	22418.3
-1.52	10.8	23.56	9.36	7.6	11.52	1817.92	8848.8	1810.69	8821.88	0.20525	10570.8	25937.3	10563.8	25910.2	0.407709	123.88	1165.68	115.989	1137.24	0.101991	474.24	3943.44	467.014	3916.52	0.119242	5453.76	19327.7	5446.77	19300.6	0.282208	4323.64	15408	4315.75	15379.6	0.280616	23370	5201.28	23362.8	5174.36	4.51511	6850.64	1755.36	6843.65	1728.23	3.95991	19862.6	19712.2	19854.7	19683.8
17.48	12.24	4.56	12.24	12.92	3.6	448.4	3435.12	441.174	3408.2	0.129445	1386.24	6911.28	1379.25	6884.15	0.200351	208.24	7570.08	200.349	7541.64	0.0265657	4002.92	4721.76	3995.69	4694.84	0.851083	3024.8	11245	3017.81	11217.9	0.269018	243.96	1466.64	236.069	1438.2	0.164142	5178.64	4722.48	5171.41	4695.56	1.10134	6734.36	1287.36	6727.37	1260.23	5.33819	25547.4	4345.92	25539.5	4317.48
16.72	12.96	-13.68	-5.76	-7.6	12.24	624.72	7036.56	617.494	7009.64	0.0880921	1041.96	3227.76	1034.97	3200.63	0.323363	3382.76	12422.9	3374.87	12394.5	0.272288	14310.8	33722.6	14303.6	33695.7	0.424493	430.16	2406.96	423.167	2379.83	0.177814	1180.28	7107.12	1172.39	7078.68	0.165622	13476.3	13465.4	13469.1	13438.5	1.00228	2670.64	2328.48	2663.65	2301.35	1.15743	4121.48	15017	4113.59	14988.6
-2.28	24.48	-8.36	46.8	0	18.72	715.92	12978	708.694	12951.1	0.0547208	786.6	11464.6	779.607	11437.5	0.0681626	123.88	3632.4	115.989	3603.96	0.0321836	1907.6	17381.5	1900.37	17354.6	0.109503	552.52	3862.08	545.527	3834.95	0.142251	2055.8	12005.3	2047.91	11976.9	0.170989	30587	24161.8	30579.8	24134.9	1.26704	9582.84	14780.9	9575.85	14753.8	0.649044	4567.6	5590.08	4559.71	5561.64
3.8	47.52	9.88	48.24	15.96	42.48	975.84	5634	968.614	5607.08	0.172748	2438.08	11921.8	2431.09	11894.7	0.204385	3434.44	14613.1	3426.55	14584.7	0.234942	684	2509.92	676.774	2483	0.272563	287.28	3894.48	280.287	3867.35	0.0724752	364.04	8327.52	356.149	8299.08	0.0429142	22709.6	17578.8	22702.4	17551.9	1.29344	576.84	2275.92	569.847	2248.79	0.253401	11270.8	6081.84	11262.9	6053.4
-9.12	-6.48	22.8	51.84	0.76	55.44	3003.52	6214.32	2996.29	6187.4	0.484258	243.96	7210.8	236.967	7183.67	0.0329869	1029.8	4741.92	1021.91	4713.48	0.216806	3252.04	18601.9	3244.81	18575	0.174687	2134.08	10031.8	2127.09	10004.7	0.212609	1380.16	3595.68	1372.27	3567.24	0.384686	11859.8	6693.12	11852.6	6666.2	1.77801	2257.2	3281.04	2250.21	3253.91	0.691539	6369.56	6963.84	6361.67	6935.4
-5.32	33.12	9.88	50.4	1.52	12.96	302.48	2630.16	295.254	2603.24	0.113418	851.2	10444.3	844.207	10417.2	0.08104	82.84	3234.96	74.9486	3206.52	0.0233738	126.92	2473.92	119.694	2447	0.0489146	7910.08	25995.6	7903.09	25968.5	0.304334	1815.64	10137.6	1807.75	10109.2	0.178823	3907.16	6104.88	3899.93	6077.96	0.641652	5949.28	6631.2	5942.29	6604.07	0.899791	237.12	288.72	229.229	260.28
-0.76	28.08	6.08	33.12	3.8	20.16	312.36	7881.84	305.134	7854.92	0.0388462	118.56	701.28	111.567	674.153	0.165493	1800.44	9928.8	1792.55	9900.36	0.181059	379.24	3872.16	372.014	3845.24	0.0967466	2362.08	21287.5	2355.09	21260.4	0.110774	414.96	1499.76	407.069	1471.32	0.276669	1937.24	8140.32	1930.01	8113.4	0.23788	1659.84	869.76	1652.85	842.633	1.96153	197.6	1496.16	189.709	1467.72
-1.52	7.2	-1.52	15.84	3.04	-10.8	610.28	5994.72	603.054	5967.8	0.101051	2424.4	22404.2	2417.41	22377.1	0.108031	87.4	2054.88	79.5086	2026.44	0.0392356	2060.36	10917.4	2053.13	10890.5	0.188526	3618.36	11638.8	3611.37	11611.7	0.311012	2553.6	5765.04	2545.71	5736.6	0.443766	14680.9	13030.6	14673.7	13003.7	1.12842	45122	15533.3	45115	15506.2	2.90949	9564.6	3715.92	9556.71	3687.48
3.8	34.56	25.08	14.4	13.68	66.96	1697.84	7340.4	1690.61	7313.48	0.231164	1385.48	7196.4	1378.49	7169.27	0.192277	486.4	6232.32	478.509	6203.88	0.0771305	88.16	1715.76	80.9338	1688.84	0.0479228	715.92	19892.2	708.927	19865.1	0.0356871	509.96	2181.6	502.069	2153.16	0.233178	10763.9	15503	10756.7	15476.1	0.695052	7923	3811.68	7916.01	3784.55	2.09166	9280.36	8427.6	9272.47	8399.16
1.52	15.12	-12.16	13.68	25.08	53.28	961.4	11301.1	954.174	11274.2	0.0846336	329.84	7701.84	322.847	7674.71	0.0420664	637.64	9595.44	629.749	9567	0.0658251	481.08	4206.24	473.854	4179.32	0.113381	134.52	898.56	127.527	871.433	0.146342	1831.6	8266.32	1823.71	8237.88	0.221381	7479.16	7773.12	7471.93	7746.2	0.964594	12718.6	5268.96	12711.6	5241.83	2.42503	5807.16	4581.36	5799.27	4552.92
-27.36	13.68	11.4	-4.32	-2.28	16.56	2309.64	9392.4	2302.41	9365.48	0.245841	2026.16	9529.2	2019.17	9502.07	0.212498	9146.6	34308	9138.71	34279.6	0.266594	915.8	5654.16	908.574	5627.24	0.16146	85.12	4854.24	78.1273	4827.11	0.0161851	1959.28	11902.3	1951.39	11873.9	0.164343	21156.9	25071.8	21149.7	25044.9	0.844471	51749.2	39120.5	51742.2	39093.4	1.32355	2292.16	7697.52	2284.27	7669.08
-15.96	21.6	-9.12	36	15.2	55.44	1777.64	27023	1770.41	26996.1	0.0655804	225.72	2427.84	218.727	2400.71	0.0911093	75.24	997.2	67.3486	968.76	0.0695204	1945.6	12415	1938.37	12388.1	0.156471	1056.4	12433.7	1049.41	12406.6	0.0845848	807.12	3233.52	799.229	3205.08	0.249363	9053.12	9081.36	9045.89	9054.44	0.999056	10168	3517.2	10161	3490.07	2.9114	916.56	18775.4	908.669	18747
-6.84	13.68	12.16	18.72	12.16	36	110.2	9086.4	102.974	9059.48	0.0113664	8204.2	21504.2	8197.21	21477.1	0.381672	1615.76	3502.8	1607.87	3474.36	0.462781	874.76	1930.32	867.534	1903.4	0.455782	1522.28	11980.8	1515.29	11953.7	0.126763	841.32	6515.28	833.429	6486.84	0.12848	12320.4	5893.92	12313.2	5867	2.09872	1243.36	31348.8	1236.37	31321.7	0.0394732	18693	3294.72	18685.1	3266.28
7.6	1.44	-18.24	64.08	25.08	54	4143.52	9548.64	4136.29	9521.72	0.434406	122.36	5371.2	115.367	5344.07	0.0215879	1634.76	6501.6	1626.87	6473.16	0.251325	218.12	4996.08	210.894	4969.16	0.0424406	291.08	6280.56	284.087	6253.43	0.045429	6831.64	9226.08	6823.75	9197.64	0.741902	15592.9	9861.84	15585.7	9834.92	1.58473	14960.6	8767.44	14953.6	8740.31	1.71088	15809.5	9161.28	15801.6	9132.84
-3.8	11.52	22.04	15.12	5.32	17.28	92.72	2771.28	85.4938	2744.36	0.0311526	136.8	5428.08	129.807	5400.95	0.0240342	3108.4	8669.52	3100.51	8641.08	0.35881	410.4	2162.88	403.174	2135.96	0.188756	370.12	6621.12	363.127	6593.99	0.0550694	270.56	5197.68	262.669	5169.24	0.0508138	28452.9	6722.64	28445.7	6695.72	4.24834	23265.9	5697.36	23258.9	5670.23	4.10193	29991.1	15739.2	29983.2	15710.8
-10.64	31.68	21.28	39.6	1.52	13.68	565.44	14215	558.214	14188.1	0.0393439	330.6	6335.28	323.607	6308.15	0.0512999	325.28	3320.64	317.389	3292.2	0.0964062	142.12	5820.48	134.894	5793.56	0.0232834	1535.2	6657.12	1528.21	6629.99	0.230499	760	3942	752.109	3913.56	0.19218	6982.88	4728.24	6975.65	4701.32	1.48377	1749.52	2349.36	1742.53	2322.23	0.750367	15380.1	11823.8	15372.2	11795.4
0	37.44	-12.16	14.4	-7.6	59.04	329.08	5015.52	321.854	4988.6	0.0645179	547.96	7622.64	540.967	7595.51	0.071222	81.32	4482.72	73.4286	4454.28	0.016485	252.32	3966.48	245.094	3939.56	0.0622135	1483.52	1830.24	1476.53	1803.11	0.818877	1440.96	8826.48	1433.07	8798.04	0.162885	3950.48	225.36	3943.25	198.437	19.8716	2549.8	2136.24	2542.81	2109.11	1.20563	14522.1	42163.9	14514.2	42135.5
14.44	-0.72	-9.88	60.48	-14.44	-2.88	2251.12	15300	2243.89	15273.1	0.146918	586.72	8001.36	579.727	7974.23	0.0727001	484.88	2231.28	476.989	2202.84	0.216533	617.12	2908.08	609.894	2881.16	0.211684	539.6	2632.32	532.607	2605.19	0.204441	2339.28	5052.96	2331.39	5024.52	0.464002	68.4	1226.16	61.1738	1199.24	0.0510106	1365.72	5717.52	1358.73	5690.39	0.238776	3369.08	22487	3361.19	22458.6
-12.16	0.72	11.4	28.08	15.2	48.24	1076.92	17709.8	1069.69	17682.9	0.0604932	1284.4	5438.16	1277.41	5411.03	0.236075	682.48	7921.44	674.589	7893	0.0854667	395.96	2415.6	388.734	2388.68	0.16274	2015.52	18723.6	2008.53	18696.5	0.107428	5136.08	20422.8	5128.19	20394.4	0.251451	37455.8	36812.9	37448.6	36786	1.01801	7074.08	4019.76	7067.09	3992.63	1.77003	7929.84	7385.76	7921.95	7357.32
-3.04	15.84	-9.12	-12.24	30.4	19.44	127.68	6050.16	120.454	6023.24	0.0199982	1549.64	9856.08	1542.65	9828.95	0.156949	399.76	5405.04	391.869	5376.6	0.0728841	1064.76	6829.92	1057.53	6803	0.155451	598.12	891.36	591.127	864.233	0.683991	1705.44	12019	1697.55	11990.6	0.141574	14357.2	32477	14350	32450.1	0.442217	14228	9081.36	14221	9054.23	1.57065	2530.8	7973.28	2522.91	7944.84
20.52	30.96	15.96	5.04	-5.32	4.32	861.84	11414.2	854.614	11387.3	0.0750499	2929.04	18686.2	2922.05	18659.1	0.156602	1488.84	6773.04	1480.95	6744.6	0.219575	1016.88	11427.1	1009.65	11400.2	0.0885647	98.8	4689.36	91.8073	4662.23	0.0196917	571.52	5850.72	563.629	5822.28	0.0968055	2069.48	5088.96	2062.25	5062.04	0.407396	185.44	987.84	178.447	960.713	0.185745	5762.32	7047.36	5754.43	7018.92
24.32	39.6	-11.4	23.76	-25.84	33.12	482.6	3399.84	475.374	3372.92	0.140938	158.84	5061.6	151.847	5034.47	0.0301615	326.04	2494.08	318.149	2465.64	0.129033	632.32	5425.92	625.094	5399	0.11578	1243.36	13600.8	1236.37	13573.7	0.0910857	1662.12	8016.48	1654.23	7988.04	0.207088	5114.04	3744.72	5106.81	3717.8	1.37361	14037.2	7850.16	14030.2	7823.03	1.79345	11988.2	6289.2	11980.3	6260.76
16.72	38.88	7.6	52.56	2.28	11.52	278.16	2633.76	270.934	2606.84	0.103932	591.28	802.8	584.287	775.673	0.753265	864.12	5550.48	856.229	5522.04	0.155057	582.16	3905.28	574.934	3878.36	0.148242	112.48	1799.28	105.487	1772.15	0.059525	1431.08	11078.6	1423.19	11050.2	0.128793	14416.4	7295.04	14409.2	7268.12	1.98252	1513.16	1827.36	1506.17	1800.23	0.836651	24507.7	5410.8	24499.8	5382.36
[truncated: 7,473 more rows]
[truncated: 1 more columns]

## Sheet: HeLa
mock transfection						iHCV															iEMCV															iSyn
[truncated: 11,322 more rows]
[truncated: 1 more columns]

## Sheet: HepG2
mock transfection						iHCV															iEMCV															iSyn
[truncated: 5,615 more rows]
[truncated: 1 more columns]

## Sheet: HCT-116
mock transfection						iHCV															iEMCV															iSyn
[truncated: 10,843 more rows]
[truncated: 1 more columns]

[truncated: 1 more sheets: summary]
