# Supplementary material for: Enhancing cap-independent translation of linear mRNA
Source: Nat Commun. 2025 Oct 16;16:9205. doi: 10.1038/s41467-025-64257-6 (PMC12532787; doi:10.1038/s41467-025-64257-6)
Supplement: Supplementary file 11 — Source Data [file 41467_2025_64257_MOESM11_ESM.zip › Source Data/Figure 5/translation efficiency comparison.xlsx]

## Sheet: HEK293 - raw data
mock transfection						5′-ppp iHCV-EGFP-A120															5′-AF647 iSyn-EGFP-A120															5′-CleanCap EGFP-A120, 100% m1Ψ
replicate 1		replicate 2		replicate 3		replicate 1					replicate 2					replicate 3					replicate 1					replicate 2					replicate 3					replicate 1					replicate 2					replicate 3
EGFP fluorescence	mCherry fluorescence	EGFP fluorescence	mCherry fluorescence	EGFP fluorescence	mCherry fluorescence	EGFP fluorescence	mCherry fluorescence	EGFP fluorescence-background	mCherry fluorescence-background	EGFP/mCherry	EGFP fluorescence	mCherry fluorescence	EGFP fluorescence-background	mCherry fluorescence-background	EGFP/mCherry	EGFP fluorescence	mCherry fluorescence	EGFP fluorescence-background	mCherry fluorescence-background	EGFP/mCherry	EGFP fluorescence	mCherry fluorescence	EGFP fluorescence-background	mCherry fluorescence-background	EGFP/mCherry	EGFP fluorescence	mCherry fluorescence	EGFP fluorescence-background	mCherry fluorescence-background	EGFP/mCherry	EGFP fluorescence	mCherry fluorescence	EGFP fluorescence-background	mCherry fluorescence-background	EGFP/mCherry	EGFP fluorescence	mCherry fluorescence	EGFP fluorescence-background	mCherry fluorescence-background	EGFP/mCherry	EGFP fluorescence	mCherry fluorescence	EGFP fluorescence-background	mCherry fluorescence-background	EGFP/mCherry	EGFP fluorescence	mCherry fluorescence	EGFP fluorescence-background	mCherry fluorescence-background
5.68	6.88	-35.5	63.64	0	23.22	404.7	15198.8	399.02	15185	0.0262772	48.28	1196.26	41.18	1180.78	0.0348753	17850.1	6130.08	17843.7	6115.46	2.9178	19711.7	9947.62	19706	9933.86	1.98372	1375.98	768.84	1368.88	753.36	1.81703	11981.2	7242.06	11974.8	7227.44	1.65685	50097.6	9555.46	50091.9	9541.7	5.24979	3584.79	407.64	3577.69	392.16	9.12304	94683.5	18005.8	94677.1	17991.2
2.84	-16.34	17.04	-16.34	25.56	28.38	502.68	12528.5	497	12514.7	0.0397132	127.09	4133.16	119.99	4117.68	0.0291402	973.41	18620.7	967.02	18606.1	0.0519733	40422.4	21002.1	40416.7	20988.3	1.92567	5731.12	2774.36	5724.02	2758.88	2.07476	2360.75	1001.04	2354.36	986.42	2.38677	45266	9009.36	45260.3	8995.6	5.03138	83660.7	13460.7	83653.6	13445.2	6.22181	1525.79	195.22	1519.4	180.6
-0.71	24.08	9.94	7.74	5.68	1.72	1300.72	30806.1	1295.04	30792.3	0.0420572	782.42	22272.3	775.32	22256.8	0.0348352	135.61	5577.1	129.22	5562.48	0.0232306	27643.8	12214.6	27638.1	12200.8	2.26526	30018.1	11030.4	30011	11014.9	2.72458	11221.5	5815.32	11215.1	5800.7	1.93341	29052.5	3200.92	29046.8	3187.16	9.1137	16640.3	2328.02	16633.2	2312.54	7.19261	27267.5	2874.98	27261.1	2860.36
-20.59	41.28	19.88	44.72	-1.42	7.74	2313.89	31183.6	2308.21	31169.8	0.0740527	669.53	31041.7	662.43	31026.2	0.0213507	218.68	6187.7	212.29	6173.08	0.0343896	3305.05	1745.8	3299.37	1732.04	1.9049	19421.3	6576.42	19414.2	6560.94	2.95906	31475.7	19622.6	31469.3	19608	1.60492	23710.4	3311.86	23704.7	3298.1	7.18739	6487.27	1081.88	6480.17	1066.4	6.07668	14990.9	1879.1	14984.5	1864.48
-5.68	31.82	19.88	58.48	7.1	-14.62	352.87	6893.76	347.19	6880	0.0504637	58.93	2228.26	51.83	2212.78	0.023423	1278.71	34292.5	1272.32	34277.9	0.0371178	11923.7	6610.82	11918	6597.06	1.80657	11920.2	4803.96	11913.1	4788.48	2.48787	7358.44	3854.52	7352.05	3839.9	1.91465	1297.88	147.06	1292.2	133.3	9.69392	25606.9	3593.94	25599.8	3578.46	7.15386	48848.7	9656.94	48842.3	9642.32
-14.2	17.2	17.04	37.84	8.52	5.16	264.12	8760.82	258.44	8747.06	0.0295459	255.6	8773.72	248.5	8758.24	0.0283733	259.15	14274.3	252.76	14259.7	0.0177255	7743.26	3529.44	7737.58	3515.68	2.20088	35368.6	18865	35361.5	18849.5	1.87599	21361.8	9340.46	21355.4	9325.84	2.28992	67959.8	14291.5	67954.1	14277.7	4.75945	42958.5	6474.08	42951.4	6458.6	6.65026	49832.8	7475.12	49826.4	7460.5
4.26	6.88	-10.65	9.46	-9.23	36.12	6.39	622.64	0.71	608.88	0.00116608	597.82	20710.5	590.72	20695	0.0285441	976.96	27133.9	970.57	27119.3	0.0357889	5567.82	3564.7	5562.14	3550.94	1.56639	20739.8	10191.9	20732.7	10176.4	2.03733	27824.9	16547.3	27818.5	16532.7	1.68264	39862.2	6040.64	39856.5	6026.88	6.61313	60216.5	8937.12	60209.4	8921.64	6.74869	39948.1	6957.4	39941.7	6942.78
8.52	12.04	-4.97	30.96	-5.68	9.46	675.92	32302.5	670.24	32288.7	0.0207577	543.15	15724.2	536.05	15708.7	0.0341244	448.72	14638.1	442.33	14623.5	0.0302479	1882.92	1182.5	1877.24	1168.74	1.60621	45877.4	20458.5	45870.3	20443	2.24381	30252.4	17553.5	30246	17538.9	1.72451	153623	30112	153617	30098.2	5.10386	106859	19482.4	106852	19466.9	5.4889	48474.5	7588.64	48468.1	7574.02
-4.97	30.96	-26.98	9.46	17.75	23.22	63.19	3203.5	57.51	3189.74	0.0180297	288.97	11145.6	281.87	11130.1	0.025325	1617.38	29589.2	1610.99	29574.6	0.0544721	12356.1	5491.96	12350.4	5478.2	2.25447	321.63	233.92	314.53	218.44	1.43989	18594.2	7823.42	18587.8	7808.8	2.38037	52493.8	9281.12	52488.1	9267.36	5.66376	739.11	3040.1	732.01	3024.62	0.242017	18017	1547.14	18010.6	1532.52
-22.01	18.06	6.39	22.36	6.39	-3.44	453.69	18671.5	448.01	18657.7	0.024012	152.65	7013.3	145.55	6997.82	0.0207993	146.26	10691.5	139.87	10676.9	0.0131003	32653.6	18663.7	32647.9	18649.9	1.75056	834.25	462.68	827.15	447.2	1.84962	1388.76	855.7	1382.37	841.08	1.64357	31085.2	4528.76	31079.5	4515	6.88361	12838.2	2936.9	12831.1	2921.42	4.39208	55259.3	6695.1	55252.9	6680.48
9.94	12.9	-2.84	43	-12.07	67.94	208.74	11295.2	203.06	11281.4	0.0179995	244.24	2225.68	237.14	2210.2	0.107293	33.37	1173.04	26.98	1158.42	0.0232903	16376.9	7131.12	16371.2	7117.36	2.30018	6357.34	3523.42	6350.24	3507.94	1.81025	8940.32	5003.48	8933.93	4988.86	1.79078	64696.6	9353.36	64690.9	9339.6	6.92652	25065.1	4429.86	25058	4414.38	5.67645	1125.35	5632.14	1118.96	5617.52
-4.26	-6.02	-7.81	11.18	-1.42	16.34	520.43	17834.7	514.75	17820.9	0.0288846	-14.2	529.76	-21.3	514.28	-0.0414171	619.83	12085.6	613.44	12071	0.0508194	16512.5	8563.88	16506.8	8550.12	1.9306	43427.9	18463.3	43420.8	18447.8	2.35371	14383.2	6738.1	14376.8	6723.48	2.1383	32464	5475.62	32458.3	5461.86	5.94272	65629.6	11862.8	65622.5	11847.3	5.53902	155469	34444.7	155463	34430.1
3.55	42.14	2.84	27.52	-14.2	58.48	337.25	16043.3	331.57	16029.5	0.0206849	230.04	17667.8	222.94	17652.3	0.0126295	46.15	684.56	39.76	669.94	0.0593486	51242.1	22805.5	51236.4	22791.7	2.24803	21754.4	9109.98	21747.3	9094.5	2.39126	26150	13849.4	26143.6	13834.8	1.8897	49851.9	9300.04	49846.2	9286.28	5.36773	106151	17701.4	106144	17685.9	6.0016	151525	23878.8	151519	23864.2
10.65	31.82	2.13	19.78	12.78	40.42	88.04	3801.2	82.36	3787.44	0.0217456	9.23	1402.66	2.13	1387.18	0.00153549	605.63	9226.94	599.24	9212.32	0.0650477	1865.17	1119.72	1859.49	1105.96	1.68134	0.71	212.42	-6.39	196.94	-0.0324464	26503.6	14065.3	26497.2	14050.7	1.88583	45229.8	8549.26	45224.1	8535.5	5.29836	68236	12976.5	68228.9	12961	5.26416	19968	3177.7	19961.6	3163.08
4.26	35.26	-7.81	-6.02	9.94	53.32	352.87	8607.74	347.19	8593.98	0.0403992	192.41	7910.28	185.31	7894.8	0.0234724	85.91	1516.18	79.52	1501.56	0.0529583	22864.8	7051.14	22859.1	7037.38	3.24824	2629.84	2496.58	2622.74	2481.1	1.05709	20729.2	9482.36	20722.8	9467.74	2.18878	49062.4	7880.18	49056.7	7866.42	6.23622	46563.2	8947.44	46556.1	8931.96	5.21231	40081.6	6296.92	40075.2	6282.3
-6.39	26.66	3.55	6.88	-9.94	29.24	425.29	15277.9	419.61	15264.1	0.0274899	15.62	1023.4	8.52	1007.92	0.00845305	1294.33	13886.4	1287.94	13871.8	0.0928461	12718.9	5465.3	12713.2	5451.54	2.33204	32246.1	13031.6	32239	13016.1	2.47685	22673.1	12636	22666.7	12621.4	1.7959	36304.4	6274.56	36298.7	6260.8	5.79778	50959.5	8671.38	50952.4	8655.9	5.88644	12832.5	1932.42	12826.1	1917.8
-4.26	36.12	12.07	11.18	18.46	24.94	56.09	3136.42	50.41	3122.66	0.0161433	88.04	6124.92	80.94	6109.44	0.0132484	596.4	23047.1	590.01	23032.5	0.0256164	44642.7	20743.2	44637	20729.4	2.15332	33989.8	19601.1	33982.7	19585.6	1.73508	30577.6	12396.9	30571.2	12382.3	2.46895	30255.2	4474.58	30249.5	4460.82	6.78116	37405.6	5484.22	37398.5	5468.74	6.8386	41327.7	7360.74	41321.3	7346.12
-2.84	19.78	22.72	2.58	24.85	28.38	152.65	5896.16	146.97	5882.4	0.0249847	34.79	786.04	27.69	770.56	0.0359349	87.33	1626.26	80.94	1611.64	0.0502221	16459.2	9404.96	16453.5	9391.2	1.75201	10251	5439.5	10243.9	5424.02	1.88862	14180.8	8099.48	14174.4	8084.86	1.7532	44140	7305.7	44134.3	7291.94	6.05248	71678	11985	71670.9	11969.5	5.98778	25273.9	3191.46	25267.5	3176.84
-9.23	12.04	14.91	7.74	12.07	18.92	9.23	2626.44	3.55	2612.68	0.00135876	187.44	5618.38	180.34	5602.9	0.0321869	228.62	8441.76	222.23	8427.14	0.0263707	41086.3	17534.5	41080.6	17520.7	2.34469	5410.2	4055.76	5403.1	4040.28	1.33731	66546.9	30853.4	66540.5	30838.8	2.15769	27221.4	3568.14	27215.7	3554.38	7.65695	7514.64	1124.88	7507.54	1109.4	6.76721	18598.4	2289.32	18592	2274.7
7.81	42.14	15.62	43.86	8.52	36.12	555.93	18966.4	550.25	18952.6	0.0290329	232.88	23814.3	225.78	23798.8	0.00948702	250.63	9793.68	244.24	9779.06	0.0249758	81743.7	37177.8	81738	37164	2.19938	21711.8	9519.34	21704.7	9503.86	2.28378	3274.52	2141.4	3268.13	2126.78	1.53666	25516	4538.22	25510.3	4524.46	5.63831	130756	23950.1	130749	23934.6	5.46275	52138.1	3845.92	52131.7	3831.3
-29.11	3.44	2.13	32.68	9.23	62.78	90.88	3936.22	85.2	3922.46	0.0217211	281.87	14079.1	274.77	14063.6	0.0195376	139.16	5340.6	132.77	5325.98	0.0249287	1788.49	1096.5	1782.81	1082.74	1.64657	24171.2	13252.6	24164.1	13237.1	1.82548	148.39	135.02	142	120.4	1.1794	53453.8	10866.1	53448.1	10852.3	4.92503	127703	23417.8	127696	23402.3	5.45655	16342.1	3146.74	16335.7	3132.12
-7.81	7.74	2.84	22.36	4.97	-5.16	69.58	3777.12	63.9	3763.36	0.0169795	162.59	5688.04	155.49	5672.56	0.0274109	134.9	4793.64	128.51	4779.02	0.0268905	53969.2	21222.2	53963.5	21208.4	2.54444	2361.46	790.34	2354.36	774.86	3.03843	286.13	2544.74	279.74	2530.12	0.110564	40477.1	7228.3	40471.4	7214.54	5.6097	7883.13	845.38	7876.03	829.9	9.49034	14688.5	2477.66	14682.1	2463.04
-9.23	-1.72	2.13	3.44	6.39	-0.86	142.71	9960.52	137.03	9946.76	0.0137763	594.98	13920.8	587.88	13905.3	0.0422773	430.97	15867	424.58	15852.4	0.0267834	6517.8	2658.26	6512.12	2644.5	2.46251	3652.95	1991.76	3645.85	1976.28	1.8448	17610.1	9645.76	17603.7	9631.14	1.82779	76059.5	18427.2	76053.8	18413.4	4.13034	42654	4971.66	42646.9	4956.18	8.60479	130745	21249.7	130739	21235.1
-10.65	-13.76	0.71	37.84	7.1	-6.02	8.52	901.28	2.84	887.52	0.00319993	129.93	4261.3	122.83	4245.82	0.0289296	259.86	18908	253.47	18893.4	0.0134158	155.49	3045.26	149.81	3031.5	0.0494178	15606.5	9127.18	15599.4	9111.7	1.71202	33023.5	13561.3	33017.1	13546.7	2.43728	27085.1	6705.42	27079.4	6691.66	4.04674	2345.13	298.42	2338.03	282.94	8.26334	21111.8	3258.54	21105.4	3243.92
12.78	-12.9	15.62	15.48	2.84	19.78	198.8	11354.6	193.12	11340.8	0.0170287	592.85	32775.5	585.75	32760	0.01788	643.26	23656	636.87	23641.4	0.0269388	392.63	175.44	386.95	161.68	2.39331	927.26	879.78	920.16	864.3	1.06463	9856.93	4429	9850.54	4414.38	2.23147	57015.1	15879.9	57009.4	15866.1	3.59315	21060.7	3089.98	21053.6	3074.5	6.84781	26040	3679.08	26033.6	3664.46
10.65	56.76	8.52	-33.54	-13.49	6.88	207.32	5988.18	201.64	5974.42	0.0337506	625.51	13995.6	618.41	13980.1	0.044235	346.48	7872.44	340.09	7857.82	0.0432805	49083.7	25089.6	49078	25075.8	1.95718	2066.81	5303.62	2059.71	5288.14	0.389496	6878.48	4647.44	6872.09	4632.82	1.48335	79519.3	16652.2	79513.6	16638.4	4.77891	71835.7	15418.1	71828.6	15402.6	4.6634	105165	24365.5	105159	24350.9
7.1	6.88	-7.81	-27.52	31.95	24.94	110.76	4669.8	105.08	4656.04	0.0225685	754.02	26203.3	746.92	26187.8	0.0285217	57.51	3306.7	51.12	3292.08	0.0155282	22880.5	12605.9	22874.8	12592.1	1.8166	666.69	491.06	659.59	475.58	1.38692	34491.8	11000.3	34485.4	10985.7	3.13912	62180.4	10939.2	62174.7	10925.4	5.69082	25810.6	3463.22	25803.5	3447.74	7.48418	94621	18683.5	94614.6	18668.9
-5.68	-10.32	13.49	10.32	-12.07	3.44	14.91	233.92	9.23	220.16	0.0419241	489.9	9122.02	482.8	9106.54	0.0530168	1089.85	19807.5	1083.46	19792.9	0.0547399	29788.8	15956.4	29783.1	15942.6	1.86814	7286.02	4351.6	7278.92	4336.12	1.67867	13975.6	7285.06	13969.2	7270.44	1.92137	141042	29527.2	141036	29513.4	4.77872	50461.1	6767.34	50454	6751.86	7.47261	35801.8	5588.28	35795.4	5573.66
16.33	36.12	24.85	22.36	22.72	-0.86	257.02	9288	251.34	9274.24	0.0271009	2400.51	48436.9	2393.41	48421.4	0.0494287	590.01	25322.7	583.62	25308.1	0.0230606	31653.2	14001.7	31647.5	13987.9	2.26249	714.97	513.42	707.87	497.94	1.4216	35256.5	15884.2	35250.1	15869.6	2.22124	160686	35599.7	160680	35585.9	4.51528	49056	7281.62	49048.9	7266.14	6.75034	13996.2	2303.08	13989.8	2288.46
7.81	30.96	5.68	-9.46	-11.36	45.58	1216.94	39302.9	1211.26	39289.1	0.0308294	473.57	15717.4	466.47	15701.9	0.0297078	193.83	11270.3	187.44	11255.7	0.0166529	45743.2	21843.1	45737.5	21829.3	2.09523	10811.2	5471.32	10804.1	5455.84	1.98028	16428	12967.9	16421.6	12953.3	1.26776	42803.8	6431.08	42798.1	6417.32	6.66916	10364.6	1476.62	10357.5	1461.14	7.08864	73825.1	15913.4	73818.7	15898.8
-22.72	15.48	-12.78	-25.8	9.23	12.9	217.97	5792.1	212.29	5778.34	0.0367389	6.39	207.26	-0.71	191.78	-0.00370216	350.03	9255.32	343.64	9240.7	0.0371877	75476.5	33882.3	75470.8	33868.5	2.22835	463.63	162.54	456.53	147.06	3.10438	14863.8	8058.2	14857.4	8043.58	1.84711	20654.6	3387.54	20648.9	3373.78	6.12041	15833	2815.64	15825.9	2800.16	5.65178	2994.78	201.24	2988.39	186.62
-7.1	208.12	2.13	13.76	-6.39	-3.44	66.03	4507.26	60.35	4493.5	0.0134305	70.29	2041.64	63.19	2026.16	0.0311871	347.19	15693.3	340.8	15678.7	0.0217365	12832.5	6749.28	12826.8	6735.52	1.90435	18143.3	7074.36	18136.2	7058.88	2.56927	360.68	191.78	354.29	177.16	1.99983	108178	18725.6	108172	18711.8	5.78096	33523.4	4647.44	33516.3	4631.96	7.23588	5795.73	441.18	5789.34	426.56
1.42	-12.9	5.68	0	-0.71	28.38	161.88	5506.58	156.2	5492.82	0.0284371	310.98	18926	303.88	18910.5	0.0160694	149.81	5455.84	143.42	5441.22	0.0263581	1633.71	1216.04	1628.03	1202.28	1.35412	40648.9	17092.5	40641.8	17077	2.37991	910.22	1063.82	903.83	1049.2	0.861447	46552.6	8538.08	46546.9	8524.32	5.46048	23339.1	3029.78	23332	3014.3	7.74044	82536.8	11199.8	82530.4	11185.2
12.78	11.18	2.84	8.6	27.69	44.72	219.39	12771	213.71	12757.2	0.0167521	88.04	1640.02	80.94	1624.54	0.0498233	482.09	11598	475.7	11583.4	0.0410675	7019.77	2510.34	7014.09	2496.58	2.80948	3297.24	1916.08	3290.14	1900.6	1.73111	17923.9	7299.68	17917.5	7285.06	2.45949	150740	26855.2	150734	26841.4	5.61573	121707	31083	121700	31067.5	3.91727	64725.7	9685.32	64719.3	9670.7
14.2	8.6	19.88	13.76	-4.26	0	579.36	6315.84	573.68	6302.08	0.0910303	280.45	11505.9	273.35	11490.4	0.0237894	105.08	8749.64	98.69	8735.02	0.0112982	18850.5	8535.5	18844.8	8521.74	2.21138	7186.62	5340.6	7179.52	5325.12	1.34824	35134.3	11622.9	35127.9	11608.3	3.02611	41704.7	6378.62	41699	6364.86	6.55144	56364.1	9712.84	56357	9697.36	5.81158	77543.4	12077	77537	12062.4
24.85	-18.06	19.17	7.74	19.17	45.58	164.72	3200.92	159.04	3187.16	0.0499002	18.46	807.54	11.36	792.06	0.0143423	63.9	1752.68	57.51	1738.06	0.0330886	2675.28	1588.42	2669.6	1574.66	1.69535	0.71	139.32	-6.39	123.84	-0.0515988	25084.3	14881.4	25077.9	14866.8	1.68684	44571.7	6738.96	44566	6725.2	6.62672	111816	24662.2	111809	24646.7	4.53646	23106.9	3483.86	23100.5	3469.24
0	24.08	22.01	42.14	-17.75	-28.38	173.95	8715.24	168.27	8701.48	0.0193381	404.7	20834.4	397.6	20818.9	0.019098	997.55	35395	991.16	35380.4	0.0280144	6683.94	3949.98	6678.26	3936.22	1.69662	22662.5	8972.38	22655.4	8956.9	2.52938	2250.7	8877.78	2244.31	8863.16	0.253218	85694.2	17759.9	85688.5	17746.1	4.82857	35339.5	4439.32	35332.4	4423.84	7.98682	13967.1	1868.78	13960.7	1854.16
4.26	26.66	9.94	12.9	38.34	8.6	107.92	4303.44	102.24	4289.68	0.0238339	2.13	128.14	-4.97	112.66	-0.044115	50.41	1229.8	44.02	1215.18	0.0362251	903.83	716.38	898.15	702.62	1.27829	6522.77	3852.8	6515.67	3837.32	1.69797	2304.66	5475.62	2298.27	5461	0.420851	29257.7	4477.16	29252	4463.4	6.55375	26218.9	4267.32	26211.8	4251.84	6.16481	69900.9	11992.7	69894.5	11978.1
26.98	-4.3	2.13	50.74	-5.68	23.22	1128.9	14773.9	1123.22	14760.1	0.0760982	487.06	12070.1	479.96	12054.6	0.0398154	406.12	18109	399.73	18094.4	0.0220914	31884	17624	31878.3	17610.2	1.81021	22472.2	10427.5	22465.1	10412	2.15761	27087.2	13913.9	27080.8	13899.3	1.94836	113030	26217.1	113024	26203.3	4.31336	65648	13017.8	65640.9	13002.3	5.0484	45599.8	6325.3	45593.4	6310.68
7.81	-9.46	-1.42	28.38	4.26	19.78	150.52	9755.84	144.84	9742.08	0.0148675	771.06	20013.9	763.96	19998.4	0.038201	739.82	13054.8	733.43	13040.2	0.0562439	22144.2	13757.4	22138.5	13743.6	1.61082	18340.7	7588.64	18333.6	7573.16	2.42087	27298.8	15182.4	27292.4	15167.8	1.79937	790.94	127.28	785.26	113.52	6.91737	16920	1992.62	16912.9	1977.14	8.55422	92706.1	17472.6	92699.7	17458
14.91	-8.6	-12.78	12.04	-14.2	35.26	455.82	16575.6	450.14	16561.8	0.0271793	291.81	5724.16	284.71	5708.68	0.0498732	573.68	16322.8	567.29	16308.2	0.0347856	21384.5	10222	21378.8	10208.2	2.09427	66688.2	36597.3	66681.1	36581.8	1.82279	4961.48	3828.72	4955.09	3814.1	1.29915	39733	6887.74	39727.3	6873.98	5.77938	52109	9468.6	52101.9	9453.12	5.51161	95245.1	15253	95238.7	15238.4
42.6	77.4	-2.84	4.3	14.91	0	21.3	150.5	15.62	136.74	0.114231	340.09	27173.4	332.99	27157.9	0.0122612	144.84	3524.28	138.45	3509.66	0.0394483	7697.11	5252.02	7691.43	5238.26	1.46832	2675.28	1079.3	2668.18	1063.82	2.50811	13815.2	10409.4	13808.8	10394.8	1.32844	131341	26507.8	131335	26494	4.95716	80095.1	15873.9	80088	15858.4	5.05019	18696.4	2990.22	18690	2975.6
13.49	19.78	18.46	63.64	-12.07	-9.46	721.36	26539.6	715.68	26525.8	0.0269805	772.48	33793.7	765.38	33778.2	0.022659	619.83	16583.4	613.44	16568.8	0.0370238	28906.2	11853.4	28900.5	11839.6	2.441	32298.6	16888.7	32291.5	16873.2	1.91377	3052.29	5614.08	3045.9	5599.46	0.543963	16708.4	2741.68	16702.7	2727.92	6.12288	31469.3	4233.78	31462.2	4218.3	7.4585	15964.3	2199.02	15957.9	2184.4
17.04	21.5	0	18.92	17.04	96.32	24.14	1787.08	18.46	1773.32	0.0104099	509.07	13599.2	501.97	13583.7	0.0369538	575.81	16926.5	569.42	16911.9	0.0336698	864.07	393.88	858.39	380.12	2.25821	23772.9	13275.8	23765.8	13260.3	1.79225	14118.3	7853.52	14111.9	7838.9	1.80024	133280	24661.4	133274	24647.6	5.40718	15038.5	1502.42	15031.4	1486.94	10.1089	69215.8	10079.2	69209.4	10064.6
20.59	-4.3	-6.39	24.08	-2.84	49.88	186.02	4214	180.34	4200.24	0.0429356	173.95	8444.34	166.85	8428.86	0.0197951	114.31	19602	107.92	19587.4	0.00550967	26714.5	14487.6	26708.8	14473.8	1.84532	16000.6	7649.7	15993.5	7634.22	2.09497	30295	13809.9	30288.6	13795.3	2.19558	29457.9	4633.68	29452.2	4619.92	6.37505	46383.6	5931.42	46376.5	5915.94	7.83924	34807	4895.12	34800.6	4880.5
-2.84	-14.62	-1.42	3.44	-6.39	36.98	234.3	8373.82	228.62	8360.06	0.0273467	106.5	2549.04	99.4	2533.56	0.0392333	473.57	10646.8	467.18	10632.2	0.0439402	9286.09	3225.86	9280.41	3212.1	2.8892	20406.1	10397.4	20399	10381.9	1.96486	26445.4	12628.2	26439	12613.6	2.09608	46601.6	9549.44	46595.9	9535.68	4.88648	17891.3	2656.54	17884.2	2641.06	6.7716	42081.7	5620.96	42075.3	5606.34
-24.85	4.3	7.81	34.4	-0.71	-6.88	112.18	2864.66	106.5	2850.9	0.0373566	176.79	4877.92	169.69	4862.44	0.0348981	137.74	2999.68	131.35	2985.06	0.0440025	18421.7	12249	18416	12235.2	1.50516	36180.9	14670.7	36173.8	14655.2	2.46832	5362.63	3063.32	5356.24	3048.7	1.75689	22585.1	3046.12	22579.4	3032.36	7.44615	3953.28	396.46	3946.18	380.98	10.358	35061.2	5649.34	35054.8	5634.72
-24.85	11.18	-17.04	8.6	-8.52	21.5	479.25	9987.18	473.57	9973.42	0.0474832	114.31	6405.28	107.21	6389.8	0.0167783	34.08	417.96	27.69	403.34	0.0686518	2941.53	1621.1	2935.85	1607.34	1.82653	75793.2	27756.5	75786.1	27741	2.73191	2918.81	3068.48	2912.42	3053.86	0.953685	12908.5	2103.56	12902.8	2089.8	6.17419	42338.7	6865.38	42331.6	6849.9	6.17989	115140	17308.4	115134	17293.8
4.26	26.66	-14.2	17.2	-1.42	13.76	295.36	11518.8	289.68	11505	0.0251785	16.33	245.96	9.23	230.48	0.0400469	26.98	340.56	20.59	325.94	0.0631711	18475.6	8223.32	18469.9	8209.56	2.24981	73823.7	24221.9	73816.6	24206.4	3.04946	19050	1655.5	19043.6	1640.88	11.6057	9212.25	1192.82	9206.57	1179.06	7.8084	15088.2	1932.42	15081.1	1916.94	7.86728	60670.2	8963.78	60663.8	8949.16
14.2	11.18	-8.52	-11.18	17.75	30.96	295.36	7448.46	289.68	7434.7	0.0389632	2269.87	58513.5	2262.77	58498	0.0386811	320.21	11713.2	313.82	11698.6	0.0268255	9222.9	15749.2	9217.22	15735.4	0.585762	50374.5	16823.3	50367.4	16807.8	2.99666	43570.6	20609.9	43564.2	20595.3	2.11525	14790.7	1885.12	14785	1871.36	7.90068	27932.1	3845.06	27925	3829.58	7.29192	53661.1	7675.5	53654.7	7660.88
11.36	43	14.2	4.3	4.97	34.4	143.42	6581.58	137.74	6567.82	0.020972	594.27	24867.8	587.17	24852.3	0.0236264	284.71	14012.8	278.32	13998.2	0.0198826	1444.14	1029.42	1438.46	1015.66	1.41628	5176.61	2105.28	5169.51	2089.8	2.47369	18218.6	13199.3	18212.2	13184.7	1.38132	18379.1	2154.3	18373.4	2140.54	8.58354	24625.6	3536.32	24618.5	3520.84	6.99222	11396.2	2274.7	11389.8	2260.08
-6.39	16.34	7.81	7.74	-23.43	-4.3	613.44	16745.9	607.76	16732.1	0.0363229	188.15	4945	181.05	4929.52	0.0367277	406.83	8890.68	400.44	8876.06	0.0451146	1415.74	812.7	1410.06	798.94	1.76491	4909.65	4091.88	4902.55	4076.4	1.20267	3232.63	2153.44	3226.24	2138.82	1.50842	59458.9	8815.86	59453.2	8802.1	6.75444	27629.6	5156.56	27622.5	5141.08	5.3729	140442	21328	140436	21313.4
-5.68	68.8	3.55	-3.44	1.42	13.76	692.25	16053.6	686.57	16039.8	0.042804	205.9	10462.8	198.8	10447.3	0.0190288	451.56	12255	445.17	12240.4	0.036369	8306.29	6702.84	8300.61	6689.08	1.24092	39527.1	13766.9	39520	13751.4	2.87389	2408.32	909.88	2401.93	895.26	2.68294	75331.7	10062.9	75326	10049.1	7.49577	30614.5	4754.94	30607.4	4739.46	6.45799	34129	3925.04	34122.6	3910.42
4.26	-11.18	22.72	66.22	26.27	26.66	203.06	5332.86	197.38	5319.1	0.0371078	340.09	12336.7	332.99	12321.2	0.0270257	562.32	15960.7	555.93	15946.1	0.0348631	20639.7	8482.18	20634	8468.42	2.43658	2039.12	1285.7	2032.02	1270.22	1.59974	51407.5	19509.1	51401.1	19494.5	2.6367	28780.6	3761.64	28774.9	3747.88	7.67765	19410	2638.48	19402.9	2623	7.39722	54660.1	9282.84	54653.7	9268.22
5.68	32.68	9.94	23.22	1.42	18.92	285.42	13471	279.74	13457.2	0.0207873	837.09	30514.5	829.99	30499	0.0272137	76.68	972.66	70.29	958.04	0.0733685	4881.25	3399.58	4875.57	3385.82	1.44	16229.2	10002.7	16222.1	9987.22	1.62429	9031.2	5016.38	9024.81	5001.76	1.80433	74240.4	13655.9	74234.7	13642.1	5.44157	18080.9	1638.3	18073.8	1622.82	11.1373	21718.2	2811.34	21711.8	2796.72
7.81	6.02	-19.88	43.86	0	36.12	59.64	1731.18	53.96	1717.42	0.0314192	65.32	1461.14	58.22	1445.66	0.0402723	386.95	6674.46	380.56	6659.84	0.0571425	37917.6	17912.9	37911.9	17899.1	2.11809	24036.3	11843.1	24029.2	11827.6	2.03162	13533.3	6063	13526.9	6048.38	2.23645	25352	3532.02	25346.3	3518.26	7.20422	18204.4	2675.46	18197.3	2659.98	6.84114	36228.5	7277.32	36222.1	7262.7
6.39	40.42	4.26	60.2	-20.59	14.62	47.57	1311.5	41.89	1297.74	0.0322792	34.79	726.7	27.69	711.22	0.0389331	230.04	6961.7	223.65	6947.08	0.0321934	3424.33	1423.3	3418.65	1409.54	2.42537	3969.61	2630.74	3962.51	2615.26	1.51515	1168.66	757.66	1162.27	743.04	1.56421	122071	21897.3	122065	21883.5	5.57795	76254.7	14017.1	76247.6	14001.6	5.44563	55754.9	9462.58	55748.5	9447.96
24.14	27.52	-13.49	-33.54	10.65	4.3	1551.35	36924.1	1545.67	36910.3	0.0418763	797.33	24608	790.23	24592.5	0.0321329	1290.78	18252.6	1284.39	18238	0.0704239	23310.7	11201.5	23305	11187.7	2.08309	12407.2	7076.94	12400.1	7061.46	1.75602	15169.9	10882.4	15163.5	10867.8	1.39527	11772.5	1181.64	11766.8	1167.88	10.0754	18285.3	2495.72	18278.2	2480.24	7.36953	24809.5	4423.84	24803.1	4409.22
17.75	9.46	7.1	-22.36	-14.2	61.92	1148.07	29787	1142.39	29773.2	0.0383697	1389.47	27898.4	1382.37	27882.9	0.0495777	335.83	9398.08	329.44	9383.46	0.0351086	23529.4	10364.7	23523.7	10350.9	2.27262	1045.83	538.36	1038.73	522.88	1.98656	3576.27	3228.44	3569.88	3213.82	1.11079	35769.8	8198.38	35764.1	8184.62	4.36967	42343	6176.52	42335.9	6161.04	6.87155	759.7	287.24	753.31	272.62
-7.81	-1.72	1.42	-6.02	-34.79	-0.86	205.19	9645.76	199.51	9632	0.0207132	188.15	4601.86	181.05	4586.38	0.0394756	328.02	10560.8	321.63	10546.2	0.0304973	19713.1	10473.1	19707.4	10459.3	1.88419	3427.88	2346.08	3420.78	2330.6	1.46777	6087.54	3797.76	6081.15	3783.14	1.60743	8958.78	1087.9	8953.1	1074.14	8.33513	43297.2	6738.96	43290.1	6723.48	6.43864	2067.52	331.1	2061.13	316.48
4.97	30.1	-4.26	15.48	-20.59	-5.16	75.97	4474.58	70.29	4460.82	0.0157572	887.5	17145.8	880.4	17130.3	0.0513943	13.49	208.12	7.1	193.5	0.0366925	39138.8	16700.3	39133.1	16686.5	2.34519	12035.9	6933.32	12028.8	6917.84	1.73881	61527.2	18121.1	61520.8	18106.5	3.39772	128097	16645.3	128091	16631.5	7.70171	38788.7	6646.94	38781.6	6631.46	5.84812	51879.7	10457.6	51873.3	10443
20.59	10.32	17.75	23.22	29.11	17.2	158.33	6400.98	152.65	6387.22	0.0238993	228.62	6407.86	221.52	6392.38	0.0346538	29.11	2368.44	22.72	2353.82	0.00965239	22416.1	10244.3	22410.4	10230.5	2.19054	47499	20083.6	47491.9	20068.1	2.36653	20541	12558.6	20534.6	12544	1.63701	102841	15388.8	102835	15375	6.68846	75825.2	12072.7	75818.1	12057.2	6.28819	21657.1	3442.58	21650.7	3427.96
23.43	-3.44	-4.97	3.44	13.49	-4.3	169.69	19147	164.01	19133.2	0.00857199	1179.31	27759.9	1172.21	27744.4	0.0422503	96.56	3346.26	90.17	3331.64	0.0270647	13581.6	8808.12	13575.9	8794.36	1.54371	36408.8	18894.2	36401.7	18878.7	1.92819	126624	62671.6	126618	62657	2.02081	10789.2	1795.68	10783.5	1781.92	6.05163	20942.9	3503.64	20935.8	3488.16	6.00196	61264.5	10649.4	61258.1	10634.8
41.18	19.78	3.55	-4.3	16.33	35.26	7.81	399.9	2.13	386.14	0.00551613	304.59	16506	297.49	16490.5	0.0180401	62.48	987.28	56.09	972.66	0.0576666	33248.6	12069.2	33242.9	12055.4	2.7575	18591.3	10677.8	18584.2	10662.3	1.74298	56278.1	33466	56271.7	33451.4	1.68219	13315.3	1708.82	13309.6	1695.06	7.85201	46868.5	6096.54	46861.4	6081.06	7.70612	7094.32	1233.24	7087.93	1218.62
0	0	-4.97	5.16	-29.11	14.62	93.01	2568.82	87.33	2555.06	0.0341792	994.71	50066.6	987.61	50051.1	0.019732	195.25	5138.5	188.86	5123.88	0.0368588	10574.7	5244.28	10569	5230.52	2.02064	2257.09	1534.24	2249.99	1518.76	1.48147	16138.3	11432	16131.9	11417.4	1.41293	7042.49	1343.32	7036.81	1329.56	5.29259	7304.48	989	7297.38	973.52	7.49587	58770.2	8703.2	58763.8	8688.58
12.78	24.08	18.46	-18.06	27.69	36.12	381.98	12156.1	376.3	12142.3	0.0309907	286.13	8404.78	279.03	8389.3	0.0332602	1180.73	17172.5	1174.34	17157.9	0.0684432	1045.83	614.9	1040.15	601.14	1.7303	9998.93	5331.14	9991.83	5315.66	1.8797	48847.3	17919.8	48840.9	17905.2	2.72775	17615.1	2838	17609.4	2824.24	6.2351	10973	1284.84	10965.9	1269.36	8.63892	12962.5	2292.76	12956.1	2278.14
4.97	23.22	-25.56	70.52	12.07	0.86	99.4	5980.44	93.72	5966.68	0.0157072	60.35	2339.2	53.25	2323.72	0.0229158	581.49	18484	575.1	18469.4	0.031138	40478.5	20594.4	40472.8	20580.6	1.96655	9731.26	6438.82	9724.16	6423.34	1.51388	26691	12577.5	26684.6	12562.9	2.12408	52280.1	8332.54	52274.4	8318.78	6.2839	59838.8	10662.3	59831.7	10646.8	5.61968	73996.2	10526.4	73989.8	10511.8
16.33	-2.58	15.62	20.64	-2.84	12.04	550.96	14919.3	545.28	14905.5	0.0365824	355.71	20229.8	348.61	20214.3	0.0172457	134.19	6317.56	127.8	6302.94	0.0202763	945.72	1148.1	940.04	1134.34	0.828711	4108.77	2616.12	4101.67	2600.64	1.57718	7686.46	4931.24	7680.07	4916.62	1.56206	1504.49	507.4	1498.81	493.64	3.03624	39865.1	6702.84	39858	6687.36	5.9602	106139	19457.5	106133	19442.9
-4.26	40.42	-4.97	-8.6	0.71	12.04	1537.15	71200.3	1531.47	71186.5	0.0215135	250.63	5662.24	243.53	5646.76	0.0431274	188.86	7203.36	182.47	7188.74	0.0253828	26477.3	12321.2	26471.6	12307.4	2.15086	12005.4	9043.76	11998.3	9028.28	1.32897	5454.22	3477.84	5447.83	3463.22	1.57305	44178.3	4824.6	44172.6	4810.84	9.18189	41513	7194.76	41505.9	7179.28	5.78135	44940.9	8009.18	44934.5	7994.56
9.94	0	21.3	-19.78	0	24.94	46.15	248.54	40.47	234.78	0.172374	592.85	28241.5	585.75	28226	0.0207521	327.31	4933.82	320.92	4919.2	0.0652383	21016	8915.62	21010.3	8901.86	2.36022	2511.98	1376.86	2504.88	1361.38	1.83996	9692.21	6022.58	9685.82	6007.96	1.61216	53390.6	9080.74	53384.9	9066.98	5.88784	15787.6	1809.44	15780.5	1793.96	8.79646	92051.5	15550.5	92045.1	15535.9
16.33	25.8	3.55	33.54	1.42	27.52	531.79	16262.6	526.11	16248.8	0.0323783	630.48	20422.4	623.38	20406.9	0.0305475	82.36	1828.36	75.97	1813.74	0.0418858	45409.5	16338.3	45403.8	16324.5	2.78132	28892.7	19465.2	28885.6	19449.7	1.48514	4575.95	2542.16	4569.56	2527.54	1.80791	15834.4	2802.74	15828.7	2788.98	5.67545	18220.7	2641.92	18213.6	2626.44	6.93471	61842.4	10669.2	61836	10654.6
-2.84	6.88	22.72	18.06	23.43	-17.2	229.33	6818.94	223.65	6805.18	0.0328647	410.38	13293.9	403.28	13278.4	0.0303711	382.69	13236.3	376.3	13221.7	0.0284608	6277.82	2958.4	6272.14	2944.64	2.13002	65441.4	35301.3	65434.3	35285.8	1.85441	34402.3	15777.6	34395.9	15763	2.18207	11391.9	1649.48	11386.2	1635.72	6.96098	36890.2	4060.92	36883.1	4045.44	9.1172	4282.01	422.26	4275.62	407.64
7.81	-0.86	-0.71	-6.02	10.65	-12.04	486.35	24236.5	480.67	24222.7	0.0198438	717.81	35257.4	710.71	35241.9	0.0201666	1052.22	13436.6	1045.83	13422	0.0779192	8475.27	4667.22	8469.59	4653.46	1.82006	23856	15671.8	23848.9	15656.3	1.52328	6174.16	3935.36	6167.77	3920.74	1.57311	33955.8	5362.1	33950.1	5348.34	6.34779	35348.1	5558.18	35341	5542.7	6.37613	95381.4	16628.1	95375	16613.5
7.1	17.2	4.97	7.74	17.75	0.86	44.73	1022.54	39.05	1008.78	0.0387101	717.1	33091.1	710	33075.6	0.021466	61.77	5009.5	55.38	4994.88	0.0110874	14987.4	6998.68	14981.7	6984.92	2.14487	10426.3	6192	10419.2	6176.52	1.6869	7210.76	4539.94	7204.37	4525.32	1.59201	58851.2	9589	58845.5	9575.24	6.14559	20334.4	3400.44	20327.3	3384.96	6.00518	53868.4	8234.5	53862	8219.88
17.04	29.24	-9.94	13.76	7.81	-12.04	72.42	2026.16	66.74	2012.4	0.0331644	122.12	5421.44	115.02	5405.96	0.0212765	2974.9	81723.2	2968.51	81708.6	0.0363305	59331.1	30833.6	59325.4	30819.8	1.92491	14059.4	7495.76	14052.3	7480.28	1.87858	18065.2	9527.08	18058.8	9512.46	1.89844	22313.9	3161.36	22308.2	3147.6	7.08737	27834.8	5457.56	27827.7	5442.08	5.11343	32418.6	4065.22	32412.2	4050.6
-10.65	30.1	3.55	25.8	-11.36	-0.86	377.72	8887.24	372.04	8873.48	0.0419272	119.28	5843.7	112.18	5828.22	0.0192477	31.95	1713.98	25.56	1699.36	0.015041	15846.5	5984.74	15840.8	5970.98	2.65297	2022.79	1195.4	2015.69	1179.92	1.70833	8069.86	5821.34	8063.47	5806.72	1.38864	44378.5	8594.84	44372.8	8581.08	5.17101	67861.1	11567	67854	11551.5	5.87403	28210.4	3909.56	28204	3894.94
-2.84	58.48	2.13	-6.02	8.52	16.34	355	7119.94	349.32	7106.18	0.0491572	27.69	1126.6	20.59	1111.12	0.0185309	66.03	4962.2	59.64	4947.58	0.0120544	74286.6	36801.1	74280.9	36787.3	2.0192	1603.18	1143.8	1596.08	1128.32	1.41456	30656.4	13255.2	30650	13240.6	2.31485	24739.9	2957.54	24734.2	2943.78	8.4022	65511	12547.4	65503.9	12531.9	5.22696	110747	20291.7	110741	20277.1
14.2	0	-7.1	20.64	-13.49	12.04	32.66	3564.7	26.98	3550.94	0.00759799	268.38	10329.5	261.28	10314	0.0253325	211.58	6776.8	205.19	6762.18	0.0303438	36101.4	13717.9	36095.7	13704.1	2.63393	39803.3	23167.5	39796.2	23152	1.71891	87243.4	31810.5	87237	31795.9	2.74366	174976	45260.1	174970	45246.3	3.86706	13414	1986.6	13406.9	1971.12	6.80167	9811.49	2413.16	9805.1	2398.54
15.62	14.62	27.69	-3.44	10.65	-6.02	28.4	654.46	22.72	640.7	0.0354612	336.54	10793.9	329.44	10778.4	0.0305648	252.76	9700.8	246.37	9686.18	0.0254352	1110.44	871.18	1104.76	857.42	1.28847	36906.5	24621.8	36899.4	24606.3	1.49959	548.83	351.74	542.44	337.12	1.60904	36161.7	5608.92	36156	5595.16	6.46202	80223.6	14010.3	80216.5	13994.8	5.73187	4421.17	394.74	4414.78	380.12
14.91	1.72	10.65	0.86	-1.42	-15.48	233.59	7346.12	227.91	7332.36	0.0310828	94.43	2385.64	87.33	2370.16	0.0368456	147.68	6740.68	141.29	6726.06	0.0210064	19512.9	8774.58	19507.2	8760.82	2.22664	23679.2	12894	23672.1	12878.5	1.83811	10340.4	5549.58	10334	5534.96	1.86704	15564.6	2464.76	15558.9	2451	6.34799	63591.1	11191.2	63584	11175.7	5.68948	5111.29	1064.68	5104.9	1050.06
1.42	23.22	9.23	36.98	11.36	64.5	277.61	8663.64	271.93	8649.88	0.0314374	2.84	461.82	-4.26	446.34	-0.00954429	862.65	25269.4	856.26	25254.8	0.0339049	90385.8	37394.5	90380.1	37380.7	2.41783	12322	5055.94	12314.9	5040.46	2.44321	14283.1	7949.84	14276.7	7935.22	1.79916	79908.4	14073	79902.7	14059.2	5.68329	12579.8	1735.48	12572.7	1720	7.30971	109989	22118.3	109983	22103.7
10.65	14.62	-9.94	-9.46	17.04	33.54	425.29	8975.82	419.61	8962.06	0.0468207	252.76	9105.68	245.66	9090.2	0.0270247	22.72	1177.34	16.33	1162.72	0.0140447	13293.3	5879.82	13287.6	5866.06	2.26517	8623.66	4256.14	8616.56	4240.66	2.03189	25872.4	15450.8	25866	15436.2	1.67567	17585.3	2547.32	17579.6	2533.56	6.9387	34354.1	5186.66	34347	5171.18	6.642	21040.1	3832.16	21033.7	3817.54
19.17	-10.32	7.81	17.2	9.23	15.48	345.77	15124	340.09	15110.2	0.0225073	620.54	13048.8	613.44	13033.3	0.0470671	56.09	3455.48	49.7	3440.86	0.0144441	11695.1	5498.84	11689.4	5485.08	2.13113	6644.18	3761.64	6637.08	3746.16	1.7717	3427.17	1911.78	3420.78	1897.16	1.80311	27087.2	4045.44	27081.5	4031.68	6.71718	45214.2	7452.76	45207.1	7437.28	6.07845	50194.2	10419.8	50187.8	10405.2
7.1	-4.3	6.39	20.64	24.85	-9.46	61.77	1076.72	56.09	1062.96	0.0527677	195.25	9584.7	188.15	9569.22	0.019662	90.17	4861.58	83.78	4846.96	0.0172851	16488.3	9490.96	16482.6	9477.2	1.73919	4776.88	3408.18	4769.78	3392.7	1.4059	28050	15031.1	28043.6	15016.5	1.86752	115351	25398.4	115345	25384.6	4.5439	12661.4	1476.62	12654.3	1461.14	8.66057	4834.39	704.34	4828	689.72
19.88	8.6	-3.55	30.1	19.88	3.44	290.39	12408.9	284.71	12395.1	0.0229695	141.29	6850.76	134.19	6835.28	0.019632	280.45	16241.1	274.06	16226.5	0.0168897	25191.5	11541.2	25185.8	11527.4	2.18486	408.96	497.08	401.86	481.6	0.834427	31259.2	12607.6	31252.8	12593	2.48176	94493.2	15333.8	94487.5	15320	6.16758	73085.3	13062.5	73078.2	13047	5.60114	12838.9	2395.96	12832.5	2381.34
25.56	-15.48	7.1	12.9	-0.71	21.5	421.03	9636.3	415.35	9622.54	0.0431643	8.52	620.06	1.42	604.58	0.00234874	1.42	251.98	-4.97	237.36	-0.0209387	11325.9	7202.5	11320.2	7188.74	1.57472	4254.32	2547.32	4247.22	2531.84	1.67752	16036.8	11168	16030.4	11153.4	1.43727	31559.5	5061.96	31553.8	5048.2	6.25051	40947.8	5805	40940.7	5789.52	7.07152	40472.1	6132.66	40465.7	6118.04
36.21	44.72	14.2	20.64	-31.95	6.88	44.02	1792.24	38.34	1778.48	0.0215577	91.59	3499.34	84.49	3483.86	0.0242518	281.16	11228.2	274.77	11213.6	0.0245033	34984.5	15122.2	34978.8	15108.4	2.31518	62723.5	26980.8	62716.4	26965.3	2.32582	1454.79	1115.42	1448.4	1100.8	1.31577	47369.1	7316.02	47363.4	7302.26	6.48613	50843.1	8010.04	50836	7994.56	6.35882	80222.9	12770.1	80216.5	12755.5
26.27	14.62	17.75	35.26	-3.55	77.4	48.99	1295.16	43.31	1281.4	0.033799	324.47	9682.74	317.37	9667.26	0.0328294	360.68	16811.3	354.29	16796.7	0.0210929	4602.93	4953.6	4597.25	4939.84	0.930648	3118.32	2181.82	3111.22	2166.34	1.43616	46644.2	23080.7	46637.8	23066.1	2.02192	50412.1	8965.5	50406.4	8951.74	5.63091	59657.8	11462.1	59650.7	11446.6	5.21121	66147.9	13692.1	66141.5	13677.5
14.2	13.76	2.84	24.08	2.13	18.92	1628.74	41881.1	1623.06	41867.3	0.0387667	639	24929.7	631.9	24914.2	0.025363	18.46	1126.6	12.07	1111.98	0.0108545	8453.97	4227.76	8448.29	4214	2.00481	64456.6	24909	64449.5	24893.5	2.58901	2379.92	1504.14	2373.53	1489.52	1.59349	29063.1	3924.18	29057.4	3910.42	7.43077	22112.2	2593.76	22105.1	2578.28	8.57358	23442.8	3035.8	23436.4	3021.18
21.3	29.24	12.78	41.28	-14.2	9.46	740.53	22625.7	734.85	22611.9	0.0324983	48.28	4624.22	41.18	4608.74	0.0089352	617.7	25457.7	611.31	25443.1	0.0240266	8408.53	4410.08	8402.85	4396.32	1.91134	34819.8	16822.5	34812.7	16807	2.07132	4352.3	2712.44	4345.91	2697.82	1.6109	80020.5	17497.6	80014.8	17483.8	4.5765	28407.8	4163.26	28400.7	4147.78	6.84721	31776.8	5661.38	31770.4	5646.76
-19.17	16.34	19.17	49.02	3.55	33.54	37.63	1088.76	31.95	1075	0.0297209	17.04	147.06	9.94	131.58	0.0755434	512.62	19573.6	506.23	19559	0.0258822	10714.6	5596.88	10708.9	5583.12	1.91809	10120.3	3785.72	10113.2	3770.24	2.68238	58442.2	23458.2	58435.8	23443.6	2.49261	80128.5	15253	80122.8	15239.2	5.25767	70539.2	16107.8	70532.1	16092.3	4.38297	10199.9	1129.18	10193.5	1114.56
-11.36	42.14	8.52	29.24	24.85	5.16	1151.62	31417.5	1145.94	31403.7	0.0364906	1576.2	40567.1	1569.1	40551.6	0.0386939	133.48	8630.1	127.09	8615.48	0.0147514	32754.4	9764.44	32748.7	9750.68	3.35861	13849.3	10431.8	13842.2	10416.3	1.3289	29022	10748.3	29015.6	10733.7	2.70323	60457.2	9198.56	60451.5	9184.8	6.58169	92154.4	18995.7	92147.3	18980.2	4.85491	27677.9	3713.48	27671.5	3698.86
4.26	24.08	10.65	36.98	7.81	61.06	164.72	5747.38	159.04	5733.62	0.0277381	220.1	6824.96	213	6809.48	0.0312799	345.77	14203.8	339.38	14189.2	0.0239182	48121	23882.2	48115.3	23868.4	2.01586	6015.12	2573.12	6008.02	2557.64	2.34905	38000.6	14088.5	37994.2	14073.9	2.69963	49947.8	9737.78	49942.1	9724.02	5.13595	4083.21	366.36	4076.11	350.88	11.6168	67102.8	13155.4	67096.4	13140.8
14.91	-9.46	7.1	-2.58	-9.23	-0.86	646.1	46067.6	640.42	46053.8	0.0139059	209.45	5975.28	202.35	5959.8	0.0339525	131.35	3723.8	124.96	3709.18	0.0336894	9051.79	5234.82	9046.11	5221.06	1.73262	12317.1	6949.66	12310	6934.18	1.77526	73317.4	29041.3	73311	29026.7	2.52564	69619.8	11623.8	69614.1	11610	5.99603	140305	28293.1	140298	28277.6	4.96145	9658.13	1616.8	9651.74	1602.18
-4.26	0	-2.13	-0.86	5.68	22.36	630.48	19622.6	624.8	19608.8	0.0318632	372.75	18779.8	365.65	18764.3	0.0194865	732.01	20365.7	725.62	20351.1	0.0356551	1590.4	1006.2	1584.72	992.44	1.59679	4159.18	3071.92	4152.08	3056.44	1.35847	18567.2	6935.04	18560.8	6920.42	2.68204	11847.1	1830.08	11841.4	1816.32	6.51946	29913	4726.56	29905.9	4711.08	6.34799	50792	4944.14	50785.6	4929.52
0	12.04	17.75	-18.92	16.33	28.38	183.89	5409.4	178.21	5395.64	0.0330285	489.19	10668.3	482.09	10652.8	0.0452547	315.24	20377.7	308.85	20363.1	0.0151672	15019.3	9913.22	15013.6	9899.46	1.51661	1298.59	513.42	1291.49	497.94	2.59367	44154.9	17575.8	44148.5	17561.2	2.51398	116323	22284.3	116317	22270.5	5.22292	44676	10294.2	44668.9	10278.7	4.34576	28100.4	4195.94	28094	4181.32
14.2	-6.88	-8.52	1.72	2.13	6.02	159.04	3445.16	153.36	3431.4	0.0446931	460.79	17492.4	453.69	17476.9	0.0259594	58.93	3120.94	52.54	3106.32	0.0169139	15802.5	8525.18	15796.8	8511.42	1.85596	3397.35	2966.14	3390.25	2950.66	1.14898	2514.82	1755.26	2508.43	1740.64	1.4411	90862.2	16946.3	90856.5	16932.5	5.36579	32169.4	7431.26	32162.3	7415.78	4.33701	7908.69	1171.32	7902.3	1156.7
-12.78	-2.58	-14.2	-4.3	19.88	-3.44	68.16	1882.54	62.48	1868.78	0.0334336	597.11	15391.4	590.01	15375.9	0.0383723	876.85	22865.7	870.46	22851.1	0.0380927	14833.3	5248.58	14827.6	5234.82	2.8325	28818.9	27040.1	28811.8	27024.6	1.06613	5566.4	3274.88	5560.01	3260.26	1.70539	13122.9	1597.02	13117.2	1583.26	8.28494	69622.6	13302.5	69615.5	13287	5.23936	5011.89	590.82	5005.5	576.2
-15.62	47.3	-19.17	30.96	14.2	16.34	260.57	12243	254.89	12229.2	0.0208427	1905.64	50962.7	1898.54	50947.2	0.0372648	385.53	14445.4	379.14	14430.8	0.026273	3055.13	1279.68	3049.45	1265.92	2.40888	4201.07	5451.54	4193.97	5436.06	0.771509	3177.25	1940.16	3170.86	1925.54	1.64674	47470.6	6351.1	47464.9	6337.34	7.48972	51877.6	10507.5	51870.5	10492	4.9438	1219.07	316.48	1212.68	301.86
-8.52	38.7	-13.49	30.96	-6.39	-23.22	611.31	17456.3	605.63	17442.5	0.0347214	180.34	5589.14	173.24	5573.66	0.0310819	65.32	1571.22	58.93	1556.6	0.0378582	13219.5	8927.66	13213.8	8913.9	1.48238	18852.6	8438.32	18845.5	8422.84	2.23743	1409.35	952.88	1402.96	938.26	1.49528	10929.7	1054.36	10924	1040.6	10.4978	81351.8	16403.6	81344.7	16388.1	4.96364	103265	15815.4	103259	15800.8
12.07	-8.6	-4.26	31.82	-0.71	49.02	552.38	20424.1	546.7	20410.3	0.0267854	75.97	1952.2	68.87	1936.72	0.0355601	486.35	13802.1	479.96	13787.5	0.0348113	4952.25	3217.26	4946.57	3203.5	1.54411	14697.7	9109.98	14690.6	9094.5	1.61533	3130.39	2158.6	3124	2143.98	1.4571	18227.1	2161.18	18221.4	2147.42	8.48526	35314	4647.44	35306.9	4631.96	7.62245	102134	21013.2	102128	20998.6
-0.71	11.18	-5.68	1.72	3.55	12.9	277.61	6246.18	271.93	6232.42	0.0436315	85.2	2272.12	78.1	2256.64	0.034609	259.15	9765.3	252.76	9750.68	0.0259223	66175.5	24870.3	66169.8	24856.5	2.66207	46350.9	14694.8	46343.8	14679.3	3.15708	13239.4	8630.96	13233	8616.34	1.5358	45049.5	7167.24	45043.8	7153.48	6.29677	55097.4	8647.3	55090.3	8631.82	6.38223	62584.4	12742.6	62578	12728
-7.81	18.06	-4.97	3.44	-23.43	-3.44	40.47	1057.8	34.79	1044.04	0.0333225	779.58	18637.1	772.48	18621.6	0.041483	641.84	21308.2	635.45	21293.6	0.0298423	7802.19	5143.66	7796.51	5129.9	1.51982	27150.4	14635.5	27143.3	14620	1.85658	19211.9	9169.32	19205.5	9154.7	2.09789	26829.5	3311.86	26823.8	3298.1	8.13311	116982	24805.8	116975	24790.3	4.71857	6771.98	551.26	6765.59	536.64
16.33	-4.3	24.85	30.1	-7.81	20.64	357.13	11602.3	351.45	11588.5	0.0303274	34.08	2095.82	26.98	2080.34	0.012969	101.53	3974.92	95.14	3960.3	0.0240234	21381.6	11680.5	21375.9	11666.7	1.83221	44765.5	28017.9	44758.4	28002.4	1.59838	18940	9951.06	18933.6	9936.44	1.90547	30192.8	5341.46	30187.1	5327.7	5.66607	75936.6	12607.6	75929.5	12592.1	6.02992	2604.28	431.72	2597.89	417.1
9.23	17.2	24.85	55.9	26.27	3.44	115.73	2021.86	110.05	2008.1	0.054803	954.24	25396.7	947.14	25381.2	0.0373166	543.86	21584.3	537.47	21569.7	0.0249178	19449	10283	19443.3	10269.2	1.89336	1443.43	1173.9	1436.33	1158.42	1.2399	1708.97	885.8	1702.58	871.18	1.95434	45696.3	10155.7	45690.6	10141.9	4.50512	847.03	143.62	839.93	128.14	6.55478	46069.8	8735.88	46063.4	8721.26
-36.92	-23.22	2.84	22.36	17.04	-19.78	46.15	1087.04	40.47	1073.28	0.0377068	506.94	18338.6	499.84	18323.1	0.0272792	293.23	13252.6	286.84	13238	0.021668	42722.8	21070.9	42717.1	21057.1	2.02863	4069.01	3398.72	4061.91	3383.24	1.2006	45535.1	25409.6	45528.7	25395	1.79282	30336.2	5039.6	30330.5	5025.84	6.03492	49849.1	7759.78	49842	7744.3	6.43596	82729.2	11389.8	82722.8	11375.2
10.65	28.38	4.26	20.64	13.49	3.44	180.34	5657.94	174.66	5644.18	0.0309452	308.14	13109	301.04	13093.5	0.0229915	1414.32	50642	1407.93	50627.4	0.0278097	20354.3	7714.2	20348.6	7700.44	2.64253	14421.5	8143.34	14414.4	8127.86	1.77346	1725.3	1111.98	1718.91	1097.36	1.5664	79569.7	13699.8	79564	13686	5.81352	38632.5	6776.8	38625.4	6761.32	5.7127	42056.1	4987.14	42049.7	4972.52
0.71	2.58	-1.42	21.5	22.72	10.32	42.6	1061.24	36.92	1047.48	0.0352465	1351.84	25730.3	1344.74	25714.8	0.0522944	411.8	15177.3	405.41	15162.7	0.0267374	4448.86	2094.1	4443.18	2080.34	2.1358	5894.42	2852.62	5887.32	2837.14	2.07509	11442.4	7680.66	11436	7666.04	1.49178	55250.8	8878.64	55245.1	8864.88	6.23191	51666	9079.88	51658.9	9064.4	5.6991	15622.8	2561.94	15616.4	2547.32
0	18.92	-17.04	0.86	-0.71	33.54	308.14	10572	302.46	10558.2	0.0286468	301.75	7219.7	294.65	7204.22	0.0408996	1292.91	31608.4	1286.52	31593.8	0.0407207	7911.53	3341.96	7905.85	3328.2	2.37541	10831.8	6635.76	10824.7	6620.28	1.63508	11279.1	5653.64	11272.7	5639.02	1.99905	57294.9	9932.14	57289.2	9918.38	5.77607	56344.9	10416.3	56337.8	10400.8	5.41667	12119.7	1198.84	12113.3	1184.22
-4.26	7.74	-10.65	19.78	-17.75	12.04	98.69	5548.72	93.01	5534.96	0.0168041	229.33	13704.1	222.23	13688.6	0.0162347	388.37	9375.72	381.98	9361.1	0.040805	12706.2	5696.64	12700.5	5682.88	2.23487	31644	26697	31636.9	26681.5	1.18572	9242.78	4702.48	9236.39	4687.86	1.97028	93903.9	16608.3	93898.2	16594.5	5.65838	116602	24147.1	116595	24131.6	4.83162	63631.6	10627.9	63625.2	10613.3
14.91	10.32	-14.91	20.64	-7.81	22.36	688.7	23838.3	683.02	23824.5	0.0286688	189.57	2401.12	182.47	2385.64	0.0764868	249.92	8630.96	243.53	8616.34	0.0282637	6711.63	5381.02	6705.95	5367.26	1.24942	30765.7	19278.6	30758.6	19263.1	1.59676	30766.4	10762.9	30760	10748.3	2.86185	70631.5	12284.2	70625.8	12270.4	5.75577	10943.2	910.74	10936.1	895.26	12.2156	56347.7	8856.28	56341.3	8841.66
15.62	24.94	-8.52	18.92	9.94	6.02	101.53	2608.38	95.85	2594.62	0.0369418	751.18	42588.9	744.08	42573.4	0.0174776	70.29	1742.36	63.9	1727.74	0.0369847	25642.4	9764.44	25636.7	9750.68	2.62922	25931.3	13454.7	25924.2	13439.2	1.929	12376.7	7322.9	12370.3	7308.28	1.69264	21667.1	2769.2	21661.4	2755.44	7.86133	24391.3	4069.52	24384.2	4054.04	6.01479	100598	17771	100592	17756.4
42.6	38.7	25.56	28.38	18.46	20.64	477.83	18140	472.15	18126.2	0.0260479	70.29	1517.9	63.19	1502.42	0.0420588	155.49	3353.14	149.1	3338.52	0.0446605	13053.3	6554.92	13047.6	6541.16	1.9947	45386	24689.7	45378.9	24674.2	1.83912	16618.3	6104.28	16611.9	6089.66	2.72789	24499.3	2590.32	24493.6	2576.56	9.50633	45545.8	6432.8	45538.7	6417.32	7.09622	43426.4	6493	43420	6478.38
3.55	21.5	6.39	10.32	-11.36	12.04	538.18	15406	532.5	15392.2	0.0345954	236.43	6170.5	229.33	6155.02	0.037259	1277.29	20312.3	1270.9	20297.7	0.0626131	13386.3	8535.5	13380.6	8521.74	1.57017	1637.97	933.1	1630.87	917.62	1.77728	9783.8	9392.92	9777.41	9378.3	1.04256	75551.8	12987.7	75546.1	12973.9	5.82291	46870.6	6591.9	46863.5	6576.42	7.12599	72402.2	10662.3	72395.8	10647.7
2.13	2.58	7.81	-8.6	12.78	-7.74	569.42	24479.9	563.74	24466.1	0.0230416	65.32	5001.76	58.22	4986.28	0.011676	1248.89	31662.6	1242.5	31648	0.03926	64206.7	26362.4	64201	26348.6	2.4366	34777.2	17177.6	34770.1	17162.1	2.02598	2032.73	1400.94	2026.34	1386.32	1.46167	410.38	173.72	404.7	159.96	2.53001	57216.8	10747.4	57209.7	10731.9	5.3308	42406.2	7916.3	42399.8	7901.68
0.71	30.1	-9.94	14.62	14.2	-6.02	778.87	29808.5	773.19	29794.7	0.0259506	350.74	9211.46	343.64	9195.98	0.0373685	566.58	12212	560.19	12197.4	0.0459271	51356.4	24722.4	51350.7	24708.6	2.07825	2053.32	1329.56	2046.22	1314.08	1.55715	19325.5	9755.84	19319.1	9741.22	1.98323	36780.1	5854.02	36774.4	5840.26	6.29671	51684.4	9388.62	51677.3	9373.14	5.51334	19640.7	2892.18	19634.3	2877.56
9.94	63.64	0	17.2	-12.78	6.88	1038.02	24795.5	1032.34	24781.7	0.0416573	32.66	2480.24	25.56	2464.76	0.0103702	139.16	8010.9	132.77	7996.28	0.016604	12404.4	6456.02	12398.7	6442.26	1.92459	38722	14980.3	38714.9	14964.8	2.58706	10438.4	6167.92	10432	6153.3	1.69535	18467.8	2760.6	18462.1	2746.84	6.72122	21863.7	3888.06	21856.6	3872.58	5.64394	25126.2	3534.6	25119.8	3519.98
4.26	37.84	2.13	12.9	11.36	13.76	124.25	6111.16	118.57	6097.4	0.019446	230.04	7933.5	222.94	7918.02	0.028156	145.55	7349.56	139.16	7334.94	0.0189722	18792.3	7409.76	18786.6	7396	2.54011	13459.5	9539.98	13452.4	9524.5	1.4124	48488	19061.9	48481.6	19047.3	2.54533	7271.11	1070.7	7265.43	1056.94	6.87402	51500.6	9103.96	51493.5	9088.48	5.6658	45210	10452.4	45203.6	10437.8
17.04	4.3	-29.11	18.06	4.26	-6.02	354.29	7986.82	348.61	7973.06	0.0437235	1052.22	33129.8	1045.12	33114.3	0.031561	573.68	18287.9	567.29	18273.3	0.0310448	38470.6	18152.9	38464.9	18139.1	2.12055	11095.2	6646.08	11088.1	6630.6	1.67226	2217.33	1055.22	2210.94	1040.6	2.12468	29113.5	4602.72	29107.8	4588.96	6.34301	13018.6	2045.08	13011.5	2029.6	6.41087	49902.3	6489.56	49895.9	6474.94
15.62	6.88	-19.17	44.72	2.84	0	48.99	908.16	43.31	894.4	0.0484235	1477.51	25423.3	1470.41	25407.8	0.0578723	22.72	601.14	16.33	586.52	0.0278422	4029.25	2007.24	4023.57	1993.48	2.01836	6166.35	2797.58	6159.25	2782.1	2.21389	37020.8	15965.9	37014.4	15951.3	2.32047	20388.4	2949.8	20382.7	2936.04	6.94225	17839.5	2776.94	17832.4	2761.46	6.4576	59144.4	10896.2	59138	10881.6
11.36	-4.3	3.55	12.9	19.88	-9.46	524.69	16390.7	519.01	16376.9	0.0316915	40.47	2906.8	33.37	2891.32	0.0115414	953.53	29681.2	947.14	29666.6	0.0319262	22076.7	12404.6	22071	12390.8	1.78124	22399.1	8732.44	22392	8716.96	2.56879	709.29	485.9	702.9	471.28	1.49147	59730.9	10115.3	59725.2	10101.5	5.91249	66104.5	13035.9	66097.4	13020.4	5.07644	46835.1	6871.4	46828.7	6856.78
2.13	-3.44	-13.49	11.18	-7.1	18.06	115.02	6536	109.34	6522.24	0.0167642	536.05	24375	528.95	24359.5	0.0217143	1525.79	54364	1519.4	54349.4	0.0279562	19704.6	9079.88	19698.9	9066.12	2.17281	883.24	811.84	876.14	796.36	1.10018	36476.2	21146.5	36469.8	21131.9	1.72582	24726.5	3909.56	24720.8	3895.8	6.34551	46361.6	5333.72	46354.5	5318.24	8.71614	5024.67	477.3	5018.28	462.68
1.42	-22.36	16.33	-13.76	3.55	18.92	491.32	15670.9	485.64	15657.1	0.0310172	418.19	31138	411.09	31122.5	0.0132088	351.45	14143.6	345.06	14129	0.0244221	30088.4	11551.5	30082.7	11537.7	2.60733	24522	12332.4	24514.9	12316.9	1.99034	6962.97	3673.92	6956.58	3659.3	1.90107	81688.3	15484.3	81682.6	15470.5	5.27988	55299.1	9610.5	55292	9595.02	5.76257	25707.7	3737.56	25701.3	3722.94
6.39	56.76	0	-32.68	6.39	11.18	935.78	27326.5	930.1	27312.7	0.0340537	340.09	16140.5	332.99	16125	0.0206505	148.39	6064.72	142	6050.1	0.0234707	6266.46	3247.36	6260.78	3233.6	1.93616	81140.2	32005.8	81133.1	31990.3	2.53618	14182.2	8093.46	14175.8	8078.84	1.75468	53416.8	6628.88	53411.1	6615.12	8.0741	80595.6	11378.7	80588.5	11363.2	7.09205	3941.92	411.08	3935.53	396.46
22.01	20.64	-4.97	16.34	28.4	25.8	1139.55	38652.7	1133.87	38638.9	0.0293453	212.29	10823.1	205.19	10807.6	0.0189857	342.93	18460.8	336.54	18446.2	0.0182444	6488.69	4177.88	6483.01	4164.12	1.55687	49790.9	19083.4	49783.8	19067.9	2.61087	5258.26	4280.22	5251.87	4265.6	1.23121	23692	3831.3	23686.3	3817.54	6.2046	5423.69	1664.1	5416.59	1648.62	3.28553	43202.8	7076.08	43196.4	7061.46
-2.13	-6.88	-2.13	0.86	3.55	27.52	122.83	3613.72	117.15	3599.96	0.032542	29.82	697.46	22.72	681.98	0.0333148	68.16	2056.26	61.77	2041.64	0.0302551	7943.48	4801.38	7937.8	4787.62	1.65798	6284.92	4087.58	6277.82	4072.1	1.54167	57425.5	23593.2	57419.1	23578.6	2.43522	57064.8	8587.1	57059.1	8573.34	6.65541	55216.7	10906.5	55209.6	10891	5.06928	2524.05	165.98	2517.66	151.36
-5.68	13.76	16.33	18.06	22.72	3.44	1282.97	40374.4	1277.29	40360.6	0.0316469	381.98	17932.7	374.88	17917.2	0.0209229	681.6	16070.8	675.21	16056.2	0.042053	33020	15028.5	33014.3	15014.7	2.19879	45514.5	18097.8	45507.4	18082.3	2.51668	16048.1	7323.76	16041.7	7309.14	2.19475	56166.7	8715.24	56161	8701.48	6.45419	28061.3	3198.34	28054.2	3182.86	8.81415	20408.9	2137.96	20402.5	2123.34
4.26	-6.88	-12.07	31.82	22.01	3.44	127.09	6765.62	121.41	6751.86	0.0179817	383.4	16432.9	376.3	16417.4	0.0229208	63.9	1584.98	57.51	1570.36	0.0366222	4623.52	2912.82	4617.84	2899.06	1.59287	15414.8	12525	15407.7	12509.5	1.23168	7555.11	4305.16	7548.72	4290.54	1.75939	55604.4	8662.78	55598.7	8649.02	6.42833	29889.6	4315.48	29882.5	4300	6.94942	6125.17	1033.72	6118.78	1019.1
7.1	17.2	10.65	9.46	36.92	0	193.12	10148.9	187.44	10135.1	0.0184941	36.92	769.7	29.82	754.22	0.0395375	222.94	6812.92	216.55	6798.3	0.0318536	67359.8	28043.7	67354.1	28029.9	2.40293	21821.8	12092.5	21814.7	12077	1.8063	32321.3	18990.5	32314.9	18975.9	1.70295	51550.3	9471.18	51544.6	9457.42	5.45018	43677.8	7270.44	43670.7	7254.96	6.01943	44347.3	7534.46	44340.9	7519.84
0	38.7	4.97	37.84	-10.65	-18.06	649.65	13554.5	643.97	13540.7	0.047558	967.02	35119.8	959.92	35104.3	0.0273448	349.32	9552.02	342.93	9537.4	0.0359563	12988.7	5728.46	12983	5714.7	2.27186	4920.3	2787.26	4913.2	2771.78	1.77258	3897.9	1385.46	3891.51	1370.84	2.83878	102134	18136.5	102128	18122.7	5.63537	85987.4	14579.6	85980.3	14564.1	5.90357	27445.8	3613.72	27439.4	3599.1
2.13	64.5	-7.81	9.46	-1.42	-10.32	181.76	4742.9	176.08	4729.14	0.037233	974.12	40506.9	967.02	40491.4	0.0238821	70.29	2696.96	63.9	2682.34	0.0238225	17569.7	11187.7	17564	11173.9	1.57187	60823.6	23656.9	60816.5	23641.4	2.57246	15970.7	10028.5	15964.3	10013.9	1.59422	26072.6	4452.22	26066.9	4438.46	5.87296	60331.5	9208.88	60324.4	9193.4	6.56171	15108.8	1716.56	15102.4	1701.94
9.94	31.82	-1.42	34.4	10.65	-6.02	539.6	12627.4	533.92	12613.6	0.0423288	379.14	14943.4	372.04	14927.9	0.0249224	298.2	10664	291.81	10649.4	0.0274016	9137.7	5311.36	9132.02	5297.6	1.7238	18919.4	16120.7	18912.3	16105.2	1.1743	36651.6	18522.7	36645.2	18508.1	1.97996	78873.9	14091.1	78868.2	14077.3	5.60249	83243.2	14741.3	83236.1	14725.8	5.65239	17791.2	2855.2	17784.8	2840.58
-13.49	14.62	-2.13	36.98	3.55	24.94	634.74	12049.5	629.06	12035.7	0.052266	837.09	23473.7	829.99	23458.2	0.0353816	207.32	4460.82	200.93	4446.2	0.0451914	7141.89	4310.32	7136.21	4296.56	1.66091	59102.5	24863.5	59095.4	24848	2.37827	8184.88	3801.2	8178.49	3786.58	2.15986	71741.9	11625.5	71736.2	11611.7	6.1779	57541.9	9664.68	57534.8	9649.2	5.96265	18204.4	2462.18	18198	2447.56
17.75	17.2	10.65	12.9	4.97	55.04	871.17	26592.9	865.49	26579.1	0.0325628	2.13	277.78	-4.97	262.3	-0.0189478	263.41	16340.9	257.02	16326.3	0.0157427	35117.3	18073.8	35111.6	18060	1.94416	6020.09	3162.22	6012.99	3146.74	1.91086	58588.5	28726.6	58582.1	28712	2.04034	59342.5	8238.8	59336.8	8225.04	7.21417	102872	17337.6	102865	17322.1	5.93836	44806.7	8741.04	44800.3	8726.42
11.36	43	4.97	6.88	-16.33	18.92	190.28	8786.62	184.6	8772.86	0.0210422	1001.81	31439	994.71	31423.5	0.031655	1087.72	35650.4	1081.33	35635.8	0.0303439	40435.2	20767.3	40429.5	20753.5	1.94808	43190	21483.7	43182.9	21468.2	2.01148	22058.3	9566.64	22051.9	9552.02	2.30861	34436.4	4856.42	34430.7	4842.66	7.10988	41854.5	6983.2	41847.4	6967.72	6.0059	137476	23114.2	137470	23099.6
4.97	-9.46	1.42	-21.5	-7.81	22.36	107.92	3165.66	102.24	3151.9	0.0324376	902.41	14366.3	895.31	14350.8	0.0623874	88.75	2692.66	82.36	2678.04	0.0307538	7863.25	3525.14	7857.57	3511.38	2.23774	996.84	502.24	989.74	486.76	2.03332	16899.4	11800.1	16893	11785.5	1.43337	16881	2494	16875.3	2480.24	6.80391	41909.9	6281.44	41902.8	6265.96	6.68737	42360	5382.74	42353.6	5368.12
2.13	21.5	7.81	-7.74	4.26	10.32	23.43	412.8	17.75	399.04	0.0444818	11.36	1272.8	4.26	1257.32	0.00338816	748.34	19848.8	741.95	19834.2	0.0374076	3909.26	2221.38	3903.58	2207.62	1.76823	18964.1	10450.7	18957	10435.2	1.81664	54597.6	25849	54591.2	25834.4	2.11312	89165.3	14298.4	89159.6	14284.6	6.24164	23603.2	3690.26	23596.1	3674.78	6.42109	80258.4	13127	80252	13112.4
2.13	25.8	23.43	-39.56	39.05	2.58	423.87	13661.1	418.19	13647.3	0.0306426	601.37	19166	594.27	19150.5	0.0310315	73.84	1495.54	67.45	1480.92	0.045546	5767.33	3308.42	5761.65	3294.66	1.74878	34214.9	12021.9	34207.8	12006.4	2.84913	13191.1	6175.66	13184.7	6161.04	2.14001	18067.4	1966.82	18061.7	1953.06	9.24791	91568	18430.7	91560.9	18415.2	4.97202	9247.04	1367.4	9240.65	1352.78
17.04	-32.68	-16.33	23.22	29.82	25.8	501.97	12016.8	496.29	12003	0.041347	-7.81	264.88	-14.91	249.4	-0.0597835	272.64	11849.9	266.25	11835.3	0.0224963	1227.59	658.76	1221.91	645	1.89443	10615.9	5751.68	10608.8	5736.2	1.84945	18888.1	10059.4	18881.7	10044.8	1.87975	138757	26445	138751	26431.2	5.24952	68770.6	13444.4	68763.5	13428.9	5.12055	34236.9	4460.82	34230.5	4446.2
15.62	24.08	-13.49	12.9	29.11	34.4	105.08	3845.92	99.4	3832.16	0.0259384	446.59	17430.5	439.49	17415	0.0252363	560.9	22612.8	554.51	22598.2	0.0245378	79796.2	33589.9	79790.5	33576.1	2.37641	19331.9	12023.7	19324.8	12008.2	1.6093	30254.5	19786.9	30248.1	19772.3	1.52982	27981.1	3991.26	27975.4	3977.5	7.03342	57548.3	8732.44	57541.2	8716.96	6.60106	65723.3	12114	65716.9	12099.4
6.39	44.72	-11.36	31.82	20.59	10.32	375.59	11530.9	369.91	11517.1	0.0321182	301.75	7425.24	294.65	7409.76	0.0397651	665.98	10504	659.59	10489.4	0.0628817	15422.6	6435.38	15416.9	6421.62	2.40078	228.62	205.54	221.52	190.06	1.16553	8674.07	3734.98	8667.68	3720.36	2.3298	68037.9	11385.5	68032.2	11371.7	5.98257	11217.3	1750.1	11210.2	1734.62	6.46263	47589.9	7417.5	47583.5	7402.88
14.2	-26.66	35.5	64.5	14.91	10.32	472.86	15242.6	467.18	15228.8	0.0306773	706.45	15801.6	699.35	15786.1	0.0443016	308.14	6500.74	301.75	6486.12	0.0465224	15317.5	7488.88	15311.8	7475.12	2.04837	50313.4	28292.3	50306.3	28276.8	1.77906	5928.5	3839.9	5922.11	3825.28	1.54815	52683.4	9128.04	52677.7	9114.28	5.77969	48289.9	9416.14	48282.8	9400.66	5.13611	16972.5	2815.64	16966.1	2801.02
-10.65	-9.46	17.75	54.18	9.23	13.76	381.98	17587	376.3	17573.2	0.0214132	193.12	6745.84	186.02	6730.36	0.0276389	414.64	14091.1	408.25	14076.5	0.0290023	5150.34	3837.32	5144.66	3823.56	1.34552	13061.9	6661.56	13054.8	6646.08	1.96429	8322.62	4156.38	8316.23	4141.76	2.0079	68745	12366.8	68739.3	12353	5.56457	12723.9	2097.54	12716.8	2082.06	6.1078	49001.4	8473.58	48995	8458.96
8.52	10.32	2.84	50.74	26.98	21.5	164.01	5436.92	158.33	5423.16	0.0291952	364.23	11421.7	357.13	11406.2	0.0313101	188.15	4017.06	181.76	4002.44	0.0454123	2524.76	1507.58	2519.08	1493.82	1.68633	984.06	597.7	976.96	582.22	1.67799	14210.6	7788.16	14204.2	7773.54	1.82725	12232.6	1815.46	12226.9	1801.7	6.78632	61441.3	11500.8	61434.2	11485.3	5.34893	40422.4	7379.66	40416	7365.04
-6.39	30.1	14.2	70.52	25.56	-7.74	907.38	25968.6	901.7	25954.8	0.0347411	462.92	25483.5	455.82	25468	0.0178977	22.72	360.34	16.33	345.72	0.0472348	638.29	411.08	632.61	397.32	1.59219	31304.6	16453.5	31297.5	16438	1.90397	7432.28	2702.98	7425.89	2688.36	2.76224	38156.8	6093.96	38151.1	6080.2	6.27465	163316	31984.3	163309	31968.8	5.10838	21000.4	3428.82	20994	3414.2
-12.07	15.48	9.94	-5.16	7.1	5.16	50.41	803.24	44.73	789.48	0.0566575	193.83	7741.72	186.73	7726.24	0.0241683	97.98	2831.12	91.59	2816.5	0.0325191	80607.7	23280.2	80602	23266.4	3.4643	22916	10215.9	22908.9	10200.4	2.24588	9338.63	4561.44	9332.24	4546.82	2.05248	71277.6	11997.9	71271.9	11984.1	5.94719	95466.6	19135.9	95459.5	19120.4	4.99254	111936	20081.9	111930	20067.3
5.68	4.3	-6.39	13.76	26.98	3.44	248.5	7075.22	242.82	7061.46	0.0343867	119.99	4487.48	112.89	4472	0.0252437	450.85	17937	444.46	17922.4	0.0247992	24718.6	13020.4	24712.9	13006.6	1.90002	1598.92	939.12	1591.82	923.64	1.72342	30965.2	14249.3	30958.8	14234.7	2.17489	11920.2	1953.92	11914.5	1940.16	6.141	47642.4	11337.4	47635.3	11321.9	4.20735	66551.9	10844.6	66545.5	10830
20.59	-14.62	-5.68	17.2	27.69	-4.3	166.14	6653.82	160.46	6640.06	0.0241654	248.5	12157	241.4	12141.5	0.0198822	275.48	14207.2	269.09	14192.6	0.0189599	28405.7	11975.5	28400	11961.7	2.37424	13326.7	7845.78	13319.6	7830.3	1.70103	309.56	125.56	303.17	110.94	2.73274	26169.2	3555.24	26163.5	3541.48	7.38774	19777	2646.22	19769.9	2630.74	7.51496	43696.2	6296.92	43689.8	6282.3
9.23	7.74	11.36	41.28	24.14	2.58	469.31	12483.8	463.63	12470	0.0371795	34.79	2635.04	27.69	2619.56	0.0105705	170.4	13008.4	164.01	12993.8	0.0126222	22240	10639.9	22234.3	10626.1	2.09242	1028.08	472.14	1020.98	456.66	2.23576	4046.29	2393.38	4039.9	2378.76	1.69832	3786.43	718.96	3780.75	705.2	5.36125	26996.3	4329.24	26989.2	4313.76	6.25654	45907.2	7593.8	45900.8	7579.18
14.2	18.92	-11.36	6.88	0.71	7.74	102.24	5218.48	96.56	5204.72	0.0185524	780.29	25886.9	773.19	25871.4	0.0298859	184.6	5399.94	178.21	5385.32	0.0330918	9254.85	5554.74	9249.17	5540.98	1.66923	11245.7	4310.32	11238.6	4294.84	2.61677	25871	13301.6	25864.6	13287	1.94661	33936.6	3588.78	33930.9	3575.02	9.49111	91704.3	16031.3	91697.2	16015.8	5.72541	28537	3787.44	28530.6	3772.82
13.49	23.22	0	21.5	2.84	-2.58	795.2	26537.9	789.52	26524.1	0.0297661	959.92	21016.7	952.82	21001.2	0.0453697	399.73	13510.6	393.34	13496	0.029145	9496.96	4766.98	9491.28	4753.22	1.99681	8845.89	5954.64	8838.79	5939.16	1.48822	25529.5	14459.2	25523.1	14444.6	1.76697	128519	23961.3	128513	23947.5	5.36645	90663.4	21025.3	90656.3	21009.8	4.31495	37409.9	5633.86	37403.5	5619.24
10.65	36.12	12.07	74.82	10.65	6.88	10.65	291.54	4.97	277.78	0.0178919	56.09	821.3	48.99	805.82	0.0607952	171.82	2867.24	165.43	2852.62	0.0579923	22958.6	12712.5	22952.9	12698.7	1.8075	9971.24	6861.94	9964.14	6846.46	1.45537	53669.6	27669.6	53663.2	27655	1.94045	45557.1	7270.44	45551.4	7256.68	6.27717	63517.3	10940.9	63510.2	10925.4	5.81307	99132.3	23774.7	99125.9	23760.1
22.01	28.38	14.2	43.86	14.91	-34.4	847.03	26268.7	841.35	26254.9	0.0320454	227.91	9335.3	220.81	9319.82	0.0236925	119.28	4998.32	112.89	4983.7	0.0226518	14013.3	9267.36	14007.6	9253.6	1.51375	56132.6	25641.8	56125.5	25626.3	2.19015	27634.6	12906.9	27628.2	12892.3	2.143	2359.33	311.32	2353.65	297.56	7.90983	107460	19193.5	107453	19178	5.60292	27706.3	4851.26	27699.9	4836.64
-6.39	-9.46	21.3	49.02	-8.52	-0.86	425.29	9416.14	419.61	9402.38	0.0446281	95.14	9252.74	88.04	9237.26	0.00953096	200.22	7432.12	193.83	7417.5	0.0261314	16325	6846.46	16319.3	6832.7	2.38841	27602	15516.1	27594.9	15500.6	1.78024	6005.18	4247.54	5998.79	4232.92	1.41718	48239.5	7896.52	48233.8	7882.76	6.1189	43476.1	7158.64	43469	7143.16	6.0854	37714.5	5045.62	37708.1	5031
-6.39	-9.46	17.04	10.32	18.46	17.2	195.25	12224.9	189.57	12211.1	0.0155243	291.1	10749.1	284	10733.6	0.0264589	173.95	6594.48	167.56	6579.86	0.0254656	25032.5	10071.5	25026.8	10057.7	2.48831	25543	12261.9	25535.9	12246.4	2.08517	25205.7	13361	25199.3	13346.4	1.8881	37801.8	6059.56	37796.1	6045.8	6.25163	52591.1	7819.12	52584	7803.64	6.73839	76485.5	13526.1	76479.1	13511.5
-14.91	-12.9	24.85	22.36	25.56	30.96	413.22	14255.4	407.54	14241.6	0.0286161	298.91	12340.1	291.81	12324.6	0.023677	240.69	12452.8	234.3	12438.2	0.0188372	27953.4	16892.1	27947.7	16878.3	1.65583	19607.4	9451.4	19600.3	9435.92	2.0772	29536.7	14417	29530.3	14402.4	2.05038	23847.5	3950.84	23841.8	3937.08	6.05571	30098.3	4020.5	30091.2	4005.02	7.51337	17098.2	4168.42	17091.8	4153.8
-2.13	0.86	-9.23	-1.72	17.75	-23.22	1329.83	75082.3	1324.15	75068.5	0.0176392	58.93	5270.08	51.83	5254.6	0.00986374	421.03	8834.78	414.64	8820.16	0.0470105	31656.8	16733	31651.1	16719.2	1.8931	9973.37	5057.66	9966.27	5042.18	1.97658	36270.3	13420.3	36263.9	13405.7	2.70512	11247.8	1899.74	11242.1	1885.98	5.96089	4483.65	839.36	4476.55	823.88	5.4335	54787.1	8851.98	54780.7	8837.36
5.68	4.3	19.17	5.16	5.68	11.18	1608.86	47615.6	1603.18	47601.8	0.033679	435.23	14632.9	428.13	14617.4	0.029289	592.14	16745.1	585.75	16730.5	0.035011	35574.6	13277.5	35568.9	13263.7	2.68167	7979.69	5246.86	7972.59	5231.38	1.52399	13237.9	6548.04	13231.5	6533.42	2.0252	126520	23136.6	126514	23122.8	5.4714	113998	15642.5	113991	15627	7.29447	18324.4	2092.38	18318	2077.76
33.37	17.2	12.07	39.56	18.46	-24.08	146.26	4630.24	140.58	4616.48	0.0304518	170.4	6794.86	163.3	6779.38	0.0240877	335.83	20598.7	329.44	20584.1	0.0160046	7943.48	3633.5	7937.8	3619.74	2.19292	7579.96	3618.88	7572.86	3603.4	2.10159	13712.2	6241.02	13705.8	6226.4	2.20124	36219.9	4989.72	36214.2	4975.96	7.27784	62402.6	12704.8	62395.5	12689.3	4.91717	27244.1	3797.76	27237.7	3783.14
-4.26	15.48	-11.36	0.86	27.69	19.78	307.43	8063.36	301.75	8049.6	0.0374863	130.64	3029.78	123.54	3014.3	0.0409846	645.39	28030.8	639	28016.2	0.0228082	31881.1	16491.4	31875.4	16477.6	1.93447	72024.5	28888.3	72017.4	28872.8	2.4943	7227.8	3989.54	7221.41	3974.92	1.81674	20366.3	3035.8	20360.6	3022.04	6.73738	93737	18450.4	93729.9	18434.9	5.08437	14897.9	1541.12	14891.5	1526.5
17.75	17.2	31.24	31.82	17.04	17.2	481.38	9621.68	475.7	9607.92	0.0495112	113.6	7011.58	106.5	6996.1	0.0152228	168.98	2737.38	162.59	2722.76	0.0597151	2272.71	1513.6	2267.03	1499.84	1.51151	15059.8	6273.7	15052.7	6258.22	2.40527	3103.41	2097.54	3097.02	2082.92	1.48686	2762.61	380.12	2756.93	366.36	7.52519	1354.68	231.34	1347.58	215.86	6.24284	40559.5	6948.8	40553.1	6934.18
21.3	22.36	14.2	9.46	7.1	12.04	70.29	1130.04	64.61	1116.28	0.0578797	173.95	8950.02	166.85	8934.54	0.0186747	1007.49	33476.4	1001.1	33461.8	0.0299177	6203.98	3435.7	6198.3	3421.94	1.81134	11034.8	8579.36	11027.7	8563.88	1.2877	3916.36	1729.46	3909.97	1714.84	2.28008	18150.4	2961.84	18144.7	2948.08	6.15476	47713.4	9259.62	47706.3	9244.14	5.16071	63072.8	9192.54	63066.4	9177.92
14.91	23.22	19.17	32.68	22.72	13.76	393.34	18149.4	387.66	18135.6	0.0213756	29.11	2522.38	22.01	2506.9	0.00877977	288.26	9492.68	281.87	9478.06	0.0297392	26558.3	11550.7	26552.6	11536.9	2.30153	19098.3	7450.18	19091.2	7434.7	2.56785	3520.89	1782.78	3514.5	1768.16	1.98766	14493.2	1879.96	14487.5	1866.2	7.76311	32511.6	4456.52	32504.5	4441.04	7.31912	121065	24502.3	121059	24487.7
11.36	9.46	26.27	3.44	24.85	18.06	142.71	3903.54	137.03	3889.78	0.0352282	338.67	8884.66	331.57	8869.18	0.0373845	4.97	1217.76	-1.42	1203.14	-0.00118025	4017.89	1879.96	4012.21	1866.2	2.14994	6981.43	3552.66	6974.33	3537.18	1.97172	7581.38	3983.52	7574.99	3968.9	1.90859	38335.7	6960.84	38330	6947.08	5.51743	29925.1	4394.6	29918	4379.12	6.83197	22564.5	2924	22558.1	2909.38
31.24	34.4	7.1	-1.72	10.65	25.8	2081.72	42292.2	2076.04	42278.4	0.049104	51.12	756.8	44.02	741.32	0.0593806	199.51	4695.6	193.12	4680.98	0.0412563	17900.5	9062.68	17894.8	9048.92	1.97756	19662	10822.2	19654.9	10806.7	1.81877	22058.3	12768.4	22051.9	12753.8	1.72905	91520.4	15797.3	91514.7	15783.5	5.79811	29279	4183.04	29271.9	4167.56	7.02375	61978.7	10273.6	61972.3	10259
9.94	15.48	4.26	-5.16	-3.55	28.38	271.22	12204.3	265.54	12190.5	0.0217825	444.46	9957.08	437.36	9941.6	0.0439929	90.17	5712.98	83.78	5698.36	0.0147025	7825.62	4769.56	7819.94	4755.8	1.6443	251.34	508.26	244.24	492.78	0.495637	4453.12	3142.44	4446.73	3127.82	1.42167	106435	19028.4	106429	19014.6	5.59723	3535.8	525.46	3528.7	509.98	6.91929	35514.2	4534.78	35507.8	4520.16
-0.71	12.9	-7.1	12.04	-7.1	20.64	67.45	1161	61.77	1147.24	0.0538423	223.65	11592.8	216.55	11577.3	0.0187047	364.94	9736.92	358.55	9722.3	0.0368791	13694.5	5639.02	13688.8	5625.26	2.43346	63806.3	29440.4	63799.2	29424.9	2.1682	2418.97	1730.32	2412.58	1715.7	1.40618	56791.5	9071.28	56785.8	9057.52	6.26947	37542	6926.44	37534.9	6910.96	5.43121	11335.1	2332.32	11328.7	2317.7
-7.81	-31.82	2.84	0.86	-11.36	10.32	123.54	4880.5	117.86	4866.74	0.0242174	308.85	10691.5	301.75	10676	0.0282643	38.34	3397.86	31.95	3383.24	0.00944361	1050.8	1187.66	1045.12	1173.9	0.890297	46666.2	36662.7	46659.1	36647.2	1.2732	20151.2	10165.2	20144.8	10150.6	1.9846	73051.9	11739.9	73046.2	11726.1	6.22935	66940.2	8497.66	66933.1	8482.18	7.89103	23243.3	2835.42	23236.9	2820.8
-2.84	9.46	6.39	16.34	26.27	-6.88	67.45	4035.12	61.77	4021.36	0.0153605	805.85	16683.1	798.75	16667.6	0.0479223	303.17	18075.5	296.78	18060.9	0.0164322	3632.36	2659.98	3626.68	2646.22	1.37051	933.65	584.8	926.55	569.32	1.62747	38651	17307.5	38644.6	17292.9	2.23471	16986	2422.62	16980.3	2408.86	7.04911	10988.7	1228.94	10981.6	1213.46	9.04982	78601.3	16244.5	78594.9	16229.9
-7.1	-14.62	21.3	35.26	16.33	32.68	31.24	587.38	25.56	573.62	0.0445591	178.21	9349.06	171.11	9333.58	0.0183327	1420.71	39596.1	1414.32	39581.5	0.0357319	33885.5	12648	33879.8	12634.2	2.68159	72587.6	33870.2	72580.5	33854.7	2.14388	3044.48	1978	3038.09	1963.38	1.54738	49376.2	8162.26	49370.5	8148.5	6.05885	110496	21623.8	110489	21608.3	5.11326	50956	9698.22	50949.6	9683.6
-9.23	-5.16	26.27	18.06	23.43	41.28	1095.53	44634.9	1089.85	44621.1	0.0244245	450.85	20198.8	443.75	20183.3	0.021986	48.99	2209.34	42.6	2194.72	0.0194102	33580.9	13292.2	33575.2	13278.4	2.52855	206.61	136.74	199.51	121.26	1.64531	42976.3	23273.3	42969.9	23258.7	1.84748	21429.2	2543.88	21423.5	2530.12	8.46739	79981.5	18441.8	79974.4	18426.3	4.34023	37965.8	6128.36	37959.4	6113.74
14.2	5.16	25.56	10.32	21.3	-10.32	343.64	11988.4	337.96	11974.6	0.028223	1309.24	48998.5	1302.14	48983	0.0265835	550.96	13485.7	544.57	13471.1	0.0404251	18332.9	9943.32	18327.2	9929.56	1.84572	14115.5	6290.04	14108.4	6274.56	2.24851	1128.9	420.54	1122.51	405.92	2.76535	71934.4	13003.2	71928.7	12989.4	5.53748	68216.8	11263.4	68209.7	11247.9	6.06421	20724.2	2803.6	20717.8	2788.98
-10.65	-14.62	18.46	-0.86	17.04	23.22	91.59	3296.38	85.91	3282.62	0.0261712	125.67	2548.18	118.57	2532.7	0.0468157	77.39	3891.5	71	3876.88	0.0183137	821.47	344	815.79	330.24	2.47029	2565.23	2039.92	2558.13	2024.44	1.26362	6893.39	3444.3	6887	3429.68	2.00806	17409.2	3648.98	17403.5	3635.22	4.78747	37371.6	8181.18	37364.5	8165.7	4.57579	66443.2	11227.3	66436.8	11212.7
10.65	-10.32	-7.1	-7.74	24.85	8.6	658.17	24838.5	652.49	24824.7	0.0262839	56.8	2800.16	49.7	2784.68	0.0178477	71	3126.1	64.61	3111.48	0.020765	11138.5	5782.64	11132.8	5768.88	1.92981	26463.1	11899.8	26456	11884.3	2.22613	3561.36	6532.56	3554.97	6517.94	0.545413	24886.2	3517.4	24880.5	3503.64	7.10133	57456	9675	57448.9	9659.52	5.94739	74855.3	14917.6	74848.9	14903
7.1	-7.74	24.14	73.96	21.3	14.62	434.52	8117.54	428.84	8103.78	0.0529185	23.43	829.04	16.33	813.56	0.0200723	561.61	22252.5	555.22	22237.9	0.0249673	32716.1	11659	32710.4	11645.2	2.80891	41241.8	19059.3	41234.7	19043.8	2.16525	17985	9057.52	17978.6	9042.9	1.98815	125267	20386.3	125261	20372.5	6.14854	46955.1	9629.42	46948	9613.94	4.88333	92476.1	16434.6	92469.7	16420
2.13	24.94	-0.71	25.8	0.71	2.58	41.18	602.86	35.5	589.1	0.0602614	438.07	14645.8	430.97	14630.3	0.0294573	167.56	4515	161.17	4500.38	0.0358125	62759	38750.7	62753.3	38736.9	1.61999	8074.83	3796.9	8067.73	3781.42	2.13352	5598.35	4053.18	5591.96	4038.56	1.38464	40501.2	6976.32	40495.5	6962.56	5.81618	65604	10848	65596.9	10832.5	6.05555	31033.4	4739.46	31027	4724.84
2.84	19.78	13.49	32.68	-7.1	2.58	906.67	18536.4	900.99	18522.6	0.0486426	35.5	1005.34	28.4	989.86	0.0286909	55.38	3446.02	48.99	3431.4	0.014277	8981.5	5094.64	8975.82	5080.88	1.76659	1885.76	1175.62	1878.66	1160.14	1.61934	1704.71	909.88	1698.32	895.26	1.89701	61469	9389.48	61463.3	9375.72	6.55558	84132.9	13242.3	84125.8	13226.8	6.36024	7744.68	1129.18	7738.29	1114.56
16.33	19.78	6.39	24.08	-12.78	30.1	262.7	10089.5	257.02	10075.7	0.0255088	414.64	14047.2	407.54	14031.7	0.0290442	293.94	8436.6	287.55	8421.98	0.0341428	13851.4	7967.04	13845.7	7953.28	1.74088	25213.5	10077.5	25206.4	10062	2.5051	7472.04	4271.62	7465.65	4257	1.75374	46757.8	7537.9	46752.1	7524.14	6.21362	18084.4	2884.44	18077.3	2868.96	6.30099	61530.7	9281.98	61524.3	9267.36
2.84	24.08	31.24	-3.44	13.49	18.92	272.64	9844.42	266.96	9830.66	0.0271559	1.42	206.4	-5.68	190.92	-0.0297507	210.16	11910.1	203.77	11895.5	0.01713	11112.2	6237.58	11106.5	6223.82	1.78452	53487.1	19368.9	53480	19353.4	2.76334	10184.9	5536.68	10178.5	5522.06	1.84325	116040	24126.4	116034	24112.6	4.81218	65221.3	8778.02	65214.2	8762.54	7.44239	29511.1	3816.68	29504.7	3802.06
0.71	17.2	29.11	0.86	33.37	-8.6	168.98	6451.72	163.3	6437.96	0.0253652	247.79	9650.06	240.69	9634.58	0.0249819	245.66	3814.96	239.27	3800.34	0.0629602	31905.3	14695.7	31899.6	14681.9	2.17271	32532.9	19040.4	32525.8	19024.9	1.70964	457.95	347.44	451.56	332.82	1.35677	30280.8	3484.72	30275.1	3470.96	8.72241	39772.1	6767.34	39765	6751.86	5.88949	24605	4732.58	24598.6	4717.96
26.98	6.88	26.27	-10.32	13.49	-21.5	96.56	4477.16	90.88	4463.4	0.0203612	873.3	31051.2	866.2	31035.7	0.0279098	122.83	3058.16	116.44	3043.54	0.0382581	3209.2	1777.62	3203.52	1763.86	1.8162	28857.2	16617.8	28850.1	16602.3	1.73771	1348.29	1075	1341.9	1060.38	1.26549	86230.2	13816.8	86224.5	13803	6.24678	116177	17444.2	116170	17428.7	6.66543	57969.4	11012.3	57963	10997.7
-1.42	43.86	29.11	41.28	15.62	31.82	318.79	19979.5	313.11	19965.7	0.0156824	248.5	10016.4	241.4	10000.9	0.0241378	311.69	9176.2	305.3	9161.58	0.0333239	6043.52	2957.54	6037.84	2943.78	2.05105	28963	16131	28955.9	16115.5	1.79677	57053.5	23125.4	57047.1	23110.8	2.46842	138114	20868.8	138108	20855	6.6223	15083.9	2036.48	15076.8	2021	7.46007	11491.3	1423.3	11484.9	1408.68
15.62	-13.76	24.14	30.1	2.84	28.38	129.22	7271.3	123.54	7257.54	0.0170223	990.45	36819.2	983.35	36803.7	0.0267188	320.92	9445.38	314.53	9430.76	0.0333515	2203.84	1130.9	2198.16	1117.14	1.96767	6283.5	3048.7	6276.4	3033.22	2.06922	16628.2	12776.2	16621.8	12761.6	1.30249	39794.8	6061.28	39789.1	6047.52	6.57941	84159.8	16350.3	84152.7	16334.8	5.15174	20564.4	2822.52	20558	2807.9
9.94	-6.88	14.2	18.92	19.88	14.62	1031.63	19737.9	1025.95	19724.1	0.0520149	105.79	7186.16	98.69	7170.68	0.013763	603.5	18750.6	597.11	18736	0.0318697	4700.2	4710.22	4694.52	4696.46	0.999587	17100.3	8347.16	17093.2	8331.68	2.05159	34388.8	21950.6	34382.4	21936	1.5674	13409.1	3821.84	13403.4	3808.08	3.51973	51283.3	8870.04	51276.2	8854.56	5.79094	63980.9	11389.8	63974.5	11375.2
5.68	39.56	35.5	5.16	32.66	24.94	153.36	4045.44	147.68	4031.68	0.0366299	274.77	15487.7	267.67	15472.2	0.0173	26.27	1563.48	19.88	1548.86	0.0128352	2325.25	933.96	2319.57	920.2	2.52072	19913.4	12115.7	19906.3	12100.2	1.64512	4036.35	2869.82	4029.96	2855.2	1.41145	3873.76	307.88	3868.08	294.12	13.1514	49445.8	16230.8	49438.7	16215.3	3.04889	12692.7	2128.5	12686.3	2113.88
4.26	-6.02	28.4	4.3	26.98	12.04	222.23	5492.82	216.55	5479.06	0.0395232	-23.43	727.56	-30.53	712.08	-0.0428744	921.58	21318.5	915.19	21303.9	0.0429588	17329.7	7977.36	17324	7963.6	2.1754	1951.79	1922.1	1944.69	1906.62	1.01997	11729.2	6292.62	11722.8	6278	1.86728	17326.8	2611.82	17321.1	2598.06	6.66694	22294.7	2967.86	22287.6	2952.38	7.54903	43361.1	6685.64	43354.7	6671.02
-19.17	35.26	14.2	10.32	28.4	10.32	399.73	10250.3	394.05	10236.5	0.0384945	97.98	3499.34	90.88	3483.86	0.026086	63.19	3626.62	56.8	3612	0.0157254	6369.41	5280.4	6363.73	5266.64	1.20831	3797.79	2291.04	3790.69	2275.56	1.66583	-87.33	154.8	-93.72	140.18	-0.668569	45901.5	5861.76	45895.8	5848	7.84812	42989.8	6486.12	42982.7	6470.64	6.64273	60798.7	9453.12	60792.3	9438.5
-12.78	4.3	6.39	25.8	9.94	39.56	569.42	9495.26	563.74	9481.5	0.0594568	180.34	22621.4	173.24	22605.9	0.00766348	83.07	3443.44	76.68	3428.82	0.0223634	2210.23	2212.78	2204.55	2199.02	1.00251	22110.1	15987.4	22103	15971.9	1.38387	2548.19	2512.92	2541.8	2498.3	1.01741	98146.1	21434.6	98140.4	21420.8	4.58154	82035.5	15693.3	82028.4	15677.8	5.23213	63827.6	9858.18	63821.2	9843.56
-17.75	9.46	9.94	17.2	30.53	38.7	822.89	13262.9	817.21	13249.1	0.0616802	28.4	129.86	21.3	114.38	0.186221	113.6	5206.44	107.21	5191.82	0.0206498	4355.14	1824.06	4349.46	1810.3	2.40262	11053.3	4367.08	11046.2	4351.6	2.53842	11083.8	7799.34	11077.4	7784.72	1.42297	35408.4	5849.72	35402.7	5835.96	6.06631	17329	3022.04	17321.9	3006.56	5.76137	31362.8	4379.12	31356.4	4364.5
-40.47	7.74	17.75	6.88	0	-13.76	1057.9	19019.8	1052.22	19006	0.0553624	116.44	5115.28	109.34	5099.8	0.0214401	74.55	3892.36	68.16	3877.74	0.0175772	3014.66	1992.62	3008.98	1978.86	1.52056	47617.6	26755.5	47610.5	26740	1.7805	38775.2	18529.6	38768.8	18515	2.09392	29074.5	4072.1	29068.8	4058.34	7.16274	41856.6	5781.78	41849.5	5766.3	7.2576	45782.9	6101.7	45776.5	6087.08
-5.68	25.8	14.91	6.02	32.66	6.88	856.97	8460.68	851.29	8446.92	0.100781	79.52	2298.78	72.42	2283.3	0.0317173	651.78	25655.5	645.39	25640.9	0.0251704	6475.91	4815.14	6470.23	4801.38	1.34758	29727	14773.9	29719.9	14758.4	2.01376	30192	11232.5	30185.6	11217.9	2.69085	62763.3	11338.2	62757.6	11324.4	5.54179	50857.3	7927.48	50850.2	7912	6.42697	4990.59	476.44	4984.2	461.82
-12.78	6.02	6.39	5.16	11.36	30.96	147.68	3552.66	142	3538.9	0.0401255	536.76	17451.1	529.66	17435.6	0.030378	234.3	6433.66	227.91	6419.04	0.0355053	2872.66	1372.56	2866.98	1358.8	2.10994	8366.64	5160	8359.54	5144.52	1.62494	59684.7	26902.5	59678.3	26887.9	2.21952	10296.4	1503.28	10290.7	1489.52	6.90875	62158.4	10431.8	62151.3	10416.3	5.96672	44365.1	6787.98	44358.7	6773.36
-17.75	27.52	24.85	31.82	12.07	55.9	383.4	11875.7	377.72	11861.9	0.031843	245.66	7752.9	238.56	7737.42	0.030832	347.19	9505.58	340.8	9490.96	0.0359079	21358.2	10283.9	21352.5	10270.1	2.07909	68747.2	19824.7	68740.1	19809.2	3.47011	52206.3	19536.6	52199.9	19522	2.6739	2171.89	178.88	2166.21	165.12	13.119	136283	29159.2	136276	29143.7	4.676	9978.34	753.36	9971.95	738.74
10.65	-8.6	12.78	16.34	-2.13	49.02	702.19	26101.9	696.51	26088.1	0.0266983	403.28	9314.66	396.18	9299.18	0.0426038	548.83	16684	542.44	16669.4	0.0325411	33025.6	18477.1	33019.9	18463.3	1.7884	6113.81	3704.88	6106.71	3689.4	1.6552	11485.7	6990.94	11479.3	6976.32	1.64547	44637.7	6838.72	44632	6824.96	6.53953	7911.53	1576.38	7904.43	1560.9	5.06402	41238.9	7043.4	41232.5	7028.78
-4.26	-38.7	9.23	-15.48	19.88	28.38	179.63	6382.06	173.95	6368.3	0.027315	11.36	191.78	4.26	176.3	0.0241634	315.95	9329.28	309.56	9314.66	0.0332336	3975.29	2681.48	3969.61	2667.72	1.48802	24031.4	31704.8	24024.3	31689.3	0.75812	9154.03	4835.78	9147.64	4821.16	1.89739	53051.9	11143.9	53046.2	11130.1	4.766	78587.1	13096.1	78580	13080.6	6.00736	34784.3	6468.92	34777.9	6454.3
5.68	-21.5	14.2	31.82	2.13	16.34	311.69	6569.54	306.01	6555.78	0.0466779	110.76	7724.52	103.66	7709.04	0.0134466	56.8	1111.12	50.41	1096.5	0.0459736	48285.7	25288.3	48280	25274.5	1.91022	61613.1	25050.9	61606	25035.4	2.46075	26167.8	12587	26161.4	12572.4	2.08086	29657.4	4316.34	29651.7	4302.58	6.89161	39869.3	6889.46	39862.2	6873.98	5.799	14176.6	2831.98	14170.2	2817.36
-14.91	-3.44	8.52	23.22	4.97	36.12	213	9298.32	207.32	9284.56	0.0223295	300.33	7671.2	293.23	7655.72	0.0383021	833.54	17538.8	827.15	17524.2	0.0472005	15847.2	6575.56	15841.5	6561.8	2.4142	8529.94	16689.2	8522.84	16673.7	0.511154	5796.44	3618.02	5790.05	3603.4	1.60683	43811.3	6560.08	43805.6	6546.32	6.69164	120474	25109.4	120467	25093.9	4.80064	45391.7	6898.92	45385.3	6884.3
1.42	7.74	2.13	28.38	-11.36	21.5	619.12	28505.6	613.44	28491.8	0.0215304	75.97	1138.64	68.87	1123.16	0.0613181	1798.43	28629.4	1792.04	28614.8	0.0626264	10150.9	6628.88	10145.2	6615.12	1.53364	34126.9	15867	34119.8	15851.5	2.15246	32236.8	17705.7	32230.4	17691.1	1.82185	8970.14	1050.06	8964.46	1036.3	8.65045	115518	22138.1	115511	22122.6	5.22139	62808.7	9124.6	62802.3	9109.98
2.13	-10.32	4.97	12.04	-7.81	12.9	103.66	3973.2	97.98	3959.44	0.0247459	166.85	7188.74	159.75	7173.26	0.0222702	170.4	5860.9	164.01	5846.28	0.0280537	26049.9	13007.5	26044.2	12993.7	2.00437	41725.3	18471.9	41718.2	18456.4	2.26036	26363.7	13806.4	26357.3	13791.8	1.91109	83130.3	17892.3	83124.6	17878.5	4.64941	193307	34127.4	193300	34111.9	5.66664	63606.8	9990.62	63600.4	9976
-7.81	16.34	13.49	8.6	21.3	10.32	59.64	2389.08	53.96	2375.32	0.0227169	122.12	4725.7	115.02	4710.22	0.0244192	417.48	10369.9	411.09	10355.3	0.0396986	24428.3	11651.3	24422.6	11637.5	2.09861	7698.53	5983.02	7691.43	5967.54	1.28888	57754.2	28882.2	57747.8	28867.6	2.00044	35629.2	6132.66	35623.5	6118.9	5.82188	55272.1	12528.5	55265	12513	4.4166	69509.7	11179.1	69503.3	11164.5
5.68	26.66	24.85	-19.78	10.65	34.4	625.51	36037.4	619.83	36023.6	0.0172062	92.3	3591.36	85.2	3575.88	0.0238263	31.95	1663.24	25.56	1648.62	0.0155039	50006	23945.8	50000.3	23932	2.08926	32425	16441.5	32417.9	16426	1.97357	33666.8	14964.9	33660.4	14950.3	2.25149	139504	32295.6	139498	32281.8	4.32126	26251.5	3391.84	26244.4	3376.36	7.77299	52367.5	9295.74	52361.1	9281.12
9.23	24.08	21.3	-8.6	2.84	30.1	311.69	17261.9	306.01	17248.1	0.0177416	61.77	1914.36	54.67	1898.88	0.0287907	1343.32	35109.5	1336.93	35094.9	0.0380947	21306.4	9942.46	21300.7	9928.7	2.14537	17567.5	8528.62	17560.4	8513.14	2.06274	52982.3	17349.6	52975.9	17335	3.05601	31947.9	4409.22	31942.2	4395.46	7.26709	21442	2606.66	21434.9	2591.18	8.27225	21521.5	3347.98	21515.1	3333.36
16.33	1.72	27.69	7.74	8.52	69.66	343.64	8566.46	337.96	8552.7	0.039515	428.84	11211.8	421.74	11196.3	0.0376677	117.15	8149.36	110.76	8134.74	0.0136157	76971.8	33587.3	76966.1	33573.5	2.29246	3850.33	2640.2	3843.23	2624.72	1.46424	3420.07	2214.5	3413.68	2199.88	1.55176	88064.1	19481.6	88058.4	19467.8	4.52328	8796.9	1017.38	8789.8	1001.9	8.77313	48139.4	6482.68	48133	6468.06
26.98	24.94	17.75	-6.02	2.13	36.12	1302.85	23414.4	1297.17	23400.6	0.0554331	169.69	5897.88	162.59	5882.4	0.0276401	136.32	6399.26	129.93	6384.64	0.0203504	19169.3	8707.5	19163.6	8693.74	2.2043	34165.2	18091.8	34158.1	18076.3	1.88966	24186.1	14088.5	24179.7	14073.9	1.71806	53971.4	8847.68	53965.7	8833.92	6.10892	50989.4	5724.16	50982.3	5708.68	8.93066	42830	7179.28	42823.6	7164.66
29.11	-5.16	19.88	-14.62	-11.36	24.08	117.86	7289.36	112.18	7275.6	0.0154187	53.96	4482.32	46.86	4466.84	0.0104906	152.65	2073.46	146.26	2058.84	0.07104	41750.8	16269.5	41745.1	16255.7	2.56802	14403.8	6450.86	14396.7	6435.38	2.23712	14341.3	9722.3	14334.9	9707.68	1.47666	4008.66	472.14	4002.98	458.38	8.73289	140209	24169.4	140202	24153.9	5.80452	11691.6	2148.28	11685.2	2133.66
-0.71	3.44	22.72	1.72	-4.97	2.58	753.31	22596.5	747.63	22582.7	0.0331063	80.23	4358.48	73.13	4343	0.0168386	319.5	5842.84	313.11	5828.22	0.0537231	45120.5	18769.5	45114.8	18755.7	2.40539	16032.5	9433.34	16025.4	9417.86	1.7016	44280.6	18100.4	44274.2	18085.8	2.44801	142214	30082.8	142208	30069	4.72939	25524.5	4741.18	25517.4	4725.7	5.39971	408.96	119.54	402.57	104.92
22.01	19.78	38.34	53.32	-0.71	19.78	454.4	21850	448.72	21836.2	0.0205493	162.59	4941.56	155.49	4926.08	0.0315647	687.99	14872.8	681.6	14858.2	0.0458737	47248.4	24685.4	47242.7	24671.6	1.91486	48025.8	19414.5	48018.7	19399	2.47532	34414.4	12938.7	34408	12924.1	2.66232	56520.3	7676.36	56514.6	7662.6	7.37538	90199.1	20066.4	90192	20050.9	4.49815	5768.04	519.44	5761.65	504.82
17.04	-15.48	4.26	29.24	9.94	-23.22	342.93	13293.9	337.25	13280.1	0.0253951	195.96	8269.76	188.86	8254.28	0.0228803	437.36	19998.4	430.97	19983.8	0.021566	5481.91	2799.3	5476.23	2785.54	1.96595	98174.5	35164.5	98167.4	35149	2.79289	18614.8	8701.48	18608.4	8686.86	2.14213	84645.5	16716.7	84639.8	16702.9	5.06736	96396	16007.2	96388.9	15991.7	6.02743	98071.6	18670.6	98065.2	18656
14.2	-6.88	0	39.56	15.62	-4.3	41.18	1687.32	35.5	1673.56	0.0212123	546.7	10746.6	539.6	10731.1	0.0502837	392.63	11750.2	386.24	11735.6	0.0329119	3524.44	2303.94	3518.76	2290.18	1.53646	15633.5	6408.72	15626.4	6393.24	2.44421	25038.9	13396.2	25032.5	13381.6	1.87067	85515.2	15594.4	85509.5	15580.6	5.48819	82068.2	14026.6	82061.1	14011.1	5.85686	29080.2	5031.86	29073.8	5017.24
7.1	-9.46	25.56	44.72	15.62	-19.78	1429.94	44602.2	1424.26	44588.4	0.0319424	1565.55	32050.5	1558.45	32035	0.0486483	37.63	540.94	31.24	526.32	0.0593555	3302.92	1392.34	3297.24	1378.58	2.39177	4361.53	2422.62	4354.43	2407.14	1.80896	207.32	399.9	200.93	385.28	0.521517	90254.5	18054	90248.8	18040.2	5.00264	61336.9	10200.5	61329.8	10185	6.02157	38334.3	5541.84	38327.9	5527.22
11.36	-19.78	26.27	11.18	9.23	22.36	1178.6	39988.3	1172.92	39974.5	0.0293417	168.27	3852.8	161.17	3837.32	0.0420007	801.59	21096.7	795.2	21082.1	0.0377192	7199.4	4506.4	7193.72	4492.64	1.60122	60444.4	22275.7	60437.3	22260.2	2.71504	9434.48	5798.98	9428.09	5784.36	1.62993	50075.6	7824.28	50069.9	7810.52	6.41057	79855.8	13869.2	79848.7	13853.7	5.7637	40541	6328.74	40534.6	6314.12
30.53	-13.76	20.59	9.46	8.52	30.96	379.14	12244.7	373.46	12230.9	0.030534	406.83	15247.8	399.73	15232.3	0.0262422	92.3	1679.58	85.91	1664.96	0.0515988	16886.6	10701	16880.9	10687.2	1.57954	22312.5	10611.5	22305.4	10596	2.10507	790.23	484.18	783.84	469.56	1.66931	26103.9	3433.12	26098.2	3419.36	7.63249	11481.4	1837.82	11474.3	1822.34	6.29646	43821.9	6152.44	43815.5	6137.82
5.68	23.22	22.01	8.6	-10.65	21.5	56.09	6536	50.41	6522.24	0.00772894	217.26	8123.56	210.16	8108.08	0.0259198	184.6	6818.08	178.21	6803.46	0.026194	12442	6164.48	12436.3	6150.72	2.02193	94388.8	41411.6	94381.7	41396.1	2.27996	8069.86	3601.68	8063.47	3587.06	2.24793	26762.7	3626.62	26757	3612.86	7.40605	44808.1	7734.84	44801	7719.36	5.80372	47095.7	9432.48	47089.3	9417.86
-29.11	6.02	7.1	16.34	14.2	52.46	1523.66	17739.2	1517.98	17725.4	0.0856385	26.98	979.54	19.88	964.06	0.0206211	615.57	28858.2	609.18	28843.6	0.0211201	8031.52	4329.24	8025.84	4315.48	1.85978	10761.5	5050.78	10754.4	5035.3	2.1358	6037.13	2835.42	6030.74	2820.8	2.13795	50602.4	8483.04	50596.7	8469.28	5.97415	27144.7	2916.26	27137.6	2900.78	9.35528	114583	21844.9	114577	21830.3
-21.3	19.78	9.94	6.02	-6.39	14.62	69.58	1344.18	63.9	1330.42	0.0480299	936.49	35397.6	929.39	35382.1	0.0262672	617.7	15226.3	611.31	15211.7	0.0401869	31606.4	14190.9	31600.7	14177.1	2.22899	40864	17170.8	40856.9	17155.3	2.38159	882.53	606.3	876.14	591.68	1.48077	35385	4511.56	35379.3	4497.8	7.86592	7721.25	852.26	7714.15	836.78	9.21885	72060	15141.2	72053.6	15126.6
14.2	56.76	22.72	12.9	4.97	22.36	178.92	5522.92	173.24	5509.16	0.0314458	6.39	278.64	-0.71	263.16	-0.00269798	200.93	5010.36	194.54	4995.74	0.0389412	68114.6	29624.4	68108.9	29610.6	2.30015	1691.22	1047.48	1684.12	1032	1.6319	28954.5	14333.6	28948.1	14319	2.02166	18827.8	1677	18822.1	1663.24	11.3165	26900.5	3433.98	26893.4	3418.5	7.86702	16412.4	2675.46	16406	2660.84
-2.84	0.86	7.81	18.06	14.2	40.42	283.29	8628.38	277.61	8614.62	0.0322254	266.25	7719.36	259.15	7703.88	0.0336389	207.32	4603.58	200.93	4588.96	0.0437855	20759	11330.5	20753.3	11316.7	1.83386	10545.6	7179.28	10538.5	7163.8	1.47108	5234.83	3538.9	5228.44	3524.28	1.48355	101411	16834.5	101405	16820.7	6.02859	57882.8	9405.82	57875.7	9390.34	6.16332	47070.2	6065.58	47063.8	6050.96
17.04	6.88	34.08	46.44	42.6	39.56	35.5	216.72	29.82	202.96	0.146926	303.17	10110.2	296.07	10094.7	0.0293292	190.28	7291.08	183.89	7276.46	0.0252719	11223	6410.44	11217.3	6396.68	1.75362	4933.08	2793.28	4925.98	2777.8	1.77334	32242.5	10904.8	32236.1	10890.2	2.96011	60480.6	11622.9	60474.9	11609.1	5.20925	6801.8	654.46	6794.7	638.98	10.6337	70107.5	14577.9	70101.1	14563.3
12.07	41.28	6.39	30.1	2.13	33.54	476.41	16511.1	470.73	16497.3	0.0285337	418.19	10350.1	411.09	10334.6	0.039778	85.2	1298.6	78.81	1283.98	0.0613795	10942.5	7805.36	10936.8	7791.6	1.40367	394.76	1478.34	387.66	1462.86	0.265001	13775.4	7647.12	13769	7632.5	1.804	5240.51	552.98	5234.83	539.22	9.70815	16090.7	2370.16	16083.6	2354.68	6.83048	30728.8	4703.34	30722.4	4688.72
1.42	27.52	11.36	35.26	2.13	67.94	428.84	7026.2	423.16	7012.44	0.0603442	590.72	11879.2	583.62	11863.7	0.0491937	75.26	3252.52	68.87	3237.9	0.02127	21389.5	13724.7	21383.8	13710.9	1.55962	14089.2	7892.22	14082.1	7876.74	1.78781	41300	25354.5	41293.6	25339.9	1.62959	40064.6	5644.18	40058.9	5630.42	7.11473	55866.3	11112.9	55859.2	11097.4	5.03353	8265.11	1058.66	8258.72	1044.04
-4.26	-9.46	31.24	73.1	-9.94	7.74	117.15	9810.88	111.47	9797.12	0.0113778	399.73	10999.4	392.63	10983.9	0.0357459	146.97	10058.6	140.58	10044	0.0139964	5054.49	3018.6	5048.81	3004.84	1.68023	5041.71	2689.22	5034.61	2673.74	1.88298	21089.1	9669.84	21082.7	9655.22	2.18356	56700.6	8811.56	56694.9	8797.8	6.44422	24616.4	3931.06	24609.3	3915.58	6.28497	37535.6	6580.72	37529.2	6566.1
53.96	21.5	19.17	34.4	18.46	19.78	331.57	17115.7	325.89	17101.9	0.0190557	509.78	18040.2	502.68	18024.7	0.0278884	146.97	4588.1	140.58	4573.48	0.0307381	9117.11	5595.16	9111.43	5581.4	1.63246	3190.03	1925.54	3182.93	1910.06	1.6664	83808.4	31637.7	83802	31623.1	2.65003	47629.6	7876.74	47623.9	7862.98	6.05673	58898	11204.9	58890.9	11189.4	5.26309	83258.9	15145.5	83252.5	15130.9
6.39	23.22	14.91	20.64	-13.49	-17.2	193.12	8629.24	187.44	8615.48	0.0217562	359.26	15280.5	352.16	15265	0.0230697	697.22	16647	690.83	16632.4	0.0415352	16228.5	8148.5	16222.8	8134.74	1.99426	2394.12	1588.42	2387.02	1572.94	1.51755	5807.8	5286.42	5801.41	5271.8	1.10046	40007.1	6568.68	40001.4	6554.92	6.1025	15880.6	1599.6	15873.5	1584.12	10.0204	91606.3	18262.1	91599.9	18247.5
19.17	12.9	13.49	13.76	-15.62	48.16	695.8	34312.3	690.12	34298.5	0.020121	43.31	1670.12	36.21	1654.64	0.0218839	56.8	275.2	50.41	260.58	0.193453	38829.2	20547.1	38823.5	20533.3	1.89076	36873.1	18502	36866	18486.5	1.99421	11749.8	7909.42	11743.4	7894.8	1.48749	20110	2604.08	20104.3	2590.32	7.76133	44808.8	6861.94	44801.7	6846.46	6.54378	36905.1	5721.58	36898.7	5706.96
17.04	-13.76	-8.52	6.88	-23.43	6.02	111.47	3034.08	105.79	3020.32	0.0350261	570.84	27786.6	563.74	27771.1	0.0202995	350.74	10287.3	344.35	10272.7	0.033521	3689.16	2460.46	3683.48	2446.7	1.50549	2043.38	1056.08	2036.28	1040.6	1.95683	10057.1	4126.28	10050.7	4111.66	2.44444	60227.9	11456.1	60222.2	11442.3	5.2631	28016.6	2966.14	28009.5	2950.66	9.49262	29043.3	4556.28	29036.9	4541.66
25.56	15.48	-7.1	12.04	-14.2	10.32	69.58	1545.42	63.9	1531.66	0.0417194	34.08	1104.24	26.98	1088.76	0.0247805	117.15	4206.26	110.76	4191.64	0.026424	10170.8	6296.06	10165.1	6282.3	1.61806	64888.3	29354.4	64881.2	29338.9	2.21144	4884.8	2906.8	4878.41	2892.18	1.68676	13105.9	1681.3	13100.2	1667.54	7.85602	33935.2	5067.98	33928.1	5052.5	6.71511	143778	35176.6	143772	35162
29.11	39.56	-7.81	27.52	9.94	45.58	51.83	1765.58	46.15	1751.82	0.026344	108.63	3720.36	101.53	3704.88	0.0274044	544.57	10756.9	538.18	10742.3	0.0500992	48.28	326.8	42.6	313.04	0.136085	35161.3	16890.4	35154.2	16874.9	2.08322	66678.9	25417.3	66672.5	25402.7	2.62463	14070.1	1419.86	14064.4	1406.1	10.0024	14334.9	1574.66	14327.8	1559.18	9.18932	18019.8	3083.1	18013.4	3068.48
29.82	17.2	2.13	20.64	-4.26	47.3	286.13	12200.8	280.45	12187	0.0230122	775.32	22771.1	768.22	22755.6	0.0337596	149.81	6512.78	143.42	6498.16	0.0220709	36733.3	28296.6	36727.6	28282.8	1.29858	11310.3	7377.94	11303.2	7362.46	1.53525	21339.8	11702	21333.4	11687.4	1.82534	4676.77	987.28	4671.09	973.52	4.79814	52897.1	7484.58	52890	7469.1	7.08117	26791.8	3947.4	26785.4	3932.78
14.2	0	-4.97	24.94	-7.1	61.92	515.46	16915.3	509.78	16901.5	0.0301617	494.87	11921.3	487.77	11905.8	0.040969	1553.48	77065.5	1547.09	77050.9	0.0200788	251.34	281.22	245.66	267.46	0.918492	1630.16	1326.98	1623.06	1311.5	1.23756	394.05	311.32	387.66	296.7	1.30657	62218.7	11185.2	62213	11171.4	5.56893	27822.8	4038.56	27815.7	4023.08	6.91403	70192	13120.2	70185.6	13105.6
22.72	8.6	-4.26	-29.24	14.2	9.46	867.62	20585.8	861.94	20572	0.0418986	245.66	8260.3	238.56	8244.82	0.0289345	719.23	17413.3	712.84	17398.7	0.0409709	22604.3	9867.64	22598.6	9853.88	2.29337	6754.23	4220.02	6747.13	4204.54	1.60472	7903.72	5618.38	7897.33	5603.76	1.40929	50816.8	7379.66	50811.1	7365.9	6.89816	7077.28	448.92	7070.18	433.44	16.3118	16550.8	3272.3	16544.4	3257.68
-4.26	-3.44	3.55	18.06	21.3	17.2	362.1	4606.16	356.42	4592.4	0.0776108	377.72	13139.1	370.62	13123.6	0.0282407	328.73	10900.5	322.34	10885.9	0.0296108	9925.8	5118.72	9920.12	5104.96	1.94323	21760.8	10847.2	21753.7	10831.7	2.00833	472.86	290.68	466.47	276.06	1.68974	63851.7	11543.8	63846	11530	5.53736	39399.3	5612.36	39392.2	5596.88	7.03824	14475.5	2445.84	14469.1	2431.22
2.84	6.88	-24.14	-3.44	2.84	6.02	48.99	473.86	43.31	460.1	0.0941317	192.41	3765.94	185.31	3750.46	0.0494099	236.43	10183.3	230.04	10168.7	0.0226224	2770.42	1883.4	2764.74	1869.64	1.47876	16732.6	9366.26	16725.5	9350.78	1.78867	6151.44	3179.42	6145.05	3164.8	1.94169	67612.6	10177.2	67606.9	10163.4	6.65197	43676.4	6524.82	43669.3	6509.34	6.70871	137552	21678	137546	21663.4
-3.55	-3.44	-2.13	22.36	5.68	-0.86	146.97	13440.9	141.29	13427.1	0.0105227	42.6	663.06	35.5	647.58	0.0548195	1067.13	34111	1060.74	34096.4	0.03111	73749.8	32520.9	73744.1	32507.1	2.26855	69650.3	24918.5	69643.2	24903	2.79658	16438.6	5870.36	16432.2	5855.74	2.80617	120358	21451.8	120352	21438	5.61396	52668.5	10090.4	52661.4	10074.9	5.22698	71997.5	11209.2	71991.1	11194.6
-0.71	-18.06	-9.23	2.58	-2.13	13.76	859.1	44977.1	853.42	44963.3	0.0189804	14.91	1003.62	7.81	988.14	0.00790374	294.65	17121.7	288.26	17107.1	0.0168503	4326.03	1802.56	4320.35	1788.8	2.41522	35629.9	14585.6	35622.8	14570.1	2.44492	6497.21	4597.56	6490.82	4582.94	1.4163	10838.9	1511.88	10833.2	1498.12	7.23121	64674.6	9185.66	64667.5	9170.18	7.05193	3946.18	316.48	3939.79	301.86
13.49	15.48	-4.26	-5.16	-6.39	2.58	1486.74	34927.2	1481.06	34913.4	0.0424209	291.1	7955	284	7939.52	0.0357704	58.93	1272.8	52.54	1258.18	0.0417587	16357	8821.88	16351.3	8808.12	1.85639	1731.69	878.06	1724.59	862.58	1.99934	28874.3	12509.6	28867.9	12495	2.31036	89661.6	18515.8	89655.9	18502	4.84573	46059.1	6652.1	46052	6636.62	6.93907	77267.2	14404.1	77260.8	14389.5
21.3	1.72	-0.71	5.16	1.42	6.88	1527.21	33380.9	1521.53	33367.1	0.0455997	28.4	1184.22	21.3	1168.74	0.0182248	346.48	13365.3	340.09	13350.7	0.0254736	33570.9	14747.3	33565.2	14733.5	2.27815	18918.7	10273.6	18911.6	10258.1	1.84357	25967.5	12729.7	25961.1	12715.1	2.04176	53431	11014.9	53425.3	11001.1	4.85634	32285.1	4773	32278	4757.52	6.78463	42628.4	7732.26	42622	7717.64
-0.71	-9.46	-11.36	8.6	-12.07	23.22	967.02	18839.2	961.34	18825.4	0.051066	736.98	16449.2	729.88	16433.7	0.0444136	168.27	4748.92	161.88	4734.3	0.034193	34752.4	12890.5	34746.7	12876.7	2.69841	30070.6	13047.9	30063.5	13032.4	2.30682	28414.9	14775.7	28408.5	14761.1	1.92455	24506.4	4460.82	24500.7	4447.06	5.50942	205477	46534.6	205470	46519.1	4.41689	39048.6	6097.4	39042.2	6082.78
-3.55	32.68	17.04	68.8	-17.04	16.34	507.65	7321.18	501.97	7307.42	0.0686932	292.52	7469.96	285.42	7454.48	0.0382884	768.93	34675.2	762.54	34660.6	0.0220002	54994.5	22532	54988.8	22518.2	2.44197	34351.2	20765.6	34344.1	20750.1	1.65513	55355.1	24532.4	55348.7	24517.8	2.25749	133485	27047	133479	27033.2	4.9376	74275.2	12623.9	74268.1	12608.4	5.89036	54135.4	7861.26	54129	7846.64
2.84	30.96	14.91	-18.06	-29.11	18.92	523.27	19885.8	517.59	19872	0.0260461	230.04	12681.6	222.94	12666.1	0.0176013	642.55	27241.4	636.16	27226.8	0.0233652	17968.7	7453.62	17963	7439.86	2.41443	42698.7	29535	42691.6	29519.5	1.44622	22330.2	15517.8	22323.8	15503.2	1.43995	8657.03	852.26	8651.35	838.5	10.3177	53551	8569.9	53543.9	8554.42	6.25921	41504.5	6367.44	41498.1	6352.82
-2.13	4.3	36.92	24.94	-22.72	12.9	19.17	563.3	13.49	549.54	0.0245478	67.45	2812.2	60.35	2796.72	0.0215788	211.58	5847.14	205.19	5832.52	0.0351803	7797.93	4690.44	7792.25	4676.68	1.66619	29182.4	18562.2	29175.3	18546.7	1.57307	1423.55	717.24	1417.16	702.62	2.01697	43682	6118.9	43676.3	6105.14	7.15402	30337.6	4578.64	30330.5	4563.16	6.64682	9563.7	1397.5	9557.31	1382.88
13.49	9.46	13.49	4.3	-26.98	8.6	122.12	4545.1	116.44	4531.34	0.0256966	295.36	12458	288.26	12442.5	0.0231673	71.71	1688.18	65.32	1673.56	0.0390306	5681.42	2990.22	5675.74	2976.46	1.90688	42739.9	23994.9	42732.8	23979.4	1.78206	29495.5	13860.6	29489.1	13846	2.1298	14390.3	2713.3	14384.6	2699.54	5.32854	36380.4	5344.9	36373.3	5329.42	6.825	46240.2	6190.28	46233.8	6175.66
-4.26	19.78	23.43	-3.44	-18.46	34.4	629.06	13421.2	623.38	13407.4	0.0464951	321.63	7868.14	314.53	7852.66	0.0400539	469.31	16041.6	462.92	16027	0.0288838	38270.4	16086.3	38264.7	16072.5	2.38075	34660.8	14956.3	34653.7	14940.8	2.3194	6667.61	3479.56	6661.22	3464.94	1.92246	8348.18	1198.84	8342.5	1185.08	7.03961	122204	21511.2	122197	21495.7	5.68471	90086.2	22000.5	90079.8	21985.9
-3.55	-2.58	20.59	22.36	-19.17	32.68	316.66	16324.5	310.98	16310.7	0.019066	531.08	15552.2	523.98	15536.7	0.0337253	94.43	3601.68	88.04	3587.06	0.0245438	991.16	508.26	985.48	494.5	1.99288	16619.7	9785.08	16612.6	9769.6	1.70044	37192.6	14831.6	37186.2	14817	2.5097	33455.9	4354.18	33450.2	4340.42	7.70668	30863	4969.08	30855.9	4953.6	6.22898	6293.44	1016.52	6287.05	1001.9
-27.69	13.76	4.26	-11.18	-7.81	61.06	347.19	14558.9	341.51	14545.1	0.0234793	276.9	11032.1	269.8	11016.6	0.0244903	120.7	3696.28	114.31	3681.66	0.0310485	6761.33	3377.22	6755.65	3363.46	2.00854	920.16	966.64	913.06	951.16	0.959944	21160.8	10384.5	21154.4	10369.9	2.03999	9129.18	933.96	9123.5	920.2	9.91469	25785.1	4272.48	25778	4257	6.05544	20702.2	3409.04	20695.8	3394.42
-9.94	8.6	-17.75	3.44	3.55	54.18	381.27	14772.2	375.59	14758.4	0.0254492	343.64	8759.1	336.54	8743.62	0.0384898	104.37	5138.5	97.98	5123.88	0.0191222	17517.1	8599.14	17511.4	8585.38	2.03968	50886.4	23046.3	50879.3	23030.8	2.20918	5119.1	3661.88	5112.71	3647.26	1.40179	116515	19697.4	116509	19683.6	5.91909	66951.6	12410.7	66944.5	12395.2	5.40083	2844.26	213.28	2837.87	198.66
-20.59	-19.78	7.81	28.38	14.91	28.38	353.58	9262.2	347.9	9248.44	0.0376172	1220.49	43688.9	1213.39	43673.4	0.0277833	336.54	17034	330.15	17019.4	0.0193985	16890.2	11763.1	16884.5	11749.3	1.43706	3700.52	2279	3693.42	2263.52	1.63172	12374.6	6852.48	12368.2	6837.86	1.80878	21038	2922.28	21032.3	2908.52	7.23128	10557	1661.52	10549.9	1646.04	6.40926	37087.6	5932.28	37081.2	5917.66
-4.26	20.64	1.42	28.38	-9.23	27.52	210.16	4192.5	204.48	4178.74	0.0489334	46.15	1245.28	39.05	1229.8	0.0317531	352.16	8034.12	345.77	8019.5	0.0431162	17081.9	8391.02	17076.2	8377.26	2.0384	23070.7	12227.5	23063.6	12212	1.8886	15846.5	6763.9	15840.1	6749.28	2.34693	49945.7	8255.14	49940	8241.38	6.05967	47921.4	6337.34	47914.3	6321.86	7.57915	13650.5	2733.08	13644.1	2718.46
-6.39	0.86	-0.71	3.44	-14.2	6.02	98.69	726.7	93.01	712.94	0.13046	300.33	7323.76	293.23	7308.28	0.040123	321.63	8199.24	315.24	8184.62	0.0385161	52667.1	24964.9	52661.4	24951.1	2.11058	25765.9	11240.2	25758.8	11224.7	2.29483	7582.8	4464.26	7576.41	4449.64	1.7027	4949.41	6681.34	4943.73	6667.58	0.741458	5201.46	731	5194.36	715.52	7.25956	60797.3	10982.2	60790.9	10967.6
-8.52	33.54	6.39	31.82	5.68	32.68	710.71	14601.1	705.03	14587.3	0.0483316	168.27	14438.5	161.17	14423	0.0111745	68.16	2761.46	61.77	2746.84	0.0224877	34966.8	20486.1	34961.1	20472.3	1.70772	46087.5	23244.9	46080.4	23229.4	1.98371	73854.2	32003.2	73847.8	31988.6	2.30857	21922	4869.32	21916.3	4855.56	4.51365	16192.3	2663.42	16185.2	2647.94	6.11237	71254.2	11628.9	71247.8	11614.3
-2.84	8.6	2.13	13.76	-2.13	34.4	419.61	13055.7	413.93	13041.9	0.0317384	94.43	4938.12	87.33	4922.64	0.0177405	84.49	2550.76	78.1	2536.14	0.0307948	19977.3	12723.7	19971.6	12709.9	1.57134	13296.9	6749.28	13289.8	6733.8	1.9736	5569.24	3759.06	5562.85	3744.44	1.48563	89283.2	17532	89277.5	17518.2	5.09626	33721.4	5299.32	33714.3	5283.84	6.38064	53824.4	9394.64	53818	9380.02
14.91	44.72	31.24	9.46	9.94	41.28	194.54	5536.68	188.86	5522.92	0.0341957	44.02	1087.9	36.92	1072.42	0.0344268	97.27	4791.92	90.88	4777.3	0.0190233	28115.3	12216.3	28109.6	12202.5	2.30359	2705.81	1271.94	2698.71	1256.46	2.14787	21520.8	10212.5	21514.4	10197.9	2.10969	18184.5	1945.32	18178.8	1931.56	9.41147	100549	18803.9	100542	18788.4	5.35127	37131.6	6829.26	37125.2	6814.64
-2.13	36.12	30.53	-0.86	-2.84	25.8	634.03	20243.5	628.35	20229.7	0.0310607	57.51	1626.26	50.41	1610.78	0.0312954	1018.85	26617.9	1012.46	26603.3	0.0380577	117809	44932.4	117803	44918.6	2.62259	29459.3	9405.82	29452.2	9390.34	3.13644	74677.1	22262	74670.7	22247.4	3.35638	64308.2	12176.7	64302.5	12162.9	5.28676	99419.2	21485.4	99412.1	21469.9	4.6303	73889.7	12413.2	73883.3	12398.6
7.1	9.46	24.14	17.2	2.84	14.62	454.4	20489.5	448.72	20475.7	0.0219147	1099.08	32877.8	1091.98	32862.3	0.0332289	272.64	7775.26	266.25	7760.64	0.0343077	108580	50848.4	108574	50834.6	2.13583	4311.83	3969.76	4304.73	3954.28	1.08863	14971.8	10242.6	14965.4	10228	1.46318	56517.4	7832.88	56511.7	7819.12	7.22738	84903.9	15580.6	84896.8	15565.1	5.4543	108478	20534.2	108472	20519.6
9.94	-4.3	14.2	30.96	14.2	42.14	311.69	11738.1	306.01	11724.3	0.0261004	128.51	6117.18	121.41	6101.7	0.0198977	220.1	8479.6	213.71	8464.98	0.0252464	29630.4	16831.9	29624.7	16818.1	1.76147	2609.25	1145.52	2602.15	1130.04	2.30271	52161.6	23478	52155.2	23463.4	2.22283	71551	10326.9	71545.3	10313.1	6.9373	98957.7	18170.9	98950.6	18155.4	5.4502	51991.2	7801.06	51984.8	7786.44
-11.36	17.2	-4.97	20.64	1.42	5.16	13.49	566.74	7.81	552.98	0.0141235	128.51	6662.42	121.41	6646.94	0.0182655	180.34	14418.8	173.95	14404.2	0.0120764	16824.2	8476.16	16818.5	8462.4	1.98744	12382.4	8385.86	12375.3	8370.38	1.47846	28084	11786.3	28077.6	11771.7	2.38518	44453.1	7503.5	44447.4	7489.74	5.93444	64065.4	12510.4	64058.3	12494.9	5.12675	68354.5	12244.7	68348.1	12230.1
22.01	6.88	14.2	32.68	-12.78	40.42	296.78	9429.9	291.1	9416.14	0.030915	11.36	435.16	4.26	419.68	0.0101506	189.57	9337.02	183.18	9322.4	0.0196494	4180.48	2987.64	4174.8	2973.88	1.40382	9391.88	4475.44	9384.78	4459.96	2.10423	19145.2	13576	19138.8	13561.4	1.41127	34478.3	4401.48	34472.6	4387.72	7.85661	10615.2	1715.7	10608.1	1700.22	6.23925	3617.45	211.56	3611.06	196.94
-14.91	-2.58	3.55	29.24	8.52	24.08	45.44	1519.62	39.76	1505.86	0.0264035	148.39	7497.48	141.29	7482	0.018884	195.25	4857.28	188.86	4842.66	0.0389992	15378.6	7573.16	15372.9	7559.4	2.03362	60311.7	25193.7	60304.6	25178.2	2.39511	21825.4	13966.4	21819	13951.8	1.56389	107593	19782.6	107587	19768.8	5.44227	11269.1	940.84	11262	925.36	12.1704	15129.4	2026.16	15123	2011.54
-5.68	-3.44	21.3	2.58	-24.85	23.22	549.54	8387.58	543.86	8373.82	0.0649477	479.25	20112	472.15	20096.5	0.0234941	608.47	15182.4	602.08	15167.8	0.0396947	26652.7	11508.5	26647	11494.7	2.31819	5579.18	3891.5	5572.08	3876.02	1.43758	13656.1	6180.82	13649.7	6166.2	2.21363	30200.6	5204.72	30194.9	5190.96	5.81683	16655.9	1991.76	16648.8	1976.28	8.42431	29623.3	5029.28	29616.9	5014.66
-17.75	-14.62	-9.94	43	9.23	2.58	211.58	7620.46	205.9	7606.7	0.0270682	1655.72	43847.1	1648.62	43831.6	0.0376126	497	18662	490.61	18647.4	0.0263099	3148.14	2352.96	3142.46	2339.2	1.34339	3919.91	3404.74	3912.81	3389.26	1.15447	3862.4	1106.82	3856.01	1092.2	3.5305	19073.4	2702.98	19067.7	2689.22	7.09043	65010.4	8979.26	65003.3	8963.78	7.25177	9065.99	1589.28	9059.6	1574.66
-14.2	-4.3	-5.68	9.46	-5.68	27.52	312.4	5055.08	306.72	5041.32	0.0608412	26.98	995.88	19.88	980.4	0.0202774	495.58	13160.6	489.19	13146	0.0372121	4823.03	1505.86	4817.35	1492.1	3.22857	12998.7	7893.08	12991.6	7877.6	1.64918	12417.9	5114.42	12411.5	5099.8	2.43372	24157	2764.9	24151.3	2751.14	8.77866	111641	20406.9	111634	20391.4	5.47455	78829.2	13640.5	78822.8	13625.9
2.13	-18.06	-6.39	-4.3	-12.78	-6.02	724.91	10936.6	719.23	10922.8	0.0658464	34.08	742.18	26.98	726.7	0.0371267	68.16	3347.98	61.77	3333.36	0.0185309	56841.9	19272.6	56836.2	19258.8	2.95118	16556.5	8872.62	16549.4	8857.14	1.86848	12383.1	7691.84	12376.7	7677.22	1.61213	22293.3	3526	22287.6	3512.24	6.3457	19691.8	2610.1	19684.7	2594.62	7.58674	4140.72	467.84	4134.33	453.22
19.88	19.78	0.71	-17.2	-2.13	1.72	123.54	4418.68	117.86	4404.92	0.0267564	327.31	10242.6	320.21	10227.1	0.0313099	235.01	7836.32	228.62	7821.7	0.0292289	57674	28283.7	57668.3	28269.9	2.03992	34968.2	12878.5	34961.1	12863	2.71795	1114.7	656.18	1108.31	641.56	1.72752	26275	4418.68	26269.3	4404.92	5.96363	32449.1	5242.56	32442	5227.08	6.20652	2525.47	251.98	2519.08	237.36
31.24	5.16	3.55	-21.5	17.75	4.3	355	13994.8	349.32	13981	0.0249853	0	280.36	-7.1	264.88	-0.0268046	621.96	23441.9	615.57	23427.3	0.0262758	14231.2	8179.46	14225.5	8165.7	1.74211	31974.8	15236.6	31967.7	15221.1	2.10022	2313.18	2695.24	2306.79	2680.62	0.860543	29384.8	3783.14	29379.1	3769.38	7.79415	88383.6	15013.9	88376.5	14998.4	5.89239	8730.87	1362.24	8724.48	1347.62
-17.04	0	0.71	9.46	-15.62	39.56	737.69	14560.7	732.01	14546.9	0.0503205	51.12	2399.4	44.02	2383.92	0.0184654	313.11	6745.84	306.72	6731.22	0.0455668	16783	4662.06	16777.3	4648.3	3.60935	37277.1	17452.8	37270	17437.3	2.13737	13366.5	7261.84	13360.1	7247.22	1.84348	23213.4	2642.78	23207.7	2629.02	8.82752	75246.5	10909.1	75239.4	10893.6	6.90674	9122.08	1359.66	9115.69	1345.04
5.68	-6.02	-4.97	11.18	-8.52	3.44	518.3	21650.5	512.62	21636.7	0.0236921	127.8	4088.44	120.7	4072.96	0.0296345	161.17	4557.14	154.78	4542.52	0.0340736	12611	5301.04	12605.3	5287.28	2.38408	34898.6	19142.7	34891.5	19127.2	1.82418	22100.2	15286.5	22093.8	15271.9	1.4467	29053.2	4194.22	29047.5	4180.46	6.9484	55967.9	9931.28	55960.8	9915.8	5.6436	10678.4	1754.4	10672	1739.78
7.81	-0.86	0.71	23.22	-4.26	36.12	814.37	17126	808.69	17112.2	0.047258	165.43	2688.36	158.33	2672.88	0.0592357	193.12	12107.9	186.73	12093.3	0.0154408	4935.92	2559.36	4930.24	2545.6	1.93677	24629.2	10916	24622.1	10900.5	2.2588	25878.8	10411.2	25872.4	10396.6	2.48855	40671.6	6899.78	40665.9	6886.02	5.90558	24426.8	2537	24419.7	2521.52	9.68452	31980.5	4070.38	31974.1	4055.76
6.39	-6.02	7.1	55.9	-22.72	-23.22	334.41	14564.1	328.73	14550.3	0.0225926	652.49	25370	645.39	25354.5	0.0254546	34.08	293.26	27.69	278.64	0.0993755	63616.7	28917.5	63611	28903.7	2.20079	5937.73	2530.98	5930.63	2515.5	2.35763	5228.44	2858.64	5222.05	2844.02	1.83615	13449.5	2406.28	13443.8	2392.52	5.6191	22688.8	3458.06	22681.7	3442.58	6.58858	41368.1	7126.82	41361.7	7112.2
8.52	-6.02	12.78	18.06	-24.14	-19.78	1110.44	40132.8	1104.76	40119	0.027537	394.05	17303.2	386.95	17287.7	0.0223829	34.79	261.44	28.4	246.82	0.115064	49785.9	22697.1	49780.2	22683.3	2.19457	29.82	163.4	22.72	147.92	0.153597	20793.8	13253.5	20787.4	13238.9	1.57018	27330	4216.58	27324.3	4202.82	6.50143	20241.4	1705.38	20234.3	1689.9	11.9737	19106.1	2936.04	19099.7	2921.42
-15.62	16.34	26.98	-3.44	-17.75	44.72	393.34	8086.58	387.66	8072.82	0.0480204	1.42	565.02	-5.68	549.54	-0.0103359	181.76	5918.52	175.37	5903.9	0.0297041	49472.8	21608.4	49467.1	21594.6	2.29071	3054.42	1652.06	3047.32	1636.58	1.862	402.57	301.86	396.18	287.24	1.37926	130767	21954.1	130761	21940.3	5.95986	57174.9	11380.4	57167.8	11364.9	5.0302	11751.9	1930.7	11745.5	1916.08
-7.81	-15.48	1.42	18.06	-16.33	-34.4	342.22	6645.22	336.54	6631.46	0.050749	4.97	617.48	-2.13	602	-0.00353821	249.21	8282.66	242.82	8268.04	0.0293685	2508.43	1625.4	2502.75	1611.64	1.55292	3982.39	1951.34	3975.29	1935.86	2.0535	32777.1	17446	32770.7	17431.4	1.87998	14636.6	1812.88	14630.9	1799.12	8.13226	39440.5	5541.84	39433.4	5526.36	7.13551	67007	12222.3	67000.6	12207.7
17.75	50.74	-13.49	27.52	-17.04	-10.32	88.75	3631.78	83.07	3618.02	0.0229601	598.53	14231.3	591.43	14215.8	0.0416037	958.5	20307.2	952.11	20292.6	0.0469191	41437.7	18318.9	41432	18305.1	2.26341	721.36	533.2	714.26	517.72	1.37963	28004.5	14891.8	27998.1	14877.2	1.88195	60596.4	7230.88	60590.7	7217.12	8.39542	25994.5	4212.28	25987.4	4196.8	6.19219	106227	19293.2	106221	19278.6
0	17.2	17.75	11.18	-13.49	14.62	53.25	782.6	47.57	768.84	0.0618724	1117.54	22710	1110.44	22694.5	0.0489299	273.35	5032.72	266.96	5018.1	0.0531994	1729.56	931.38	1723.88	917.62	1.87864	8408.53	5390.48	8401.43	5375	1.56306	8906.24	4542.52	8899.85	4527.9	1.96556	52504.5	9153.84	52498.8	9140.08	5.7438	21959.6	2504.32	21952.5	2488.84	8.82037	53187.5	6862.8	53181.1	6848.18
2.84	30.1	0.71	41.28	-19.88	-4.3	149.81	3744.44	144.13	3730.68	0.0386337	39.76	2782.1	32.66	2766.62	0.011805	66.74	3918.16	60.35	3903.54	0.0154603	16672.9	7506.94	16667.2	7493.18	2.22432	23275.2	10600.4	23268.1	10584.9	2.19823	26321.8	10763.8	26315.4	10749.2	2.44813	27115.6	3590.5	27109.9	3576.74	7.57951	43559.2	9175.34	43552.1	9159.86	4.75467	7858.99	871.18	7852.6	856.56
29.11	6.02	-12.78	43	-19.88	22.36	381.27	6319.28	375.59	6305.52	0.0595653	454.4	13791.8	447.3	13776.3	0.0324688	373.46	22895.8	367.07	22881.2	0.0160424	3109.8	1420.72	3104.12	1406.96	2.20626	52701.2	24543.5	52694.1	24528	2.14832	15480.8	7597.24	15474.4	7582.62	2.04077	25102	3717.78	25096.3	3704.02	6.77543	65722.6	13104.7	65715.5	13089.2	5.02058	27133.4	3425.38	27127	3410.76
17.04	23.22	5.68	24.94	-5.68	16.34	71.71	4038.56	66.03	4024.8	0.0164058	254.89	7451.04	247.79	7435.56	0.033325	119.99	2376.18	113.6	2361.56	0.0481038	14442.8	7188.74	14437.1	7174.98	2.01215	12888.6	5399.94	12881.5	5384.46	2.39235	6478.75	4760.96	6472.36	4746.34	1.36365	17259.4	2616.12	17253.7	2602.36	6.63003	59610.9	9384.32	59603.8	9368.84	6.36192	43284.4	4774.72	43278	4760.1
17.75	-12.04	17.04	3.44	-15.62	4.3	83.07	896.12	77.39	882.36	0.087708	196.67	5289.86	189.57	5274.38	0.0359417	498.42	17033.2	492.03	17018.6	0.0289113	3348.36	2259.22	3342.68	2245.46	1.48864	39272.2	15683	39265.1	15667.5	2.50615	2847.1	1231.52	2840.71	1216.9	2.33438	13563.1	2563.66	13557.4	2549.9	5.31684	84508.5	15958.2	84501.4	15942.7	5.30031	5682.84	1431.9	5676.45	1417.28
-19.88	5.16	-4.26	26.66	-4.26	-10.32	482.09	15695.9	476.41	15682.1	0.0303791	222.23	6959.98	215.13	6944.5	0.0309785	39.76	1259.04	33.37	1244.42	0.0268157	8709.57	6567.82	8703.89	6554.06	1.32802	77243	31058	77235.9	31042.5	2.48807	10448.4	5536.68	10442	5522.06	1.89096	137134	28543.4	137128	28529.6	4.80652	55278.5	9712.84	55271.4	9697.36	5.69963	151067	32931.1	151061	32916.5
22.72	-4.3	22.01	18.92	-4.26	12.04	110.76	3878.6	105.08	3864.84	0.0271887	37.63	1195.4	30.53	1179.92	0.0258746	32.66	1250.44	26.27	1235.82	0.0212571	8018.74	5150.54	8013.06	5136.78	1.55994	156.2	198.66	149.1	183.18	0.813953	12433.5	6730.36	12427.1	6715.74	1.85045	19931.8	2868.96	19926.1	2855.2	6.97889	34253.2	4308.6	34246.1	4293.12	7.97697	15558.9	2800.16	15552.5	2785.54
28.4	1.72	-2.84	41.28	-27.69	12.04	1290.07	31644.6	1284.39	31630.8	0.0406056	229.33	14073.9	222.23	14058.4	0.0158076	308.85	15493.8	302.46	15479.2	0.0195398	571.55	118.68	565.87	104.92	5.39335	5124.78	4199.38	5117.68	4183.9	1.22318	20184.6	9054.94	20178.2	9040.32	2.23202	26892.7	3567.28	26887	3553.52	7.56631	25953.3	4152.08	25946.2	4136.6	6.27235	33473.7	4124.56	33467.3	4109.94
17.75	24.08	14.2	-5.16	-17.75	20.64	253.47	7628.2	247.79	7614.44	0.0325421	997.55	34633.9	990.45	34618.4	0.0286105	113.6	2011.54	107.21	1996.92	0.0536877	33546.1	10488.6	33540.4	10474.8	3.202	29015.6	16341.7	29008.5	16326.2	1.7768	1926.23	2107	1919.84	2092.38	0.917539	40695.8	7940.38	40690.1	7926.62	5.13335	158314	35461.2	158307	35445.7	4.46618	53195.3	10735.4	53188.9	10720.8
5.68	-8.6	12.07	12.04	-13.49	43.86	2211.65	50702.2	2205.97	50688.4	0.0435202	251.34	8182.9	244.24	8167.42	0.0299042	1115.41	55970.5	1109.02	55955.9	0.0198195	81660.6	21209.3	81654.9	21195.5	3.85246	3587.63	2355.54	3580.53	2340.06	1.5301	7709.89	4067.8	7703.5	4053.18	1.90061	43189.3	5947.76	43183.6	5934	7.27732	8414.21	997.6	8407.11	982.12	8.56017	27127	3341.1	27120.6	3326.48
-7.1	13.76	7.81	22.36	-19.88	28.38	643.97	24135	638.29	24121.2	0.0264617	20.59	3461.5	13.49	3446.02	0.00391466	242.11	8625.8	235.72	8611.18	0.0273737	15441.1	8848.54	15435.4	8834.78	1.74712	20188.1	15036.2	20181	15020.7	1.34354	6025.06	2930.88	6018.67	2916.26	2.06383	16884.5	2309.1	16878.8	2295.34	7.35352	45455.6	10052.5	45448.5	10037	4.52809	56050.2	8356.62	56043.8	8342
1.42	10.32	22.72	-12.9	-9.23	29.24	1140.97	22132.1	1135.29	22118.3	0.051328	211.58	9210.6	204.48	9195.12	0.0222379	96.56	3322.18	90.17	3307.56	0.0272618	11744.1	5821.34	11738.4	5807.58	2.02122	4710.14	3138.14	4703.04	3122.66	1.5061	59236	26511.2	59229.6	26496.6	2.23537	135212	26885.3	135206	26871.5	5.03158	80519.7	19963.2	80512.6	19947.7	4.03618	153151	31182.7	153145	31168.1
10.65	21.5	-1.42	-1.72	7.1	40.42	134.9	5748.24	129.22	5734.48	0.0225339	805.14	14790.3	798.04	14774.8	0.0540135	142.71	5634.72	136.32	5620.1	0.0242558	40053.2	13468.5	40047.5	13454.7	2.97646	16533.8	5771.46	16526.7	5755.98	2.87122	35576.7	14859.9	35570.3	14845.3	2.39607	56011.2	7535.32	56005.5	7521.56	7.446	52893.6	9008.5	52886.5	8993.02	5.88084	34699.1	4732.58	34692.7	4717.96
1.42	17.2	0	36.98	-14.2	18.92	107.21	7418.36	101.53	7404.6	0.0137117	168.27	7843.2	161.17	7827.72	0.0205896	303.17	9196.84	296.78	9182.22	0.0323212	8043.59	3952.56	8037.91	3938.8	2.0407	8551.24	5067.12	8544.14	5051.64	1.69136	5224.89	4985.42	5218.5	4970.8	1.04983	23009.7	3937.08	23004	3923.32	5.86341	23632.3	3354	23625.2	3338.52	7.07655	62030.6	8252.56	62024.2	8237.94
12.07	40.42	17.75	-30.96	-7.81	19.78	1053.64	28133.2	1047.96	28119.4	0.0372682	198.8	8126.14	191.7	8110.66	0.0236356	236.43	5656.22	230.04	5641.6	0.0407757	19639.3	7052.86	19633.6	7039.1	2.78922	36894.4	10616.7	36887.3	10601.2	3.47953	24004.4	15302	23998	15287.4	1.56979	82519.8	16584.2	82514.1	16570.4	4.9796	67094.3	10457.6	67087.2	10442.1	6.42467	33550.3	3937.08	33543.9	3922.46
16.33	27.52	14.2	9.46	26.98	26.66	104.37	1659.8	98.69	1646.04	0.059956	129.22	6084.5	122.12	6069.02	0.0201219	212.29	7346.12	205.9	7331.5	0.0280843	39495.2	17462.3	39489.5	17448.5	2.2632	19948.2	12978.3	19941.1	12962.8	1.53833	46546.2	23177	46539.8	23162.4	2.00928	-36.92	149.64	-42.6	135.88	-0.313512	14591.2	2354.68	14584.1	2339.2	6.23465	24173.4	3074.5	24167	3059.88
29.82	15.48	7.1	16.34	20.59	14.62	666.69	17061.5	661.01	17047.7	0.0387741	776.03	19525.4	768.93	19509.9	0.0394123	891.05	39107.6	884.66	39093	0.0226296	1540.7	617.48	1535.02	603.72	2.5426	36002	19533.2	35994.9	19517.7	1.84422	39284.3	16113	39277.9	16098.4	2.43987	36518.1	3556.1	36512.4	3542.34	10.3074	25374	4246.68	25366.9	4231.2	5.9952	53171.2	9132.34	53164.8	9117.72
0	26.66	1.42	-16.34	-0.71	12.9	99.4	5215.04	93.72	5201.28	0.0180186	208.03	6954.82	200.93	6939.34	0.0289552	492.74	11953.1	486.35	11938.5	0.040738	18908	8821.02	18902.3	8807.26	2.14622	6128.01	4149.5	6120.91	4134.02	1.48062	9315.91	5951.2	9309.52	5936.58	1.56816	8148.67	678.54	8142.99	664.78	12.2492	163451	35291.8	163444	35276.3	4.63325	89073.8	16727	89067.4	16712.4
-2.84	19.78	25.56	6.02	-5.68	22.36	149.1	2552.48	143.42	2538.72	0.056493	790.94	27121	783.84	27105.5	0.0289181	26.98	472.14	20.59	457.52	0.0450035	9035.46	4015.34	9029.78	4001.58	2.25655	1412.9	1449.96	1405.8	1434.48	0.980007	11920.2	6781.1	11913.8	6766.48	1.76071	76496.1	14120.3	76490.4	14106.5	5.42234	27897.3	6161.04	27890.2	6145.56	4.53827	81230.4	13741.1	81224	13726.5
10.65	4.3	-6.39	11.18	-15.62	12.9	48.28	809.26	42.6	795.5	0.0535512	449.43	15841.2	442.33	15825.7	0.0279501	120.7	3548.36	114.31	3533.74	0.0323482	6776.95	3059.02	6771.27	3045.26	2.22354	9700.02	6937.62	9692.92	6922.14	1.40028	2774.68	1466.3	2768.29	1451.68	1.90696	105499	15148	105493	15134.2	6.97051	54271.7	7900.82	54264.6	7885.34	6.88171	3845.36	162.54	3838.97	147.92
8.52	-9.46	-4.97	53.32	5.68	20.64	599.24	20472.3	593.56	20458.5	0.0290128	577.23	12285.1	570.13	12269.6	0.0464668	137.74	4748.92	131.35	4734.3	0.0277443	66868.5	28022.2	66862.8	28008.4	2.38724	9870.42	4730.86	9863.32	4715.38	2.09173	11117.9	5188.38	11111.5	5173.76	2.14767	31381.3	4949.3	31375.6	4935.54	6.35708	25393.1	3499.34	25386	3483.86	7.28675	65909.3	10988.2	65902.9	10973.6
4.97	15.48	0.71	21.5	-2.13	95.46	406.83	9506.44	401.15	9492.68	0.0422589	1302.14	95161.6	1295.04	95146.1	0.0136111	215.13	9965.68	208.74	9951.06	0.0209767	11345.8	6539.44	11340.1	6525.68	1.73777	13165.5	7349.56	13158.4	7334.08	1.79414	23537.2	15157.5	23530.8	15142.9	1.55392	34351.2	6095.68	34345.5	6081.92	5.64715	63734.6	9085.9	63727.5	9070.42	7.02586	49850.5	7012.44	49844.1	6997.82
42.6	94.6	9.23	12.04	-14.2	-25.8	407.54	31887.1	401.86	31873.3	0.012608	154.07	16920.5	146.97	16905	0.00869387	325.89	17621.4	319.5	17606.8	0.0181464	879.69	192.64	874.01	178.88	4.88601	12256.7	6246.18	12249.6	6230.7	1.96601	7094.32	4351.6	7087.93	4336.98	1.6343	7175.97	755.94	7170.29	742.18	9.66112	29216.5	4609.6	29209.4	4594.12	6.358	13387	1836.1	13380.6	1821.48
-0.71	24.94	1.42	23.22	-8.52	34.4	128.51	4318.06	122.83	4304.3	0.0285366	142	10013	134.9	9997.52	0.0134933	101.53	6058.7	95.14	6044.08	0.015741	28289.2	11294.4	28283.5	11280.6	2.50726	11404.7	7403.74	11397.6	7388.26	1.54266	28358.8	16450.9	28352.4	16436.3	1.72499	39636.5	6628.02	39630.8	6614.26	5.99172	72346.9	14853.1	72339.8	14837.6	4.87543	12432.1	1197.12	12425.7	1182.5
14.91	3.44	-17.04	40.42	19.88	6.02	1236.82	28445.4	1231.14	28431.6	0.0433018	564.45	20641.7	557.35	20626.2	0.0270214	278.32	8715.24	271.93	8700.62	0.0312541	36532.3	14042.1	36526.6	14028.3	2.60377	19836.7	8790.92	19829.6	8775.44	2.25967	15808.1	6998.68	15801.7	6984.06	2.26254	59249.5	8752.22	59243.8	8738.46	6.77966	48540.6	6014.84	48533.5	5999.36	8.08978	4132.2	661.34	4125.81	646.72
22.01	6.88	-5.68	31.82	-9.94	-24.08	294.65	12476.9	288.97	12463.1	0.023186	134.19	4926.08	127.09	4910.6	0.0258807	26.27	1142.08	19.88	1127.46	0.0176326	63586.9	24044.7	63581.2	24030.9	2.64581	8118.85	4938.98	8111.75	4923.5	1.64756	8388.65	4198.52	8382.26	4183.9	2.00346	2038.41	221.88	2032.73	208.12	9.76711	4369.34	325.08	4362.24	309.6	14.0899	22503.4	3589.64	22497	3575.02
-12.07	-4.3	9.23	21.5	14.2	42.14	42.6	1592.72	36.92	1578.96	0.0233825	168.98	3239.62	161.88	3224.14	0.0502087	1177.18	26615.3	1170.79	26600.7	0.0440135	10476	4225.18	10470.3	4211.42	2.48617	50813.3	20003.6	50806.2	19988.1	2.54182	21049.4	11378.7	21043	11364.1	1.85171	21427.1	3086.54	21421.4	3072.78	6.97135	47447.9	8928.52	47440.8	8913.04	5.32263	70434.8	11433.7	70428.4	11419.1
0	6.88	-18.46	9.46	0.71	43	142.71	4428.14	137.03	4414.38	0.0310417	101.53	3488.16	94.43	3472.68	0.0271923	21.3	877.2	14.91	862.58	0.0172854	7380.45	3289.5	7374.77	3275.74	2.25133	15811	4975.96	15803.9	4960.48	3.18596	16060.9	12771.9	16054.5	12757.3	1.25846	50096.2	8624.94	50090.5	8611.18	5.81692	6076.18	526.32	6069.08	510.84	11.8806	63150.2	11923	63143.8	11908.4
-5.68	42.14	-19.17	20.64	1.42	19.78	464.34	14276.9	458.66	14263.1	0.032157	1034.47	29071.4	1027.37	29055.9	0.0353584	915.9	29440.4	909.51	29425.8	0.0309086	9420.99	3759.92	9415.31	3746.16	2.51332	18957.7	9510.74	18950.6	9495.26	1.9958	2225.85	1129.18	2219.46	1114.56	1.99133	1332.67	503.96	1326.99	490.2	2.70704	32688.4	6164.48	32681.3	6149	5.3149	71056.8	11606.6	71050.4	11592
9.23	9.46	-3.55	-19.78	0	49.02	64.61	1276.24	58.93	1262.48	0.046678	3.55	456.66	-3.55	441.18	-0.0080466	83.78	2134.52	77.39	2119.9	0.0365064	12266	5055.08	12260.3	5041.32	2.43197	9370.58	4949.3	9363.48	4933.82	1.89782	8297.77	5777.48	8291.38	5762.86	1.43876	45772.3	7649.7	45766.6	7635.94	5.99358	48860.8	8830.48	48853.7	8815	5.54211	24808.1	3653.28	24801.7	3638.66
-1.42	-10.32	0.71	14.62	0	-9.46	680.18	22988.7	674.5	22974.9	0.0293581	191.7	8545.82	184.6	8530.34	0.0216404	266.96	12462.3	260.57	12447.7	0.0209332	8820.33	3634.36	8814.65	3620.6	2.43458	6510.7	5420.58	6503.6	5405.1	1.20323	31357.9	11880.9	31351.5	11866.3	2.64207	50530	6984.92	50524.3	6971.16	7.24762	91713.5	14214.9	91706.4	14199.4	6.45846	32840.3	4329.24	32833.9	4314.62
13.49	24.08	17.75	6.02	19.17	6.88	230.04	8309.32	224.36	8295.56	0.0270458	301.04	12362.5	293.94	12347	0.0238066	77.39	1407.82	71	1393.2	0.0509618	3190.03	3311	3184.35	3297.24	0.965762	16522.4	8550.12	16515.3	8534.64	1.93509	6522.77	3623.18	6516.38	3608.56	1.80581	65650.9	9810.02	65645.2	9796.26	6.70105	61367.4	12003.9	61360.3	11988.4	5.1183	827.86	165.98	821.47	151.36
6.39	4.3	-12.07	-12.04	-26.98	-11.18	284	8802.96	278.32	8789.2	0.0316661	261.28	15843.8	254.18	15828.3	0.0160586	2225.14	57737.8	2218.75	57723.2	0.0384378	5423.69	2742.54	5418.01	2728.78	1.98551	1132.45	540.94	1125.35	525.46	2.14165	21898.5	10068	21892.1	10053.4	2.17759	23077.8	3304.98	23072.1	3291.22	7.0102	72780.7	12749.5	72773.6	12734	5.7149	3999.43	579.64	3993.04	565.02
14.91	31.82	-0.71	8.6	-2.84	25.8	324.47	11886.1	318.79	11872.3	0.0268515	511.91	12789.1	504.81	12773.6	0.0395197	66.03	1981.44	59.64	1966.82	0.0303231	8306.29	4546.82	8300.61	4533.06	1.83113	15281.3	7053.72	15274.2	7038.24	2.17017	6284.21	3403.88	6277.82	3389.26	1.85227	120104	20290.8	120098	20277	5.92287	35648.4	4804.82	35641.3	4789.34	7.4418	31509.1	4658.62	31502.7	4644
-2.13	15.48	0	-5.16	-13.49	34.4	1966.7	43596.8	1961.02	43583	0.044995	25.56	1373.42	18.46	1357.94	0.0135941	427.42	14006	421.03	13991.4	0.0300921	2412.58	1142.08	2406.9	1128.32	2.13317	2048.35	1548.86	2041.25	1533.38	1.33121	21242.5	8346.3	21236.1	8331.68	2.54884	44375.7	7167.24	44370	7153.48	6.20258	75311.1	15586.6	75304	15571.1	4.83613	34990.9	6149	34984.5	6134.38
33.37	23.22	12.07	6.88	0.71	46.44	361.39	15914.3	355.71	15900.5	0.0223709	553.09	20111.1	545.99	20095.6	0.0271696	421.03	17483.8	414.64	17469.2	0.0237355	13008.6	6012.26	13002.9	5998.5	2.1677	23541.5	9457.42	23534.4	9441.94	2.49254	37776.3	17422.7	37769.9	17408.1	2.16968	62118.6	9727.46	62112.9	9713.7	6.39436	22066.8	3665.32	22059.7	3649.84	6.04402	13973.5	2037.34	13967.1	2022.72
26.98	9.46	14.2	29.24	-16.33	29.24	1024.53	33762.7	1018.85	33748.9	0.0301891	834.96	12015.1	827.86	11999.6	0.0689905	93.01	5700.08	86.62	5685.46	0.0152354	12881.5	6936.76	12875.8	6923	1.85986	292.52	359.48	285.42	344	0.829709	28801.9	14986.4	28795.5	14971.8	1.92332	52209.8	9014.52	52204.1	9000.76	5.79997	22147.7	2653.96	22140.6	2638.48	8.39142	50429.9	6854.2	50423.5	6839.58
11.36	-3.44	-2.13	-3.44	7.1	30.96	1587.56	27286.9	1581.88	27273.1	0.0580014	247.08	11131	239.98	11115.5	0.0215896	85.2	6971.16	78.81	6956.54	0.0113289	4509.21	2048.52	4503.53	2034.76	2.2133	4470.87	2012.4	4463.77	1996.92	2.23533	42535.4	18000.7	42529	17986.1	2.36455	105842	21809.6	105836	21795.8	4.8558	34532.3	4938.12	34525.2	4922.64	7.01355	15607.9	1772.46	15601.5	1757.84
12.07	18.06	4.26	10.32	-2.13	8.6	1535.73	34413.8	1530.05	34400	0.0444781	90.88	7079.52	83.78	7064.04	0.0118601	695.8	21157.7	689.41	21143.1	0.0326069	9392.59	5001.76	9386.91	4988	1.8819	4808.83	4042	4801.73	4026.52	1.19253	18659.5	8636.12	18653.1	8621.5	2.16356	67283.9	12230.9	67278.2	12217.1	5.50687	40353.6	6191.14	40346.5	6175.66	6.53315	82566.6	12101.9	82560.2	12087.3
14.2	2.58	-4.97	-5.16	7.81	5.16	774.61	24361.2	768.93	24347.4	0.0315816	335.12	10853.2	328.02	10837.7	0.0302665	724.91	16295.3	718.52	16280.7	0.0441333	10460.4	4816.86	10454.7	4803.1	2.17666	37874.9	21787.2	37867.8	21771.7	1.73931	829.28	496.22	822.89	481.6	1.70866	34217	5503.14	34211.3	5489.38	6.23227	57144.3	9931.28	57137.2	9915.8	5.76224	6727.96	813.56	6721.57	798.94
-4.26	48.16	16.33	35.26	-2.13	-3.44	1332.67	24797.2	1326.99	24783.4	0.0535434	1153.75	28335.3	1146.65	28319.8	0.0404893	210.16	9896.88	203.77	9882.26	0.0206198	40046.1	21827.7	40040.4	21813.9	1.83554	22566.6	8657.62	22559.5	8642.14	2.61041	44507.8	22050.4	44501.4	22035.8	2.01951	95817.3	20273.6	95811.6	20259.8	4.72914	4846.46	287.24	4839.36	271.76	17.8075	8885.65	787.76	8879.26	773.14
-2.84	23.22	28.4	-7.74	-8.52	10.32	129.93	3128.68	124.25	3114.92	0.0398887	1245.34	43749.1	1238.24	43733.6	0.0283132	88.75	6313.26	82.36	6298.64	0.0130758	47417.3	22686.8	47411.6	22673	2.0911	29629	20502.4	29621.9	20486.9	1.44589	50684.1	29193.6	50677.7	29179	1.73679	42245.7	7899.96	42240	7886.2	5.35619	40077.4	6474.08	40070.3	6458.6	6.20418	46555.4	7152.62	46549	7138
3.55	1.72	-4.26	-8.6	-8.52	13.76	238.56	9875.38	232.88	9861.62	0.0236148	230.75	7532.74	223.65	7517.26	0.0297515	271.93	6984.06	265.54	6969.44	0.0381006	5439.31	2937.76	5433.63	2924	1.85829	751.89	525.46	744.79	509.98	1.46043	8657.03	3717.78	8650.64	3703.16	2.33602	69094.4	16090.6	69088.7	16076.8	4.29741	86216.7	12974	86209.6	12958.5	6.65274	16959.1	1699.36	16952.7	1684.74
0	22.36	19.17	-29.24	6.39	7.74	461.5	7735.7	455.82	7721.94	0.0590292	14.2	1142.94	7.1	1127.46	0.00629734	147.68	4000.72	141.29	3986.1	0.0354457	3436.4	2045.94	3430.72	2032.18	1.6882	44945.1	17663.5	44938	17648	2.54635	-394.05	1601.32	-400.44	1586.7	-0.252373	39149.4	5870.36	39143.7	5856.6	6.68369	36073	5282.98	36065.9	5267.5	6.84687	43112.6	6431.08	43106.2	6416.46
-2.13	20.64	-12.07	-18.92	24.85	11.18	252.76	7746.02	247.08	7732.26	0.0319544	278.32	7109.62	271.22	7094.14	0.0382316	619.83	15756.9	613.44	15742.3	0.0389677	9908.76	4322.36	9903.08	4308.6	2.29844	2905.32	1241.84	2898.22	1226.36	2.36327	34866.7	12631.7	34860.3	12617.1	2.76295	85410.9	15193.6	85405.2	15179.8	5.62623	4835.81	641.56	4828.71	626.08	7.71261	60531.8	9005.92	60525.4	8991.3
-9.94	11.18	-1.42	-12.04	-9.23	9.46	39.05	2804.46	33.37	2790.7	0.0119576	354.29	12137.2	347.19	12121.7	0.028642	310.27	1408.68	303.88	1394.06	0.217982	2902.48	1882.54	2896.8	1868.78	1.5501	1917.71	1241.84	1910.61	1226.36	1.55795	17527.1	10549.6	17520.7	10535	1.6631	65286.6	12825.2	65280.9	12811.4	5.09552	42309.6	5879.82	42302.5	5864.34	7.21351	10323.4	1592.72	10317	1578.1
2.13	65.36	14.91	0	1.42	-17.2	346.48	6930.74	340.8	6916.98	0.0492701	171.11	5295.02	164.01	5279.54	0.0310652	543.15	21709.8	536.76	21695.2	0.024741	6729.38	3722.08	6723.7	3708.32	1.81314	9841.31	4644.86	9834.21	4629.38	2.1243	3716.85	2205.04	3710.46	2190.42	1.69395	8527.81	1210.02	8522.13	1196.26	7.12398	71764.7	16014.1	71757.6	15998.6	4.48524	26191.9	4112.52	26185.5	4097.9
14.91	13.76	13.49	17.2	0.71	0	59.64	1271.08	53.96	1257.32	0.0429167	2147.04	46858	2139.94	46842.5	0.0456837	48.99	3147.6	42.6	3132.98	0.0135973	39872.9	13176.1	39867.2	13162.3	3.02889	131576	57376.6	131569	57361.1	2.29369	6293.44	2595.48	6287.05	2580.86	2.43603	8463.2	1504.14	8457.52	1490.38	5.67474	88540.5	14535.7	88533.4	14520.2	6.09725	120237	18746.3	120231	18731.7
-19.17	43	-12.07	-14.62	5.68	32.68	436.65	7381.38	430.97	7367.62	0.0584951	56.09	4422.98	48.99	4407.5	0.0111151	204.48	4239.8	198.09	4225.18	0.0468832	22594.3	13076.3	22588.6	13062.5	1.72927	2292.59	1784.5	2285.49	1769.02	1.29195	17932.5	12623.9	17926.1	12609.3	1.42166	46138.6	6978.04	46132.9	6964.28	6.62422	15481.5	2466.48	15474.4	2451	6.3135	73812.3	10666.6	73805.9	10652
-11.36	85.14	3.55	7.74	4.97	-1.72	61.77	137.6	56.09	123.84	0.452923	387.66	22441.7	380.56	22426.2	0.0169694	20.59	949.44	14.2	934.82	0.0151901	1646.49	927.08	1640.81	913.32	1.79653	11428.9	4497.8	11421.8	4482.32	2.54819	7912.95	3593.94	7906.56	3579.32	2.20896	25841.2	4624.22	25835.5	4610.46	5.60368	4473	249.4	4465.9	233.92	19.0916	22761.9	3280.04	22755.5	3265.42
18.46	54.18	-0.71	-38.7	13.49	5.16	257.73	4099.62	252.05	4085.86	0.0616884	247.08	9360.24	239.98	9344.76	0.0256807	687.99	19018.9	681.6	19004.3	0.0358656	39530.7	13119.3	39525	13105.5	3.0159	2882.6	1690.76	2875.5	1675.28	1.71643	10013.1	6263.38	10006.7	6248.76	1.60139	22453	3717.78	22447.3	3704.02	6.06026	28483.8	4293.98	28476.7	4278.5	6.65577	21777.1	3311.86	21770.7	3297.24
-0.71	51.6	-6.39	16.34	1.42	15.48	614.86	11254.8	609.18	11241	0.0541925	1821.86	28972.5	1814.76	28957	0.0626708	643.97	22220.7	637.58	22206.1	0.028712	16014.8	8636.98	16009.1	8623.22	1.85651	1452.66	786.04	1445.56	770.56	1.87599	18727	11574.7	18720.6	11560.1	1.61942	63252.5	11008.9	63246.8	10995.1	5.75225	29257.7	3618.88	29250.6	3603.4	8.1175	54473.3	10646.8	54466.9	10632.2
3.55	25.8	0.71	6.88	-4.97	11.18	154.07	5551.3	148.39	5537.54	0.0267971	242.82	13565.6	235.72	13550.1	0.0173962	754.02	18421.2	747.63	18406.6	0.0406175	13048.4	6895.48	13042.7	6881.72	1.89527	12325.6	5874.66	12318.5	5859.18	2.10243	24717.9	19481.6	24711.5	19467	1.26941	36681.4	5375.86	36675.7	5362.1	6.83981	43601.1	5319.1	43594	5303.62	8.21967	65237.6	9814.32	65231.2	9799.7
14.91	18.06	9.23	30.1	14.91	6.02	270.51	4916.62	264.83	4902.86	0.0540154	781.71	12725.4	774.61	12709.9	0.0609453	450.85	20499.8	444.46	20485.2	0.0216967	23274.5	9073	23268.8	9059.24	2.56852	923.71	603.72	916.61	588.24	1.55822	23359.7	13898.5	23353.3	13883.9	1.68204	58987.5	9653.5	58981.8	9639.74	6.11861	26497.9	2906.8	26490.8	2891.32	9.16218	49484.2	6309.82	49477.8	6295.2
6.39	17.2	12.78	2.58	18.46	4.3	54.67	1003.62	48.99	989.86	0.0494918	21.3	575.34	14.2	559.86	0.0253635	284	18552.8	277.61	18538.2	0.014975	5075.79	1615.08	5070.11	1601.32	3.16621	15434.7	7919.74	15427.6	7904.26	1.95181	4580.92	2360.7	4574.53	2346.08	1.94986	14104.1	2227.4	14098.4	2213.64	6.36889	144027	26221.4	144020	26205.9	5.4957	10127.4	1939.3	10121	1924.68
28.4	14.62	30.53	12.04	5.68	7.74	139.16	4637.98	133.48	4624.22	0.0288654	145.55	8499.38	138.45	8483.9	0.0163191	407.54	17123.5	401.15	17108.9	0.0234469	54635.2	23975.1	54629.5	23961.3	2.2799	12493.2	8987.86	12486.1	8972.38	1.39162	6232.38	3936.22	6225.99	3921.6	1.58761	7264.01	562.44	7258.33	548.68	13.2287	18441.5	2616.12	18434.4	2600.64	7.08841	14276	1944.46	14269.6	1929.84
-0.71	21.5	-1.42	37.84	7.1	10.32	1255.28	29152.3	1249.6	29138.5	0.0428848	129.22	5754.26	122.12	5738.78	0.0212798	99.4	3648.98	93.01	3634.36	0.0255919	7563.63	4977.68	7557.95	4963.92	1.52258	22213.1	11004.6	22206	10989.1	2.02073	17799.7	9376.58	17793.3	9361.96	1.9006	30334.8	4336.98	30329.1	4323.22	7.0154	43534.4	5844.56	43527.3	5829.08	7.46727	69604.1	12285.1	69597.7	12270.5
10.65	51.6	3.55	22.36	22.01	20.64	256.31	7869.86	250.63	7856.1	0.0319026	81.65	2168.06	74.55	2152.58	0.0346329	755.44	19786	749.05	19771.4	0.0378856	9793.03	7862.12	9787.35	7848.36	1.24706	32467.6	17923.3	32460.5	17907.8	1.81264	4532.64	3118.36	4526.25	3103.74	1.45832	55902.6	10019.9	55896.9	10006.1	5.58626	62744.8	12211.1	62737.7	12195.6	5.14428	68234.5	13998.2	68228.1	13983.6
22.01	15.48	8.52	53.32	16.33	-0.86	118.57	12170.7	112.89	12156.9	0.00928605	1348.29	22086.5	1341.19	22071	0.060767	96.56	3374.64	90.17	3360.02	0.0268361	785.97	278.64	780.29	264.88	2.94582	6628.56	5837.68	6621.46	5822.2	1.13728	6608.68	2829.4	6602.29	2814.78	2.34558	24324.6	3553.52	24318.9	3539.76	6.87022	86497.9	18518.4	86490.8	18502.9	4.67444	22616.3	2111.3	22609.9	2096.68
30.53	82.56	19.88	36.12	11.36	-23.22	543.15	13443.5	537.47	13429.7	0.0400209	69.58	1996.06	62.48	1980.58	0.0315463	83.78	4053.18	77.39	4038.56	0.0191628	14493.9	8882.94	14488.2	8869.18	1.63355	153259	66555.4	153252	66539.9	2.30316	9207.28	5500.56	9200.89	5485.94	1.67718	66429	12063.2	66423.3	12049.4	5.51256	36543	6222.96	36535.9	6207.48	5.88579	26960.1	3277.46	26953.7	3262.84
19.88	59.34	19.17	12.9	32.66	9.46	377.72	10437	372.04	10423.2	0.0356933	636.87	20172.2	629.77	20156.7	0.0312437	38.34	244.24	31.95	229.62	0.139143	15328.9	7821.7	15323.2	7807.94	1.96252	10087	5702.66	10079.9	5687.18	1.77239	18854.8	9065.26	18848.4	9050.64	2.08255	54281.6	8985.28	54275.9	8971.52	6.0498	65264.6	13062.5	65257.5	13047	5.00172	8972.98	1725.16	8966.59	1710.54
11.36	30.96	14.91	35.26	24.85	13.76	0	4058.34	-5.68	4044.58	-0.00140435	1067.84	56764.3	1060.74	56748.8	0.0186918	159.04	6075.9	152.65	6061.28	0.0251844	1204.16	496.22	1198.48	482.46	2.4841	6543.36	4729.14	6536.26	4713.66	1.38666	3678.51	2561.08	3672.12	2546.46	1.44205	111627	23317.2	111621	23303.4	4.78991	99742.2	19996.7	99735.1	19981.2	4.99144	11498.4	2092.38	11492	2077.76
27.69	22.36	26.27	4.3	33.37	-6.88	421.03	32421.1	415.35	32407.3	0.0128165	243.53	7561.98	236.43	7546.5	0.0313298	1126.77	54637.5	1120.38	54622.9	0.0205112	49365.6	25159.3	49359.9	25145.5	1.96297	19523.6	7534.46	19516.5	7518.98	2.59563	30239.6	12206.8	30233.2	12192.2	2.47972	4948.7	597.7	4943.02	583.94	8.46495	65853.2	9816.9	65846.1	9801.42	6.71802	111537	23459.9	111531	23445.3
13.49	-3.44	21.3	23.22	29.11	17.2	400.44	12918.1	394.76	12904.3	0.0305913	198.8	4860.72	191.7	4845.24	0.0395646	302.46	9486.66	296.07	9472.04	0.0312573	4264.26	2526.68	4258.58	2512.92	1.69467	6434.73	4803.96	6427.63	4788.48	1.34231	16378.3	9616.52	16371.9	9601.9	1.70507	11423.2	1482.64	11417.5	1468.88	7.77294	14359	1223.78	14351.9	1208.3	11.8778	26340.3	3874.3	26333.9	3859.68
13.49	2.58	19.88	72.24	10.65	2.58	621.96	19209.8	616.28	19196	0.0321045	504.81	11759.6	497.71	11744.1	0.0423795	804.43	14586.5	798.04	14571.9	0.0547658	19100.4	9305.2	19094.7	9291.44	2.05509	3124	1998.64	3116.9	1983.16	1.57168	12979.5	5276.96	12973.1	5262.34	2.46527	33981.3	5906.48	33975.6	5892.72	5.76569	27920	4434.16	27912.9	4418.68	6.31702	11227.2	1413.84	11220.8	1399.22
4.97	10.32	16.33	4.3	3.55	-8.6	358.55	12361.6	352.87	12347.8	0.0285775	363.52	14113.5	356.42	14098	0.0252816	51.83	1636.58	45.44	1621.96	0.0280155	36457.1	19694.9	36451.4	19681.1	1.8521	40230	22316.1	40222.9	22300.6	1.80367	36342.1	16023.5	36335.7	16008.9	2.26972	11594.3	1650.34	11588.6	1636.58	7.081	55575.2	10192.7	55568.1	10177.2	5.46005	101912	20412.1	101906	20397.5
10.65	11.18	-2.13	24.94	18.46	-6.02	21.3	311.32	15.62	297.56	0.0524936	557.35	11679.7	550.25	11664.2	0.0471742	266.25	6175.66	259.86	6161.04	0.0421779	14732.5	6357.12	14726.8	6343.36	2.32161	14028.2	9237.26	14021.1	9221.78	1.52043	11233.6	6321.86	11227.2	6307.24	1.78005	32200.6	4532.2	32194.9	4518.44	7.12523	46421.9	7772.68	46414.8	7757.2	5.98345	45896.5	6446.56	45890.1	6431.94
0.71	6.02	27.69	23.22	28.4	5.16	1051.51	33279.4	1045.83	33265.6	0.0314387	560.9	17656.7	553.8	17641.2	0.0313924	143.42	4996.6	137.03	4981.98	0.0275051	9033.33	5769.74	9027.65	5755.98	1.56839	20454.4	12611.9	20447.3	12596.4	1.62326	53405.5	31127.7	53399.1	31113.1	1.71629	4978.52	717.24	4972.84	703.48	7.06891	46604.4	7121.66	46597.3	7106.18	6.55729	42861.3	6978.04	42854.9	6963.42
19.88	-7.74	16.33	-6.02	34.79	20.64	472.86	11985	467.18	11971.2	0.0390252	59.64	3036.66	52.54	3021.18	0.0173906	450.85	19497.1	444.46	19482.5	0.0228133	11769	6634.9	11763.3	6621.14	1.77663	16656.6	9292.3	16649.5	9276.82	1.79474	4210.3	2629.88	4203.91	2615.26	1.60745	96405.9	15008.7	96400.2	14994.9	6.42885	23438.5	3377.22	23431.4	3361.74	6.97002	87232	15468	87225.6	15453.4
22.72	30.1	14.2	41.28	40.47	25.8	137.03	1836.96	131.35	1823.2	0.0720437	44.02	1210.02	36.92	1194.54	0.0309073	1820.44	49829.3	1814.05	49814.7	0.036416	5063.01	2779.52	5057.33	2765.76	1.82855	8130.21	5825.64	8123.11	5810.16	1.39809	8325.46	5629.56	8319.07	5614.94	1.4816	24460.2	3359.16	24454.5	3345.4	7.30989	31544.6	4696.46	31537.5	4680.98	6.73737	6645.6	1205.72	6639.21	1191.1
22.01	5.16	19.17	43.86	-7.81	11.18	81.65	1050.92	75.97	1037.16	0.0732481	42.6	1269.36	35.5	1253.88	0.0283121	83.07	3929.34	76.68	3914.72	0.0195876	23027.4	10732.8	23021.7	10719	2.14774	44925.2	18673.2	44918.1	18657.7	2.40748	10033.7	5332	10027.3	5317.38	1.88576	46583.1	7573.16	46577.4	7559.4	6.16152	8759.98	1369.12	8752.88	1353.64	6.46618	11255.6	1207.44	11249.2	1192.82
17.75	5.16	60.35	159.1	17.04	-11.18	720.65	14470.4	714.97	14456.6	0.0494562	124.96	7340.1	117.86	7324.62	0.0160909	274.06	8537.22	267.67	8522.6	0.0314071	685.15	508.26	679.47	494.5	1.37405	31585.1	12704.8	31578	12689.3	2.48855	9244.91	3452.04	9238.52	3437.42	2.68763	32168.7	3942.24	32163	3928.48	8.18714	17662	2712.44	17654.9	2696.96	6.54622	62664.6	10167.8	62658.2	10153.2
26.98	13.76	21.3	-6.88	0	7.74	509.07	13115	503.39	13101.2	0.0384231	75.26	8796.94	68.16	8781.46	0.00776181	160.46	6135.24	154.07	6120.62	0.0251723	6708.08	2489.7	6702.4	2475.94	2.70701	587.17	468.7	580.07	453.22	1.27989	13367.2	8828.76	13360.8	8814.14	1.51584	25067.3	3709.18	25061.6	3695.42	6.78181	52635.8	6874.84	52628.7	6859.36	7.67254	85316.4	16855.1	85310	16840.5
19.17	14.62	34.79	12.9	0	0	191.7	4968.22	186.02	4954.46	0.037546	508.36	11046.7	501.26	11031.2	0.0454401	135.61	5209.02	129.22	5194.4	0.0248768	25611.8	11942	25606.1	11928.2	2.14668	5655.15	2821.66	5648.05	2806.18	2.01272	11349.3	7568	11342.9	7553.38	1.5017	58322.9	9778.2	58317.2	9764.44	5.97241	25288.8	4609.6	25281.7	4594.12	5.50306	22277.7	2741.68	22271.3	2727.06
31.24	6.88	-7.1	-24.08	-10.65	36.98	120.7	3008.28	115.02	2994.52	0.0384102	160.46	10013	153.36	9997.52	0.0153398	417.48	13096.9	411.09	13082.3	0.0314234	7557.24	4934.68	7551.56	4920.92	1.53458	372.04	268.32	364.94	252.84	1.44336	25865.3	12296.3	25858.9	12281.7	2.10549	74437.1	11610.9	74431.4	11597.1	6.41808	10970.9	1938.44	10963.8	1922.96	5.70152	12470.4	1455.12	12464	1440.5
14.2	26.66	9.94	21.5	-26.98	36.12	49.7	540.08	44.02	526.32	0.0836373	219.39	13513.2	212.29	13497.7	0.0157278	1038.73	29575.4	1032.34	29560.8	0.0349226	1375.98	929.66	1370.3	915.9	1.49612	7864.67	3930.2	7857.57	3914.72	2.00719	6199.01	3348.84	6192.62	3334.22	1.85729	49097.2	5562.48	49091.5	5548.72	8.84736	34033.1	6140.4	34026	6124.92	5.55534	18457.9	2071.74	18451.5	2057.12
9.94	-3.44	0	10.32	-4.97	18.92	548.83	19677.7	543.15	19663.9	0.0276216	575.1	16247.1	568	16231.6	0.0349934	128.51	3157.92	122.12	3143.3	0.0388509	10797.7	5994.2	10792	5980.44	1.80455	29144.8	10879.9	29137.7	10864.4	2.68194	20127.1	13843.4	20120.7	13828.8	1.45499	44116.6	9947.62	44110.9	9933.86	4.44046	74030.3	12988.6	74023.2	12973.1	5.70589	30648.6	5260.62	30642.2	5246
16.33	0	-4.26	0.86	-16.33	36.12	208.74	7138	203.06	7124.24	0.0285027	1241.79	40800.1	1234.69	40784.6	0.0302734	116.44	4733.44	110.05	4718.82	0.0233215	4395.61	1736.34	4389.93	1722.58	2.54846	52849.6	20795.7	52842.5	20780.2	2.54292	21602.5	14948.5	21596.1	14933.9	1.44612	2310.34	256.28	2304.66	242.52	9.50297	140674	26490.6	140667	26475.1	5.31317	26513.5	3341.1	26507.1	3326.48
30.53	40.42	25.56	55.9	1.42	18.06	209.45	9220.92	203.77	9207.16	0.0221317	247.79	9021.4	240.69	9005.92	0.0267258	82.36	1634.86	75.97	1620.24	0.0468881	30062.8	13684.3	30057.1	13670.5	2.19868	675.21	436.02	668.11	420.54	1.5887	2698.71	2098.4	2692.32	2083.78	1.29204	21877.9	2334.04	21872.2	2320.28	9.42654	32882.2	5318.24	32875.1	5302.76	6.19962	3880.86	283.8	3874.47	269.18
2.13	21.5	22.01	-0.86	3.55	15.48	1843.16	38329.3	1837.48	38315.5	0.0479565	221.52	6879.14	214.42	6863.66	0.0312399	523.27	15560.8	516.88	15546.2	0.033248	20102.2	11715.8	20096.5	11702	1.71735	16964.7	11400.2	16957.6	11384.7	1.48951	48581	23762.7	48574.6	23748.1	2.04541	76633.1	14463.5	76627.4	14449.7	5.30303	24322.5	3406.46	24315.4	3390.98	7.17061	91345	17160.4	91338.6	17145.8
21.3	18.92	29.11	51.6	8.52	12.9	406.83	10074.9	401.15	10061.1	0.0398712	1385.21	38979.5	1378.11	38964	0.0353688	303.17	9343.9	296.78	9329.28	0.0318117	36501.8	15138.6	36496.1	15124.8	2.41299	22751.2	8718.68	22744.1	8703.2	2.6133	44406.2	19943.4	44399.8	19928.8	2.22792	57321.1	9968.26	57315.4	9954.5	5.75774	27462.8	4112.52	27455.7	4097.04	6.70135	11474.3	1348.48	11467.9	1333.86
10.65	6.88	24.85	18.06	8.52	15.48	854.84	27157.9	849.16	27144.1	0.0312834	705.74	27913	698.64	27897.5	0.0250431	48.99	1618.52	42.6	1603.9	0.0265603	12606	7870.72	12600.3	7856.96	1.60371	22710.8	14853.9	22703.7	14838.4	1.53006	5405.94	3137.28	5399.55	3122.66	1.72915	52731.7	9128.9	52726	9115.14	5.78444	13728.6	1097.36	13721.5	1081.88	12.683	57480.9	10956.4	57474.5	10941.8
0.71	-16.34	28.4	12.04	-4.97	24.08	399.73	15421.5	394.05	15407.7	0.0255748	443.04	15137.7	435.94	15122.2	0.0288278	524.69	19213.3	518.3	19198.7	0.0269966	69179.6	33476.4	69173.9	33462.6	2.0672	42065.4	18959.6	42058.3	18944.1	2.22012	23086.4	12527.6	23080	12513	1.84449	16124.8	2080.34	16119.1	2066.58	7.7999	8144.41	1560.9	8137.31	1545.42	5.26544	13614.2	1264.2	13607.8	1249.58
10.65	-13.76	37.63	30.1	2.13	30.1	585.75	16178.3	580.07	16164.5	0.0358853	331.57	13807.3	324.47	13791.8	0.0235263	93.72	3343.68	87.33	3329.06	0.0262326	12466.2	5233.96	12460.5	5220.2	2.38698	9698.6	4209.7	9691.5	4194.22	2.31068	37999.9	18607	37993.5	18592.4	2.0435	81564.8	17490.7	81559.1	17476.9	4.66667	33857.8	5674.28	33850.7	5658.8	5.98196	95141.4	16160.3	95135	16145.7
30.53	26.66	26.98	18.06	-38.34	6.02	154.07	2811.34	148.39	2797.58	0.0530423	401.15	18786.7	394.05	18771.2	0.0209922	38.34	668.22	31.95	653.6	0.0488831	3503.14	2193	3497.46	2179.24	1.6049	52789.9	21818.2	52782.8	21802.7	2.42093	34715.4	13655.9	34709	13641.3	2.54441	67479.8	10311.4	67474.1	10297.6	6.55239	32428.5	5399.94	32421.4	5384.46	6.02129	35930.3	5172.9	35923.9	5158.28
-2.84	6.02	1.42	49.02	-18.46	25.8	393.34	21494.8	387.66	21481	0.0180466	301.04	7662.6	293.94	7647.12	0.038438	853.42	24811.9	847.03	24797.3	0.0341582	37047.1	14901.2	37041.4	14887.4	2.4881	37336.8	16801	37329.7	16785.5	2.22392	14715.5	10406.9	14709.1	10392.3	1.41539	29975.5	5132.48	29969.8	5118.72	5.85494	44597.9	7875.02	44590.8	7859.54	5.67346	44983.5	6364.86	44977.1	6350.24
-6.39	-12.9	-3.55	59.34	2.84	24.94	193.12	14026.6	187.44	14012.8	0.0133763	630.48	28404.1	623.38	28388.6	0.0219588	864.78	20934.1	858.39	20919.5	0.041033	10088.4	6464.62	10082.7	6450.86	1.563	10994.3	5154.84	10987.2	5139.36	2.13785	11350.8	5848.86	11344.4	5834.24	1.94445	51260.6	8473.58	51254.9	8459.82	6.05863	36572.1	5292.44	36565	5276.96	6.92918	51907.4	10511.8	51901	10497.2
10.65	3.44	-10.65	20.64	-21.3	-28.38	822.89	15550.5	817.21	15536.7	0.0525986	227.91	10724.2	220.81	10708.7	0.0206196	422.45	12149.2	416.06	12134.6	0.0342871	42510.5	18947.5	42504.8	18933.7	2.24492	16884.5	7877.6	16877.4	7862.12	2.14667	15252.9	8125.28	15246.5	8110.66	1.87981	82873.3	13309.4	82867.6	13295.6	6.23269	62734.9	12900.9	62727.8	12885.4	4.86812	7011.25	367.22	7004.86	352.6
10.65	22.36	6.39	68.8	4.26	-11.18	388.37	12846.7	382.69	12832.9	0.0298209	755.44	18154.6	748.34	18139.1	0.0412556	971.28	22954.3	964.89	22939.7	0.0420621	1213.39	415.38	1207.71	401.62	3.0071	24255	12870.8	24247.9	12855.3	1.88622	791.65	486.76	785.26	472.14	1.66319	30934.7	5817.04	30929	5803.28	5.32958	82724.9	16570.5	82717.8	16555	4.99654	32922.7	4707.64	32916.3	4693.02
39.76	18.06	-1.42	39.56	23.43	-0.86	405.41	14337.1	399.73	14323.3	0.0279076	100.82	1365.68	93.72	1350.2	0.0694119	261.28	4987.14	254.89	4972.52	0.0512597	17887.7	7029.64	17882	7015.88	2.54879	5802.83	5129.9	5795.73	5114.42	1.13321	14119.8	5085.18	14113.4	5070.56	2.7834	22707.2	3344.54	22701.5	3330.78	6.81568	23664.3	3134.7	23657.2	3119.22	7.58433	106380	19608.9	106374	19594.3
6.39	-1.72	8.52	11.18	3.55	10.32	184.6	5439.5	178.92	5425.74	0.0329761	422.45	9232.1	415.35	9216.62	0.0450653	1650.75	44689.9	1644.36	44675.3	0.0368069	5393.16	2318.56	5387.48	2304.8	2.3375	18802.2	7744.3	18795.1	7728.82	2.43182	10389.4	4334.4	10383	4319.78	2.4036	1613.12	305.3	1607.44	291.54	5.51362	103177	15133.4	103170	15117.9	6.82434	65875.2	10607.2	65868.8	10592.6
-12.07	0	-2.13	35.26	8.52	-0.86	187.44	7276.46	181.76	7262.7	0.0250265	485.64	13358.4	478.54	13342.9	0.0358647	189.57	10438.7	183.18	10424.1	0.0175728	10132.4	6237.58	10126.7	6223.82	1.62709	13264.2	8434.02	13257.1	8418.54	1.57475	76761.6	30075.9	76755.2	30061.3	2.55329	74382.4	11814.7	74376.7	11800.9	6.30261	87395.3	20173.9	87388.2	20158.4	4.33507	63063.6	12040	63057.2	12025.4
9.23	-6.88	17.75	25.8	1.42	2.58	1978.06	46148.5	1972.38	46134.7	0.0427526	561.61	17378	554.51	17362.5	0.0319372	522.56	17562.9	516.17	17548.3	0.0294143	11036.9	5478.2	11031.2	5464.44	2.01873	16787.9	8842.52	16780.8	8827.04	1.90107	11862.7	6560.94	11856.3	6546.32	1.81114	38056	6137.82	38050.3	6124.06	6.21325	62059	10413.7	62051.9	10398.2	5.96755	12120.4	1222.92	12114	1208.3
2.13	-14.62	6.39	13.76	-5.68	23.22	308.14	12836.4	302.46	12822.6	0.023588	318.08	19952	310.98	19936.5	0.0155985	247.79	8675.68	241.4	8661.06	0.0278719	5939.15	3645.54	5933.47	3631.78	1.63376	5140.4	2984.2	5133.3	2968.72	1.72913	18037.5	9132.34	18031.1	9117.72	1.97759	74983.8	14175.4	74978.1	14161.6	5.29445	42513.4	5866.92	42506.3	5851.44	7.26425	64385.6	10243.5	64379.2	10228.9
-4.26	-40.42	-4.97	16.34	43.31	34.4	140.58	3579.32	134.9	3565.56	0.0378342	624.09	18463.3	616.99	18447.8	0.0334451	279.03	9902.04	272.64	9887.42	0.0275744	19004.6	12691.9	18998.9	12678.1	1.49856	31668.8	16523.2	31661.7	16507.7	1.91799	35874.2	17450.3	35867.8	17435.7	2.05715	68543.4	12336.7	68537.7	12322.9	5.5618	68199.8	14632	68192.7	14616.5	4.66545	5072.95	436.02	5066.56	421.4
13.49	-7.74	2.13	17.2	21.3	14.62	687.28	14131.5	681.6	14117.7	0.0482797	235.01	10437	227.91	10421.5	0.0218692	246.37	12716	239.98	12701.4	0.018894	40279.7	21176.6	40274	21162.8	1.90305	26157.8	11579	26150.7	11563.5	2.26148	31418.9	14869.4	31412.5	14854.8	2.11464	57637.1	11922.2	57631.4	11908.4	4.83954	41508.7	6692.52	41501.6	6677.04	6.21557	19454	2696.96	19447.6	2682.34
24.85	55.9	-3.55	-13.76	24.85	-8.6	331.57	15203.1	325.89	15189.3	0.0214552	430.97	12534.5	423.87	12519	0.0338581	26.27	1934.14	19.88	1919.52	0.0103568	19208.3	8329.1	19202.6	8315.34	2.3093	25565	15720.8	25557.9	15705.3	1.62734	4647.66	3626.62	4641.27	3612	1.28496	51176.8	9514.18	51171.1	9500.42	5.3862	39484.5	4862.44	39477.4	4846.96	8.14478	55790.4	9698.22	55784	9683.6
3.55	-12.04	14.2	15.48	21.3	-1.72	3045.19	18256.1	3039.51	18242.3	0.166618	487.77	12995.5	480.67	12980	0.0370315	188.86	4061.78	182.47	4047.16	0.0450859	2438.14	1903.18	2432.46	1889.42	1.28741	78756.8	32030.7	78749.7	32015.2	2.45976	18462.8	12923.2	18456.4	12908.6	1.42978	19760	2258.36	19754.3	2244.6	8.80082	53091.7	8744.48	53084.6	8729	6.08141	20258.4	1768.16	20252	1753.54
8.52	-5.16	7.1	11.18	-3.55	-30.1	166.14	2608.38	160.46	2594.62	0.0618434	967.73	31854.4	960.63	31838.9	0.0301716	783.84	12250.7	777.45	12236.1	0.0635375	2871.95	2177.52	2866.27	2163.76	1.32467	41094.8	19775.7	41087.7	19760.2	2.07931	3671.41	2579.14	3665.02	2564.52	1.42913	11171.8	1424.16	11166.1	1410.4	7.91699	87619	12290.3	87611.9	12274.8	7.13753	63204.2	11305.6	63197.8	11291
17.04	21.5	22.72	0.86	6.39	0.86	62.48	344	56.8	330.24	0.171996	110.76	5656.22	103.66	5640.74	0.018377	558.06	18551.9	551.67	18537.3	0.02976	25016.8	8168.28	25011.1	8154.52	3.06715	41305	13650.8	41297.9	13635.3	3.02874	10910.6	5769.74	10904.2	5755.12	1.8947	81150.9	17353.9	81145.2	17340.1	4.67962	14146.8	1499.84	14139.7	1484.36	9.52579	3373.21	255.42	3366.82	240.8
4.26	5.16	6.39	-30.1	-11.36	8.6	33.37	3741	27.69	3727.24	0.00742909	392.63	14104.9	385.53	14089.4	0.0273631	208.74	16292.7	202.35	16278.1	0.0124308	10651.4	4042	10645.7	4028.24	2.64277	5897.26	6222.1	5890.16	6206.62	0.949013	5956.9	2711.58	5950.51	2696.96	2.20638	23607.5	3139.86	23601.8	3126.1	7.54992	66532.7	12040	66525.6	12024.5	5.5325	58019.1	11795.8	58012.7	11781.2
6.39	13.76	1.42	24.08	-0.71	-13.76	200.22	8728.14	194.54	8714.38	0.022324	339.38	15848.9	332.28	15833.4	0.020986	1454.08	27299	1447.69	27284.4	0.0530593	39885.7	16962.6	39880	16948.8	2.35296	1393.02	696.6	1385.92	681.12	2.03477	33140	11723.5	33133.6	11708.9	2.82978	26032.1	4164.12	26026.4	4150.36	6.27088	25020.4	3255.1	25013.3	3239.62	7.72106	35825.9	6320.14	35819.5	6305.52
-21.3	-4.3	-4.26	1.72	12.07	16.34	963.47	19655.3	957.79	19641.5	0.0487635	157.62	7010.72	150.52	6995.24	0.0215175	496.29	7647.12	489.9	7632.5	0.064186	25100.6	8014.34	25094.9	8000.58	3.13664	6171.32	3792.6	6164.22	3777.12	1.63199	29473.5	13188.1	29467.1	13173.5	2.23685	43819.8	8304.16	43814.1	8290.4	5.28492	123576	26731.4	123569	26715.9	4.62529	50605.2	7244.64	50598.8	7230.02
-21.3	-23.22	-37.63	11.18	32.66	40.42	612.02	14950.2	606.34	14936.4	0.0405947	18.46	1812.88	11.36	1797.4	0.00632024	78.1	2768.34	71.71	2753.72	0.0260411	21245.3	8514.86	21239.6	8501.1	2.49846	48610.9	19082.5	48603.8	19067	2.5491	1314.21	929.66	1307.82	915.04	1.42925	48092.6	7605.84	48086.9	7592.08	6.33383	40769.6	6765.62	40762.5	6750.14	6.03876	22580.8	3170.82	22574.4	3156.2
12.78	-6.88	12.07	43	10.65	16.34	670.95	17268.8	665.27	17255	0.0385551	159.04	6973.74	151.94	6958.26	0.0218359	358.55	11594.5	352.16	11579.9	0.0304114	5654.44	2238.58	5648.76	2224.82	2.53897	3930.56	2431.22	3923.46	2415.74	1.62412	20546.7	12830.3	20540.3	12815.7	1.60275	23381	3655	23375.3	3641.24	6.4196	55663.3	9449.68	55656.2	9434.2	5.89941	47261.1	6069.02	47254.7	6054.4
0	6.02	7.1	0	5.68	-10.32	1125.35	21518.1	1119.67	21504.3	0.0520672	353.58	17473.5	346.48	17458	0.0198465	291.81	9969.12	285.42	9954.5	0.0286725	34884.4	18257.8	34878.7	18244	1.91179	11302.5	6560.08	11295.4	6544.6	1.72591	728.46	772.28	722.07	757.66	0.953026	46484.4	8146.78	46478.7	8133.02	5.71482	68817.5	10353.5	68810.4	10338	6.65605	58406	9207.16	58399.6	9192.54
8.52	-2.58	-25.56	41.28	1.42	-14.62	484.22	7018.46	478.54	7004.7	0.068317	960.63	32730.7	953.53	32715.2	0.0291464	768.22	26026.2	761.83	26011.6	0.0292881	34278.1	17051.2	34272.4	17037.4	2.01159	16925.7	8217.3	16918.6	8201.82	2.06279	9543.82	6223.82	9537.43	6209.2	1.53602	22950	2751.14	22944.3	2737.38	8.38185	24413.3	4136.6	24406.2	4121.12	5.92223	38212.9	6672.74	38206.5	6658.12
-2.84	3.44	-28.4	3.44	13.49	-8.6	477.83	19924.5	472.15	19910.7	0.0237133	167.56	5411.98	160.46	5396.5	0.0297341	693.67	22255.9	687.28	22241.3	0.0309011	-270.51	218.44	-276.19	204.68	-1.34937	63248.2	31910.3	63241.1	31894.8	1.9828	13323.9	11862	13317.5	11847.4	1.12409	19375.2	2134.52	19369.5	2120.76	9.13329	26510.7	4042.86	26503.6	4027.38	6.58085	87258.3	12038.3	87251.9	12023.7
17.75	14.62	-15.62	9.46	6.39	-21.5	650.36	22799.5	644.68	22785.7	0.0282931	626.93	10095.5	619.83	10080	0.0614909	2093.79	51248.3	2087.4	51233.7	0.0407427	27533.1	16893	27527.4	16879.2	1.63084	22688	13181.2	22680.9	13165.7	1.72272	1104.05	1344.18	1097.66	1329.56	0.825581	17830.2	3440	17824.5	3426.24	5.20236	37385.1	6185.98	37378	6170.5	6.05753	68795.4	12771.9	68789	12757.3
4.97	34.4	-19.17	-8.6	-31.24	-26.66	1793.46	31635.1	1787.78	31621.3	0.0565371	202.35	8501.96	195.25	8486.48	0.0230072	187.44	4379.98	181.05	4365.36	0.0414742	20151.2	10186.7	20145.5	10172.9	1.9803	27868.2	15346.7	27861.1	15331.2	1.81728	31464.4	15535.9	31458	15521.3	2.02677	71548.8	12605	71543.1	12591.2	5.68198	39522.9	4090.16	39515.8	4074.68	9.69789	37890.6	6131.8	37884.2	6117.18
-2.84	4.3	-6.39	-4.3	11.36	23.22	1029.5	23829.7	1023.82	23815.9	0.0429889	1194.22	33434.2	1187.12	33418.7	0.0355226	257.02	7474.26	250.63	7459.64	0.0335981	10773.5	5513.46	10767.8	5499.7	1.95789	10088.4	4928.66	10081.3	4913.18	2.05189	9076.64	8179.46	9070.25	8164.84	1.11089	27470.6	3974.06	27464.9	3960.3	6.93506	27482	4742.04	27474.9	4726.56	5.81287	44823	7127.68	44816.6	7113.06
12.07	14.62	-18.46	2.58	-2.13	27.52	56.09	1077.58	50.41	1063.82	0.0473858	924.42	20267.6	917.32	20252.1	0.045295	48.28	5149.68	41.89	5135.06	0.00815765	34226.3	13133.9	34220.6	13120.1	2.60825	14138.9	5989.9	14131.8	5974.42	2.36538	56016.2	25758.7	56009.8	25744.1	2.17564	88592.4	14819.5	88586.7	14805.7	5.98327	57558.3	8228.48	57551.2	8213	7.00733	22350.8	3407.32	22344.4	3392.7
0.71	7.74	-0.71	-0.86	-1.42	45.58	203.77	6486.98	198.09	6473.22	0.0306015	2491.39	43189.2	2484.29	43173.7	0.0575417	394.76	11039	388.37	11024.4	0.0352283	23833.3	9699.08	23827.6	9685.32	2.46018	12307.1	5423.16	12300	5407.68	2.27454	17842.3	9599.32	17835.9	9584.7	1.86087	74367.5	12886.2	74361.8	12872.4	5.77682	56324.3	9737.78	56317.2	9722.3	5.79258	3809.15	958.9	3802.76	944.28
-5.68	-1.72	-19.17	25.8	19.88	-0.86	2360.04	37012.7	2354.36	36998.9	0.0636332	-1.42	529.76	-8.52	514.28	-0.0165669	561.61	20517	555.22	20502.4	0.0270808	20274.8	6831.84	20269.1	6818.08	2.97285	6842.98	3139.86	6835.88	3124.38	2.18792	3544.32	1488.66	3537.93	1474.04	2.40016	69440.8	12110.5	69435.1	12096.7	5.73999	64172.6	8493.36	64165.5	8477.88	7.56858	51042.6	7789.02	51036.2	7774.4
3.55	7.74	-24.85	-9.46	3.55	25.8	314.53	14819.5	308.85	14805.7	0.0208602	1188.54	25438.8	1181.44	25423.3	0.0464707	128.51	4791.06	122.12	4776.44	0.0255672	19201.9	7971.34	19196.2	7957.58	2.41232	44371.4	25854.2	44364.3	25838.7	1.71697	46631.4	18591.5	46625	18576.9	2.50984	27220.7	4274.2	27215	4260.44	6.38784	13184.7	1671.84	13177.6	1656.36	7.95576	52668.5	10447.3	52662.1	10432.7
6.39	-2.58	-26.27	27.52	-22.72	15.48	85.91	2854.34	80.23	2840.58	0.0282442	512.62	14311.3	505.52	14295.8	0.0353614	34.08	1511.02	27.69	1496.4	0.0185044	5214.95	2758.88	5209.27	2745.12	1.89765	1783.52	1971.98	1776.42	1956.5	0.907958	21197.8	11725.2	21191.4	11710.6	1.8096	23985.9	3200.06	23980.2	3186.3	7.52604	39867.2	5122.16	39860.1	5106.68	7.80548	71724.2	10914.3	71717.8	10899.7
-22.72	18.92	-2.84	22.36	16.33	44.72	111.47	4106.5	105.79	4092.74	0.0258482	46.15	3879.46	39.05	3863.98	0.0101062	456.53	30903.2	450.14	30888.6	0.014573	22961.4	13723	22955.7	13709.2	1.67447	51027	19959.7	51019.9	19944.2	2.55813	6820.97	4742.9	6814.58	4728.28	1.44124	75042.7	13354.9	75037	13341.1	5.62448	10207	1553.16	10199.9	1537.68	6.6333	14181.5	2285.88	14175.1	2271.26
-4.97	19.78	-19.17	21.5	2.84	38.7	332.99	10158.3	327.31	10144.5	0.0322646	70.29	2180.96	63.19	2165.48	0.0291806	1292.91	49386.4	1286.52	49371.8	0.0260578	81388.7	36286.8	81383	36273	2.24362	29973.4	11877.5	29966.3	11862	2.52624	486.35	326.8	479.96	312.18	1.53745	58056	9135.78	58050.3	9122.02	6.36376	106263	15867.9	106256	15852.4	6.70282	4637.72	350.88	4631.33	336.26
23.43	24.08	-6.39	43	-4.97	18.92	188.86	9144.38	183.18	9130.62	0.0200622	271.93	12371.1	264.83	12355.6	0.021434	100.11	6217.8	93.72	6203.18	0.0151084	2414	2248.04	2408.32	2234.28	1.0779	4949.41	4963.06	4942.31	4947.58	0.998935	4534.77	2237.72	4528.38	2223.1	2.03697	36100.7	5082.6	36095	5068.84	7.12096	18883.2	1763.86	18876.1	1748.38	10.7963	21586.8	2412.3	21580.4	2397.68
24.85	32.68	8.52	6.88	-0.71	24.94	95.85	5475.62	90.17	5461.86	0.016509	224.36	8467.56	217.26	8452.08	0.0257049	163.3	6988.36	156.91	6973.74	0.0225001	16058.8	6589.32	16053.1	6575.56	2.44133	12084.2	7581.76	12077.1	7566.28	1.59617	9798.71	4660.34	9792.32	4645.72	2.10782	18083	2229.12	18077.3	2215.36	8.15999	64639.1	11535.2	64632	11519.7	5.61055	34547.9	5181.5	34541.5	5166.88
6.39	4.3	12.07	12.9	22.01	22.36	712.84	14097.1	707.16	14083.3	0.0502125	107.92	3150.18	100.82	3134.7	0.0321626	48.28	579.64	41.89	565.02	0.074139	2116.51	1872.22	2110.83	1858.46	1.1358	18164.6	10516.1	18157.5	10500.6	1.72918	24417.6	14274.3	24411.2	14259.7	1.7119	34721.8	6222.96	34716.1	6209.2	5.59108	6174.87	309.6	6167.77	294.12	20.9703	86842.9	14673.3	86836.5	14658.7
28.4	41.28	9.23	28.38	24.85	24.94	61.77	1172.18	56.09	1158.42	0.0484194	443.04	7653.14	435.94	7637.66	0.0570777	56.09	1781.92	49.7	1767.3	0.028122	57360.2	21414	57354.5	21400.2	2.68009	1037.31	740.46	1030.21	724.98	1.42102	40975.5	16389	40969.1	16374.4	2.50203	23026.7	2813.92	23021	2800.16	8.22132	86707.3	16985	86700.2	16969.5	5.10917	34983.1	4238.94	34976.7	4224.32
5.68	18.06	7.81	48.16	4.26	40.42	98.69	3043.54	93.01	3029.78	0.0306986	315.95	6267.68	308.85	6252.2	0.0493986	66.03	2943.78	59.64	2929.16	0.0203608	2819.41	1542.84	2813.73	1529.08	1.84015	23031.7	9879.68	23024.6	9864.2	2.33416	663.85	301	657.46	286.38	2.29576	12204.2	1623.68	12198.5	1609.92	7.5771	82221.5	13565.6	82214.4	13550.1	6.06743	41910.6	7217.12	41904.2	7202.5
22.01	19.78	-14.91	26.66	8.52	30.96	429.55	13894.2	423.87	13880.4	0.0305372	215.84	8754.8	208.74	8739.32	0.0238852	263.41	9023.12	257.02	9008.5	0.0285308	8102.52	4686.14	8096.84	4672.38	1.73292	8282.86	3583.62	8275.76	3568.14	2.31935	13058.3	7277.32	13051.9	7262.7	1.79712	13485.7	1820.62	13480	1806.86	7.46047	94581.2	15866.1	94574.1	15850.6	5.96659	63893.6	10166.1	63887.2	10151.5
5.68	24.08	-10.65	37.84	4.97	3.44	67.45	648.44	61.77	634.68	0.0973246	343.64	8447.78	336.54	8432.3	0.0399108	832.12	24466.1	825.73	24451.5	0.0337701	40261.3	14669	40255.6	14655.2	2.74684	11895.3	8239.66	11888.2	8224.18	1.44552	20303.9	21799.3	20297.5	21784.7	0.931733	73328.1	14079.1	73322.4	14065.3	5.21299	41439.9	5655.36	41432.8	5639.88	7.3464	83016	14890.9	83009.6	14876.3
14.2	20.64	-21.3	12.04	-1.42	28.38	940.75	34995.1	935.07	34981.3	0.0267305	53.96	1353.64	46.86	1338.16	0.0350182	68.87	3231.88	62.48	3217.26	0.0194203	5951.22	2515.5	5945.54	2501.74	2.37656	42521.2	18883	42514.1	18867.5	2.2533	15170.6	9886.56	15164.2	9871.94	1.53609	48299.2	8038.42	48293.5	8024.66	6.01814	45926.3	7847.5	45919.2	7832.02	5.86301	2732.08	294.98	2725.69	280.36
24.14	19.78	-27.69	-10.32	11.36	7.74	127.09	4334.4	121.41	4320.64	0.0281	20.59	485.9	13.49	470.42	0.0286765	305.3	10246.9	298.91	10232.3	0.0292125	1302.85	1631.42	1297.17	1617.66	0.80188	6441.83	3914.72	6434.73	3899.24	1.65025	6796.83	2641.06	6790.44	2626.44	2.58542	49572.2	8808.12	49566.5	8794.36	5.63617	5555.75	473.86	5548.65	458.38	12.1049	20654.6	2574.84	20648.2	2560.22
31.24	32.68	4.26	7.74	8.52	-9.46	913.77	29361.3	908.09	29347.5	0.0309426	318.79	12957.6	311.69	12942.1	0.0240834	776.03	32870.9	769.64	32856.3	0.0234244	11101.6	5634.72	11095.9	5620.96	1.97403	21536.4	11014.9	21529.3	10999.4	1.95731	68283.5	47350.7	68277.1	47336.1	1.44239	8695.37	1641.74	8689.69	1627.98	5.33771	4000.85	500.52	3993.75	485.04	8.23386	9420.99	805.82	9414.6	791.2
24.14	16.34	-18.46	6.88	-8.52	7.74	514.04	12531.1	508.36	12517.3	0.0406125	323.76	8273.2	316.66	8257.72	0.0383471	87.33	4581.22	80.94	4566.6	0.0177243	1983.74	1740.64	1978.06	1726.88	1.14545	636.16	699.18	629.06	683.7	0.920082	27315.1	12383.1	27308.7	12368.5	2.20793	75215.3	14183.1	75209.6	14169.3	5.30791	33237.9	5493.68	33230.8	5478.2	6.06601	19895.6	2865.52	19889.2	2850.9
16.33	30.1	-21.3	10.32	3.55	-9.46	303.88	8645.58	298.2	8631.82	0.0345466	246.37	25695.1	239.27	25679.6	0.00931751	34.79	1194.54	28.4	1179.92	0.0240694	6072.63	2866.38	6066.95	2852.62	2.1268	24866.3	16306.5	24859.2	16291	1.52594	14638.1	9171.04	14631.7	9156.42	1.59797	70915.5	12291.1	70909.8	12277.3	5.77567	8259.43	1443.94	8252.33	1428.46	5.77708	36420.2	5493.68	36413.8	5479.06
18.46	4.3	-22.72	9.46	-7.1	13.76	246.37	6254.78	240.69	6241.02	0.0385658	450.14	20205.7	443.04	20190.2	0.0219433	228.62	10037.1	222.23	10022.5	0.0221732	39647.8	23256.1	39642.1	23242.3	1.7056	3943.34	1819.76	3936.24	1804.28	2.18161	1741.63	1317.52	1735.24	1302.9	1.33183	27615.4	3747.02	27609.7	3733.26	7.39561	81619.5	9992.34	81612.4	9976.86	8.18017	26935.3	3725.52	26928.9	3710.9
-0.71	-3.44	-32.66	40.42	20.59	36.98	66.74	1841.26	61.06	1827.5	0.0334118	604.92	20631.4	597.82	20615.9	0.028998	2294.72	37224.2	2288.33	37209.6	0.0614984	44524.8	20291.7	44519.1	20277.9	2.19545	34772.2	12790.8	34765.1	12775.3	2.72127	40186.7	19722.4	40180.3	19707.8	2.0388	48483.1	10562.5	48477.4	10548.7	4.59556	9278.28	1116.28	9271.18	1100.8	8.42222	90047.9	16475.9	90041.5	16461.3
26.27	18.92	0	14.62	7.1	11.18	367.78	12213.7	362.1	12199.9	0.0296805	967.73	33769.6	960.63	33754.1	0.0284596	441.62	25917.8	435.23	25903.2	0.0168022	1743.76	467.84	1738.08	454.08	3.8277	9443	3377.22	9435.9	3361.74	2.80685	17056.3	7764.94	17049.9	7750.32	2.1999	58650.3	9817.76	58644.6	9804	5.9817	12908.5	1174.76	12901.4	1159.28	11.1288	50498	8978.4	50491.6	8963.78
24.85	36.98	0	25.8	5.68	33.54	364.94	11061.3	359.26	11047.5	0.0325195	776.03	16502.5	768.93	16487	0.0466385	312.4	3445.16	306.01	3430.54	0.0892017	727.75	252.84	722.07	239.08	3.0202	2363.59	1614.22	2356.49	1598.74	1.47397	6321.13	3784.86	6314.74	3770.24	1.67489	15216	2064	15210.3	2050.24	7.4188	34846.8	4951.02	34839.7	4935.54	7.05894	99963	16495.7	99956.6	16481.1
34.08	8.6	-7.1	0.86	25.56	-12.9	318.79	3895.8	313.11	3882.04	0.080656	63.9	2530.12	56.8	2514.64	0.0225877	232.17	6848.18	225.78	6833.56	0.0330399	4457.38	2549.9	4451.7	2536.14	1.75531	45256.8	19405.9	45249.7	19390.4	2.33361	2014.27	912.46	2007.88	897.84	2.23635	49240.6	9346.48	49234.9	9332.72	5.27552	44829.4	8047.02	44822.3	8031.54	5.58079	18127	2110.44	18120.6	2095.82
22.72	31.82	9.23	-3.44	11.36	38.7	342.22	24552.1	336.54	24538.3	0.0137149	1880.79	46797.8	1873.69	46782.3	0.0400512	84.49	1990.9	78.1	1976.28	0.0395187	26355.9	11118.9	26350.2	11105.1	2.37279	15612.9	9875.38	15605.8	9859.9	1.58275	3288.72	2434.66	3282.33	2420.04	1.35631	56199.3	9988.9	56193.6	9975.14	5.63337	44656.2	7361.6	44649.1	7346.12	6.07792	44100.9	7909.42	44094.5	7894.8
12.07	12.04	7.1	51.6	2.84	15.48	242.82	13274.1	237.14	13260.3	0.0178834	892.47	33661.3	885.37	33645.8	0.0263144	169.69	4769.56	163.3	4754.94	0.0343432	62516.2	29925.4	62510.5	29911.6	2.08984	68275	27324.8	68267.9	27309.3	2.4998	7073.02	4276.78	7066.63	4262.16	1.65799	53326.7	9306.06	53321	9292.3	5.73819	7261.17	861.72	7254.07	846.24	8.57212	101486	14902.9	101480	14888.3
2.13	14.62	-9.94	22.36	-15.62	2.58	193.83	6646.94	188.15	6633.18	0.028365	113.6	2401.98	106.5	2386.5	0.044626	402.57	13751.4	396.18	13736.8	0.0288408	4673.93	958.9	4668.25	945.14	4.93922	19583.9	12297.1	19576.8	12281.6	1.59399	29567.2	17399.5	29560.8	17384.9	1.70037	62138.5	9843.56	62132.8	9829.8	6.32086	21393	2583.44	21385.9	2567.96	8.32797	42404.8	3999	42398.4	3984.38
-9.94	12.04	-9.23	22.36	17.75	26.66	1007.49	32766	1001.81	32752.2	0.0305875	114.31	3790.88	107.21	3775.4	0.028397	1689.8	20253	1683.41	20238.4	0.0831791	2529.73	1347.62	2524.05	1333.86	1.89229	4155.63	2475.08	4148.53	2459.6	1.68667	11960.7	5038.74	11954.3	5024.12	2.37938	53205.3	8214.72	53199.6	8200.96	6.487	7000.6	946.86	6993.5	931.38	7.50875	25806.4	3222.42	25800	3207.8
-2.13	24.94	26.98	56.76	9.94	35.26	1180.02	24408.5	1174.34	24394.7	0.0481391	225.07	12710.8	217.97	12695.3	0.0171693	97.98	7163.8	91.59	7149.18	0.0128113	6716.6	3711.76	6710.92	3698	1.81474	40430.9	23168.4	40423.8	23152.9	1.74595	63072.8	25971.1	63066.4	25956.5	2.4297	59005.3	10069.7	58999.6	10055.9	5.86714	49254.1	9004.2	49247	8988.72	5.47876	7745.39	1492.1	7739	1477.48
8.52	37.84	-3.55	32.68	-1.42	31.82	360.68	17853.6	355	17839.8	0.0198993	717.1	17799.4	710	17783.9	0.0399237	600.66	33739.5	594.27	33724.9	0.0176211	52478.2	23681	52472.5	23667.2	2.2171	56738.9	21930.9	56731.8	21915.4	2.58867	965.6	580.5	959.21	565.88	1.69508	62303.9	11880.9	62298.2	11867.1	5.24964	67432.2	9996.64	67425.1	9981.16	6.75524	30454.7	5716.42	30448.3	5701.8
-7.1	26.66	7.1	36.12	16.33	30.1	1101.92	27381.5	1096.24	27367.7	0.0400559	75.97	2612.68	68.87	2597.2	0.026517	20.59	859.14	14.2	844.52	0.0168143	2120.06	1382.02	2114.38	1368.26	1.54531	3325.64	2057.98	3318.54	2042.5	1.62474	34771.5	17848.4	34765.1	17833.8	1.9494	31871.2	5156.56	31865.5	5142.8	6.19614	22261.3	5195.26	22254.2	5179.78	4.29636	44137.9	7081.24	44131.5	7066.62
4.26	9.46	14.2	20.64	7.81	40.42	1273.03	34729.4	1267.35	34715.6	0.0365066	357.13	11738.1	350.03	11722.6	0.0298594	738.4	20209.1	732.01	20194.5	0.036248	1160.14	594.26	1154.46	580.5	1.98873	1424.97	959.76	1417.87	944.28	1.50154	414.64	302.72	408.25	288.1	1.41704	75306.1	16857.7	75300.4	16843.9	4.47048	30755.1	6438.82	30748	6423.34	4.78692	48197.6	9317.24	48191.2	9302.62
2.13	62.78	22.01	43	13.49	11.18	578.65	20376.8	572.97	20363	0.0281377	52.54	1444.8	45.44	1429.32	0.0317913	669.53	21088.9	663.14	21074.3	0.0314668	15945.2	7943.82	15939.5	7930.06	2.01001	39814	21087.2	39806.9	21071.7	1.88911	64110.2	41503.6	64103.8	41489	1.54508	51429.6	9693.06	51423.9	9679.3	5.31277	15712.3	2297.92	15705.2	2282.44	6.88088	38236.3	6252.2	38229.9	6237.58
1.42	6.02	-0.71	34.4	10.65	7.74	90.17	1627.12	84.49	1613.36	0.052369	428.84	8957.76	421.74	8942.28	0.0471625	110.05	689.72	103.66	675.1	0.153548	45165.9	20621.9	45160.2	20608.1	2.19138	8814.65	4611.32	8807.55	4595.84	1.91642	15309	7025.34	15302.6	7010.72	2.18274	18849.1	2445.84	18843.4	2432.08	7.74786	108033	24473	108026	24457.5	4.41688	34058	5222.78	34051.6	5208.16
-2.84	15.48	-9.94	18.92	-10.65	30.1	176.79	5063.68	171.11	5049.92	0.0338837	436.65	10140.3	429.55	10124.8	0.0424254	146.26	3888.06	139.87	3873.44	0.03611	37184.1	16800.1	37178.4	16786.3	2.2148	40167.5	16377	40160.4	16361.5	2.45456	8466.04	5025.84	8459.65	5011.22	1.68814	2710.07	358.62	2704.39	344.86	7.84199	29196.6	3931.06	29189.5	3915.58	7.45471	50741.6	7088.12	50735.2	7073.5
-4.26	16.34	0	30.96	-1.42	5.16	646.81	38500.5	641.13	38486.7	0.0166585	267.67	6386.36	260.57	6370.88	0.0409002	946.43	27086.6	940.04	27072	0.0347237	44796	17137.2	44790.3	17123.4	2.61573	14421.5	7900.82	14414.4	7885.34	1.828	31816.5	16016.6	31810.1	16002	1.98789	67182.3	13358.4	67176.6	13344.6	5.03398	31737.7	3896.66	31730.6	3881.18	8.1755	12681.3	1910.06	12674.9	1895.44
-20.59	-2.58	3.55	12.9	22.01	-6.88	952.82	8235.36	947.14	8221.6	0.115201	163.3	4594.12	156.2	4578.64	0.0341149	939.33	20546.3	932.94	20531.7	0.045439	6782.63	3475.26	6776.95	3461.5	1.95781	15605.8	9523.64	15598.7	9508.16	1.64056	31933	13074.6	31926.6	13060	2.44461	9998.93	1271.08	9993.25	1257.32	7.94806	66247.3	11417.4	66240.2	11401.9	5.80957	4048.42	927.08	4042.03	912.46
10.65	-15.48	22.72	19.78	41.89	30.1	459.37	10913.4	453.69	10899.6	0.0416243	251.34	8540.66	244.24	8525.18	0.0286492	28.4	1384.6	22.01	1369.98	0.0160659	26275	17783.1	26269.3	17769.3	1.47835	31313.1	13325.7	31306	13310.2	2.35203	6398.52	3632.64	6392.13	3618.02	1.76675	2081.01	334.54	2075.33	320.78	6.46964	62968.5	10148.9	62961.4	10133.4	6.21324	9460.75	1125.74	9454.36	1111.12
-9.94	-32.68	13.49	-0.86	19.88	12.9	1234.69	34499.8	1229.01	34486	0.0356379	273.35	5294.16	266.25	5278.68	0.0504387	133.48	3714.34	127.09	3699.72	0.0343512	6348.82	3600.82	6343.14	3587.06	1.76834	22747	8888.1	22739.9	8872.62	2.56293	1152.33	1191.1	1145.94	1176.48	0.974041	14853.2	2691.8	14847.5	2678.04	5.54417	33068.2	4598.42	33061.1	4582.94	7.21395	4980.65	547.82	4974.26	533.2
-19.88	7.74	-11.36	28.38	6.39	4.3	64.61	855.7	58.93	841.94	0.0699931	1060.03	26137.1	1052.93	26121.6	0.0403088	183.89	5147.1	177.5	5132.48	0.0345837	32011.1	16488.8	32005.4	16475	1.94266	13091.7	8076.26	13084.6	8060.78	1.62324	4867.76	2633.32	4861.37	2618.7	1.85641	14819.1	1713.12	14813.4	1699.36	8.71706	85013.3	12747.8	85006.2	12732.3	6.67641	21407.2	1986.6	21400.8	1971.98
1.42	20.64	-1.42	24.08	-12.07	23.22	149.81	7494.04	144.13	7480.28	0.019268	193.83	7689.26	186.73	7673.78	0.0243335	46.15	850.54	39.76	835.92	0.0475644	22629.8	9842.7	22624.1	9828.94	2.30179	51645.4	25198	51638.3	25182.5	2.05056	41246	18878.7	41239.6	18864.1	2.18614	80725.6	16242.8	80719.9	16229	4.9738	51996.1	9808.3	51989	9792.82	5.30889	70798.4	9014.52	70792	8999.9
-17.04	48.16	-20.59	12.9	18.46	31.82	257.02	17578.4	251.34	17564.6	0.0143094	1197.77	32067.7	1190.67	32052.2	0.0371478	14.2	2192.14	7.81	2177.52	0.00358665	4761.26	3108.04	4755.58	3094.28	1.53689	38325.1	18395.4	38318	18379.9	2.08478	14151.7	9454.84	14145.3	9440.22	1.49841	53504.9	8884.66	53499.2	8870.9	6.03087	103453	15474.8	103446	15459.3	6.69149	39137.3	6616.84	39130.9	6602.22
-7.81	-4.3	18.46	0.86	27.69	22.36	369.91	13222.5	364.23	13208.7	0.0275749	957.79	29602.9	950.69	29587.4	0.0321316	232.17	10379.3	225.78	10364.7	0.0217836	17151.5	9352.5	17145.8	9338.74	1.83599	5840.46	2709	5833.36	2693.52	2.1657	7890.23	3550.08	7883.84	3535.46	2.22993	33842.1	5694.92	33836.4	5681.16	5.9559	108783	20044.9	108776	20029.4	5.43081	45301.5	6804.32	45295.1	6789.7
9.94	41.28	-6.39	-8.6	4.97	12.9	173.24	2962.7	167.56	2948.94	0.0568204	46.86	1256.46	39.76	1240.98	0.0320392	33.37	245.96	26.98	231.34	0.116625	5738.22	2686.64	5732.54	2672.88	2.14471	9689.37	4152.08	9682.27	4136.6	2.34063	918.03	718.1	911.64	703.48	1.2959	34272.4	4920.92	34266.7	4907.16	6.983	15428.3	1964.24	15421.2	1948.76	7.91334	60511.9	8570.76	60505.5	8556.14
17.75	39.56	5.68	3.44	14.2	-6.02	144.13	7175.84	138.45	7162.08	0.019331	306.72	6816.36	299.62	6800.88	0.0440561	41.18	1900.6	34.79	1885.98	0.0184466	43229.1	20036.3	43223.4	20022.5	2.15874	14587.7	9644.04	14580.6	9628.56	1.51431	21243.2	8733.3	21236.8	8718.68	2.43578	24739.2	4051.46	24733.5	4037.7	6.12565	31068.2	3949.98	31061.1	3934.5	7.89455	63691.3	12806.3	63684.9	12791.7
36.92	70.52	-2.13	-7.74	1.42	6.02	127.09	2272.98	121.41	2259.22	0.0537398	1121.09	18566.5	1113.99	18551	0.0600501	223.65	9763.58	217.26	9748.96	0.0222855	27232.8	11960	27227.1	11946.2	2.27914	9415.31	6209.2	9408.21	6193.72	1.51899	19996.4	7530.16	19990	7515.54	2.65982	58673	12292.8	58667.3	12279	4.77784	56969.7	8936.26	56962.6	8920.78	6.38538	12552.8	1623.68	12546.4	1609.06
25.56	1.72	4.26	36.12	-8.52	18.92	11.36	849.68	5.68	835.92	0.00679491	141.29	4672.38	134.19	4656.9	0.0288153	166.85	4269.9	160.46	4255.28	0.0377084	18.46	219.3	12.78	205.54	0.0621777	31640.4	18529.6	31633.3	18514.1	1.7086	30090.5	12900.9	30084.1	12886.3	2.33458	5562.85	907.3	5557.17	893.54	6.21927	65214.2	9179.64	65207.1	9164.16	7.11545	76856.1	15995.1	76849.7	15980.5
17.04	36.98	21.3	23.22	-7.1	23.22	850.58	28997.5	844.9	28983.7	0.0291508	207.32	7615.3	200.22	7599.82	0.0263454	192.41	6181.68	186.02	6167.06	0.0301635	13862	8151.94	13856.3	8138.18	1.70263	25319.3	15080.1	25312.2	15064.6	1.68024	2018.53	1339.88	2012.14	1325.26	1.5183	39673.4	6953.1	39667.7	6939.34	5.71635	68909.8	12666.1	68902.7	12650.6	5.44659	4457.38	264.88	4450.99	250.26
33.37	9.46	41.89	17.2	12.78	11.18	240.69	7790.74	235.01	7776.98	0.0302187	563.74	34665.7	556.64	34650.2	0.0160645	2715.04	43928.8	2708.65	43914.2	0.0616805	8325.46	8648.16	8319.78	8634.4	0.963562	34951.9	12947.3	34944.8	12931.8	2.70223	6726.54	4346.44	6720.15	4331.82	1.55135	6172.03	615.76	6166.35	602	10.2431	47430.1	7807.08	47423	7791.6	6.08643	96236.2	17412.4	96229.8	17397.8
34.79	17.2	23.43	1.72	22.72	-3.44	248.5	3830.44	242.82	3816.68	0.0636207	23.43	3115.78	16.33	3100.3	0.00526723	227.2	10781	220.81	10766.4	0.0205092	44929.5	19208.1	44923.8	19194.3	2.34047	7641.02	5473.04	7633.92	5457.56	1.39878	1740.92	924.5	1734.53	909.88	1.90633	15020.8	2596.34	15015.1	2582.58	5.814	22246.4	3379.8	22239.3	3364.32	6.61034	41478.2	6423.34	41471.8	6408.72
4.26	-0.86	12.07	21.5	29.11	-4.3	391.21	7162.94	385.53	7149.18	0.0539265	1242.5	52896.9	1235.4	52881.4	0.0233617	286.84	13379	280.45	13364.4	0.0209849	39612.3	13170.9	39606.6	13157.1	3.01028	23747.4	17328.1	23740.3	17312.6	1.37127	26702.4	14377.5	26696	14362.9	1.85868	56073	7356.44	56067.3	7342.68	7.63581	83142.4	17366.8	83135.3	17351.3	4.7913	41471.8	5809.3	41465.4	5794.68
4.97	17.2	26.98	-12.9	21.3	36.12	442.33	13683.5	436.65	13669.7	0.0319428	167.56	4754.08	160.46	4738.6	0.0338623	339.38	10976.2	332.99	10961.6	0.0303779	-371.33	165.12	-377.01	151.36	-2.49082	46412	28787.6	46404.9	28772.1	1.61284	16639.6	9829.8	16633.2	9815.18	1.69464	29542.4	5287.28	29536.7	5273.52	5.60095	9724.87	1742.36	9717.77	1726.88	5.62736	44186.1	8544.1	44179.7	8529.48
6.39	12.04	-20.59	30.1	22.01	33.54	413.22	12808	407.54	12794.2	0.0318534	56.8	1750.96	49.7	1735.48	0.0286376	333.7	10554.8	327.31	10540.2	0.0310535	19050.7	8630.1	19045	8616.34	2.21034	14540.1	9146.96	14533	9131.48	1.59153	2188.22	1442.22	2181.83	1427.6	1.52832	19522.2	2641.06	19516.5	2627.3	7.42836	40487.8	7192.18	40480.7	7176.7	5.64057	130698	23484.9	130692	23470.3
7.81	27.52	1.42	47.3	4.97	14.62	263.41	11056.2	257.73	11042.4	0.02334	2.84	161.68	-4.26	146.2	-0.0291382	287.55	9647.48	281.16	9632.86	0.0291876	-24.14	309.6	-29.82	295.84	-0.100798	40832.8	20901.4	40825.7	20885.9	1.9547	66339.6	22931.9	66333.2	22917.3	2.89446	86948	19123.8	86942.3	19110	4.54956	47291.7	7958.44	47284.6	7942.96	5.95302	66515.6	12207.7	66509.2	12193.1
4.97	55.9	-4.97	30.1	24.85	33.54	1162.98	25290.9	1157.3	25277.1	0.0457845	435.23	14909	428.13	14893.5	0.0287461	460.08	12636	453.69	12621.4	0.0359461	9529.62	8910.46	9523.94	8896.7	1.0705	56432.9	21221.4	56425.8	21205.9	2.66085	12553.5	8103.78	12547.1	8089.16	1.5511	41093.4	6963.42	41087.7	6949.66	5.91219	39601.7	6352.82	39594.6	6337.34	6.24783	48036.5	7929.2	48030.1	7914.58
2.84	65.36	4.26	12.04	23.43	21.5	301.04	4522.74	295.36	4508.98	0.0655048	641.84	22832.1	634.74	22816.6	0.0278192	133.48	4858.14	127.09	4843.52	0.0262392	8086.9	4625.94	8081.22	4612.18	1.75215	20923.7	10249.5	20916.6	10234	2.04383	1841.03	1247	1834.64	1232.38	1.4887	3425.75	450.64	3420.07	436.88	7.8284	30644.3	4931.24	30637.2	4915.76	6.23244	15916.8	3144.16	15910.4	3129.54
22.72	61.92	7.81	2.58	21.3	26.66	388.37	14835	382.69	14821.2	0.0258204	1028.08	31636	1020.98	31620.5	0.0322885	271.22	9318.1	264.83	9303.48	0.0284657	7030.42	2874.98	7024.74	2861.22	2.45516	12870.2	8235.36	12863.1	8219.88	1.56488	9935.74	4084.14	9929.35	4069.52	2.43993	9293.19	852.26	9287.51	838.5	11.0763	37420.6	5197.84	37413.5	5182.36	7.21939	80443.7	15633.9	80437.3	15619.3
15.62	30.96	8.52	44.72	17.75	-11.18	48.99	468.7	43.31	454.94	0.0951994	127.09	2254.06	119.99	2238.58	0.0536009	100.82	4416.96	94.43	4402.34	0.02145	102667	41298.1	102661	41284.3	2.48669	14137.5	7881.9	14130.4	7866.42	1.79629	15967.9	9829.8	15961.5	9815.18	1.62621	23062.9	3885.48	23057.2	3871.72	5.95529	66362.3	10769.8	66355.2	10754.3	6.1701	93353.6	17255	93347.2	17240.4
4.26	24.08	22.72	24.08	0.71	3.44	756.15	15249.5	750.47	15235.7	0.0492572	93.72	4828.04	86.62	4812.56	0.0179987	358.55	17444.2	352.16	17429.6	0.0202047	1424.26	375.82	1418.58	362.06	3.91808	9795.16	4874.48	9788.06	4859	2.01442	20240.7	13081.5	20234.3	13066.9	1.54852	47008.4	5733.62	47002.7	5719.86	8.21746	140550	25136.9	140543	25121.4	5.59454	85274.5	12699.6	85268.1	12685
10.65	32.68	-19.17	11.18	23.43	2.58	431.68	16785.5	426	16771.7	0.0253999	268.38	13384.2	261.28	13368.7	0.0195441	11.36	595.98	4.97	581.36	0.00854892	13858.5	6144.7	13852.8	6130.94	2.25949	15327.5	8386.72	15320.4	8371.24	1.83012	44198.2	16081.1	44191.8	16066.5	2.75056	60338.6	8122.7	60332.9	8108.94	7.4403	22541.1	4190.78	22534	4175.3	5.39698	80109.3	13492.5	80102.9	13477.9
23.43	38.7	2.84	29.24	10.65	31.82	1249.6	20511	1243.92	20497.2	0.0606872	60.35	1024.26	53.25	1008.78	0.0527865	132.06	4023.08	125.67	4008.46	0.0313512	7403.17	3411.62	7397.49	3397.86	2.1771	27396.1	18393.7	27389	18378.2	1.4903	18044.7	9296.6	18038.3	9281.98	1.94337	28676.9	3801.2	28671.2	3787.44	7.57008	23648	3145.02	23640.9	3129.54	7.55411	35653.4	5046.48	35647	5031.86
17.75	24.08	28.4	30.96	0	12.9	204.48	3482.14	198.8	3468.38	0.0573178	252.76	9857.32	245.66	9841.84	0.0249608	134.19	4710.22	127.8	4695.6	0.027217	50103.3	20624.5	50097.6	20610.7	2.43066	3295.82	1760.42	3288.72	1744.94	1.88472	19904.1	10774.1	19897.7	10759.5	1.84932	11565.9	1245.28	11560.2	1231.52	9.38695	59269.4	10759.5	59262.3	10744	5.51584	28391.5	4527.9	28385.1	4513.28
9.23	63.64	33.37	55.04	7.1	6.88	1080.62	25239.3	1074.94	25225.5	0.0426132	413.22	14241.6	406.12	14226.1	0.0285475	362.1	5807.58	355.71	5792.96	0.0614038	17024.4	9730.04	17018.7	9716.28	1.75157	22781.1	15168.7	22774	15153.2	1.50291	88392.9	45918.8	88386.5	45904.2	1.92546	8830.27	937.4	8824.59	923.64	9.55414	21265.2	2296.2	21258.1	2280.72	9.32078	10109	854.84	10102.6	840.22
-12.78	44.72	14.91	33.54	-9.94	12.9	588.59	19782.6	582.91	19768.8	0.0294863	361.39	8676.54	354.29	8661.06	0.0409061	273.35	13318	266.96	13303.4	0.0200671	39862.9	23442.7	39857.2	23428.9	1.7012	13876.9	8102.92	13869.8	8087.44	1.71498	38844.1	18836.6	38837.7	18822	2.06342	32810.5	5166.02	32804.8	5152.26	6.36707	5063.72	249.4	5056.62	233.92	21.6169	59384.4	10703.6	59378	10689
-2.13	59.34	20.59	8.6	1.42	2.58	115.73	6226.4	110.05	6212.64	0.0177139	451.56	8031.54	444.46	8016.06	0.0554462	308.14	10289.9	301.75	10275.3	0.0293666	15838	6634.9	15832.3	6621.14	2.39118	134386	56449.5	134379	56434	2.38117	6234.51	3880.32	6228.12	3865.7	1.61112	84776.8	21552.5	84771.1	21538.7	3.93575	81788.4	12281.7	81781.3	12266.2	6.6672	54579.1	7442.44	54572.7	7427.82
1.42	24.94	32.66	14.62	15.62	0	181.76	6585.88	176.08	6572.12	0.026792	276.9	7664.32	269.8	7648.84	0.0352733	703.61	14030.9	697.22	14016.3	0.0497436	78648.8	33946.8	78643.1	33933	2.3176	12011.8	6640.92	12004.7	6625.44	1.81191	17652	9102.24	17645.6	9087.62	1.94172	40891	6051.82	40885.3	6038.06	6.77127	50011.7	7869	50004.6	7853.52	6.36716	2925.2	212.42	2918.81	197.8
2.13	43	14.91	13.76	-2.13	5.16	422.45	9690.48	416.77	9676.72	0.0430693	189.57	3530.3	182.47	3514.82	0.0519145	927.97	41952.5	921.58	41937.9	0.0219749	33536.1	13964.7	33530.4	13950.9	2.40345	687.99	465.26	680.89	449.78	1.51383	25815.6	14308.7	25809.2	14294.1	1.80559	26218.2	3040.1	26212.5	3026.34	8.66146	4237.99	220.16	4230.89	204.68	20.6708	23936.9	2680.62	23930.5	2666
-11.36	52.46	2.13	13.76	10.65	10.32	373.46	11111.2	367.78	11097.4	0.033141	614.86	26322	607.76	26306.5	0.023103	152.65	6088.8	146.26	6074.18	0.024079	73085.3	22594.8	73079.6	22581	3.23633	31204.5	13225.9	31197.4	13210.4	2.36158	49205.1	19661.3	49198.7	19646.7	2.50417	56934.9	8329.96	56929.2	8316.2	6.84558	46862.8	8378.98	46855.7	8363.5	5.6024	40670.9	5651.06	40664.5	5636.44
-14.91	32.68	13.49	2.58	-12.07	3.44	611.31	15531.6	605.63	15517.8	0.039028	168.27	6772.5	161.17	6757.02	0.0238522	260.57	4083.28	254.18	4068.66	0.0624727	9854.09	4083.28	9848.41	4069.52	2.42004	21533.6	9711.12	21526.5	9695.64	2.22022	2050.48	1273.66	2044.09	1259.04	1.62353	120236	18910.5	120230	18896.7	6.36249	13438.2	1845.56	13431.1	1830.08	7.33908	71842.8	12770.1	71836.4	12755.5
-6.39	25.8	17.04	27.52	14.2	-16.34	286.84	9786.8	281.16	9773.04	0.0287689	195.25	8705.78	188.15	8690.3	0.0216506	80.23	5819.62	73.84	5805	0.0127201	883.95	679.4	878.27	665.64	1.31944	17948.8	9446.24	17941.7	9430.76	1.90247	7506.83	4384.28	7500.44	4369.66	1.71648	21123.2	2848.32	21117.5	2834.56	7.45002	84639.1	13920.8	84632	13905.3	6.0863	10677.7	1204.86	10671.3	1190.24
4.97	44.72	19.88	73.1	0	-24.08	813.66	22854.5	807.98	22840.7	0.0353745	127.09	3290.36	119.99	3274.88	0.0366395	56.09	2543.02	49.7	2528.4	0.0196567	33002.9	11674.5	32997.2	11660.7	2.82977	49337.2	24530.6	49330.1	24515.1	2.01223	7807.16	5344.9	7800.77	5330.28	1.46348	188.86	255.42	183.18	241.66	0.758007	48593.1	7512.96	48586	7497.48	6.48031	4761.97	461.82	4755.58	447.2
-10.65	24.08	11.36	2.58	19.88	7.74	98.69	2349.52	93.01	2335.76	0.03982	808.69	17182.8	801.59	17167.3	0.0466928	769.64	14464.3	763.25	14449.7	0.0528212	3008.98	1167.88	3003.3	1154.12	2.60224	30705.4	17479.5	30698.3	17464	1.7578	12133.9	9140.08	12127.5	9125.46	1.32898	18942.8	1528.22	18937.1	1514.46	12.5042	128095	24126.4	128088	24110.9	5.31244	52056.5	8178.6	52050.1	8163.98
8.52	-0.86	9.23	39.56	12.78	-12.04	1569.1	59268.6	1563.42	59254.8	0.0263847	228.62	8102.92	221.52	8087.44	0.0273906	678.76	24903.9	672.37	24889.3	0.0270144	2100.18	1440.5	2094.5	1426.74	1.46803	12190.7	7646.26	12183.6	7630.78	1.59664	22128.6	8482.18	22122.2	8467.56	2.61258	15701.6	1785.36	15695.9	1771.6	8.85974	40198.1	5796.4	40191	5780.92	6.95235	7638.89	972.66	7632.5	958.04
13.49	-3.44	5.68	-7.74	-7.1	15.48	541.02	24146.2	535.34	24132.4	0.0221834	169.69	5170.32	162.59	5154.84	0.0315412	45.44	841.08	39.05	826.46	0.0472497	4324.61	1684.74	4318.93	1670.98	2.58467	1358.23	884.94	1351.13	869.46	1.55399	4219.53	2767.48	4213.14	2752.86	1.53046	50035.1	8864.02	50029.4	8850.26	5.65288	43421.5	6450.86	43414.4	6435.38	6.74621	17338.9	2813.92	17332.5	2799.3
2.13	-9.46	31.95	17.2	18.46	-3.44	47.57	1614.22	41.89	1600.46	0.0261737	266.25	12227.5	259.15	12212	0.0212209	993.29	20975.4	986.9	20960.8	0.0470832	7765.98	4736.88	7760.3	4723.12	1.64305	23080	12187.9	23072.9	12172.4	1.89551	736.98	1633.14	730.59	1618.52	0.451394	8331.14	901.28	8325.46	887.52	9.38059	35040.6	4818.58	35033.5	4803.1	7.29394	9416.73	936.54	9410.34	921.92
-11.36	-12.04	4.97	17.2	13.49	0	507.65	9588.14	501.97	9574.38	0.0524285	462.21	10030.2	455.11	10014.7	0.0454441	670.95	15178.1	664.56	15163.5	0.0438264	54553.6	23748.9	54547.9	23735.1	2.29819	20539.6	11454.3	20532.5	11438.8	1.79498	824.31	554.7	817.92	540.08	1.51444	72532.2	12193.9	72526.5	12180.1	5.95449	103590	20922.9	103583	20907.4	4.95436	33587.3	4411.8	33580.9	4397.18
-7.81	-3.44	12.78	4.3	-4.97	26.66	208.03	4713.66	202.35	4699.9	0.0430541	399.73	14865.1	392.63	14849.6	0.0264404	1034.47	29659.7	1028.08	29645.1	0.0346796	13826.5	5394.78	13820.8	5381.02	2.56844	12354	5663.1	12346.9	5647.62	2.18621	5841.17	3064.18	5834.78	3049.56	1.91332	3415.1	537.5	3409.42	523.74	6.50976	47014.8	5940.02	47007.7	5924.54	7.93441	13028.5	1781.06	13022.1	1766.44
-19.17	26.66	9.94	10.32	14.2	24.94	737.69	18173.5	732.01	18159.7	0.0403095	1523.66	21272.1	1516.56	21256.6	0.0713453	119.28	5716.42	112.89	5701.8	0.019799	4713.69	3529.44	4708.01	3515.68	1.33915	2678.83	2956.68	2671.73	2941.2	0.908381	27014.8	16899.9	27008.4	16885.3	1.59952	25041	3194.9	25035.3	3181.14	7.86992	12234	1154.12	12226.9	1138.64	10.7382	89682.9	20147.2	89676.5	20132.6
-16.33	20.64	12.07	1.72	12.07	-1.72	359.97	9290.58	354.29	9276.82	0.0381909	970.57	15652	963.47	15636.5	0.0616167	801.59	32502	795.2	32487.4	0.0244772	11471.5	5310.5	11465.8	5296.74	2.16469	1344.74	343.14	1337.64	327.66	4.0824	5011.18	2894.76	5004.79	2880.14	1.73769	9.23	123.84	3.55	110.08	0.0322493	12519.4	1232.38	12512.3	1216.9	10.2821	20790.2	2674.6	20783.8	2659.98
12.07	21.5	11.36	-11.18	17.75	-7.74	364.23	16181.8	358.55	16168	0.0221765	682.31	20315.8	675.21	20300.3	0.0332611	803.01	25659.8	796.62	25645.2	0.0310631	2348.68	1240.12	2343	1226.36	1.91053	3274.52	2101.84	3267.42	2086.36	1.56609	60118.5	22392.7	60112.1	22378.1	2.6862	60896	9559.76	60890.3	9546	6.37862	47546.6	8864.88	47539.5	8849.4	5.37206	74878.7	13858.9	74872.3	13844.3
27.69	6.02	9.94	17.2	14.91	-25.8	436.65	6363.14	430.97	6349.38	0.0678759	335.83	10886.7	328.73	10871.2	0.0302386	103.66	1371.7	97.27	1357.08	0.071676	6588.8	6882.58	6583.12	6868.82	0.958406	36317.9	17832.1	36310.8	17816.6	2.03803	154.78	124.7	148.39	110.08	1.34802	58839.8	10378.5	58834.1	10364.7	5.67637	79220.4	15999.4	79213.3	15983.9	4.95581	50269.4	6782.82	50263	6768.2
26.27	33.54	-15.62	9.46	-8.52	27.52	244.24	5968.4	238.56	5954.64	0.0400629	36.21	647.58	29.11	632.1	0.0460528	335.83	15215.1	329.44	15200.5	0.021673	752.6	2324.58	746.92	2310.82	0.323227	13976.3	7193.9	13969.2	7178.42	1.946	24254.3	16765.7	24247.9	16751.1	1.44754	46224.5	8736.74	46218.8	8722.98	5.29851	44967.8	6221.24	44960.7	6205.76	7.24499	52246.8	11017.5	52240.4	11002.9
4.26	-9.46	-12.07	-6.02	-4.26	8.6	56.8	122.12	51.12	108.36	0.471761	30.53	883.22	23.43	867.74	0.0270012	614.86	17371.1	608.47	17356.5	0.0350572	37209	17391.8	37203.3	17378	2.14082	5361.92	2815.64	5354.82	2800.16	1.91233	13132.9	6907.52	13126.5	6892.9	1.90435	48783.4	8207.84	48777.7	8194.08	5.9528	40154	5860.9	40146.9	5845.42	6.8681	3481.84	531.48	3475.45	516.86
20.59	22.36	-2.84	17.2	14.91	8.6	109.34	3539.76	103.66	3526	0.0293988	107.21	3494.18	100.11	3478.7	0.028778	435.23	9791.1	428.84	9776.48	0.0438645	39522.9	11802.6	39517.2	11788.8	3.35209	26289.2	17253.3	26282.1	17237.8	1.52468	10119.6	4165.84	10113.2	4151.22	2.4362	342.22	141.9	336.54	128.14	2.62635	16653	2575.7	16645.9	2560.22	6.50175	69308.8	13041	69302.4	13026.4
-4.97	2.58	11.36	15.48	21.3	0	457.95	14631.2	452.27	14617.4	0.0309404	217.97	5024.12	210.87	5008.64	0.0421012	12.07	2119.04	5.68	2104.42	0.00269908	8452.55	3910.42	8446.87	3896.66	2.16772	88616.5	31593.8	88609.4	31578.3	2.80602	3714.01	1941.88	3707.62	1927.26	1.92378	34853.2	5737.92	34847.5	5724.16	6.0878	83750.2	10966.7	83743.1	10951.2	7.64692	25126.9	3396.14	25120.5	3381.52
16.33	26.66	11.36	34.4	22.72	11.18	346.48	15733.7	340.8	15719.9	0.0216795	95.14	1971.98	88.04	1956.5	0.0449987	377.72	10910	371.33	10895.4	0.0340814	4529.09	1798.26	4523.41	1784.5	2.53483	19939.6	10273.6	19932.5	10258.1	1.94309	5706.27	3763.36	5699.88	3748.74	1.52048	1821.15	258	1815.47	244.24	7.43314	10479.6	992.44	10472.5	976.96	10.7195	62201.7	13106.4	62195.3	13091.8
8.52	32.68	22.01	37.84	41.89	3.44	392.63	9983.74	386.95	9969.98	0.0388115	117.15	3943.1	110.05	3927.62	0.0280195	296.07	17200.9	289.68	17186.3	0.0168553	10974.5	13655.9	10968.8	13642.1	0.80404	6053.46	3350.56	6046.36	3335.08	1.81296	13764.8	8792.64	13758.4	8778.02	1.56737	18315.2	2750.28	18309.5	2736.52	6.6908	48745	7034.8	48737.9	7019.32	6.94339	43767.9	7621.32	43761.5	7606.7
-6.39	25.8	26.98	41.28	20.59	17.2	1828.25	88005.5	1822.57	87991.7	0.020713	21.3	2185.26	14.2	2169.78	0.00654444	294.65	9329.28	288.26	9314.66	0.0309469	12159.5	6413.88	12153.8	6400.12	1.899	47310.8	23160.7	47303.7	23145.2	2.04378	10489.5	4803.1	10483.1	4788.48	2.18924	44520.5	7191.32	44514.8	7177.56	6.20194	73044.1	14260.5	73037	14245	5.1272	14983.8	1830.08	14977.4	1815.46
-4.26	7.74	13.49	41.28	31.24	24.94	79.52	1929.84	73.84	1916.08	0.038537	181.05	2192.14	173.95	2176.66	0.079916	579.36	11777.7	572.97	11763.1	0.0487092	16011.2	9951.92	16005.5	9938.16	1.61051	61852.4	25195.4	61845.3	25179.9	2.45614	8187.72	4238.94	8181.33	4224.32	1.93672	130800	29541.9	130794	29528.1	4.42948	56139	11314.2	56131.9	11298.7	4.96799	108372	21919.7	108366	21905.1
31.24	79.12	15.62	6.02	4.97	22.36	448.72	8080.56	443.04	8066.8	0.0549214	513.33	14935.6	506.23	14920.1	0.0339294	702.9	25629.7	696.51	25615.1	0.0271914	10758.6	6031.18	10752.9	6017.42	1.78697	19896.3	14393.8	19889.2	14378.3	1.38328	10006	6738.96	9999.61	6724.34	1.48708	3298.66	144.48	3292.98	130.72	25.1911	11002.2	1711.4	10995.1	1695.92	6.48327	33127.2	2850.04	33120.8	2835.42
3.55	17.2	31.95	-0.86	15.62	21.5	190.28	8605.16	184.6	8591.4	0.0214866	111.47	3881.18	104.37	3865.7	0.026999	372.75	15754.3	366.36	15739.7	0.0232762	10846.7	7009.86	10841	6996.1	1.54958	27627.5	16887.8	27620.4	16872.3	1.63702	24692.4	10065.4	24686	10050.8	2.45613	3261.03	1252.16	3255.35	1238.4	2.62867	94112.6	16063.9	94105.5	16048.4	5.86385	56392.5	7584.34	56386.1	7569.72
0	21.5	12.78	-15.48	16.33	18.06	602.79	19624.3	597.11	19610.5	0.0304484	570.84	25313.2	563.74	25297.7	0.0222842	512.62	14352.5	506.23	14337.9	0.0353072	11316	10639.9	11310.3	10626.1	1.06439	29016.3	14923.6	29009.2	14908.1	1.94587	4151.37	1677	4144.98	1662.38	2.4934	82646.1	15568.6	82640.4	15554.8	5.31284	104114	17954.2	104107	17938.7	5.80347	7350.63	1122.3	7344.24	1107.68
-9.23	22.36	12.78	-19.78	17.04	11.18	75.97	2567.1	70.29	2553.34	0.0275286	347.9	11060.5	340.8	11045	0.0308555	866.91	16611.8	860.52	16597.2	0.0518474	2586.53	1307.2	2580.85	1293.44	1.99534	873.3	545.24	866.2	529.76	1.63508	53410.5	19788.6	53404.1	19774	2.70073	254355	60415.9	254349	60402.1	4.21093	71764.7	12337.6	71757.6	12322.1	5.82348	75035.6	11573	75029.2	11558.4
7.1	31.82	-9.94	-15.48	-9.94	13.76	99.4	2434.66	93.72	2420.9	0.0387129	852	22905.2	844.9	22889.7	0.0369118	100.11	4794.5	93.72	4779.88	0.0196072	24251.5	12872.5	24245.8	12858.7	1.88555	10286.5	6002.8	10279.4	5987.32	1.71686	3314.99	2245.46	3308.6	2230.84	1.48312	28196.9	4113.38	28191.2	4099.62	6.87654	61349	9460	61341.9	9444.52	6.49497	2765.45	328.52	2759.06	313.9
17.75	30.96	10.65	1.72	-11.36	20.64	438.78	18481.4	433.1	18467.6	0.0234518	1587.56	29890.2	1580.46	29874.7	0.0529029	98.69	4170.14	92.3	4155.52	0.0222114	-9.23	255.42	-14.91	241.66	-0.0616983	17247.3	9079.88	17240.2	9064.4	1.90197	1843.16	1179.92	1836.77	1165.3	1.57622	18361.3	4241.52	18355.6	4227.76	4.34169	69015.5	11723.5	69008.4	11708	5.89411	74897.9	11708	74891.5	11693.4
-19.17	24.94	-6.39	-9.46	7.1	-14.62	1099.79	39552.3	1094.11	39538.5	0.027672	222.94	8550.98	215.84	8535.5	0.0252873	166.14	2776.08	159.75	2761.46	0.0578498	3261.74	3055.58	3256.06	3041.82	1.07043	31819.4	16117.3	31812.3	16101.8	1.9757	9560.15	4060.06	9553.76	4045.44	2.36161	72975.2	12450.2	72969.5	12436.4	5.8674	59336.1	9054.08	59329	9038.6	6.56396	101801	18028.2	101795	18013.6
-18.46	6.88	11.36	17.2	-17.04	24.08	159.04	5378.44	153.36	5364.68	0.028587	726.33	17809.7	719.23	17794.2	0.0404193	281.87	10148	275.48	10133.4	0.0271854	23941.2	8252.56	23935.5	8238.8	2.90522	61194.9	27056.5	61187.8	27041	2.26278	25952.6	11089.7	25946.2	11075.1	2.34276	2609.25	319.92	2603.57	306.16	8.50395	7091.48	459.24	7084.38	443.76	15.9644	57784.1	11072.5	57777.7	11057.9
-18.46	-2.58	17.04	20.64	8.52	12.9	470.73	15481.7	465.05	15467.9	0.0300654	63.19	1684.74	56.09	1669.26	0.0336017	118.57	6204.9	112.18	6190.28	0.018122	4921.01	2590.32	4915.33	2576.56	1.90771	35697.4	13042.8	35690.3	13027.3	2.73965	7765.27	6248.76	7758.88	6234.14	1.24458	39708.2	6431.08	39702.5	6417.32	6.18678	77673.3	18170.9	77666.2	18155.4	4.27785	113447	21014.1	113441	20999.5
-2.13	25.8	-12.07	18.06	24.85	34.4	238.56	9813.46	232.88	9799.7	0.023764	107.92	3564.7	100.82	3549.22	0.0284062	147.68	6411.3	141.29	6396.68	0.022088	5060.88	3521.7	5055.2	3507.94	1.44107	11856.3	6870.54	11849.2	6855.06	1.72853	17179.9	7102.74	17173.5	7088.12	2.42286	75898.3	11142.2	75892.6	11128.4	6.8197	15505	1750.96	15497.9	1735.48	8.93004	22864.8	4017.92	22858.4	4003.3
2.13	24.94	0.71	8.6	22.01	36.98	143.42	3640.38	137.74	3626.62	0.0379803	34.08	249.4	26.98	233.92	0.115339	781.71	11608.3	775.32	11593.7	0.0668744	25940.6	15790.5	25934.9	15776.7	1.64387	12782.8	6726.06	12775.7	6710.58	1.90381	15145	5398.22	15138.6	5383.6	2.81199	36026.8	5293.3	36021.1	5279.54	6.82278	17436.9	2034.76	17429.8	2019.28	8.63169	73982.7	14582.2	73976.3	14567.6
-4.26	18.92	9.23	5.16	7.1	10.32	147.68	4337.84	142	4324.08	0.0328394	1391.6	35377.8	1384.5	35362.3	0.0391518	559.48	18204.5	553.09	18189.9	0.0304065	12924.8	5758.56	12919.1	5744.8	2.24884	15179.1	8464.98	15172	8449.5	1.79561	36484.8	16384.7	36478.4	16370.1	2.22836	49408.2	6775.94	49402.5	6762.18	7.30571	53636.2	9424.74	53629.1	9409.26	5.69961	30228.2	4142.62	30221.8	4128
-1.42	0.86	9.94	20.64	35.5	41.28	994.71	26031.3	989.03	26017.5	0.038014	440.2	15893.7	433.1	15878.2	0.0272764	613.44	17873.4	607.05	17858.8	0.0339917	38125.6	18005	38119.9	17991.2	2.1188	36011.2	18398	36004.1	18382.5	1.95861	19586.8	11223	19580.4	11208.4	1.74694	52945.4	7780.42	52939.7	7766.66	6.81628	84784.6	16398.5	84777.5	16383	5.17472	45989.5	7970.48	45983.1	7955.86
-7.81	-9.46	5.68	12.04	14.91	8.6	274.77	14039.5	269.09	14025.7	0.0191854	90.17	3021.18	83.07	3005.7	0.0276375	565.16	27859.7	558.77	27845.1	0.0200671	8860.09	3514.82	8854.41	3501.06	2.52907	3872.34	1866.2	3865.24	1850.72	2.08851	36947.7	13323.1	36941.3	13308.5	2.77577	19095.4	2266.1	19089.7	2252.34	8.47551	13049.8	1936.72	13042.7	1921.24	6.78869	37583.1	6587.6	37576.7	6572.98
-0.71	-6.88	12.78	47.3	13.49	-15.48	345.77	12359.1	340.09	12345.3	0.027548	427.42	10918.6	420.32	10903.1	0.0385504	825.73	59586	819.34	59571.4	0.0137539	15973.6	6797.44	15967.9	6783.68	2.35387	3281.62	1191.96	3274.52	1176.48	2.78332	1124.64	622.64	1118.25	608.02	1.83917	16708.4	2646.22	16702.7	2632.46	6.34491	4427.56	455.8	4420.46	440.32	10.0392	9911.6	692.3	9905.21	677.68
-7.81	18.06	12.07	13.76	4.26	56.76	477.83	14082.5	472.15	14068.7	0.0335602	176.08	14752.4	168.98	14736.9	0.0114664	668.11	30158.5	661.72	30143.9	0.0219521	61149.5	23203.7	61143.8	23189.9	2.63665	17125.2	9054.08	17118.1	9038.6	1.89389	1532.18	1142.08	1525.79	1127.46	1.3533	84987.7	14699.1	84982	14685.3	5.78686	13100.9	1534.24	13093.8	1518.76	8.62138	4618.55	327.66	4612.16	313.04
-5.68	30.1	-2.13	25.8	8.52	33.54	335.83	10541	330.15	10527.2	0.0313615	496.29	15011.3	489.19	14995.8	0.0326218	391.21	10943.5	384.82	10928.9	0.0352113	19272.2	12009.9	19266.5	11996.1	1.60606	15191.2	6038.92	15184.1	6023.44	2.52084	30231.8	14225.3	30225.4	14210.7	2.12695	50686.2	7487.16	50680.5	7473.4	6.78145	114179	22156.2	114172	22140.7	5.15665	50344.7	8692.88	50338.3	8678.26
-2.13	26.66	14.91	22.36	15.62	33.54	200.22	6130.94	194.54	6117.18	0.0318022	551.67	28334.4	544.57	28318.9	0.0192299	1397.99	32826.2	1391.6	32811.6	0.0424119	24948	10619.3	24942.3	10605.5	2.35182	21613.1	7903.4	21606	7887.92	2.73913	6170.61	4200.24	6164.22	4185.62	1.47271	54634.5	9774.76	54628.8	9761	5.59664	56201.5	7894.8	56194.4	7879.32	7.13188	67403.9	10778.4	67397.5	10763.8
-30.53	0.86	12.07	-2.58	24.14	10.32	454.4	16918.8	448.72	16905	0.0265436	368.49	8231.06	361.39	8215.58	0.0439884	322.34	12535.4	315.95	12520.8	0.0252341	74655.8	31552.5	74650.1	31538.7	2.36693	35278.5	19832.5	35271.4	19817	1.77985	21678.4	7382.24	21672	7367.62	2.94152	141493	25456	141487	25442.2	5.56112	63434.9	11934.2	63427.8	11918.7	5.3217	33458	5738.78	33451.6	5724.16
-29.11	7.74	0	10.32	2.13	20.64	296.07	8587.1	290.39	8573.34	0.0338713	98.69	5448.96	91.59	5433.48	0.0168566	85.91	1766.44	79.52	1751.82	0.0453928	12775.7	6521.38	12770	6507.62	1.96232	23075.7	10036.2	23068.6	10020.7	2.30209	7866.09	5623.54	7859.7	5608.92	1.40129	89807.2	16071.7	89801.5	16057.9	5.59234	66526.3	10025.9	66519.2	10010.4	6.645	38602	6159.32	38595.6	6144.7
-16.33	38.7	6.39	25.8	14.2	44.72	994	55494.9	988.32	55481.1	0.0178136	86.62	3298.96	79.52	3283.48	0.0242182	232.17	4524.46	225.78	4509.84	0.0500639	6805.35	3415.06	6799.67	3401.3	1.99914	23065.8	9047.2	23058.7	9031.72	2.55308	16390.3	7653.14	16383.9	7638.52	2.14491	81216.9	12763.3	81211.2	12749.5	6.36974	18291.7	1851.58	18284.6	1836.1	9.95839	11304.6	1610.78	11298.2	1596.16
-15.62	22.36	17.04	15.48	9.94	-3.44	104.37	2653.96	98.69	2640.2	0.0373797	498.42	17515.6	491.32	17500.1	0.0280752	1466.86	45802.7	1460.47	45788.1	0.0318963	10282.9	3978.36	10277.2	3964.6	2.59225	2605.7	1173.04	2598.6	1157.56	2.24489	10547.8	5877.24	10541.4	5862.62	1.79807	26335.3	4209.7	26329.6	4195.94	6.27502	58132	11554.1	58124.9	11538.6	5.03742	47345.6	7627.34	47339.2	7612.72
-7.81	17.2	29.11	20.64	5.68	55.04	91.59	1124.88	85.91	1111.12	0.0773184	135.61	4054.04	128.51	4038.56	0.0318207	273.35	9816.04	266.96	9801.42	0.0272369	9398.98	4852.98	9393.3	4839.22	1.94108	1988	1175.62	1980.9	1160.14	1.70747	1312.08	715.52	1305.69	700.9	1.86288	58820.7	10167.8	58815	10154	5.79228	95429	15495.5	95421.9	15480	6.1642	25939.1	2566.24	25932.7	2551.62
-13.49	25.8	22.72	16.34	16.33	31.82	656.04	10203.9	650.36	10190.1	0.0638225	296.07	15978.8	288.97	15963.3	0.0181021	8.52	167.7	2.13	153.08	0.0139143	59282.2	30016.6	59276.5	30002.8	1.9757	32743.8	12149.2	32736.7	12133.7	2.69799	9546.66	3575.02	9540.27	3560.4	2.67955	76565.7	11632.4	76560	11618.6	6.58941	26265	3777.98	26257.9	3762.5	6.97884	64648.3	11625.5	64641.9	11610.9
10.65	38.7	9.23	40.42	14.2	12.9	118.57	3652.42	112.89	3638.66	0.0310252	44.02	1559.18	36.92	1543.7	0.0239166	62.48	2723.62	56.09	2709	0.0207051	60876.8	42950.1	60871.1	42936.3	1.41771	4157.76	1850.72	4150.66	1835.24	2.26164	945.01	455.8	938.62	441.18	2.12752	62044.1	8835.64	62038.4	8821.88	7.03234	69979.7	11922.2	69972.6	11906.7	5.87673	16888.8	1578.1	16882.4	1563.48
-3.55	6.02	30.53	7.74	-3.55	15.48	167.56	3766.8	161.88	3753.04	0.043133	86.62	2486.26	79.52	2470.78	0.0321842	399.73	9007.64	393.34	8993.02	0.0437384	15083.2	7880.18	15077.5	7866.42	1.91669	4640.56	2354.68	4633.46	2339.2	1.98079	5935.6	3653.28	5929.21	3638.66	1.6295	66024.3	10960.7	66018.6	10946.9	6.03078	37823.1	5590.86	37816	5575.38	6.78268	47886.7	7132.84	47880.3	7118.22
-19.88	20.64	14.91	-7.74	-14.91	13.76	246.37	7442.44	240.69	7428.68	0.0324001	883.24	22587.9	876.14	22572.4	0.0388146	73.13	3122.66	66.74	3108.04	0.0214733	11940.8	5128.18	11935.1	5114.42	2.33362	6746.42	3155.34	6739.32	3139.86	2.14638	17297.7	7125.96	17291.3	7111.34	2.43151	29651	5487.66	29645.3	5473.9	5.41576	39872.2	5555.6	39865.1	5540.12	7.19571	13863.5	1099.08	13857.1	1084.46
9.23	55.9	10.65	-3.44	-2.84	29.24	348.61	7090.7	342.93	7076.94	0.0484574	106.5	5923.68	99.4	5908.2	0.0168241	327.31	27040.1	320.92	27025.5	0.0118747	50945.3	23890.8	50939.6	23877	2.13341	41236.1	14369.7	41229	14354.2	2.87226	32408.7	12964.5	32402.3	12949.9	2.50213	54860.3	7174.98	54854.6	7161.22	7.65995	-331.57	183.18	-338.67	167.7	-2.0195	30199.8	6254.78	30193.4	6240.16
-7.81	59.34	20.59	16.34	0.71	18.06	19.17	566.74	13.49	552.98	0.0243951	698.64	26494	691.54	26478.5	0.026117	733.43	18223.4	727.04	18208.8	0.039928	17284.9	6923	17279.2	6909.24	2.50089	37887.7	27492.5	37880.6	27477	1.37863	15845.1	9779.06	15838.7	9764.44	1.62208	7701.37	1231.52	7695.69	1217.76	6.31955	21722.4	1970.26	21715.3	1954.78	11.1088	61091.9	9557.18	61085.5	9542.56
-18.46	39.56	1.42	3.44	15.62	26.66	38.34	1351.92	32.66	1338.16	0.0244066	565.16	21164.6	558.06	21149.1	0.0263869	261.28	10627	254.89	10612.4	0.0240182	8084.06	4951.02	8078.38	4937.26	1.63621	94437.8	40485.4	94430.7	40469.9	2.33336	5567.11	2825.1	5560.72	2810.48	1.97857	71238.6	14601.1	71232.9	14587.3	4.8832	18335	3513.96	18327.9	3498.48	5.23882	66271.4	16186.1	66265	16171.5
5.68	44.72	14.2	5.16	11.36	18.06	53.96	288.96	48.28	275.2	0.175436	155.49	4109.08	148.39	4093.6	0.0362493	90.88	7924.04	84.49	7909.42	0.0106822	6034.29	4016.2	6028.61	4002.44	1.50623	15613.6	10484.3	15606.5	10468.8	1.49076	4150.66	3274.88	4144.27	3260.26	1.27115	5297.31	1877.38	5291.63	1863.62	2.83944	31663.9	3318.74	31656.8	3303.26	9.5835	30839.6	3818.4	30833.2	3803.78
6.39	30.1	19.17	-4.3	6.39	45.58	325.89	5992.48	320.21	5978.72	0.0535583	1085.59	33088.5	1078.49	33073	0.0326094	308.14	9701.66	301.75	9687.04	0.0311499	10536.4	5723.3	10530.7	5709.54	1.84441	59596	29826.5	59588.9	29811	1.99889	4605.06	3252.52	4598.67	3237.9	1.42026	76156	12473.4	76150.3	12459.6	6.11176	49323.7	7733.98	49316.6	7718.5	6.3894	87832	20294.3	87825.6	20279.7
5.68	13.76	-8.52	36.12	6.39	5.16	102.24	3977.5	96.56	3963.74	0.0243608	853.42	27179.4	846.32	27163.9	0.031156	250.63	5774.9	244.24	5760.28	0.0424007	14053.7	8027.24	14048	8013.48	1.75305	26835.2	9866.78	26828.1	9851.3	2.72331	34655.8	20809.4	34649.4	20794.8	1.66626	17776.3	2317.7	17770.6	2303.94	7.71314	24730.7	3720.36	24723.6	3704.88	6.67325	16414.5	2080.34	16408.1	2065.72
16.33	19.78	5.68	10.32	19.88	9.46	685.86	9546	680.18	9532.24	0.0713557	274.77	6417.32	267.67	6401.84	0.0418114	22.01	764.54	15.62	749.92	0.0208289	53594.3	22568.1	53588.6	22554.3	2.37598	32802.7	17041.8	32795.6	17026.3	1.92617	4619.97	3259.4	4613.58	3244.78	1.42185	61600.3	10578	61594.6	10564.2	5.83048	11089.5	1498.12	11082.4	1482.64	7.47477	69698.6	10894.5	69692.2	10879.9
16.33	27.52	9.23	17.2	2.13	-10.32	422.45	15332.9	416.77	15319.1	0.0272058	590.72	21412.3	583.62	21396.8	0.027276	283.29	11487.9	276.9	11473.3	0.0241343	23954	11285.8	23948.3	11272	2.12458	7632.5	5246	7625.4	5230.52	1.45787	74782.9	29957.2	74776.5	29942.6	2.49733	98447.2	15942.7	98441.5	15928.9	6.18004	46471.6	8030.68	46464.5	8015.2	5.79705	51792.4	7527.58	51786	7512.96
-14.2	0	6.39	18.06	3.55	2.58	243.53	7758.06	237.85	7744.3	0.0307129	383.4	20517	376.3	20501.5	0.0183547	242.11	4507.26	235.72	4492.64	0.052468	20508.3	9056.66	20502.6	9042.9	2.26726	80250.6	27322.2	80243.5	27306.7	2.9386	3679.93	1756.98	3673.54	1742.36	2.10837	95313.2	15118.8	95307.5	15105	6.30965	79880	11186	79872.9	11170.5	7.15033	22603.6	2696.1	22597.2	2681.48
2.13	34.4	2.13	-5.16	23.43	14.62	1082.75	27108.1	1077.07	27094.3	0.0397526	178.21	9645.76	171.11	9630.28	0.0177679	256.31	7609.28	249.92	7594.66	0.0329073	58805	23255.3	58799.3	23241.5	2.52992	85643	31691	85635.9	31675.5	2.70354	65143.9	29130.8	65137.5	29116.2	2.23716	84388.5	15099	84382.8	15085.2	5.59373	43766.5	7163.8	43759.4	7148.32	6.12163	11486.4	1333	11480	1318.38
13.49	57.62	-1.42	-12.9	12.07	4.3	326.6	8280.94	320.92	8267.18	0.0388186	386.95	12907.7	379.85	12892.2	0.0294635	27.69	875.48	21.3	860.86	0.0247427	14957.6	7537.9	14951.9	7524.14	1.98719	15884.1	7942.96	15877	7927.48	2.00278	17324.7	8779.74	17318.3	8765.12	1.97582	14160.9	2050.24	14155.2	2036.48	6.95083	8742.23	901.28	8735.13	885.8	9.86129	110793	19727.5	110787	19712.9
6.39	67.94	-7.81	15.48	0	-8.6	838.51	24491.1	832.83	24477.3	0.0340245	1344.74	28028.3	1337.64	28012.8	0.047751	89.46	4637.12	83.07	4622.5	0.0179708	21066.4	12962.8	21060.7	12949	1.62643	13211	5735.34	13203.9	5719.86	2.30843	3065.78	1721.72	3059.39	1707.1	1.79216	8949.55	800.66	8943.87	786.9	11.366	93277	13603.5	93269.9	13588	6.86413	7867.51	596.84	7861.12	582.22
-12.78	57.62	5.68	0.86	-7.1	-1.72	146.26	7681.52	140.58	7667.76	0.0183339	105.79	3182.86	98.69	3167.38	0.0311582	299.62	9005.06	293.23	8990.44	0.0326158	3766.55	3257.68	3760.87	3243.92	1.15936	9554.47	6571.26	9547.37	6555.78	1.45633	15319.7	9504.72	15313.3	9490.1	1.61361	7592.03	734.44	7586.35	720.68	10.5267	40446.6	7118.22	40439.5	7102.74	5.69351	64449.5	8608.6	64443.1	8593.98
-1.42	60.2	7.1	-41.28	-2.13	24.08	1746.6	63768.1	1740.92	63754.3	0.0273067	852.71	24481.6	845.61	24466.1	0.0345625	107.21	3897.52	100.82	3882.9	0.0259651	15881.3	6857.64	15875.6	6843.88	2.31968	6926.76	2997.1	6919.66	2981.62	2.32077	2137.81	1996.92	2131.42	1982.3	1.07523	13501.4	1253.02	13495.7	1239.26	10.8901	77641.3	13595.7	77634.2	13580.2	5.71671	1726.01	225.32	1719.62	210.7
2.84	53.32	-4.97	-2.58	-0.71	2.58	127.09	2524.96	121.41	2511.2	0.0483474	1418.58	40848.3	1411.48	40832.8	0.0345673	331.57	7266.14	325.18	7251.52	0.044843	34457.7	15230.6	34452	15216.8	2.26407	829.28	363.78	822.18	348.3	2.36055	8757.14	8876.92	8750.75	8862.3	0.987413	91200.9	17611.9	91195.2	17598.1	5.18209	33462.3	6483.54	33455.2	6468.06	5.17237	56723.3	8016.06	56716.9	8001.44
-18.46	55.04	-4.97	-4.3	7.81	27.52	230.75	8710.94	225.07	8697.18	0.0258785	373.46	11300.4	366.36	11284.9	0.0324646	236.43	8783.18	230.04	8768.56	0.0262346	41314.9	22525.1	41309.2	22511.3	1.83504	20962	10471.4	20954.9	10455.9	2.00412	42459.4	17318.7	42453	17304.1	2.45335	36545.8	7043.4	36540.1	7029.64	5.19801	29957	3911.28	29949.9	3895.8	7.68774	16670.1	2870.68	16663.7	2856.06
-3.55	21.5	10.65	10.32	19.17	28.38	-2.84	325.94	-8.52	312.18	-0.0272919	523.98	17095.1	516.88	17079.6	0.030263	1765.06	37894.2	1758.67	37879.6	0.0464279	2390.57	2130.22	2384.89	2116.46	1.12683	71444.5	25858.5	71437.4	25843	2.76428	64483.6	34268.4	64477.2	34253.8	1.88234	5273.88	937.4	5268.2	923.64	5.70374	144401	31052.9	144394	31037.4	4.65225	47022.6	8206.12	47016.2	8191.5
-7.1	42.14	14.91	30.96	12.07	7.74	67.45	3548.36	61.77	3534.6	0.0174758	122.12	3942.24	115.02	3926.76	0.0292913	290.39	13162.3	284	13147.7	0.0216008	386.95	438.6	381.27	424.84	0.897444	15206.8	6558.36	15199.7	6542.88	2.32309	984.06	655.32	977.67	640.7	1.52594	44416.9	6286.6	44411.2	6272.84	7.07992	97522	18587.2	97514.9	18571.7	5.25072	4367.92	330.24	4361.53	315.62
-34.08	22.36	6.39	0	-0.71	35.26	460.08	12097.6	454.4	12083.8	0.0376039	74.55	1232.38	67.45	1216.9	0.0554277	323.76	8710.08	317.37	8695.46	0.0364984	27846.9	12444.2	27841.2	12430.4	2.23976	13282.7	7226.58	13275.6	7211.1	1.841	42633.4	18129.7	42627	18115.1	2.35312	42548.9	7864.7	42543.2	7850.94	5.41887	19719.5	2113.02	19712.4	2097.54	9.39787	14272.4	1910.92	14266	1896.3
-6.39	17.2	12.78	6.88	21.3	20.64	183.89	7572.3	178.21	7558.54	0.0235773	247.08	9730.9	239.98	9715.42	0.0247009	117.86	2927.44	111.47	2912.82	0.0382688	3312.86	1548.86	3307.18	1535.1	2.15437	25714.1	19086	25707	19070.5	1.348	7735.45	3601.68	7729.06	3587.06	2.15471	27374.8	4221.74	27369.1	4207.98	6.5041	89936.4	14811.8	89929.3	14796.3	6.07782	62029.1	9822.92	62022.7	9808.3
7.81	25.8	17.04	4.3	16.33	27.52	122.12	11241.9	116.44	11228.1	0.0103704	220.1	20005.3	213	19989.8	0.0106554	234.3	14165.1	227.91	14150.5	0.0161062	11804.5	4638.84	11798.8	4625.08	2.55105	35151.4	13314.5	35144.3	13299	2.64262	13524.8	7592.94	13518.4	7578.32	1.78383	41194.9	6765.62	41189.2	6751.86	6.10043	102900	17026.3	102893	17010.8	6.04867	18964.8	2568.82	18958.4	2554.2
-1.42	15.48	12.78	-20.64	-2.13	12.9	472.86	23461.7	467.18	23447.9	0.0199241	589.3	18283.6	582.2	18268.1	0.0318697	76.68	2293.62	70.29	2279	0.0308425	2695.87	1271.94	2690.19	1258.18	2.13816	31246.4	20747.5	31239.3	20732	1.50681	7141.89	3999.86	7135.5	3985.24	1.79048	6482.3	1015.66	6476.62	1001.9	6.46434	46898.3	7607.56	46891.2	7592.08	6.17633	6710.92	1584.12	6704.53	1569.5
-0.71	36.12	24.14	9.46	-0.71	16.34	111.47	3105.46	105.79	3091.7	0.0342174	21.3	546.96	14.2	531.48	0.0267178	41.89	667.36	35.5	652.74	0.0543861	5802.83	4235.5	5797.15	4221.74	1.37317	15458.8	7219.7	15451.7	7204.22	2.14481	19796.2	10262.4	19789.8	10247.8	1.93113	124329	17722.9	124323	17709.1	7.02029	6345.27	846.24	6338.17	830.76	7.62936	90973	13650.8	90966.6	13636.2
4.97	19.78	30.53	9.46	-17.04	-7.74	303.88	6192	298.2	6178.24	0.0482662	1021.69	33931.3	1014.59	33915.8	0.0299149	85.91	6063.86	79.52	6049.24	0.0131455	9699.31	4091.02	9693.63	4077.26	2.37749	436.65	355.18	429.55	339.7	1.2645	34735.3	20919.5	34728.9	20904.9	1.66128	69528.9	11086.3	69523.2	11072.5	6.27889	29369.1	3651.56	29362	3636.08	8.07518	52508.8	8278.36	52502.4	8263.74
-16.33	18.92	6.39	12.9	-19.17	38.7	449.43	11507.7	443.75	11493.9	0.0386073	140.58	4797.94	133.48	4782.46	0.0279103	39.05	2211.06	32.66	2196.44	0.0148695	3484.68	3900.1	3479	3886.34	0.895187	18559.4	6451.72	18552.3	6436.24	2.88247	9562.28	5830.8	9555.89	5816.18	1.64298	4770.49	327.66	4764.81	313.9	15.1794	44743.5	4800.52	44736.4	4785.04	9.34922	11560.2	1584.98	11553.8	1570.36
8.52	20.64	20.59	22.36	26.27	39.56	360.68	10056.8	355	10043	0.0353479	225.78	14299.2	218.68	14283.7	0.0153097	1723.88	28019.7	1717.49	28005.1	0.0613278	14831.9	7008.14	14826.2	6994.38	2.11973	3568.46	2110.44	3561.36	2094.96	1.69997	2576.59	1577.24	2570.2	1562.62	1.6448	55253.6	9549.44	55247.9	9535.68	5.79381	31872.6	4896.84	31865.5	4881.36	6.528	30001.8	4032.54	29995.4	4017.92
3.55	49.02	13.49	44.72	18.46	18.06	199.51	11374.4	193.83	11360.6	0.0170615	184.6	5297.6	177.5	5282.12	0.0336039	340.09	8320.5	333.7	8305.88	0.0401764	38798.7	18149.4	38793	18135.6	2.13905	13427.5	8468.42	13420.4	8452.94	1.58766	30072	12771.9	30065.6	12757.3	2.35674	18091.5	2881	18085.8	2867.24	6.30775	54021.1	6864.52	54014	6849.04	7.88636	58961.9	7720.22	58955.5	7705.6
-34.08	35.26	5.68	63.64	7.81	26.66	692.25	14527.1	686.57	14513.3	0.0473061	347.9	11779.4	340.8	11763.9	0.0289699	40.47	1111.98	34.08	1097.36	0.0310564	15407	8126.14	15401.3	8112.38	1.8985	11570.2	6345.94	11563.1	6330.46	1.82658	3121.16	2496.58	3114.77	2481.96	1.25496	7540.91	1050.92	7535.23	1037.16	7.26525	106052	15419.8	106045	15404.3	6.8841	21121.8	1968.54	21115.4	1953.92
-4.97	62.78	15.62	44.72	-15.62	15.48	619.12	18295.6	613.44	18281.8	0.0335546	139.16	4549.4	132.06	4533.92	0.0291271	26.98	880.64	20.59	866.02	0.0237754	3378.18	1555.74	3372.5	1541.98	2.18712	86541.9	44020	86534.8	44004.5	1.9665	50725.2	23027.4	50718.8	23012.8	2.20394	163094	27071.1	163088	27057.3	6.02751	40965.6	5646.76	40958.5	5631.28	7.27339	11224.4	1246.14	11218	1231.52
-5.68	14.62	14.2	0.86	7.81	20.64	1349.71	39689.9	1344.03	39676.1	0.033875	221.52	9104.82	214.42	9089.34	0.0235903	767.51	18829.7	761.12	18815.1	0.0404527	18715.6	8650.74	18709.9	8636.98	2.16626	31511.9	9614.8	31504.8	9599.32	3.28198	9914.44	7982.52	9908.05	7967.9	1.2435	20175.4	2913.68	20169.7	2899.92	6.95527	22405.5	5178.92	22398.4	5163.44	4.33788	16073	2480.24	16066.6	2465.62
-4.26	29.24	28.4	12.04	-2.13	4.3	577.94	24319.9	572.26	24306.1	0.0235438	87.33	3261.12	80.23	3245.64	0.0247193	90.17	2271.26	83.78	2256.64	0.037126	6852.92	4262.16	6847.24	4248.4	1.61172	4770.49	2820.8	4763.39	2805.32	1.69798	9565.83	5252.88	9559.44	5238.26	1.82493	111769	17248.2	111763	17234.4	6.48488	8824.59	1417.28	8817.49	1401.8	6.29012	53960.7	8081.42	53954.3	8066.8
-2.84	14.62	31.24	3.44	7.1	17.2	233.59	21501.7	227.91	21487.9	0.0106064	1013.88	23763.5	1006.78	23748	0.0423943	73.13	562.44	66.74	547.82	0.121828	3748.8	2469.06	3743.12	2455.3	1.52451	4995.56	4355.04	4988.46	4339.56	1.14953	6231.67	3425.38	6225.28	3410.76	1.82519	41083.4	4877.06	41077.7	4863.3	8.44647	78467.1	12228.3	78460	12212.8	6.4244	30334.8	5784.36	30328.4	5769.74
2.84	36.98	15.62	19.78	-2.84	5.16	34.08	812.7	28.4	798.94	0.0355471	341.51	7334.08	334.41	7318.6	0.0456932	10.65	651.02	4.26	636.4	0.0066939	4597.96	3530.3	4592.28	3516.54	1.30591	16097.1	7041.68	16090	7026.2	2.29	36761	21070	36754.6	21055.4	1.74562	123791	23814.3	123785	23800.5	5.20095	59091.2	11107.8	59084.1	11092.3	5.32658	9582.16	1486.94	9575.77	1472.32
11.36	92.02	11.36	24.08	23.43	6.88	44.73	1695.92	39.05	1682.16	0.0232142	452.27	18631.9	445.17	18616.4	0.0239128	813.66	18822	807.27	18807.4	0.042923	17695.3	7728.82	17689.6	7715.06	2.29287	12038.8	8247.4	12031.7	8231.92	1.46159	13206.7	8211.28	13200.3	8196.66	1.61045	18962.7	2600.64	18957	2586.88	7.32814	27093.6	2684.06	27086.5	2668.58	10.1502	38383.3	5006.92	38376.9	4992.3
-3.55	16.34	11.36	27.52	25.56	23.22	163.3	6757.02	157.62	6743.26	0.0233745	656.04	21275.5	648.94	21260	0.030524	73.84	10551.3	67.45	10536.7	0.00640145	22208.1	10702.7	22202.4	10688.9	2.07714	31468.6	14089.4	31461.5	14073.9	2.23545	6142.92	4421.26	6136.53	4406.64	1.39256	86536.9	17286	86531.2	17272.2	5.00984	38727.7	6850.76	38720.6	6835.28	5.66482	76888.7	12691	76882.3	12676.4
-12.07	3.44	19.17	9.46	20.59	18.92	92.3	2689.22	86.62	2675.46	0.0323757	225.07	5050.78	217.97	5035.3	0.0432884	137.03	8454.66	130.64	8440.04	0.0154786	41958.2	17310.9	41952.5	17297.1	2.4254	20511.9	7749.46	20504.8	7733.98	2.65126	6682.52	4310.32	6676.13	4295.7	1.55414	57872.1	9673.28	57866.4	9659.52	5.99061	4505.66	257.14	4498.56	241.66	18.6152	75225.9	12648.9	75219.5	12634.3
-13.49	43	26.98	6.02	15.62	20.64	45.44	321.64	39.76	307.88	0.129141	186.73	6625.44	179.63	6609.96	0.0271757	42.6	884.94	36.21	870.32	0.0416054	2505.59	927.94	2499.91	914.18	2.73459	4775.46	2618.7	4768.36	2603.22	1.83172	7449.32	8047.02	7442.93	8032.4	0.926613	129963	21647.9	129957	21634.1	6.00705	9052.5	746.48	9045.4	731	12.374	14831.2	1713.98	14824.8	1699.36
-13.49	1.72	20.59	11.18	26.27	0.86	52.54	643.28	46.86	629.52	0.0744377	1811.21	65398.7	1804.11	65383.2	0.0275929	1131.03	24876.4	1124.64	24861.8	0.0452357	16776.6	9535.68	16770.9	9521.92	1.7613	20605.6	10166.1	20598.5	10150.6	2.02928	23863.8	15903.1	23857.4	15888.5	1.50155	36606.9	4726.56	36601.2	4712.8	7.76634	67336.4	9377.44	67329.3	9361.96	7.1918	61247.4	9884.84	61241	9870.22
-4.26	-2.58	31.24	18.92	25.56	-7.74	583.62	11324.5	577.94	11310.7	0.0510966	860.52	31531	853.42	31515.5	0.0270794	443.04	15640.8	436.65	15626.2	0.0279435	47604.8	32121	47599.1	32107.2	1.4825	14000.5	8249.98	13993.4	8234.5	1.69936	6759.2	3175.12	6752.81	3160.5	2.13663	29048.9	3470.96	29043.2	3457.2	8.40079	31294	5032.72	31286.9	5017.24	6.23588	138321	29746.5	138315	29731.9
-0.71	-19.78	25.56	13.76	2.13	19.78	123.54	3274.02	117.86	3260.26	0.0361505	126.38	2343.5	119.28	2328.02	0.0512367	239.27	9142.66	232.88	9128.04	0.0255126	10471.8	5023.26	10466.1	5009.5	2.08925	74039.5	40206.7	74032.4	40191.2	1.842	2813.02	2248.9	2806.63	2234.28	1.25617	5362.63	786.9	5356.95	773.14	6.92882	22594.3	2603.22	22587.2	2587.74	8.72854	2631.26	622.64	2624.87	608.02
6.39	1.72	24.14	12.9	22.01	8.6	166.85	10547.9	161.17	10534.1	0.0152998	150.52	4975.1	143.42	4959.62	0.0289175	399.73	17532.8	393.34	17518.2	0.0224532	39062.1	16285.8	39056.4	16272	2.40022	30177.1	7384.82	30170	7369.34	4.09399	10522.2	4970.8	10515.8	4956.18	2.12176	58202.2	9446.24	58196.5	9432.48	6.1698	56826.3	7989.4	56819.2	7973.92	7.12563	113645	17211.2	113639	17196.6
-14.2	22.36	31.24	12.04	31.95	10.32	378.43	7726.24	372.75	7712.48	0.0483308	514.04	24341.4	506.94	24325.9	0.0208395	397.6	12949.9	391.21	12935.3	0.0302436	17634.3	10956.4	17628.6	10942.6	1.611	20263.4	8684.28	20256.3	8668.8	2.33669	19370.9	13474.5	19364.5	13459.9	1.43868	34892.2	5657.94	34886.5	5644.18	6.18097	17123.8	2384.78	17116.7	2369.3	7.22437	36478.4	7038.24	36472	7023.62
-8.52	12.9	-1.42	16.34	7.1	17.2	0.71	131.58	-4.97	117.82	-0.042183	192.41	7638.52	185.31	7623.04	0.0243092	399.02	11877.5	392.63	11862.9	0.0330974	4035.64	2622.14	4029.96	2608.38	1.545	35930.3	14488.4	35923.2	14472.9	2.4821	36376.8	30215.2	36370.4	30200.6	1.2043	61542.1	9492.68	61536.4	9478.92	6.49192	43812	8031.54	43804.9	8016.06	5.46464	57414.1	6560.08	57407.7	6545.46
-9.23	-20.64	12.07	21.5	14.91	-5.16	3.55	328.52	-2.13	314.76	-0.00676706	176.79	4364.5	169.69	4349.02	0.039018	207.32	3300.68	200.93	3286.06	0.0611462	13002.9	6949.66	12997.2	6935.9	1.87391	34915	16396.8	34907.9	16381.3	2.13096	3405.87	1807.72	3399.48	1793.1	1.89587	47146.1	8397.04	47140.4	8383.28	5.62315	32208.4	4092.74	32201.3	4077.26	7.89778	61333.3	11103.5	61326.9	11088.9
-9.23	-36.12	12.07	24.08	-17.04	-38.7	284.71	13979.3	279.03	13965.5	0.0199799	24.85	170.28	17.75	154.8	0.114664	869.75	28618.2	863.36	28603.6	0.0301836	7778.05	3973.2	7772.37	3959.44	1.963	8732.29	3978.36	8725.19	3962.88	2.20173	2298.27	1254.74	2291.88	1240.12	1.84811	33089.6	4779.02	33083.9	4765.26	6.94273	7126.98	981.26	7119.88	965.78	7.37216	40039	6457.74	40032.6	6443.12
11.36	2.58	19.88	25.8	-5.68	-4.3	370.62	9933	364.94	9919.24	0.0367911	181.05	4203.68	173.95	4188.2	0.0415334	467.18	14414.5	460.79	14399.9	0.0319996	12324.9	6944.5	12319.2	6930.74	1.77748	32680.6	17981.7	32673.5	17966.2	1.81861	4329.58	3109.76	4323.19	3095.14	1.39677	13166.2	1432.76	13160.5	1419	9.2745	57048.5	9587.28	57041.4	9571.8	5.95932	33788.2	4676.68	33781.8	4662.06
5.68	-32.68	6.39	25.8	-5.68	-30.1	229.33	9760.14	223.65	9746.38	0.022947	257.02	9472.9	249.92	9457.42	0.0264258	2646.17	27952.6	2639.78	27938	0.0944871	39467.5	31425.3	39461.8	31411.5	1.25628	17951.6	9515.04	17944.5	9499.56	1.88898	10781.3	6286.6	10774.9	6271.98	1.71794	54772.2	9098.8	54766.5	9085.04	6.02821	38954.9	5857.46	38947.8	5841.98	6.66688	38156.8	6190.28	38150.4	6175.66
15.62	4.3	12.07	-2.58	5.68	34.4	283.29	10773.2	277.61	10759.4	0.0258015	580.07	12206	572.97	12190.5	0.0470013	25.56	2732.22	19.17	2717.6	0.00705402	12973.1	9298.32	12967.4	9284.56	1.39667	4371.47	2189.56	4364.37	2174.08	2.00746	7009.12	4368.8	7002.73	4354.18	1.60828	35523.4	5102.38	35517.7	5088.62	6.97983	48453.2	6651.24	48446.1	6635.76	7.30076	79021.6	14427.4	79015.2	14412.8
12.07	24.08	12.07	13.76	-13.49	34.4	647.52	25924.7	641.84	25910.9	0.024771	560.19	27969.8	553.09	27954.3	0.0197855	895.31	35818.1	888.92	35803.5	0.0248278	32928.4	17538	32922.7	17524.2	1.8787	12611	7173.26	12603.9	7157.78	1.76087	48485.2	32442.6	48478.8	32428	1.49497	12573.4	1952.2	12567.7	1938.44	6.48342	109210	23288.8	109203	23273.3	4.69219	57344.6	7708.18	57338.2	7693.56
21.3	12.9	-7.1	20.64	11.36	20.64	107.92	1974.56	102.24	1960.8	0.052142	121.41	1303.76	114.31	1288.28	0.0887307	82.36	2148.28	75.97	2133.66	0.0356055	34716.2	21926.6	34710.5	21912.8	1.58403	16036.1	6958.26	16029	6942.78	2.30873	70417.8	24828.2	70411.4	24813.6	2.83762	62288.3	10380.2	62282.6	10366.4	6.0081	69031.2	11431.1	69024.1	11415.6	6.04646	5499.66	485.04	5493.27	470.42
2.13	11.18	15.62	14.62	2.84	2.58	48.28	1520.48	42.6	1506.72	0.0282733	212.29	5024.12	205.19	5008.64	0.0409672	259.86	10691.5	253.47	10676.9	0.0237401	9840.6	5792.1	9834.92	5778.34	1.70203	30615.2	12487.2	30608.1	12471.7	2.4542	36701.3	13920.8	36694.9	13906.2	2.63875	21763.6	3178.56	21757.9	3164.8	6.87497	81946.1	13488.2	81939	13472.7	6.08185	76981.8	15305.4	76975.4	15290.8
20.59	6.88	-12.07	19.78	28.4	3.44	117.15	1456.84	111.47	1443.08	0.0772445	438.78	16395.9	431.68	16380.4	0.0263534	269.09	7957.58	262.7	7942.96	0.0330733	98639.6	42889.1	98633.9	42875.3	2.30048	23305.8	9792.82	23298.7	9777.34	2.38293	17092.5	12704.8	17086.1	12690.2	1.3464	81973.8	12759.8	81968.1	12746	6.43087	94733.9	17418.4	94726.8	17402.9	5.44316	83575.5	19356.9	83569.1	19342.3
22.01	30.96	-5.68	35.26	9.23	-0.86	2776.81	55759.8	2771.13	55746	0.0497099	223.65	6096.54	216.55	6081.06	0.0356106	961.34	20667.5	954.95	20652.9	0.0462381	31171.8	20542.8	31166.1	20529	1.51815	15587.3	6182.54	15580.2	6167.06	2.52636	7333.59	3678.22	7327.2	3663.6	2	41617.4	6848.18	41611.7	6834.42	6.08855	67638.1	11211	67631	11195.5	6.0409	18903.8	2397.68	18897.4	2383.06
33.37	55.9	-4.97	12.04	12.78	-5.16	362.1	26477.7	356.42	26463.9	0.0134681	88.04	4159.82	80.94	4144.34	0.0195303	236.43	8578.5	230.04	8563.88	0.0268617	34373.9	14159	34368.2	14145.2	2.42967	23579.8	11316.7	23572.7	11301.2	2.08585	6387.87	3306.7	6381.48	3292.08	1.93843	69537.4	11122.4	69531.7	11108.6	6.25925	33132.9	5771.46	33125.8	5755.98	5.75502	37455.3	5250.3	37448.9	5235.68
0.71	18.06	9.94	7.74	14.91	1.72	142.71	4094.46	137.03	4080.7	0.03358	80.94	3941.38	73.84	3925.9	0.0188084	191.7	6015.7	185.31	6001.08	0.0308794	28921.1	10991.7	28915.4	10977.9	2.63396	2710.78	1557.46	2703.68	1541.98	1.75338	31923.7	18784.1	31917.3	18769.5	1.70049	23824.8	2501.74	23819.1	2487.98	9.57368	18230.7	2923.14	18223.6	2907.66	6.26745	19107.5	2262.66	19101.1	2248.04
-2.84	5.16	13.49	92.02	8.52	8.6	665.98	17257.6	660.3	17243.8	0.0382919	173.24	14540	166.14	14524.5	0.0114386	88.75	2919.7	82.36	2905.08	0.0283503	14814.1	7008.14	14808.4	6994.38	2.11719	905.96	205.54	898.86	190.06	4.72935	17020.8	8188.06	17014.4	8173.44	2.08167	75021.4	11044.1	75015.7	11030.3	6.80085	88486.6	12804.5	88479.5	12789	6.9184	18707.1	3044.4	18700.7	3029.78
5.68	6.02	-16.33	21.5	7.81	-2.58	96.56	6357.12	90.88	6343.36	0.0143268	245.66	9465.16	238.56	9449.68	0.0252453	65.32	2655.68	58.93	2641.06	0.022313	7374.06	3968.9	7368.38	3955.14	1.86299	57218.2	24920.2	57211.1	24904.7	2.2972	8568.28	4776.44	8561.89	4761.82	1.79803	71666	11572.2	71660.3	11558.4	6.19983	69075.9	11989.3	69068.8	11973.8	5.76832	46072.6	6991.8	46066.2	6977.18
-1.42	12.04	-20.59	-9.46	-1.42	6.88	23.43	672.52	17.75	658.76	0.0269446	108.63	9632.86	101.53	9617.38	0.0105569	204.48	3567.28	198.09	3552.66	0.0557582	13974.2	6509.34	13968.5	6495.58	2.15047	51420.3	26156	51413.2	26140.5	1.9668	2643.33	1886.84	2636.94	1872.22	1.40846	102253	18790.1	102247	18776.3	5.44554	32271.6	4830.62	32264.5	4815.14	6.70064	82440.2	12858.7	82433.8	12844.1
-1.42	25.8	-12.07	11.18	17.75	-11.18	164.72	5368.98	159.04	5355.22	0.0296981	51.83	1305.48	44.73	1290	0.0346744	1488.16	35369.2	1481.77	35354.6	0.0419117	17899.1	10481.7	17893.4	10467.9	1.70935	76619.6	43453.2	76612.5	43437.7	1.76373	23701.9	11112.9	23695.5	11098.3	2.13506	12796.3	1647.76	12790.6	1634	7.8278	49387.6	9140.94	49380.5	9125.46	5.41129	74408	13631	74401.6	13616.4
-4.97	12.9	-13.49	10.32	13.49	5.16	129.22	5078.3	123.54	5064.54	0.0243931	1386.63	45869.8	1379.53	45854.3	0.0300851	362.81	22780.5	356.42	22765.9	0.0156559	19199.1	9544.28	19193.4	9530.52	2.01389	12119	4911.46	12111.9	4895.98	2.47385	8989.31	6517.94	8982.92	6503.32	1.38128	50960.2	8131.3	50954.5	8117.54	6.27709	116899	22898.4	116892	22882.9	5.10826	53093.8	10963.3	53087.4	10948.7
17.04	57.62	6.39	17.2	23.43	30.96	370.62	14660.4	364.94	14646.6	0.0249163	242.11	3723.8	235.01	3708.32	0.0633737	286.84	8156.24	280.45	8141.62	0.0344465	11900.3	5677.72	11894.6	5663.96	2.10005	29604.2	12291.1	29597.1	12275.6	2.41105	21503.1	7334.08	21496.7	7319.46	2.93693	16900.1	2205.04	16894.4	2191.28	7.70984	47091.5	6138.68	47084.4	6123.2	7.68951	49487	6641.78	49480.6	6627.16
1.42	36.12	-8.52	31.82	5.68	-18.92	2078.88	34736.3	2073.2	34722.5	0.0597076	147.68	4410.94	140.58	4395.46	0.031983	60.35	2378.76	53.96	2364.14	0.0228244	24876.3	9963.1	24870.6	9949.34	2.49973	16122	8927.66	16114.9	8912.18	1.80819	119719	47822	119713	47807.4	2.50406	3342.68	294.98	3337	281.22	11.8662	17863.6	2228.26	17856.5	2212.78	8.06971	8192.69	952.88	8186.3	938.26
2.84	35.26	-9.94	8.6	13.49	-25.8	227.91	6178.24	222.23	6164.48	0.0360501	188.86	3891.5	181.76	3876.02	0.0468935	247.08	4932.96	240.69	4918.34	0.0489372	1622.35	1160.14	1616.67	1146.38	1.41024	6373.67	2808.76	6366.57	2793.28	2.27925	27780.2	15451.6	27773.8	15437	1.79917	55238.7	9364.54	55233	9350.78	5.90678	6113.81	1013.08	6106.71	997.6	6.1214	155266	30797.5	155260	30782.9
9.94	55.9	17.75	-7.74	-3.55	13.76	313.11	7502.64	307.43	7488.88	0.0410515	30.53	687.14	23.43	671.66	0.0348837	450.14	12726.3	443.75	12711.7	0.0349088	1694.06	965.78	1688.38	952.02	1.77347	3834	1431.04	3826.9	1415.56	2.70345	22860.6	13760	22854.2	13745.4	1.66268	143026	23487.5	143020	23473.7	6.09278	32009.6	5009.5	32002.5	4994.02	6.40816	59701.8	11201.5	59695.4	11186.9
8.52	50.74	2.13	13.76	9.23	-11.18	733.43	24599.4	727.75	24585.6	0.0296006	195.25	7729.68	188.15	7714.2	0.0243901	402.57	9378.3	396.18	9363.68	0.0423103	38325.1	16422.6	38319.4	16408.8	2.33529	41451.9	20580.7	41444.8	20565.2	2.01529	19581.1	11214.4	19574.7	11199.8	1.74778	76381.8	15393.1	76376.1	15379.3	4.96615	61677.7	9820.34	61670.6	9804.86	6.2898	3900.74	645.86	3894.35	631.24
4.26	31.82	-11.36	3.44	-4.26	6.02	31.24	743.9	25.56	730.14	0.035007	135.61	2990.22	128.51	2974.74	0.0432004	1275.87	27569.9	1269.48	27555.3	0.0460703	4060.49	2665.14	4054.81	2651.38	1.52932	8684.72	5549.58	8677.62	5534.1	1.56803	14081.4	4415.24	14075	4400.62	3.19842	152089	23171	152083	23157.2	6.56742	40284.7	5438.64	40277.6	5423.16	7.42696	24240.1	3389.26	24233.7	3374.64
-12.78	-0.86	7.1	3.44	-9.94	67.94	452.27	17457.1	446.59	17443.3	0.0256023	448.01	11875.7	440.91	11860.2	0.0371755	40.47	289.82	34.08	275.2	0.123837	25285.2	13733.3	25279.5	13719.5	1.84259	17246.6	6695.96	17239.5	6680.48	2.58058	575.81	452.36	569.42	437.74	1.30082	105053	18023.9	105047	18010.1	5.83268	48697.5	7925.76	48690.4	7910.28	6.15533	15590.9	2137.1	15584.5	2122.48
-15.62	24.08	9.23	48.16	-14.2	0	68.16	1023.4	62.48	1009.64	0.0618834	685.15	24357.8	678.05	24342.3	0.0278548	350.74	9176.2	344.35	9161.58	0.0375863	2210.23	1055.22	2204.55	1041.46	2.11679	34422.2	15265	34415.1	15249.5	2.2568	27789.4	11286.6	27783	11272	2.46479	54728.9	8086.58	54723.2	8072.82	6.7787	10047.9	1108.54	10040.8	1093.06	9.18596	72145.9	12626.5	72139.5	12611.9
-19.88	0	-4.26	-7.74	-6.39	2.58	102.95	4881.36	97.27	4867.6	0.0199832	114.31	4969.08	107.21	4953.6	0.0216428	48.99	1056.08	42.6	1041.46	0.0409041	23832.6	16942	23826.9	16928.2	1.40752	28926.8	11799.2	28919.7	11783.7	2.45421	11034.8	5381.88	11028.4	5367.26	2.05476	39605.9	6228.98	39600.2	6215.22	6.37149	67565.7	13333.4	67558.6	13317.9	5.07276	18357	3695.42	18350.6	3680.8
12.07	-16.34	7.81	-6.88	0.71	65.36	282.58	7950.7	276.9	7936.94	0.0348875	197.38	9711.12	190.28	9695.64	0.0196253	1038.02	27431.4	1031.63	27416.8	0.0376277	13876.2	6566.1	13870.5	6552.34	2.11688	10142.3	4860.72	10135.2	4845.24	2.09178	16286	7262.7	16279.6	7248.08	2.24606	19907	2622.14	19901.3	2608.38	7.62976	42299.7	6909.24	42292.6	6893.76	6.13491	16786.5	2628.16	16780.1	2613.54
-14.91	1.72	0.71	3.44	-3.55	0	150.52	3408.18	144.84	3394.42	0.04267	90.17	2801.02	83.07	2785.54	0.0298219	881.82	29037	875.43	29022.4	0.030164	13122.9	4407.5	13117.2	4393.74	2.98543	42964.2	27077.1	42957.1	27061.6	1.58738	8393.62	4077.26	8387.23	4062.64	2.06448	19780.6	2776.08	19774.9	2762.32	7.15881	75449.6	13573.4	75442.5	13557.9	5.56446	93701.5	16524	93695.1	16509.4
0.71	12.9	14.2	-3.44	14.2	-16.34	14.91	365.5	9.23	351.74	0.026241	810.82	22458	803.72	22442.5	0.0358124	729.17	21328	722.78	21313.4	0.033912	10452.6	5540.98	10446.9	5527.22	1.89009	26852.9	12447.6	26845.8	12432.1	2.15939	40897.4	21449.3	40891	21434.7	1.9077	44301.2	7665.18	44295.5	7651.42	5.78919	32645.1	5053.36	32638	5037.88	6.47852	38342.1	5755.12	38335.7	5740.5
3.55	-6.88	7.1	14.62	-23.43	-12.9	968.44	36514.7	962.76	36500.9	0.0263763	53.25	928.8	46.15	913.32	0.0505299	56.09	5200.42	49.7	5185.8	0.00958386	33045.5	14067.9	33039.8	14054.1	2.3509	6214.63	5706.96	6207.53	5691.48	1.09067	45337.8	16508.6	45331.4	16494	2.74836	23743.8	3108.04	23738.1	3094.28	7.67161	23753.8	2627.3	23746.7	2611.82	9.09201	32748	3734.12	32741.6	3719.5
-8.52	10.32	5.68	4.3	-19.17	23.22	450.14	10675.2	444.46	10661.4	0.0416886	81.65	993.3	74.55	977.82	0.076241	146.97	5712.12	140.58	5697.5	0.024674	6196.17	3587.92	6190.49	3574.16	1.73201	15724.4	5807.58	15717.3	5792.1	2.71358	8242.39	7495.76	8236	7481.14	1.1009	18891	1830.08	18885.3	1816.32	10.3976	12540	1415.56	12532.9	1400.08	8.95156	7515.35	629.52	7508.96	614.9
5.68	12.9	25.56	-6.88	-12.07	7.74	357.13	8575.06	351.45	8561.3	0.041051	39.76	159.96	32.66	144.48	0.226052	440.2	13041.9	433.81	13027.3	0.0333001	31188.9	15939.2	31183.2	15925.4	1.95808	46774.8	23886.5	46767.7	23871	1.95918	56696.3	22944.8	56689.9	22930.2	2.47228	61472.5	9726.6	61466.8	9712.84	6.32841	76753.1	13701.5	76746	13686	5.60762	10329.8	1255.6	10323.4	1240.98
-2.13	37.84	10.65	18.92	32.66	29.24	139.87	7514.68	134.19	7500.92	0.0178898	415.35	32634.4	408.25	32618.9	0.0125157	46.86	1762.14	40.47	1747.52	0.0231585	5151.76	3901.82	5146.08	3888.06	1.32356	49090.8	19709.5	49083.7	19694	2.49231	12244.7	6124.92	12238.3	6110.3	2.0029	98798.6	16600.6	98792.9	16586.8	5.9561	16271.8	1998.64	16264.7	1983.16	8.20141	13080.3	1335.58	13073.9	1320.96
-1.42	30.1	10.65	24.94	14.91	29.24	296.78	6288.32	291.1	6274.56	0.0463937	256.31	7451.04	249.21	7435.56	0.033516	209.45	4886.52	203.06	4871.9	0.0416798	4962.19	2027.88	4956.51	2014.12	2.46088	90326.9	39079.3	90319.8	39063.8	2.31211	20299.6	9967.4	20293.2	9952.78	2.03895	38468.5	5927.12	38462.8	5913.36	6.50439	67107.8	12068.4	67100.7	12052.9	5.56717	26985.7	4370.52	26979.3	4355.9
-2.84	33.54	-2.84	36.12	4.26	5.16	470.02	21048.5	464.34	21034.7	0.0220749	442.33	11101.7	435.23	11086.2	0.0392586	83.78	2374.46	77.39	2359.84	0.0327946	22700.1	15367.3	22694.4	15353.5	1.47812	12300.8	5065.4	12293.7	5049.92	2.43443	12028.1	7482.86	12021.7	7468.24	1.60971	25658.7	3624.9	25653	3611.14	7.10386	24769.8	3970.62	24762.7	3955.14	6.26089	20014.9	2381.34	20008.5	2366.72
-7.1	6.88	29.82	34.4	-2.84	11.18	909.51	29928.9	903.83	29915.1	0.0302131	50.41	1406.1	43.31	1390.62	0.0311444	112.89	2871.54	106.5	2856.92	0.0372779	3384.57	1566.92	3378.89	1553.16	2.17549	10814	4015.34	10806.9	3999.86	2.70182	30304.2	15640	30297.8	15625.4	1.93901	18751.1	2053.68	18745.4	2039.92	9.18929	20815.1	2748.56	20808	2733.08	7.61339	3439.24	457.52	3432.85	442.9
-0.71	-0.86	32.66	1.72	-12.07	29.24	161.88	4059.2	156.2	4045.44	0.0386114	230.04	10072.3	222.94	10056.8	0.022168	255.6	10083.5	249.21	10068.9	0.0247505	63694.8	27396.2	63689.1	27382.4	2.32591	11894.6	5633	11887.5	5617.52	2.11615	18785.2	7610.14	18778.8	7595.52	2.47235	62797.4	10493.7	62791.7	10479.9	5.99161	67702	10847.2	67694.9	10831.7	6.24969	3249.67	221.02	3243.28	206.4
2.84	7.74	28.4	17.2	21.3	24.08	179.63	2435.52	173.95	2421.76	0.0718279	797.33	15532.5	790.23	15517	0.0509267	807.27	25280.6	800.88	25266	0.031698	33039.8	19189.2	33034.1	19175.4	1.72273	11701.5	7814.82	11694.4	7799.34	1.49941	962.76	986.42	956.37	971.8	0.984122	71612	13150.3	71606.3	13136.5	5.45093	12035.2	1394.06	12028.1	1378.58	8.72499	38380.5	6819.8	38374.1	6805.18
19.17	19.78	35.5	15.48	17.04	15.48	1048.67	24979.6	1042.99	24965.8	0.0417767	421.74	12088.2	414.64	12072.7	0.0343452	137.74	3355.72	131.35	3341.1	0.0393134	44287.7	21153.4	44282	21139.6	2.09474	40157.6	19925.3	40150.5	19909.8	2.01662	43948.3	18411.7	43941.9	18397.1	2.38853	29119.9	3436.56	29114.2	3422.8	8.50597	52433.5	7180.14	52426.4	7164.66	7.31736	37144.4	6624.58	37138	6609.96
22.72	25.8	30.53	14.62	0.71	30.1	645.39	20454.2	639.71	20440.4	0.0312963	1052.93	51115	1045.83	51099.5	0.0204665	419.61	15817.1	413.22	15802.5	0.0261491	8785.54	2879.28	8779.86	2865.52	3.06397	2347.97	1756.12	2340.87	1740.64	1.34483	24529.8	11225.6	24523.4	11211	2.18745	158728	34578.9	158722	34565.1	4.59198	39734.4	8407.36	39727.3	8391.88	4.73402	51685.9	8561.3	51679.5	8546.68
-4.97	45.58	13.49	26.66	9.94	34.4	118.57	2803.6	112.89	2789.84	0.0404647	248.5	6151.58	241.4	6136.1	0.0393409	68.16	1955.64	61.77	1941.02	0.0318235	7350.63	2628.16	7344.95	2614.4	2.80942	3752.35	4516.72	3745.25	4501.24	0.832049	17745	10147.1	17738.6	10132.5	1.75067	50813.3	10692.4	50807.6	10678.6	4.75787	73646.9	11645.3	73639.8	11629.8	6.33198	29296	4568.32	29289.6	4553.7
-11.36	24.08	-4.26	19.78	-4.97	6.02	580.07	21673.7	574.39	21659.9	0.0265185	210.16	7260.12	203.06	7244.64	0.028029	318.08	17039.2	311.69	17024.6	0.0183082	23780	9871.94	23774.3	9858.18	2.41163	12426.4	4042	12419.3	4026.52	3.08438	26106.7	12138	26100.3	12123.4	2.15289	37749.3	6518.8	37743.6	6505.04	5.80221	20992.6	3304.98	20985.5	3289.5	6.37954	19284.3	2219.66	19277.9	2205.04
7.1	18.92	12.78	14.62	9.94	-11.18	124.25	2678.9	118.57	2665.14	0.0444892	157.62	11748.5	150.52	11733	0.0128288	161.88	4062.64	155.49	4048.02	0.0384114	12075	9575.24	12069.3	9561.48	1.26229	13250.7	6485.26	13243.6	6469.78	2.04699	29947.8	12994.6	29941.4	12980	2.30674	16453.5	2249.76	16447.8	2236	7.35591	5116.97	550.4	5109.87	534.92	9.55259	14479	2099.26	14472.6	2084.64
28.4	12.04	14.91	9.46	0.71	5.16	737.69	14492.7	732.01	14478.9	0.0505569	80.23	3656.72	73.13	3641.24	0.0200838	44.73	3595.66	38.34	3581.04	0.0107064	16024	10957.3	16018.3	10943.5	1.46372	51321.6	24129.9	51314.5	24114.4	2.12796	3636.62	3145.02	3630.23	3130.4	1.15967	31758.3	4669.8	31752.6	4656.04	6.81966	59239.6	11995.3	59232.5	11979.8	4.94436	44980.6	8464.12	44974.2	8449.5
2.13	17.2	22.01	-7.74	22.01	25.8	93.01	899.56	87.33	885.8	0.0985888	343.64	14435.1	336.54	14419.6	0.023339	609.89	17759	603.5	17744.4	0.0340108	8928.96	3640.38	8923.28	3626.62	2.46049	21522.2	9748.1	21515.1	9732.62	2.21062	10707.5	5301.04	10701.1	5286.42	2.02426	105319	18824.5	105313	18810.7	5.59857	23542.9	3126.1	23535.8	3110.62	7.56627	37194.1	5468.74	37187.7	5454.12
-13.49	18.92	-2.84	2.58	24.14	22.36	136.32	7763.22	130.64	7749.46	0.0168579	372.75	9819.48	365.65	9804	0.037296	427.42	9883.98	421.03	9869.36	0.0426603	27919.3	15880.8	27913.6	15867	1.75922	11475.7	7457.06	11468.6	7441.58	1.54115	812.24	423.12	805.85	408.5	1.97271	100610	22882	100604	22868.2	4.3993	67192.3	13176.9	67185.2	13161.4	5.10471	22637.6	2924	22631.2	2909.38
-1.42	70.52	14.2	13.76	-4.26	4.3	257.73	7672.06	252.05	7658.3	0.032912	191.7	6739.82	184.6	6724.34	0.0274525	1351.84	35571.3	1345.45	35556.7	0.0378396	3375.34	2489.7	3369.66	2475.94	1.36096	17060.6	8355.76	17053.5	8340.28	2.04472	12616	9546.86	12609.6	9532.24	1.32284	47754.6	6211.78	47748.9	6198.02	7.7039	64908.9	11573	64901.8	11557.5	5.61555	65432.9	7756.34	65426.5	7741.72
14.91	63.64	-2.84	2.58	12.78	27.52	374.88	10236.6	369.2	10222.8	0.0361152	61.06	5056.8	53.96	5041.32	0.0107035	159.04	8391.02	152.65	8376.4	0.0182238	23235.5	16200.7	23229.8	16186.9	1.4351	4288.4	1859.32	4281.3	1843.84	2.32195	5214.95	3086.54	5208.56	3071.92	1.69554	26284.2	3280.9	26278.5	3267.14	8.04328	51196.7	7672.92	51189.6	7657.44	6.68495	35798.9	4236.36	35792.5	4221.74
13.49	26.66	-6.39	13.76	-22.72	-16.34	36.21	842.8	30.53	829.04	0.0368257	146.26	7127.68	139.16	7112.2	0.0195664	39.76	827.32	33.37	812.7	0.0410607	53691.6	15761.2	53685.9	15747.4	3.40918	3782.17	3357.44	3775.07	3341.96	1.1296	9442.29	5351.78	9435.9	5337.16	1.76796	13980.6	2518.94	13974.9	2505.18	5.57841	30137.4	5134.2	30130.3	5118.72	5.8863	53306.1	9558.9	53299.7	9544.28
5.68	16.34	7.1	36.12	0	7.74	408.25	13253.5	402.57	13239.7	0.0304062	596.4	12390.9	589.3	12375.4	0.0476186	230.04	8193.22	223.65	8178.6	0.0273458	6654.12	2021.86	6648.44	2008.1	3.31081	34655.1	13185.5	34648	13170	2.63082	5574.92	3526	5568.53	3511.38	1.58585	71977.7	14054.1	71972	14040.3	5.12609	57960.1	10625.3	57953	10609.8	5.4622	45399.5	5654.5	45393.1	5639.88
29.82	32.68	7.81	36.98	2.13	-18.06	881.11	15453.3	875.43	15439.5	0.0567005	133.48	2373.6	126.38	2358.12	0.0535935	550.25	16845.7	543.86	16831.1	0.0323128	19785.6	8262.02	19779.9	8248.26	2.39807	21936.9	15192.8	21929.8	15177.3	1.44491	68532	24341.4	68525.6	24326.8	2.81688	83831.8	16429.4	83826.1	16415.6	5.10648	36993.1	6258.22	36986	6242.74	5.92464	15838.7	3062.46	15832.3	3047.84
14.91	16.34	9.23	53.32	-18.46	-12.9	624.09	20986.6	618.41	20972.8	0.0294862	1041.57	16791.5	1034.47	16776	0.0616636	66.03	3012.58	59.64	2997.96	0.0198935	9228.58	3377.22	9222.9	3363.46	2.74209	29953.5	10004.4	29946.4	9988.92	2.99796	1273.03	853.98	1266.64	839.36	1.50905	67834.8	10533.3	67829.1	10519.5	6.44792	7898.75	792.06	7891.65	776.58	10.1621	41478.9	5344.9	41472.5	5330.28
18.46	6.02	20.59	61.92	0.71	10.32	68.16	1245.28	62.48	1231.52	0.0507341	394.05	6417.32	386.95	6401.84	0.0604436	232.17	9398.94	225.78	9384.32	0.0240593	37873.5	13871.8	37867.8	13858	2.73255	5543.68	3382.38	5536.58	3366.9	1.64441	2254.25	1082.74	2247.86	1068.12	2.1045	66922.5	12629.1	66916.8	12615.3	5.3044	55088.9	11428.5	55081.8	11413	4.82622	58846.9	9000.76	58840.5	8986.14
-4.97	33.54	12.78	76.54	6.39	-1.72	134.19	3503.64	128.51	3489.88	0.0368236	306.72	11254	299.62	11238.5	0.0266601	100.11	3137.28	93.72	3122.66	0.0300129	27912.9	10369.9	27907.2	10356.1	2.69475	18711.3	9591.58	18704.2	9576.1	1.95322	22330.2	12847.5	22323.8	12832.9	1.73958	24732.8	5246	24727.1	5232.24	4.72591	6854.34	916.76	6847.24	901.28	7.59724	36858.2	5913.36	36851.8	5898.74
7.81	30.1	21.3	29.24	-2.84	19.78	528.24	13146	522.56	13132.2	0.0397921	543.15	15998.6	536.05	15983.1	0.0335385	342.93	18551.9	336.54	18537.3	0.0181548	16153.9	6042.36	16148.2	6028.6	2.6786	15501.4	6786.26	15494.3	6770.78	2.28841	8047.85	5120.44	8041.46	5105.82	1.57496	12845.3	1806	12839.6	1792.24	7.16401	1401.54	399.9	1394.44	384.42	3.62739	22593.6	4060.06	22587.2	4045.44
-7.81	-9.46	17.75	37.84	-9.94	5.16	75.26	1795.68	69.58	1781.92	0.0390478	215.13	3292.94	208.03	3277.46	0.0634729	107.21	3922.46	100.82	3907.84	0.0257994	23620.3	10821.4	23614.6	10807.6	2.18499	6575.31	2528.4	6568.21	2512.92	2.61378	6865.7	3479.56	6859.31	3464.94	1.97963	39522.1	6929.02	39516.4	6915.26	5.71438	58432.3	8279.22	58425.2	8263.74	7.07007	109697	15996	109691	15981.4
2.84	16.34	26.27	39.56	12.78	-12.04	1073.52	29547	1067.84	29533.2	0.0361572	127.09	1842.98	119.99	1827.5	0.065658	113.6	3455.48	107.21	3440.86	0.0311579	90642.9	36101.1	90637.2	36087.3	2.51161	14227	7707.32	14219.9	7691.84	1.8487	48952.4	20741.5	48946	20726.9	2.36148	18132	2229.12	18126.3	2215.36	8.18211	42140.6	6373.46	42133.5	6357.98	6.62687	20337.2	2401.12	20330.8	2386.5
19.17	38.7	0.71	12.9	0	14.62	680.18	23548.5	674.5	23534.7	0.0286598	391.21	9435.06	384.11	9419.58	0.0407778	284	5620.96	277.61	5606.34	0.0495172	51837.1	18209.6	51831.4	18195.8	2.84853	14204.3	6427.64	14197.2	6412.16	2.21411	46575.3	16579.9	46568.9	16565.3	2.81124	98638.2	15270.2	98632.5	15256.4	6.46498	7576.41	1748.38	7569.31	1732.9	4.368	67466.3	9437.64	67459.9	9423.02
14.91	-10.32	-0.71	11.18	3.55	47.3	323.76	7764.94	318.08	7751.18	0.0410363	264.12	9274.24	257.02	9258.76	0.0277597	913.06	22208.6	906.67	22194	0.0408521	22541.1	11709.8	22535.4	11696	1.92676	16716.9	6884.3	16709.8	6868.82	2.4327	8339.66	5024.12	8333.27	5009.5	1.66349	38877.5	5928.84	38871.8	5915.08	6.57165	52302.1	6910.96	52295	6895.48	7.58395	40363.5	6819.8	40357.1	6805.18
14.91	67.94	14.91	30.96	14.2	36.98	315.24	7213.68	309.56	7199.92	0.0429949	1500.94	22155.3	1493.84	22139.8	0.067473	410.38	10440.4	403.99	10425.8	0.0387491	13504.9	6620.28	13499.2	6606.52	2.04332	17532	9093.64	17524.9	9078.16	1.93045	14980.3	9926.98	14973.9	9912.36	1.51063	11227.2	1336.44	11221.5	1322.68	8.48393	44238.7	7473.4	44231.6	7457.92	5.93082	22433.2	5613.22	22426.8	5598.6
-8.52	-6.02	19.17	34.4	32.66	24.94	133.48	3894.94	127.8	3881.18	0.0329281	476.41	13546.7	469.31	13531.2	0.0346835	168.98	5547	162.59	5532.38	0.0293888	33710.8	13995.6	33705.1	13981.8	2.41064	10700.4	5303.62	10693.3	5288.14	2.02213	37564.7	17606.8	37558.3	17592.2	2.13494	26869.2	4404.06	26863.5	4390.3	6.11883	44352.3	6668.44	44345.2	6652.96	6.66548	14298	1970.26	14291.6	1955.64
19.17	26.66	17.04	21.5	1.42	0	113.6	2984.2	107.92	2970.44	0.0363313	1732.4	16421.7	1725.3	16406.2	0.105161	1910.61	34171.2	1904.22	34156.6	0.0557497	30082	13232.8	30076.3	13219	2.27523	62563.1	19637.2	62556	19621.7	3.1881	10359.6	5983.02	10353.2	5968.4	1.73467	72618.1	13146.8	72612.4	13133	5.52899	75686	10234	75678.9	10218.5	7.40605	103577	16796.7	103571	16782.1
22.72	71.38	13.49	46.44	-1.42	-6.88	72.42	1123.16	66.74	1109.4	0.0601586	1215.52	32949.2	1208.42	32933.7	0.0366925	198.8	6812.92	192.41	6798.3	0.0283027	22315.3	10450.7	22309.6	10436.9	2.13756	21084.9	10880.7	21077.8	10865.2	1.93993	1067.84	577.92	1061.45	563.3	1.88434	89801.5	15936.7	89795.8	15922.9	5.6394	37693.2	4864.16	37686.1	4848.68	7.77245	50362.4	8016.92	50356	8002.3
7.81	38.7	24.85	39.56	5.68	7.74	54.67	7501.78	48.99	7488.02	0.00654245	749.05	14152.2	741.95	14136.7	0.0524839	521.85	13277.5	515.46	13262.9	0.0388649	36772.3	16892.1	36766.6	16878.3	2.17833	37697.4	25278.8	37690.3	25263.3	1.4919	12782.1	5540.12	12775.7	5525.5	2.31214	60350.7	11864.6	60345	11850.8	5.09205	104236	16966.9	104229	16951.4	6.14868	22541.8	2423.48	22535.4	2408.86
12.07	26.66	9.23	28.38	12.78	-5.16	374.17	15751.8	368.49	15738	0.023414	269.09	10891.9	261.99	10876.4	0.0240879	124.96	3730.68	118.57	3716.06	0.0319075	31940.8	13638.7	31935.1	13624.9	2.34387	5966.13	4582.08	5959.03	4566.6	1.30492	10241	7688.4	10234.6	7673.78	1.33371	30146.6	3852.8	30140.9	3839.04	7.85116	48284.3	6851.62	48277.2	6836.14	7.06206	1255.28	151.36	1248.89	136.74
-4.97	30.96	-3.55	12.04	-2.13	9.46	74.55	2073.46	68.87	2059.7	0.0334369	98.69	2118.18	91.59	2102.7	0.0435583	683.73	40593.7	677.34	40579.1	0.0166919	1544.25	700.04	1538.57	686.28	2.2419	2171.18	2315.12	2164.08	2299.64	0.941052	1998.65	1893.72	1992.26	1879.1	1.06022	68571.1	10808.5	68565.4	10794.7	6.35174	41478.2	8196.66	41471.1	8181.18	5.06909	14985.3	2205.04	14978.9	2190.42
8.52	15.48	-7.1	9.46	12.07	21.5	121.41	4232.92	115.73	4219.16	0.0274296	831.41	25007.1	824.31	24991.6	0.0329835	601.37	2716.74	594.98	2702.12	0.22019	3682.06	2011.54	3676.38	1997.78	1.84023	8954.52	4526.18	8947.42	4510.7	1.9836	45445	23005	45438.6	22990.4	1.97642	32704	4095.32	32698.3	4081.56	8.01123	66823.8	11886.1	66816.7	11870.6	5.62875	35448.2	5514.32	35441.8	5499.7
-4.26	4.3	17.04	9.46	8.52	1.72	49.7	1011.36	44.02	997.6	0.0441259	271.22	9480.64	264.12	9465.16	0.0279044	60.35	954.6	53.96	939.98	0.0574055	3194.29	1810.3	3188.61	1796.54	1.77486	38024.8	19298.4	38017.7	19282.9	1.97157	1951.79	1317.52	1945.4	1302.9	1.49313	84947.9	15524.7	84942.2	15510.9	5.47628	65404.5	11503.4	65397.4	11487.9	5.69271	44264.9	5626.12	44258.5	5611.5
20.59	30.1	3.55	4.3	7.81	18.92	767.51	27852	761.83	27838.2	0.0273663	362.81	10805.9	355.71	10790.4	0.0329654	435.94	27399.6	429.55	27385	0.0156856	16134.8	6983.2	16129.1	6969.44	2.31426	14109.1	7144.02	14102	7128.54	1.97825	7648.12	3774.54	7641.73	3759.92	2.03242	6008.02	824.74	6002.34	810.98	7.40134	11947.2	2106.14	11940.1	2090.66	5.71116	49717.8	8274.06	49711.4	8259.44
-12.78	12.04	-2.13	4.3	14.2	38.7	525.4	9810.02	519.72	9796.26	0.0530529	558.06	12752.1	550.96	12736.6	0.0432579	12.78	457.52	6.39	442.9	0.0144276	29007.8	9498.7	29002.1	9484.94	3.0577	13370	6800.02	13362.9	6784.54	1.96961	5230.57	2227.4	5224.18	2212.78	2.36091	24858.5	4082.42	24852.8	4068.66	6.10836	53473.6	8608.6	53466.5	8593.12	6.22201	46244.4	8073.68	46238	8059.06
-3.55	49.88	-1.42	-0.86	22.01	33.54	536.76	10975.3	531.08	10961.5	0.0484494	747.63	22621.4	740.53	22605.9	0.0327582	369.91	10523.8	363.52	10509.2	0.0345907	24833.7	8471.86	24828	8458.1	2.93541	9132.02	6800.88	9124.92	6785.4	1.34479	30044.4	15874.7	30038	15860.1	1.89394	31158.3	4152.08	31152.6	4138.32	7.52784	22460.8	2995.38	22453.7	2979.9	7.53505	67753.9	13109	67747.5	13094.4
22.72	26.66	7.81	14.62	29.82	24.94	1647.2	58598.7	1641.52	58584.9	0.0280195	1095.53	25105.1	1088.43	25089.6	0.0433817	302.46	15584.1	296.07	15569.5	0.019016	19893.5	10041.4	19887.8	10027.6	1.9833	9896.69	5123.88	9889.59	5108.4	1.93595	2099.47	1242.7	2093.08	1228.08	1.70435	112930	20836.1	112924	20822.3	5.42323	13539	1893.72	13531.9	1878.24	7.20456	36574.9	2977.32	36568.5	2962.7
14.91	28.38	5.68	22.36	30.53	38.7	176.08	5780.06	170.4	5766.3	0.029551	84.49	1453.4	77.39	1437.92	0.0538208	122.83	7965.32	116.44	7950.7	0.0146453	51502.7	22392.7	51497	22378.9	2.30114	3292.27	4519.3	3285.17	4503.82	0.729419	38382.6	17648.1	38376.2	17633.5	2.17633	154792	33985.5	154786	33971.7	4.55633	53863.4	10565.1	53856.3	10549.6	5.10505	9875.39	1574.66	9869	1560.04
22.01	12.04	-0.71	-12.9	0	-7.74	144.13	6359.7	138.45	6345.94	0.0218171	644.68	22868.3	637.58	22852.8	0.0278994	715.68	19397.3	709.29	19382.7	0.036594	11015.6	4419.54	11009.9	4405.78	2.49897	17733	7135.42	17725.9	7119.94	2.48961	36068.7	15410.3	36062.3	15395.7	2.34237	5878.09	1791.38	5872.41	1777.62	3.30352	25053.8	4285.38	25046.7	4269.9	5.86588	4264.26	460.96	4257.87	446.34
29.82	6.02	-0.71	-24.94	36.92	13.76	2423.23	37147.7	2417.55	37133.9	0.0651035	375.59	13241.4	368.49	13225.9	0.0278612	278.32	3828.72	271.93	3814.1	0.071296	26489.4	12507	26483.7	12493.2	2.11984	68817.5	31405.5	68810.4	31390	2.19211	22780.3	9199.42	22773.9	9184.8	2.47952	61768.6	10244.3	61762.9	10230.5	6.03711	123659	24578.8	123652	24563.3	5.03401	27882.4	4380.84	27876	4366.22
-2.13	21.5	-7.1	6.02	26.98	29.24	320.21	10688.1	314.53	10674.3	0.029466	171.82	6027.74	164.72	6012.26	0.0273974	86.62	2513.78	80.23	2499.16	0.0321028	1876.53	1063.82	1870.85	1050.06	1.78166	680.89	452.36	673.79	436.88	1.54228	1119.67	1024.26	1113.28	1009.64	1.10265	89539.5	18234.6	89533.8	18220.8	4.91381	6537.68	928.8	6530.58	913.32	7.15037	15001.6	2172.36	14995.2	2157.74
-12.78	-1.72	-4.26	7.74	22.72	-23.22	377.72	8661.06	372.04	8647.3	0.0430238	301.75	5903.9	294.65	5888.42	0.0500389	41.18	7814.82	34.79	7800.2	0.00446014	9784.51	6812.06	9778.83	6798.3	1.43842	2298.98	1259.04	2291.88	1243.56	1.843	5775.14	3260.26	5768.75	3245.64	1.77738	66938.8	9929.56	66933.1	9915.8	6.75015	16182.3	2917.98	16175.2	2902.5	5.57285	21561.3	2870.68	21554.9	2856.06
4.26	16.34	15.62	18.06	11.36	13.76	241.4	5835.1	235.72	5821.34	0.0404924	776.74	15068.1	769.64	15052.6	0.05113	262.7	8738.46	256.31	8723.84	0.0293804	30104.7	14052.4	30099	14038.6	2.14401	32937.6	10547.9	32930.5	10532.4	3.12658	38791.6	14743.8	38785.2	14729.2	2.63322	2699.42	181.46	2693.74	167.7	16.0629	23849.6	2657.4	23842.5	2641.92	9.02469	12062.9	1586.7	12056.5	1572.08
14.91	8.6	19.88	2.58	8.52	35.26	252.76	5334.58	247.08	5320.82	0.0464365	684.44	21606.6	677.34	21591.1	0.0313712	116.44	3944.82	110.05	3930.2	0.0280011	16116.3	7238.62	16110.6	7224.86	2.22989	31171.8	25441.4	31164.7	25425.9	1.22571	5379.67	2633.32	5373.28	2618.7	2.05189	15591.6	1605.62	15585.9	1591.86	9.79101	12591.1	1573.8	12584	1558.32	8.07536	67987.5	11988.4	67981.1	11973.8
14.91	11.18	14.91	20.64	30.53	11.18	401.86	14045.5	396.18	14031.7	0.0282346	118.57	3743.58	111.47	3728.1	0.0298999	191.7	7889.64	185.31	7875.02	0.0235314	14723.3	10109.3	14717.6	10095.5	1.45783	12263.8	9262.2	12256.7	9246.72	1.32552	35277.1	21286.7	35270.7	21272.1	1.65808	65298	10181.5	65292.3	10167.7	6.42152	33899.7	6676.18	33892.6	6660.7	5.08844	49334.3	8776.3	49327.9	8761.68
28.4	-1.72	-5.68	28.38	28.4	28.38	171.82	7571.44	166.14	7557.68	0.0219829	145.55	6680.48	138.45	6665	0.0207727	235.72	5510.88	229.33	5496.26	0.0417247	25995.9	11778.6	25990.2	11764.8	2.20914	65229.1	34679.5	65222	34664	1.88155	8633.6	4839.22	8627.21	4824.6	1.78817	25983.9	5024.98	25978.2	5011.22	5.18401	54758.8	9601.04	54751.7	9585.56	5.71189	24443.9	3576.74	24437.5	3562.12
4.26	51.6	-19.17	19.78	36.92	-8.6	656.04	25198.9	650.36	25185.1	0.0258232	33.37	252.84	26.27	237.36	0.110676	154.78	4882.22	148.39	4867.6	0.0304852	30619.5	12087.3	30613.8	12073.5	2.53561	9839.89	7608.42	9832.79	7592.94	1.29499	23432.1	11904.1	23425.7	11889.5	1.97029	11894.6	1216.04	11888.9	1202.28	9.88864	43488.9	6922.14	43481.8	6906.66	6.29563	10376.6	1548	10370.2	1533.38
6.39	16.34	-19.17	0	-2.84	-2.58	111.47	1571.22	105.79	1557.46	0.0679247	134.19	3803.78	127.09	3788.3	0.033548	114.31	3660.16	107.92	3645.54	0.0296033	69476.3	34856.7	69470.6	34842.9	1.99382	5443.57	2216.22	5436.47	2200.74	2.47029	32799.2	12269.6	32792.8	12255	2.67588	76599.1	13430.6	76593.4	13416.8	5.70875	85983.8	11961.7	85976.7	11946.2	7.19698	58613.3	7758.06	58606.9	7743.44
29.11	-15.48	12.07	1.72	19.17	2.58	1696.19	31040	1690.51	31026.2	0.0544865	776.74	15805.1	769.64	15789.6	0.0487434	548.83	19491	542.44	19476.4	0.0278512	10359.6	4035.12	10353.9	4021.36	2.57473	1173.63	372.38	1166.53	356.9	3.26851	15153.5	6125.78	15147.1	6111.16	2.4786	68334.7	10705.3	68329	10691.5	6.39094	51454.4	6589.32	51447.3	6573.84	7.82607	32345.5	5080.02	32339.1	5065.4
14.2	-6.88	9.23	9.46	4.97	9.46	365.65	13236.3	359.97	13222.5	0.027224	139.16	3715.2	132.06	3699.72	0.0356946	279.03	9633.72	272.64	9619.1	0.0283436	7172.42	3362.6	7166.74	3348.84	2.14007	58854	28315.5	58846.9	28300	2.07939	33988.4	28730.9	33982	28716.3	1.18337	12507.4	1157.56	12501.7	1143.8	10.93	17896.3	2556.78	17889.2	2541.3	7.03939	10779.2	1306.34	10772.8	1291.72
20.59	0.86	-14.2	11.18	7.81	-2.58	474.28	15955.6	468.6	15941.8	0.0293943	10.65	155.66	3.55	140.18	0.0253246	211.58	5931.42	205.19	5916.8	0.0346792	99.4	317.34	93.72	303.58	0.308716	26159.9	12371.1	26152.8	12355.6	2.11667	12344.8	7363.32	12338.4	7348.7	1.67899	77356.6	11763.1	77350.9	11749.3	6.58343	18827.1	2223.96	18820	2208.48	8.5217	88697.5	13680.9	88691.1	13666.3
27.69	33.54	14.2	0.86	27.69	32.68	205.9	9240.7	200.22	9226.94	0.0216995	849.16	19407.6	842.06	19392.1	0.0434228	127.8	5325.12	121.41	5310.5	0.0228623	-358.55	389.58	-364.23	375.82	-0.969161	6368.7	3842.48	6361.6	3827	1.66229	7251.23	4189.92	7244.84	4175.3	1.73517	51969.2	6996.96	51963.5	6983.2	7.44122	10169.3	1142.94	10162.2	1127.46	9.01336	32333.4	5478.2	32327	5463.58
-4.26	-9.46	2.13	5.16	-5.68	-4.3	486.35	16588.5	480.67	16574.7	0.0290002	544.57	21709	537.47	21693.5	0.0247756	365.65	14330.2	359.26	14315.6	0.0250957	15889.8	5920.24	15884.1	5906.48	2.68927	1006.07	666.5	998.97	651.02	1.53447	23296.5	11048.4	23290.1	11033.8	2.1108	123825	18668.9	123819	18655.1	6.63728	1242.5	328.52	1235.4	313.04	3.94646	68118.1	9690.48	68111.7	9675.86
5.68	-6.02	-2.84	7.74	-2.13	15.48	385.53	12373.7	379.85	12359.9	0.0307323	259.15	5819.62	252.05	5804.14	0.0434259	238.56	8758.24	232.17	8743.62	0.0265531	7046.75	3626.62	7041.07	3612.86	1.94889	51038.3	20416.4	51031.2	20400.9	2.50142	134056	55748.6	134050	55734	2.40517	170612	32828.8	170606	32815	5.19903	1123.22	265.74	1116.12	250.26	4.45984	1988	218.44	1981.61	203.82
1.42	20.64	13.49	-7.74	18.46	-7.74	625.51	20671.8	619.83	20658	0.0300043	121.41	7102.74	114.31	7087.26	0.0161289	114.31	3514.82	107.92	3500.2	0.0308325	46948.8	12008.2	46943.1	11994.4	3.91374	28589.6	9563.2	28582.5	9547.72	2.99365	1387.34	1612.5	1380.95	1597.88	0.864239	103906	17560.3	103900	17546.5	5.92141	81233.2	12947.3	81226.1	12931.8	6.2811	35539.8	6831.84	35533.4	6817.22
2.84	37.84	3.55	6.88	14.2	-9.46	357.84	13187.2	352.16	13173.4	0.0267326	35.5	557.28	28.4	541.8	0.0524179	31.24	749.06	24.85	734.44	0.0338353	23930.5	11659	23924.8	11645.2	2.05447	3931.98	2156.88	3924.88	2141.4	1.83286	55223.8	27550.1	55217.4	27535.5	2.00532	27270.4	3577.6	27264.7	3563.84	7.65038	34457	4121.12	34449.9	4105.64	8.39087	7006.28	1141.22	6999.89	1126.6
-20.59	12.04	28745.1	5449.82	9.23	-3.44	2631.97	24570.2	2626.29	24556.4	0.106949	122.83	2351.24	115.73	2335.76	0.049547	449.43	16291.8	443.04	16277.2	0.0272185	20234.3	10017.3	20228.6	10003.5	2.02215	17576	7612.72	17568.9	7597.24	2.31254	2628.42	1498.98	2622.03	1484.36	1.76644	14293	1529.94	14287.3	1516.18	9.42323	6891.97	866.88	6884.87	851.4	8.08653	84524.1	11714.9	84517.7	11700.3
-23.43	2.58	-14.91	24.94	22.72	12.9	12.78	1052.64	7.1	1038.88	0.00683428	22.72	1948.76	15.62	1933.28	0.00807953	355.71	23939	349.32	23924.4	0.014601	11529	5106.68	11523.3	5092.92	2.26262	12004.7	5963.24	11997.6	5947.76	2.01716	869.75	499.66	863.36	485.04	1.77998	116337	18385.9	116331	18372.1	6.33194	44477.9	7598.96	44470.8	7583.48	5.86417	38898.1	7346.98	38891.7	7332.36
-10.65	45.58	2.84	-12.04	48.28	126.42	217.97	7760.64	212.29	7746.88	0.0274033	137.74	5560.76	130.64	5545.28	0.0235588	68.16	3029.78	61.77	3015.16	0.0204865	27636	12697	27630.3	12683.2	2.17849	2739.89	1591.86	2732.79	1576.38	1.73359	13124.3	7126.82	13117.9	7112.2	1.84442	177392	34944.4	177386	34930.6	5.07824	26966.5	4119.4	26959.4	4103.92	6.56918	64497.8	10553.9	64491.4	10539.3
7.81	0	-4.26	-23.22	9.23	4.3	352.87	10174.7	347.19	10160.9	0.0341691	50.41	723.26	43.31	707.78	0.0611913	124.25	5752.54	117.86	5737.92	0.0205405	3138.91	2093.24	3133.23	2079.48	1.50674	43330.6	15414.6	43323.5	15399.1	2.81338	27946.3	12480.3	27939.9	12465.7	2.24135	9268.34	743.9	9262.66	730.14	12.6861	21961.7	3263.7	21954.6	3248.22	6.75896	9561.57	1088.76	9555.18	1074.14
7.81	11.18	-4.26	-3.44	16.33	15.48	225.07	9165.88	219.39	9152.12	0.0239715	174.66	11149.9	167.56	11134.4	0.0150488	34.08	909.02	27.69	894.4	0.0309593	3328.48	1686.46	3322.8	1672.7	1.98649	30104.7	12030.5	30097.6	12015	2.505	38477.7	18642.2	38471.3	18627.6	2.06529	39336.1	5694.92	39330.4	5681.16	6.92296	32063.6	5442.94	32056.5	5427.46	5.90635	5323.58	737.88	5317.19	723.26
14.2	30.96	-9.23	-16.34	12.07	-3.44	363.52	7256.68	357.84	7242.92	0.0494055	463.63	11579	456.53	11563.5	0.0394802	674.5	18373	668.11	18358.4	0.0363926	7541.62	2981.62	7535.94	2967.86	2.53918	37610.8	18170.1	37603.7	18154.6	2.0713	9940	5299.32	9933.61	5284.7	1.87969	30082.7	3882.9	30077	3869.14	7.77357	9117.82	1286.56	9110.72	1271.08	7.1677	34405.2	4429.86	34398.8	4415.24
4.26	8.6	6.39	-9.46	-2.13	26.66	136.32	13287	130.64	13273.2	0.00984236	191.7	3621.46	184.6	3605.98	0.0511927	1373.85	44020.8	1367.46	44006.2	0.0310743	1662.82	1238.4	1657.14	1224.64	1.35317	49713.5	27520.9	49706.4	27505.4	1.80715	9438.74	4545.96	9432.35	4531.34	2.08158	34917.1	4163.26	34911.4	4149.5	8.4134	51298.9	8979.26	51291.8	8963.78	5.72212	1284.39	285.52	1278	270.9
11.36	22.36	7.81	-3.44	7.1	18.06	267.67	6594.48	261.99	6580.72	0.0398118	75.97	1136.92	68.87	1121.44	0.0614121	140.58	3562.98	134.19	3548.36	0.0378175	10573.3	4994.02	10567.6	4980.26	2.1219	47283.2	20099.9	47276.1	20084.4	2.35387	1961.73	991.58	1955.34	976.96	2.00145	57683.9	7770.1	57678.2	7756.34	7.43627	99644.2	19025.8	99637.1	19010.3	5.24121	55658.3	8302.44	55651.9	8287.82
31.95	29.24	-31.24	-5.16	7.1	40.42	418.19	17223.2	412.51	17209.4	0.02397	102.95	2733.94	95.85	2718.46	0.0352589	71	2771.78	64.61	2757.16	0.0234335	23217	10529.8	23211.3	10516	2.20723	53025.6	22078.8	53018.5	22063.3	2.40302	22568.8	7628.2	22562.4	7613.58	2.96344	36778	4980.26	36772.3	4966.5	7.40407	22280.5	2525.82	22273.4	2510.34	8.87266	18591.3	3623.18	18584.9	3608.56
-12.07	26.66	0.71	-7.74	3.55	30.1	655.33	15787.9	649.65	15774.1	0.0411845	1446.98	28545.1	1439.88	28529.6	0.0504697	629.77	27997.3	623.38	27982.7	0.0222774	12405.1	5510.88	12399.4	5497.12	2.25562	29652.4	26049.4	29645.3	26033.9	1.13872	12707.6	6209.2	12701.2	6194.58	2.05037	16889.5	1634.86	16883.8	1621.1	10.415	26767.7	4286.24	26760.6	4270.76	6.266	77770.6	17364.3	77764.2	17349.7
26.27	15.48	12.78	31.82	19.17	19.78	306.72	11749.3	301.04	11735.5	0.025652	188.15	5148.82	181.05	5133.34	0.0352694	14.2	1636.58	7.81	1621.96	0.00481516	13479.3	6980.62	13473.6	6966.86	1.93396	8691.11	3904.4	8684.01	3888.92	2.23301	1987.29	1232.38	1980.9	1217.76	1.62668	78484.8	11100	78479.1	11086.2	7.07897	13098.1	1699.36	13091	1683.88	7.77431	40217.2	5841.12	40210.8	5826.5
11.36	6.02	-14.91	8.6	2.84	49.88	164.72	4015.34	159.04	4001.58	0.0397443	71	2309.1	63.9	2293.62	0.0278599	79.52	2470.78	73.13	2456.16	0.0297741	14456.3	7383.96	14450.6	7370.2	1.96068	107559	48274.4	107552	48258.9	2.22864	21221.9	13686	21215.5	13671.4	1.55182	88032.9	16177.5	88027.2	16163.7	5.44597	46248.7	7217.12	46241.6	7201.64	6.42098	96079.3	27125.3	96072.9	27110.7
29.11	-29.24	13.49	-7.74	0	53.32	17.75	1439.64	12.07	1425.88	0.00846495	88.04	2290.18	80.94	2274.7	0.0355827	130.64	6554.06	124.25	6539.44	0.0190001	65697	29768.9	65691.3	29755.1	2.20773	31633.3	16779.5	31626.2	16764	1.88655	52770.8	22004	52764.4	21989.4	2.39954	48373	9036.88	48367.3	9023.12	5.36038	51098.7	7801.92	51091.6	7786.44	6.56161	35665.4	7457.06	35659	7442.44
34.08	-11.18	-7.1	6.88	4.26	25.8	166.14	4178.74	160.46	4164.98	0.038526	49.7	3267.14	42.6	3251.66	0.013101	119.99	4022.22	113.6	4007.6	0.0283461	12265.2	5900.46	12259.5	5886.7	2.08258	2807.34	2131.94	2800.24	2116.46	1.32308	15199	7764.94	15192.6	7750.32	1.96026	64527.6	11820.7	64521.9	11806.9	5.46475	36105.6	6218.66	36098.5	6203.18	5.81935	26713.8	4205.4	26707.4	4190.78
12.78	-8.6	-30.53	-6.88	-39.05	25.8	211.58	9467.74	205.9	9453.98	0.0217792	701.48	26428.7	694.38	26413.2	0.0262891	604.21	22071	597.82	22056.4	0.0271042	3441.37	3686.82	3435.69	3673.06	0.935375	11868.4	6050.96	11861.3	6035.48	1.96526	87.33	151.36	80.94	136.74	0.591926	91242.1	16862	91236.4	16848.2	5.41519	24330.3	3678.22	24323.2	3662.74	6.64071	87775.9	13200.1	87769.5	13185.5
13.49	4.3	-9.23	2.58	16.33	33.54	178.21	4419.54	172.53	4405.78	0.0391599	840.64	21475.1	833.54	21459.6	0.0388423	577.94	14491	571.55	14476.4	0.0394816	271.22	122.12	265.54	108.36	2.45054	39233.2	16213.6	39226.1	16198.1	2.42165	13987	8440.9	13980.6	8426.28	1.65917	68485.9	11290.9	68480.2	11277.1	6.07248	4517.02	868.6	4509.92	853.12	5.28638	8340.37	1286.56	8333.98	1271.94
22.01	18.06	-2.13	9.46	10.65	23.22	380.56	11438	374.88	11424.2	0.0328144	1189.25	34355.3	1182.15	34339.8	0.034425	88.75	4214.86	82.36	4200.24	0.0196084	1036.6	806.68	1030.92	792.92	1.30016	12016.8	9050.64	12009.7	9035.16	1.32922	18411	8312.76	18404.6	8298.14	2.21792	82000.7	11692.6	81995	11678.8	7.02082	22748.4	2212.78	22741.3	2197.3	10.3497	65430.8	11606.6	65424.4	11592
16.33	10.32	2.13	36.98	-12.78	24.94	267.67	5320.82	261.99	5307.06	0.0493663	296.78	13111.6	289.68	13096.1	0.0221195	574.39	21978.2	568	21963.6	0.025861	54101.3	27808.1	54095.6	27794.3	1.94628	28733	10508.3	28725.9	10492.8	2.73767	8083.35	4981.12	8076.96	4966.5	1.62629	46463.1	5292.44	46457.4	5278.68	8.80095	41180.7	4933.82	41173.6	4918.34	8.37144	100048	15428.4	100042	15413.8
32.66	9.46	-18.46	32.68	-14.2	18.06	81.65	3146.74	75.97	3132.98	0.0242485	93.72	3650.7	86.62	3635.22	0.023828	296.78	6622.86	290.39	6608.24	0.0439436	42025.6	16091.5	42019.9	16077.7	2.61355	13164.1	4821.16	13157	4805.68	2.7378	1474.67	1189.38	1468.28	1174.76	1.24986	3617.45	396.46	3611.77	382.7	9.4376	114686	20020.8	114679	20005.3	5.73242	13438.9	3016.02	13432.5	3001.4
7.1	-0.86	3.55	6.88	13.49	-13.76	66.74	725.84	61.06	712.08	0.0857488	52.54	1694.2	45.44	1678.72	0.0270682	124.96	5411.12	118.57	5396.5	0.0219716	15780.5	7725.38	15774.8	7711.62	2.04559	18589.2	8131.3	18582.1	8115.82	2.28961	1567.68	1005.34	1561.29	990.72	1.57591	24428.3	3213.82	24422.6	3200.06	7.63193	44876.3	8252.56	44869.2	8237.08	5.44722	23623.8	2775.22	23617.4	2760.6
13.49	10.32	-2.84	4.3	-5.68	0	325.89	11039	320.21	11025.2	0.0290434	213	5553.88	205.9	5538.4	0.0371768	658.17	15082.7	651.78	15068.1	0.0432557	32055.1	12047.7	32049.4	12033.9	2.66325	67951.3	26996.3	67944.2	26980.8	2.51824	31426.7	11471.5	31420.3	11456.9	2.74248	174367	41415.9	174361	41402.1	4.21141	34411.6	5012.08	34404.5	4996.6	6.88558	40732	5945.18	40725.6	5930.56
12.07	6.02	-14.91	17.2	-21.3	6.88	1033.76	29548.7	1028.08	29534.9	0.0348089	628.35	18905.4	621.25	18889.9	0.0328879	941.46	35008	935.07	34993.4	0.0267213	5337.78	3365.18	5332.1	3351.42	1.591	17575.3	8653.32	17568.2	8637.84	2.03386	38210.1	20895.4	38203.7	20880.8	1.82961	29678	3921.6	29672.3	3907.84	7.59302	34248.3	5000.04	34241.2	4984.56	6.86945	14938.4	2247.18	14932	2232.56
19.17	9.46	0	10.32	-16.33	-18.06	1070.68	40504.3	1065	40490.5	0.0263024	1042.99	34246.9	1035.89	34231.4	0.0302614	195.25	5597.74	188.86	5583.12	0.033827	82193.9	26009	82188.2	25995.2	3.16166	9859.06	5911.64	9851.96	5896.16	1.67091	21552.8	13147.7	21546.4	13133.1	1.64062	68541.3	11014.9	68535.6	11001.1	6.22987	63441.3	12289.4	63434.2	12273.9	5.16821	24478	3560.4	24471.6	3545.78
15.62	-7.74	-1.42	19.78	-9.94	-11.18	69.58	1781.92	63.9	1768.16	0.0361393	276.19	10568.5	269.09	10553	0.0254989	398.31	7331.5	391.92	7316.88	0.0535638	7006.99	3250.8	7001.31	3237.04	2.16287	14650.1	5715.56	14643	5700.08	2.56891	31588.6	14569.3	31582.2	14554.7	2.1699	50167.2	6294.34	50161.5	6280.58	7.98677	25883.8	3247.36	25876.7	3231.88	8.0067	1007.49	172.86	1001.1	158.24
26.27	8.6	-13.49	19.78	-2.84	30.96	88.04	1849.86	82.36	1836.1	0.0448559	519.01	14480.7	511.91	14465.2	0.035389	174.66	4398.04	168.27	4383.42	0.0383878	5431.5	3854.52	5425.82	3840.76	1.41269	5055.2	2991.08	5048.1	2975.6	1.6965	12675.6	6289.18	12669.2	6274.56	2.01914	130054	21889.6	130048	21875.8	5.94484	13460.9	2454.44	13453.8	2438.96	5.5162	41675.6	6310.68	41669.2	6296.06
14.2	0.86	0.71	1.72	-17.04	24.94	932.23	24360.4	926.55	24346.6	0.0380566	171.11	3679.08	164.01	3663.6	0.0447674	85.91	4662.06	79.52	4647.44	0.0171105	4017.18	2273.84	4011.5	2260.08	1.77494	79491.6	40313.4	79484.5	40297.9	1.97242	22974.2	12077	22967.8	12062.4	1.90409	29638.2	3517.4	29632.5	3503.64	8.45764	76167.4	13643	76160.3	13627.5	5.58871	27686.4	4244.1	27680	4229.48
12.78	24.94	-17.04	28.38	6.39	0	227.91	11231.6	222.23	11217.8	0.0198104	47.57	799.8	40.47	784.32	0.0515988	1008.2	23732.6	1001.81	23718	0.0422384	15595.9	7443.3	15590.2	7429.54	2.09841	6867.83	2993.66	6860.73	2978.18	2.30367	461.5	447.2	455.11	432.58	1.05208	20558	2353.82	20552.3	2340.06	8.78282	22461.6	2429.5	22454.5	2414.02	9.3017	14323.5	1718.28	14317.1	1703.66
14.2	3.44	-13.49	14.62	-7.1	10.32	839.93	20061.2	834.25	20047.4	0.0416138	124.96	1223.78	117.86	1208.3	0.097542	494.16	16583.4	487.77	16568.8	0.0294391	21733.8	11293.5	21728.1	11279.7	1.9263	6934.57	3469.24	6927.47	3453.76	2.00578	5739.64	4308.6	5733.25	4293.98	1.33518	20887.5	1989.18	20881.8	1975.42	10.5708	36597.7	8028.1	36590.6	8012.62	4.56662	33436	5960.66	33429.6	5946.04
25.56	59.34	-19.17	20.64	4.26	35.26	65.32	5312.22	59.64	5298.46	0.0112561	120.7	3642.1	113.6	3626.62	0.0313239	169.69	3529.44	163.3	3514.82	0.0464604	2416.84	1202.28	2411.16	1188.52	2.02871	14574.9	7835.46	14567.8	7819.98	1.86289	18166.1	11759.6	18159.7	11745	1.54617	17243.1	1691.62	17237.4	1677.86	10.2735	63710.4	8911.32	63703.3	8895.84	7.16102	1831.09	254.56	1824.7	239.94
23.43	33.54	-23.43	17.2	0	39.56	327.31	5089.48	321.63	5075.72	0.0633664	195.96	4363.64	188.86	4348.16	0.0434345	689.41	15760.4	683.02	15745.8	0.043378	4184.03	2382.2	4178.35	2368.44	1.76418	5667.22	4764.4	5660.12	4748.92	1.19188	20232.2	8381.56	20225.8	8366.94	2.41735	49495.5	6827.54	49489.8	6813.78	7.2632	30055	3781.42	30047.9	3765.94	7.97886	11100.8	1711.4	11094.4	1696.78
15.62	9.46	1.42	5.16	-0.71	-3.44	1868.72	37809.9	1863.04	37796.1	0.0492918	44.02	2085.5	36.92	2070.02	0.0178356	551.67	11509.4	545.28	11494.8	0.0474372	62795.2	22720.3	62789.5	22706.5	2.76526	7081.54	3885.48	7074.44	3870	1.82802	20084.5	10859.2	20078.1	10844.6	1.85144	64193.9	7734.84	64188.2	7721.08	8.31337	2840	272.62	2832.9	257.14	11.017	1983.74	509.98	1977.35	495.36
23.43	30.1	-5.68	13.76	-2.84	24.08	21.3	451.5	15.62	437.74	0.0356833	171.82	6570.4	164.72	6554.92	0.0251292	315.24	11923	308.85	11908.4	0.0259355	22706.5	9365.4	22700.8	9351.64	2.42747	21141.7	11496.5	21134.6	11481	1.84083	6502.89	4723.98	6496.5	4709.36	1.37949	42090.9	4413.52	42085.2	4399.76	9.56534	6048.49	880.64	6041.39	865.16	6.98297	37665.5	6519.66	37659.1	6505.04
21.3	5.16	3.55	28.38	-7.1	26.66	145.55	6290.04	139.87	6276.28	0.0222855	606.34	15737.1	599.24	15721.6	0.0381157	166.85	6293.48	160.46	6278.86	0.0255556	27146.8	9578.68	27141.1	9564.92	2.83757	3824.06	1966.82	3816.96	1951.34	1.95607	1099.79	676.82	1093.4	662.2	1.65116	41247.4	7039.1	41241.7	7025.34	5.87042	23430.7	5253.74	23423.6	5238.26	4.47164	35499.3	5136.78	35492.9	5122.16
24.14	36.12	-25.56	13.76	-7.81	24.94	167.56	8243.96	161.88	8230.2	0.019669	514.04	26573.1	506.94	26557.6	0.0190883	151.23	4263.88	144.84	4249.26	0.0340859	17316.9	5961.52	17311.2	5947.76	2.91054	24059.1	10572	24052	10556.5	2.2784	25574.2	12265.3	25567.8	12250.7	2.08705	61932.6	8857.14	61926.9	8843.38	7.00263	72244.6	13320.5	72237.5	13305	5.42934	19549.1	2502.6	19542.7	2487.98
17.75	-6.88	4.97	15.48	-3.55	-1.72	181.05	4534.78	175.37	4521.02	0.0387899	285.42	7239.48	278.32	7224	0.0385271	916.61	34258.1	910.22	34243.5	0.0265808	16155.3	4916.62	16149.6	4902.86	3.29392	13916	5345.76	13908.9	5330.28	2.60941	53241.5	16384.7	53235.1	16370.1	3.25198	66591.6	12425.3	66585.9	12411.5	5.36484	3980.26	754.22	3973.16	738.74	5.37829	57763.5	6939.34	57757.1	6924.72
8.52	67.94	10.65	24.94	-14.2	-1.72	749.05	20060.4	743.37	20046.6	0.037082	615.57	13259.5	608.47	13244	0.045943	205.9	6204.04	199.51	6189.42	0.032234	36206.4	17552.6	36200.7	17538.8	2.06403	52606.7	19514.3	52599.6	19498.8	2.69758	8852.28	5065.4	8845.89	5050.78	1.75139	79129.5	13120.2	79123.8	13106.4	6.03702	45903.6	6972.02	45896.5	6956.54	6.5976	21737.4	2618.7	21731	2604.08
-18.46	32.68	-9.94	19.78	-0.71	34.4	463.63	15402.6	457.95	15388.8	0.0297586	222.23	11398.4	215.13	11382.9	0.0188994	590.01	17442.5	583.62	17427.9	0.0334877	33229.4	13633.6	33223.7	13619.8	2.43936	220.1	511.7	213	496.22	0.429245	5096.38	2752.86	5089.99	2738.24	1.85885	54186.5	10486.8	54180.8	10473	5.17336	68287.1	15173.8	68280	15158.3	4.50446	16982.5	2458.74	16976.1	2444.12
11.36	0	-14.91	26.66	7.81	3.44	250.63	4304.3	244.95	4290.54	0.0570907	528.95	22628.3	521.85	22612.8	0.0230776	1280.13	44136.1	1273.74	44121.5	0.0288689	20664.5	7131.12	20658.8	7117.36	2.9026	19401.5	7515.54	19394.4	7500.06	2.5859	5003.37	2281.58	4996.98	2266.96	2.20426	100085	23509	100079	23495.2	4.25956	21289.3	3530.3	21282.2	3514.82	6.05499	86731.5	17476.9	86725.1	17462.3
-0.71	51.6	-17.04	12.04	-24.85	0	769.64	31428.7	763.96	31414.9	0.0243184	30.53	1085.32	23.43	1069.84	0.0219005	381.27	12399.5	374.88	12384.9	0.0302692	24039.9	9331	24034.2	9317.24	2.57954	37382.9	14571	37375.8	14555.5	2.56781	1838.19	1381.16	1831.8	1366.54	1.34047	75152.1	13348.9	75146.4	13335.1	5.63522	31449.4	5133.34	31442.3	5117.86	6.14364	30552.7	4392.88	30546.3	4378.26
2.84	30.96	7.1	63.64	-3.55	8.6	151.23	5619.24	145.55	5605.48	0.0259657	714.26	17079.6	707.16	17064.1	0.0414413	169.69	4631.1	163.3	4616.48	0.0353733	83.78	312.18	78.1	298.42	0.261712	24722.9	18770.4	24715.8	18754.9	1.31783	25615.4	12618.8	25609	12604.2	2.03179	20913	2784.68	20907.3	2770.92	7.54526	29476.4	3913.86	29469.3	3898.38	7.55937	54391.7	8630.1	54385.3	8615.48
22.01	2.58	10.65	20.64	-3.55	-12.9	411.09	21119	405.41	21105.2	0.019209	145.55	3847.64	138.45	3832.16	0.0361284	87.33	3776.26	80.94	3761.64	0.0215172	86784.7	26855.2	86779	26841.4	3.23302	48843.7	13583.7	48836.6	13568.2	3.59934	3427.88	1756.98	3421.49	1742.36	1.96371	36592.7	4937.26	36587	4923.5	7.4311	18130.6	2248.9	18123.5	2233.42	8.11469	18221.4	2025.3	18215	2010.68
13.49	22.36	-14.2	14.62	-11.36	-8.6	68.16	4798.8	62.48	4785.04	0.0130574	217.26	8827.04	210.16	8811.56	0.0238505	254.18	14137.5	247.79	14122.9	0.0175453	22617.8	9475.48	22612.1	9461.72	2.38985	1817.6	1338.16	1810.5	1322.68	1.36881	46212.5	26612.7	46206.1	26598.1	1.7372	64347.3	10859.2	64341.6	10845.4	5.9326	3677.8	647.58	3670.7	632.1	5.80715	79977.2	16030.4	79970.8	16015.8
8.52	26.66	-12.78	23.22	23.43	27.52	217.26	10117.9	211.58	10104.1	0.0209399	177.5	8146.78	170.4	8131.3	0.0209561	330.86	9812.6	324.47	9797.98	0.033116	28660.6	9189.1	28654.9	9175.34	3.12304	38546.6	22121.8	38539.5	22106.3	1.74337	51637.6	21322.8	51631.2	21308.2	2.42307	67058.1	9663.82	67052.4	9650.06	6.94839	9930.06	1610.78	9922.96	1595.3	6.22012	17830.9	2872.4	17824.5	2857.78
-0.71	6.88	-24.85	12.9	4.97	-1.72	441.62	17085.6	435.94	17071.8	0.0255356	34.08	299.28	26.98	283.8	0.0950669	565.87	12443.3	559.48	12428.7	0.0450152	30213.3	12143.2	30207.6	12129.4	2.49044	15669	9528.8	15661.9	9513.32	1.64631	26421.2	12920.6	26414.8	12906	2.04671	119734	20863.6	119728	20849.8	5.74241	48826	8759.1	48818.9	8743.62	5.58337	43356.1	6747.56	43349.7	6732.94
19.17	21.5	-5.68	18.92	-4.97	20.64	531.79	16637.6	526.11	16623.8	0.0316479	63.19	1585.84	56.09	1570.36	0.0357179	80.94	2744.26	74.55	2729.64	0.0273113	21621.6	8309.32	21615.9	8295.56	2.60572	14730.4	6925.58	14723.3	6910.1	2.13069	11517.6	4828.9	11511.2	4814.28	2.39106	8843.76	580.5	8838.08	566.74	15.5946	71994	17396.1	71986.9	17380.6	4.14179	10972.3	1850.72	10965.9	1836.1
9.94	17.2	-0.71	39.56	17.75	32.68	604.21	9610.5	598.53	9596.74	0.0623681	591.43	16996.2	584.33	16980.7	0.0344114	80.23	1881.68	73.84	1867.06	0.0395488	22824.4	7586.92	22818.7	7573.16	3.0131	8313.39	4108.22	8306.29	4092.74	2.02952	13881.2	7264.42	13874.8	7249.8	1.91382	53963.5	9497.84	53957.8	9484.08	5.6893	17070.5	2332.32	17063.4	2316.84	7.36495	41888.6	6736.38	41882.2	6721.76
27.69	17.2	-12.78	12.9	12.07	15.48	74.55	2806.18	68.87	2792.42	0.0246632	165.43	4535.64	158.33	4520.16	0.0350275	44.73	515.14	38.34	500.52	0.0766003	10180	4962.2	10174.3	4948.44	2.05607	64127.2	27179.4	64120.1	27163.9	2.36049	1762.93	1230.66	1756.54	1216.04	1.44448	42524.7	5985.6	42519	5971.84	7.11992	71362.1	10392.2	71355	10376.7	6.87645	63847.5	12748.6	63841.1	12734
32.66	30.1	0	6.02	12.78	9.46	281.16	11088	275.48	11074.2	0.0248757	813.66	30111.2	806.56	30095.7	0.0267998	47.57	1939.3	41.18	1924.68	0.0213958	418.19	238.22	412.51	224.46	1.83779	22523.3	8782.32	22516.2	8766.84	2.56834	11407.6	7657.44	11401.2	7642.82	1.49175	3247.54	222.74	3241.86	208.98	15.5128	96556.4	16237.7	96549.3	16222.2	5.95167	25565.7	3986.96	25559.3	3972.34
0.71	10.32	-28.4	21.5	10.65	26.66	102.24	4364.5	96.56	4350.74	0.0221939	48.99	1106.82	41.89	1091.34	0.038384	12.07	1333	5.68	1318.38	0.00430832	19485.9	7778.7	19480.2	7764.94	2.50874	21956	10472.2	21948.9	10456.7	2.09902	39553.4	19097.2	39547	19082.6	2.07241	8113.17	1160.14	8107.49	1146.38	7.07225	43887.2	7389.12	43880.1	7373.64	5.95094	24639.8	3409.04	24633.4	3394.42
-2.84	-6.02	11.36	21.5	8.52	-0.86	1335.51	38239	1329.83	38225.2	0.0347893	1159.43	20714.8	1152.33	20699.3	0.0556699	1604.6	19411.9	1598.21	19397.3	0.0823935	38491.2	18346.4	38485.5	18332.6	2.09929	1067.13	549.54	1060.03	534.06	1.98485	10121.8	3802.92	10115.4	3788.3	2.67017	115544	20357.1	115538	20343.3	5.67942	31718.5	4836.64	31711.4	4821.16	6.57755	180650	36701.4	180644	36686.8
-5.68	20.64	2.84	18.92	2.84	9.46	271.22	8695.46	265.54	8681.7	0.0305862	878.98	28183.9	871.88	28168.4	0.0309524	704.32	17501.9	697.93	17487.3	0.0399107	6445.38	3099.44	6439.7	3085.68	2.08696	25496.8	10361.3	25489.7	10345.8	2.46377	6439.7	3211.24	6433.31	3196.62	2.01254	8395.75	477.3	8390.07	463.54	18.1	92770	17059	92762.9	17043.5	5.44271	18360.6	2423.48	18354.2	2408.86
-23.43	26.66	2.13	30.96	33.37	15.48	452.27	17759.9	446.59	17746.1	0.0251655	55.38	1599.6	48.28	1584.12	0.0304775	70.29	3826.14	63.9	3811.52	0.016765	17413.5	9581.26	17407.8	9567.5	1.81947	15096.7	6593.62	15089.6	6578.14	2.2939	6573.89	3866.56	6567.5	3851.94	1.70499	38157.5	5246.86	38151.8	5233.1	7.29048	1488.16	147.92	1481.06	132.44	11.1829	16542.3	1961.66	16535.9	1947.04
-14.91	18.06	-9.23	20.64	4.26	-6.02	1036.6	15921.2	1030.92	15907.4	0.0648074	60.35	2564.52	53.25	2549.04	0.0208902	100.82	7471.68	94.43	7457.06	0.0126632	1940.43	1620.24	1934.75	1606.48	1.20434	77306.2	30223.8	77299.1	30208.3	2.55887	871.88	485.04	865.49	470.42	1.83982	66255.1	11077.7	66249.4	11063.9	5.98787	3824.06	587.38	3816.96	571.9	6.67417	25775.1	3569.86	25768.7	3555.24
-7.1	26.66	-10.65	24.08	-0.71	28.38	396.18	31057.2	390.5	31043.4	0.0125791	215.84	6387.22	208.74	6371.74	0.0327603	298.91	20861.9	292.52	20847.3	0.0140316	36858.9	19486.7	36853.2	19472.9	1.89253	16304.4	5825.64	16297.3	5810.16	2.80497	13859.9	4675.82	13853.5	4661.2	2.97209	13481.5	1050.92	13475.8	1037.16	12.993	4407.68	693.16	4400.58	677.68	6.4936	13222.3	2200.74	13215.9	2186.12
-10.65	18.06	5.68	35.26	2.13	6.02	341.51	9820.34	335.83	9806.58	0.0342454	370.62	14433.4	363.52	14417.9	0.0252131	146.26	3376.36	139.87	3361.74	0.0416064	16645.2	11715.8	16639.5	11702	1.42193	10295.7	4229.48	10288.6	4214	2.44153	988.32	856.56	981.93	841.94	1.16627	6350.24	1304.62	6344.56	1290.86	4.91499	60957.8	8376.4	60950.7	8360.92	7.28995	23999.4	2746.84	23993	2732.22
4.97	36.98	1.42	-6.88	-10.65	14.62	41.18	3070.2	35.5	3056.44	0.0116148	489.9	16504.3	482.8	16488.8	0.0292804	299.62	15134.3	293.23	15119.7	0.0193939	30096.2	13371.3	30090.5	13357.5	2.2527	66108.8	38938.2	66101.7	38922.7	1.69828	28867.2	12822.6	28860.8	12808	2.25335	3105.54	141.9	3099.86	128.14	24.1912	34530.1	5809.3	34523	5793.82	5.95859	88333.2	16068.2	88326.8	16053.6
7.81	17.2	12.78	7.74	12.07	20.64	19.17	479.88	13.49	466.12	0.028941	636.87	24491.9	629.77	24476.4	0.0257297	179.63	6180.82	173.24	6166.2	0.0280951	43137.5	14414.5	43131.8	14400.7	2.99511	17946	7733.98	17938.9	7718.5	2.32414	10275.1	5895.3	10268.7	5880.68	1.74618	22931.6	3242.2	22925.9	3228.44	7.10124	177329	33726.6	177322	33711.1	5.26004	25442.8	5110.12	25436.4	5095.5
17.75	15.48	26.27	34.4	11.36	0.86	148.39	17157	142.71	17143.2	0.00832456	192.41	5864.34	185.31	5848.86	0.0316831	37.63	1541.98	31.24	1527.36	0.0204536	8495.86	3929.34	8490.18	3915.58	2.16831	6395.68	2191.28	6388.58	2175.8	2.9362	8255.88	4208.84	8249.49	4194.22	1.96687	101289	14643.2	101283	14629.4	6.92325	16550.1	1996.06	16543	1980.58	8.3526	28537	4588.96	28530.6	4574.34
2.13	18.06	8.52	-10.32	9.94	28.38	227.91	7110.48	222.23	7096.72	0.0313145	954.95	23860.7	947.85	23845.2	0.0397501	372.04	13019.5	365.65	13004.9	0.0281164	4426.85	1803.42	4421.17	1789.66	2.4704	30912	11892.9	30904.9	11877.4	2.60199	5845.43	3133.84	5839.04	3119.22	1.87196	53159.1	9290.58	53153.4	9276.82	5.7297	64864.9	8822.74	64857.8	8807.26	7.36413	91336.5	20161	91330.1	20146.4
-6.39	7.74	16.33	-7.74	12.78	12.04	239.98	22116.6	234.3	22102.8	0.0106004	881.82	21340.9	874.72	21325.4	0.0410177	1118.25	21184.4	1111.86	21169.8	0.0525211	51652.5	18662	51646.8	18648.2	2.76953	77986.4	23431.6	77979.3	23416.1	3.33015	5276.72	3426.24	5270.33	3411.62	1.54482	64958.6	12346.2	64952.9	12332.4	5.26683	22592.2	3089.12	22585.1	3073.64	7.348	2998.33	397.32	2991.94	382.7
-1.42	-12.9	1.42	-12.04	18.46	24.94	76.68	1765.58	71	1751.82	0.0405293	662.43	17129.5	655.33	17114	0.038292	387.66	17366	381.27	17351.4	0.0219735	3948.31	1435.34	3942.63	1421.58	2.77341	2316.02	1747.52	2308.92	1732.04	1.33306	8708.15	5269.22	8701.76	5254.6	1.65603	52229.7	8623.22	52224	8609.46	6.06589	93187.5	17616.2	93180.4	17600.7	5.29412	55546.1	7558.54	55539.7	7543.92
12.07	21.5	8.52	6.02	-3.55	18.06	-2.13	210.7	-7.81	196.94	-0.0396567	319.5	6778.52	312.4	6763.04	0.0461922	150.52	9685.32	144.13	9670.7	0.0149038	28390.1	14117.8	28384.4	14104	2.0125	18233.5	7475.98	18226.4	7460.5	2.44305	5649.47	4034.26	5643.08	4019.64	1.40388	31044	3748.74	31038.3	3734.98	8.31017	53421.1	8182.04	53414	8166.56	6.54058	47769.5	8942.28	47763.1	8927.66
19.17	-13.76	-12.07	23.22	-4.26	4.3	462.21	17622.3	456.53	17608.5	0.0259266	237.14	10443.8	230.04	10428.3	0.0220592	137.03	4048.02	130.64	4033.4	0.0323895	28699.6	14698.3	28693.9	14684.5	1.95402	6718.02	3820.98	6710.92	3805.5	1.76348	365.65	211.56	359.26	196.94	1.82421	71980.5	13057.4	71974.8	13043.6	5.518	41619.5	6296.92	41612.4	6281.44	6.62466	168.98	122.98	162.59	108.36
9.23	24.08	6.39	-15.48	12.78	21.5	1129.61	49214.4	1123.93	49200.6	0.0228438	389.79	14020.6	382.69	14005.1	0.027325	397.6	14221.8	391.21	14207.2	0.0275361	62840	23746.3	62834.3	23732.5	2.6476	59522.1	21708.1	59515	21692.6	2.74356	28377.3	13913.1	28370.9	13898.5	2.0413	12503.1	1522.2	12497.4	1508.44	8.285	46925.3	8935.4	46918.2	8919.92	5.25994	16934.2	1634	16927.8	1619.38
14.91	-32.68	4.97	-1.72	24.85	21.5	124.96	3591.36	119.28	3577.6	0.0333408	30.53	967.5	23.43	952.02	0.0246108	586.46	13416.9	580.07	13402.3	0.0432814	48982.9	24544.4	48977.2	24530.6	1.99657	19789.8	8452.08	19782.7	8436.6	2.34487	10694.7	6801.74	10688.3	6787.12	1.57479	11497.7	1179.06	11492	1165.3	9.86186	44486.5	8119.26	44479.4	8103.78	5.48872	22237.9	3159.64	22231.5	3145.02
-1.42	-7.74	24.85	-35.26	44.73	9.46	51.12	1385.46	45.44	1371.7	0.0331268	587.17	16043.3	580.07	16027.8	0.0361914	124.96	8154.52	118.57	8139.9	0.0145665	7154.67	5088.62	7148.99	5074.86	1.40871	22632	14320.7	22624.9	14305.2	1.58158	17166.4	8065.08	17160	8050.46	2.13156	29491.3	5159.14	29485.6	5145.38	5.7305	70715.3	15342.4	70708.2	15326.9	4.61333	6274.27	761.96	6267.88	747.34
9.23	-18.92	-1.42	5.16	42.6	60.2	922.29	26544.8	916.61	26531	0.0345486	519.01	14925.3	511.91	14909.8	0.0343337	374.17	8129.58	367.78	8114.96	0.0453212	70597.4	23416.1	70591.7	23402.3	3.01644	37584.6	15338.1	37577.5	15322.6	2.45242	31279	14529.7	31272.6	14515.1	2.15449	36448.6	6543.74	36442.9	6529.98	5.58086	65891.5	10045.7	65884.4	10030.2	6.56859	49866.8	7683.24	49860.4	7668.62
-2.13	14.62	20.59	-1.72	31.24	17.2	44.73	1619.38	39.05	1605.62	0.0243208	308.85	8477.88	301.75	8462.4	0.0356577	213.71	9691.34	207.32	9676.72	0.0214246	6867.83	3225	6862.15	3211.24	2.13692	16754.6	6984.06	16747.5	6968.58	2.40329	17752.1	9967.4	17745.7	9952.78	1.78299	66390	11375.2	66384.3	11361.4	5.84295	59042.2	8743.62	59035.1	8728.14	6.76377	44154.2	8056.48	44147.8	8041.86
-6.39	2.58	2.84	7.74	26.98	19.78	44.02	2735.66	38.34	2721.9	0.0140857	1.42	276.06	-5.68	260.58	-0.0217975	297.49	10042.2	291.1	10027.6	0.0290299	23266	9386.04	23260.3	9372.28	2.48182	731.3	520.3	724.2	504.82	1.43457	66206.8	23140	66200.4	23125.4	2.86267	18010.6	2032.18	18004.9	2018.42	8.9203	87694.2	13078	87687.1	13062.5	6.71288	20751.9	3083.1	20745.5	3068.48
5.68	-15.48	10.65	-1.72	12.78	22.36	513.33	7478.56	507.65	7464.8	0.0680058	263.41	9496.12	256.31	9480.64	0.0270351	893.18	15312.3	886.79	15297.7	0.0579689	6599.45	4483.18	6593.77	4469.42	1.47531	14261.8	6454.3	14254.7	6438.82	2.21387	39563.3	22168.2	39556.9	22153.6	1.78558	50408.6	9576.1	50402.9	9562.34	5.27098	41110.4	6136.1	41103.3	6120.62	6.71555	57959.4	9067.84	57953	9053.22
16.33	26.66	-6.39	0	13.49	3.44	265.54	12046.9	259.86	12033.1	0.0215954	533.92	22440.8	526.82	22425.3	0.0234922	504.81	25950.5	498.42	25935.9	0.0192174	15306.9	8596.56	15301.2	8582.8	1.78278	57276.4	27520	57269.3	27504.5	2.08218	1934.04	2140.54	1927.65	2125.92	0.906737	35541.2	5664.82	35535.5	5651.06	6.28829	50674.1	9214.9	50667	9199.42	5.50763	53329.5	8291.26	53323.1	8276.64
36.21	13.76	-6.39	24.08	18.46	5.16	177.5	6237.58	171.82	6223.82	0.0276068	406.12	17601.6	399.02	17586.1	0.0226895	665.27	24782.6	658.88	24768	0.0266021	22771.1	10240.9	22765.4	10227.1	2.22598	7178.1	4338.7	7171	4323.22	1.65872	23929.8	10138.5	23923.4	10123.9	2.36307	61183.5	9387.76	61177.8	9374	6.52633	9509.03	1149.82	9501.93	1134.34	8.37662	2004.33	358.62	1997.94	344
21.3	-4.3	6.39	-1.72	24.14	15.48	311.69	17575	306.01	17561.2	0.0174253	729.17	34070.6	722.07	34055.1	0.021203	3.55	120.4	-2.84	105.78	-0.0268482	4872.73	3417.64	4867.05	3403.88	1.42985	13374.3	5835.1	13367.2	5819.62	2.29692	13437.5	8862.3	13431.1	8847.68	1.51804	54721.8	10611.5	54716.1	10597.7	5.163	29678	4524.46	29670.9	4508.98	6.5804	22033.4	2940.34	22027	2925.72
19.17	6.02	14.2	36.98	17.75	4.3	106.5	5579.68	100.82	5565.92	0.0181138	39.76	2458.74	32.66	2443.26	0.0133674	855.55	21383	849.16	21368.4	0.0397391	10826.1	5420.58	10820.4	5406.82	2.00125	31751.9	17717.7	31744.8	17702.2	1.79327	2409.03	1836.1	2402.64	1821.48	1.31906	36544.4	5980.44	36538.7	5966.68	6.12379	6214.63	870.32	6207.53	854.84	7.26163	99314.1	17501.9	99307.7	17487.3
15.62	28.38	16.33	18.92	24.14	22.36	828.57	31824.3	822.89	31810.5	0.0258685	957.08	18404.9	949.98	18389.4	0.0516591	156.2	7335.8	149.81	7321.18	0.0204625	34287.3	28532.2	34281.6	28518.4	1.20209	46138.6	18495.2	46131.5	18479.7	2.49633	48943.8	25428.5	48937.4	25413.9	1.92562	18913.7	3314.44	18908	3300.68	5.72852	53636.9	9157.28	53629.8	9141.8	5.86644	17448.2	3471.82	17441.8	3457.2
4.97	18.92	18.46	-6.88	19.17	0.86	115.73	4326.66	110.05	4312.9	0.0255165	71	620.92	63.9	605.44	0.105543	705.74	14755	699.35	14740.4	0.0474445	14394.5	6627.16	14388.8	6613.4	2.17571	1129.61	1041.46	1122.51	1025.98	1.09409	8103.23	4013.62	8096.84	3999	2.02472	66101	12088.2	66095.3	12074.4	5.47399	98010.5	20448.2	98003.4	20432.7	4.7964	16553.7	2367.58	16547.3	2352.96
32.66	12.9	-3.55	8.6	47.57	11.18	94.43	2870.68	88.75	2856.92	0.0310649	197.38	7868.14	190.28	7852.66	0.0242313	161.17	7373.64	154.78	7359.02	0.0210327	5948.38	3008.28	5942.7	2994.52	1.98453	3121.16	2263.52	3114.06	2248.04	1.38523	3239.73	1901.46	3233.34	1886.84	1.71363	13991.3	2195.58	13985.6	2181.82	6.41007	29227.9	4234.64	29220.8	4219.16	6.92574	69538.1	11028.6	69531.7	11014
29.11	32.68	-3.55	12.04	37.63	-8.6	46.86	2078.62	41.18	2064.86	0.0199432	200.93	7475.98	193.83	7460.5	0.0259808	288.26	11633.2	281.87	11618.6	0.0242603	8360.25	4791.92	8354.57	4778.16	1.74849	833.54	936.54	826.44	921.06	0.897271	16380.4	11351.1	16374	11336.5	1.44436	106684	20280.5	106678	20266.7	5.26371	91022.7	12793.4	91015.6	12777.9	7.12288	44896.8	8124.42	44890.4	8109.8
12.07	4.3	7.1	23.22	22.01	30.1	142.71	1832.66	137.03	1818.9	0.0753367	423.16	9740.36	416.06	9724.88	0.042783	63.19	7157.78	56.8	7143.16	0.00795166	7868.22	4834.92	7862.54	4821.16	1.63084	36256.9	12703.9	36249.8	12688.4	2.85692	17576.8	9654.36	17570.4	9639.74	1.82271	68733	12368.5	68727.3	12354.7	5.56283	27420.2	4663.78	27413.1	4648.3	5.89745	17790.5	3384.96	17784.1	3370.34
9.94	0	14.2	24.94	22.01	36.12	179.63	8630.96	173.95	8617.2	0.0201864	1603.89	32171.7	1596.79	32156.2	0.0496573	321.63	8461.54	315.24	8446.92	0.0373201	49974.1	18398.8	49968.4	18385	2.71788	21227.6	11714.9	21220.5	11699.4	1.81381	2615.64	1169.6	2609.25	1154.98	2.25913	68390	14374.9	68384.3	14361.1	4.76176	876.14	123.84	869.04	108.36	8.01993	48238.8	5798.98	48232.4	5784.36
9.23	1.72	4.26	10.32	17.75	42.14	292.52	14491.9	286.84	14478.1	0.0198119	83.78	1988.32	76.68	1972.84	0.0388678	385.53	11070.8	379.14	11056.2	0.0342921	28711	18235.4	28705.3	18221.6	1.57534	13313.2	7412.34	13306.1	7396.86	1.79888	22430.3	9700.8	22423.9	9686.18	2.31504	23140.3	2803.6	23134.6	2789.84	8.29245	95791.8	16899.9	95784.7	16884.4	5.67296	75787.5	13810.7	75781.1	13796.1
12.78	-12.9	20.59	-14.62	17.75	17.2	1342.61	52571.8	1336.93	52558	0.0254372	754.73	17539.7	747.63	17524.2	0.0426627	229.33	5639.88	222.94	5625.26	0.0396319	25197.9	10157.5	25192.2	10143.7	2.48352	14015.4	9955.36	14008.3	9939.88	1.4093	3665.73	1703.66	3659.34	1689.04	2.16652	73178.3	15198.8	73172.6	15185	4.81873	50745.8	7605.84	50738.7	7590.36	6.68462	50356.8	9591.58	50350.4	9576.96
-1.42	19.78	9.94	-17.2	7.1	40.42	1000.39	20916.1	994.71	20902.3	0.0475885	1086.3	27547.5	1079.2	27532	0.039198	381.27	11305.6	374.88	11291	0.0332017	15593	5935.72	15587.3	5921.96	2.63212	30970.2	12718.5	30963.1	12703	2.43746	1738.79	1412.98	1732.4	1398.36	1.23888	158509	33517.6	158503	33503.8	4.7309	13713.6	2338.34	13706.5	2322.86	5.9007	61292.2	11131.8	61285.8	11117.2
-1.42	24.94	13.49	12.9	24.14	-1.72	78.1	2516.36	72.42	2502.6	0.0289379	673.79	11898.1	666.69	11882.6	0.0561063	308.85	9564.92	302.46	9550.3	0.0316702	45760.9	18548.5	45755.2	18534.7	2.46862	14887.3	7697.86	14880.2	7682.38	1.93693	21875.8	11915.3	21869.4	11900.7	1.83766	91493.4	16587.7	91487.7	16573.9	5.51997	29672.3	4983.7	29665.2	4968.22	5.97099	37941	5428.32	37934.6	5413.7
12.07	30.1	-2.13	14.62	11.36	-2.58	724.91	13382.5	719.23	13368.7	0.0537994	25.56	230.48	18.46	215	0.0858605	277.61	9963.1	271.22	9948.48	0.0272625	10782.8	10980.5	10777.1	10966.7	0.98271	28945.3	15429.3	28938.2	15413.8	1.87742	482.09	252.84	475.7	238.22	1.99689	64576.6	10855.8	64570.9	10842	5.95561	22621.3	3270.58	22614.2	3255.1	6.94731	2874.79	298.42	2868.4	283.8
24.85	27.52	12.07	13.76	13.49	26.66	303.17	12259.3	297.49	12245.5	0.0242937	13.49	179.74	6.39	164.26	0.0389017	783.13	24307	776.74	24292.4	0.0319746	22538.9	9306.06	22533.2	9292.3	2.42493	667.4	322.5	660.3	307.02	2.15067	14842.5	6380.34	14836.1	6365.72	2.33063	17657	1719.14	17651.3	1705.38	10.3504	34355.5	6567.82	34348.4	6552.34	5.24216	30920.5	5060.24	30914.1	5045.62
16.33	31.82	-11.36	15.48	26.98	48.16	574.39	17900.9	568.71	17887.1	0.0317944	310.98	10752.6	303.88	10737.1	0.0283018	207.32	4422.12	200.93	4407.5	0.0455882	4480.1	2530.98	4474.42	2517.22	1.77752	4417.62	2127.64	4410.52	2112.16	2.08816	10027.3	7151.76	10020.9	7137.14	1.40405	91326.6	14887.5	91320.9	14873.7	6.13974	195322	47218.3	195315	47202.8	4.13778	13405.5	1186.8	13399.1	1172.18
-4.97	13.76	41.89	24.94	41.89	6.02	255.6	9204.58	249.92	9190.82	0.0271924	173.95	9210.6	166.85	9195.12	0.0181455	717.1	20411.2	710.71	20396.6	0.0348446	26396.4	10240.9	26390.7	10227.1	2.58046	10700.4	6845.6	10693.3	6830.12	1.56561	8935.35	5783.5	8928.96	5768.88	1.54778	20901	2023.58	20895.3	2009.82	10.3966	69731.9	9180.5	69724.8	9165.02	7.60771	1254.57	116.1	1248.18	101.48
12.07	5.16	-2.13	37.84	14.2	25.8	285.42	6959.98	279.74	6946.22	0.0402723	567.29	19992.4	560.19	19976.9	0.0280419	261.99	7522.42	255.6	7507.8	0.0340446	59619.4	21806.2	59613.7	21792.4	2.73552	11027	5535.82	11019.9	5520.34	1.99624	35653.4	14655.3	35647	14640.7	2.43479	50590.3	8053.04	50584.6	8039.28	6.29218	5488.3	391.3	5481.2	375.82	14.5846	70260.2	12334.1	70253.8	12319.5
17.04	34.4	2.13	55.04	20.59	47.3	66.03	3443.44	60.35	3429.68	0.0175964	114.31	7972.2	107.21	7956.72	0.0134741	845.61	36709.1	839.22	36694.5	0.0228705	10992.9	4535.64	10987.2	4521.88	2.42979	13597.2	7135.42	13590.1	7119.94	1.90874	22313.2	8977.54	22306.8	8962.92	2.48879	48872.8	7509.52	48867.1	7495.76	6.5193	32980.9	5476.48	32973.8	5461	6.03805	18225	3071.06	18218.6	3056.44
41.18	25.8	27.69	38.7	7.1	10.32	171.11	4545.1	165.43	4531.34	0.036508	427.42	13034.2	420.32	13018.7	0.0322858	208.03	12703.9	201.64	12689.3	0.0158906	30739.4	12040.9	30733.7	12027.1	2.55536	8307	3005.7	8299.9	2990.22	2.77568	14609.7	7525	14603.3	7510.38	1.94442	12787.8	646.72	12782.1	632.96	20.1942	17857.9	2451	17850.8	2435.52	7.32936	52547.1	10144.6	52540.7	10130
30.53	27.52	0	67.08	17.04	33.54	421.74	20224.6	416.06	20210.8	0.020586	1789.91	53001.8	1782.81	52986.3	0.0336466	362.1	20763.8	355.71	20749.2	0.0171433	18757.5	10295.9	18751.8	10282.1	1.82373	21536.4	12428.7	21529.3	12413.2	1.73438	19505.1	6204.9	19498.7	6190.28	3.14989	10535.7	615.76	10530	602	17.4917	62469.3	11774.3	62462.2	11758.8	5.31194	29195.9	4399.76	29189.5	4385.14
28.4	13.76	-9.23	24.94	34.79	18.92	534.63	15434.4	528.95	15420.6	0.0343014	39.05	266.6	31.95	251.12	0.12723	69.58	3002.26	63.19	2987.64	0.0211505	3805.6	2567.1	3799.92	2553.34	1.48822	6127.3	2802.74	6120.2	2787.26	2.19578	773.19	456.66	766.8	442.04	1.73468	18621.9	1961.66	18616.2	1947.9	9.55707	4367.92	435.16	4360.82	419.68	10.3908	3379.6	615.76	3373.21	601.14
16.33	-14.62	-9.23	14.62	-3.55	5.16	1154.46	19669.9	1148.78	19656.1	0.0584438	66.74	1879.1	59.64	1863.62	0.0320022	513.33	12889.7	506.94	12875.1	0.0393737	10490.2	6665	10484.5	6651.24	1.57633	36438.6	11990.1	36431.5	11974.6	3.04239	17382.2	9570.94	17375.8	9556.32	1.81825	74871.6	14639.8	74865.9	14626	5.11867	71521.9	10107.6	71514.8	10092.1	7.0862	30754.4	6262.52	30748	6247.9
7.81	15.48	-17.04	15.48	46.15	49.88	881.11	23545.1	875.43	23531.3	0.0372027	876.14	20747.5	869.04	20732	0.0419178	1475.38	29390.5	1468.99	29375.9	0.0500067	53042	17369.4	53036.3	17355.6	3.05586	33093.1	19677.7	33086	19662.2	1.68272	50853	20621.9	50846.6	20607.3	2.46741	12629.5	1083.6	12623.8	1069.84	11.7997	38195.2	6497.3	38188.1	6481.82	5.89157	13149.9	1466.3	13143.5	1451.68
12.07	14.62	-27.69	6.02	19.88	31.82	42.6	1664.96	36.92	1651.2	0.0223595	710.71	23408.3	703.61	23392.8	0.030078	116.44	4195.08	110.05	4180.46	0.0263249	-981.93	460.1	-987.61	446.34	-2.21269	51694.4	21457.9	51687.3	21442.4	2.41052	8404.98	3356.58	8398.59	3341.96	2.51307	28893.4	4304.3	28887.7	4290.54	6.73289	28707.4	4404.06	28700.3	4388.58	6.53977	17998.5	2865.52	17992.1	2850.9
-7.1	3.44	-4.26	41.28	21.3	11.18	37.63	1480.92	31.95	1467.16	0.0217768	93.72	3679.94	86.62	3664.46	0.0236379	34.79	2772.64	28.4	2758.02	0.0102972	14563.5	5860.04	14557.8	5846.28	2.4901	7802.19	2223.96	7795.09	2208.48	3.52962	85552.9	51838.2	85546.5	51823.6	1.65073	65618.2	8774.58	65612.5	8760.82	7.48931	43690.6	7144.02	43683.5	7128.54	6.12797	10924.8	1127.46	10918.4	1112.84
-4.97	13.76	12.07	21.5	31.24	19.78	465.76	14124.6	460.08	14110.8	0.0326047	454.4	15877.3	447.3	15861.8	0.0281998	833.54	38059.3	827.15	38044.7	0.0217415	3305.05	2040.78	3299.37	2027.02	1.62769	13726.4	8578.5	13719.3	8563.02	1.60216	78428	34830	78421.6	34815.4	2.2525	31705	3772.82	31699.3	3759.06	8.43278	52378.8	13872.7	52371.7	13857.2	3.77938	22199.6	2897.34	22193.2	2882.72
8.52	40.42	-7.1	47.3	5.68	17.2	45.44	817	39.76	803.24	0.0494995	351.45	10042.2	344.35	10026.7	0.0343432	519.72	19307	513.33	19292.4	0.0266079	8854.41	5792.96	8848.73	5779.2	1.53113	41415	21054.5	41407.9	21039	1.96815	17121.7	8123.56	17115.3	8108.94	2.11067	94144.6	14656.1	94138.9	14642.3	6.42923	56122.7	10953.8	56115.6	10938.3	5.13018	24880.5	3130.4	24874.1	3115.78
36.21	26.66	12.78	29.24	-15.62	-5.16	197.38	5496.26	191.7	5482.5	0.0349658	661.72	20326.1	654.62	20310.6	0.0322304	81.65	1050.06	75.26	1035.44	0.0726841	6542.65	2988.5	6536.97	2974.74	2.19749	6260.07	3007.42	6252.97	2991.94	2.08994	16668	8845.96	16661.6	8831.34	1.88665	51972.7	10861.8	51967	10848	4.79045	7337.85	1111.12	7330.75	1095.64	6.69084	76996.7	15317.5	76990.3	15302.9
22.01	16.34	-8.52	-18.92	22.01	3.44	673.08	22061.6	667.4	22047.8	0.0302705	377.72	13018.7	370.62	13003.2	0.0285022	1349	30721.8	1342.61	30707.2	0.043723	7516.77	3796.04	7511.09	3782.28	1.98586	15547.6	8380.7	15540.5	8365.22	1.85775	34312.2	15427.5	34305.8	15412.9	2.22579	27058.8	3712.62	27053.1	3698.86	7.31391	15122.3	2734.8	15115.2	2719.32	5.55845	64842.2	9217.48	64835.8	9202.86
15.62	25.8	8.52	33.54	12.07	5.16	14.2	413.66	8.52	399.9	0.0213053	278.32	9203.72	271.22	9188.24	0.0295182	231.46	8554.42	225.07	8539.8	0.0263554	16301.6	10566	16295.9	10552.2	1.54431	5638.82	4436.74	5631.72	4421.26	1.27378	16393.2	13932.9	16386.8	13918.3	1.17736	29964.1	5002.62	29958.4	4988.86	6.00506	33833.6	5583.12	33826.5	5567.64	6.07555	48769.2	7138	48762.8	7123.38
14.2	17.2	-6.39	-2.58	22.72	33.54	32.66	1011.36	26.98	997.6	0.0270449	326.6	7180.14	319.5	7164.66	0.0445939	325.18	11639.2	318.79	11624.6	0.0274238	10000.3	5914.22	9994.62	5900.46	1.69387	2972.77	2651.38	2965.67	2635.9	1.12511	13853.5	7391.7	13847.1	7377.08	1.87704	27655.2	4738.6	27649.5	4724.84	5.85195	92633	15832.6	92625.9	15817.1	5.85605	108300	20622.8	108294	20608.2
34.08	16.34	-10.65	30.1	8.52	33.54	298.91	19013.7	293.23	18999.9	0.0154332	139.87	5769.74	132.77	5754.26	0.0230733	96.56	8016.06	90.17	8001.44	0.0112692	773.9	550.4	768.22	536.64	1.43154	4837.94	4176.16	4830.84	4160.68	1.16107	14369.7	9957.94	14363.3	9943.32	1.44452	38823.5	6228.12	38817.8	6214.36	6.24647	7903.01	1136.92	7895.91	1121.44	7.04087	47325	6836.14	47318.6	6821.52
0	18.06	1.42	12.04	24.14	11.18	92.3	5941.74	86.62	5927.98	0.0146121	330.86	12262.7	323.76	12247.2	0.0264354	424.58	10050.8	418.19	10036.2	0.0416682	19045.8	6285.74	19040.1	6271.98	3.03574	2303.95	1345.9	2296.85	1330.42	1.72641	252.76	174.58	246.37	159.96	1.5402	53431	8446.06	53425.3	8432.3	6.33579	58015.5	10664.9	58008.4	10649.4	5.44709	36728.3	6591.9	36721.9	6577.28
15.62	39.56	19.88	-21.5	3.55	8.6	724.91	15190.2	719.23	15176.4	0.0473912	145.55	6898.06	138.45	6882.58	0.020116	683.02	39996.9	676.63	39982.3	0.0169232	34014.7	12066.7	34009	12052.9	2.82164	2006.46	982.98	1999.36	967.5	2.06652	27136.2	10480.8	27129.8	10466.2	2.59214	68395	10356.1	68389.3	10342.3	6.61256	50085.5	8157.1	50078.4	8141.62	6.15091	26995.6	2641.92	26989.2	2627.3
8.52	13.76	26.27	17.2	18.46	-10.32	57.51	1064.68	51.83	1050.92	0.0493187	633.32	15435.3	626.22	15419.8	0.0406114	125.67	6043.22	119.28	6028.6	0.0197857	5493.27	3870	5487.59	3856.24	1.42304	12256	5860.9	12248.9	5845.42	2.09547	12528.7	5309.64	12522.3	5295.02	2.36492	64096.7	11595.4	64091	11581.6	5.53385	50380.9	9132.34	50373.8	9116.86	5.52535	16983.2	2256.64	16976.8	2242.02
11.36	55.04	10.65	75.68	22.01	-0.86	59.64	1723.44	53.96	1709.68	0.0315615	26.98	714.66	19.88	699.18	0.0284333	102.95	2355.54	96.56	2340.92	0.0412487	428.13	473.86	422.45	460.1	0.91817	44945.8	17429.6	44938.7	17414.1	2.58059	592.85	494.5	586.46	479.88	1.2221	44558.2	5067.12	44552.5	5053.36	8.81642	96285.2	22104.6	96278.1	22089.1	4.35862	49156.1	7861.26	49149.7	7846.64
-3.55	36.98	-30.53	23.22	14.2	25.8	650.36	22941.4	644.68	22927.6	0.028118	1314.92	45661.7	1307.82	45646.2	0.0286512	2553.16	32929.4	2546.77	32914.8	0.0773747	7247.68	2764.9	7242	2751.14	2.63236	8755.72	4947.58	8748.62	4932.1	1.77381	60883.9	24806.7	60877.5	24792.1	2.45552	51470	10675.2	51464.3	10661.4	4.82715	4690.97	579.64	4683.87	564.16	8.30238	83679.9	14503.9	83673.5	14489.3
-18.46	8.6	17.75	18.06	-9.23	22.36	13.49	1042.32	7.81	1028.56	0.00759314	48.99	1966.82	41.89	1951.34	0.0214673	411.09	31642	404.7	31627.4	0.0127959	874.01	547.82	868.33	534.06	1.6259	57229.5	22204.3	57222.4	22188.8	2.57888	2660.37	1694.2	2653.98	1679.58	1.58015	29790.2	3821.84	29784.5	3808.08	7.8214	1623.06	270.9	1615.96	255.42	6.32668	84419	14446.3	84412.6	14431.7
-13.49	4.3	-7.1	19.78	9.94	37.84	219.39	15980.5	213.71	15966.7	0.0133847	1363.2	30833.6	1356.1	30818.1	0.0440033	319.5	20200.5	313.11	20185.9	0.0155113	9332.95	5581.4	9327.27	5567.64	1.67526	32912.8	14927	32905.7	14911.5	2.20673	7994.6	3964.6	7988.21	3949.98	2.02234	63555.6	9010.22	63549.9	8996.46	7.06388	45554.3	6001.08	45547.2	5985.6	7.60946	46624.3	8912.18	46617.9	8897.56
15.62	16.34	4.26	20.64	6.39	7.74	1502.36	21053.7	1496.68	21039.9	0.0711352	318.08	13188.1	310.98	13172.6	0.0236081	361.39	9866.78	355	9852.16	0.0360327	21358.9	10516.1	21353.2	10502.3	2.03319	44268.5	15486.9	44261.4	15471.4	2.86085	31137	17400.4	31130.6	17385.8	1.79058	20308.8	3046.98	20303.1	3033.22	6.69359	51992.6	9050.64	51985.5	9035.16	5.75369	2078.17	208.12	2071.78	193.5
0.71	20.64	-2.13	20.64	18.46	28.38	452.98	14467.8	447.3	14454	0.0309464	-3.55	197.8	-10.65	182.32	-0.0584138	60.35	798.08	53.96	783.46	0.068874	680.89	537.5	675.21	523.74	1.28921	4906.81	2101.84	4899.71	2086.36	2.34845	1381.66	1317.52	1375.27	1302.9	1.05555	49808.6	6854.2	49802.9	6840.44	7.28066	15937.4	2205.9	15930.3	2190.42	7.27271	14635.9	1807.72	14629.5	1793.1
26.27	8.6	14.2	30.1	26.27	4.3	1178.6	25798.3	1172.92	25784.5	0.0454893	91.59	2401.98	84.49	2386.5	0.0354033	244.95	8129.58	238.56	8114.96	0.0293976	21060	12501.8	21054.3	12488	1.68596	30232.5	19650.1	30225.4	19634.6	1.53939	205.19	485.04	198.8	470.42	0.422601	26570.3	4486.62	26564.6	4472.86	5.93907	34151.7	4183.9	34144.6	4168.42	8.19126	5796.44	436.88	5790.05	422.26
-2.13	11.18	11.36	-1.72	4.26	-14.62	74.55	7539.62	68.87	7525.86	0.00915111	439.49	12210.3	432.39	12194.8	0.0354569	157.62	8219.02	151.23	8204.4	0.0184328	8546.98	4287.1	8541.3	4273.34	1.99874	51420.3	18978.5	51413.2	18963	2.71123	11328.8	6965.14	11322.4	6950.52	1.629	75256.4	14385.2	75250.7	14371.4	5.23613	17316.9	2248.9	17309.8	2233.42	7.75036	184533	36259.3	184527	36244.7
-14.91	30.96	23.43	24.94	17.04	7.74	330.86	10658	325.18	10644.2	0.0305499	369.91	15371.6	362.81	15356.1	0.0236264	74.55	8967.22	68.16	8952.6	0.00761343	17153.6	6175.66	17147.9	6161.9	2.78289	4606.48	4569.18	4599.38	4553.7	1.01003	7877.45	4214.86	7871.06	4200.24	1.87395	13410.5	1296.02	13404.8	1282.26	10.4541	46310.5	6399.26	46303.4	6383.78	7.25329	97063.4	16293.6	97057	16279
12.78	31.82	24.85	-6.02	-14.91	2.58	572.26	12498.4	566.58	12484.6	0.0453822	163.3	10742.3	156.2	10726.8	0.0145616	1100.5	28434.2	1094.11	28419.6	0.0384985	9526.78	3617.16	9521.1	3603.4	2.64225	15031.4	8030.68	15024.3	8015.2	1.87448	11817.9	6889.46	11811.5	6874.84	1.71808	24403.4	3438.28	24397.7	3424.52	7.12442	91840.6	18195	91833.5	18179.5	5.05148	14633.8	2869.82	14627.4	2855.2
1.42	-0.86	29.11	24.08	39.76	-1.72	306.72	8192.36	301.04	8178.6	0.0368083	77.39	3694.56	70.29	3679.08	0.0191053	203.77	10392.2	197.38	10377.6	0.0190198	18572.9	8973.24	18567.2	8959.48	2.07235	800.88	971.8	793.78	956.32	0.830036	14294.4	6097.4	14288	6082.78	2.34893	44015.7	8466.7	44010	8452.94	5.20647	36157.5	4927.8	36150.4	4912.32	7.35913	6047.07	900.42	6040.68	885.8
-3.55	-9.46	12.78	20.64	31.95	35.26	583.62	13308.5	577.94	13294.7	0.0434713	96.56	3221.56	89.46	3206.08	0.0279032	94.43	2776.08	88.04	2761.46	0.0318817	11087.4	5743.08	11081.7	5729.32	1.93421	37348.8	9822.06	37341.7	9806.58	3.80782	9111.43	3400.44	9105.04	3385.82	2.68917	11134.9	1025.12	11129.2	1011.36	11.0042	1497.39	154.8	1490.29	139.32	10.6969	31049	3933.64	31042.6	3919.02
8.52	3.44	2.13	13.76	39.05	68.8	7.81	235.64	2.13	221.88	0.00959978	587.88	22451.2	580.78	22435.7	0.0258864	713.55	14716.3	707.16	14701.7	0.0481006	8045.01	5934	8039.33	5920.24	1.35794	28533.5	10551.3	28526.4	10535.8	2.70756	2698.71	1699.36	2692.32	1684.74	1.59806	7390.39	185.76	7384.71	172	42.9344	60541	10090.4	60533.9	10074.9	6.00838	31818.6	4636.26	31812.2	4621.64
13.49	3.44	-12.78	0.86	19.17	26.66	344.35	12244.7	338.67	12230.9	0.0276896	602.08	19313.9	594.98	19298.4	0.0308305	227.2	10603.8	220.81	10589.2	0.0208524	5577.05	3513.96	5571.37	3500.2	1.59173	24753.4	11618.6	24746.3	11603.1	2.13273	59847.3	21160.3	59840.9	21145.7	2.82994	17970.8	1881.68	17965.1	1867.92	9.61771	76794.3	10908.2	76787.2	10892.7	7.04941	42727.8	5190.1	42721.4	5175.48
-14.2	5.16	10.65	50.74	21.3	43.86	225.78	11716.6	220.1	11702.8	0.0188074	129.22	2823.38	122.12	2807.9	0.0434916	354.29	20194.5	347.9	20179.9	0.0172399	1999.36	1589.28	1993.68	1575.52	1.26541	28709.6	13333.4	28702.5	13317.9	2.15518	29600.6	12231.8	29594.2	12217.2	2.42234	36686.4	4775.58	36680.7	4761.82	7.70309	5714.79	718.96	5707.69	703.48	8.11351	61405.1	10403.4	61398.7	10388.8
-7.81	14.62	31.24	7.74	9.23	12.04	208.03	8668.8	202.35	8655.04	0.0233794	381.98	1828.36	374.88	1812.88	0.206787	594.98	18963.9	588.59	18949.3	0.0310613	7394.65	4061.78	7388.97	4048.02	1.82533	28614.4	14677.6	28607.3	14662.1	1.9511	24316.1	14074.8	24309.7	14060.2	1.72898	38194.4	5979.58	38188.7	5965.82	6.40125	3408.71	487.62	3401.61	472.14	7.20466	84930.9	16476.7	84924.5	16462.1
12.78	13.76	13.49	59.34	-0.71	-4.3	1.42	174.58	-4.26	160.82	-0.0264892	425.29	11217.8	418.19	11202.3	0.0373307	632.61	19163.4	626.22	19148.8	0.0327029	5432.21	3126.96	5426.53	3113.2	1.74307	5418.72	3000.54	5411.62	2985.06	1.8129	5278.85	2797.58	5272.46	2782.96	1.89455	42734.2	7325.48	42728.5	7311.72	5.84384	134585	26444.1	134578	26428.6	5.09213	13141.4	1656.36	13135	1641.74
12.07	14.62	-12.78	7.74	4.97	65.36	162.59	5519.48	156.91	5505.72	0.0284995	398.31	26365.9	391.21	26350.4	0.0148464	1685.54	44404.4	1679.15	44389.8	0.0378274	17311.9	9435.06	17306.2	9421.3	1.83692	4196.1	2214.5	4189	2199.02	1.90494	3968.9	3259.4	3962.51	3244.78	1.2212	84570.2	15629.6	84564.5	15615.8	5.4153	38088.7	8301.58	38081.6	8286.1	4.59584	35867.1	5927.12	35860.7	5912.5
21.3	9.46	-1.42	36.98	8.52	22.36	34.08	977.82	28.4	964.06	0.0294587	654.62	26200.8	647.52	26185.3	0.0247284	167.56	10986.5	161.17	10971.9	0.0146894	19630.1	9382.6	19624.4	9368.84	2.09465	3845.36	2758.02	3838.26	2742.54	1.39953	15706.6	12818.3	15700.2	12803.7	1.22623	53066.8	7807.94	53061.1	7794.18	6.80779	7719.83	974.38	7712.73	958.9	8.04331	63412.9	10457.6	63406.5	10443
1.42	23.22	-0.71	52.46	-17.04	10.32	93.72	3719.5	88.04	3705.74	0.0237577	124.96	5328.56	117.86	5313.08	0.022183	763.96	17307.5	757.57	17292.9	0.0438082	20180.3	8405.64	20174.6	8391.88	2.40406	38114.2	12715.1	38107.1	12699.6	3.00065	2969.22	1780.2	2962.83	1765.58	1.67811	46866.4	8851.98	46860.7	8838.22	5.30205	55918.2	9068.7	55911.1	9053.22	6.17582	58609.8	11668.5	58603.4	11653.9
29.11	10.32	-21.3	10.32	-14.91	27.52	0	3548.36	-5.68	3534.6	-0.00160697	277.61	4920.92	270.51	4905.44	0.0551449	452.27	16254	445.88	16239.4	0.0274567	3003.3	1715.7	2997.62	1701.94	1.7613	9125.63	5213.32	9118.53	5197.84	1.75429	38038.2	16994.5	38031.8	16979.9	2.23982	36670.1	4464.26	36664.4	4450.5	8.23827	69848.4	12209.4	69841.3	12193.9	5.72755	67739.7	13389.3	67733.3	13374.7
8.52	11.18	12.07	72.24	4.97	19.78	342.93	12628.2	337.25	12614.4	0.0267352	171.11	8790.06	164.01	8774.58	0.0186915	450.14	11972.9	443.75	11958.3	0.0371082	8228.9	4156.38	8223.22	4142.62	1.98503	8035.07	3568.14	8027.97	3552.66	2.25971	37882.8	16596.3	37876.4	16581.7	2.28423	34829.8	6177.38	34824.1	6163.62	5.64995	47687.1	5947.76	47680	5932.28	8.03738	10354.6	1253.02	10348.2	1238.4
5.68	6.02	-1.42	-3.44	5.68	6.88	364.23	13928.6	358.55	13914.8	0.0257675	88.75	5080.02	81.65	5064.54	0.0161219	352.16	10100.7	345.77	10086.1	0.0342819	10825.4	5414.56	10819.7	5400.8	2.00336	38434.4	16218.7	38427.3	16203.2	2.37158	3817.67	2697.82	3811.28	2683.2	1.42042	80231.4	22132.1	80225.7	22118.3	3.62711	31483.5	5071.42	31476.4	5055.94	6.22563	43102	5768.88	43095.6	5754.26
9.23	13.76	2.13	13.76	5.68	-9.46	37.63	2114.74	31.95	2100.98	0.0152072	619.12	23297.4	612.02	23281.9	0.0262874	9.23	917.62	2.84	903	0.00314507	4277.75	2805.32	4272.07	2791.56	1.53035	21461.9	10523.8	21454.8	10508.3	2.0417	27199.4	12294.6	27193	12280	2.21442	105139	24442.1	105133	24428.3	4.30374	50946.8	7886.2	50939.7	7870.72	6.47205	1394.44	200.38	1388.05	185.76
-5.68	-3.44	5.68	37.84	17.75	-14.62	45.44	2586.88	39.76	2573.12	0.0154521	563.03	18969	555.93	18953.5	0.0293312	1554.9	39661.5	1548.51	39646.9	0.0390576	30429.2	13057.4	30423.5	13043.6	2.33244	40297.5	22609.4	40290.4	22593.9	1.78324	829.28	378.4	822.89	363.78	2.26205	8835.95	762.82	8830.27	749.06	11.7885	33765.5	4197.66	33758.4	4182.18	8.07196	86492.2	18035.1	86485.8	18020.5
-8.52	53.32	-0.71	0.86	39.05	1.72	22.72	514.28	17.04	500.52	0.0340446	102.24	5675.14	95.14	5659.66	0.0168102	80.94	2107.86	74.55	2093.24	0.0356146	1149.49	630.38	1143.81	616.62	1.85497	41369.6	20245.3	41362.5	20229.8	2.04463	46958	26851.8	46951.6	26837.2	1.7495	45711.9	7420.08	45706.2	7406.32	6.17125	47700.6	7965.32	47693.5	7949.84	5.9993	19669.8	2825.1	19663.4	2810.48
-7.1	19.78	-17.75	35.26	9.23	-18.92	91.59	4110.8	85.91	4097.04	0.0209688	254.18	6021.72	247.08	6006.24	0.0411372	1451.95	27119.2	1445.56	27104.6	0.0533327	10140.9	7291.94	10135.2	7278.18	1.39255	16577.1	6486.12	16570	6470.64	2.5608	1493.13	956.32	1486.74	941.7	1.57878	13809.5	1685.6	13803.8	1671.84	8.25666	74446.3	13732.5	74439.2	13717	5.42678	84029.9	14239.9	84023.5	14225.3
1.42	6.88	-12.78	21.5	4.26	0	188.15	7398.58	182.47	7384.82	0.0247088	237.85	11630.6	230.75	11615.1	0.0198663	205.19	6142.12	198.8	6127.5	0.0324439	22788.9	10282.2	22783.2	10268.4	2.21876	23660.8	9475.48	23653.7	9460	2.50039	20424.6	8428	20418.2	8413.38	2.42687	32110.5	3347.98	32104.8	3334.22	9.62888	21644.3	3275.74	21637.2	3260.26	6.63665	16041.7	2062.28	16035.3	2047.66
7.1	30.96	29.11	-27.52	0	-0.86	1625.19	50326.3	1619.51	50312.5	0.032189	266.96	12749.5	259.86	12734	0.0204068	2.84	446.34	-3.55	431.72	-0.00822292	14300.8	5546.14	14295.1	5532.38	2.5839	20967	9727.46	20959.9	9711.98	2.15815	21065.7	12349.6	21059.3	12335	1.70728	56513.9	6964.28	56508.2	6950.52	8.13007	5314.35	727.56	5307.25	712.08	7.45317	10449.8	1310.64	10443.4	1296.02
-2.84	26.66	7.81	8.6	-5.68	8.6	468.6	12451.9	462.92	12438.1	0.0372178	391.21	13791	384.11	13775.5	0.0278835	235.01	12641.1	228.62	12626.5	0.0181064	19965.2	7304.84	19959.5	7291.08	2.73753	1326.28	1036.3	1319.18	1020.82	1.29227	15208.9	10858.4	15202.5	10843.8	1.40196	20380.5	2714.16	20374.8	2700.4	7.54511	63505.2	11910.1	63498.1	11894.6	5.33839	79248.1	14165.1	79241.7	14150.5
18.46	-14.62	8.52	36.98	-5.68	-2.58	209.45	6917.84	203.77	6904.08	0.0295144	2047.64	40633.3	2040.54	40617.8	0.0502376	357.13	10516.9	350.74	10502.3	0.0333966	9315.91	4557.14	9310.23	4543.38	2.04919	2576.59	1541.98	2569.49	1526.5	1.68326	33975.6	11150.8	33969.2	11136.2	3.05035	106416	21467.3	106410	21453.5	4.96004	52159.4	9522.78	52152.3	9507.3	5.4855	44679.6	6843.88	44673.2	6829.26
10.65	-6.02	2.84	34.4	8.52	13.76	293.94	10550.5	288.26	10536.7	0.0273576	153.36	4932.1	146.26	4916.62	0.0297481	654.62	31041.7	648.23	31027.1	0.0208924	710.71	347.44	705.03	333.68	2.11289	27169.6	15259	27162.5	15243.5	1.7819	777.45	408.5	771.06	393.88	1.9576	57526.3	6558.36	57520.6	6544.6	8.78902	73538.2	17014.2	73531.1	16998.7	4.32568	58251.2	9409.26	58244.8	9394.64
-17.75	10.32	28.4	56.76	19.17	11.18	757.57	21722.7	751.89	21708.9	0.034635	22.72	333.68	15.62	318.2	0.0490886	553.09	17960.2	546.7	17945.6	0.0304643	4087.47	1537.68	4081.79	1523.92	2.67848	2751.25	1629.7	2744.15	1614.22	1.69999	39.76	663.06	33.37	648.44	0.051462	60482.1	13554.5	60476.4	13540.7	4.46626	78251.2	11261.7	78244.1	11246.2	6.95737	2712.91	390.44	2706.52	375.82
14.91	36.12	17.04	25.8	2.84	23.22	477.12	14258.8	471.44	14245	0.033095	445.17	12367.7	438.07	12352.2	0.0354649	100.82	4235.5	94.43	4220.88	0.0223721	32066.4	14854.8	32060.7	14841	2.16027	18355.6	7670.34	18348.5	7654.86	2.39697	84732.1	34675.2	84725.7	34660.6	2.44444	23584.1	2627.3	23578.4	2613.54	9.02164	38396.8	6317.56	38389.7	6302.08	6.09159	77540.5	15431	77534.1	15416.4
1.42	24.94	-12.78	12.04	5.68	0	1691.22	25035.5	1685.54	25021.7	0.067363	847.74	19756.8	840.64	19741.3	0.0425828	266.96	16970.4	260.57	16955.8	0.0153676	1838.9	1148.1	1833.22	1134.34	1.61611	5400.26	4988	5393.16	4972.52	1.08459	4508.5	3009.14	4502.11	2994.52	1.50345	27339.3	3378.08	27333.6	3364.32	8.12456	70617.3	12178.5	70610.2	12163	5.80532	110350	16995.3	110344	16980.7
-15.62	8.6	-17.75	-1.72	20.59	8.6	860.52	26100.1	854.84	26086.3	0.0327696	615.57	24336.3	608.47	24320.8	0.0250185	519.72	20262.5	513.33	20247.9	0.0253523	14814.9	6452.58	14809.2	6438.82	2.29999	3997.3	1852.44	3990.2	1836.96	2.17218	13550.3	9279.4	13543.9	9264.78	1.46187	8243.81	628.66	8238.13	614.9	13.3975	19108.2	2484.54	19101.1	2469.06	7.73618	72553.5	11739.9	72547.1	11725.3
-24.85	-1.72	-19.88	30.96	10.65	23.22	532.5	32382.4	526.82	32368.6	0.0162756	301.75	18372.2	294.65	18356.7	0.0160513	1023.11	44281.4	1016.72	44266.8	0.022968	18637.5	8778.02	18631.8	8764.26	2.12589	22064.7	7806.22	22057.6	7790.74	2.83126	11396.9	7041.68	11390.5	7027.06	1.62095	88247.3	16955.8	88241.6	16942	5.20844	6754.94	669.08	6747.84	653.6	10.3241	923.71	196.94	917.32	182.32
-22.01	-9.46	-17.04	-14.62	-4.26	9.46	44.02	3821.84	38.34	3808.08	0.0100681	85.91	3911.28	78.81	3895.8	0.0202295	432.39	17587	426	17572.4	0.0242426	19509.4	9338.74	19503.7	9324.98	2.09156	11584.4	7518.98	11577.3	7503.5	1.54292	39267.3	16131.9	39260.9	16117.3	2.43595	134808	20615.1	134802	20601.3	6.54338	115254	22553.5	115247	22538	5.11344	28527.1	4638.84	28520.7	4624.22
-4.26	-7.74	-14.91	-23.22	-13.49	8.6	328.73	10467.1	323.05	10453.3	0.030904	457.95	12893.1	450.85	12877.6	0.0350104	46.86	724.98	40.47	710.36	0.0569711	5261.1	4136.6	5255.42	4122.84	1.27471	35302.6	18518.4	35295.5	18502.9	1.90756	37080.5	20889.4	37074.1	20874.8	1.77602	14014.7	1799.12	14009	1785.36	7.84661	44786.8	4963.06	44779.7	4947.58	9.05083	51324.5	8663.64	51318.1	8649.02
-29.11	-6.88	14.2	9.46	1.42	16.34	69.58	3998.14	63.9	3984.38	0.0160376	586.46	13004.1	579.36	12988.6	0.0446052	24.14	1798.26	17.75	1783.64	0.00995156	2203.84	1205.72	2198.16	1191.96	1.84416	32684.8	20257.3	32677.7	20241.8	1.61437	41812.6	14290.6	41806.2	14276	2.92843	12804.8	1118	12799.1	1104.24	11.5909	22411.1	2371.02	22404	2355.54	9.51119	30236.1	5453.26	30229.7	5438.64
-15.62	8.6	14.91	-6.02	9.23	3.44	252.76	9735.2	247.08	9721.44	0.025416	188.15	7794.18	181.05	7778.7	0.0232751	330.15	8511.42	323.76	8496.8	0.0381038	9682.27	7402.02	9676.59	7388.26	1.30973	1379.53	1171.32	1372.43	1155.84	1.18739	6705.95	4311.18	6699.56	4296.56	1.55928	87566.4	16449.2	87560.7	16435.4	5.32756	15598	2955.82	15590.9	2940.34	5.30241	144101	30864.5	144095	30849.9
-8.52	8.6	28.4	-12.9	-9.23	-24.08	720.65	23635.4	714.97	23621.6	0.0302676	1172.21	31996.3	1165.11	31980.8	0.0364315	874.01	34949.5	867.62	34934.9	0.0248354	2465.83	1752.68	2460.15	1738.92	1.41476	10145.2	4921.78	10138.1	4906.3	2.06634	14657.9	9782.5	14651.5	9767.88	1.49997	35311.1	5232.24	35305.4	5218.48	6.76546	61828.9	12344.4	61821.8	12328.9	5.01437	58401.8	8926.8	58395.4	8912.18
0	11.18	12.07	-9.46	10.65	2.58	775.32	39332.1	769.64	39318.3	0.0195746	41.18	345.72	34.08	330.24	0.103198	54.67	27676.5	48.28	27661.9	0.00174536	19364.5	9544.28	19358.8	9530.52	2.03124	10898.5	5129.9	10891.4	5114.42	2.12955	8753.59	3637.8	8747.2	3623.18	2.41423	67156.8	9534.82	67151.1	9521.06	7.0529	67533.8	11826.7	67526.7	11811.2	5.71717	42295.4	5446.38	42289	5431.76
-0.71	89.44	-21.3	-2.58	7.1	-15.48	568.71	13729	563.03	13715.2	0.0410514	85.2	2474.22	78.1	2458.74	0.0317642	85.91	1407.82	79.52	1393.2	0.0570772	14412.3	7822.56	14406.6	7808.8	1.84492	11088.8	6986.64	11081.7	6971.16	1.58965	25949.8	14933	25943.4	14918.4	1.73902	58128.4	10376.8	58122.7	10363	5.60866	21183.6	2563.66	21176.5	2548.18	8.31044	12131.8	1911.78	12125.4	1897.16
4.97	14.62	16.33	5.16	33.37	2.58	410.38	10155.7	404.7	10141.9	0.0399036	292.52	16801.8	285.42	16786.3	0.0170031	44.73	687.14	38.34	672.52	0.0570095	6928.89	2770.92	6923.21	2757.16	2.51099	28358.8	15155.8	28351.7	15140.3	1.8726	12661.4	6422.48	12655	6407.86	1.97492	56662.3	8347.16	56656.6	8333.4	6.79874	44477.9	5746.52	44470.8	5731.04	7.75964	12736.7	2070.02	12730.3	2055.4
-2.13	16.34	-7.81	-10.32	23.43	19.78	236.43	7979.94	230.75	7966.18	0.0289662	8.52	348.3	1.42	332.82	0.00426657	455.82	14308.7	449.43	14294.1	0.0314417	11704.3	5325.98	11698.6	5312.22	2.20221	19839.5	10657.1	19832.4	10641.6	1.86366	9736.23	3868.28	9729.84	3853.66	2.52483	24757	3760.78	24751.3	3747.02	6.6056	41918.4	6840.44	41911.3	6824.96	6.14089	423.87	424.84	417.48	410.22
8.52	-24.94	12.07	17.2	6.39	19.78	115.02	8292.98	109.34	8279.22	0.0132066	227.91	12560.3	220.81	12544.8	0.0176017	88.75	2245.46	82.36	2230.84	0.0369188	1221.2	780.02	1215.52	766.26	1.5863	18836.3	10223.7	18829.2	10208.2	1.84451	4037.06	1835.24	4030.67	1820.62	2.2139	22260.6	2789.84	22254.9	2776.08	8.01667	33364.3	6436.24	33357.2	6420.76	5.19521	47248.4	8061.64	47242	8047.02
-17.04	-15.48	-9.23	18.06	4.97	34.4	1390.18	59413.1	1384.5	59399.3	0.0233083	167.56	6903.22	160.46	6887.74	0.0232965	354.29	10141.1	347.9	10126.5	0.0343555	3369.66	1205.72	3363.98	1191.96	2.82223	75908.9	29069.7	75901.8	29054.2	2.61242	9429.51	6377.76	9423.12	6363.14	1.48089	54608.9	8058.2	54603.2	8044.44	6.7877	11507	1259.04	11499.9	1243.56	9.24756	2122.9	254.56	2116.51	239.94
-24.85	-16.34	-4.97	0.86	3.55	21.5	321.63	16596.3	315.95	16582.5	0.0190532	90.88	2688.36	83.78	2672.88	0.0313445	22.01	1431.9	15.62	1417.28	0.0110211	1055.77	939.12	1050.09	925.36	1.13479	3314.28	1632.28	3307.18	1616.8	2.04551	6117.36	4730	6110.97	4715.38	1.29597	54814.1	8124.42	54808.4	8110.66	6.75758	12350.4	2100.12	12343.3	2084.64	5.92107	54171.6	9258.76	54165.2	9244.14
11.36	-10.32	1.42	23.22	8.52	37.84	260.57	9386.04	254.89	9372.28	0.0271962	186.73	11966.9	179.63	11951.4	0.01503	964.89	35229	958.5	35214.4	0.027219	971.99	1287.42	966.31	1273.66	0.758688	6778.37	3740.14	6771.27	3724.66	1.81796	50669.9	22739.3	50663.5	22724.7	2.22945	29959.9	4281.94	29954.2	4268.18	7.01803	31170.4	4336.12	31163.3	4320.64	7.21266	44597.9	5742.22	44591.5	5727.6
1.42	-13.76	-15.62	-5.16	11.36	34.4	252.05	8215.58	246.37	8201.82	0.0300385	89.46	8009.18	82.36	7993.7	0.0103031	154.07	5860.04	147.68	5845.42	0.0252642	13827.2	5572.8	13821.5	5559.04	2.48631	3403.74	1887.7	3396.64	1872.22	1.81423	3880.86	3978.36	3874.47	3963.74	0.977478	41131.7	8065.08	41126	8051.32	5.10798	46399.2	5409.4	46392.1	5393.92	8.60081	23187.2	3657.58	23180.8	3642.96
-14.2	-2.58	4.97	14.62	-4.26	25.8	494.87	13705	489.19	13691.2	0.0357301	421.03	10986.5	413.93	10971	0.0377294	789.52	34995.1	783.13	34980.5	0.0223876	7543.75	4397.18	7538.07	4383.42	1.71968	3332.03	2603.22	3324.93	2587.74	1.28488	14234.1	9029.14	14227.7	9014.52	1.57831	64162.7	9859.04	64157	9845.28	6.51653	32151.6	5474.76	32144.5	5459.28	5.88805	35194.7	4606.16	35188.3	4591.54
-2.84	17.2	-14.2	44.72	4.26	2.58	124.96	3912.14	119.28	3898.38	0.0305973	69.58	2519.8	62.48	2504.32	0.0249489	317.37	11697.7	310.98	11683.1	0.026618	36304.4	13825.4	36298.7	13811.6	2.62813	11641.2	7871.58	11634.1	7856.1	1.4809	35074	23292.2	35067.6	23277.6	1.5065	52846.7	10248.6	52841	10234.8	5.16286	37633.6	7951.56	37626.5	7936.08	4.74119	21160.1	3616.3	21153.7	3601.68
-10.65	3.44	0	-6.02	-2.84	9.46	516.88	20480	511.2	20466.2	0.0249777	205.9	8990.44	198.8	8974.96	0.0221505	40.47	1400.08	34.08	1385.46	0.0245983	9785.22	6325.3	9779.54	6311.54	1.54947	21556.3	8443.48	21549.2	8428	2.55686	14152.4	8821.02	14146	8806.4	1.60633	102800	18652.5	102794	18638.7	5.51509	58861.8	6740.68	58854.7	6725.2	8.75137	18723.4	2885.3	18717	2870.68
-7.81	23.22	2.84	13.76	0.71	23.22	291.1	9676.72	285.42	9662.96	0.0295375	175.37	8513.14	168.27	8497.66	0.0198019	119.28	2204.18	112.89	2189.56	0.0515583	5183	2612.68	5177.32	2598.92	1.9921	448.72	156.52	441.62	141.04	3.13117	12113.3	6637.48	12106.9	6622.86	1.82805	55884.1	9293.16	55878.4	9279.4	6.02177	38937.8	6278	38930.7	6262.52	6.21646	1203.45	171.14	1197.06	156.52
14.2	1.72	-1.42	18.92	-6.39	0.86	244.24	6095.68	238.56	6081.92	0.0392245	385.53	17472.6	378.43	17457.1	0.0216777	590.72	11959.2	584.33	11944.6	0.0489201	14631.7	6092.24	14626	6078.48	2.4062	6345.98	9239.84	6338.88	9224.36	0.687189	11893.9	6346.8	11887.5	6332.18	1.87732	13277.7	2546.46	13272	2532.7	5.24027	53922.4	8102.92	53915.3	8087.44	6.66655	9953.49	1756.12	9947.1	1741.5
17.75	-14.62	-6.39	-4.3	-6.39	15.48	746.92	23413.5	741.24	23399.7	0.0316773	298.2	12468.3	291.1	12452.8	0.0233762	262.7	5970.98	256.31	5956.36	0.0430313	17801.8	10177.2	17796.1	10163.4	1.75099	7033.26	2186.98	7026.16	2171.5	3.23563	39947.4	25612.5	39941	25597.9	1.56032	81112.5	14792	81106.8	14778.2	5.48826	86860	13912.2	86852.9	13896.7	6.24988	43731.7	7776.98	43725.3	7762.36
-1.42	-13.76	12.78	20.64	-4.26	17.2	205.9	6110.3	200.22	6096.54	0.0328416	67.45	1754.4	60.35	1738.92	0.0347054	56.09	2322.86	49.7	2308.24	0.0215316	49245.6	26558.5	49239.9	26544.7	1.85498	22385.6	10548.8	22378.5	10533.3	2.12454	2924.49	1853.3	2918.1	1838.68	1.58706	6499.34	965.78	6493.66	952.02	6.82093	36738.9	6452.58	36731.8	6437.1	5.70627	30701.1	5569.36	30694.7	5554.74
12.07	-1.72	-14.2	10.32	-4.97	18.06	450.14	17026.3	444.46	17012.5	0.0261254	200.22	9197.7	193.12	9182.22	0.021032	110.05	3641.24	103.66	3626.62	0.0285831	17090.4	9865.92	17084.7	9852.16	1.73411	1498.81	1455.12	1491.71	1439.64	1.03617	6049.91	5162.58	6043.52	5147.96	1.17396	23574.8	2635.04	23569.1	2621.28	8.99145	62687.3	11711.5	62680.2	11696	5.35911	17016.6	2653.1	17010.2	2638.48
9.94	33.54	-10.65	2.58	16.33	15.48	299.62	12599.9	293.94	12586.1	0.0233543	39.05	968.36	31.95	952.88	0.0335299	865.49	19927.9	859.1	19913.3	0.0431421	9505.48	4715.38	9499.8	4701.62	2.02054	29315.2	14153	29308.1	14137.5	2.07307	11116.5	5080.02	11110.1	5065.4	2.19333	68966.6	10121.3	68960.9	10107.5	6.82272	1684.12	549.54	1677.02	534.06	3.14013	24282.7	2782.96	24276.3	2768.34
15.62	-12.9	22.72	-6.02	3.55	9.46	1305.69	60627.4	1300.01	60613.6	0.0214475	513.33	13414.3	506.23	13398.8	0.0377817	250.63	7401.16	244.24	7386.54	0.0330655	16354.1	9397.22	16348.4	9383.46	1.74226	5856.79	4226.9	5849.69	4211.42	1.38901	8062.76	3800.34	8056.37	3785.72	2.12809	79094.7	15940.1	79089	15926.3	4.96593	2962.83	368.94	2955.73	353.46	8.36228	59272.2	10926.3	59265.8	10911.7
4.26	8.6	23.43	38.7	-1.42	1.72	750.47	26850.9	744.79	26837.1	0.0277522	1104.76	39064.6	1097.66	39049.1	0.0281097	588.59	13364.4	582.2	13349.8	0.0436112	9094.39	4389.44	9088.71	4375.68	2.0771	14109.1	6400.98	14102	6385.5	2.20844	23789.3	10842.9	23782.9	10828.3	2.19637	54055.8	13590.6	54050.1	13576.8	3.98105	38523.2	5204.72	38516.1	5189.24	7.4223	88042.8	16422.6	88036.4	16408
4.26	-8.6	7.81	22.36	7.1	12.04	435.23	10341.5	429.55	10327.7	0.0415919	917.32	27875.2	910.22	27859.7	0.0326715	1047.96	22625.7	1041.57	22611.1	0.0460646	54954.7	43792.1	54949	43778.3	1.25516	4209.59	2415.74	4202.49	2400.26	1.75085	51411.8	19382.7	51405.4	19368.1	2.65413	61038.7	10461.9	61033	10448.1	5.84152	128950	26758.9	128943	26743.4	4.82148	70798.4	10937.5	70792	10922.9
16.33	21.5	8.52	36.98	-14.2	6.88	24.85	2394.24	19.17	2380.48	0.008053	48.28	1264.2	41.18	1248.72	0.0329778	588.59	30067.3	582.2	30052.7	0.0193726	12544.3	6564.38	12538.6	6550.62	1.91411	2267.74	1483.5	2260.64	1468.02	1.53992	39790.5	17022.8	39784.1	17008.2	2.33912	62124.3	9877.96	62118.6	9864.2	6.29738	66727.2	11093.1	66720.1	11077.6	6.02296	87708.4	15858.4	87702	15843.8
-12.07	-18.92	13.49	81.7	-13.49	16.34	47.57	2180.1	41.89	2166.34	0.0193368	199.51	7833.74	192.41	7818.26	0.0246103	1588.98	46070.2	1582.59	46055.6	0.0343626	10249.6	17817.5	10243.9	17803.7	0.57538	20190.3	15475.7	20183.2	15460.2	1.30549	53911.7	20079.3	53905.3	20064.7	2.68658	16756	1232.38	16750.3	1218.62	13.7453	43643.7	7050.28	43636.6	7034.8	6.20296	62425.3	9083.32	62418.9	9068.7
2.13	-30.1	-2.84	17.2	-6.39	17.2	1459.76	29984.8	1454.08	29971	0.0485162	597.82	22131.2	590.72	22115.7	0.0267104	336.54	6609.96	330.15	6595.34	0.0500581	289.68	1092.2	284	1078.44	0.263343	27080.8	10893.6	27073.7	10878.1	2.48882	8042.88	4246.68	8036.49	4232.06	1.89895	45705.5	7414.92	45699.8	7401.16	6.17468	54285.2	7713.34	54278.1	7697.86	7.05106	33208.8	4635.4	33202.4	4620.78
10.65	29.24	11.36	30.1	9.94	11.18	21.3	364.64	15.62	350.88	0.0445166	400.44	15749.2	393.34	15733.7	0.0249998	29.11	399.04	22.72	384.42	0.059102	4313.25	2313.4	4307.57	2299.64	1.87315	46767	26243.8	46759.9	26228.3	1.7828	14158.8	6610.82	14152.4	6596.2	2.14554	16863.2	2530.98	16857.5	2517.22	6.69688	56858.2	9838.4	56851.1	9822.92	5.7876	14540.8	2645.36	14534.4	2630.74
-25.56	12.9	10.65	41.28	1.42	15.48	440.2	11631.5	434.52	11617.7	0.0374014	547.41	14835.9	540.31	14820.4	0.0364571	137.74	4077.26	131.35	4062.64	0.0323312	5347.01	4832.34	5341.33	4818.58	1.10849	14239.8	6662.42	14232.7	6646.94	2.14124	26253.7	13052.2	26247.3	13037.6	2.0132	147069	24994.2	147063	24980.4	5.88714	20758.3	3415.92	20751.2	3400.44	6.1025	32672.8	4610.46	32666.4	4595.84
-21.3	32.68	13.49	-1.72	4.97	6.02	910.93	46385	905.25	46371.2	0.0195218	1650.04	49087.9	1642.94	49072.4	0.0334799	888.21	45776.9	881.82	45762.3	0.0192696	27578.5	9350.78	27572.8	9337.02	2.95306	29133.4	11660.7	29126.3	11645.2	2.50114	16616.1	8507.12	16609.7	8492.5	1.95581	59265.1	10069.7	59259.4	10055.9	5.89298	10628	1138.64	10620.9	1123.16	9.45627	441.62	129	435.23	114.38
-4.26	6.02	20.59	-11.18	10.65	29.24	1159.43	40320.2	1153.75	40306.4	0.0286245	298.91	21531	291.81	21515.5	0.0135628	106.5	2703.84	100.11	2689.22	0.0372264	28815.3	11160.2	28809.6	11146.4	2.58465	58113.5	30983.2	58106.4	30967.7	1.87635	30625.8	10481.7	30619.4	10467.1	2.92531	26258.6	3802.06	26252.9	3788.3	6.93	58739.7	10006.1	58732.6	9990.62	5.87877	763.96	133.3	757.57	118.68
-7.81	6.02	-13.49	13.76	24.14	16.34	384.11	19841.1	378.43	19827.3	0.0190863	23.43	911.6	16.33	896.12	0.018223	63.19	3234.46	56.8	3219.84	0.0176406	30863	13191.5	30857.3	13177.7	2.34162	794.49	750.78	787.39	735.3	1.07084	9955.62	4494.36	9949.23	4479.74	2.22094	19446.2	2173.22	19440.5	2159.46	9.00249	10522.9	1821.48	10515.8	1806	5.8227	14875.9	1610.78	14869.5	1596.16
27.69	-1.72	-24.85	-14.62	14.91	-30.96	550.25	18997.4	544.57	18983.6	0.0286863	153.36	1677	146.26	1661.52	0.0880278	46.15	1048.34	39.76	1033.72	0.038463	15325.3	9101.38	15319.6	9087.62	1.68577	19989.3	8935.4	19982.2	8919.92	2.24018	1411.48	1093.06	1405.09	1078.44	1.30289	29548.8	3998.14	29543.1	3984.38	7.41473	80434.5	12310	80427.4	12294.5	6.54173	68062.7	9490.1	68056.3	9475.48
1.42	9.46	15.62	47.3	26.27	15.48	14.91	178.88	9.23	165.12	0.0558987	93.01	1750.1	85.91	1734.62	0.0495267	279.74	9551.16	273.35	9536.54	0.0286634	859.1	270.9	853.42	257.14	3.31889	4678.19	4020.5	4671.09	4005.02	1.16631	23102	13059.1	23095.6	13044.5	1.77053	15842.9	1743.22	15837.2	1729.46	9.15732	53671.7	7512.1	53664.6	7496.62	7.15851	61180.7	9542.56	61174.3	9527.94
12.07	19.78	-6.39	24.08	7.81	-3.44	739.82	14023.2	734.14	14009.4	0.0524032	14.91	592.54	7.81	577.06	0.0135341	115.73	3253.38	109.34	3238.76	0.0337598	2105.15	5319.1	2099.47	5305.34	0.395728	41826.1	14836.7	41819	14821.2	2.82156	20019.2	8745.34	20012.8	8730.72	2.29223	39640	4618.2	39634.3	4604.44	8.60785	33273.4	5264.06	33266.3	5248.58	6.33815	119614	22894.9	119608	22880.3
13.49	6.02	-3.55	-36.12	23.43	-20.64	136.32	5547.86	130.64	5534.1	0.0236064	85.91	3280.9	78.81	3265.42	0.0241347	1167.95	31485.5	1161.56	31470.9	0.036909	18618.3	8823.6	18612.6	8809.84	2.11271	29787.3	14285.5	29780.2	14270	2.08691	5134.72	4901.14	5128.33	4886.52	1.04949	6029.32	436.88	6023.64	423.12	14.2362	9319.46	1311.5	9312.36	1296.02	7.18535	68498	11283.2	68491.6	11268.6
8.52	37.84	9.23	7.74	19.17	-14.62	457.95	13471	452.27	13457.2	0.0336079	199.51	7297.1	192.41	7281.62	0.0264241	129.22	5215.04	122.83	5200.42	0.0236192	7988.92	9030	7983.24	9016.24	0.885429	8505.09	4265.6	8497.99	4250.12	1.99947	8877.13	5380.16	8870.74	5365.54	1.65328	2568.07	205.54	2562.39	191.78	13.3611	15610.8	2153.44	15603.7	2137.96	7.29841	6484.43	964.06	6478.04	949.44
9.23	6.02	0.71	-16.34	10.65	-1.72	328.73	19558.1	323.05	19544.3	0.0165291	48.99	4899.42	41.89	4883.94	0.00857709	273.35	7955.86	266.96	7941.24	0.0336169	12058.6	6855.92	12052.9	6842.16	1.76157	21160.1	8168.28	21153	8152.8	2.59457	17083.3	7742.58	17076.9	7727.96	2.20976	45366.2	8618.06	45360.5	8604.3	5.27184	62318.1	9756.7	62311	9741.22	6.39663	7384	757.66	7377.61	743.04
18.46	12.9	13.49	22.36	0	2.58	584.33	11435.4	578.65	11421.6	0.0506626	1109.73	31813.1	1102.63	31797.6	0.0346765	464.34	17722.9	457.95	17708.3	0.0258608	57083.3	23131.4	57077.6	23117.6	2.46901	61339.7	21462.2	61332.6	21446.7	2.85977	18474.9	12021.1	18468.5	12006.5	1.53821	35373.6	5052.5	35367.9	5038.74	7.0192	81293.6	15856.7	81286.5	15841.2	5.13133	37185.5	7381.38	37179.1	7366.76
-14.2	3.44	-6.39	26.66	2.13	-12.04	1246.76	27275.8	1241.08	27262	0.0455241	17.04	473.86	9.94	458.38	0.0216851	150.52	4908.88	144.13	4894.26	0.0294488	7474.88	3814.96	7469.2	3801.2	1.96496	11084.5	9370.56	11077.4	9355.08	1.18411	5234.83	3348.84	5228.44	3334.22	1.56811	24727.9	1927.26	24722.2	1913.5	12.9199	46171.3	10237.4	46164.2	10221.9	4.5162	44522	6220.38	44515.6	6205.76
-20.59	11.18	7.81	10.32	9.94	-19.78	252.05	9314.66	246.37	9300.9	0.0264888	12.07	319.92	4.97	304.44	0.0163251	502.68	13127	496.29	13112.4	0.037849	43632.3	15762.9	43626.6	15749.1	2.7701	3587.63	3054.72	3580.53	3039.24	1.1781	9342.89	4832.34	9336.5	4817.72	1.93795	11189.6	891.82	11183.9	878.06	12.7371	6666.19	790.34	6659.09	774.86	8.59393	63831.8	9990.62	63825.4	9976
-24.85	15.48	22.01	26.66	5.68	-12.04	512.62	10508.3	506.94	10494.5	0.0483051	352.87	8464.98	345.77	8449.5	0.0409219	126.38	4129.72	119.99	4115.1	0.0291585	1257.41	976.1	1251.73	962.34	1.30071	25731.8	15189.3	25724.7	15173.8	1.69533	15847.9	9269.94	15841.5	9255.32	1.71161	40822.2	6134.38	40816.5	6120.62	6.66869	21161.5	2915.4	21154.4	2899.92	7.29482	37344.6	5081.74	37338.2	5067.12
3.55	40.42	8.52	10.32	-3.55	-15.48	101.53	4871.9	95.85	4858.14	0.0197298	-12.78	772.28	-19.88	756.8	-0.0262685	191.7	7273.02	185.31	7258.4	0.0255304	8955.23	6373.46	8949.55	6359.7	1.40723	32671.4	12058.9	32664.3	12043.4	2.71221	15784.7	9517.62	15778.3	9503	1.66035	28211.1	3759.06	28205.4	3745.3	7.53088	51183.2	9445.38	51176.1	9429.9	5.427	64220.2	10740.5	64213.8	10725.9
-3.55	24.08	8.52	0.86	17.75	1.72	380.56	13950.9	374.88	13937.1	0.0268979	75.97	6271.98	68.87	6256.5	0.0110078	2592.21	82439.6	2585.82	82425	0.0313718	33513.4	15104.2	33507.7	15090.4	2.22046	-399.73	399.9	-406.83	384.42	-1.0583	34836.9	17125.2	34830.5	17110.6	2.03561	55172.7	8777.16	55167	8763.4	6.29516	10811.9	1603.9	10804.8	1588.42	6.80223	111128	17112.3	111122	17097.7
2.13	36.98	12.78	22.36	34.08	16.34	618.41	14235.6	612.73	14221.8	0.0430837	1102.63	17460.6	1095.53	17445.1	0.0627987	293.94	10563.4	287.55	10548.8	0.0272591	147.68	186.62	142	172.86	0.821474	3421.49	1873.94	3414.39	1858.46	1.83721	11509.8	4642.28	11503.4	4627.66	2.48579	42827.2	6258.22	42821.5	6244.46	6.85752	22002.2	3741.86	21995.1	3726.38	5.90254	74918.5	13710.1	74912.1	13695.5
-7.1	18.92	30.53	24.94	9.94	2.58	74.55	1580.68	68.87	1566.92	0.0439525	159.75	10600.4	152.65	10584.9	0.0144215	97.27	2887.02	90.88	2872.4	0.031639	64178.3	33251	64172.6	33237.2	1.93074	3476.87	3082.24	3469.77	3066.76	1.13141	5531.61	2530.12	5525.22	2515.5	2.19647	53759.8	11007.1	53754.1	10993.3	4.8897	108955	23096.2	108948	23080.7	4.7203	37519.2	5590.86	37512.8	5576.24
2.84	30.1	-5.68	17.2	9.94	12.04	326.6	10459.3	320.92	10445.5	0.0307232	312.4	4463.4	305.3	4447.92	0.0686388	78.81	2716.74	72.42	2702.12	0.0268012	5824.84	3020.32	5819.16	3006.56	1.93549	48561.9	18872.7	48554.8	18857.2	2.57487	11285.4	4183.04	11279	4168.42	2.70582	62783.9	10585.7	62778.2	10571.9	5.93819	76006.9	13907.1	75999.8	13891.6	5.47091	30843.1	4327.52	30836.7	4312.9
13.49	40.42	19.88	36.98	-3.55	-18.06	1366.04	51533.8	1360.36	51520	0.0264045	106.5	3929.34	99.4	3913.86	0.0253969	40.47	2723.62	34.08	2709	0.0125803	72046.5	36670.4	72040.8	36656.6	1.96529	7385.42	3980.08	7378.32	3964.6	1.86105	63388.8	31556	63382.4	31541.4	2.0095	112543	26586.9	112537	26573.1	4.235	38043.9	7488.02	38036.8	7472.54	5.09021	44162.7	7083.82	44156.3	7069.2
10.65	14.62	-1.42	-6.02	14.2	-18.06	502.68	6065.58	497	6051.82	0.0821241	696.51	14385.2	689.41	14369.7	0.0479766	774.61	48891.9	768.22	48877.3	0.0157173	-131.35	137.6	-137.03	123.84	-1.10651	7263.3	3278.32	7256.2	3262.84	2.22389	2327.38	1892.86	2320.99	1878.24	1.23573	41412.2	5669.98	41406.5	5656.22	7.32053	37892.7	4446.2	37885.6	4430.72	8.55066	3404.45	322.5	3398.06	307.88
17.75	30.1	22.01	17.2	0	-30.1	691.54	24424	685.86	24410.2	0.0280972	36.21	1641.74	29.11	1626.26	0.0179	82.36	6228.98	75.97	6214.36	0.0122249	7158.22	4447.06	7152.54	4433.3	1.61337	34924.2	16182.6	34917.1	16167.1	2.15976	33065.4	14446.3	33059	14431.7	2.29072	35903.3	5651.92	35897.6	5638.16	6.3669	3733.18	487.62	3726.08	472.14	7.8919	137345	26076.9	137339	26062.3
-17.04	24.08	39.05	37.84	18.46	-9.46	35.5	2329.74	29.82	2315.98	0.0128758	63.19	1904.04	56.09	1888.56	0.0296999	14.91	981.26	8.52	966.64	0.00881404	3425.04	2413.16	3419.36	2399.4	1.42509	9479.21	7293.66	9472.11	7278.18	1.30144	18396.8	10779.2	18390.4	10764.6	1.70842	39927.6	8902.72	39921.9	8888.96	4.49118	41201.3	5238.26	41194.2	5222.78	7.88741	13284.1	1663.24	13277.7	1648.62
-5.68	20.64	36.21	28.38	3.55	3.44	851.29	65514.8	845.61	65501	0.0129099	552.38	14248.5	545.28	14233	0.0383109	119.99	6657.26	113.6	6642.64	0.0171016	3564.91	1809.44	3559.23	1795.68	1.98211	29926.5	11483.6	29919.4	11468.1	2.60892	1140.26	1276.24	1133.87	1261.62	0.898741	158088	34439.6	158082	34425.8	4.59197	25360.5	4450.5	25353.4	4435.02	5.71664	8002.41	923.64	7996.02	909.02
-26.98	41.28	2.84	19.78	9.94	-3.44	447.3	17759.9	441.62	17746.1	0.0248854	1406.51	39599.6	1399.41	39584.1	0.0353528	491.32	32737.6	484.93	32723	0.0148192	33449.5	16573.9	33443.8	16560.1	2.01954	34139.6	12849.3	34132.5	12833.8	2.65957	53934.4	29277.8	53928	29263.2	1.84286	35436.8	4654.32	35431.1	4640.56	7.6351	9729.84	1320.1	9722.74	1304.62	7.45255	59185.6	8173.44	59179.2	8158.82
10.65	39.56	2.84	38.7	22.01	12.9	530.37	17538.8	524.69	17525	0.0299394	474.28	29204.7	467.18	29189.2	0.0160052	1359.65	13359.2	1353.26	13344.6	0.101409	3366.82	1838.68	3361.14	1824.92	1.8418	45954	22311	45946.9	22295.5	2.06081	15204.6	6409.58	15198.2	6394.96	2.37659	100013	15981.4	100007	15967.6	6.26312	54475.5	11130.1	54468.4	11114.6	4.90061	6887.71	764.54	6881.32	749.92
-12.07	24.08	5.68	0	19.17	26.66	1376.69	23709.3	1371.01	23695.5	0.0578594	87.33	2914.54	80.23	2899.06	0.0276745	538.89	10806.8	532.5	10792.2	0.0493413	20283.3	8206.12	20277.6	8192.36	2.47519	22627.7	10659.7	22620.6	10644.2	2.12515	3920.62	2923.14	3914.23	2908.52	1.34578	25396.7	4029.96	25391	4016.2	6.32215	118496	25677.9	118489	25662.4	4.61721	44823.7	6677.04	44817.3	6662.42
-4.97	34.4	24.14	14.62	5.68	-1.72	568	16738.2	562.32	16724.4	0.0336227	1468.99	25418.2	1461.89	25402.7	0.0575486	2138.52	46354.9	2132.13	46340.3	0.0460103	26654.1	14290.6	26648.4	14276.8	1.86655	4333.13	2061.42	4326.03	2045.94	2.11445	12329.1	8133.02	12322.7	8118.4	1.51787	14663.6	2348.66	14657.9	2334.9	6.27775	49536.7	5782.64	49529.6	5767.16	8.58821	69646.7	9760.14	69640.3	9745.52
0.71	10.32	5.68	-7.74	5.68	6.02	117.86	4828.04	112.18	4814.28	0.0233015	167.56	4922.64	160.46	4907.16	0.0326992	371.33	6926.44	364.94	6911.82	0.0527994	25300.8	12587	25295.1	12573.2	2.01182	30396.5	14887.5	30389.4	14872	2.04339	5610.42	3283.48	5604.03	3268.86	1.71437	79784.1	12257.6	79778.4	12243.8	6.5158	32569.1	4956.18	32562	4940.7	6.59056	2866.98	249.4	2860.59	234.78
-7.81	-11.18	12.07	9.46	10.65	24.94	1018.14	16069.1	1012.46	16055.3	0.0630606	424.58	11137	417.48	11121.5	0.037538	113.6	7471.68	107.21	7457.06	0.014377	16332.1	10614.1	16326.4	10600.3	1.54018	6385.74	3076.22	6378.64	3060.74	2.08402	13837.9	5586.56	13831.5	5571.94	2.48235	37062.7	5373.28	37057	5359.52	6.91424	8205.47	1027.7	8198.37	1012.22	8.0994	97208.2	18768.6	97201.8	18754
-2.84	-1.72	0.71	-0.86	10.65	13.76	299.62	6299.5	293.94	6285.74	0.046763	19.17	1072.42	12.07	1056.94	0.0114198	342.93	9748.1	336.54	9733.48	0.0345755	556.64	369.8	550.96	356.04	1.54747	5863.18	3524.28	5856.08	3508.8	1.66897	14410.2	6618.56	14403.8	6603.94	2.18109	10429.2	987.28	10423.5	973.52	10.707	53635.5	8469.28	53628.4	8453.8	6.3437	31186	4366.22	31179.6	4351.6
0	-3.44	-2.84	24.08	34.08	0	170.4	6607.38	164.72	6593.62	0.0249817	171.82	4083.28	164.72	4067.8	0.0404936	237.14	32555.3	230.75	32540.7	0.00709112	12527.9	6135.24	12522.2	6121.48	2.04562	51754	19266.6	51746.9	19251.1	2.68799	10085.5	4612.18	10079.1	4597.56	2.19227	51510.5	9335.3	51504.8	9321.54	5.52536	108345	23012.7	108338	22997.2	4.71091	29942.8	5623.54	29936.4	5608.92
2.84	8.6	-13.49	55.04	15.62	-1.72	17.75	305.3	12.07	291.54	0.0414008	258.44	6650.38	251.34	6634.9	0.0378815	151.23	3544.06	144.84	3529.44	0.0410377	626.93	4453.94	621.25	4440.18	0.139915	11252.8	5974.42	11245.7	5958.94	1.8872	6412.01	4085.86	6405.62	4071.24	1.57338	63440.6	10773.2	63434.9	10759.4	5.89575	51330.9	8079.7	51323.8	8064.22	6.36438	15640.6	1921.24	15634.2	1906.62
-12.07	-29.24	31.95	100.62	35.5	-8.6	617.7	14562.4	612.02	14548.6	0.0420672	1087.72	34074.9	1080.62	34059.4	0.0317275	1179.31	34595.2	1172.92	34580.6	0.0339185	5502.5	3005.7	5496.82	2991.94	1.83721	31058.2	14909.8	31051.1	14894.3	2.08476	6540.52	3292.08	6534.13	3277.46	1.99366	58489.8	9629.42	58484.1	9615.66	6.08217	69893.8	13323.1	69886.7	13307.6	5.25163	25601.2	4934.68	25594.8	4920.06
7.81	-8.6	7.81	16.34	10.65	4.3	340.09	12929.2	334.41	12915.4	0.0258923	658.17	15351	651.07	15335.5	0.042455	235.72	9421.3	229.33	9406.68	0.0243795	42780.3	18156.3	42774.6	18142.5	2.3577	40283.3	18906.2	40276.2	18890.7	2.13206	11918.1	6284.88	11911.7	6270.26	1.89972	4524.12	222.74	4518.44	208.98	21.6214	75201.8	16248.8	75194.7	16233.3	4.63212	52390.9	8012.62	52384.5	7998
-6.39	-6.88	-26.98	-6.02	25.56	3.44	2203.13	80767.8	2197.45	80754	0.0272116	200.22	6917.84	193.12	6902.36	0.0279788	330.15	4343.86	323.76	4329.24	0.0747845	6666.19	4166.7	6660.51	4152.94	1.60381	17663.4	7165.52	17656.3	7150.04	2.4694	496.29	445.48	489.9	430.86	1.13703	66089.6	9527.08	66083.9	9513.32	6.94646	35003.7	5037.02	34996.6	5021.54	6.9693	22808	3026.34	22801.6	3011.72
-19.88	-10.32	-12.07	15.48	18.46	17.2	164.72	4459.1	159.04	4445.34	0.0357768	88.04	2232.56	80.94	2217.08	0.0365075	628.35	8102.92	621.96	8088.3	0.0768963	2012.14	1344.18	2006.46	1330.42	1.50814	68906.2	24298.4	68899.1	24282.9	2.83735	8341.79	4488.34	8335.4	4473.72	1.86319	46047	5730.18	46041.3	5716.42	8.05422	83647.9	14483.3	83640.8	14467.8	5.78116	37523.5	5012.08	37517.1	4997.46
-2.13	3.44	13.49	16.34	-4.26	22.36	353.58	14146.1	347.9	14132.3	0.0246173	271.93	9191.68	264.83	9176.2	0.0288605	172.53	5351.78	166.14	5337.16	0.0311289	14656.5	7541.34	14650.8	7527.58	1.94629	13147.8	7965.32	13140.7	7949.84	1.65295	17576.8	8507.12	17570.4	8492.5	2.06893	50890	9222.64	50884.3	9208.88	5.52557	54484.7	10594.3	54477.6	10578.8	5.14969	15280.6	2247.18	15274.2	2232.56
-7.81	61.92	32.66	21.5	7.81	5.16	590.01	25702.8	584.33	25689	0.0227463	83.07	2692.66	75.97	2677.18	0.0283769	741.95	25863.6	735.56	25849	0.0284561	3533.67	2055.4	3527.99	2041.64	1.72802	16250.5	10246	16243.4	10230.5	1.58774	16042.4	9353.36	16036	9338.74	1.71715	48590.3	8244.82	48584.6	8231.06	5.9026	1667.08	204.68	1659.98	189.2	8.77368	59258	10656.3	59251.6	10641.7
-10.65	33.54	-9.23	6.02	14.91	-3.44	92.3	1461.14	86.62	1447.38	0.0598461	478.54	18873.6	471.44	18858.1	0.0249993	357.13	8755.66	350.74	8741.04	0.0401257	11333	7396.86	11327.3	7383.1	1.53422	29594.2	10588.3	29587.1	10572.8	2.79841	25790.8	11384.7	25784.4	11370.1	2.26774	24991.3	3244.78	24985.6	3231.02	7.73304	4074.69	483.32	4067.59	467.84	8.6944	19537.1	1979.72	19530.7	1965.1
0.71	38.7	5.68	2.58	9.23	1.72	307.43	10676	301.75	10662.2	0.0283008	141.29	5777.48	134.19	5762	0.0232888	356.42	18293.9	350.03	18279.3	0.019149	5847.56	3010	5841.88	2996.24	1.94974	3078.56	1207.44	3071.46	1191.96	2.57681	3672.83	2223.1	3666.44	2208.48	1.66016	33392.7	4472.86	33387	4459.1	7.48739	64465.2	10912.5	64458.1	10897	5.9152	103943	18345.5	103937	18330.9
-9.94	36.98	-19.17	13.76	2.13	0	861.94	29894.5	856.26	29880.7	0.0286559	389.08	16845.7	381.98	16830.2	0.0226961	554.51	24829.1	548.12	24814.5	0.0220887	57851.5	25599.6	57845.8	25585.8	2.26085	7675.81	4061.78	7668.71	4046.3	1.89524	8017.32	5502.28	8010.93	5487.66	1.45981	15453.1	2504.32	15447.4	2490.56	6.20239	1657.14	246.82	1650.04	231.34	7.13253	3498.17	544.38	3491.78	529.76
-4.97	28.38	-4.26	23.22	15.62	-4.3	197.38	5633	191.7	5619.24	0.0341149	715.68	19203.8	708.58	19188.3	0.0369277	533.21	16364.1	526.82	16349.5	0.0322224	22673.1	9428.18	22667.4	9414.42	2.40773	15287.7	11231.6	15280.6	11216.1	1.36238	867.62	876.34	861.23	861.72	0.999431	40604.9	5356.08	40599.2	5342.32	7.59955	67184.5	9353.36	67177.4	9337.88	7.19407	25929.9	3723.8	25923.5	3709.18
-6.39	11.18	-5.68	20.64	11.36	-13.76	195.25	6896.34	189.57	6882.58	0.0275435	147.68	6593.62	140.58	6578.14	0.0213708	498.42	22502.8	492.03	22488.2	0.0218795	24120.8	14373.2	24115.1	14359.4	1.67939	8202.63	5560.76	8195.53	5545.28	1.47793	19094	8817.58	19087.6	8802.96	2.16832	11012.1	1044.9	11006.4	1031.14	10.674	60332.2	12402.9	60325.1	12387.4	4.86987	82556	14058.4	82549.6	14043.8
-7.1	24.08	8.52	10.32	-0.71	3.44	200.93	12842.4	195.25	12828.6	0.0152199	483.51	14282	476.41	14266.5	0.0333936	126.38	5878.1	119.99	5863.48	0.020464	2268.45	1993.48	2262.77	1979.72	1.14297	1645.78	948.58	1638.68	933.1	1.75617	11887.5	5658.8	11881.1	5644.18	2.10502	59791.9	13397.9	59786.2	13384.1	4.46695	70903.4	12771	70896.3	12755.5	5.55809	3568.46	588.24	3562.07	573.62
-4.97	7.74	7.1	13.76	-16.33	30.1	189.57	8468.42	183.89	8454.66	0.0217501	248.5	12845.8	241.4	12830.3	0.0188148	50.41	3204.36	44.02	3189.74	0.0138005	7000.6	3918.16	6994.92	3904.4	1.79155	3464.8	1179.92	3457.7	1164.44	2.96941	52351.8	22890.6	52345.4	22876	2.28823	13406.2	1935	13400.5	1921.24	6.97493	3305.05	234.78	3297.95	219.3	15.0385	70933.3	11186.9	70926.9	11172.3
2.13	30.96	6.39	59.34	-4.26	24.94	38.34	571.04	32.66	557.28	0.0586061	213.71	6159.32	206.61	6143.84	0.0336288	63.9	5190.1	57.51	5175.48	0.011112	1481.06	398.18	1475.38	384.42	3.83794	21630.1	9675.86	21623	9660.38	2.23832	1012.46	1053.5	1006.07	1038.88	0.968418	9139.83	1082.74	9134.15	1068.98	8.54473	74791.4	11749.3	74784.3	11733.8	6.3734	75829.4	9522.78	75823	9508.16
19.17	55.04	2.84	63.64	9.23	42.14	721.36	16272.9	715.68	16259.1	0.0440171	35.5	890.1	28.4	874.62	0.0324712	570.84	18704.1	564.45	18689.5	0.0302015	-100.11	210.7	-105.79	196.94	-0.537169	30506.6	13492.5	30499.5	13477	2.26307	11146.3	6429.36	11139.9	6414.74	1.73661	55680.3	7072.64	55674.6	7058.88	7.88717	89494.1	17111.4	89487	17095.9	5.23441	47696.4	7321.18	47690	7306.56
-3.55	42.14	22.72	14.62	3.55	48.16	105.08	4709.36	99.4	4695.6	0.0211688	446.59	13950.1	439.49	13934.6	0.0315394	171.11	5738.78	164.72	5724.16	0.0287763	5591.25	3130.4	5585.57	3116.64	1.79218	2645.46	2164.62	2638.36	2149.14	1.22764	10841.7	4897.7	10835.3	4883.08	2.21895	49307.4	7208.52	49301.7	7194.76	6.85245	67965.5	13889.9	67958.4	13874.4	4.89811	69629.7	10221.1	69623.3	10206.5
-13.49	7.74	21.3	-5.16	4.26	18.06	1365.33	32207.9	1359.65	32194.1	0.0422328	62.48	1234.1	55.38	1218.62	0.0454448	74.55	1330.42	68.16	1315.8	0.0518012	45488.3	20203.1	45482.6	20189.3	2.2528	12786.4	6182.54	12779.3	6167.06	2.07219	9075.93	4465.12	9069.54	4450.5	2.03787	40318.1	6940.2	40312.4	6926.44	5.82008	97798.9	19190	97791.8	19174.5	5.10009	30843.1	5427.46	30836.7	5412.84
3.55	18.06	22.01	61.06	22.01	29.24	221.52	5137.64	215.84	5123.88	0.0421243	1705.42	49107.7	1698.32	49092.2	0.0345945	624.8	11760.5	618.41	11745.9	0.0526491	8066.31	4760.96	8060.63	4747.2	1.69798	4450.99	2065.72	4443.89	2050.24	2.1675	72533.6	28753.2	72527.2	28738.6	2.52369	61133.8	9051.5	61128.1	9037.74	6.76365	54161.6	9706.82	54154.5	9691.34	5.58793	60615.5	12070.1	60609.1	12055.5
18.46	13.76	6.39	8.6	26.98	10.32	134.9	5710.4	129.22	5696.64	0.0226835	1094.82	37027.3	1087.72	37011.8	0.0293884	32.66	600.28	26.27	585.66	0.0448554	24617.8	12263.6	24612.1	12249.8	2.00918	31383.4	12397.8	31376.3	12382.3	2.53396	11377	6859.36	11370.6	6844.74	1.66122	82163.3	13391.9	82157.6	13378.1	6.14118	39744.4	7273.02	39737.3	7257.54	5.47531	17892.7	2978.18	17886.3	2963.56
2.84	19.78	-3.55	36.12	25.56	32.68	159.75	3696.28	154.07	3682.52	0.0418382	238.56	7875.02	231.46	7859.54	0.0294496	77.39	3113.2	71	3098.58	0.0229137	789.52	690.58	783.84	676.82	1.15812	15768.4	7208.52	15761.3	7193.04	2.19119	6011.57	4203.68	6005.18	4189.06	1.43354	81766.4	18227.7	81760.7	18213.9	4.48891	14697	1965.1	14689.9	1949.62	7.53475	44093.1	7784.72	44086.7	7770.1
5.68	32.68	-12.78	68.8	2.13	12.9	139.87	4489.2	134.19	4475.44	0.0299836	85.91	5307.06	78.81	5291.58	0.0148935	1005.36	16203.3	998.97	16188.7	0.0617079	20763.2	10094.7	20757.5	10080.9	2.05909	25325	11380.4	25317.9	11364.9	2.22772	789.52	509.12	783.13	494.5	1.58368	53319.6	6951.38	53313.9	6937.62	7.68476	42989.8	5596.02	42982.7	5580.54	7.70225	4598.67	377.54	4592.28	362.92
30.53	16.34	-34.08	54.18	18.46	22.36	432.39	20109.4	426.71	20095.6	0.021234	83.07	3175.98	75.97	3160.5	0.0240373	2121.48	31101	2115.09	31086.4	0.0680391	1911.32	1437.06	1905.64	1423.3	1.33889	8993.57	4386.86	8986.47	4371.38	2.05575	19778.5	9435.92	19772.1	9421.3	2.09866	40810.8	5731.04	40805.1	5717.28	7.13716	50525.7	8024.66	50518.6	8009.18	6.30759	69583.5	9456.56	69577.1	9441.94
5.68	27.52	-13.49	48.16	10.65	10.32	924.42	20785.3	918.74	20771.5	0.0442307	34.08	1907.48	26.98	1892	0.01426	450.14	27133.9	443.75	27119.3	0.0163629	-48.99	149.64	-54.67	135.88	-0.40234	13754.8	7205.08	13747.7	7189.6	1.91216	12485.3	5319.96	12478.9	5305.34	2.35214	48578.9	7354.72	48573.2	7340.96	6.61674	39928.3	6738.1	39921.2	6722.62	5.93834	66086.8	11782	66080.4	11767.4
-9.94	7.74	2.84	18.06	10.65	29.24	800.17	25515.3	794.49	25501.5	0.0311546	120.7	6450.86	113.6	6435.38	0.0176524	178.21	13583.7	171.82	13569.1	0.0126626	6431.18	5285.56	6425.5	5271.8	1.21884	3334.16	1375.14	3327.06	1359.66	2.44698	18043.9	8027.24	18037.5	8012.62	2.25114	30679.8	3537.18	30674.1	3523.42	8.70578	9119.95	1007.92	9112.85	992.44	9.18227	1302.85	154.8	1296.46	140.18
-7.1	14.62	-13.49	30.96	1.42	20.64	344.35	14094.5	338.67	14080.7	0.024052	207.32	11586.8	200.22	11571.3	0.0173031	85.91	5862.62	79.52	5848	0.0135978	320.21	343.14	314.53	329.38	0.954915	30172.9	11230.7	30165.8	11215.2	2.68972	5631.72	2755.44	5625.33	2740.82	2.05243	35108.8	3575.88	35103.1	3562.12	9.85456	12035.2	2299.64	12028.1	2284.16	5.26587	76745.3	16280.7	76738.9	16266.1
19.88	31.82	22.01	1.72	-15.62	-6.02	17.75	223.6	12.07	209.84	0.05752	181.05	5914.22	173.95	5898.74	0.0294893	119.99	2553.34	113.6	2538.72	0.044747	-7.1	215.86	-12.78	202.1	-0.063236	14334.9	8391.88	14327.8	8376.4	1.7105	7573.57	4881.36	7567.18	4866.74	1.55488	92564.8	16966.9	92559.1	16953.1	5.4597	61576.2	8721.26	61569.1	8705.78	7.07221	8436.22	903	8429.83	888.38
-17.04	16.34	5.68	30.96	-0.71	2.58	256.31	6362.28	250.63	6348.52	0.0394785	42.6	1617.66	35.5	1602.18	0.0221573	171.82	6672.74	165.43	6658.12	0.0248464	15984.9	7052	15979.2	7038.24	2.27034	15605.8	5880.68	15598.7	5865.2	2.65953	19449.7	7873.3	19443.3	7858.68	2.47412	46789.7	6349.38	46784	6335.62	7.38428	7729.77	1057.8	7722.67	1042.32	7.40912	140244	29215.9	140238	29201.3
-17.75	21.5	-7.81	1.72	18.46	1.72	430.26	10756	424.58	10742.2	0.0395243	408.25	15283.1	401.15	15267.6	0.0262746	336.54	13621.5	330.15	13606.9	0.0242635	17941.7	10548.8	17936	10535	1.70251	46134.4	18829.7	46127.3	18814.2	2.45173	81466.8	41664.4	81460.4	41649.8	1.95584	64972.8	12586.1	64967.1	12572.3	5.16746	43687.7	6759.6	43680.6	6744.12	6.47684	17341	1959.08	17334.6	1944.46
-13.49	21.5	-2.13	11.18	1.42	12.9	1890.02	34030.2	1884.34	34016.4	0.055395	163.3	7045.12	156.2	7029.64	0.0222202	208.74	5526.36	202.35	5511.74	0.0367125	47257.6	21907.6	47251.9	21893.8	2.15823	16746.1	6767.34	16739	6751.86	2.47917	19774.2	10320	19767.8	10305.4	1.9182	82733.5	17186.2	82727.8	17172.4	4.81748	12246.1	1726.02	12239	1710.54	7.15505	59756.4	8769.42	59750	8754.8
-1.42	17.2	-4.97	-6.88	-7.81	0	86.62	5049.06	80.94	5035.3	0.0160745	613.44	23607	606.34	23591.5	0.0257016	247.79	10498	241.4	10483.4	0.0230269	36427.3	17810.6	36421.6	17796.8	2.04652	23239	11210.1	23231.9	11194.6	2.07527	2559.55	2182.68	2553.16	2168.06	1.17762	66547.6	10627	66541.9	10613.2	6.26971	68257.3	11087.1	68250.2	11071.6	6.16443	97478.7	15506.7	97472.3	15492.1
12.07	47.3	-5.68	-9.46	-9.94	30.1	103.66	9423.88	97.98	9410.12	0.0104122	2554.58	25861.1	2547.48	25845.6	0.0985653	449.43	20558.3	443.04	20543.7	0.0215658	14898.6	9812.6	14892.9	9798.84	1.51987	25213.5	11952.3	25206.4	11936.8	2.11165	15571	7795.04	15564.6	7780.42	2.00048	76513.1	14995	76507.4	14981.2	5.10688	54684.9	8505.4	54677.8	8489.92	6.44032	17259.4	2714.16	17253	2699.54
20.59	26.66	22.01	15.48	12.07	7.74	51.83	1023.4	46.15	1009.64	0.0457094	21.3	909.88	14.2	894.4	0.0158766	103.66	4824.6	97.27	4809.98	0.0202225	5948.38	4597.56	5942.7	4583.8	1.29646	2697.29	1251.3	2690.19	1235.82	2.17685	6749.97	4553.7	6743.58	4539.08	1.48567	36726.9	5289	36721.2	5275.24	6.96105	97612.9	18921.7	97605.8	18906.2	5.16263	62042.6	9003.34	62036.2	8988.72
-4.97	20.64	0	30.1	2.13	11.18	168.27	5156.56	162.59	5142.8	0.0316151	735.56	18336.1	728.46	18320.6	0.0397618	178.21	7290.22	171.82	7275.6	0.0236159	15663.3	11744.2	15657.6	11730.4	1.33479	10911.3	5315.66	10904.2	5300.18	2.05733	6966.52	4829.76	6960.13	4815.14	1.44547	45885.2	5793.82	45879.5	5780.06	7.93755	37836.6	5981.3	37829.5	5965.82	6.34104	48784.8	6751	48778.4	6736.38
0	2.58	-0.71	11.18	5.68	-2.58	279.74	10262.4	274.06	10248.6	0.0267411	44.73	356.04	37.63	340.56	0.110494	479.96	9224.36	473.57	9209.74	0.0514206	3897.19	2911.96	3891.51	2898.2	1.34273	6361.6	2422.62	6354.5	2407.14	2.63985	11671.7	8519.16	11665.3	8504.54	1.37166	48420.6	7081.24	48414.9	7067.48	6.85038	59618	9728.32	59610.9	9712.84	6.13733	31046.2	2740.82	31039.8	2726.2
-19.17	-22.36	-8.52	16.34	2.13	26.66	528.24	13328.3	522.56	13314.5	0.0392473	579.36	12002.2	572.26	11986.7	0.0477412	458.66	21904.2	452.27	21889.6	0.0206614	24573.8	10684.6	24568.1	10670.8	2.30236	25633.8	10716.5	25626.7	10701	2.39479	19568.3	10524.7	19561.9	10510.1	1.86125	9167.52	1478.34	9161.84	1464.58	6.25561	97305.5	17237	97298.4	17221.5	5.64981	29761.1	4153.8	29754.7	4139.18
9.23	-14.62	-25.56	1.72	24.85	11.18	163.3	8597.42	157.62	8583.66	0.0183628	129.93	4134.02	122.83	4118.54	0.0298237	457.24	5498.84	450.85	5484.22	0.0822086	13159.8	5706.96	13154.1	5693.2	2.3105	24324.6	11634.9	24317.5	11619.4	2.09283	4964.32	2431.22	4957.93	2416.6	2.05161	15847.9	1490.38	15842.2	1476.62	10.7287	16077.2	2272.12	16070.1	2256.64	7.12125	7197.27	760.24	7190.88	745.62
-7.1	-11.18	-13.49	-3.44	19.88	7.74	233.59	7015.88	227.91	7002.12	0.0325487	526.82	11653	519.72	11637.5	0.044659	215.13	13381.6	208.74	13367	0.0156161	11850.6	5223.64	11844.9	5209.88	2.27355	-66.03	349.16	-73.13	333.68	-0.219162	12599.7	6080.2	12593.3	6065.58	2.07619	59827.4	9146.1	59821.7	9132.34	6.55054	57032.2	10739.7	57025.1	10724.2	5.31741	9223.61	1270.22	9217.22	1255.6
-2.13	64.5	9.94	24.08	18.46	7.74	64.61	442.9	58.93	429.14	0.137321	621.25	12355.6	614.15	12340.1	0.0497686	594.98	20466.3	588.59	20451.7	0.0287795	56547.2	26177.5	56541.5	26163.7	2.16106	20264.1	7365.04	20257	7349.56	2.75622	3366.11	2675.46	3359.72	2660.84	1.26265	31444.5	3666.18	31438.8	3652.42	8.60767	67382.5	15802.5	67375.4	15787	4.26777	8633.6	1599.6	8627.21	1584.98
10.65	5.16	12.78	43	-6.39	13.76	1160.14	27729.8	1154.46	27716	0.0416531	51.12	3237.9	44.02	3222.42	0.0136605	489.19	11775.1	482.8	11760.5	0.0410527	12444.2	6865.38	12438.5	6851.62	1.81541	20017	7586.92	20009.9	7571.44	2.64281	49784.5	19844.5	49778.1	19829.9	2.51026	37005.9	3987.82	37000.2	3974.06	9.31043	68103.2	11646.1	68096.1	11630.6	5.8549	49197.3	6849.9	49190.9	6835.28
2.13	18.92	16.33	38.7	-2.13	10.32	342.93	12499.2	337.25	12485.4	0.0270115	295.36	10208.2	288.26	10192.7	0.028281	405.41	10679.5	399.02	10664.9	0.0374144	-84.49	155.66	-90.17	141.9	-0.635447	14572.8	8874.34	14565.7	8858.86	1.6442	55999.1	19960.6	55992.7	19946	2.80722	75380.7	14701.7	75375	14687.9	5.13176	4572.4	503.96	4565.3	488.48	9.34593	26799.7	3960.3	26793.3	3945.68
-7.81	7.74	6.39	-10.32	-14.91	15.48	292.52	10513.5	286.84	10499.7	0.0273188	462.92	19095.4	455.82	19079.9	0.02389	380.56	9853.02	374.17	9838.4	0.0380316	10862.3	5353.5	10856.6	5339.74	2.03317	12300	7834.6	12292.9	7819.12	1.57216	9139.83	4846.96	9133.44	4832.34	1.89007	14208.5	1941.88	14202.8	1928.12	7.36615	78731.9	10799	78724.8	10783.5	7.30047	105786	20250.4	105780	20235.8
-9.23	18.06	-9.94	23.22	14.2	-0.86	447.3	17181.9	441.62	17168.1	0.0257232	736.27	31081.3	729.17	31065.8	0.0234718	1067.13	37680	1060.74	37665.4	0.0281622	8674.07	5412.84	8668.39	5399.08	1.60553	8319.78	4830.62	8312.68	4815.14	1.72636	1927.65	1353.64	1921.26	1339.02	1.43483	22986.2	2154.3	22980.5	2140.54	10.7359	57002.3	10865.2	56995.2	10849.7	5.25315	12928.4	3422.8	12922	3408.18
-3.55	-8.6	35.5	21.5	22.01	15.48	1522.24	32073.7	1516.56	32059.9	0.0473039	-4.26	878.92	-11.36	863.44	-0.0131567	285.42	18398.8	279.03	18384.2	0.0151777	17934.6	8842.52	17928.9	8828.76	2.03074	17258.7	11271.2	17251.6	11255.7	1.5327	37855.1	16798.4	37848.7	16783.8	2.25508	43772.2	7856.96	43766.5	7843.2	5.58019	36036.8	4918.34	36029.7	4902.86	7.34871	40967.7	8540.66	40961.3	8526.04
5.68	-1.72	24.85	18.92	12.78	41.28	267.67	20585	261.99	20571.2	0.0127357	793.78	35499.1	786.68	35483.6	0.0221702	182.47	8157.96	176.08	8143.34	0.0216226	4730.73	3463.22	4725.05	3449.46	1.36979	17020.8	11905.8	17013.7	11890.3	1.43089	5521.67	2789.84	5515.28	2775.22	1.98733	17770.6	1500.7	17764.9	1486.94	11.9473	80488.4	14599.4	80481.3	14583.9	5.5185	57756.4	10166.9	57750	10152.3
-8.52	12.9	11.36	8.6	15.62	45.58	1223.33	38257.1	1217.65	38243.3	0.0318395	50.41	2589.46	43.31	2573.98	0.0168261	307.43	11417.4	301.04	11402.8	0.0264006	41592.5	18340.4	41586.8	18326.6	2.2692	15451.7	5688.9	15444.6	5673.42	2.72227	18305.2	10643.4	18298.8	10628.8	1.72163	51445.2	8660.2	51439.5	8646.44	5.94921	50484.5	7452.76	50477.4	7437.28	6.78708	822.89	128.14	816.5	113.52
4.97	14.62	14.91	18.06	-7.81	9.46	926.55	37461.6	920.87	37447.8	0.0245907	38.34	1414.7	31.24	1399.22	0.0223267	61.77	1647.76	55.38	1633.14	0.0339101	24167.7	7335.8	24162	7322.04	3.2999	54048.8	25747.5	54041.7	25732	2.10017	4879.83	3464.08	4873.44	3449.46	1.41281	2400.51	587.38	2394.83	573.62	4.17494	39261.6	6132.66	39254.5	6117.18	6.41709	148062	28368	148056	28353.4
16.33	2.58	13.49	16.34	-9.23	-7.74	438.07	17075.3	432.39	17061.5	0.025343	751.89	30558.4	744.79	30542.9	0.024385	17.75	1799.98	11.36	1785.36	0.00636286	7114.2	4023.08	7108.52	4009.32	1.773	21040.8	10768.9	21033.7	10753.4	1.956	3895.77	2312.54	3889.38	2297.92	1.69257	75172.7	15197.1	75167	15183.3	4.95062	7455	691.44	7447.9	675.96	11.0183	45224.2	6564.38	45217.8	6549.76
11.36	3.44	19.88	-0.86	-12.07	8.6	259.86	18547.6	254.18	18533.8	0.0137144	56.8	3003.12	49.7	2987.64	0.0166352	440.91	10238.3	434.52	10223.7	0.0425013	1684.12	1114.56	1678.44	1100.8	1.52475	41523.6	16055.3	41516.5	16039.8	2.58834	19362.4	9257.9	19356	9243.28	2.09406	37566.8	6577.28	37561.1	6563.52	5.72271	12898.6	1244.42	12891.5	1228.94	10.4899	2309.63	239.08	2303.24	224.46
16.33	14.62	-0.71	1.72	-2.13	4.3	621.96	19873.7	616.28	19859.9	0.0310313	1033.76	43693.2	1026.66	43677.7	0.0235053	302.46	12281.7	296.07	12267.1	0.0241353	3362.56	1917.8	3356.88	1904.04	1.76303	55964.3	28553.7	55957.2	28538.2	1.96078	14005.5	10051.7	13999.1	10037.1	1.39474	65385.3	12293.7	65379.6	12279.9	5.3241	40805.8	6937.62	40798.7	6922.14	5.89394	47766	6269.4	47759.6	6254.78
6.39	15.48	0	42.14	-22.01	0	381.27	5414.56	375.59	5400.8	0.0695434	602.79	20138.6	595.69	20123.1	0.0296023	975.54	32199.3	969.15	32184.7	0.0301122	30035.1	15941.8	30029.4	15928	1.88532	7970.46	2924.86	7963.36	2909.38	2.73713	65752.4	35426	65746	35411.4	1.85664	12576.2	1687.32	12570.5	1673.56	7.51125	17242.3	2757.16	17235.2	2741.68	6.28636	45965.4	5510.88	45959	5496.26
34.08	14.62	-8.52	22.36	-8.52	2.58	70.29	2464.76	64.61	2451	0.0263607	229.33	18091	222.23	18075.5	0.0122945	599.24	14084.2	592.85	14069.6	0.042137	14134.7	8526.9	14129	8513.14	1.65967	4091.73	1866.2	4084.63	1850.72	2.20705	32116.8	16232.5	32110.4	16217.9	1.97994	30442.7	3730.68	30437	3716.92	8.18877	35693.1	5459.28	35686	5443.8	6.55535	51171.8	8511.42	51165.4	8496.8
-0.71	18.06	-12.07	21.5	2.84	7.74	400.44	14055.8	394.76	14042	0.0281127	499.13	17463.2	492.03	17447.7	0.0282002	19.17	1912.64	12.78	1898.02	0.00673333	14746.7	7259.26	14741	7245.5	2.03451	30645.7	16226.5	30638.6	16211	1.88999	10454	6259.08	10447.6	6244.46	1.6731	11166.9	1253.88	11161.2	1240.12	9.00011	99162.9	16336.6	99155.8	16321.1	6.07531	60738.4	10340.6	60732	10326
22.01	-1.72	4.26	14.62	7.81	2.58	55.38	1161.86	49.7	1148.1	0.0432889	46.15	2150	39.05	2134.52	0.0182945	1315.63	27149.3	1309.24	27134.7	0.0482497	155.49	245.1	149.81	231.34	0.647575	4751.32	1965.96	4744.22	1950.48	2.43233	36738.2	22606.8	36731.8	22592.2	1.62586	40756.1	6873.12	40750.4	6859.36	5.94085	40203.8	6572.12	40196.7	6556.64	6.13069	53262.1	10997.7	53255.7	10983.1
23.43	-6.88	0	38.7	26.98	15.48	722.78	24270.9	717.1	24257.1	0.0295624	103.66	2912.82	96.56	2897.34	0.0333271	149.81	6180.82	143.42	6166.2	0.0232591	-25.56	327.66	-31.24	313.9	-0.0995221	9804.39	1564.34	9797.29	1548.86	6.32548	889.63	656.18	883.24	641.56	1.37671	59947.4	8517.44	59941.7	8503.68	7.04892	70540.6	9782.5	70533.5	9767.02	7.2216	27425.2	4768.7	27418.8	4754.08
6.39	12.04	-4.26	24.08	2.84	6.88	24.14	2346.08	18.46	2332.32	0.00791487	357.13	17650.6	350.03	17635.1	0.0198485	9.94	726.7	3.55	712.08	0.00498539	751.18	625.22	745.5	611.46	1.21921	13893.3	7974.78	13886.2	7959.3	1.74465	112.89	144.48	106.5	129.86	0.820114	62408.3	10903.9	62402.6	10890.1	5.73019	51761.1	7444.16	51754	7428.68	6.96678	53299	7366.76	53292.6	7352.14
0	31.82	-9.23	45.58	2.13	36.12	235.01	8402.2	229.33	8388.44	0.0273388	646.1	18581.2	639	18565.7	0.0344183	122.12	2265.24	115.73	2250.62	0.0514214	13796.7	6497.3	13791	6483.54	2.12708	46484.4	22828.7	46477.3	22813.2	2.0373	4237.28	2367.58	4230.89	2352.96	1.79811	55040.6	9901.18	55034.9	9887.42	5.56616	39331.9	6153.3	39324.8	6137.82	6.40697	10375.9	1762.14	10369.5	1747.52
22.01	-10.32	-17.04	61.06	-7.81	59.34	110.05	4550.26	104.37	4536.5	0.0230067	829.28	17791.7	822.18	17776.2	0.0462517	550.25	17606.8	543.86	17592.2	0.0309149	6527.74	2973.88	6522.06	2960.12	2.20331	51341.5	16123.3	51334.4	16107.8	3.18692	25348.4	10613.3	25342	10598.7	2.39105	135885	21888.7	135879	21874.9	6.21164	79363.1	14515.9	79356	14500.4	5.47267	2616.35	233.92	2609.96	219.3
12.07	0.86	0.71	12.9	-9.23	31.82	487.77	16524	482.09	16510.2	0.0291995	473.57	19084.3	466.47	19068.8	0.0244624	216.55	3618.88	210.16	3604.26	0.0583088	3291.56	2004.66	3285.88	1990.9	1.65045	60429.5	21806.2	60422.4	21790.7	2.77285	2041.25	1529.08	2034.86	1514.46	1.34362	48206.2	7805.36	48200.5	7791.6	6.18622	28540.6	4336.12	28533.5	4320.64	6.604	36705.6	7456.2	36699.2	7441.58
28.4	1.72	-22.72	23.22	7.81	19.78	1060.03	25075	1054.35	25061.2	0.0420709	468.6	17864.8	461.5	17849.3	0.0258553	117.15	4996.6	110.76	4981.98	0.0222321	5031.77	2082.06	5026.09	2068.3	2.43006	17798.3	6634.04	17791.2	6618.56	2.68808	41515.8	28818.6	41509.4	28804	1.4411	62815.1	10770.6	62809.4	10756.8	5.83902	39391.5	5760.28	39384.4	5744.8	6.85566	5151.05	509.98	5144.66	495.36
3.55	4.3	5.68	15.48	-14.91	18.92	362.81	13527.8	357.13	13514	0.0264266	59.64	2174.08	52.54	2158.6	0.0243398	78.1	2438.1	71.71	2423.48	0.0295897	15965.8	8742.76	15960.1	8729	1.8284	35857.8	18908	35850.7	18892.5	1.89761	11994	5257.18	11987.6	5242.56	2.28659	83857.4	15168.7	83851.7	15154.9	5.53296	95289.8	17906.1	95282.7	17890.6	5.32585	20421.7	2494.86	20415.3	2480.24
3.55	-30.96	19.88	15.48	-18.46	5.16	177.5	3950.84	171.82	3937.08	0.0436415	29.11	1013.08	22.01	997.6	0.022063	751.89	17950.8	745.5	17936.2	0.041564	49001.4	18444.4	48995.7	18430.6	2.65838	4556.78	1335.58	4549.68	1320.1	3.44647	9134.15	4755.8	9127.76	4741.18	1.92521	42687.3	6693.38	42681.6	6679.62	6.38983	17692.5	3373.78	17685.4	3358.3	5.26618	36650.2	7690.98	36643.8	7676.36
-3.55	17.2	15.62	0	-8.52	21.5	873.3	15592.7	867.62	15578.9	0.0556919	142	6259.94	134.9	6244.46	0.0216031	110.76	3829.58	104.37	3814.96	0.0273581	31249.9	12868.2	31244.2	12854.4	2.43062	18095.1	10985.6	18088	10970.1	1.64884	11910.2	5139.36	11903.8	5124.74	2.32281	40879	7978.22	40873.3	7964.46	5.13196	40731.3	6745.84	40724.2	6730.36	6.05082	60710.7	9569.22	60704.3	9554.6
-33.37	9.46	11.36	17.2	-0.71	8.6	279.74	8962.06	274.06	8948.3	0.030627	573.68	23079	566.58	23063.5	0.0245661	216.55	10625.3	210.16	10610.7	0.0198065	11991.2	5866.06	11985.5	5852.3	2.048	958.5	245.1	951.4	229.62	4.14337	318.79	190.92	312.4	176.3	1.77198	135737	28723.1	135731	28709.3	4.72778	56451.4	8098.62	56444.3	8083.14	6.98297	66320.4	9412.7	66314	9398.08
-13.49	1.72	-3.55	44.72	-8.52	-8.6	60.35	2191.28	54.67	2177.52	0.0251065	24.85	1164.44	17.75	1148.96	0.0154488	165.43	2650.52	159.04	2635.9	0.0603361	1067.13	872.04	1061.45	858.28	1.23672	34152.4	12314.3	34145.3	12298.8	2.77631	12520.1	5654.5	12513.7	5639.88	2.21879	43486.1	4678.4	43480.4	4664.64	9.32128	3393.09	323.36	3385.99	307.88	10.9978	81464	14099.7	81457.6	14085.1
-6.39	6.02	2.84	36.98	3.55	32.68	156.2	3815.82	150.52	3802.06	0.0395891	213.71	15729.4	206.61	15713.9	0.0131482	587.17	16255.7	580.78	16241.1	0.0357599	41246.7	16160.3	41241	16146.5	2.55417	28769.9	15012.2	28762.8	14996.7	1.91794	34679.2	16287.5	34672.8	16272.9	2.13071	41868	6051.82	41862.3	6038.06	6.93307	29439.4	4145.2	29432.3	4129.72	7.12695	45896.5	7714.2	45890.1	7699.58
-0.71	26.66	8.52	30.96	19.17	53.32	46.15	909.02	40.47	895.26	0.0452047	581.49	29186.7	574.39	29171.2	0.0196903	532.5	20400.1	526.11	20385.5	0.0258081	22010	8980.98	22004.3	8967.22	2.45386	42201.7	15846.4	42194.6	15830.9	2.66533	20460.1	11815.5	20453.7	11800.9	1.73324	122028	20629.7	122022	20615.9	5.91883	42324.5	7137.14	42317.4	7121.66	5.94207	61483.2	11161.9	61476.8	11147.3
-0.71	22.36	23.43	9.46	11.36	20.64	309.56	11259.1	303.88	11245.3	0.0270227	247.79	10407.7	240.69	10392.2	0.0231606	405.41	10911.7	399.02	10897.1	0.0366171	9246.33	5424.88	9240.65	5411.12	1.70771	2434.59	1641.74	2427.49	1626.26	1.49268	13825.8	7981.66	13819.4	7967.04	1.73457	4703.04	755.08	4697.36	741.32	6.33648	4044.87	437.74	4037.77	422.26	9.56228	16916.5	2144.84	16910.1	2130.22
4.97	-4.3	19.17	12.04	4.97	44.72	93.72	5252.02	88.04	5238.26	0.0168071	342.22	16630.7	335.12	16615.2	0.0201695	62.48	4420.4	56.09	4405.78	0.012731	137.74	206.4	132.06	192.64	0.685527	12848.9	10285.6	12841.8	10270.1	1.2504	12215.5	9414.42	12209.1	9399.8	1.29887	25611.8	3480.42	25606.1	3466.66	7.38639	38363.4	6975.46	38356.3	6959.98	5.51098	46610.8	7088.12	46604.4	7073.5
-2.84	43	12.07	-21.5	6.39	50.74	88.75	2473.36	83.07	2459.6	0.0337738	837.09	15738	829.99	15722.5	0.0527899	315.24	8114.96	308.85	8100.34	0.038128	394.76	333.68	389.08	319.92	1.21618	10645.7	4435.88	10638.6	4420.4	2.40671	11845.6	8248.26	11839.2	8233.64	1.43791	50106.1	7090.7	50100.4	7076.94	7.07939	76587.7	14532.3	76580.6	14516.8	5.2753	947.14	153.08	940.75	138.46
-11.36	14.62	29.82	0.86	14.2	33.54	949.27	19062.8	943.59	19049	0.0495348	190.99	8570.76	183.89	8555.28	0.0214943	774.61	19681.1	768.22	19666.5	0.0390624	25837.6	11892.1	25831.9	11878.3	2.17471	10741.6	5160.86	10734.5	5145.38	2.08624	7051.01	4214.86	7044.62	4200.24	1.67719	134395	23988	134389	23974.2	5.60557	3171.57	353.46	3164.47	337.98	9.36289	67482.7	12286	67476.3	12271.4
-15.62	8.6	-4.26	30.1	2.84	37.84	866.2	20159.3	860.52	20145.5	0.0427152	820.76	42782.4	813.66	42766.9	0.0190255	53.96	4184.76	47.57	4170.14	0.0114073	1192.8	927.94	1187.12	914.18	1.29856	3397.35	3255.1	3390.25	3239.62	1.0465	417.48	258.86	411.09	244.24	1.68314	40403.3	7852.66	40397.6	7838.9	5.15348	36877.4	6692.52	36870.3	6677.04	5.52195	37571.1	5209.02	37564.7	5194.4
-4.97	-6.02	12.78	38.7	24.14	36.98	275.48	9267.36	269.8	9253.6	0.0291562	581.49	13862.3	574.39	13846.8	0.0414817	96.56	8023.8	90.17	8009.18	0.0112583	2690.9	1250.44	2685.22	1236.68	2.17131	5871.7	4041.14	5864.6	4025.66	1.4568	24374.3	10711.3	24367.9	10696.7	2.27808	15858.6	2159.46	15852.9	2145.7	7.38823	55262.1	11106	55255	11090.5	4.98218	70437.7	8090.02	70431.3	8075.4
4.26	-5.16	25.56	33.54	14.91	68.8	85.2	3249.08	79.52	3235.32	0.0245787	582.2	17143.2	575.1	17127.7	0.0335771	443.75	15348.4	437.36	15333.8	0.0285226	362.81	280.36	357.13	266.6	1.33957	5623.91	3352.28	5616.81	3336.8	1.68329	30622.3	12178.5	30615.9	12163.9	2.51695	34224.8	5894.44	34219.1	5880.68	5.81891	5096.38	564.16	5089.28	548.68	9.2755	19356	3010.86	19349.6	2996.24
2.13	12.9	11.36	20.64	42.6	18.06	835.67	23659.5	829.99	23645.7	0.035101	87.33	3851.08	80.23	3835.6	0.0209172	17.04	574.48	10.65	559.86	0.0190226	6719.44	4148.64	6713.76	4134.88	1.62369	1434.2	903	1427.1	887.52	1.60796	2095.21	1610.78	2088.82	1596.16	1.30865	123982	23398	123976	23384.2	5.3017	31987.6	4712.8	31980.5	4697.32	6.80824	35891.2	3968.04	35884.8	3953.42
19.17	24.08	7.81	-5.16	37.63	12.04	272.64	8082.28	266.96	8068.52	0.0330866	34.79	428.28	27.69	412.8	0.0670785	1691.93	24467	1685.54	24452.4	0.0689315	12623.8	6529.98	12618.1	6516.22	1.93642	29927.2	11689.1	29920.1	11673.6	2.56305	1777.13	985.56	1770.74	970.94	1.82374	31597.8	4605.3	31592.1	4591.54	6.88051	59634.3	11284.9	59627.2	11269.4	5.29106	18803.6	2217.94	18797.2	2203.32
13.49	-2.58	8.52	19.78	16.33	12.04	1173.63	31764.1	1167.95	31750.3	0.0367854	188.15	4816	181.05	4800.52	0.0377147	18.46	294.98	12.07	280.36	0.0430518	2404.77	1597.02	2399.09	1583.26	1.51528	34537.9	15819.7	34530.8	15804.2	2.18491	18177.4	8539.8	18171	8525.18	2.13145	6203.27	249.4	6197.59	235.64	26.3011	15316.1	2128.5	15309	2113.02	7.24508	47520.3	9052.36	47513.9	9037.74
4.97	3.44	-2.84	-3.44	14.91	15.48	382.69	9094.5	377.01	9080.74	0.0415175	437.36	16169.7	430.26	16154.2	0.0266345	-2.84	884.08	-9.23	869.46	-0.0106158	19253.1	11473.3	19247.4	11459.5	1.6796	21829.7	7263.56	21822.6	7248.08	3.01081	3484.68	1924.68	3478.29	1910.06	1.82104	34879.5	5919.38	34873.8	5905.62	5.90519	5610.42	633.82	5603.32	618.34	9.06188	17579.6	1696.78	17573.2	1682.16
7.81	-2.58	-14.2	-20.64	25.56	47.3	260.57	6978.9	254.89	6965.14	0.0365951	653.91	16837.1	646.81	16821.6	0.0384511	189.57	16859.4	183.18	16844.8	0.0108746	6689.62	4002.44	6683.94	3988.68	1.67573	4446.73	2290.18	4439.63	2274.7	1.95174	4323.19	2433.8	4316.8	2419.18	1.78441	49904.5	8943.14	49898.8	8929.38	5.58816	14576.3	1970.26	14569.2	1954.78	7.45311	25052.3	3549.22	25045.9	3534.6
2.84	26.66	-1.42	2.58	-8.52	-18.06	90.88	1849	85.2	1835.24	0.0464244	235.01	6766.48	227.91	6751	0.0337594	164.72	5540.98	158.33	5526.36	0.02865	10608.1	5016.38	10602.4	5002.62	2.11937	14280.2	6679.62	14273.1	6664.14	2.14178	4798.18	3890.64	4791.79	3876.02	1.23627	8100.39	464.4	8094.71	450.64	17.9627	779.58	489.34	772.48	473.86	1.63019	42236.5	6565.24	42230.1	6550.62
26.27	26.66	-27.69	20.64	-6.39	-4.3	1204.87	27154.5	1199.19	27140.7	0.0441841	955.66	29424.9	948.56	29409.4	0.0322536	544.57	22777.1	538.18	22762.5	0.0236433	40461.5	16836.2	40455.8	16822.4	2.40487	10372.4	5944.32	10365.3	5928.84	1.74828	13428.9	6386.36	13422.5	6371.74	2.10657	100160	23832.3	100154	23818.5	4.20489	53097.3	9785.08	53090.2	9769.6	5.43422	19075.6	2181.82	19069.2	2167.2
35.5	18.92	9.94	16.34	21.3	22.36	198.8	11740.7	193.12	11726.9	0.0164681	119.99	3660.16	112.89	3644.68	0.0309739	46.86	3778.84	40.47	3764.22	0.0107512	14043.1	8037.56	14037.4	8023.8	1.74947	16245.5	7690.98	16238.4	7675.5	2.11561	23791.4	10374.2	23785	10359.6	2.29594	45489.7	6990.08	45484	6976.32	6.51977	34085.7	6416.46	34078.6	6400.98	5.32397	38102.1	5553.02	38095.7	5538.4
6.39	44.72	29.11	13.76	-11.36	-1.72	566.58	15053.4	560.9	15039.6	0.0372948	58.22	1899.74	51.12	1884.26	0.02713	343.64	11445.7	337.25	11431.1	0.0295029	12288	7173.26	12282.3	7159.5	1.71553	13247.9	7273.88	13240.8	7258.4	1.8242	27320.8	9034.3	27314.4	9019.68	3.02831	57697.4	10042.2	57691.7	10028.4	5.75281	80770.3	13546.7	80763.2	13531.2	5.96866	66501.4	12111.4	66495	12096.8
-15.62	10.32	4.26	59.34	-15.62	-10.32	306.01	10806.8	300.33	10793	0.0278263	102.95	2684.92	95.85	2669.44	0.0359064	596.4	19955.4	590.01	19940.8	0.0295881	10037.3	5122.16	10031.6	5108.4	1.96375	21116.1	10418	21109	10402.5	2.02922	9603.46	5161.72	9597.07	5147.1	1.86456	23432.8	2343.5	23427.1	2329.74	10.0557	48451.8	8122.7	48444.7	8107.22	5.9755	19758.6	2784.68	19752.2	2770.06
21.3	1.72	22.01	16.34	-17.04	11.18	386.95	11313.3	381.27	11299.5	0.0337421	488.48	9088.48	481.38	9073	0.0530563	70.29	2825.1	63.9	2810.48	0.0227363	4604.35	2955.82	4598.67	2942.06	1.56308	31656.8	14807.5	31649.7	14792	2.13965	51265.5	18662.9	51259.1	18648.3	2.74873	45101.3	5615.8	45095.6	5602.04	8.04986	27320.8	4493.5	27313.7	4478.02	6.0995	41415.7	6038.92	41409.3	6024.3
-6.39	1.72	2.13	-10.32	-11.36	-33.54	483.51	13877.8	477.83	13864	0.0344654	2234.37	68576.4	2227.27	68560.9	0.032486	85.2	2806.18	78.81	2791.56	0.0282315	9678.72	4916.62	9673.04	4902.86	1.97294	8309.13	9899.46	8302.03	9883.98	0.839948	55385.7	23381.7	55379.3	23367.1	2.36997	126722	21631.6	126716	21617.8	5.86166	142128	29922	142121	29906.5	4.75217	32154.5	4165.84	32148.1	4151.22
29.11	3.44	19.88	1.72	-10.65	-22.36	41.89	2866.38	36.21	2852.62	0.0126936	171.11	6531.7	164.01	6516.22	0.0251695	91.59	2056.26	85.2	2041.64	0.0417312	6277.11	4420.4	6271.43	4406.64	1.42318	50449.8	28307.8	50442.7	28292.3	1.78291	1172.21	884.08	1165.82	869.46	1.34086	33041.3	4811.7	33035.6	4797.94	6.88538	69583.5	12028	69576.4	12012.5	5.79199	71225.1	12717.7	71218.7	12703.1
32.66	0	14.2	69.66	-5.68	6.88	98.69	2250.62	93.01	2236.86	0.0415806	107.92	4934.68	100.82	4919.2	0.0204952	132.06	8581.94	125.67	8567.32	0.0146685	25901.5	10905.7	25895.8	10891.9	2.37752	3059.39	1653.78	3052.29	1638.3	1.86308	17634.3	9019.68	17627.9	9005.06	1.95756	59130.9	8764.26	59125.2	8750.5	6.75678	33974.9	4135.74	33967.8	4120.26	8.24409	14714.8	4090.16	14708.4	4075.54
17.04	6.88	-5.68	10.32	-22.01	-4.3	74.55	3357.44	68.87	3343.68	0.0205971	1122.51	17365.1	1115.41	17349.6	0.0642902	131.35	3941.38	124.96	3926.76	0.0318227	4102.38	1685.6	4096.7	1671.84	2.45041	13974.9	5727.6	13967.8	5712.12	2.44529	11007.8	7477.7	11001.4	7463.08	1.47411	51056.1	7764.08	51050.4	7750.32	6.58688	50192	9988.9	50184.9	9973.42	5.03186	37429.1	4966.5	37422.7	4951.88
22.01	36.98	-3.55	27.52	4.97	-2.58	203.06	6744.98	197.38	6731.22	0.0293231	419.61	17223.2	412.51	17207.7	0.0239724	57.51	6035.48	51.12	6020.86	0.00849048	4980.65	3488.16	4974.97	3474.4	1.43189	5512.44	4554.56	5505.34	4539.08	1.21288	55340.2	24306.2	55333.8	24291.6	2.2779	49805.1	7850.08	49799.4	7836.32	6.35495	6637.08	1917.8	6629.98	1902.32	3.48521	66522	12541.4	66515.6	12526.8
0.71	-1.72	17.04	24.08	-3.55	-9.46	579.36	19432.6	573.68	19418.8	0.0295424	144.13	7732.26	137.03	7716.78	0.0177574	63.19	6036.34	56.8	6021.72	0.00943252	20809.4	10855.8	20803.7	10842	1.9188	6188.36	3731.54	6181.26	3716.06	1.66339	19223.2	10218.5	19216.8	10203.9	1.88328	25038.1	5264.92	25032.4	5251.16	4.76703	47144.7	7676.36	47137.6	7660.88	6.15303	15455.3	2161.18	15448.9	2146.56
2.13	12.04	9.23	0	-4.97	3.44	232.17	7801.92	226.49	7788.16	0.0290813	748.34	29057.7	741.24	29042.2	0.0255228	15.62	2852.62	9.23	2838	0.00325229	3302.92	2701.26	3297.24	2687.5	1.22688	9614.82	3701.44	9607.72	3685.96	2.60657	10419.2	8538.08	10412.8	8523.46	1.22166	60604.9	9591.58	60599.2	9577.82	6.32704	29046.8	4996.6	29039.7	4981.12	5.82995	103789	20560.9	103783	20546.3
-34.08	-0.86	14.91	8.6	0.71	-0.86	236.43	8421.98	230.75	8408.22	0.0274434	68.16	1378.58	61.06	1363.1	0.044795	703.61	27338.5	697.22	27323.9	0.0255169	71866.9	33877.1	71861.2	33863.3	2.12209	22674.6	7706.46	22667.5	7690.98	2.94728	6226.7	3946.54	6220.31	3931.92	1.582	68385.1	11555.8	68379.4	11542	5.92438	54663.6	9724.88	54656.5	9709.4	5.62924	8182.75	1082.74	8176.36	1068.12
12.78	15.48	25.56	-5.16	-5.68	-0.86	179.63	10460.2	173.95	10446.4	0.0166516	281.16	7874.16	274.06	7858.68	0.0348735	146.97	9246.72	140.58	9232.1	0.0152273	5929.92	3929.34	5924.24	3915.58	1.51299	8440.48	2724.48	8433.38	2709	3.1131	25568.5	10430.1	25562.1	10415.5	2.45424	18027.6	1483.5	18021.9	1469.74	12.262	62915.9	11432.8	62908.8	11417.3	5.50994	19381.6	2213.64	19375.2	2199.02
0	12.9	12.07	-35.26	-13.49	5.16	173.24	6183.4	167.56	6169.64	0.0271588	474.28	15452.5	467.18	15437	0.0302636	188.15	5903.04	181.76	5888.42	0.0308674	23065.1	11567.9	23059.4	11554.1	1.99577	12583.3	5114.42	12576.2	5098.94	2.46643	1473.96	874.62	1467.57	860	1.70648	42713.6	7257.54	42707.9	7243.78	5.89581	94441.4	17980	94434.3	17964.5	5.25671	34228.4	4220.88	34222	4206.26
-6.39	11.18	4.97	-4.3	-9.23	14.62	276.19	15725.1	270.51	15711.3	0.0172175	156.91	4506.4	149.81	4490.92	0.0333584	116.44	2985.92	110.05	2971.3	0.0370377	36558.6	21538.7	36552.9	21524.9	1.69817	9047.53	7085.54	9040.43	7070.06	1.27869	28837.4	11813	28831	11798.4	2.44364	89033.3	17007.4	89027.6	16993.6	5.23888	68602.3	11716.6	68595.2	11701.1	5.86228	32398.7	4256.14	32392.3	4241.52
-11.36	-10.32	22.72	75.68	14.91	10.32	1109.02	32213	1103.34	32199.2	0.034266	563.03	16442.3	555.93	16426.8	0.0338428	173.95	4857.28	167.56	4842.66	0.0346008	16215.7	9129.76	16210	9116	1.77819	63392.3	31183.6	63385.2	31168.1	2.03365	56621.8	23140.9	56615.4	23126.3	2.4481	13933	1217.76	13927.3	1204	11.5675	41447	8023.8	41439.9	8008.32	5.17461	2442.4	438.6	2436.01	423.98
9.23	19.78	43.31	31.82	9.23	14.62	205.19	8654.18	199.51	8640.42	0.0230903	1032.34	32078	1025.24	32062.5	0.0319763	14.2	2056.26	7.81	2041.64	0.00382536	20403.3	10911.7	20397.6	10897.9	1.8717	24036.3	7933.5	24029.2	7918.02	3.03475	8894.88	5648.48	8888.49	5633.86	1.57769	35123.7	3586.2	35118	3572.44	9.83026	9842.02	1048.34	9834.92	1032.86	9.52203	41745.2	7029.64	41738.8	7015.02
-12.78	12.04	-7.81	45.58	2.84	30.1	123.54	3503.64	117.86	3489.88	0.0337719	118.57	1401.8	111.47	1386.32	0.0804071	36.92	1013.08	30.53	998.46	0.0305771	29954.9	13328.3	29949.2	13314.5	2.24936	53759.1	21107.8	53752	21092.3	2.54842	9362.06	4585.52	9355.67	4570.9	2.04679	33350.8	3811.52	33345.1	3797.76	8.78021	167072	31197.4	167065	31181.9	5.35775	10116.1	1550.58	10109.7	1535.96
12.78	8.6	17.04	16.34	17.04	34.4	598.53	21866.4	592.85	21852.6	0.0271294	27.69	937.4	20.59	921.92	0.0223338	328.02	16677.1	321.63	16662.5	0.0193026	2612.09	1883.4	2606.41	1869.64	1.39407	28241	12089.9	28233.9	12074.4	2.33832	8623.66	6492.14	8617.27	6477.52	1.33033	78705.6	10250.3	78699.9	10236.5	7.68814	28001	4361.92	27993.9	4346.44	6.44065	7140.47	811.84	7134.08	797.22
-5.68	27.52	2.13	8.6	17.04	18.92	86.62	3641.24	80.94	3627.48	0.022313	238.56	11508.5	231.46	11493	0.0201392	124.25	2804.46	117.86	2789.84	0.0422462	5596.22	2738.24	5590.54	2724.48	2.05197	4353.01	1794.82	4345.91	1779.34	2.44243	10873.6	3891.5	10867.2	3876.88	2.80308	48530.6	7878.46	48524.9	7864.7	6.16996	9943.55	1709.68	9936.45	1694.2	5.86498	45097.8	6102.56	45091.4	6087.94
-11.36	28.38	0	-10.32	17.04	104.06	147.68	4938.98	142	4925.22	0.0288312	29.11	681.12	22.01	665.64	0.0330659	77.39	4107.36	71	4092.74	0.0173478	90365.2	37722.2	90359.5	37708.4	2.39627	31942.2	12532.8	31935.1	12517.3	2.55127	48321.9	16573.9	48315.5	16559.3	2.91773	16952	2282.44	16946.3	2268.68	7.46968	44948.7	6349.38	44941.6	6333.9	7.09541	30262.3	4533.06	30255.9	4518.44
-8.52	-5.16	3.55	12.9	11.36	18.92	181.76	6904.08	176.08	6890.32	0.0255547	278.32	7733.98	271.22	7718.5	0.035139	509.07	18121.9	502.68	18107.3	0.0277612	48115.3	21639.3	48109.6	21625.5	2.22467	13416.9	8320.5	13409.8	8305.02	1.61466	58134.1	22394.4	58127.7	22379.8	2.59733	7376.19	709.5	7370.51	695.74	10.5938	60078.8	9936.44	60071.7	9920.96	6.05503	44268.5	6800.02	44262.1	6785.4
1.42	5.16	16.33	20.64	-19.88	25.8	355.71	12603.3	350.03	12589.5	0.0278032	575.81	18471.1	568.71	18455.6	0.030815	492.03	20132.6	485.64	20118	0.0241396	330.15	227.04	324.47	213.28	1.52133	42027.7	19232.2	42020.6	19216.7	2.18667	8886.36	4846.96	8879.97	4832.34	1.83761	59446.2	12896.6	59440.5	12882.8	4.61393	41895.7	7666.9	41888.6	7651.42	5.47462	25157.4	2919.7	25151	2905.08
-8.52	3.44	15.62	30.96	-13.49	36.12	147.68	4368.8	142	4355.04	0.0326059	318.08	13298.2	310.98	13282.7	0.0234124	304.59	10449	298.2	10434.4	0.0285786	13659	7914.58	13653.3	7900.82	1.72809	33658.3	13914.8	33651.2	13899.3	2.42107	33400.5	13757.4	33394.1	13742.8	2.42994	4801.02	242.52	4795.34	228.76	20.9623	81965.9	17661	81958.8	17645.5	4.64474	73514.8	12935.3	73508.4	12920.7
-31.95	8.6	16.33	-0.86	-17.04	49.88	380.56	18775.5	374.88	18761.7	0.0199811	28.4	2156.88	21.3	2141.4	0.00994676	41.18	1971.98	34.79	1957.36	0.0177739	12722.5	7103.6	12716.8	7089.84	1.79367	47003.4	22064.2	46996.3	22048.7	2.13148	8666.26	4441.04	8659.87	4426.42	1.9564	13554.6	1053.5	13548.9	1039.74	13.0311	31879.7	6832.7	31872.6	6817.22	4.67531	75972.1	13010.9	75965.7	12996.3
-24.85	0	-2.84	33.54	-17.04	36.98	190.99	6753.58	185.31	6739.82	0.0274948	148.39	5218.48	141.29	5203	0.0271555	214.42	9758.42	208.03	9743.8	0.02135	46414.1	14437.7	46408.4	14423.9	3.21746	1453.37	1070.7	1446.27	1055.22	1.37059	14251.8	6786.26	14245.4	6771.64	2.10369	73693.7	15124	73688	15110.2	4.87669	5278.14	676.82	5271.04	661.34	7.97024	34218.4	5223.64	34212	5209.02
17.75	17.2	29.11	24.08	-4.26	6.88	183.89	7200.78	178.21	7187.02	0.0247961	1114.7	28270.8	1107.6	28255.3	0.0391997	545.28	8112.38	538.89	8097.76	0.066548	10449.1	4907.16	10443.4	4893.4	2.13418	7822.07	3986.96	7814.97	3971.48	1.96777	23099.8	10300.2	23093.4	10285.6	2.24522	13224.5	2487.98	13218.8	2474.22	5.34262	7308.74	907.3	7301.64	891.82	8.18735	22780.3	3248.22	22773.9	3233.6
7.81	11.18	-19.17	32.68	12.07	43	378.43	17057.2	372.75	17043.4	0.0218706	714.97	19630.4	707.87	19614.9	0.0360883	1789.91	25966.8	1783.52	25952.2	0.0687233	57490.1	21499.1	57484.4	21485.3	2.67552	26101.7	11067.3	26094.6	11051.8	2.36111	18352.1	9914.08	18345.7	9899.46	1.8532	79882.8	8309.32	79877.1	8295.56	9.6289	142821	26279.9	142814	26264.4	5.43754	68407.8	12502.7	68401.4	12488.1
0	12.9	-10.65	16.34	-7.1	68.8	80.23	4281.08	74.55	4267.32	0.01747	71.71	5518.62	64.61	5503.14	0.0117406	310.98	15248.7	304.59	15234.1	0.019994	17789.8	9619.1	17784.1	9605.34	1.85148	225.07	389.58	217.97	374.1	0.582652	1634.42	1335.58	1628.03	1320.96	1.23246	108174	16014.1	108168	16000.3	6.76038	114816	21568.8	114809	21553.3	5.32674	282.58	178.88	276.19	164.26
-18.46	20.64	-1.42	9.46	-10.65	4.3	368.49	12030.5	362.81	12016.7	0.030192	17.04	1314.08	9.94	1298.6	0.0076544	279.03	13385.9	272.64	13371.3	0.02039	26000.2	16966.1	25994.5	16952.3	1.53339	1767.9	2299.64	1760.8	2284.16	0.770874	36852.6	19926.2	36846.2	19911.6	1.85049	22379.2	3036.66	22373.5	3022.9	7.40134	50478.2	6742.4	50471.1	6726.92	7.50285	50720.3	8882.08	50713.9	8867.46
9.94	28.38	22.01	57.62	23.43	30.1	61.06	1913.5	55.38	1899.74	0.0291514	342.93	11272	335.83	11256.5	0.0298343	222.94	6044.94	216.55	6030.32	0.0359102	57761.3	33172.8	57755.6	33159	1.74178	39214.7	14242.5	39207.6	14227	2.75585	42652.5	14874.6	42646.1	14860	2.86986	52559.9	7877.6	52554.2	7863.84	6.68302	83481.1	16895.6	83474	16880.1	4.94511	78310.9	14093.7	78304.5	14079.1
7.81	7.74	-9.23	24.08	26.27	23.22	80.23	1454.26	74.55	1440.5	0.0517529	250.63	6149.86	243.53	6134.38	0.0396992	587.88	27589.7	581.49	27575.1	0.0210875	25065.1	11263.4	25059.4	11249.6	2.22758	13198.2	4582.08	13191.1	4566.6	2.8886	14286.6	6887.74	14280.2	6873.12	2.07769	56621.8	9305.2	56616.1	9291.44	6.09336	34191.5	4844.38	34184.4	4828.9	7.07913	51311.7	8495.94	51305.3	8481.32
7.81	-1.72	4.97	79.12	22.01	18.92	270.51	9464.3	264.83	9450.54	0.0280227	563.03	20270.2	555.93	20254.7	0.0274469	264.12	7340.96	257.73	7326.34	0.0351785	39634.3	18477.1	39628.6	18463.3	2.14634	10579	4650.02	10571.9	4634.54	2.28111	13099.5	7892.22	13093.1	7877.6	1.66207	61941.1	12305.7	61935.4	12291.9	5.0387	27872.5	4160.68	27865.4	4145.2	6.72233	10410.7	854.84	10404.3	840.22
4.26	12.04	-2.13	30.1	9.94	6.88	310.27	15439.6	304.59	15425.8	0.0197454	210.87	7370.2	203.77	7354.72	0.027706	269.09	11241.9	262.7	11227.3	0.0233984	825.73	607.16	820.05	593.4	1.38195	1941.14	1160.14	1934.04	1144.66	1.68962	54118.3	32963.8	54111.9	32949.2	1.64228	34886.6	5340.6	34880.9	5326.84	6.54814	82073.2	12580.1	82066.1	12564.6	6.53152	17503.6	2597.2	17497.2	2582.58
-2.84	36.12	8.52	12.9	-17.04	18.06	269.8	9401.52	264.12	9387.76	0.0281345	563.03	8729.86	555.93	8714.38	0.0637946	140.58	3257.68	134.19	3243.06	0.0413776	26882	15330.4	26876.3	15316.6	1.75471	66620	32726.4	66612.9	32710.9	2.03641	8804.71	4493.5	8798.32	4478.88	1.9644	99556.2	15059.5	99550.5	15045.7	6.61653	64616.4	11432.8	64609.3	11417.3	5.65888	91888.2	13906.2	91881.8	13891.6
5.68	17.2	26.27	28.38	-2.13	1.72	40.47	3746.16	34.79	3732.4	0.00932108	76.68	2571.4	69.58	2555.92	0.0272231	1243.21	43856.6	1236.82	43842	0.0282109	43810.5	23766.1	43804.8	23752.3	1.84423	2606.41	1646.04	2599.31	1630.56	1.59412	25479.8	10316.6	25473.4	10302	2.47267	39925.4	7001.26	39919.7	6987.5	5.71302	8045.72	849.68	8038.62	834.2	9.63632	88478.8	16082	88472.4	16067.4
17.75	-1.72	-7.81	26.66	15.62	15.48	412.51	11330.5	406.83	11316.7	0.0359494	52.54	1737.2	45.44	1721.72	0.0263922	802.3	22363.4	795.91	22348.8	0.0356131	9019.13	5826.5	9013.45	5812.74	1.55064	5112	1463.72	5104.9	1448.24	3.5249	4262.13	2755.44	4255.74	2740.82	1.55273	56978.9	8793.5	56973.2	8779.74	6.48917	75127.2	12745.2	75120.1	12729.7	5.90116	48395.7	7666.9	48389.3	7652.28
14.91	8.6	2.13	32.68	2.13	3.44	717.81	16743.3	712.13	16729.5	0.0425672	199.51	5787.8	192.41	5772.32	0.0333332	235.01	8270.62	228.62	8256	0.0276914	1794.17	4818.58	1788.49	4804.82	0.372228	25804.9	9159	25797.8	9143.52	2.82143	11572.3	8642.14	11565.9	8627.52	1.34058	63250.3	10271	63244.6	10257.2	6.16585	55674.6	11925.6	55667.5	11910.1	4.67397	41389.4	6995.24	41383	6980.62
4.26	32.68	-6.39	21.5	-3.55	6.02	44.02	4463.4	38.34	4449.64	0.00861643	1053.64	27824.4	1046.54	27808.9	0.0376332	168.27	6900.64	161.88	6886.02	0.0235085	6772.69	2838.86	6767.01	2825.1	2.39532	1274.45	817.86	1267.35	802.38	1.57949	13063.3	6673.6	13056.9	6658.98	1.9608	30035.1	5214.18	30029.4	5200.42	5.77442	13707.3	1645.18	13700.2	1629.7	8.40658	15334.6	2047.66	15328.2	2033.04
1.42	-1.72	17.04	22.36	8.52	7.74	1625.9	41624.9	1620.22	41611.1	0.0389372	82.36	1877.38	75.26	1861.9	0.0404211	291.1	11649.6	284.71	11635	0.0244702	4253.61	3157.92	4247.93	3144.16	1.35105	5048.1	2748.56	5041	2733.08	1.84444	26583.1	10631.3	26576.7	10616.7	2.5033	91376.3	18626.7	91370.6	18612.9	4.90898	26132.3	4177.02	26125.2	4161.54	6.27777	84214.5	15748.3	84208.1	15733.7
22.72	25.8	12.07	-11.18	-2.84	10.32	23.43	344	17.75	330.24	0.0537488	640.42	28262.2	633.32	28246.7	0.022421	334.41	11653.9	328.02	11639.3	0.0281822	13523.4	6021.72	13517.7	6007.96	2.24997	17917.6	9143.52	17910.5	9128.04	1.96214	15954.4	10410.3	15948	10395.7	1.5341	13659.7	1614.22	13654	1600.46	8.53131	41511.6	6755.3	41504.5	6739.82	6.1581	80269	13453.8	80262.6	13439.2
17.75	19.78	-5.68	18.92	-21.3	12.04	921.58	17849.3	915.9	17835.5	0.0513525	266.96	11148.2	259.86	11132.7	0.023342	229.33	7119.94	222.94	7105.32	0.0313765	30723.8	20017.4	30718.1	20003.6	1.53563	14878	13915.7	14870.9	13900.2	1.06983	5485.46	2677.18	5479.07	2662.56	2.05782	20279.7	3526.86	20274	3513.1	5.77098	3944.76	549.54	3937.66	534.06	7.37307	47819.2	8194.08	47812.8	8179.46
22.72	12.9	22.01	17.2	-10.65	12.9	29.82	659.62	24.14	645.86	0.0373765	71.71	2255.78	64.61	2240.3	0.0288399	209.45	6598.78	203.06	6584.16	0.0308407	23080	12783	23074.3	12769.2	1.80702	17938.2	9070.42	17931.1	9054.94	1.98026	6785.47	4731.72	6779.08	4717.1	1.43713	17395.7	2080.34	17390	2066.58	8.41488	7483.4	915.04	7476.3	899.56	8.31106	49948.5	9601.9	49942.1	9587.28
23.43	10.32	31.95	20.64	-4.97	55.04	56.09	1497.26	50.41	1483.5	0.0339805	802.3	33877.1	795.2	33861.6	0.0234838	86.62	1564.34	80.23	1549.72	0.0517706	8255.88	4007.6	8250.2	3993.84	2.06573	10112.5	5071.42	10105.4	5055.94	1.99872	6277.82	5440.36	6271.43	5425.74	1.15587	116068	20747.5	116062	20733.7	5.59775	62868.4	11046.7	62861.3	11031.2	5.69849	37737.9	6241.02	37731.5	6226.4
0.71	-6.88	-1.42	-11.18	4.97	44.72	36.21	2834.56	30.53	2820.8	0.0108232	56.8	1535.1	49.7	1519.62	0.0327055	186.73	5824.78	180.34	5810.16	0.0310387	5092.12	3667.04	5086.44	3653.28	1.39229	5843.3	3494.18	5836.2	3478.7	1.6777	60735.5	19163.4	60729.1	19148.8	3.17143	11148.4	1414.7	11142.7	1400.94	7.95375	41305	7117.36	41297.9	7101.88	5.81507	24470.1	4938.12	24463.7	4923.5
10.65	27.52	-1.42	2.58	-5.68	-4.3	341.51	9235.54	335.83	9221.78	0.036417	542.44	13295.6	535.34	13280.1	0.0403114	2375.66	45272.1	2369.27	45257.5	0.0523509	41156.6	19648.4	41150.9	19634.6	2.09583	21801.3	9656.94	21794.2	9641.46	2.26047	16503.9	7449.32	16497.5	7434.7	2.21899	72793.5	8768.56	72787.8	8754.8	8.31405	73326	12175	73318.9	12159.5	6.02975	65577.7	8994.74	65571.3	8980.12
-10.65	14.62	28.4	17.2	0	27.52	122.12	4447.06	116.44	4433.3	0.0262649	352.87	6458.6	345.77	6443.12	0.053665	112.18	3819.26	105.79	3804.64	0.0278055	487.77	345.72	482.09	331.96	1.45225	46652.7	18606.1	46645.6	18590.6	2.50909	5119.81	2598.92	5113.42	2584.3	1.97865	6522.06	345.72	6516.38	331.96	19.63	21655	2569.68	21647.9	2554.2	8.47541	30945.3	3661.02	30938.9	3646.4
3.55	7.74	3.55	-15.48	-1.42	7.74	730.59	16707.2	724.91	16693.4	0.0434248	7.81	266.6	0.71	251.12	0.00282733	214.42	29264.1	208.03	29249.5	0.00711226	10546.3	7888.78	10540.6	7875.02	1.33849	52961.7	20176.5	52954.6	20161	2.62658	19096.9	8281.8	19090.5	8267.18	2.30919	106144	22272.3	106138	22258.5	4.76843	80704.3	13372.1	80697.2	13356.6	6.04174	30626.6	4927.8	30620.2	4913.18
20.59	-12.04	17.04	6.88	-7.1	12.9	346.48	9954.5	340.8	9940.74	0.0342832	251.34	6477.52	244.24	6462.04	0.0377961	303.17	12099.3	296.78	12084.7	0.0245584	3574.85	2739.96	3569.17	2726.2	1.30921	33083.9	17152.7	33076.8	17137.2	1.93011	42806.6	25199.7	42800.2	25185.1	1.69943	35140.7	4969.08	35135	4955.32	7.09036	2973.48	540.94	2966.38	525.46	5.6453	26524.9	3347.12	26518.5	3332.5
29.11	15.48	19.88	24.08	-11.36	42.14	429.55	10430.1	423.87	10416.3	0.0406928	1130.32	25847.3	1123.22	25831.8	0.043482	279.74	5646.76	273.35	5632.14	0.0485339	20999.7	9472.04	20994	9458.28	2.21964	58029.7	35322.8	58022.6	35307.3	1.64336	27060.2	11032.1	27053.8	11017.5	2.45554	40089.4	7226.58	40083.7	7212.82	5.55729	42428.2	8282.66	42421.1	8267.18	5.13127	14251.1	2076.04	14244.7	2061.42
14.2	12.9	4.26	12.9	-11.36	30.1	18.46	853.12	12.78	839.36	0.0152259	325.18	16450.9	318.08	16435.4	0.0193533	279.74	5640.74	273.35	5626.12	0.0485859	3096.31	1809.44	3090.63	1795.68	1.72115	86210.3	38811.8	86203.2	38796.3	2.22194	14952.6	7576.6	14946.2	7561.98	1.97649	65795.7	9743.8	65790	9730.04	6.76154	100374	20464.6	100367	20449.1	4.90813	70929	13000.6	70922.6	12986
14.2	10.32	8.52	10.32	-11.36	30.1	357.84	5946.04	352.16	5932.28	0.0593633	183.18	10340.6	176.08	10325.1	0.0170536	51.12	815.28	44.73	800.66	0.0558664	2445.95	1261.62	2440.27	1247.86	1.95556	13523.4	7089.84	13516.3	7074.36	1.9106	322.34	348.3	315.95	333.68	0.946865	92153	14357.7	92147.3	14343.9	6.42413	34641.6	4447.92	34634.5	4432.44	7.81387	18407.5	2922.28	18401.1	2907.66
1.42	14.62	2.13	36.98	1.42	56.76	644.68	15188.5	639	15174.7	0.0421095	19.17	949.44	12.07	933.96	0.0129235	1060.74	26748.6	1054.35	26734	0.0394386	8203.34	3388.4	8197.66	3374.64	2.4292	8487.34	4789.34	8480.24	4773.86	1.77639	20792.3	9150.4	20785.9	9135.78	2.27522	18051	2620.42	18045.3	2606.66	6.92277	16119.1	2412.3	16112	2396.82	6.72224	30060.7	4345.58	30054.3	4330.96
0.71	22.36	-12.07	29.24	-6.39	19.78	132.77	5160.86	127.09	5147.1	0.0246916	230.75	9896.02	223.65	9880.54	0.0226354	515.46	18467.6	509.07	18453	0.0275874	15365.1	6416.46	15359.4	6402.7	2.3989	-615.57	200.38	-622.67	184.9	-3.3676	12444.2	7774.4	12437.8	7759.78	1.60286	14660.8	1881.68	14655.1	1867.92	7.84569	38533.1	4963.92	38526	4948.44	7.78548	17990.7	2297.92	17984.3	2283.3
37.63	-2.58	8.52	25.8	10.65	40.42	547.41	25494.7	541.73	25480.9	0.0212602	697.22	20844.7	690.12	20829.2	0.0331323	330.15	8555.28	323.76	8540.66	0.0379081	26508.6	13895	26502.9	13881.2	1.90926	10740.9	6271.98	10733.8	6256.5	1.71562	63449.9	37619	63443.5	37604.4	1.68713	31551.7	5668.26	31546	5654.5	5.57892	30421.4	3690.26	30414.3	3674.78	8.2765	52663.5	8611.18	52657.1	8596.56
4.97	37.84	17.75	3.44	18.46	36.12	728.46	16069.1	722.78	16055.3	0.045018	193.83	6163.62	186.73	6148.14	0.0303718	176.79	6548.04	170.4	6533.42	0.0260813	3482.55	1857.6	3476.87	1843.84	1.88567	7211.47	3986.1	7204.37	3970.62	1.81442	5773.72	4262.16	5767.33	4247.54	1.3578	30476	3642.96	30470.3	3629.2	8.39588	34300.8	4777.3	34293.7	4761.82	7.20181	45183	7221.42	45176.6	7206.8
13.49	4.3	14.91	30.96	-2.13	34.4	436.65	16417.4	430.97	16403.6	0.0262728	41.89	1513.6	34.79	1498.12	0.0232224	225.07	10479.1	218.68	10464.5	0.0208974	5496.11	3313.58	5490.43	3299.82	1.66386	46190.5	20033.7	46183.4	20018.2	2.30707	14315.7	5547.86	14309.3	5533.24	2.58606	76836.9	12515.6	76831.2	12501.8	6.14559	43300.8	7001.26	43293.7	6985.78	6.1974	57520.6	13203.6	57514.2	13189
14.91	-5.16	-7.1	24.08	21.3	55.9	681.6	13717.9	675.92	13704.1	0.0493223	25.56	1013.94	18.46	998.46	0.0184885	179.63	6025.16	173.24	6010.54	0.0288227	27605.5	15570.3	27599.8	15556.5	1.77416	1417.16	847.96	1410.06	832.48	1.69381	1253.86	2011.54	1247.47	1996.92	0.624697	82634.1	14051.5	82628.4	14037.7	5.88616	53889.7	8220.74	53882.6	8205.26	6.56684	32341.9	4264.74	32335.5	4250.12
21.3	39.56	-0.71	-6.88	10.65	11.18	146.97	4861.58	141.29	4847.82	0.0291451	535.34	13792.7	528.24	13777.2	0.0383416	151.94	3108.9	145.55	3094.28	0.0470384	1476.09	952.88	1470.41	939.12	1.56573	66570.3	26453.6	66563.2	26438.1	2.5177	8409.24	3375.5	8402.85	3360.88	2.50019	146356	29370.7	146350	29356.9	4.9852	64441.7	10500.6	64434.6	10485.1	6.14534	25314.3	4617.34	25307.9	4602.72
18.46	6.02	-4.97	12.9	21.3	36.98	1347.58	23273.3	1341.9	23259.5	0.0576925	764.67	14513.4	757.57	14497.9	0.0522537	401.86	14533.1	395.47	14518.5	0.0272391	13475.1	7403.74	13469.4	7389.98	1.82266	40019.9	13473.6	40012.8	13458.1	2.97313	22098	11017.5	22091.6	11002.9	2.0078	47983.9	7056.3	47978.2	7042.54	6.81263	13734.9	2326.3	13727.8	2310.82	5.94066	9739.78	1785.36	9733.39	1770.74
4.26	40.42	-4.26	19.78	19.17	12.9	153.36	3802.92	147.68	3789.16	0.0389743	95.14	2485.4	88.04	2469.92	0.0356449	63.9	1720	57.51	1705.38	0.0337227	4272.07	2070.88	4266.39	2057.12	2.07396	3141.04	1590.14	3133.94	1574.66	1.99023	3462.67	1462.86	3456.28	1448.24	2.38654	28239.5	4130.58	28233.8	4116.82	6.85816	86498.6	21004.6	86491.5	20989.1	4.12078	33343.7	6456.88	33337.3	6442.26
2.13	21.5	13.49	17.2	17.75	36.98	1344.74	27274	1339.06	27260.2	0.0491214	269.8	19792.9	262.7	19777.4	0.0132828	71.71	2121.62	65.32	2107	0.0310014	39588.9	18689.5	39583.2	18675.7	2.1195	21047.9	8731.58	21040.8	8716.1	2.41402	15920.3	9824.64	15913.9	9810.02	1.62221	60989	10652	60983.3	10638.2	5.73246	85065.1	12730.6	85058	12715.1	6.68952	14741.7	2306.52	14735.3	2291.9
0.71	3.44	-1.42	19.78	7.81	39.56	182.47	6232.42	176.79	6218.66	0.028429	19.88	636.4	12.78	620.92	0.0205824	37.63	353.46	31.24	338.84	0.0921969	2326.67	1463.72	2320.99	1449.96	1.60073	7951.29	4024.8	7944.19	4009.32	1.98143	34738.2	20593.6	34731.8	20579	1.68773	67667.3	10817.1	67661.6	10803.3	6.26303	13646.9	1896.3	13639.8	1880.82	7.25205	24864.2	3800.34	24857.8	3785.72
4.97	43	-1.42	1.72	26.98	71.38	-2.13	239.08	-7.81	225.32	-0.0346618	95.85	3662.74	88.75	3647.26	0.0243333	1336.93	39786.2	1330.54	39771.6	0.0334545	23758	13596.6	23752.3	13582.8	1.7487	80430.2	34958.1	80423.1	34942.6	2.30158	13474.4	6817.22	13468	6802.6	1.97983	4706.59	235.64	4700.91	221.88	21.1867	5164.54	868.6	5157.44	853.12	6.04539	4307.57	794.64	4301.18	780.02
29.11	24.08	23.43	-9.46	-5.68	30.1	474.28	11878.3	468.6	11864.5	0.0394958	198.09	6850.76	190.99	6835.28	0.0279418	1378.11	34711.3	1371.72	34696.7	0.0395346	29367	20922.1	29361.3	20908.3	1.40429	9535.3	4088.44	9528.2	4072.96	2.33938	472.86	731.86	466.47	717.24	0.650368	25219.9	2867.24	25214.2	2853.48	8.83631	136364	28185.6	136357	28170.1	4.84048	41523.6	6666.72	41517.2	6652.1
24.85	31.82	-4.26	18.06	1.42	12.04	555.22	15656.3	549.54	15642.5	0.0351311	306.01	53920.3	298.91	53904.8	0.00554514	362.1	10222.8	355.71	10208.2	0.0348456	2910.29	2584.3	2904.61	2570.54	1.12996	3978.13	1986.6	3971.03	1971.12	2.01461	8268.66	6398.4	8262.27	6383.78	1.29426	42501.3	4952.74	42495.6	4938.98	8.60413	2607.83	208.98	2600.73	193.5	13.4405	1663.53	270.9	1657.14	256.28
31.95	25.8	12.07	-3.44	2.13	17.2	44.73	3384.96	39.05	3371.2	0.0115834	146.97	5197.84	139.87	5182.36	0.0269896	194.54	6041.5	188.15	6026.88	0.0312185	13546.8	9512.46	13541.1	9498.7	1.42558	60611.3	30267.7	60604.2	30252.2	2.0033	9555.89	4428.14	9549.5	4413.52	2.16369	69153.3	10707.9	69147.6	10694.1	6.46594	35278.5	4444.48	35271.4	4429	7.96374	27247	4619.06	27240.6	4604.44
2.13	-12.04	9.94	34.4	7.1	23.22	266.25	10349.2	260.57	10335.4	0.0252113	68.16	4649.16	61.06	4633.68	0.0131774	269.8	13778.9	263.41	13764.3	0.0191372	9396.14	5113.56	9390.46	5099.8	1.84134	28199.8	14063.6	28192.7	14048.1	2.00687	9961.3	6658.12	9954.91	6643.5	1.49844	9733.39	1473.18	9727.71	1459.42	6.66546	21714.6	3109.76	21707.5	3094.28	7.01536	7577.12	1498.12	7570.73	1483.5
23.43	36.98	-16.33	40.42	17.75	22.36	457.24	11199.8	451.56	11186	0.0403682	411.09	6722.62	403.99	6707.14	0.0602328	94.43	2713.3	88.04	2698.68	0.0326234	12250.3	4355.04	12244.6	4341.28	2.82051	4739.25	3304.98	4732.15	3289.5	1.43856	2147.04	1226.36	2140.65	1211.74	1.76659	26037.1	2727.06	26031.4	2713.3	9.59401	30751.5	4042.86	30744.4	4027.38	7.63385	8894.88	1229.8	8888.49	1215.18
0.71	-3.44	3.55	11.18	8.52	48.16	446.59	13612.9	440.91	13599.1	0.0324219	746.21	11547.2	739.11	11531.7	0.0640936	87.33	626.94	80.94	612.32	0.132186	9328.69	4287.96	9323.01	4274.2	2.18123	27830.6	14031.8	27823.5	14016.3	1.98508	19940.3	10252.9	19933.9	10238.3	1.947	51724.9	8724.7	51719.2	8710.94	5.93727	59705.3	11192.9	59698.2	11177.4	5.34096	4997.69	848.82	4991.3	834.2
-0.71	0	11.36	-8.6	12.07	9.46	29.11	297.56	23.43	283.8	0.0825581	-7.81	241.66	-14.91	226.18	-0.0659209	48.28	1692.48	41.89	1677.86	0.0249663	11375.6	7483.72	11369.9	7469.96	1.52209	2487.84	2986.78	2480.74	2971.3	0.834901	1180.73	647.58	1174.34	632.96	1.85531	75234.4	15395.7	75228.7	15381.9	4.89072	27604.8	3702.3	27597.7	3686.82	7.4855	92060	16902.4	92053.6	16887.8
-2.13	18.92	19.17	-5.16	17.04	67.94	181.05	8323.08	175.37	8309.32	0.0211052	142.71	3153.62	135.61	3138.14	0.0432135	132.06	2079.48	125.67	2064.86	0.0608613	4998.4	3023.76	4992.72	3010	1.65871	35768.4	17373.7	35761.3	17358.2	2.06019	14207.1	8368.66	14200.7	8354.04	1.69986	115092	15125.7	115086	15111.9	7.61559	43043	9053.22	43035.9	9037.74	4.7618	39653.5	6783.68	39647.1	6769.06
-8.52	19.78	1.42	31.82	24.14	10.32	35.5	507.4	29.82	493.64	0.0604084	89.46	2968.72	82.36	2953.24	0.027888	249.21	11370.9	242.82	11356.3	0.021382	38198	15984	38192.3	15970.2	2.39147	36108.5	16360.6	36101.4	16345.1	2.2087	1709.68	1133.48	1703.29	1118.86	1.52234	49768.2	6922.14	49762.5	6908.38	7.20321	45366.9	6772.5	45359.8	6757.02	6.71299	3450.6	233.92	3444.21	219.3
0.71	-7.74	8.52	43	10.65	5.16	75.26	4726.56	69.58	4712.8	0.014764	92.3	3778.84	85.2	3763.36	0.0226393	644.68	19963.2	638.29	19948.6	0.0319968	39929.7	16820.7	39924	16806.9	2.37545	42588.6	17495.8	42581.5	17480.3	2.43597	28774.2	15112.8	28767.8	15098.2	1.90538	147191	25462	147185	25448.2	5.78371	65163.1	11941.1	65156	11925.6	5.46353	69641.1	13452.1	69634.7	13437.5
-3.55	-9.46	35.5	43	2.84	24.08	142	7112.2	136.32	7098.44	0.0192042	367.07	16346	359.97	16330.5	0.0220428	318.08	20608.2	311.69	20593.6	0.0151353	11230.8	5961.52	11225.1	5947.76	1.88729	20993.3	10601.2	20986.2	10585.7	1.9825	29986.8	11284.9	29980.4	11270.3	2.66013	43351.2	5550.44	43345.5	5536.68	7.82879	8116.01	1014.8	8108.91	999.32	8.11443	40213	6196.3	40206.6	6181.68
9.94	-17.2	-1.42	30.1	27.69	39.56	65.32	1241.84	59.64	1228.08	0.0485636	1374.56	31872.5	1367.46	31857	0.0429249	453.69	12780.5	447.3	12765.9	0.0350387	46661.9	18282.7	46656.2	18268.9	2.55385	7829.17	6489.56	7822.07	6474.08	1.20821	3496.75	1466.3	3490.36	1451.68	2.40436	22272	2803.6	22266.3	2789.84	7.98122	24807.4	4373.1	24800.3	4357.62	5.69125	28472.4	4148.64	28466	4134.02
10.65	16.34	20.59	49.02	11.36	13.76	204.48	7962.74	198.8	7948.98	0.0250095	590.01	25284	582.91	25268.5	0.0230686	506.23	17766.7	499.84	17752.1	0.0281567	38089.4	23556.3	38083.7	23542.5	1.61766	1503.78	1192.82	1496.68	1177.34	1.27124	2159.11	1597.88	2152.72	1583.26	1.35968	75705.9	15561.7	75700.2	15547.9	4.86883	36968.3	6142.12	36961.2	6126.64	6.03287	1512.3	360.34	1505.91	345.72
8.52	24.08	23.43	-0.86	16.33	21.5	43.31	1225.5	37.63	1211.74	0.0310545	433.81	21404.5	426.71	21389	0.01995	239.98	7389.12	233.59	7374.5	0.0316754	2195.32	1124.02	2189.64	1110.26	1.97219	6977.88	4230.34	6970.78	4214.86	1.65386	4017.18	5418.86	4010.79	5404.24	0.742156	24180.5	2883.58	24174.8	2869.82	8.42381	47470.6	7777.84	47463.5	7762.36	6.11457	103256	24653.6	103250	24639
10.65	-0.86	24.85	-18.06	30.53	18.92	450.14	20891.1	444.46	20877.3	0.0212891	219.39	8023.8	212.29	8008.32	0.0265087	251.34	8717.82	244.95	8703.2	0.0281448	306.72	153.08	301.04	139.32	2.16078	7909.4	4072.96	7902.3	4057.48	1.94759	4149.95	2129.36	4143.56	2114.74	1.95937	39789.1	6167.06	39783.4	6153.3	6.46538	11304.6	1953.92	11297.5	1938.44	5.82814	6850.79	1241.84	6844.4	1227.22
12.07	39.56	4.97	0	29.11	6.88	48.99	1177.34	43.31	1163.58	0.0372213	217.97	5598.6	210.87	5583.12	0.0377692	220.81	10263.2	214.42	10248.6	0.0209219	69696.4	25041.5	69690.7	25027.7	2.78454	16386.1	7950.7	16379	7935.22	2.06409	17564.7	8901	17558.3	8886.38	1.97587	14041	1247	14035.3	1233.24	11.3809	13758.4	2082.06	13751.3	2066.58	6.65413	64155.6	11768.2	64149.2	11753.6
19.17	41.28	-3.55	34.4	11.36	17.2	160.46	3087.4	154.78	3073.64	0.0503572	59.64	4416.96	52.54	4401.48	0.0119369	1949.66	45015.8	1943.27	45001.2	0.0431826	12038.8	6705.42	12033.1	6691.66	1.79823	11400.5	6333.9	11393.4	6318.42	1.8032	34407.3	15270.2	34400.9	15255.6	2.25497	19664.9	2768.34	19659.2	2754.58	7.13692	10849.5	2130.22	10842.4	2114.74	5.12706	22725.7	3103.74	22719.3	3089.12
7.1	44.72	-2.84	33.54	-3.55	12.04	487.06	10672.6	481.38	10658.8	0.0451625	83.78	3239.62	76.68	3224.14	0.0237831	77.39	1498.98	71	1484.36	0.0478321	20270.5	10169.5	20264.8	10155.7	1.99541	22421.1	12534.5	22414	12519	1.7904	5432.21	4034.26	5425.82	4019.64	1.34983	39321.2	7328.92	39315.5	7315.16	5.37453	17882.1	1972.84	17875	1957.36	9.1322	45391.7	6295.2	45385.3	6280.58
6.39	16.34	0	41.28	12.78	29.24	52.54	1877.38	46.86	1863.62	0.0251446	228.62	7361.6	221.52	7346.12	0.0301547	1629.45	34240.9	1623.06	34226.3	0.0474215	5977.49	3317.88	5971.81	3304.12	1.80738	2560.26	2217.94	2553.16	2202.46	1.15923	5514.57	3347.98	5508.18	3333.36	1.65244	19086.9	1998.64	19081.2	1984.88	9.61329	36856.8	5333.72	36849.7	5318.24	6.92893	18755.4	2491.42	18749	2476.8
-0.71	-12.9	37.63	11.18	22.01	51.6	159.75	4815.14	154.07	4801.38	0.0320887	514.04	24559.9	506.94	24544.4	0.020654	557.35	12412.4	550.96	12397.8	0.0444402	7320.81	3684.24	7315.13	3670.48	1.99296	32809.8	13495.1	32802.7	13479.6	2.4335	8833.11	3456.34	8826.72	3441.72	2.56462	25589.8	4005.02	25584.1	3991.26	6.41004	3082.11	331.1	3075.01	315.62	9.74276	27690.7	4082.42	27684.3	4067.8
-5.68	-15.48	13.49	24.08	7.1	43.86	65.32	3372.92	59.64	3359.16	0.0177544	34.08	1852.44	26.98	1836.96	0.0146873	198.8	6257.36	192.41	6242.74	0.0308214	6487.27	2696.96	6481.59	2683.2	2.41562	7698.53	4096.18	7691.43	4080.7	1.88483	21393	13520.1	21386.6	13505.5	1.58355	97760.6	18490	97754.9	18476.2	5.29084	52261	9125.46	52253.9	9109.98	5.7359	43212.7	8108.08	43206.3	8093.46
-0.71	-14.62	7.81	18.06	-8.52	57.62	22.01	930.52	16.33	916.76	0.0178127	105.79	3747.02	98.69	3731.54	0.0264475	102.24	4837.5	95.85	4822.88	0.019874	8206.89	4286.24	8201.21	4272.48	1.91954	29379.1	17142.4	29372	17126.9	1.71496	69051	27840.8	69044.6	27826.2	2.48128	36812.8	5064.54	36807.1	5050.78	7.28741	83473.3	10170.4	83466.2	10154.9	8.21929	45324.3	6499.02	45317.9	6484.4
-4.97	34.4	-4.26	-1.72	-1.42	38.7	49.7	1426.74	44.02	1412.98	0.031154	314.53	15609	307.43	15593.5	0.0197152	1426.39	56138.2	1420	56123.6	0.0253013	6015.83	2774.36	6010.15	2760.6	2.17712	10905.6	5265.78	10898.5	5250.3	2.07579	14040.2	5063.68	14033.8	5049.06	2.77949	47213.6	8828.76	47207.9	8815	5.35541	70960.2	13539	70953.1	13523.5	5.24664	53272.7	8765.12	53266.3	8750.5
-1.42	23.22	39.76	57.62	19.17	29.24	36.92	1982.3	31.24	1968.54	0.0158696	462.92	13289.6	455.82	13274.1	0.034339	956.37	20327.8	949.98	20313.2	0.0467667	18615.5	6174.8	18609.8	6161.04	3.02056	11644.7	8069.38	11637.6	8053.9	1.44496	7708.47	3459.78	7702.08	3445.16	2.23562	-751.89	376.68	-757.57	362.92	-2.08743	67308	12906	67300.9	12890.5	5.22096	11924.4	1344.18	11918	1329.56
9.23	25.8	22.01	49.88	34.08	13.76	26.98	1278.82	21.3	1265.06	0.0168371	12.07	271.76	4.97	256.28	0.0193929	164.01	3761.64	157.62	3747.02	0.0420654	37869.3	26643.7	37863.6	26629.9	1.42184	6393.55	2480.24	6386.45	2464.76	2.5911	8802.58	6545.46	8796.19	6530.84	1.34687	44792.5	7752.04	44786.8	7738.28	5.7877	24386.4	4242.38	24379.3	4226.9	5.76765	34864.6	5051.64	34858.2	5037.02
-5.68	17.2	29.11	-22.36	20.59	8.6	152.65	7886.2	146.97	7872.44	0.0186689	104.37	5970.12	97.27	5954.64	0.0163352	374.88	18220.8	368.49	18206.2	0.0202398	7002.02	3963.74	6996.34	3949.98	1.77123	1710.39	694.02	1703.29	678.54	2.51023	16293.1	7233.46	16286.7	7218.84	2.25614	22111.5	3568.14	22105.8	3554.38	6.21932	55774.8	9329.28	55767.7	9313.8	5.98764	82994	11887.8	82987.6	11873.2
-4.26	1.72	-5.68	18.92	6.39	24.08	203.06	7157.78	197.38	7144.02	0.0276287	58.22	2549.04	51.12	2533.56	0.0201771	256.31	7806.22	249.92	7791.6	0.0320756	40854.1	17157.9	40848.4	17144.1	2.38265	12787.8	6063	12780.7	6047.52	2.11338	4389.93	2621.28	4383.54	2606.66	1.68167	98186.6	20462.8	98180.9	20449	4.80125	26618.6	4433.3	26611.5	4417.82	6.02367	51440.9	10578.9	51434.5	10564.3
25.56	12.9	7.1	24.94	9.23	23.22	431.68	13926	426	13912.2	0.0306205	186.73	5221.06	179.63	5205.58	0.0345072	1398.7	33534	1392.31	33519.4	0.0415375	10718.9	5411.12	10713.2	5397.36	1.9849	7540.91	4435.88	7533.81	4420.4	1.70433	18484.8	10609.8	18478.4	10595.2	1.74404	74213.5	14577.9	74207.8	14564.1	5.09524	625.51	124.7	618.41	109.22	5.66206	72410.8	14257.9	72404.4	14243.3
19.88	30.1	3.55	24.08	12.07	21.5	413.93	13464.2	408.25	13450.4	0.0303522	117.15	5764.58	110.05	5749.1	0.0191421	396.89	5670.84	390.5	5656.22	0.069039	3644.43	2249.76	3638.75	2236	1.62735	12241.8	5745.66	12234.7	5730.18	2.13513	407.54	971.8	401.15	957.18	0.419096	5476.94	307.88	5471.26	294.12	18.6021	12473.3	1720	12466.2	1704.52	7.31361	4913.91	427.42	4907.52	412.8
15.62	24.08	18.46	24.08	14.91	30.96	103.66	4988	97.98	4974.24	0.0196975	122.12	3556.1	115.02	3540.62	0.0324858	461.5	11690	455.11	11675.4	0.0389803	12335.5	8524.32	12329.8	8510.56	1.44877	16213.6	7793.32	16206.5	7777.84	2.08368	832.12	633.82	825.73	619.2	1.33354	56614.7	11514.5	56609	11500.7	4.92221	19131.7	2690.94	19124.6	2675.46	7.14815	41292.2	6082.78	41285.8	6068.16
18.46	15.48	16.33	-6.02	11.36	24.08	367.07	18685.2	361.39	18671.4	0.0193552	403.99	11257.4	396.89	11241.9	0.0353045	204.48	3137.28	198.09	3122.66	0.0634363	2942.95	1507.58	2937.27	1493.82	1.96628	27469.2	11751.9	27462.1	11736.4	2.3399	1577.62	2474.22	1571.23	2459.6	0.638815	76687.8	14630.3	76682.1	14616.5	5.24626	3745.96	387.86	3738.86	372.38	10.0404	9254.85	684.56	9248.46	669.94
14.2	-9.46	-1.42	76.54	0.71	15.48	54.67	2229.98	48.99	2216.22	0.0221052	629.77	16727.9	622.67	16712.4	0.0372579	360.68	8778.02	354.29	8763.4	0.0404284	15905.4	8125.28	15899.7	8111.52	1.96014	4526.96	2302.22	4519.86	2286.74	1.97655	6605.13	8570.76	6598.74	8556.14	0.771229	8292.8	705.2	8287.12	691.44	11.9853	10206.2	1155.84	10199.1	1140.36	8.94375	43601.8	8358.34	43595.4	8343.72
29.11	-43.86	-20.59	97.18	31.24	37.84	186.73	6026.02	181.05	6012.26	0.0301135	991.87	32615.5	984.77	32600	0.0302077	260.57	9926.98	254.18	9912.36	0.0256427	6768.43	1994.34	6762.75	1980.58	3.41453	23933.4	8881.22	23926.3	8865.74	2.69874	47680.8	22503.6	47674.4	22489	2.1199	90309.2	12843.2	90303.5	12829.4	7.03877	38276.8	6804.32	38269.7	6788.84	5.63715	9293.9	1440.5	9287.51	1425.88
-7.81	-37.84	-8.52	-1.72	8.52	40.42	2.13	235.64	-3.55	221.88	-0.0159996	1735.95	35990.1	1728.85	35974.6	0.0480575	68.16	3514.82	61.77	3500.2	0.0176476	66314.7	18047.1	66309	18033.3	3.67702	11320.9	6566.1	11313.8	6550.62	1.72713	30559.1	12009	30552.7	11994.4	2.54725	34925.6	4545.1	34919.9	4531.34	7.70631	16812.8	2352.1	16805.7	2336.62	7.19231	59661.3	8646.44	59654.9	8631.82
7.81	6.02	-7.81	7.74	17.75	48.16	117.15	4962.2	111.47	4948.44	0.0225263	139.87	4030.82	132.77	4015.34	0.0330657	240.69	7288.5	234.3	7273.88	0.0322111	17750.7	8618.92	17745	8605.16	2.06214	10008.2	5393.06	10001.1	5377.58	1.85978	961.34	296.7	954.95	282.08	3.38539	89710.6	12696.2	89704.9	12682.4	7.07316	56926.4	10248.6	56919.3	10233.1	5.56226	101888	18613	101882	18598.4
-2.13	-5.16	0.71	20.64	23.43	37.84	295.36	9831.52	289.68	9817.76	0.0295057	1319.89	75558.7	1312.79	75543.2	0.017378	484.22	12947.3	477.83	12932.7	0.0369475	7604.81	4966.5	7599.13	4952.74	1.53433	19009.5	10928	19002.4	10912.5	1.74134	7734.74	4072.96	7728.35	4058.34	1.90431	10390.8	1110.26	10385.1	1096.5	9.47115	72576.9	13457.3	72569.8	13441.8	5.39881	72481.1	11948.8	72474.7	11934.2
17.04	54.18	0.71	-7.74	23.43	35.26	774.61	9699.94	768.93	9686.18	0.0793842	127.09	4260.44	119.99	4244.96	0.0282665	1770.03	31379.7	1763.64	31365.1	0.0562294	2805.21	2024.44	2799.53	2010.68	1.39233	37010.2	9763.58	37003.1	9748.1	3.79593	16873.2	8796.08	16866.8	8781.46	1.92073	11445.9	977.82	11440.2	964.06	11.8667	72496	15176.4	72488.9	15160.9	4.7813	29288.2	4189.06	29281.8	4174.44
-15.62	31.82	35.5	50.74	15.62	49.02	599.24	23872.7	593.56	23858.9	0.0248779	878.27	71834.9	871.17	71819.4	0.01213	249.92	12654	243.53	12639.4	0.0192676	12117.6	6045.8	12111.9	6032.04	2.00793	28424.8	14712.9	28417.7	14697.4	1.93352	11196	7966.18	11189.6	7951.56	1.40722	67180.2	12479.5	67174.5	12465.7	5.38873	41013.9	6001.08	41006.8	5985.6	6.85091	26420.5	3639.52	26414.1	3624.9
2.13	27.52	-11.36	17.2	28.4	21.5	168.98	5671.7	163.3	5657.94	0.0288621	367.78	7539.62	360.68	7524.14	0.0479364	1202.03	11770.8	1195.64	11756.2	0.101703	18115.7	7869.86	18110	7856.1	2.30522	28726.6	13655.9	28719.5	13640.4	2.10547	37857.2	20276.2	37850.8	20261.6	1.86811	73422.5	11634.9	73416.8	11621.1	6.31752	20478.5	2620.42	20471.4	2604.94	7.85868	100031	18873.6	100025	18859
-14.2	33.54	-7.81	-17.2	26.27	2.58	88.75	3810.66	83.07	3796.9	0.0218784	330.86	14288.9	323.76	14273.4	0.0226827	197.38	7824.28	190.99	7809.66	0.0244556	10233.2	5813.6	10227.5	5799.84	1.76341	14016.8	5878.1	14009.7	5862.62	2.38967	9999.64	6018.28	9993.25	6003.66	1.66453	40531.8	5240.84	40526.1	5227.08	7.75311	35714.4	4983.7	35707.3	4968.22	7.18714	32231.9	4964.78	32225.5	4950.16
-15.62	3.44	3.55	28.38	8.52	14.62	93.01	3082.24	87.33	3068.48	0.0284603	150.52	6092.24	143.42	6076.76	0.0236014	29.82	642.42	23.43	627.8	0.0373208	4361.53	2113.88	4355.85	2100.12	2.0741	210.16	282.08	203.06	266.6	0.761665	35583.1	17617.1	35576.7	17602.5	2.02112	40808.7	6720.04	40803	6706.28	6.0843	60860.5	10684.6	60853.4	10669.1	5.70369	107189	20738	107183	20723.4
24.85	26.66	7.1	36.12	33.37	0	132.06	6595.34	126.38	6581.58	0.0192021	1856.65	44012.2	1849.55	43996.7	0.0420384	268.38	15126.5	261.99	15111.9	0.0173367	4952.96	3818.4	4947.28	3804.64	1.30033	61004.6	32001.5	60997.5	31986	1.907	18225.7	11940.2	18219.3	11925.6	1.52775	54235.5	9681.02	54229.8	9667.26	5.60964	131542	25728.6	131535	25713.1	5.11548	24597.2	2530.98	24590.8	2516.36
9.23	15.48	26.98	34.4	29.82	50.74	807.27	21623	801.59	21609.2	0.0370948	856.97	17528.5	849.87	17513	0.0485279	215.13	5364.68	208.74	5350.06	0.0390164	12410.8	5543.56	12405.1	5529.8	2.24332	13588	7229.16	13580.9	7213.68	1.88266	522.56	995.02	516.17	980.4	0.526489	6830.2	537.5	6824.52	523.74	13.0304	43187.2	7168.1	43180.1	7152.62	6.03696	6712.34	743.04	6705.95	728.42
-8.52	53.32	27.69	53.32	24.14	6.88	181.05	4347.3	175.37	4333.54	0.0404681	831.41	40497.4	824.31	40481.9	0.0203624	496.29	11208.4	489.9	11193.8	0.0437654	27781.6	18617.3	27775.9	18603.5	1.49304	11998.3	8174.3	11991.2	8158.82	1.46972	27555.1	14538.3	27548.7	14523.7	1.89681	128639	22510.5	128633	22496.7	5.71786	2309.63	275.2	2302.53	259.72	8.86543	11360	1313.22	11353.6	1298.6
6.39	10.32	-3.55	6.88	39.05	38.7	205.9	7373.64	200.22	7359.88	0.0272042	237.14	6350.24	230.04	6334.76	0.0363139	232.88	7395.14	226.49	7380.52	0.0306875	15137.9	9551.16	15132.2	9537.4	1.58662	36258.3	15128.3	36251.2	15112.8	2.39871	18355.6	8685.14	18349.2	8670.52	2.11628	3973.87	343.14	3968.19	329.38	12.0475	62585.8	11372.6	62578.7	11357.1	5.51009	1082.75	153.94	1076.36	139.32
-7.1	13.76	4.97	27.52	27.69	5.16	389.08	9998.36	383.4	9984.6	0.0383991	118.57	3612	111.47	3596.52	0.0309938	228.62	15374.2	222.23	15359.6	0.0144685	5441.44	2761.46	5435.76	2747.7	1.97829	12726.8	6196.3	12719.7	6180.82	2.05793	29817.9	16418.3	29811.5	16403.7	1.81737	36496.8	5195.26	36491.1	5181.5	7.04258	13623.5	2582.58	13616.4	2567.1	5.3042	4010.79	570.18	4004.4	555.56
19.17	23.22	-7.1	8.6	35.5	-3.44	315.24	9599.32	309.56	9585.56	0.0322944	161.88	5435.2	154.78	5419.72	0.0285587	248.5	6499.02	242.11	6484.4	0.0373373	53300.4	18918.3	53294.7	18904.5	2.81915	10598.2	4750.64	10591.1	4735.16	2.23669	2129.29	2217.08	2122.9	2202.46	0.963877	35950.8	5860.9	35945.1	5847.14	6.14747	41919.1	5980.44	41912	5964.96	7.02637	53842.1	7259.26	53835.7	7244.64
8.52	6.02	9.23	55.9	9.94	21.5	576.52	14145.3	570.84	14131.5	0.0403947	183.89	5848	176.79	5832.52	0.0303111	56.09	2902.5	49.7	2887.88	0.0172099	26752.1	9843.56	26746.4	9829.8	2.72095	12831.8	5374.14	12824.7	5358.66	2.39327	40769.6	14571	40763.2	14556.4	2.80037	132783	25001.1	132777	24987.3	5.31378	46432.6	7985.96	46425.5	7970.48	5.82468	25711.2	3618.02	25704.8	3603.4
16.33	19.78	-7.81	18.06	18.46	11.18	386.24	18388.5	380.56	18374.7	0.020711	141.29	8423.7	134.19	8408.22	0.0159594	670.95	19822.1	664.56	19807.5	0.033551	7848.34	3397.86	7842.66	3384.1	2.3175	25752.4	10068	25745.3	10052.5	2.56108	16352	14654.4	16345.6	14639.8	1.11652	57637.8	9773.9	57632.1	9760.14	5.90485	84108.7	18613.8	84101.6	18598.3	4.522	11941.5	1412.98	11935.1	1398.36
-10.65	-3.44	-17.04	0	12.78	16.34	113.6	2377.9	107.92	2364.14	0.0456487	590.01	19391.3	582.91	19375.8	0.0300844	26.98	774.86	20.59	760.24	0.0270836	5986.72	3485.58	5981.04	3471.82	1.72274	52358.2	21088.1	52351.1	21072.6	2.48432	11724.9	4914.9	11718.5	4900.28	2.3914	103704	23845.2	103698	23831.4	4.35132	96221.3	16727	96214.2	16711.5	5.75736	1153.04	121.26	1146.65	106.64
3.55	4.3	12.78	27.52	8.52	41.28	359.97	4546.82	354.29	4533.06	0.0781569	61.77	2433.8	54.67	2418.32	0.0226066	70.29	5988.18	63.9	5973.56	0.0106971	45426.5	16901.6	45420.8	16887.8	2.68956	37182.7	17271.4	37175.6	17255.9	2.15437	29014.9	16725.3	29008.5	16710.7	1.73593	12253.2	1855.88	12247.5	1842.12	6.6486	62648.3	9089.34	62641.2	9073.86	6.90348	95153.5	17887.1	95147.1	17872.5
-3.55	7.74	8.52	6.02	-10.65	27.52	260.57	10451.6	254.89	10437.8	0.0244198	150.52	7136.28	143.42	7120.8	0.020141	168.27	6627.16	161.88	6612.54	0.0244808	31688	22252.5	31682.3	22238.7	1.42465	6124.46	2423.48	6117.36	2408	2.54043	14731.1	8010.04	14724.7	7995.42	1.84164	17363.8	2544.74	17358.1	2530.98	6.85826	48203.3	6063	48196.2	6047.52	7.96958	8820.33	1038.02	8813.94	1023.4
-12.07	55.9	8.52	52.46	-2.84	-2.58	1131.03	17077	1125.35	17063.2	0.0659517	123.54	6888.6	116.44	6873.12	0.0169414	41.89	1092.2	35.5	1077.58	0.0329442	13952.2	6275.42	13946.5	6261.66	2.22729	11289.7	6375.18	11282.6	6359.7	1.77408	17096.8	8818.44	17090.4	8803.82	1.94125	76200.8	15775	76195.1	15761.2	4.83434	29023.4	4979.4	29016.3	4963.92	5.84544	7746.81	820.44	7740.42	805.82
-4.26	44.72	-0.71	9.46	8.52	13.76	166.14	5418	160.46	5404.24	0.0296915	915.9	20047.5	908.8	20032	0.0453674	198.09	7362.46	191.7	7347.84	0.0260893	18634.7	11896.4	18629	11882.6	1.56775	2764.03	1324.4	2756.93	1308.92	2.10626	12935.5	8093.46	12929.1	8078.84	1.60037	40790.2	6679.62	40784.5	6665.86	6.11842	111359	17736.6	111352	17721.1	6.28357	28719.5	3636.08	28713.1	3621.46
3.55	23.22	-2.13	30.1	7.1	18.92	191.7	9056.66	186.02	9042.9	0.0205708	494.87	20105.9	487.77	20090.4	0.0242787	546.7	11787.2	540.31	11772.6	0.0458956	44791.1	16428.6	44785.4	16414.8	2.72835	25616.1	12171.6	25609	12156.1	2.10668	12322.8	11389.8	12316.4	11375.2	1.08274	114273	18623.3	114267	18609.5	6.14025	38070.9	6387.22	38063.8	6371.74	5.97385	47585.6	6747.56	47579.2	6732.94
22.72	24.08	5.68	-20.64	14.91	18.06	319.5	12544	313.82	12530.2	0.025045	635.45	12794.2	628.35	12778.7	0.0491716	46.15	2991.94	39.76	2977.32	0.0133543	8888.49	4912.32	8882.81	4898.56	1.81335	33131.4	10762	33124.3	10746.5	3.08233	3124	2119.9	3117.61	2105.28	1.48085	62941.5	10979.6	62935.8	10965.8	5.73926	9306.68	1157.56	9299.58	1142.08	8.14267	84952.2	13211.3	84945.8	13196.7
-1.42	24.94	30.53	22.36	12.07	0.86	420.32	17965.4	414.64	17951.6	0.0230976	694.38	26697	687.28	26681.5	0.0257587	181.05	4153.8	174.66	4139.18	0.0421968	2624.87	2008.96	2619.19	1995.2	1.31275	30591.8	16493.1	30584.7	16477.6	1.85614	28872.9	13142.5	28866.5	13127.9	2.19887	28824.6	4472	28818.9	4458.24	6.46419	6906.88	901.28	6899.78	885.8	7.78932	64062.6	13800.4	64056.2	13785.8
5.68	15.48	15.62	43.86	5.68	-2.58	78.81	6180.82	73.13	6167.06	0.0118582	74.55	2474.22	67.45	2458.74	0.0274328	154.78	2348.66	148.39	2334.04	0.0635765	7802.19	5356.94	7796.51	5343.18	1.45915	35573.8	17796.8	35566.7	17781.3	2.00023	2090.95	1462	2084.56	1447.38	1.44023	100459	18561.4	100453	18547.6	5.41596	38266.2	5271.8	38259.1	5256.32	7.27869	40944.3	4515	40937.9	4500.38
-2.84	20.64	20.59	-3.44	10.65	9.46	19.17	3464.94	13.49	3451.18	0.00390881	609.18	17661	602.08	17645.5	0.0341208	42.6	1698.5	36.21	1683.88	0.0215039	9629.73	5854.02	9624.05	5840.26	1.64788	47081.5	17495.8	47074.4	17480.3	2.69299	12905.7	5712.98	12899.3	5698.36	2.26369	45481.9	8337.7	45476.2	8323.94	5.4633	58081.5	9434.2	58074.4	9418.72	6.16585	47257.6	8190.64	47251.2	8176.02
12.78	16.34	26.98	30.1	0.71	5.16	268.38	10398.3	262.7	10384.5	0.0252972	531.08	18903.7	523.98	18888.2	0.0277411	80.23	1777.62	73.84	1763	0.0418832	443.04	177.16	437.36	163.4	2.67662	10619.5	4668.94	10612.4	4653.46	2.28054	16983.9	7712.48	16977.5	7697.86	2.20548	7970.46	1046.62	7964.78	1032.86	7.71138	19237.4	2543.88	19230.3	2528.4	7.60572	2078.88	152.22	2072.49	137.6
28.4	121.26	16.33	8.6	8.52	20.64	438.78	26172.4	433.1	26158.6	0.0165567	496.29	16358.9	489.19	16343.4	0.0299319	107.92	2665.14	101.53	2650.52	0.0383057	14709.8	7758.92	14704.1	7745.16	1.89849	22292.6	13539	22285.5	13523.5	1.64791	-484.93	129	-491.32	114.38	-4.29551	27331.4	4668.08	27325.7	4654.32	5.87104	32936.9	5169.46	32929.8	5153.98	6.3892	43338.4	6878.28	43332	6863.66
0.71	35.26	8.52	32.68	3.55	36.12	940.04	26908.5	934.36	26894.7	0.0347414	350.74	12722	343.64	12706.5	0.0270444	51.83	2371.88	45.44	2357.26	0.0192766	3574.14	1794.82	3568.46	1781.06	2.00356	7918.63	5233.1	7911.53	5217.62	1.51631	12874.4	6039.78	12868	6025.16	2.13571	59583.2	10266.7	59577.5	10252.9	5.81077	76249	12393.5	76241.9	12378	6.15946	9517.55	1374.28	9511.16	1359.66
-12.78	18.92	16.33	-5.16	-10.65	-10.32	355	13655.1	349.32	13641.3	0.0256075	291.81	10903.1	284.71	10887.6	0.0261499	1251.02	43983.8	1244.63	43969.2	0.0283069	51293.2	23166.7	51287.5	23152.9	2.21516	13941.6	8100.34	13934.5	8084.86	1.72353	20176.1	13349.8	20169.7	13335.2	1.51252	57191.9	10721.6	57186.2	10707.8	5.34059	81574	16407.9	81566.9	16392.4	4.97589	106623	17999.8	106617	17985.2
-1.42	11.18	17.75	-12.9	7.81	4.3	338.67	19715.5	332.99	19701.7	0.0169016	54.67	651.02	47.57	635.54	0.0748497	151.94	3498.48	145.55	3483.86	0.0417784	6382.9	2864.66	6377.22	2850.9	2.23691	4447.44	2395.96	4440.34	2380.48	1.86531	7155.38	2413.16	7148.99	2398.54	2.98056	55756.3	9064.4	55750.6	9050.64	6.15985	3693.42	420.54	3686.32	405.06	9.10068	60623.3	8261.16	60616.9	8246.54
-7.81	22.36	19.88	9.46	26.98	34.4	105.79	3152.76	100.11	3139	0.0318923	47.57	653.6	40.47	638.12	0.0634207	144.13	4318.06	137.74	4303.44	0.032007	28072.7	15059.5	28067	15045.7	1.86545	41654.3	21259.2	41647.2	21243.7	1.96045	59624.4	20305.5	59618	20290.9	2.93817	48960.2	8071.1	48954.5	8057.34	6.07577	69771.7	9399.8	69764.6	9384.32	7.43417	27111.3	3526	27104.9	3511.38
-1.42	2.58	7.1	44.72	7.81	5.16	352.87	15422.4	347.19	15408.6	0.0225322	104.37	3424.52	97.27	3409.04	0.028533	491.32	10179.8	484.93	10165.2	0.047705	61295	17961.1	61289.3	17947.3	3.41495	616.28	918.48	609.18	903	0.674618	12219.1	7288.5	12212.7	7273.88	1.67898	38210.1	5492.82	38204.4	5479.06	6.97281	19103.3	2340.92	19096.2	2325.44	8.21187	13720	1984.02	13713.6	1969.4
2.13	12.9	-3.55	22.36	-16.33	0	102.24	9165.88	96.56	9152.12	0.0105506	220.1	6038.92	213	6023.44	0.0353619	250.63	9061.82	244.24	9047.2	0.0269962	4277.04	2107.86	4271.36	2094.1	2.03971	18998.9	10872.1	18991.8	10856.6	1.74933	2367.14	1914.36	2360.75	1899.74	1.24267	76137.6	13869.2	76131.9	13855.4	5.49473	75087.5	14322.4	75080.4	14306.9	5.24784	13778.3	2559.36	13771.9	2544.74
[truncated: 9,673 more rows]
[truncated: 16 more columns]

## Sheet: summary
EGFP/mCherry (pooled replicates)				relative EGFP/mCherry (pooled replicates)
[truncated: 31,119 more rows]
