# Supplementary material for: Enhancing cap-independent translation of linear mRNA
Source: Nat Commun. 2025 Oct 16;16:9205. doi: 10.1038/s41467-025-64257-6 (PMC12532787; doi:10.1038/s41467-025-64257-6)
Supplement: Supplementary file 11 — Source Data [file 41467_2025_64257_MOESM11_ESM.zip › Source Data/Figure 6/Cooccurrence.xlsx]

## Sheet: Sheet1
Mander's coefficients
cytoplasm	nucleus	endoplasmic reticulum	early endosomes	late endosomes/lysosomes
0.967	0.017	0.693	0.136	0.6
0.997	0.002	0.84	0.232	0.547
0.998	0	0.621	0.237	0.421
1	0	0.524	0.587	0.751
0.987	0.009	0.449	0.567	0.636
0.997	0.003	0.66	0.297	0.437
0.999	0.000249	0.715	0.188	0.377
0.995	0.004	0.391	0.153	0.426
0.998	0.000855	0.349	0.091	0.356
0.99	0.008	0.274	0.102	0.391
0.887	0.036	0.417	0.061	0.918
0.96	0.006	0.552	0.047	0.834
0.947	0.026	0.521	0.056	0.772
0.995	0.002	0.733	0.141	0.959
0.992	0.002	0.856	0.107	0.89
0.997	0.002	0.808	0.119	0.355
0.999	0	0.947	0.024	0.282
0.932	0.002	0.897	0.031	0.827
0.982	0.002	0.889	0.081	0.882
0.934	0.036	0.936	0.014	0.788
0.94	0.033	0.95	0.036	0.891
0.959	0.02	0.943	0.155	0.735
0.985	0.008	0.944	0.09	0.605
0.921	0.064	0.985	0.063	0.66
1	0	0.873	0.043	0.723
0.976	0.024	0.884	0.068	0.71
0.956	0.044	0.967	0.039	0.228
0.943	0.057	0.93	0.274	0.131
0.995	0.005	0.873	0.212	0.098
1	0.0005	0.98	0.005	0.055
1	0.000445	0.774	0.002	0.149
0.954	0.046	0.672	0.041	0.311
0.909	0.091	0.688	0.144	0.367
0.686	0.314	0.951	0.287	0.247
0.935	0.065	0.981	0.356	0.503
0.989	0.011	0.955	0.28	0.315
0.866	0.134	0.986	0.269	0.811
0.878	0.122	0.975	0.025	0.982
0.823	0.177	0.968	0.043	0.308
		0.97	0.013	0.535
		0.886	0.011	0.819
		0.988	0.04	0.809
		0.553	0.099	0.885
		0.803	0.034	0.844
		0.483	0.011	0.798
		0.441	0.028	0.925
		0.622	0.011	0.691
		0.712	0.016	0.753
		0.566	0.009	0.764
		0.709	0.006	0.89
		0.424	0.021	0.608
		0.539	0.029	0.924
		0.637	0.002	0.871
		0.831	0.027	0.915
		0.736	0.045	0.932
		0.749	0.006
		0.944	0.18
		0.539	0.73
		0.923	0.648
		0.869	0.511
		0.92	0.52
			0.265
			0.452
			0.292
			0.367
			0.305
			0.215
			0.264
			0.385
			0.27
			0.222
			0.321
			0.172
			0.53
			0.338
			0.255
			0.449
			0.589
			0.357
			0.188
			0.345
			0.582
			0.305
			0
			0.009
			0.502
