# Supplementary material for: Enhancing cap-independent translation of linear mRNA
Source: Nat Commun. 2025 Oct 16;16:9205. doi: 10.1038/s41467-025-64257-6 (PMC12532787; doi:10.1038/s41467-025-64257-6)
Supplement: Supplementary file 11 — Source Data [file 41467_2025_64257_MOESM11_ESM.zip › Source Data/Figure 6/Transfection and expression time-lapse flow cytometry.xlsx]

## Sheet: Sheet1
time (h)	replicate	mean EGFP fluorescence intensity	mean AF647 fluorescence intensity	mean EGFP fluorescence intensity, background substracted, norm. to max.	mean AF647 fluorescence intensity, background substracted, norm. to max.
0	1	18.7	46.5	0.00196509	0.00965109
	2	23.1	47	0.0106115	0.0114836
	3	11.3	38.1	-0.0125766	-0.0211347
1	1	15.8	2487	-0.00373367	8.95402
	2	15.8	2468	-0.00373367	8.88438
	3	15.7	2281	-0.00393017	8.19903
2	1	155	5458	0.269806	19.8427
	2	132	5932	0.224609	21.5798
	3	147	6103	0.254086	22.2066
3	1	679	10307	1.29951	37.6141
	2	580	9692	1.10497	35.3601
	3	650	9890	1.24252	36.0858
5	1	3547	16475	6.93538	60.2197
	2	3537	16667	6.91573	60.9233
	3	3665	15828	7.16726	57.8484
8	1	12382	19029	24.2969	69.58
	2	11610	19326	22.7799	70.6685
	3	12390	19743	24.3126	72.1968
12	1	30936	24973	60.7571	91.3646
	2	32394	25685	63.6222	93.9741
	3	29593	23813	58.118	87.1132
24	1	48930	26174	96.1169	95.7662
	2	51366	28242	100.904	103.345
	3	52369	27440	102.875	100.406
