# Supplementary material for: Enhancing cap-independent translation of linear mRNA
Source: Nat Commun. 2025 Oct 16;16:9205. doi: 10.1038/s41467-025-64257-6 (PMC12532787; doi:10.1038/s41467-025-64257-6)
Supplement: Supplementary file 11 — Source Data [file 41467_2025_64257_MOESM11_ESM.zip › Source Data/Supplementary Figure 10/flow cytometry time-lapse.xlsx]

## Sheet: Sheet1
0 h						1 h						2 h						3 h						5 h						8 h						12 h						24 h
replicate 1		replicate 2		replicate 3		replicate 1		replicate 2		replicate 3		replicate 1		replicate 2		replicate 3		replicate 1		replicate 2		replicate 3		replicate 1		replicate 2		replicate 3		replicate 1		replicate 2		replicate 3		replicate 1		replicate 2		replicate 3		replicate 1		replicate 2		replicate 3
EGFP fluorescence	AF647 fluorescence	EGFP fluorescence	AF647 fluorescence	EGFP fluorescence	AF647 fluorescence	EGFP fluorescence	AF647 fluorescence	EGFP fluorescence	AF647 fluorescence	EGFP fluorescence	AF647 fluorescence	EGFP fluorescence	AF647 fluorescence	EGFP fluorescence	AF647 fluorescence	EGFP fluorescence	AF647 fluorescence	EGFP fluorescence	AF647 fluorescence	EGFP fluorescence	AF647 fluorescence	EGFP fluorescence	AF647 fluorescence	EGFP fluorescence	AF647 fluorescence	EGFP fluorescence	AF647 fluorescence	EGFP fluorescence	AF647 fluorescence	EGFP fluorescence	AF647 fluorescence	EGFP fluorescence	AF647 fluorescence	EGFP fluorescence	AF647 fluorescence	EGFP fluorescence	AF647 fluorescence	EGFP fluorescence	AF647 fluorescence	EGFP fluorescence	AF647 fluorescence	EGFP fluorescence	AF647 fluorescence	EGFP fluorescence	AF647 fluorescence	EGFP fluorescence	AF647 fluorescence
6.48	59.04	-10.08	62.64	30.96	97.92	23.04	77.76	30.24	37.44	18.72	51.84	-5.04	36.72	24.48	167.04	12.96	15.12	212.4	3283.92	55.44	5443.92	338.4	11911	95.04	5860.8	2355.12	45805	28.8	10048.3	21700.1	19014.5	3014.64	6864.48	-813.6	4764.96	17650.8	31008.2	48227.8	19607	8505.36	3186	84847.7	22952.9	51442.6	23063.8	19723	5023.44
21.6	66.24	41.04	59.04	11.52	45.36	24.48	17.28	15.84	3327.12	4.32	16.56	50.4	26426.9	-0.72	17807	0	45.36	41.76	35.28	2647.44	9933.12	-12.96	-27.36	8.64	43.92	2625.84	6495.84	665.28	10634.4	21815.3	60047.3	17836.6	19700.6	-1157.76	37.44	34821.4	30263.8	42206.4	31242.2	16909.2	5397.12	44606.9	29816.6	17252.6	40964.4	18162.7	15152.4
1.44	84.24	31.68	43.92	24.48	90	8.64	11859.8	7.2	38.16	-2.88	167.76	2.16	9410.4	8.64	54	-2.16	47.52	5338.8	50443.9	107.28	3320.64	7.92	1576.8	3630.96	36595.4	20.16	46.08	4988.88	29216.9	18749.5	63303.8	29161.4	23855	466.56	8167.68	84987.4	44102.9	85675	43207.9	30911	8023.68	50768.6	31441.7	16763	16935.1	105767	40700.9
36	86.4	18	49.68	9.36	41.76	4.32	18	38.16	46.08	8.64	45.36	15.84	1068.48	24.48	22379	-6.48	641.52	1561.68	1869.84	-7.2	97.2	-17.28	-7.92	4.32	51.12	15.12	79.2	6099.12	29360.2	2923.92	32197	933.12	1289.52	21792.2	14785.2	39905.3	37013.8	29837.5	23141.5	61420.3	22572	70155.4	30051.4	25258.3	15019.9	55638.7	24526.1
8.64	39.6	15.84	41.76	23.76	84.24	25.2	135.36	28.8	15341	20.88	48.24	-1.44	1104.48	-18	499.68	10.08	2320.56	10.8	130.32	283.68	22910.4	10.08	4595.76	2700.72	10034.6	7.92	132.48	-4.32	60.48	18772.6	6694.56	8.64	11374.6	26445.6	68181.1	20232	25537	25.92	52136.6	13669.9	7162.56	45967	24529	136899	33984	48140.6	37166.4
7.2	8.64	10.8	21.6	6.48	40.32	27.36	70.56	0	43.92	41.76	3628.8	25.92	4847.04	507.6	6022.8	-25.92	32.4	20.88	6158.16	0.72	290.88	37.44	45928.1	4595.76	3499.2	3221.28	51444	1613.52	24523.2	14.4	33.12	15043	6791.04	1141.92	-643.68	5127.12	8094.24	1597.68	2433.6	8100.72	12057.8	30365.3	12159.4	53427.6	48873.6	9119.52	4174.56
15.84	33.12	28.8	46.08	-15.12	48.96	31.68	28.8	11.52	33.84	15.84	28.8	18.72	44.64	18	2.16	0	84.24	4.32	245.52	46.08	47016.7	995.04	41979.6	10.08	41.76	-7.92	30.96	10.8	58.32	9768.96	3825.36	56.16	51.84	12447.4	13839.1	85205.5	38389.7	7093.44	6718.32	16320.2	7305.84	107027	44706.2	27868.3	9802.8	95915.5	45416.9
-4.32	0.72	14.4	30.96	3.6	30.96	-7.92	39.6	10.08	18910.1	14.4	51.84	142.56	864.72	-9.36	20.16	5.04	39.6	1644.48	8902.08	23.76	38128.3	15.12	141.84	127.44	5214.96	10.08	25.2	-1.44	72	32084.6	16071.8	19059.1	63262.1	-884.16	-1214.64	42020.6	57399.8	64494.7	64581.1	76786.6	101063	23860.1	13325.8	26635.7	29136.2	1926.72	12075.8
26.64	48.24	30.24	28.8	-14.4	43.2	5.76	43.2	3.6	19.44	18	54.72	413.28	2296.08	10.08	864.72	30.96	2480.4	3263.76	11677.7	19.44	8543.52	0	47.52	5942.88	104677	650.88	694.08	1675.44	767.52	22675	18681.1	18461.5	28622.2	31458.2	32029.9	6050.16	4664.16	52.56	12571.2	21793	10278	11165.8	5353.2	33387.1	19169.3	67124.2	45690.5
35.28	55.44	15.12	46.08	-16.56	25.2	-0.72	36	15.12	22.32	4.32	30.96	15.84	51.12	-9.36	67.68	25.2	3093.12	147.6	10357.9	34.56	12189.6	-5.04	69.84	38.88	45.36	8348.4	23701.7	11.52	16701.1	32334.5	18370.8	-4.32	28.08	55676.9	52041.6	8090.64	10831	61844.4	23901.1	40042.8	41852.9	78207.8	81234.7	38020.3	34342.6	37136.9	28308.2
11.52	30.96	-3.6	25.92	-17.28	39.6	18	49.68	12.96	48.24	19.44	84.96	4.32	1241.28	10.08	2599.92	28.8	1277.28	32.4	18	21.6	895.68	-9.36	7392.24	2347.92	3188.88	9452.88	8274.24	2478.96	4701.6	6172.56	7894.08	52691	55118.9	949.68	432.72	27950.4	25197.1	11305.4	11656.8	97861	39037	61330.3	37720.1	25573.7	21577.7	29642.4	9676.08
9.36	36	19.44	24.48	-15.84	55.44	-4.32	280.8	18	41.76	33.84	45143.3	10.8	56.16	59.76	3827.52	1981.44	4836.96	129.6	16102.8	12.24	59.04	843.12	21587.8	15.84	330.48	4131.36	30012.5	14.4	137.52	14136.5	21973.7	15235.2	13698	1507.68	11497	97444.8	63995.8	45362.9	73413.4	3983.76	4806	2456.64	3016.08	23178.2	15235.9	54418.3	22865.8
9.36	76.32	10.08	11.52	17.28	19.44	17.28	9506.16	16.56	80.64	-10.08	26.64	19.44	102.96	12.24	2147.04	0.72	16395.8	2.16	31.68	-1.44	41.04	78.48	1883.52	598.32	4641.12	37.44	7725.6	8.64	1625.76	2565.36	1956.24	21215.5	33214.3	-828.72	-748.8	51068.9	36377.3	59511.6	16680.2	13929.8	27901.4	54502.6	39834.7	44676.7	12433.7	75691.4	26572.3
36.72	91.44	5.04	12.96	9.36	36	-12.96	902.16	12.96	501.12	9.36	26.64	23.04	1944	12.24	1562.4	0.72	55.44	32.4	31.68	44.64	1562.4	21.6	1545.12	2445.12	3350.88	4018.32	11774.9	18.72	43187.8	175.68	291.6	9180.72	2233.44	920.16	-445.68	50185.4	22526.6	3312	19193	87645.6	36723.6	21071.5	4042.08	4208.4	14230.1	-54.72	584.64
26.64	99.36	23.04	28.8	7.92	26.64	-27.36	40.32	18.72	47.52	-11.52	30.96	1.44	27.36	5.76	49.68	66.24	36213.1	36.72	2535.84	28.8	789.12	10.8	689.76	20784.2	27641.5	7054.56	9733.68	11.52	24.48	27447.1	16415.3	5868.72	4353.12	-344.16	371.52	37561.7	19007.3	49107.6	34164.7	54324.7	17584.6	8938.8	8743.68	82183	58014	50341.7	12405.6
27.36	48.96	23.04	54.72	-2.88	39.6	11.52	49.68	30.24	30.24	-2.88	104.4	27.36	27858.2	29.52	9574.56	25.2	10440	608.4	8208	-0.72	132.48	7.92	18018	1744.56	1020.24	3773.52	7171.2	16.56	110.16	10140.5	26020.1	2607.12	9005.76	320.4	5583.6	7749.36	6884.64	8321.04	3237.12	29830.3	27587.5	52518.2	37604.9	80211.6	49580.6	6774.48	5582.88
21.6	-13.68	25.2	12.24	-11.52	-4.32	2.88	10.8	-26.64	26.64	-9.36	74.16	-5.76	15261.8	162.72	2034.72	114.48	12510	-7.2	3584.88	574.56	1890.72	10809.4	11665.4	20595.6	28682.6	14.4	3259.44	15.84	43.92	681.84	2016.72	41674.3	40590	12100.3	19787.8	21805.2	26824.3	19521.4	15397.9	10086.5	75488.4	18512.6	6721.2	7023.6	7510.32	5667.12	18645.1
12.24	41.04	9.36	27.36	17.28	43.2	27.36	82.08	30.24	1592.64	5.04	2247.12	24.48	44.64	274.32	3181.68	42.48	51.12	-1.44	51.84	-4.32	5932.8	2.88	29.52	9196.56	20242.1	11815.2	13719.6	505.44	3474	5090.4	3776.4	17748.7	25377.8	873.36	1067.76	75040.6	61315.9	18258.5	9850.32	24043.7	22689.4	49276.8	22769.3	34353.4	33418.1	36488.9	19779.1
-8.64	-12.96	42.48	79.2	32.4	40.32	5.76	30.96	24.48	13452.5	4.32	13.68	16.56	124.56	-5.04	432	-8.64	1727.28	5.76	31.68	-2.88	30.24	223.92	13852.8	2918.88	3543.84	1033.2	19416.2	640.8	104721	15930.7	4824	8532.72	4738.32	2359.44	378.72	16737.1	8903.52	3060.72	6401.52	47093.8	17021.5	67831.2	59826.2	65186.6	41883.1	45375.1	21540.2
32.4	13.68	-1.44	15.12	29.52	62.64	23.76	58.32	15.84	617.04	4.32	349.2	21.6	72.72	7.92	30.96	15.84	144	7.2	6886.08	12.24	148.32	4297.68	10966.3	653.76	938.16	249.12	2617.2	19805.8	65507.8	25935.8	20742.5	-66.24	-38.16	18080.6	27100.1	10350	8224.56	34953.1	22887.4	1430.64	14864.4	20671.9	7665.84	67458.2	44279.3	22862.2	11490.5
5.04	23.76	10.8	53.28	5.04	19.44	2.88	63.36	25.2	94.32	-1.44	67.68	336.24	2116.08	317.52	17166.2	17.28	35100.7	36.72	24.48	23.76	24041.5	-2.16	6945.12	4700.88	99884.2	2.16	47.52	3.6	518.4	23.76	103.68	14335.2	66676.3	996.48	-275.76	78527.5	28622.9	2280.24	5204.88	14927	41806.1	132022	51901.9	38103.8	46764.7	44118.7	23552.6
-12.24	36.72	-11.52	15.12	5.04	5.76	24.48	1566.72	7.92	2065.68	-2.88	23.04	115.2	23852.9	15.84	7285.68	169.92	7824.96	-1.44	3147.12	603.36	67696.6	11.52	25.92	7143.84	10487.5	1899.36	56242.8	-7.92	56.88	4342.32	2306.88	25752.2	11992.3	9887.04	17744.4	58685.8	19306.1	38167.2	35951.8	21978	23847.1	37267.9	40085.3	7342.56	13433	42833.5	12874.3
25.92	84.96	-1.44	22.32	-2.16	41.76	8.64	49.68	28.8	23.04	29.52	79.92	6.48	5693.04	-7.92	23.76	18	4.32	15.84	42055.9	10.08	484.56	30.96	59.76	20.16	70.56	561.6	2280.24	6481.44	4561.92	52823.5	41611.7	-72.72	157.68	1769.04	6456.24	40844.2	48454.6	76333	21598.6	106450	63997.9	38075	17228.2	62045.3	10008	67581.4	20186.6
-12.96	36.72	1.44	73.44	-3.6	54.72	-2.88	33.84	15.12	67.68	23.04	36.72	0.72	86.4	1433.52	32485.7	15.84	15.84	57.6	1546.56	1303.2	17637.8	3.6	590.4	9.36	6348.96	13297.7	20315.5	990	69654.2	2090.88	8614.08	3840.48	2376	19523.5	5092.56	9550.8	9557.28	50974.6	22700.2	45029.5	11579.8	60904.8	48743.3	32902.6	13366.1	27192.2	7583.04
18.72	72	4.32	30.24	45.36	100.08	10.08	41.04	34.56	23.76	19.44	65.52	0	2312.64	18.72	4520.88	12.24	1545.84	24.48	47.52	-6.48	32.4	20.16	1686.24	2496.96	1856.88	1069.2	3481.2	15.84	422.64	2353.68	5968.08	455.04	52333.9	-772.56	6555.6	601.92	1620.72	20623	10148.4	70650.7	27403.2	17361.4	9340.56	26002.1	8038.08	7971.12	4790.16
12.24	55.44	39.6	36	25.92	22.32	75.6	5843.52	-15.84	948.96	22.32	48.24	17.28	74.16	30.24	32.4	32.4	257.04	0.72	708.48	28.08	20.88	22.32	259.92	1840.32	7154.64	-7.92	43.92	7713.36	6526.08	200.16	221.76	2153.52	19030.3	22482	13761.4	20391.1	44359.9	37681.9	40725.4	24983.3	21129.8	43454.2	10149.8	26217.4	26934.5	29901.6	2169.36
11.52	56.16	19.44	62.64	-2.16	47.52	12.24	28130.4	7.2	41.76	8.64	54	11.52	45.36	185.76	7080.48	18	41.76	-10.08	2759.76	412.56	1306.08	42.48	32814.7	13.68	1738.8	1730.16	18563.8	19.44	43.92	21.6	179.28	15646.3	35885.5	12247.2	64301.8	42927.8	13193.3	12856.3	45226.1	2373.84	2747.52	25376.4	14623.9	33099.8	13324.3	21810.2	6344.64
0.72	33.12	11.52	48.96	-5.76	39.6	15.12	4761.36	13.68	21.6	11.52	43.2	38.88	19.44	39.6	10208.2	9.36	38.88	5.04	1128.24	602.64	770.4	46.08	2532.96	1628.64	48825.4	277.92	31301.3	-19.44	753.12	24755	21852.7	2502	874.8	-485.28	-519.12	2401.2	7067.52	9624.24	12287.5	106082	72561.6	39200.4	52562.2	58639	33765.1	11362.3	4399.92
-7.92	20.16	-9.36	1.44	11.52	54	7.2	7572.24	20.88	36.72	15.84	4894.56	26.64	1166.4	4.32	33.12	-3.6	55.44	372.24	4182.48	1.44	259.92	1.44	34.56	12.96	8098.56	56.88	2722.32	2041.92	7737.12	4109.04	11939	-115.2	-141.84	-743.04	-878.4	73494	22081.7	50333	20466.7	47303.3	38074.3	28213.2	9035.28	55745.3	51554.2	102966	48135.6
20.88	41.76	21.6	30.24	16.56	58.32	7.2	33.84	-7.92	77.04	9.36	1261.44	25.92	214.56	3944.16	15261.8	241.2	15656.4	7.2	46.8	-15.12	1011.6	963.36	7979.76	10153.4	22077.4	7.92	15.12	1177.92	520.56	11563.2	5523.84	16228.1	27488.9	-733.68	11611.4	88944.5	68229.4	56648.9	47908.8	2575.44	19516.3	49801.7	35467.2	12410.6	12883	96063.8	51432.5
-2.88	26.64	7.92	22.32	15.84	30.96	28.8	7.2	16.56	19.44	2.16	2624.4	33.12	7.92	10.08	47.52	26.64	203.76	18	67.68	-19.44	22.32	23.76	51.84	8.64	20.88	315.36	2057.76	33.84	48842.6	36828.7	23779.4	10150.6	14000.4	22487	27665.3	-10.8	4767.84	22695.8	12284.6	5775.84	2913.12	38346.5	42575.8	12201.8	12908.2	26608.3	18388.8
9.36	9.36	0.72	-2.16	29.52	28.08	30.24	686.88	38.16	69.84	15.12	32.4	14.4	34.56	-11.52	16.56	11.52	28.08	28.08	1594.08	24.48	2000.16	7.92	1.44	1154.88	1589.04	10838.2	4027.68	2686.32	2551.68	15406.6	13761.4	4178.16	3847.68	-743.76	19126.1	28129	19854.7	2611.44	12918.2	4543.92	10256.4	15701	12407	37220.4	36666	79906.3	41857.2
32.4	2.88	-12.96	37.44	-21.6	38.88	-2.16	7.92	5.04	868.32	1.44	5682.96	271.44	11470.3	8.64	741.6	28.8	38310.5	61.92	28041.8	274.32	67858.6	360.72	21352.3	12106.1	42284.2	27997.9	38033.3	41.04	368.64	37867	23498.6	15499.4	10234.1	33763.7	30169.4	9892.8	35931.6	23153.8	23204.9	28634.4	8325.36	100315	36283.7	68075.3	15215.8	26845.9	21619.4
-12.24	13.68	12.96	21.6	19.44	43.92	29.52	39.6	2.88	44.64	14.4	49.68	52.56	50.4	33.12	25351.2	21.6	10975	74.88	8087.04	149.04	44508.2	32.4	2620.8	-4.32	70.56	6585.12	11074.3	9.36	63.36	2861.28	3744.72	20878.6	60862.3	907.2	7028.64	45043.9	27550.8	35207.3	18255.6	3214.08	12890.2	29568.2	14052.2	51766.6	12900.2	58369.7	19066.3
24.48	32.4	41.04	25.2	-7.92	64.08	6.48	42.48	5.04	29584.8	-11.52	38.88	30.24	61.2	63.36	1898.64	1498.32	7002	966.24	1632.96	-3.6	37561.7	20.88	21355.9	15845	56602.1	1432.08	1453.68	-2.16	1614.24	-2.16	26969.8	1316.88	6224.4	12773.5	10946.9	48566.2	44284.3	39784.3	18184.3	48710.9	31305.6	47287.4	24552.7	40703.8	19731.6	19447.9	16053.8
2.16	9.36	20.88	36	0	60.48	10.08	1816.56	-8.64	0.72	8.64	1654.56	14.4	882	29.52	7817.76	23.04	13838.4	30.24	71.28	9846	73226.9	10.8	175.68	63.36	644.4	3294	49881.6	1460.88	16358.4	3756.96	2238.48	6941.52	9466.56	3099.6	45270	10826.6	7760.88	18766.1	6897.6	46704.2	29354.4	79731.4	46253.5	31087.4	22897.4	3666.96	14580
1.44	-3.6	18	-5.76	-5.04	65.52	14.4	15.84	2.16	3514.32	11.52	228.24	12.96	14806.8	6.48	-5.76	32.4	71.28	19.44	1593.36	-8.64	51.12	0	31.68	23028.5	20348.6	1162.08	3296.88	18	49.68	29209.7	46760.4	-180.72	-271.44	-706.32	-938.16	5244.48	5562	2092.32	9548.64	201.6	994.32	23316.5	12827.5	17567.3	16668	114484	31803.8
14.4	42.48	9.36	32.4	-6.48	38.16	1.44	1293.84	18.72	4989.6	36.72	9922.32	15.84	19.44	5702.4	15348.2	11.52	46.8	3323.52	7908.48	801.36	604.08	-2.88	2375.28	11984.4	10388.2	226.8	1760.4	9512.64	11330.6	4284	3776.4	-173.52	-238.32	-691.2	568.08	24791	21939.1	77146.6	37367.3	31702.3	16419.6	54918	13864.3	74729.5	33671.5	54.72	-18.72
-2.16	-12.96	37.44	60.48	22.32	33.84	21.6	38.16	10.8	30764.9	57.6	279.36	41.04	55.44	-0.72	1106.64	-3.6	114.48	46.08	35797	13.68	398.88	-0.72	42.48	185.76	15292.8	12.24	36	18859.7	85995.4	13317.1	18355	11436.5	8929.44	-486.72	9482.4	47021	37634.4	61714.1	47530.8	25143.8	13564.1	18457.9	4865.76	47862	19655.3	38050.6	42775.2
9.36	40.32	25.92	88.56	39.6	64.8	21.6	9226.08	10.08	5.76	5.76	1679.76	2.88	40.32	12.24	16.56	19.44	43.92	157.68	7360.56	15.84	19024.6	13.68	8.64	-21.6	43.92	11799.4	136179	13.68	1669.68	14952.2	14783.8	17362.1	21919	-642.96	-911.52	96772.3	36608.4	991.44	1740.24	36418.3	23569.9	50707.4	26193.6	41397.1	12809.5	5672.16	5840.64
-0.72	8.64	-11.52	18	25.92	47.52	18	4404.96	18.72	354.96	23.04	60.48	265.68	20720.2	0	252	20.16	42.48	36	2915.28	7.92	18083.5	16822.8	24265.4	13805.3	29103.1	-7.92	12.24	10.08	19391.8	85.68	4649.04	-148.32	2075.76	27295.2	17398.1	9552.96	13076.6	46214.6	18047.5	5200.56	8693.28	16192.1	27596.9	48839	72758.2	38571.8	23218.6
27.36	68.4	3.6	29.52	2.88	80.64	36	81.36	7.2	447.84	15.84	4332.96	30.96	11.52	32.4	1221.12	40.32	90	254.88	23568.5	7.92	43128.7	853.92	59883.1	-2.88	48.96	2988.72	8716.32	2.88	18.72	427.68	750.96	-146.16	48.24	20779.9	54832.3	17672.4	9962.64	34850.2	29453	13433.8	13752	56377.4	51870.2	48952.8	60580.8	37651.7	5385.6
21.6	27.36	32.4	81.36	15.12	39.6	20.88	13533.8	0	42.48	38.16	761.04	24.48	172.08	20.16	1610.64	13.68	1794.24	3637.44	4104	-2.88	-17.28	19.44	43.2	9.36	53.28	126	1336.32	660.24	511.2	5604.48	46391	52989.1	35359.9	-673.92	833.04	6464.88	5619.6	13392.7	25285	70088.4	26794.1	69770.2	6477.84	18689.8	7803.36	60512.4	20686.3
0	11.52	2.88	28.08	43.92	54.72	0	40.32	9.36	41.04	33.84	123.84	17.28	2.16	831.6	3720.96	-0.72	50.4	134.64	630	-12.24	-17.28	437.76	3780.72	28.08	15954.5	0.72	19.44	2201.76	14933.5	28723	31912.6	10134	30463.9	27342	29137	59863.7	19157.8	28572.5	38921.8	50157.4	71257	59796	30214.8	44883.4	22853.5	67520.2	41243.8
10.8	43.92	17.28	12.96	1.44	34.56	-16.56	51.84	339.84	22273.9	20.16	32.4	-1.44	2407.68	2.88	516.24	28.08	56.16	1255.68	4207.68	-4.32	5180.4	6.48	66.96	6.48	737.28	-10.08	1027.44	41.04	154.8	5522.4	4867.2	17877.6	8406.72	-650.16	-166.32	2509.2	5295.6	22795.2	42940.1	1852.56	2517.12	34285	10491.1	139349	26492.4	32066.6	16115.8
-18.72	38.16	20.16	28.08	23.04	69.12	20.88	-15.84	17.28	9987.84	18	182.16	10.8	18	-6.48	36.72	5.76	22709.5	23.04	2345.04	5.76	771.84	19.44	43.92	2330.64	18057.6	858.96	194753	19.44	4767.84	3950.64	8764.56	5648.4	14408.6	22229.3	12545.3	80774.6	26017.2	48478.3	32523.1	65260.1	57515	91451.5	61227.4	35303	50567.8	58006.1	12653.3
21.6	46.8	18	44.64	23.04	66.96	14.4	33.12	-8.64	50.4	15.84	51.12	12.96	3808.08	-1.44	28.08	15.12	4803.84	20.88	81.36	2261.52	20355.8	-0.72	5216.4	53.28	182588	1.44	8.64	500.4	2386.08	5500.8	18856.8	22132.1	23862.2	1717.92	8510.4	32650.6	89217.4	29813.8	6891.84	47621.5	136903	49762.8	27303.8	35722.1	22000.3	68526.7	35890.6
13.68	27.36	12.96	46.08	19.44	69.12	20.16	20.16	-7.2	69.12	10.8	26.64	28.08	7334.64	149.76	2681.28	12.24	2867.76	7.2	71131	-7.92	-21.6	-5.04	1030.32	12.24	49.68	4368.24	6423.12	44.64	1486.08	3193.2	3808.08	32636.9	15236.6	2355.12	24585.1	46933.9	23547.6	2685.6	3052.8	25483.7	31736.9	63838.8	19753.2	15833.5	8630.64	34704	17447
12.24	20.16	15.12	35.28	20.88	49.68	33.12	7.92	-10.08	15918.5	8.64	1658.88	17.28	17.28	25.2	11629.4	6.48	22679.3	647.28	70671.6	217.44	1006.56	31.68	4033.44	21085.2	15366.2	-8.64	-9.36	936	79997	41248.1	78557	28311.8	10417.7	9360.72	4365.36	49601.5	13883.8	55166.4	32781.6	5481.36	17759.5	21470.4	35087	11267.3	14963	71658	42811.9
24.48	76.32	6.48	59.04	-1.44	67.68	47.52	17103.6	18.72	42.48	-2.88	8.64	360	14186.2	6.48	2468.88	18.72	8700.48	151.92	22171	7.92	7760.88	4.32	608.4	604.8	33045.8	2.16	15.84	41.04	9480.24	39942	82908	39170.2	37491.1	3537.36	4204.8	19803.6	17044.6	22140.7	7331.76	19418.4	26543.5	13170.2	6729.12	10147	13646.9	18833.8	21152.9
19.44	41.04	5.76	41.04	41.76	53.28	1.44	18.72	18	19328.4	-4.32	50.4	5.04	3682.8	18.72	3854.16	-9.36	21.6	6.48	1652.4	33.12	281.52	9.36	49.68	1036.8	2758.32	3364.56	13340.2	14.4	65.52	13460.4	45069.1	4282.56	581.04	5038.56	3947.76	26251.2	23998.3	8377.2	18938.9	1320.48	1607.04	79911.4	30496.3	62055.4	16580.2	16497.4	907.92
-12.24	46.08	5.04	9.36	11.52	59.76	18	55.44	-11.52	18.72	20.16	68.4	36	-12.24	7.2	6090.48	11.52	15.84	124.56	624.96	42.48	4605.12	0.72	817.92	-10.8	65.52	12.96	29.52	13.68	4152.96	25020	101061	-281.52	-180	41722.6	16291.4	46487.5	15559.2	63311.8	35261.3	58338	21646.1	91662.5	36652.3	32424.5	22549.7	3848.4	1470.96
24.48	56.88	-5.76	14.4	1.44	30.24	26.64	8262.72	2.88	58.32	3.6	619.2	15.12	2668.32	7.92	57.6	296.64	24876.7	38.88	5518.08	3.6	90.72	46.08	20952.7	-10.8	91.44	13.68	15387.1	5534.64	7442.64	663.84	11769.8	12857.8	6027.12	23130	8956.08	18630	51173.3	52202.2	24315.8	64242.7	24980.4	27139.7	39582	110417	46245.6	81789.1	36141.8
11.52	47.52	-28.08	-10.08	26.64	20.88	40.32	3200.4	-23.04	6591.6	16.56	31.68	-7.92	250.56	13.68	49.68	19.44	43.2	21.6	2.16	2548.08	8596.08	27.36	62.64	7097.04	40432.3	2546.64	9380.88	2436.48	19375.9	4515.12	38584.8	25.92	714.96	24690.2	40073	31816.1	40653.4	52003.4	14508.7	77441.8	89730	157567	47042.6	60535.4	19422.7	28788.5	26445.6
9.36	33.12	-13.68	30.96	8.64	38.16	25.92	72.72	-6.48	9.36	19.44	7629.12	1361.52	1820.88	25.92	54	83.52	3563.28	370.08	14315	9.36	45.36	449.28	50613.1	3407.76	3797.28	3953.52	4777.2	59.76	1138.32	3386.88	20091.6	29857.7	22826.9	370.08	4814.64	17550	47292.5	70252.6	74327.8	35711.3	51703.2	3399.12	8924.4	68731.2	31360.3	156944	61004.9
-11.52	28.8	-23.04	35.28	23.04	20.16	15.84	70.56	46.08	7805.52	18	611.28	40.32	2268	58.32	7351.92	38.88	6707.52	27.36	807.12	1.44	78.48	8.64	316.08	7008.48	7917.84	-16.56	717.12	13791.6	32163.1	18112.3	10038.2	1353.6	143798	13353.1	4353.84	26806.3	24122.9	68448.2	56679.8	9660.24	8632.08	18208.1	6960.96	68053	12229.9	56704.3	28393.9
-7.2	20.88	-10.8	32.4	27.36	43.2	16.56	18.72	28.08	5.04	6.48	3125.52	22.32	41.04	0	-3.6	22.32	22.32	42.48	15241.7	7290.72	14221.4	23.04	170.64	11021	28959.1	35.28	5786.64	4547.52	12589.2	25749.4	39719.5	40367.5	31657.7	1128.96	-216.72	18070.6	5678.64	64160.6	34979.8	45517	28604.9	79481.5	23487.8	2734.56	6901.92	41615.3	43595.3
-8.64	23.76	-0.72	54	21.6	37.44	-17.28	25.92	39.6	20.88	25.92	27.36	0	25.92	24.48	49.68	3291.12	14459.8	13.68	36.72	18	1044	276.48	6493.68	-9.36	23.76	15.84	7075.44	20.16	281.52	3933.36	17520.5	8305.92	3003.84	20370.2	13889.5	101768	55946.9	51729.8	87900.5	26339.8	59855	89830.8	7616.88	62136.7	27604.1	2684.16	11905.9
30.24	13.68	27.36	40.32	3.6	60.48	-21.6	20.16	13.68	1607.76	3.6	43.92	-5.76	36.72	5.04	42.48	29.52	46.08	5.04	49.68	13.68	60.48	250.56	609.12	41.76	33727	1889.28	2446.56	2013.84	12231.4	27396	55337.8	7772.4	5926.32	4532.4	2025.36	64943.3	44999.3	17997.1	6559.92	55924.6	45479.5	4633.92	34920.7	31471.2	11726.6	19583.3	10962
-10.8	28.08	9.36	38.88	7.92	28.08	1.44	20.88	1.44	25.2	18.72	7.92	23.76	612	28.08	42.48	41.04	63.36	3967.2	61501.7	28.8	20881.4	27.36	61.2	-8.64	70.56	20.88	7937.28	33.84	23663.5	50572.8	22998.2	8450.64	3960.72	28522.1	10162.1	33243.8	14379.1	42792.5	61796.2	23.04	2381.04	-118.08	1891.44	17604	25753.7	-814.32	1198.8
24.48	40.32	19.44	35.28	-6.48	20.16	-15.12	7736.4	3.6	39.6	25.2	32.4	10.8	41.76	25.2	22.32	43.2	2071.44	148.32	631.44	12.24	2127.6	48.96	45.36	20460.2	21775	20.88	478.08	36	45.36	28370.2	18089.3	11047	14328	63.36	12278.2	6757.2	19394.6	14846.4	10317.6	23629	22999	70837.9	24061.7	17783.3	9426.24	47747.5	36625
3.6	6.48	2.16	41.04	5.76	38.16	5.04	36	18.72	5500.8	0.72	39.6	9.36	27.36	1503.36	16704.7	30.24	455.76	-13.68	15.84	19.44	164.16	37.44	167.04	12916.1	20509.9	27.36	56525	41.04	1301.76	11962.1	5325.84	809.28	10892.9	27111.6	11547.4	32449	24940.1	43093.4	27586.8	44351.3	46604.2	106970	38081.5	22920.5	22678.6	-546.48	1648.8
-10.08	43.2	10.8	5.76	-9.36	24.48	0.72	15.84	14.4	54.72	20.88	76.32	17.28	60.48	23.04	36.72	20.88	40923.4	23.04	3217.68	7.92	1213.92	28.08	879.84	1787.04	5018.4	3369.6	4325.04	18	50006.9	37609.2	70014.2	23931.4	32165.3	22768.6	11126.2	16369.9	5501.52	46342.1	44215.9	36.72	1439.28	59282.6	66008.2	45849.6	23713.2	114320	63388.1
-15.84	43.92	11.52	29.52	12.24	50.4	16.56	57.6	20.16	24.48	15.12	5088.24	-1.44	2612.88	221.04	614.16	253.44	27198	22.32	634.32	-10.8	732.96	25.2	2697.12	26093.5	106854	17.28	1370.88	3363.84	37746.7	13029.8	10894.3	-206.64	-56.16	4330.08	4888.08	11296.8	37715	30697.2	30654.7	77.76	123.12	40819.7	6238.08	159213	61137.4	13209.1	7446.96
28.8	52.56	7.92	25.92	-16.56	43.92	7.92	758.16	38.88	5965.2	16.56	25.2	21.6	6250.32	52.56	135268	24.48	13695.1	1.44	7910.64	5.76	4557.6	0.72	3196.08	2921.04	28996.6	-1.44	71.28	136.08	312.48	1733.04	2586.96	31133.5	26227.4	4250.16	6430.32	16958.2	65707.2	18134.6	17161.9	6513.12	7038.72	28658.9	24267.6	94386.2	34282.8	58157.3	33365.5
12.24	58.32	15.12	6.48	7.92	10.8	13.68	32.4	41.76	45.36	17.28	6466.32	0	47.52	55.44	12909.6	2.88	28.08	7.2	19980	10.08	62.64	5.04	645.12	3440.16	2507.04	38.88	1660.32	27.36	1729.44	26983.4	7254	6822.72	29677.7	23037.1	35259.1	45638.6	27221.8	44779.7	19530	10165.7	32395.7	8942.4	12237.8	42334.6	33040.8	83993.8	15025
27.36	47.52	18	6.48	32.4	57.6	10.8	128.88	10.08	28.08	18	3396.96	16.56	11464.6	618.48	40852.8	16.56	-14.4	103.68	2975.04	2270.88	58672.1	33.12	6314.4	2952	14679.4	6221.52	33024.2	36	24752.2	17758.1	7388.64	2842.56	5718.96	27959	12192.5	19456.6	6029.28	61397.3	26076.2	47530.8	20902.3	55651.7	15285.6	58528.8	36727.2	47694.2	37227.6
15.12	20.16	7.92	10.8	10.08	58.32	-1.44	21.6	11.52	18281.5	36	80.64	31.68	2170.08	102.24	174.24	17.28	28.8	11596.3	17360.6	32.4	15.12	15.12	68.4	602.64	1831.68	9152.64	14097.6	5320.8	13386.2	4033.44	2466	1008	3224.88	-578.16	605.52	12690.7	16768.8	34046.6	39828.2	14884.6	3515.76	15207.1	12485.5	9846	5466.24	67518	41132.2
5.76	51.12	38.88	108.72	-7.2	25.92	-10.08	48.24	-5.04	33.12	10.8	23.04	11.52	51.12	-2.16	72	75.6	21370.3	4.32	22.32	28.8	58.32	434.16	31204.8	14253.8	14243.8	2689.92	2999.52	87.12	1981.44	1100.88	19021.7	13901	7781.76	18184.3	37006.6	11836.8	17321	28920.2	17094.2	53826.5	46540.1	20558.9	4671.36	73136.9	34830.7	90951.1	47602.8
102.96	2419.2	22.32	12.96	-8.64	-2.88	2.88	79.92	28.08	28.8	7.2	32.4	-11.52	2322	40.32	40683.6	-15.84	18.72	7.92	6087.6	45.36	65340	190.08	2819.52	3396.24	55512	9004.32	59726.2	-10.8	3481.2	2368.08	2638.08	21291.1	25655.8	13734	14614.6	42175.4	19486.8	4651.2	17272.1	21533.8	27994.3	21800.9	9888.48	74093	34562.2	69405.1	29368.1
6.48	106.56	42.48	53.28	25.2	41.04	15.12	6115.68	23.04	70.56	6.48	849.6	20.16	13949.3	38.88	30569	-18	2533.68	3690	79957.4	17.28	17957.5	25.92	3300.48	2736	11682.7	-11.52	43.2	15086.9	32296.3	17266.3	9917.28	53731.4	89583.8	-545.76	-688.32	16053.1	6060.24	49479.1	74194.6	33478.6	26193.6	58218.5	33762.2	56829.6	45733.7	96217.9	49786.6
30.24	22.32	23.04	79.2	19.44	25.92	33.12	4611.6	6.48	36	5.76	-24.48	31.68	12991.7	-1.44	1578.24	0	16852.3	10.08	81661.7	28.8	22148.6	12.24	87.84	92.88	905.76	16.56	43.92	28.8	74.88	7714.8	17050.3	12213.4	12340.1	1669.68	54259.2	22512.2	47703.6	11466.7	24012	19686.2	7729.2	144022	37964.9	71823.6	13465.4	107600	38617.9
30.96	48.96	51.84	48.96	19.44	23.04	1.44	25.92	-10.08	18	-2.88	54	29.52	-2.88	310.32	6642.72	111.6	3232.08	3.6	40713.8	12.24	151.92	10.8	36882	-3.6	432.72	13.68	4408.56	3213.36	16685.3	2093.04	8959.68	4001.04	1048.32	19069.2	18502.6	7318.08	6171.84	39111.8	11484	35118	9964.08	60360.5	48399.8	55869.1	21691.4	8925.84	2412
15.84	43.92	14.4	23.76	1.44	26.64	33.12	34624.1	1.44	44.64	5.76	1561.68	0.72	2572.56	39.6	12413.5	-0.72	30.96	411.84	67008.2	38.16	235.44	249.12	3529.44	-1.44	57.6	1265.04	2902.32	3.6	1593.36	108.72	3067.92	27055.4	15480	12644.6	32949.4	131041	80712	18914.4	10258.6	14778.7	15425.3	125645	37037.5	32528.9	24205.7	44442	12888
24.48	20.16	33.84	33.12	-3.6	33.84	3.6	425.52	-0.72	43.92	-1.44	25.2	2.16	5731.92	5.04	1768.32	-12.96	7475.76	61.2	5864.4	14.4	82.8	2499.84	1795.68	16324.6	14843.5	18259.9	84971.5	2.88	2417.76	4235.76	31275.4	16012.1	20704.3	38271.6	39295.4	81089.3	25470.7	23662.8	19469.5	10403.3	15501.6	19103.8	8195.76	13285.4	4214.88	22837	22358.2
12.96	58.32	25.2	30.96	-8.64	25.92	29.52	62.64	31.68	20.88	33.84	42.48	26.64	1750.32	17.28	18	4.32	30682.1	4775.76	17789.8	18.72	61.92	1.44	2549.52	19750.3	31034.2	3859.2	34728.5	1444.32	5027.04	94.32	157.68	8169.12	10437.8	-503.28	21610.1	38618.6	30606.5	73957.7	21857	56376	50037.1	35540.6	30583.4	27701.3	9906.48	94286.9	48579.1
29.52	41.04	12.96	34.56	-7.2	26.64	7.2	24.48	15.12	11.52	-18	35.28	20.16	30.96	10.08	82.08	59.76	44157.6	-2.16	5353.92	-16.56	2735.28	299.52	936	1860.48	2158.56	32.4	306.72	0.72	7865.28	1545.12	6292.8	23821.9	97074	13522.3	52822.8	33748.6	5855.76	101873	37085	20080.1	15886.1	65927.5	32710.3	21786.5	25544.9	21983	26344.8
-2.16	68.4	36.72	-2.16	2.88	31.68	18	7303.68	4.32	74.16	1.44	43.92	5378.4	28278	7.2	43.2	3.6	54	-18	122.4	7.92	63687.6	5.04	4572.72	12.96	6675.12	12103.2	15210	4713.84	29592	9975.6	8450.64	8896.32	11988	17444.2	19567.4	60816.2	25711.9	7120.08	25741.4	43965.4	7996.32	35133.8	4275.36	52082.6	19725.1	38419.2	11646.7
15.12	15.12	2.16	-1.44	0	54.72	-3.6	2452.32	26.64	559.44	-17.28	18.72	1.44	1181.52	21.6	8733.6	85.68	1200.24	-2.16	1798.56	-5.04	50.4	257.76	10698.5	9155.52	15920.6	8.64	84.24	4019.76	30494.2	37.44	8992.08	-439.2	-527.76	17523.4	57222	37731.6	5474.16	16709	27979.2	8066.16	4607.28	17934.5	11815.2	39441.6	14928.5	22400.6	17622
-22.32	12.96	-2.16	22.32	-2.16	7.2	0	20.88	12.24	34.56	-5.76	20349.4	0.72	36	178.56	55000.1	589.68	5647.68	2.88	1301.04	28.08	87475.7	21.6	29.52	16.56	65.52	21.6	810	14830.6	59897.5	18396.7	8238.96	-425.52	20779.2	4847.76	1566	85096.8	43710.5	40431.6	43353.4	8236.8	12022.6	70889	70215.1	52788.2	57163	42118.6	61109.3
5.04	52.56	18.72	3.6	2.88	41.04	5.76	-1.44	-0.72	30.96	24.48	2072.16	20.16	5038.56	33.12	6945.12	6.48	1476	3107.52	7926.48	53.28	626.4	41.04	61.92	11.52	52.56	7.92	6222.24	21885.8	15827	32076.7	24396.5	27279.4	32256.7	9731.52	31316.4	94117	41220	33968.9	14439.6	5553.36	7556.4	68841.4	52488	116729	53357.8	35799.1	12129.8
-13.68	56.88	7.92	35.28	7.92	39.6	19.44	1464.48	-4.32	60.48	9.36	540.72	-5.76	24.48	-10.08	64.08	6.48	740.16	15.12	61.92	-4.32	75.6	71.28	822.96	1692.72	557.28	5711.04	18198.7	33.84	139.68	139.68	29967.8	8608.32	8061.12	36527	106294	76558.3	28878.5	22685	13376.2	7645.68	27139.7	35062.6	56824.6	12763.4	5593.68	7935.12	8948.88
-3.6	5.04	25.2	17.28	9.36	39.6	16.56	592.56	20.88	85.68	7.92	59.04	10.08	23.04	2.88	4724.64	-5.04	189.36	38.16	77.76	-9.36	33.12	30.24	61.2	6.48	964.8	10.08	38.16	-5.76	532.08	24.48	303.12	6827.04	14524.6	-409.68	-409.68	74326.3	21606.5	32521.7	47568.2	3867.12	7400.88	21112.6	20198.9	40716.7	7722.72	12685.7	11553.8
20.16	33.12	18	38.88	23.76	22.32	15.12	44.64	32.4	4250.16	-8.64	21.6	18.72	35.28	24.48	4173.12	4.32	11.52	5.04	4248	11.52	909.36	1092.96	13002.5	15374.2	35489.5	5.04	5300.64	0	2707.92	2494.8	2885.76	-87.84	-133.92	-403.92	2345.76	15090.5	5072.4	11949.1	7261.2	2606.4	576	145690	66135.6	38233.4	28525	74867	10676.9
15.12	18	0.72	56.88	10.8	19.44	38.16	69.12	5.76	18	15.84	25.92	38.88	7675.2	11.52	48.96	6.48	210.24	15.12	54	51.12	1766.16	21.6	327.6	128.88	1049.76	3533.76	150666	36	72	21533.8	10272.2	9049.68	23311.4	5929.92	3258.72	8127.36	10361.5	28818	54930.2	50371.2	17473.7	4132.8	14150.2	79837.9	36901.4	85485.6	20275.9
19.44	25.2	-0.72	64.8	23.76	24.48	4.32	279.36	21.6	36	4.32	22.32	293.76	640.8	5.76	23.04	0.72	33.12	18.72	30.96	23.76	42.48	5223.6	61308.7	1350.72	2459.52	35408.2	58492.8	5895.36	3695.76	2237.76	17138.2	42006.2	32408.6	-313.92	2588.4	14486.4	20153.5	22791.6	15901.9	12915.4	5595.84	25152.5	14748.5	30219.8	9119.52	41279.8	16571.5
2.88	29.52	7.2	64.08	15.12	19.44	-5.76	5371.2	5.76	37.44	118.08	61444.8	95.04	2124.72	15.84	43.2	17.28	27.36	-2.16	127.44	39.6	1902.96	9920.88	23385.6	19.44	6353.28	191.52	239.04	-2.16	735.12	14860.8	30043.4	2551.68	57317.8	22370.4	30931.9	35334.7	31575.6	29332.8	67370.4	17313.1	4988.16	9632.16	13536.7	52187	51280.6	32528.2	27246.2
5.04	12.96	3.6	41.04	-0.72	-7.2	12.24	5361.12	16.56	167.76	10.8	40.32	7.92	-30.96	-11.52	21036.2	10.08	2687.04	26.64	18129.6	18.72	820.08	172.8	7369.92	596.88	20084.4	2764.08	48108.2	20.16	233.28	17344.1	13569.8	13892.4	9408.24	6199.2	4127.04	9175.68	24976.1	53318.9	23271.1	3041.28	2386.08	66309.8	33032.2	21009.6	14433.1	62011.4	13776.5
15.12	101.52	7.2	41.76	7.92	30.24	17.28	36	-2.16	44.64	1.44	25.2	0	-20.16	-8.64	10.08	19.44	68.4	1401.84	30124.8	53.28	44010	1.44	386.64	467.28	15799.7	312.48	47222.6	2646.72	3772.08	8947.44	21001.7	1176.48	66546	-326.88	871.92	42268.3	39847.7	1949.04	7876.8	34577.3	24655	42203.5	38502	36933.8	11986.6	88575.8	25234.6
-23.04	32.4	12.24	29.52	-5.76	25.92	13.68	44.64	-3.6	-2.16	15.84	81.36	28.8	3581.28	21.6	46.8	5.76	24130.8	9.36	221.76	103.68	26884.1	6088.32	46387.4	6854.4	21908.9	33.12	259.2	3400.56	11681.3	30689.3	39956.4	4592.16	9537.12	294.48	8690.4	59734.1	28936.1	20017.4	19915.2	32734.8	18769	32772.2	19635.1	38431.4	15043.7	91861.9	20678.4
4.32	66.24	28.08	57.6	31.68	44.64	-11.52	18349.2	-5.76	38.16	26.64	46.08	10.08	25.92	92.88	5468.4	15.12	383.76	15.84	16.56	6.48	643.68	14.4	40.32	15055.9	88531.9	159.84	1290.96	812.88	15953.8	26675.3	18472.3	63.36	3943.44	29714.4	46138.3	35203	22736.9	86386.3	86821.2	110612	71008.6	56783.5	41995.4	710.64	1790.64	90784.8	23206.3
-17.28	13.68	18.72	43.2	45.36	48.24	10.08	15.12	-1.44	48.24	15.84	253.44	151.2	13141.4	22.32	51.12	2.16	4279.68	11450.2	10728.7	18.72	24.48	20.88	164.16	32.4	32317.2	489.6	1166.4	7.2	610.56	4468.32	13703.8	2272.32	11326.3	11084.4	29050.6	1203.12	16067.5	36864	16373.5	38233.4	10870.6	64003	23845	38882.2	11645.3	-1372.32	-1024.56
20.16	23.76	-5.04	-2.16	19.44	61.92	0	35.28	1.44	56.16	7.2	46.8	801.36	15154.6	16.56	31.68	-0.72	1249.92	35.28	52.56	28.8	761.76	2244.96	2780.64	580.32	554.4	28.08	1494.72	995.04	4712.4	15.12	55.44	16468.6	64447.2	29587	26177	22482	28908.7	115.2	7626.96	5828.4	28257.8	10150.6	24041.5	49250.2	25686.7	30697.9	21524.4
-6.48	67.68	-1.44	36.72	-10.08	-8.64	8.64	1570.32	26.64	65093.8	-8.64	18.72	908.64	1040.4	31.68	58.32	18	23.04	3.6	18	1.44	3862.08	16.56	2365.92	24.48	38163.6	39.6	80.64	9.36	1160.64	10156.3	2725.2	38314.8	56070	1095.84	1609.2	8169.84	4458.96	61727.8	41960.9	34867.4	21938.4	27213.1	17815.7	52290.7	9303.84	81736.6	25942.3
-8.64	28.08	19.44	55.44	15.84	5.76	20.16	22942.8	20.16	1072.8	12.24	11808	19.44	233.28	3765.6	9812.88	15.12	84.24	5.04	360	-23.76	4934.16	16.56	27.36	10226.9	7684.56	27.36	40.32	63.36	442.08	8958.24	61366.3	7378.56	28835.3	473.04	120.96	27029.5	87327.4	31769.3	15160.3	45813.6	44038.8	69621.1	28937.5	972.72	5190.48	66750.5	95831.3
-5.76	42.48	0.72	37.44	-1.44	43.2	18.72	6.48	8.64	24.48	-12.96	-3.6	-4.32	4324.32	21.6	82.8	12.96	5256	-6.48	1697.76	28.8	173.52	24.48	69533.3	3599.28	22746.2	4808.16	2257.2	6330.24	36064.1	25503.1	13873	4154.4	12102.5	20512.8	34081.2	35081.3	107712	3250.08	6784.56	99638.6	92536.6	6508.8	13446	1956.96	2635.2	43243.9	20453
10.08	12.96	10.8	62.64	-7.2	4.32	21.6	-1.44	-18.72	903.6	-1.44	15.84	25.2	743.04	252	30196.1	632.88	18118.1	5603.76	45786.2	26.64	6361.2	13.68	22.32	11558.2	18242.6	38.16	32.4	26.64	62.64	4802.4	1990.8	10824.5	9846	2928.24	12388.3	23965.9	11643.1	57978.7	19156.3	28283.8	11338.6	66195.4	33459.1	18841	10799.3	39908.9	9625.68
-7.2	25.92	31.68	39.6	-28.08	-21.6	13.68	36	7.92	54	-2.88	41.04	8.64	37707.1	13.68	56.88	15.12	139.68	16.56	69.84	20.16	1376.64	18.72	72.72	592.56	2119.68	3049.92	3757.68	24299.3	20075	24433.2	15084.7	9677.52	8079.84	831.6	4985.28	17872.6	26614.8	5556.24	10517	35110.8	33883.9	70045.2	43506.7	5372.64	5531.04	156627	79786.8
25.2	59.76	-3.6	11.52	-1.44	30.24	-4.32	411.12	25.2	18.72	24.48	85.68	5.04	2932.56	-7.92	902.88	9.36	27.36	377.28	20190.2	18.72	39.6	11.52	678.24	7899.12	6840	3815.28	3623.04	16698.2	29179.4	4953.6	3676.32	37882.8	25688.2	9164.88	17352.7	11475.4	18113	3991.68	6577.92	65212.6	15162.5	22826.2	9212.4	17775.4	7503.84	79677.4	31361.8
26.64	20.88	10.08	41.04	-2.16	15.84	21.6	25.2	16.56	5621.76	4.32	46.8	12.96	570.96	-2.16	9849.6	36	1177.92	1544.4	2617.92	22.32	602.64	331.92	53154	8655.84	46177.2	7639.92	16152.5	1491.12	8570.16	33755.8	37824.5	6341.76	7783.2	11761.2	26798.4	32288.4	10092.2	37465.9	9645.12	17585.3	31483.4	18896.4	21066.5	24181.2	33212.2	22836.2	24512.4
-0.72	10.8	31.68	35.28	5.76	-5.04	1.44	29.52	-20.16	3.6	-5.04	1383.84	12.96	4.32	-9.36	7.2	14.4	46.8	2.88	386.64	37.44	60.48	12.96	-10.08	19.44	9.36	15.12	81.36	2.16	19.44	42451.9	139762	7369.2	7338.96	10190.2	23560.6	4658.4	4411.44	6974.64	6935.04	20892.2	71631.4	16672.3	18424.8	116546	30690.7	79243.2	31065.8
31.68	67.68	-5.76	12.96	0.72	29.52	7.92	781.92	12.96	7562.16	5.76	142.56	5.76	-7.2	7.92	244.8	123.84	208.8	22.32	54.72	30.96	4114.08	33.12	95620.3	38.88	1671.84	605.52	938.88	1738.08	11893	24620.4	19630.8	25593.8	25965.4	10110.2	11376	35568	9106.56	22896.7	19066.3	15984.7	4549.68	50650.6	13219.9	32983.9	25749.4	27543.6	14059.4
23.76	44.64	1.44	-3.6	3.6	12.24	7.2	9382.32	22.32	42.48	22.32	2887.92	24.48	21.6	1.44	2908.08	28.08	68.4	33.12	84.96	19.44	9.36	-11.52	600.48	3368.16	14081.8	3430.8	141880	0.72	980.64	24084	25917.8	1365.12	23323.7	6085.44	1812.24	52261.2	30359.5	37059.1	9577.44	31862.2	25577.3	69884.6	28710	62089.9	12281	64373	30941.3
15.12	35.28	2.16	12.96	0	39.6	20.88	4086.72	18.72	2264.4	21.6	20522.9	12.96	2.16	87.12	20068.6	12.24	1958.4	7.2	44.64	496.8	3085.2	4.32	1627.2	3970.8	77941.4	9879.84	17128.1	5.76	704.16	354.24	11993	-573.84	-826.56	5630.4	17551.4	7719.12	6820.56	82775.5	27146.2	18747.4	6246	26995.7	1355.76	38059.2	59206.3	38310.5	31852.1
30.96	11.52	28.08	23.04	47.52	25.92	17.28	27.36	33.84	57.6	28.8	9619.2	84.24	7257.6	18.72	239.76	146.88	55206	2208.96	45324	28.8	62.64	1.44	93.6	1382.4	4196.88	1398.24	13757.8	1.44	4385.52	2072.88	2871.36	3206.88	5351.76	26426.9	29713	66058.6	30302.6	11443	8331.84	35607.6	63644.4	5619.6	15015.6	89431.2	57122.6	55262.9	12000.2
13.68	25.2	2.16	-8.64	17.28	25.2	15.12	26.64	20.88	14.4	50.4	59.76	2.16	20.16	15.12	3151.44	-12.24	48.24	25.2	38.16	18	35.28	14.4	180.72	6236.64	22754.9	6923.52	53784	12.24	52862.4	9658.8	79382.9	6166.08	3947.04	16171.9	21405.6	6775.2	18054.7	9724.32	5163.84	39888	31633.2	70732.1	37581.8	74790	52484.4	12053.5	27224.6
13.68	43.2	26.64	54	33.12	-20.16	7.2	61.92	2.16	35.28	20.16	46.08	-0.72	35.28	92.88	12384	11.52	60.48	990.72	4821.12	12.24	1818.72	15.84	1911.6	8696.88	91339.9	833.76	24083.3	84.96	210.96	6459.12	13598.6	13696.6	87503	2502	3690	85488.5	46046.2	19179.4	12495.6	5340.96	17982.7	36924.5	13418.6	9240.48	9731.52	20973.6	27638.6
36	53.28	38.88	48.24	13.68	13.68	37.44	38.16	25.92	32.4	30.24	1142.64	771.12	17452.1	10.08	9552.24	5.76	560.16	69.12	7768.08	2.16	1715.76	1057.68	6449.04	6948.72	60915.6	1631.52	974.88	6160.32	14726.9	12.96	47.52	5234.4	1162.08	6475.68	20519.3	39192.5	11004.5	33689.5	31942.1	57547.4	49013.3	22830.5	38700.7	24381.4	15665.8	51194.2	46408.3
25.2	56.16	6.48	22.32	17.28	36.72	125.28	9124.56	237.6	2621.52	26.64	4255.92	379.44	16868.2	-2.88	12.24	14.4	577.44	42.48	4980.96	3547.44	64792.8	22.32	3393.36	3124.8	106512	6636.96	43897.7	12.96	14808.2	10373	11144.2	-624.96	6634.08	1459.44	34436.2	1872.72	5758.56	51159.6	56888.6	232.56	5554.08	21811.7	7447.68	20277.4	6361.92	25004.2	20638.1
-15.84	26.64	9.36	56.88	38.88	48.24	48.96	4420.08	30.96	291.6	11.52	46.8	9.36	27.36	21.6	838.08	33.12	65.52	10.08	4423.68	23.76	313.92	25.2	638.64	-1.44	84.96	38.88	151.92	1046.16	1037.52	66463.9	43654.3	13869.4	7084.08	2597.76	7893.36	9001.44	13762.1	37274.4	26628.5	46212.5	44516.2	13860	6613.2	96495.8	32161	54707.8	22212.7
-12.24	11.52	18.72	23.76	22.32	8.64	12.24	28.08	22.32	33.12	11.52	7.92	20.88	5154.48	16.56	36	13.68	11817.4	1146.24	8277.12	329.04	8140.32	13.68	12.96	3836.88	43542	3450.24	21796.6	1838.16	12478.3	18186.5	47057	12863.5	4520.16	4412.16	1445.04	34696.1	14546.2	60151.7	71336.9	5154.48	5949.36	1868.4	6474.24	37987.2	9843.84	72336.2	55116
8.64	41.04	30.96	29.52	12.24	74.16	-3.6	32.4	27.36	56.16	18	5475.6	12.24	-15.12	8.64	85.68	19.44	13.68	-1.44	1621.44	4962.24	23149.4	-11.52	1622.16	7.2	3941.28	531.36	2847.6	3226.32	12733.2	9438.48	3620.16	-343.44	33822	-242.64	-359.28	38.16	42.48	21145	52336.1	19039	14794.6	20905.9	12193.9	38582.6	11155.7	11836.8	2131.92
14.4	35.28	-7.2	70.56	18	-4.32	9.36	33.84	24.48	8.64	18.72	49422.2	14.4	15997.7	925.92	7263.36	3234.24	37496.9	2298.24	10581.1	15.84	84.96	0	9.36	2731.68	13631.8	6762.24	11107.4	8.64	35624.9	17501.8	17324.6	1030.32	12602.9	11099.5	33923.5	61882.6	41331.6	17366.4	19623.6	7429.68	4561.2	186283	59790.2	79074.7	21721.7	69914.9	42066
11.52	42.48	3.6	35.28	25.2	33.12	9.36	1271.52	20.16	20.88	43.92	6813.36	6.48	3445.92	1.44	583.92	26.64	584.64	4.32	9375.12	-5.04	82.8	11888.6	45576.7	779.76	3000.96	5605.2	17212.3	15.84	2409.12	0.72	4111.92	7624.8	12551	321.84	5213.52	8848.8	15174.7	12917.5	15445.4	27810	10007.3	68870.9	36049	25238.9	29950.6	89730	29117.5
27.36	65.52	-23.04	16.56	17.28	7.2	15.12	2492.64	12.96	363.6	44.64	60.48	25.2	-23.04	544.32	6726.96	1200.24	66467.5	2.88	6998.4	9.36	32.4	20.88	1460.88	445.68	1581.12	2712.24	23163.1	118.8	352.08	16.56	163.44	33568.6	36254.9	3141.36	14911.9	20374.6	34513.9	40483.4	50274	21603.6	26979.1	60404.4	82714.3	39721.7	20355.1	-1596.96	-1270.8
16.56	81.36	-0.72	21.6	16.56	28.8	11.52	46.8	-5.76	23.76	12.96	3.6	22.32	7597.44	30.24	50675	5.04	9987.12	3607.2	14470.6	9.36	6294.24	-4.32	-21.6	306	2406.96	7384.32	16868.2	20289.6	20903.8	23958.7	24745.7	8719.92	4215.6	3527.28	1555.92	-3.6	0.72	98082.7	56167.9	22.32	609.84	68968.8	42029.3	88643.5	27818.6	66146.4	29596.3
28.8	43.2	20.88	64.08	12.96	42.48	41.04	1577.52	4.32	1617.12	20.16	17.28	-2.16	11.52	562.32	13051.4	35.28	9864.72	44.64	19177.9	4.32	46.8	144.72	1954.8	4.32	-12.96	22.32	78126.5	3015.36	3119.04	5753.52	35191.4	-655.92	285.12	21330.7	16767.4	7336.8	6699.6	52742.9	74125.4	967.68	1797.12	21246.5	46846.8	35580.2	21333.6	32871.6	17945.3
9.36	14.4	21.6	51.12	12.96	11.52	-7.92	77.76	-2.88	35.28	16.56	635.76	18.72	18.72	37.44	1026.72	6.48	38.16	20.16	90	22.32	21.6	5.04	9411.12	6.48	2225.52	2.16	36018	1863.36	1716.48	22700.2	52317.4	-642.24	-872.64	-203.76	2291.04	57353	14017	19003.7	10086.5	17422.6	12006.7	587.52	1378.8	24592.3	19836	19419.8	11517.8
5.04	30.24	37.44	63.36	21.6	64.8	8.64	43.92	10.8	5752.08	28.08	3047.04	-12.24	3367.44	12.24	66.96	16.56	2665.44	202.32	2905.2	15.84	419.04	-3.6	38.88	1527.84	32814	29.52	100835	36.72	797.04	17349.1	5733.36	-609.12	-807.84	-209.52	-361.44	11238.5	6152.4	14314.3	5093.28	55890	66662.6	9624.24	7395.12	25228.8	17816.4	8569.44	1702.8
24.48	51.84	38.88	59.04	1.44	16.56	1.44	648.72	28.08	33.12	15.84	1516.32	28.8	-12.24	169.92	10976.4	5.04	2342.88	-33.84	8378.64	50.4	46366.6	1136.16	52663.7	197.28	1185.84	160.56	2626.56	23.04	27677.5	51399.4	109956	29699.3	19233.4	4839.84	30456	7907.76	11952.7	62465.8	51804.7	42750.7	51430.3	28380.2	31445.3	60032.2	31165.2	24297.8	15634.8
7.92	11.52	17.28	23.76	-3.6	44.64	23.76	1861.2	18	10.8	5.76	1182.24	21.6	-0.72	-5.76	-7.92	7.2	267.84	2.16	424.8	33.12	14018.4	21.6	15.84	7.2	3742.56	9160.56	7469.28	16.56	20.88	249.84	10166.4	1365.84	61957.4	4271.76	6055.92	42687.4	10158.5	12264.5	4814.64	16808.4	37558.8	107177	41333	20921.8	9738.72	34965.4	7641.36
5.04	11.52	16.56	78.48	15.12	41.04	0.72	7.92	18	1092.96	-18.72	998.64	-0.72	-43.92	6.48	221.76	7.92	41.04	5363.28	38652.5	2874.24	5659.92	257.04	13001	7901.28	12175.2	661.68	1779.84	43.92	106477	404.64	2365.2	-196.56	-259.2	-202.32	-307.44	20260.1	48822.5	17837.3	21012.5	26859.6	20737.4	110348	24741.4	47726.6	18099.4	49562.6	9100.08
4.32	43.92	2.88	36	8.64	41.76	-7.2	-7.92	4.32	52.56	-2.16	4557.6	6.48	54	4.32	20.16	18	20.16	13.68	-30.24	1710.72	3187.44	25.92	242.64	281.52	50638.3	10310.4	5992.56	32.4	97.92	18	-7.2	-653.04	-857.52	4404.24	9608.4	7304.4	6987.6	67704.5	40799.5	10611.4	4048.56	95148	21364.6	21756.2	22343	20327	6678
13.68	26.64	5.04	3.6	28.08	79.92	4.32	43.2	23.76	48.96	22.32	73.44	15.84	33.84	9.36	7675.92	14.4	6735.6	-9.36	16031.5	-24.48	-10.8	27.36	21950.6	10.8	7225.92	10.08	61.92	12545.3	19262.9	5916.96	3727.44	17445.6	21870.7	9216.72	8803.44	6311.52	1969.2	12876.5	7675.92	34863.1	24837.1	20140.6	15379.2	26656.6	7672.32	40325.8	19828.1
20.16	20.88	27.36	2.16	31.68	66.96	10.08	7054.56	9.36	59.04	-23.76	83.52	28.08	8640.72	-23.04	123.84	15.84	551.52	36.72	168.48	-5.76	73.44	677.52	1488.96	20.88	3108.24	-2.16	9.36	4042.08	26373.6	694.08	18607	1684.8	8195.04	-182.16	-320.4	4410	19640.9	32830.6	33107.8	16079	25584.5	17723.5	56082.2	26960.4	15305.8	12624.5	6914.88
10.08	71.28	5.76	17.28	15.84	84.24	2.88	10705	0	1101.6	2.88	62.64	10.08	-0.72	35.28	24830.6	24.48	49.68	665.28	809.28	-23.76	-1.44	23.04	85.68	15.84	20.16	1308.96	8306.64	2459.52	5742	15.12	79.92	5700.24	3466.8	6894.72	7993.44	18783.4	9631.44	33471.4	23459	28507	21433.7	94003.9	37109.5	11206.1	10424.9	16362	40482.7
33.84	59.04	17.28	29.52	2.16	28.08	15.84	23.76	17.28	54	-10.8	32.4	13.68	5729.04	-2.16	11.52	51.12	851.04	1998.72	9409.68	23.04	8465.76	187.2	13981	1902.96	21587.8	253.44	1363.68	1.44	54	8001.36	14109.1	-639.36	-167.76	7557.12	16466.4	18649.4	5546.88	27840.2	54998.6	54366.5	18173.5	23371.9	51562.1	103385	46671.8	29260.1	27475.9
-0.72	41.76	14.4	19.44	3.6	36	18.72	1293.84	-4.32	49.68	-14.4	17943.1	-9.36	6750	11.52	20.16	41.04	5501.52	118.08	3307.68	177.12	814.32	28.08	61.92	129.6	552.24	1431.36	1025.28	673.92	2108.16	100.8	401.76	10124.6	131930	40361	45582.5	31308.5	10836.7	64835.3	53579.5	3438	3210.48	37298.2	32468.4	11772	2350.8	55391.8	39080.2
-1.44	27.36	22.32	12.24	20.88	61.2	-6.48	17.28	3.6	-12.24	-4.32	18	-2.88	-4.32	78.48	17782.6	24.48	44.64	-16.56	-39.6	12.24	30.96	13.68	21596.4	38.88	1627.2	12870.7	11160.7	1836	27383.8	7431.12	11540.2	-627.84	-829.44	213.12	5050.8	5002.56	15006.2	21600.7	13440.2	1094.4	4620.24	80271.4	35334.7	24429.6	22772.2	37044.7	9128.88
-5.76	24.48	-8.64	7.92	18	8.64	11.52	54.72	22.32	4009.68	4.32	66.96	8.64	-37.44	0	52.56	7.2	86.4	23.04	9236.88	23.76	416.88	20.16	7578	2889.36	2118.96	12448.8	44667.4	8928.72	59126.4	20122.6	86002.6	16524.7	25974	10101.6	11872.1	35653	18080.6	7938.72	3188.16	10975.7	26075.5	13842	6208.56	21897.4	21037.7	69041.5	17406
-6.48	5.04	15.12	12.24	10.08	14.4	-8.64	27.36	15.12	44.64	6.48	18.72	8.64	45295.9	20.88	2973.6	1051.92	20573.3	29.52	27.36	8580.24	35506.1	3560.4	44213.8	-5.04	759.6	6245.28	13435.2	-10.08	33.84	7.2	-23.04	15752.9	34310.9	-154.8	-286.56	37695.6	22932	45490.3	54100.8	9507.6	4591.44	67646.9	37291	10547.3	15288.5	37484.6	36863.3
5.76	9.36	28.08	54.72	12.96	48.96	-1.44	2157.12	2.88	979.2	-4.32	72	6.48	21029.8	-9.36	33.12	34.56	339.12	2200.32	250650	2591.28	60825.6	17.28	4025.52	5600.88	22864.3	3.6	101.52	4498.56	3288.96	328.32	754.56	12940.6	17889.8	4259.52	2875.68	70202.2	28559.5	8673.12	6291.36	68240.2	22653.4	14135.8	6220.8	84388.3	37674.7	57718.8	13679.3
8.64	11.52	-2.16	33.84	26.64	61.92	15.84	3005.28	10.08	17873.3	15.12	72.72	-5.76	-18	5.04	46.8	15.12	241.92	32.4	868.32	3.6	8456.4	24.48	120.96	9067.68	88190.6	23.04	1958.4	78.48	8964.72	25.92	761.04	12257.3	9103.68	-132.48	409.68	65.52	389.52	53833.7	47507.8	1499.04	11797.9	82043.3	38803.7	25669.4	13339.4	80160.5	16087
17.28	55.44	-6.48	58.32	-12.24	30.24	-5.76	5226.48	-11.52	20561.8	14.4	4545.36	4.32	-16.56	40.32	56.88	10.8	33.12	22.32	56.16	-23.76	9263.52	748.8	6775.2	14.4	51.12	6493.68	34493.8	1978.56	40158	4793.76	5901.12	10472.4	24097	22036.3	28378.8	21905.3	26464.3	5440.32	23830.6	23.76	-2.88	6886.8	10440	42696.7	27949.7	1033.92	252
18	39.6	13.68	24.48	12.96	62.64	15.12	392.4	2.16	8.64	9.36	4068	17.28	14829.1	46.08	926.64	25.92	430.56	30.24	2802.96	-1.44	7.92	14.4	22.32	2774.16	14162.4	-18	5490	15.84	21719.5	806.4	1255.68	39178.1	9895.68	27509.8	17562.2	72824.4	117740	18700.6	17352	92821	28774.1	16902	15691	29809.4	26377.9	110231	46655.3
14.4	12.24	2.16	18.72	-10.08	3.6	23.04	20.88	17.28	1408.32	-8.64	22.32	23.04	10.8	25.2	43.2	18.72	48.24	4034.16	15207.8	1005.84	3320.64	0	56.88	10.8	18244.1	21333.6	28770.5	-3.6	21.6	14996.2	20875	-686.88	-541.44	31627.4	26632.8	43.92	255.6	13046.4	25531.9	73244.9	37275.8	9593.28	4394.88	43975.4	16146.7	720	5505.84
23.76	52.56	2.88	30.24	12.96	25.92	23.04	16.56	39.6	14.4	32.4	2262.24	13.68	545.76	43.2	59387.8	2628	33910.6	19.44	53.28	1007.28	13990.3	77.04	5706.72	1787.76	3152.88	764.64	87441.8	14219.3	30610.1	5275.44	22947.8	-688.32	1296	13718.9	63266.4	19033.9	15194.2	46291	19877.8	63819.4	60559.2	5374.8	22991	73229.8	57030.5	28208.9	9316.8
2.88	12.24	25.92	90	5.76	54	12.96	1229.04	-10.08	3875.76	2.88	78.48	38.16	7401.6	3115.44	45009.4	13.68	-9.36	33.12	5430.24	54	627.12	7025.76	58050.7	2579.76	1614.96	28.8	9.36	24.48	81.36	2357.28	50328.7	1234.08	6564.24	15563.5	10869.8	22624.6	112113	3453.12	21124.8	38351.5	16715.5	25444.1	16372.1	37898.6	8737.92	24449	20574.7
3.6	22.32	22.32	38.16	-6.48	34.56	7.92	-3.6	6.48	876.24	6.48	6138	28.08	0.72	10.08	27.36	-18	1326.24	18.72	1410.48	30.96	41.04	15.84	38.16	166.32	1796.4	1616.4	13423	34.56	53.28	31552.6	37663.2	174.24	573.12	21341.5	58145.8	47173	51923.5	29274.5	11149.2	46603.4	22994.6	17501.8	3674.16	112540	41359	75784.3	29003
12.24	38.16	33.84	65.52	12.24	32.4	0	-6.48	-14.4	18	32.4	54.72	34.56	745.2	-18	3042	5.76	37.44	-28.8	1753.92	7.92	12271.7	583.92	3811.68	4850.64	4461.84	2365.92	13871.5	14232.2	24843.6	9.36	151.92	33865.9	43798.3	13899.6	22355.3	19385.3	20350.1	25447.7	10016.6	2314.8	1559.52	96994.8	21439.4	26247.6	10874.2	22332.2	13873.7
17.28	20.16	21.6	102.96	-9.36	28.08	15.84	27.36	5.04	31.68	5.76	2.88	1306.8	40056.5	18	-4.32	28.8	7.2	2854.8	13557.6	28.8	303.12	51.12	2435.04	1076.4	2593.44	12648.2	9722.88	7045.92	4208.4	19716.5	25386.5	16319.5	19517	5435.28	14760.7	23616	24614.6	17111.5	27333.4	84289.7	30761.3	2684.16	4500	47111.8	58536.7	43288.6	38587
40.32	74.88	-6.48	47.52	11.52	20.88	4.32	1959.84	-17.28	26.64	23.76	10581.8	3075.12	4338	39.6	57.6	20.88	-2.88	10.8	36.72	30.24	2203.2	202.32	47619.4	40.32	10414.1	-3.6	2376	-15.12	12.24	16054.6	35342.6	35150.4	35710.6	1209.6	323.28	54442.1	19365.1	36908.6	32780.9	37656	35947.4	48760.6	16151	47279.5	33373.4	8573.04	11121.1
25.2	38.88	-1.44	48.24	41.04	30.96	25.2	56.16	30.24	6333.84	3.6	789.84	932.4	662.4	18	3592.08	40.32	46.8	15.12	925.92	270	4506.48	6.48	46.08	230.4	1094.4	35.28	1159.92	4539.6	6436.08	12.24	183.6	8055.36	50777.3	3845.52	5202	8434.08	6710.4	93050.6	82628.6	17550	30053.5	59437.4	38731.7	25704.7	13338.7	50909	28967
25.2	66.96	-15.12	55.44	23.04	59.76	7.92	198.72	11.52	17910.7	10.08	28.08	-1.44	540	11.52	36260.6	-4.32	-1.44	12.96	1837.44	3038.4	15280.6	37.44	115.92	14.4	218.16	-10.8	51.12	150.48	4204.08	1462.32	24313.7	7266.96	51561.4	16847.3	21053.5	41654.2	9140.4	29813.8	16914.2	57766.3	14710.3	69724.8	25814.9	9046.08	676.8	19890.7	6965.28
35.28	25.92	10.08	23.04	18	18.72	10.08	1734.48	4.32	1903.68	-6.48	20.16	30.96	7842.96	-6.48	3684.24	4.32	856.8	4875.84	71457.1	531.36	8264.88	338.4	6027.12	4955.76	23474.2	8917.2	25554.2	267.84	12772.1	29641.7	17567.3	45271.4	118014	-72.72	-133.92	17089.9	12235.7	1535.04	15449.8	8642.88	1297.44	63000.7	36190.8	75299.8	34216.6	74070.7	57579.1
23.04	66.24	15.12	38.16	-13.68	22.32	10.8	43.92	13.68	23.04	23.76	46.8	34.56	41896.8	3837.6	18258.5	-11.52	18147.6	5.76	7.2	26.64	609.84	21.6	65.52	5252.4	4771.44	313.92	9802.08	7.92	548.64	11272.3	11481.8	-694.08	-905.76	5.76	-73.44	68777.3	122039	39791.5	13991	45092.2	36283	73969.2	15322.3	24148.8	15564.2	134994	54843.1
2.16	14.4	42.48	10.8	-0.72	66.96	14.4	47.52	30.24	-8.64	17.28	29546.6	17.28	28.08	-2.88	0.72	12.24	-7.2	25.2	82.08	36	51.12	12.96	71.28	-25.2	3255.84	483.12	1254.24	5302.8	21314.2	34748.6	14504.4	-694.08	-688.32	-89.28	570.96	8246.16	15714	52567.2	64045.4	44999.3	27230.4	88156.1	27658.1	159057	37964.2	55350.7	19301
11.52	57.6	51.84	30.24	-20.16	12.24	28.08	1144.08	29.52	9647.28	14.4	2906.64	3.6	-2.88	337.68	26451.4	6.48	4878	1117.44	10731.6	14.4	61.2	2548.8	43495.2	20.16	11084.4	38.16	40.32	19.44	307.44	14054.4	36073.4	9637.2	18133.2	21197.5	32819.8	54136.8	45761.8	31806	16395.1	13067.3	19522.8	38941.9	5597.28	35028	11537.3	98474.4	48060
5.76	-18.72	14.4	40.32	19.44	39.6	35.28	5607.36	20.88	9654.48	16.56	3.6	131.04	11285.3	38.88	5401.44	9.36	6673.68	18.72	707.04	14.4	1180.8	-0.72	14996.9	3.6	69.84	475.92	30654.7	5117.04	4828.32	11937.6	28301.8	13601.5	8570.88	4741.2	23677.9	2937.6	6194.88	31383.4	30101	61540.6	60326.6	7108.56	22185.4	23611	12834	27876.2	5230.8
5.76	21.6	30.96	31.68	10.8	14.4	5.76	57.6	8.64	25420.3	-20.16	24.48	17.28	2026.8	56.88	8352	15.84	9104.4	134.64	10204.6	389.52	49879.4	309.6	3123.36	14.4	581.76	24.48	56.16	1077.12	16307.3	3.6	39.6	3968.64	28612.8	2265.84	56237.8	21032.6	18661.7	18342.7	6830.64	66299	47982.2	26985.6	16431.1	48901	19124.6	44801.3	30191.8
31.68	33.12	14.4	26.64	23.04	59.76	-7.2	3674.16	-2.16	-3.6	9.36	35.28	-8.64	12.24	46.08	11.52	17.28	4952.16	1496.16	39919	1581.12	19439.3	9.36	35.28	11365.9	18363.6	3694.32	18895	203.76	41315	8513.28	8518.32	9503.28	24675.1	37340.6	49527.4	9673.2	2065.68	2188.8	4075.2	1345.68	9220.32	28438.6	6999.12	21953.5	7521.12	15235.9	7277.76
5.04	32.4	18	2.16	17.28	23.76	0.72	868.32	12.96	84.24	2.16	24941.5	-12.96	21.6	7.2	532.8	-3.6	43.2	-16.56	11786.4	20.88	131.76	7.92	11054.9	21.6	398.16	925.2	707.76	-10.8	14469.1	35502.5	16945.9	2385.36	3885.12	1088.64	3176.64	15731.3	8342.64	15726.2	58540.3	41987.5	59695.9	88434.7	27561.6	90708.5	34620.5	29097.4	7723.44
12.24	49.68	8.64	29.52	24.48	30.96	36	3268.8	-0.72	-4.32	15.84	3540.96	2.16	7.92	10.08	-0.72	23.76	56.16	73.44	2389.68	-5.04	2129.76	30.96	8889.12	12032.6	29620.1	25.2	401.76	6109.92	4010.4	2.16	17887.7	25864.6	42679.4	55440	111694	24550.6	20810.2	27470.9	11775.6	28910.2	20412.7	58699.4	22129.2	66256.6	42503.8	99568.8	36905
-25.2	30.96	29.52	28.08	27.36	-5.76	19.44	34.56	23.04	54	9.36	23.04	37.44	40.32	-3.6	4.32	2.88	797.76	206.64	1722.24	21.6	4275.36	-14.4	208.08	1902.24	73338.5	291.6	5701.68	9851.76	17084.2	11159.3	20602.1	-743.04	160.56	66741.1	70746.5	18763.2	9924.48	5064.48	3804.48	24173.3	30456	139463	40322.2	111495	39874.3	21356.6	5070.24
7.92	47.52	17.28	30.24	24.48	17.28	19.44	20.16	23.04	35.28	15.12	-24.48	6.48	1710	-1.44	6.48	10.8	5762.16	18.72	73.44	12.24	6112.08	276.48	5086.8	4191.12	4058.64	-20.16	182.16	5.76	7004.88	15761.5	29324.9	20720.2	57309.1	-50.4	-134.64	56403.4	24290.6	78133	48139.2	1511.28	15190.6	97022.2	42927.8	58818.2	31822.6	135504	46928.2
12.24	40.32	7.2	17.28	12.96	-10.08	32.4	71.28	25.92	41.04	41.76	3915.36	19.44	13572	24.48	14.4	-1.44	947.52	-18.72	54177.8	5.76	120.96	2.16	1413.36	439.92	851.76	0	63.36	1268.64	763.2	887.76	903.6	9768.96	57601.4	455.04	8691.12	51681.6	50988.2	8434.08	26312.4	1904.4	30828.2	48088.8	27545.8	60089.8	16717.7	26985.6	14488.6
13.68	69.12	9.36	38.88	30.24	30.24	25.2	1976.4	-5.04	18.72	0.72	17.28	27.36	28.8	7.92	2.88	23.76	45.36	10.8	18312.5	1758.96	6865.2	95.76	4168.08	5071.68	29300.4	4572	51940.8	25.2	40.32	7278.48	12030.5	4294.08	8596.8	3219.84	8402.4	13566.2	21458.2	34361.3	16967.5	32765.8	12986.6	6894	2186.64	26757.4	13022.6	7672.32	8490.96
-0.72	53.28	20.88	39.6	43.2	41.04	28.08	47.52	-1.44	7950.96	-15.84	236.16	20.88	930.24	27.36	11287.4	19.44	1172.16	12.96	28.8	3.6	46.8	-23.04	22.32	-17.28	73.44	12.24	8561.52	949.68	2951.28	11145.6	28413.4	6530.4	13907.5	1706.4	39004.6	32962.3	38311.9	2.16	254.16	59004.7	44958.2	6933.6	23274.7	4333.68	4519.44	17016.5	9156.96
-2.88	20.16	11.52	30.24	31.68	56.88	3.6	1401.12	108	2234.16	-2.16	860.4	23.76	662.4	7.2	-2.88	26.64	25.2	-7.2	36.72	20.16	6260.4	12.24	2379.6	1519.2	4116.24	31.68	38.16	2057.76	3080.88	25452	33380.6	-714.24	-979.2	-35.28	-195.12	31214.2	63499	951.84	3084.48	48032.6	28591.2	34699	35467.9	38804.4	13663.4	16212.2	8111.52
23.76	40.32	8.64	39.6	5.04	85.68	12.24	55.44	12.24	15.12	0.72	5.04	29.52	38.88	27.36	-2.88	50.4	1127.52	5.04	9926.64	51.12	4015.44	-3.6	39.6	-12.24	41.04	1.44	61.92	11.52	1992.96	17138.9	14398.6	4612.32	5544.72	19443.6	19148.4	87.84	1958.4	55979.3	54045.4	19616.4	20748.2	35260.6	13646.9	36355	7269.84	54720	22791.6
5.04	29.52	8.64	33.84	30.96	55.44	0.72	142.56	13.68	46.8	-10.8	45314.6	46.8	16179.1	23.04	73.44	7.92	11357.3	-14.4	2098.08	25.2	71.28	-2.88	15498.7	12.24	4283.28	1306.08	16523.3	6991.92	53949.6	14.4	17.28	2585.52	646.56	16853	34937.3	11143.4	13946.4	10.8	102.96	36383.8	24229.4	42274.1	18190.1	40514.4	13416.5	14706.7	8132.4
-3.6	18.72	-7.2	62.64	30.96	105.84	38.88	-7.92	33.12	98.64	-15.84	-43.92	0	74.16	30.96	257.76	29.52	66.24	3222	8773.2	18.72	38938.3	-12.24	1504.8	-5.04	18.72	54.72	175.68	4.32	313.2	1419.12	992.88	32552.6	25038.7	6387.12	8268.48	72323.3	17122.3	58005.4	34367	23947.2	16509.6	30690	11174.4	35085.6	22881.6	39960	30457.4
24.48	41.76	-6.48	47.52	-8.64	14.4	-2.88	18	35.28	11971.4	4.32	8976.96	13.68	15.12	49.68	21180.2	12.24	36265	1185.12	3222	1872.72	21356.6	2.16	1738.8	-18.72	511.92	130.32	1231.92	-9.36	36	10.08	69.12	-725.04	21754.1	22552.6	52473.6	200.88	907.2	33765.8	25819.9	76505	77097.6	44084.9	12296.2	38328.5	14015.5	42245.3	26192.9
-6.48	31.68	55.44	107.28	11.52	29.52	8.64	69.84	16.56	37.44	10.08	1.44	5.04	52.56	90.72	12119.8	-20.88	132.48	98.64	12885.1	-15.84	645.12	9.36	31.68	-0.72	34.56	15.84	210.96	-7.2	2098.08	13890.2	12998.9	8238.96	49553.3	8861.76	16716.2	48383.3	19768.3	17542.1	9162.72	55478.9	26179.9	57696.5	18103.7	56939.8	23569.9	29322	29613.6
33.84	59.04	10.08	53.28	5.04	17.28	20.16	27.36	13.68	2133.36	20.16	-46.08	-18.72	10530.7	13.68	2340	10.8	9.36	-20.16	46.08	9.36	74.16	24.48	74.16	8887.68	80172	3541.68	2319.12	4.32	2302.56	15571.4	56983	2519.28	2280.24	5649.84	2463.84	16071.8	5389.2	23558.4	15384.2	39632.4	18008.6	88657.2	36830.9	15267.6	4701.6	36313.2	27072
10.08	38.88	21.6	24.48	5.04	81.36	19.44	159.12	23.76	41.76	9.36	20.88	-10.8	-3.6	71.28	3939.84	11.52	59.76	2.88	24152.4	75.6	3028.32	-0.72	7881.12	37.44	895.68	1333.44	1829.52	22523	73911.6	13404.2	110220	11569.7	9734.4	8330.4	18145.4	24831.4	12409.9	31009.7	15166.8	40507.9	27288	26110.1	6996.24	84019.7	62246.9	15357.6	20325.6
10.08	82.08	21.6	41.76	6.48	47.52	33.84	1526.4	16.56	5341.68	15.84	-12.96	-17.28	442.8	20.16	9732.24	37.44	3983.76	8.64	39.6	38.88	48.24	2549.52	1757.52	2206.08	3330	4134.96	8509.68	676.08	1202.4	22.32	54	16869.6	23161.7	18777.6	48371	22154.4	43707.6	46205.3	26936.6	26725.7	8556.48	78842.2	22672.8	34735.7	11608.6	32410.1	19379.5
25.92	56.88	1.44	45.36	-2.88	44.64	-7.92	1943.28	3.6	40.32	36.72	9.36	-14.4	8006.4	16.56	20.88	17.28	740.88	84.96	1661.04	29.52	1057.68	4430.16	42701.8	23.76	1602	1573.92	9472.32	3494.88	22681.4	4.32	171.36	3234.96	17674.6	18515.5	27202.3	5662.08	10753.9	7726.32	13309.9	73918.1	69181.2	56132.6	32621	23788.8	15211.4	39615.8	8876.88
-12.24	36	-0.72	7.2	10.8	25.2	-6.48	5826.96	5.76	5.04	14.4	43.92	-30.96	15.12	119.52	27287.3	17.28	70.56	-17.28	14.4	462.96	2363.04	208.8	1806.48	-2.16	41.76	14.4	55.44	31.68	33.84	331.2	3393.36	3868.56	7453.44	8343.36	7543.44	12703.7	4338.72	62295.1	25537	17875.4	6330.96	77915.5	35743	40790.2	32492.2	7528.32	8449.2
0	21.6	26.64	58.32	16.56	57.6	5.04	43.92	25.92	4215.6	9.36	3090.96	-22.32	395.28	20.88	-49.68	28.08	51.84	9.36	55.44	920.16	86799.6	38.16	61.92	33.84	421.2	2859.12	28324.8	26030.9	30112.6	21857.8	28729.4	64933.9	45577.4	493.2	2489.04	82201.7	85636.8	17881.9	4349.52	32742	48598.6	35709.8	22050	76937	52700.4	138587	17438.4
-51.12	8.64	0	0	16.56	38.16	27.36	59.76	-2.16	628.56	10.08	3.6	-12.24	1.44	27.36	843.84	11.52	43.2	1.44	36.72	11.52	4564.08	26.64	1292.4	30.96	51.12	27.36	61.2	29.52	198	19800	7653.6	6363.36	4055.76	12280.3	4943.52	29469.6	37724.4	36563	26524.8	11281.7	4906.8	35282.9	22976.6	26173.4	11566.1	38115.4	35195
4.32	-5.76	-9.36	2.16	15.12	30.96	64.8	3827.52	-0.72	47.52	-9.36	9291.6	29.52	27841.7	23.76	229.68	18.72	48.24	-9.36	167.76	484.56	21328.6	8.64	18	-1.44	93.6	28.8	73714.3	38.16	1757.52	9020.88	8493.84	7398	7709.04	18420.5	16759.4	29435	12183.8	11382.5	25107.1	5759.28	4042.8	5122.08	1641.6	50361.8	18956.9	-1792.08	169.2
-2.16	46.8	-17.28	23.04	-1.44	-17.28	36.72	4430.16	25.92	10714.3	-2.88	1802.88	-18.72	3106.8	48.96	35.28	7.2	213.84	14.4	36.72	15.84	2323.44	667.44	1900.8	32.4	48.96	2721.6	49345.9	10453.7	26439.8	3018.96	13014.7	1204.56	-137.52	35752.3	42346.8	12239.3	2986.56	40687.9	22813.9	24495.8	25338.2	65458.8	23354.6	44381.5	32793.1	3768.48	-352.8
-3.6	36	8.64	25.92	5.76	46.8	1.44	19.44	-1.44	-17.28	-6.48	-7.92	-5.76	6302.88	11.52	-7.92	17.28	44.64	36	10168.6	18	1843.2	743.76	128955	5672.16	2697.12	181.44	13426.6	-2.88	62.64	1793.52	1425.6	3289.68	14635.4	6929.28	3327.12	16596	4210.56	65749	15094.1	19180.8	31526.6	34847.3	17122.3	73628.6	21417.1	33415.9	11461
-33.12	31.68	-15.84	29.52	18.72	54	-14.4	19.44	6.48	38.88	-13.68	-30.24	-5.04	20733.1	818.64	1324.08	29.52	2863.44	24.48	4.32	27.36	262.08	298.08	28386	23744.9	31249.4	1579.68	632.16	395.28	66278.2	18600.5	28929.6	6120.72	4599.36	262.8	234	29331.4	9638.64	16193.5	6136.56	40471.2	20187.4	78106.3	26658.7	143428	47491.9	112488	35609
14.4	30.24	32.4	27.36	13.68	44.64	15.84	36.72	12.24	45.36	-14.4	-50.4	-8.64	17512.6	56.16	4406.4	23.04	5172.48	12.24	65.52	-2.88	833.04	24.48	3885.12	2201.76	33811.2	21.6	483.84	11025.4	33663.6	-6.48	2406.24	-262.08	9622.8	74.88	3492.72	19692	14815.4	3873.6	5711.76	42882.5	89578.1	57966.5	35080.6	5895.36	2151.36	9275.76	12477.6
17.28	48.24	21.6	18.72	10.8	82.8	15.84	42.48	-20.16	29.52	1.44	550.8	4.32	-9.36	26.64	37031.8	15.12	141.12	18.72	94.32	20.16	3491.28	19.44	2698.56	3779.28	86498.6	5042.16	8316.72	56.88	1062	18669.6	29655.4	8987.76	10850.4	10999.4	11708.6	19825.9	8705.52	57765.6	36369.4	5906.16	4067.28	35133.1	33020.6	90311	25166.9	24227.3	10296.7
15.84	77.04	7.92	77.04	15.84	103.68	25.2	10910.9	337.68	4837.68	26.64	4591.44	-2.88	8.64	3166.56	39888.7	4.32	64.8	4505.76	5024.88	-4.32	7065.36	18.72	4006.8	272.88	3057.84	13202.6	75178.1	195.12	15453.4	2394	2985.12	-796.32	-1092.96	10696.3	35208.7	22263.8	14836.3	2406.24	3542.4	12713	13256.6	22207	17706.2	44326.1	20980.1	45609.8	14449.7
5.76	46.08	18.72	27.36	1.44	23.76	1.44	5796.72	2.88	46.08	15.12	-50.4	-7.92	5.04	5.76	20.88	29.52	6590.16	33.84	79.92	1829.52	2728.08	1970.64	12424.3	1466.64	1840.32	336.24	32380.6	758.16	4587.84	14164.6	9926.64	3043.44	-64.08	4172.4	81949.7	91941.8	42141.6	31837	30682.1	47962.8	17848.1	9710.64	4541.76	80327.5	58916.2	10593.4	3407.76
23.76	44.64	31.68	22.32	1.44	11.52	-1.44	4.32	5.04	11.52	5.76	176.4	0.72	11014.6	-15.12	3672	48.96	26043.8	-3.6	413.28	14.4	23.04	12.24	54.72	4655.52	8680.32	12824.6	84939.1	7090.56	105752	293.04	4248.72	19777.7	17066.9	28677.6	18465.8	102794	105144	51.12	349.92	54464.4	16040.9	43794	18031	11823.8	10406.2	49174.6	8422.56
7.92	23.04	34.56	38.16	27.36	15.84	10.08	1016.64	2.88	44.64	10.08	2053.44	8.64	10584.7	29.52	2629.44	15.84	276.48	-1.44	11196	15116.4	29782.1	20.16	1552.32	1903.68	2001.6	5246.64	8981.28	8614.08	38548.1	2255.76	27196.6	-781.92	-10.08	1915.92	4359.6	52962.5	38013.8	42124.3	30687.8	39730.3	27761	41120.6	24265.4	53859.6	26549.3	41949.4	9154.08
25.2	38.16	12.96	30.24	10.08	35.28	7.92	5456.88	5.04	68179.7	2.88	-105.12	6.48	22924.1	2.16	62.64	11.52	22.32	8.64	4015.44	-2.16	4821.84	20.16	69.84	1014.48	144521	13351	63177.1	-15.12	21.6	8287.2	69734.9	32926.3	56014.6	33.84	188.64	2626.56	10722.2	123126	74239.9	68279	16766.6	22642.6	6679.44	21924	15187.7	49227.8	17377.2
2.88	46.8	25.2	75.6	10.8	44.64	25.2	48.24	1.44	334.8	143.28	7679.52	-4.32	33.12	13.68	56.88	31.68	87.84	664.56	1313.28	4835.52	19564.6	-14.4	16.56	-17.28	41.04	254.88	84052.1	220.32	4956.48	1935.36	53988.5	5438.88	8982.72	1890	4852.08	27828	10358.6	15314.4	36146.9	46579	14606.6	68985.4	33194.9	1980.72	5934.96	67419.4	25695.4
3.6	12.24	16.56	33.12	21.6	23.04	27.36	32393.5	16.56	701.28	10.08	-90	421.2	4192.56	22.32	105.12	6037.92	13489.2	19.44	53.28	8.64	23.04	21.6	5491.44	4004.64	10053.4	2457.36	14465.5	519.12	46550.2	14326.6	10463.8	8950.32	8808.48	13307	27781.9	38865.6	31217	27187.9	9055.44	7009.2	18126.7	65039.8	31140	18061.2	89904.2	106700	35789.8
-2.16	-3.6	5.04	46.08	0	36.72	-0.72	6048.72	-5.76	2028.96	5.04	-74.16	12.96	-46.8	7.92	15948.7	1.44	52.56	4.32	51.12	68.4	18403.2	10.8	58960.1	2384.64	3781.44	6232.32	3121.92	24.48	31200.5	11273	6899.04	7484.4	17645.8	28.8	368.64	58755.6	39386.2	80411	51414.5	25444.1	12949.2	7302.24	6057.36	8094.96	5281.2	100845	36105.8
22.32	49.68	7.92	63.36	12.24	28.08	2.16	2647.44	10.08	11.52	-5.04	-113.76	12.24	3319.2	-7.92	2182.32	23.04	50.4	9.36	77.04	205.2	528.48	205.92	5695.92	3626.64	70030.1	1062	1948.32	13561.9	16066.8	7.92	771.12	-809.28	-1097.28	74.88	1169.28	46597	26348.4	4154.4	8402.4	5242.32	1862.64	6712.56	51390	3502.8	1073.52	75405.6	39929.8
23.04	23.76	10.08	10.8	1.44	31.68	15.84	28.08	3.6	57.6	0.72	-76.32	-22.32	-62.64	19.44	66.96	289.44	4638.96	2518.56	7632	131.76	926.64	40.32	74.16	0	90.72	-9.36	12928.3	36.72	58.32	5284.08	7310.88	21602.2	5862.96	31812.5	24742.1	50664.2	31084.6	10962	19031	32575.7	14044.3	37173.6	12834.7	42948.7	21255.1	-2337.84	-162.72
38.88	43.92	9.36	36	25.92	39.6	8.64	58.32	8.64	7.2	25.92	-133.2	9.36	-64.8	1.44	66.96	-0.72	5441.76	3076.56	13598.6	112.32	4417.2	6666.48	54374.4	20.88	1947.6	5.04	215.28	3396.24	14660.6	21944.9	23910.5	9736.56	3567.6	33.12	2795.76	71573.8	65397.6	18873.4	22793	9131.76	22697.3	63496.1	21916.1	9234.72	7890.48	133128	48443
31.68	32.4	-1.44	75.6	15.84	63.36	18	19353.6	41.04	41.04	-8.64	-112.32	16.56	4875.12	8.64	1283.04	1.44	30.24	108	425.52	9.36	20.88	-7.2	66.24	2774.88	17719.2	2074.32	1512.72	33.84	57422.2	2949.12	17665.2	7552.8	32778.7	27590.4	17222.4	59631.1	81908.6	926.64	804.24	20393.3	23885.3	37860.5	23150.2	89498.2	30750.5	689.04	-815.76
20.88	-1.44	16.56	-11.52	21.6	56.16	106.56	7797.6	43.92	789.84	29.52	9722.88	-6.48	5760	2.16	3461.04	17.28	16549.2	1896.48	41484.2	15.12	189.36	-16.56	5080.32	18.72	8583.12	9.36	18.72	926.64	1024.56	3533.04	20089.4	-416.88	5790.24	4096.8	23308.6	-67.68	619.92	24661.4	20327.8	13850.6	7442.64	5857.2	4353.12	73531.4	34489.4	20459.5	37272.2
5.76	-2.88	-8.64	34.56	16.56	7.2	-7.92	21.6	0.72	39.6	15.12	-108	6.48	22205.5	-8.64	31986.7	13.68	4805.28	10.8	985.68	8474.4	37594.1	1130.4	7931.52	582.48	1556.64	4.32	31890.2	6399.36	15902.6	948.24	5728.32	10252.8	21818.2	2805.12	10915.2	31377.6	10904.4	10098.7	19363.7	10272.2	78755.8	40358.2	37857.6	26854.6	43329.6	74457.4	22295.5
28.8	-2.16	-6.48	15.12	13.68	58.32	5.04	-9.36	23.04	6924.96	6.48	1059.12	2.16	-115.92	-18	326.16	6948	15276.2	338.4	2275.2	2637.36	53815	11.52	42.48	4097.52	6952.32	24.48	32512.3	8176.32	9406.8	8435.52	32909	22456.8	73052.6	11101	15146.6	23227.9	20691.4	55747.4	35990.6	8817.12	7809.84	141352	81517.7	32893.9	46103	31952.9	14556.2
25.2	-10.08	4.32	79.2	4.32	16.56	12.96	11.52	32.4	31.68	15.12	-109.44	28.08	-90.72	4.32	18739.4	23.76	319.68	1.44	69.12	-12.24	19.44	3825.36	7616.16	35.28	1451.52	194.4	3522.96	28.8	643.68	3026.88	24302.2	4125.6	48124.8	30527.3	70936.6	545.76	4978.08	14003.3	8830.08	10558.1	4804.56	113082	40019.8	80192.9	29979.4	44269.2	5800.32
4.32	26.64	30.24	46.08	10.08	20.16	68.4	17841.6	30.24	57.6	-18	-160.56	29.52	-95.04	10.08	9712.08	21.6	11643.8	10.08	1709.28	0	366.48	12.24	39.6	6.48	7307.28	266.4	52757.3	29232	16465.7	12869.3	15311.5	2986.56	6307.2	7135.2	13387.7	73251.4	68425.2	1480.32	2738.88	2952.72	1455.84	98886.2	57708.7	109655	25266.2	37360.1	20052
-3.6	25.92	5.76	34.56	25.2	9.36	10.08	12.96	18	3202.56	9.36	694.08	6.48	2990.88	-14.4	56.88	0.72	2307.6	28.8	24665	3518.64	17215.2	33.84	12142.1	4922.64	53760.2	-20.88	-43.2	2944.08	8966.16	14349.6	5998.32	-637.92	-967.68	1413.36	2430.72	-24.48	2943.36	68117	19026	8925.12	1972.8	138930	40035.6	55340.6	30455.3	30150.7	19106.6
28.08	43.2	7.92	56.88	26.64	40.32	14.4	4823.28	15.84	47.52	14.4	-137.52	17.28	3290.4	5.04	12.96	22.32	136.08	20.16	30.24	11.52	7596.72	2.88	84.96	4.32	43.92	65.52	79.92	8.64	9.36	4637.52	14096.9	11035.4	8410.32	19653.1	22921.9	44067.6	23030.6	17085.6	44776.8	37489.7	45949.7	1463.04	3728.88	99784.1	32775.8	26520.5	27601.9
13.68	26.64	0.72	3.6	8.64	25.2	33.12	56.88	19.44	19985.8	8.64	-115.92	1.44	-173.52	2530.08	8074.8	25.92	26.64	24.48	977.04	-10.08	14.4	419.76	2103.12	542.88	106440	13.68	82.08	64.08	2643.84	2.88	320.4	16891.2	11512.8	2614.32	1501.92	23839.9	23655.6	83753.3	50917	13430.9	30733.9	23811.8	18509	13955.8	29377.4	53087	23503.7
17.28	84.24	-12.96	2.16	18.72	20.16	20.16	5.04	25.92	12275.3	-8.64	-125.28	8.64	1698.48	95.04	31253	41.76	9195.12	11649.6	23096.9	343.44	8722.8	10208.9	11797.9	111.6	3268.08	20.88	10648.1	19.44	1041.12	20810.9	20525	7475.04	6194.16	40.32	1121.04	62788.3	27313.9	4185.36	46622.2	100682	44128.8	39157.9	34447	63992.2	16048.1	112335	77567
20.16	63.36	10.08	12.24	1.44	48.96	10.8	71.28	-10.8	11717.3	-7.2	-144	-10.8	-163.44	-4.32	39.6	-5.76	839.52	-9.36	33.12	-12.24	2630.16	397.44	24223.7	14.4	1261.44	451.44	59377	2927.52	1312.56	13709.5	22187.5	-815.76	-1016.64	20170.1	52562.2	32845.7	17618.4	14697.4	11660.4	2727.36	2331.36	1193.04	7333.92	2533.68	1080.72	78449	29461
4.32	25.2	2.88	12.24	18.72	33.12	6.48	78.48	-19.44	36	5.76	1265.76	-2.88	3566.16	5.76	336.24	34.56	18085	15.12	13996.8	32.4	10702.1	602.64	6161.04	4478.4	3057.12	36111.6	25599.6	6752.88	70227.4	3371.76	3126.96	-809.28	-879.12	2730.24	878.4	64085	47557.4	46769.8	17335.4	11548.1	5855.04	81961.9	36120.2	88442.6	33505.9	34325.3	4795.92
-2.16	28.8	2.88	28.08	3.6	51.84	254.88	8596.08	48.96	66.96	4.32	-84.24	-7.2	-191.52	1052.64	1342.08	1.44	265.68	1563.84	1871.28	26.64	288.72	28.8	-0.72	1936.08	1054.8	7377.12	10417	1007.28	3186.72	22083.1	5911.92	21357.4	47826.7	21.6	6425.28	5793.12	36465.8	45562.3	45380.9	40925.5	13110.5	42389.3	17715.6	119440	24107.8	27856.8	4700.16
29.52	48.96	8.64	68.4	-7.2	30.96	-4.32	2642.4	30.24	265.68	4.32	-118.08	-20.16	8872.56	13.68	223.92	7.2	12216.2	-10.08	200.16	2484.72	27979.9	24.48	31772.2	38.16	53324.6	14446.8	44506.1	30.96	12.24	3170.88	4574.16	16291.4	4968.72	32416.6	40569.8	8267.76	14411.5	32456.9	22284.7	11809.4	12723.8	150242	81703.4	128174	24393.6	31542.5	43359.1
22.32	74.88	15.12	12.24	3.6	36.72	17.28	43.92	29.52	229.68	23.76	-31.68	-12.96	665.28	1.44	35.28	11.52	230.4	33.12	75.6	994.32	32473.4	501.12	2523.6	603.36	25836.5	2417.04	10601.3	2030.4	1425.6	576.72	2664	48099.6	25197.1	190.8	3529.44	21204.7	15072.5	28149.1	16184.9	15870.2	20883.6	7139.52	13563.4	17220.2	4331.52	109483	35965.4
8.64	57.6	37.44	38.16	20.16	22.32	10.08	52.56	1.44	67.68	-2.88	8521.2	1.44	-156.96	15.84	1667.52	27.36	8646.48	11.52	37.44	540.72	39962.9	40.32	50919.8	6894	9579.6	4064.4	1707.12	9.36	7.92	5.04	48517.9	12777.1	17149	30338.6	45365.8	56724.5	22219.9	66295.4	28612.1	2147.76	20203.9	74075	35969	82930.3	35499.6	20158.6	12131.3
9.36	44.64	24.48	59.04	12.24	61.92	0.72	361.44	0.72	77.04	14.4	60363.4	1.44	842.4	27.36	105.84	-4.32	7519.68	1791.36	15192	41.04	339.12	-2.88	36.72	13848.5	17897	977.76	11183	738.72	1455.12	9.36	46.08	30026.2	159683	39195.4	64427.8	54534.2	45161.3	29160	29630.2	6242.4	6457.68	9574.56	8723.52	29659	47232	27346.3	53473.7
16.56	18.72	7.92	26.64	-8.64	33.12	25.2	1213.2	7.2	25.2	-7.2	-79.92	2.88	5592.96	-1.44	13946.4	-3.6	4291.2	16.56	595.44	-4.32	28.8	-7.92	26.64	4363.2	7785.36	9.36	347.76	39.6	1319.04	398.16	4006.08	-820.08	5446.08	21258	15683	-102.96	2594.16	33197.8	39222.7	47812.3	17137.4	132323	14997.6	61363.4	25313.8	19744.6	32413.7
-5.76	30.96	15.12	13.68	2.16	20.88	18	46.08	7.92	2138.4	8.64	-126	9.36	-176.4	0.72	31249.4	4052.16	7229.52	3.6	38.16	-3.6	8881.92	36	57378.2	7.92	349.2	30379.7	79506.7	28.08	210936	126.72	37995.1	1105.92	2178	76.32	645.12	-82.08	-15.12	35236.8	14275.4	50.4	68.4	14380.6	16912.1	116433	35423.3	68235.1	19145.5
10.8	23.76	18.72	40.32	9.36	40.32	-12.24	18.72	0	70.56	11.52	-133.2	0.72	-175.68	0	19.44	614.16	15464.9	5.76	77.04	5.04	168828	1039.68	6816.24	4433.76	3524.4	3922.56	20012.4	6278.4	3749.04	26473	34245.4	18430.6	11607.1	9332.64	7577.28	57859.9	97316.6	28066.3	11336.4	42103.4	29268.7	45040.3	12907.4	54938.2	20723	41797.4	12825.4
9.36	25.2	19.44	-7.2	26.64	48.24	172.8	2384.64	15.84	20.88	28.8	-169.92	20.88	-209.52	-18	377.28	34.56	10899.4	15.84	14238	367.92	2769.84	4157.28	11906.6	1960.56	1923.84	31.68	-8.64	8290.08	29264.4	10.08	520.56	16306.6	127978	8678.16	13147.2	31134.2	14199.8	26426.2	14503	7408.8	4688.64	13839.8	21555.4	59762.9	16818.5	28823.8	50054.4
5.04	18	5.04	75.6	38.88	76.32	17.28	33.84	2.16	28957.7	31.68	596.88	18	43368.5	17.28	45.36	21.6	163.44	17.28	15.84	5.04	7910.64	12.96	50.4	9642.24	6042.96	871.92	47260.1	20.88	2.88	12923.3	11344.3	2124	75.6	5091.84	19601.3	28105.2	62848.8	22625.3	9558.72	63633.6	48433	9591.84	1313.28	67117	18561.6	79804.8	21517.2
18.72	30.96	5.04	54.72	36.72	47.52	515.52	38011.7	12.24	3102.48	8.64	-127.44	-7.2	298.8	-8.64	14.4	18	8366.4	5827.68	4998.96	18	54	3291.12	22022.6	686.88	621.36	23.76	9.36	406.8	1745.28	41.76	19858.3	1799.28	1465.2	17413.2	12519.4	49377.6	70971.1	37149.8	19836	61904.9	46954.8	9554.4	1044.72	52319.5	46270.8	34120.8	19066.3
12.24	20.88	31.68	37.44	23.04	45.36	12.96	46.8	28.8	22060.1	-2.16	-135.36	-9.36	-235.44	234	5607.36	15.12	2426.4	3335.76	8380.08	6.48	6493.68	23.76	1525.68	1787.04	15829.2	3.6	2182.32	16.56	16873.9	3322.8	3042.72	-545.04	838.08	863.28	11447.3	25716.2	22936.3	11692.1	7233.12	20512.8	8178.48	19005.1	22949.3	24415.2	11143.4	63975.6	13201.2
20.88	48.24	-2.16	26.64	25.92	58.32	5.04	33.84	39.6	4365.36	6.48	-136.08	647.28	17321	-5.04	1294.56	2.16	922.32	32.4	1662.48	6.48	24.48	16.56	274.32	490.32	22903.9	12.24	13749.1	7858.08	17666.6	60488.6	22423.7	6387.12	1725.12	16084.8	31145.8	13173.1	6492.24	20917.4	35122.3	39348	42228	13070.2	16954.6	46319	26385.1	27450	22052.9
19.44	54.72	-10.8	5.76	-24.48	40.32	5.04	43.2	25.92	429.84	30.24	-144	812.16	626.4	17.28	36	7.2	66.24	0.72	2012.4	22.32	15.12	13.68	21.6	59.76	524.16	8508.24	8269.2	5953.68	2789.28	15.84	61.92	5222.88	1285.92	18439.9	32852.2	42766.6	18050.4	5253.84	3580.56	15712.6	18800.6	24825.6	2086.56	74838.2	10916.6	80608.3	29908.1
14.4	7.2	2.16	-7.92	-13.68	41.76	16.56	1031.04	30.96	4332.24	20.16	-149.04	-11.52	2564.64	75.6	2833.2	8.64	20.88	5.76	17113.7	8.64	285.12	313.2	9719.28	57.6	727.92	5112	67490.6	20.88	14066.6	2548.8	7382.88	-391.68	1590.48	13515.1	34776	23259.6	32276.9	36728.6	15410.9	19609.2	22714.6	46924.6	24608.2	84670.6	22255.9	124106	24748.6
-2.16	16.56	28.8	32.4	10.08	31.68	6.48	5410.08	-10.8	29771.3	5.76	-177.12	-11.52	-192.96	20.16	3163.68	18.72	1169.28	532.08	2798.64	10.8	25571.5	-0.72	54	8146.08	11327.8	46.08	731.52	33.84	195.84	5479.2	71345.5	6179.76	12874.3	29.52	1229.04	2866.32	26455.7	16269.1	8293.68	30339.4	40263.1	61642.1	8997.12	56197.4	32201.3	86206.3	53892
48.24	33.84	0.72	81.36	16.56	65.52	-7.92	15.12	11.52	12.96	31.68	-153.36	-4.32	-227.52	576.72	2201.04	36	2427.12	138.96	951.84	2.88	26033	15.12	-0.72	56.88	58.32	29.52	8843.76	5926.32	10301.8	48776.4	31347.4	9458.64	10993	17742.2	18442.1	17141.8	10885.7	6893.28	5202.72	14595.8	6168.24	25597.4	4132.08	96727	68445.4	18691.2	5141.52
5.76	40.32	-5.04	56.88	29.52	37.44	-2.88	2.88	5.76	7560.72	2.88	-154.08	49.68	12046.3	289.44	1904.4	51.84	3609.36	8.64	77.04	17.28	23.76	502.56	5084.64	16.56	34.56	8.64	72	20111	23711	38.88	6342.48	2723.04	2746.08	14032.1	40090.3	656.64	803.52	91726.6	32307.8	46874.9	26322.5	24816.2	15562.8	96433.9	34927.2	68379.8	16382.9
15.12	38.88	2.16	13.68	-6.48	41.76	-7.92	43.92	-9.36	9.36	25.2	-146.88	-28.08	338.4	-2.16	3325.68	0	1015.92	-8.64	8177.76	12.24	-5.04	15.12	16718.4	25009.9	33790.3	-6.48	12.96	799.2	45744.5	30.24	91.44	8089.2	19666.8	3018.96	9902.88	17790.5	34371.4	37820.2	26630.6	60325.2	19079.3	91517.8	24435.4	40317.8	30349.4	29981.5	28244.2
2.88	30.96	-6.48	35.28	8.64	28.8	8.64	2201.76	-10.8	3015.36	25.2	3744.72	1.44	9292.32	25.2	16107.8	20.16	14446.1	126.72	3914.64	-6.48	3098.16	18	4288.32	64.08	5276.88	9.36	16862.4	12757	9293.76	37903	26520.5	-762.48	4249.44	15768.7	13927.7	17246.2	20057	3024	1977.12	6536.16	3057.12	35245.4	9455.04	56561	37643	67174.6	27627.8
7.2	21.6	-6.48	7.92	10.08	17.28	19.44	75.6	-12.24	24.48	19.44	-111.6	-32.4	-244.8	2.16	54	28.08	23713.2	-12.24	20.16	324.72	15827.8	15.12	1339.2	30.24	72.72	97.92	16017.8	4587.84	10748.9	2268.72	13358.2	9717.12	11128.3	-1.44	53.28	6098.4	2697.84	8791.92	7188.48	4782.24	8396.64	98807.8	35245.4	62489.5	27451.4	-1211.04	1353.6
2.16	22.32	-25.92	43.92	23.76	66.24	18	5130	10.08	2086.56	31.68	5533.92	-16.56	-206.64	18.72	61.2	35.28	6013.44	7867.44	28501.9	1981.44	10056.2	29.52	33385.7	4597.92	7930.08	1481.04	957.6	16546.3	16883.3	2751.12	2405.52	22081.7	8951.76	1085.04	2270.16	10899.4	2128.32	28.08	228.96	15462	41563.4	29972.9	35858.9	72676.1	35969	63103.7	56187.4
7.92	32.4	-17.28	32.4	-6.48	5.76	25.2	1120.32	25.2	110.88	16.56	-168.48	17.28	-190.08	11.52	654.48	7.2	560.88	15.12	23947.9	25.92	32.4	-1.44	725.76	16441.2	16445.5	8717.04	22099.7	-5.04	64424.2	489.6	433.44	3335.76	39087.4	645.84	929.52	42544.1	37779.8	17195.8	16079	9431.28	5618.16	17713.4	9032.4	83826	51824.9	30058.6	17949.6
-4.32	59.76	28.08	57.6	4.32	38.16	-11.52	52.56	9.36	69.84	30.24	4357.44	28.08	-247.68	10.08	76.32	31.68	43.2	196.56	17756.6	29.52	24387.1	-14.4	23.04	3718.08	21134.2	39.6	1126.8	2653.2	2787.12	1379.52	8822.16	12246.5	18416.2	2200.32	22928.4	54298.8	35940.2	51880.3	25772.4	27741.6	15256.1	65596.3	21439.4	64811.5	42046.6	94553.3	102612
-20.88	40.32	1.44	31.68	8.64	59.76	16.56	17.28	7.2	73.44	21.6	-165.6	19.44	7891.2	-9.36	22912.6	-1.44	290.16	-4.32	636.48	288.72	861.84	1.44	48.24	5095.44	5555.52	929.52	27009.4	1393.92	2710.8	5123.52	1297.44	8537.76	2561.04	1517.76	6829.2	77122.1	23771.5	25163.3	13431.6	62545	14357.5	28871.3	60634.1	53816.4	83473.2	30793.7	19008
0.72	72	-12.24	123.84	11.52	36.72	394.56	19192.3	25.2	739.44	37.44	13783	1812.96	12795.1	43.2	49.68	-3.6	12.24	11.52	111.6	3978	17604	26.64	10.8	15.84	44.64	1159.92	5105.52	-23.76	-4.32	13677.8	14286.2	-864	-522	9.36	14406.5	9505.44	10467.4	14225.8	53004.2	41969.5	17282.9	29237	8240.4	37258.6	24606.7	35215.2	14407.9
-7.92	20.16	25.92	83.52	13.68	37.44	0.72	-2.88	2.16	28.08	7.2	-154.8	-7.2	-265.68	62.64	22386.2	-9.36	15978.2	15.84	396.72	24.48	1.44	51.12	496.8	5.04	70.56	4746.24	3803.04	6180.48	25622.6	48.96	139.68	21235	5266.08	19115.3	13610.9	114210	75634.6	3066.48	13050.7	18952.6	19998.7	67955	22353.8	35053.2	12241.4	36722.9	10639.4
23.76	46.8	26.64	69.84	10.08	27.36	28.08	7015.68	13.68	26.64	93.6	4679.28	7.92	380.88	4.32	92.16	10.8	77.76	14.4	84.24	16.56	18003.6	-1.44	154.8	6194.16	24917	717.12	5536.08	15674.4	16541.3	11707.2	3917.52	559.44	11512.1	16115.8	11124.7	59330.2	24434.6	589.68	8727.12	26365	32295.6	85479.1	46427	86927.8	33681.6	115765	50917
3.6	59.76	6.48	41.04	16.56	24.48	2.16	22973	24.48	23900.4	25.2	848.16	9.36	-254.16	36	39141.4	-3.6	7.92	11.52	80.64	26.64	293.76	22.32	1977.84	11456.6	76667.8	10.08	89.28	122.4	730.8	148.32	2643.84	136.8	14588.6	16616.2	16832.9	48920.4	16027.9	112.32	1134	43898.4	76883	53624.2	25812.7	59798.9	25107.8	68580	42706.8
12.96	2.16	-0.72	44.64	12.24	43.92	5.76	15331.7	20.16	4.32	8.64	-167.76	15.84	839.52	16.56	53549.3	29.52	419.04	31.68	64.08	15.84	3013.92	18.72	23074.6	11191.7	10982.2	29903.8	145478	866.16	1426.32	32390.6	16690.3	4941.36	1453.68	16273.4	44654.4	2424.96	7192.8	63975.6	43027.9	27177.1	7946.64	18653	17053.2	10487.5	4365.36	21335.8	13765
6.48	28.8	19.44	60.48	44.64	57.6	16.56	83.52	-10.8	60.48	36	6184.8	-5.76	-262.8	12.96	15.84	14.4	67.68	-9.36	254.88	15.12	-25.2	45.36	398.88	3.6	415.44	-8.64	49.68	-15.12	16.56	3878.64	2567.52	1288.08	524.88	24099.8	136478	36562.3	37352.2	59081.8	42205	45945.4	39383.3	40880.2	24832.1	25573	28323.4	70948.1	20418.5
5.04	28.08	7.2	21.6	20.16	27.36	23.76	2851.2	1.44	4173.12	5.04	17240.4	-1.44	-242.64	25.92	37842.5	213.12	39168.7	-4.32	7266.24	19.44	41.04	216	37122.5	763.2	6531.12	3.6	2949.12	7200	28338.5	4121.28	23257.4	22366.1	33709	642.96	3214.8	8254.08	10481.8	10067.8	15916.3	15506.6	27328.3	18381.6	4988.16	116517	80820	18113.8	16073.3
8.64	43.92	16.56	20.16	-2.16	38.88	14.4	78.48	6.48	30.96	-15.12	-183.6	15.84	3278.16	113.76	2283.84	18.72	8686.08	-8.64	16027.9	23.76	-10.8	278.64	10121.8	10572.5	12521.5	5731.92	6362.64	-1.44	454.32	48778.6	104363	-788.4	-765.36	1343.52	794.16	3404.16	10249.9	16103.5	19920.2	8170.56	8912.88	10415.5	17620.6	6075.36	3107.52	155040	56646.7
5.04	38.16	9.36	46.8	15.84	33.84	34.56	19.44	14.4	34.56	5.04	-140.4	33.12	-272.88	5.04	-24.48	21.6	43.2	4762.08	10761.8	4.32	6.48	241.2	326.16	237.6	116231	791.28	8214.48	152.64	3245.76	4137.12	8136	42511.7	43640.6	15016.3	44841.6	3956.4	10454.4	7873.2	4024.8	1562.4	3457.44	121429	38510.6	52724.9	40028.4	43675.9	23110.6
10.8	46.08	10.08	73.44	5.04	37.44	28.8	36.72	-6.48	44.64	-25.92	-133.2	-5.04	37129.7	-4.32	2141.28	11.52	46.8	25.92	9941.04	1116	9476.64	10.08	5102.64	26791.2	35979.8	1374.48	4567.68	20.88	556.56	35219.5	61573	-853.2	-234.72	29529.4	43871	1241.28	2744.64	49625.3	15763.7	31042.8	12138.5	7062.48	6575.04	28872	10597.7	101380	23601.6
25.92	56.88	22.32	68.4	26.64	50.4	-2.16	2647.44	-10.8	44.64	-2.16	-141.84	1.44	-237.6	1.44	38.16	0	28.08	3.6	2509.2	216	11352.2	97.92	20642.4	10271.5	93811.7	41.04	58.32	12328.6	60511	4287.6	4650.48	36189.4	56964.2	12803.8	20429.3	77997.6	25326.7	6700.32	4815.36	27017.3	47620.8	26745.1	18253.4	104311	62701.2	7731.36	3134.16
19.44	67.68	19.44	38.88	-15.84	32.4	37.44	3021.84	-5.04	11.52	9.36	-11.52	-14.4	-239.76	18.72	94.32	7.2	434.88	16.56	6956.64	233.28	3355.2	-7.2	114.48	2346.48	55548	4945.68	8615.52	5549.76	3075.12	816.48	3911.76	11766.2	41281.9	6410.88	16005.6	82.8	799.2	17923.7	8254.8	16619	14863	29689.9	17033	34346.2	25508.2	47142	15402.2
30.24	55.44	-5.04	-6.48	59.76	80.64	0	6258.96	-5.04	59.76	29.52	35397.4	8.64	-216	7.92	9627.12	-9.36	89.28	23.76	29270.9	19.44	181.44	225.36	287.28	1.44	22.32	11.52	381.6	-21.6	681.12	26.64	12127.7	14379.1	10062.7	19.44	1240.56	13483.4	20857	47969.3	139309	36011.5	13249.4	8184.24	3238.56	39169.4	15467	87384.2	55685.5
20.16	10.8	23.04	19.44	15.84	84.96	12.24	32.4	-2.88	547.92	20.88	-173.52	128.16	10505.5	242.64	102367	-13.68	3566.16	21.6	15341.8	4798.8	31065.8	35.28	68.4	15.12	2409.84	2.16	2581.92	55.44	136.8	23.76	109.44	-423.36	3066.48	22215.6	63254.9	20718	9306.72	21421.4	20609.3	15558.5	15771.6	48042	42702.5	20788.6	7086.24	33405.1	46403.3
12.96	59.04	15.12	40.32	40.32	51.12	31.68	16996.3	20.16	27020.2	34.56	-163.44	287.28	9012.96	17.28	5099.76	243.36	4467.6	2.16	4940.64	2.88	73.44	8.64	17.28	36.72	63.36	3816	7110	3548.16	3427.92	3746.16	6852.96	-771.12	2003.04	60669.4	51689.5	649.44	25890.5	18245.5	19003	3564	2031.84	69071.8	16300.1	3096	8470.8	70617.6	37569.6
7.92	64.8	2.88	42.48	-10.8	65.52	-7.2	1715.04	10.8	21.6	10.8	1858.32	72.72	1076.4	871.2	12847	1461.6	2127.6	675.36	19621.4	5.76	-59.76	278.64	14673.6	9491.76	35920.8	43.92	48.96	434.88	1275.84	2563.2	1584	-834.48	-1038.96	4306.32	13412.9	48.24	185.76	1689.84	1269.36	57417.1	44907.8	22164.5	42605.3	3620.16	3648.96	129650	32064.5
20.88	3.6	0	15.84	5.04	56.88	7.2	8599.68	19.44	25.2	25.2	3320.64	112.32	978.48	26.64	4253.76	276.48	13448.2	-23.76	809.28	-0.72	2190.96	38.16	40477	1895.76	47895.8	33.12	2.16	10745.3	59220	10749.6	17231	42627.6	29449.4	8675.28	6924.24	26621.3	9205.2	38103.8	18918.7	46936.1	36406.1	3628.8	3651.12	9301.68	2473.2	7524.72	1812.24
-12.24	-4.32	5.04	15.84	-22.32	54.72	8.64	3851.28	28.08	17030.9	0	81.36	10.8	56143.4	12.24	15.12	-3.6	27.36	10.08	110274	41.04	14022.7	41.04	1164.96	29.52	3142.8	3047.04	3443.04	895.68	3603.6	5832	3951.36	44434.1	31520.9	15067.4	65690.6	19354.3	46394.6	17335.4	69543.4	23276.9	20769.1	100338	63456.5	50035	24534	58186.1	14898.2
24.48	66.96	15.84	23.76	22.32	30.24	-5.04	39.6	-5.76	3009.6	4.32	12170.9	12.96	4688.64	345.6	3469.68	38.16	252.72	-2.16	60.48	6.48	756	29.52	815.76	3683.52	2874.96	20.88	5809.68	51.84	4590	16389.4	17007.8	2717.28	7143.84	33071.8	25789	57236.4	37747.4	14099.8	13720.3	31959.4	41315	78046.6	23522.4	66482.6	22765.7	24457.7	22537.4
0.72	24.48	-2.88	55.44	31.68	57.6	-2.88	1729.44	32.4	26.64	33.84	-120.24	36	768.96	26.64	3353.76	23.04	7804.08	18.72	12401.3	-3.6	-7.92	12.24	9746.64	6758.64	13993.9	48.24	452.16	4394.16	4698	6119.28	6806.16	6884.64	15803.3	35330.4	14178.2	24358.3	9542.16	15995.5	21208.3	7606.8	6816.24	110518	35431.2	60415.9	19138.3	2479.68	2630.88
15.84	56.88	0	51.12	2.16	21.6	19.44	1926	17.28	105.84	18.72	-164.16	-18.72	-288	5830.56	13525.9	30.24	59.76	20.16	1435.68	12.96	687.6	4514.4	39248.6	30040.6	17918.6	6.48	7628.4	621.36	3197.52	3220.56	33435.4	24542.6	20165.8	1814.4	1645.2	32698.1	19093.7	46.8	4501.44	63022.3	15779.5	84535.9	46494.7	3715.2	23002.6	76799.5	27246.2
54.72	58.32	4.32	38.88	2.88	68.4	-18	-0.72	25.2	509.76	41.04	3744	-1.44	8106.48	29.52	-5.04	15.12	16369.9	25.92	41.04	-0.72	10375.9	-14.4	11.52	386.64	1414.8	850.32	2166.48	26558.6	14655.6	28.8	20082.2	-809.28	699.12	20.88	43776.7	106494	114016	77838.5	26435.5	3173.76	9959.76	21345.8	24547	30386.2	50276.2	80983.4	29669
16.56	55.44	2.88	38.16	12.96	57.6	31.68	77.76	0	10.08	0	-167.76	-1.44	-251.28	41.76	7950.24	887.76	1951.92	47.52	831.6	-10.8	316.08	12.96	21.6	237.6	66250.8	17874	28258.6	5405.76	5879.52	4766.4	7141.68	3245.04	1369.44	7.2	3566.16	7742.16	16420.3	14309.3	24637.7	44377.9	13267.4	52569.4	19921	127398	25252.6	49462.6	4609.44
30.96	42.48	-2.16	30.96	-10.8	18	17.28	292.32	24.48	82.8	5.04	-164.88	11.52	-52.56	14.4	1.44	18.72	12998.2	33.12	256.32	21.6	19.44	0.72	480.96	5206.32	4006.08	23.76	537.84	847.44	7577.28	2852.64	4245.84	11307.6	9816.48	3254.4	17514	15784.6	6924.24	44186.4	13363.9	15295	8080.56	6150.24	8195.76	45172.8	20029.7	17493.1	35278.6
14.4	49.68	-10.08	21.6	7.2	9.36	12.96	58.32	31.68	36.72	26.64	12294.7	-21.6	4837.68	13.68	21891.6	26.64	5253.84	31.68	46.8	8.64	1438.56	15.12	23.76	42.48	5467.68	2259.36	2957.76	2.88	46.8	41137.2	37644.5	5560.56	11737.4	33351.8	40359.6	31569.1	134069	30531.6	12111.8	15891.8	3773.52	46522.8	47263	4426.56	3430.8	54490.3	22410.7
7.2	24.48	15.84	74.16	7.92	12.24	6.48	43.2	10.08	5660.64	0.72	2134.08	23.04	-190.8	3726.72	26485.2	12.96	42.48	27.36	5551.2	20.88	5952.96	31.68	18	33.12	1312.56	11213.3	3619.44	28.8	1560.24	1621.44	1159.2	570.96	-19.44	11051.3	19690.6	28584	37769	4703.76	8288.64	8868.24	28043.3	33192.7	13641.1	52830.7	53080.6	49298.4	30053.5
19.44	38.16	23.76	51.84	12.24	27.36	14.4	2075.04	20.16	9.36	-15.12	2587.68	26.64	648	12.96	6539.76	4.32	2529.36	3000.96	4894.56	10.08	-0.72	38.88	27.36	374.4	2894.4	11.52	18099.4	457.92	1214.64	-39.6	45.36	12824.6	11139.8	53630.6	62627.8	158.4	1382.4	10083.6	9367.2	49855.7	31150.1	74548.8	24296.4	60787.4	26314.6	10786.3	6250.32
4.32	12.24	19.44	40.32	10.8	43.92	20.88	31.68	23.76	4177.44	7.2	6535.44	20.16	-203.76	23.04	12131.3	20.16	22.32	0	3898.8	6.48	9023.04	36.72	8463.6	6672.96	58884.5	861.84	16122.2	2545.2	5640.48	30038.4	43193.5	3769.92	1641.6	-21.6	35.28	4448.88	6453.36	20386.8	22993.2	13161.6	4455.36	94497.1	41078.9	18604.1	35261.3	-1805.04	-1417.68
-10.8	28.08	12.24	27.36	4.32	4.32	9.36	3649.68	37.44	86.4	7.92	9014.4	138.24	750.96	19.44	1204.56	381.6	699.84	1018.08	19406.2	-8.64	-33.84	8.64	2005.92	1697.04	1485.36	79.92	1468.8	8.64	63.36	218.88	18811.4	1724.4	3879.36	3088.8	4026.96	19190.2	14811.8	4766.4	4144.32	-107.28	780.48	120159	42035.8	44520.5	28866.2	43274.2	22806.7
2.88	63.36	2.16	59.04	-6.48	21.6	25.92	77.04	10.8	46.08	12.24	-41.76	-1.44	-327.6	28.8	213.84	7.2	10782	12.96	5235.84	-15.12	4912.56	1869.84	8237.52	4335.84	4407.12	4455.36	20778.5	3047.04	9302.4	18342	62665.2	331.2	72525.6	59463.4	54403.2	954.72	3223.44	9443.52	42158.9	67051.4	56530.1	13798.8	8197.2	57327.8	16155.4	10455.8	8737.2
7.2	28.08	19.44	41.76	12.96	33.84	29.52	80874.7	8.64	749.52	23.76	-161.28	17.28	3459.6	2124.72	8008.56	2.16	44.64	7.92	41.04	-32.4	8696.88	1920.96	9995.76	23.04	70.56	74.88	261.36	7571.52	19532.2	14708.9	10649.5	-819.36	-985.68	594	10467.4	17654.4	9015.12	29052	73685.5	56857	23388.5	41353.2	8192.16	90462.2	76254.5	19575.4	10693.4
10.8	62.64	-2.88	79.2	15.12	63.36	14.4	-12.24	-18.72	10.8	25.92	-167.04	15.12	-295.2	3126.96	7727.04	671.76	2919.6	19.44	3374.64	3561.12	19597.7	49.68	7804.08	28.8	38131.2	32903.3	55887.1	51.84	7763.76	36	411.12	-779.04	-1033.92	1934.64	9621.36	100903	58870.1	2185.2	7238.16	12718.1	7383.6	48427.9	23269.7	69814.8	25143.8	26797	53666.6
4.32	50.4	-8.64	10.08	27.36	30.24	5.04	12680.6	-11.52	56.88	25.92	-166.32	4.32	199.44	3432.24	51993.4	640.08	19314.7	14.4	862.56	702	779.04	39.6	25799	23.04	74.88	-3.6	38.88	218.16	1319.04	11.52	1473.12	22318.6	16788.2	15840	20530.8	9557.28	12127	26167.7	25501.7	39194.6	26770.3	51711.1	46012.3	17478.7	17249	42850.1	28023.1
14.4	81.36	0	10.8	-15.84	11.52	4.32	49.68	27.36	59.76	24.48	4751.28	20.88	-303.12	-12.96	25.2	31.68	624.24	6.48	82.8	1.44	10.8	0	6562.8	5.04	69.12	3316.32	22171	339.12	1179.36	55923.1	30528.7	14374.1	6785.28	2.88	105.12	1011.6	4035.6	55228.3	48818.9	61438.3	27630.7	10550.9	36199.4	19464.5	11587.7	60479.3	29785.7
25.2	37.44	-10.08	8.64	14.4	48.96	-12.24	35965.4	-9.36	9048.24	16.56	-91.44	253.44	2190.96	40.32	21918.2	5.76	36	7511.76	6546.24	15.12	44187.8	15.12	92380.3	10.8	44.64	595.44	5855.04	43.92	504	40790.9	12822.5	809.28	29052.7	1651.68	6958.8	342	1791.36	44568	11756.2	288.72	645.12	54184.3	23363.3	9053.28	14004.7	78464.9	31888.8
-1.44	36.72	-27.36	23.76	48.24	44.64	5.04	33.84	20.88	2340.72	10.08	-177.84	10.08	-314.64	64.8	14542.6	38.88	37.44	4366.8	37130.4	247.68	4533.84	4320	98557.2	11687	117747	7035.12	105031	5.76	636.48	25.92	72.72	2450.88	11085.1	13.68	159.84	25161.8	12314.2	62.64	105.12	65497.7	36982.1	5171.76	5909.04	16655.8	20943.4	22230.7	14774.4
-10.8	49.68	20.88	34.56	0.72	24.48	-8.64	17829.4	9.36	33.12	25.2	-151.2	15.12	1896.48	27.36	38.16	43.2	1026	-19.44	92.16	18	-6.48	21.6	123.84	619.92	10993.7	-2.88	109.44	2425.68	2605.68	50.4	8438.4	23519.5	43033.7	6258.24	20382.5	10401.1	40275.4	4781.52	12867.1	79125.1	38641.7	35533.4	16458.5	8825.76	5078.88	31110.5	10170.7
6.48	36.72	-21.6	6.48	16.56	43.2	11.52	9.36	0	129.6	23.04	-155.52	41.04	-285.84	775.44	19186.6	41.76	2292.48	4134.24	6557.04	411.84	2836.08	73.44	2991.6	3162.96	1378.8	25.92	200030	2148.48	1242.72	23541.1	25614	4072.32	27.36	4974.48	3246.48	-30.96	415.44	14834.2	19936.8	32137.9	29309	113121	33907	6070.32	3219.84	11314.1	11058.5
15.12	19.44	-0.72	36.72	24.48	59.76	820.08	62427.6	3.6	43.2	-11.52	1402.56	23.76	2534.4	50.4	4726.8	34.56	46.08	2485.44	16513.9	7.2	2067.12	2139.12	22372.6	9254.16	43654.3	1942.56	2898.72	324.72	34521.1	46522.8	18924.5	-10.8	-113.04	325.44	30294	28469.5	11093.8	1400.4	99127.4	53348.4	54378	31564.8	28513.4	62637.8	27163.4	32724	9876.96
10.8	25.2	12.24	80.64	31.68	72.72	33.12	20.88	-1.44	39.6	15.12	-178.56	23.04	-303.84	376.56	77582.2	37.44	31.68	17773.9	30174.5	41.04	5.76	24.48	44.64	-2.88	38.88	680.4	1046.16	32.4	326.16	47038.3	10356.5	33305	135108	36.72	5565.6	30013.9	18586.8	895.68	26527	42418.1	15127.2	14123.5	37928.2	64903.7	28779.1	6204.24	5413.68
-2.88	21.6	-9.36	-1.44	47.52	34.56	28.08	-5.76	11.52	23.04	8.64	-156.96	45.36	18809.3	-2.88	434.16	253.44	17488.8	672.48	7254.72	420.48	11209	49.68	1364.4	3.6	1054.8	5268.96	4894.56	3947.04	2046.24	0.72	1654.56	20015.3	22671.4	9333.36	10852.6	777.6	427.68	31447.4	26529.1	16390.8	19815.1	25272.7	5555.52	85880.9	41492.9	116696	65052.7
1.44	46.8	12.96	61.92	40.32	38.88	35.28	32.4	-19.44	7.2	2.16	-151.92	-15.12	7436.16	475.2	16578.7	9.36	33.12	4.32	8969.04	28.8	5.76	23.04	1408.32	-9.36	10889.3	2597.76	22292.6	2.88	79.2	33930	28411.9	8449.92	3329.28	25.2	3137.04	5115.6	11147	1443.6	2232.72	-352.8	963.36	46808.6	23703.8	35781.8	16560	95243.8	63047.5
-17.28	28.08	6.48	30.24	40.32	44.64	25.2	21.6	20.88	49.68	-2.88	-18.72	-9.36	518.4	-6.48	15908.4	5558.4	27085.7	2.88	1280.16	30.96	38448.7	5033.52	7191.36	509.04	78340.3	242.64	792	1213.2	4070.88	14072.4	17689	24729.8	26532	77.76	10535.8	38820.2	15518.2	1904.4	19652.4	47520.7	20044.8	7371.36	5916.96	42966.7	11731.7	107556	28929.6
-14.4	20.16	-8.64	37.44	10.08	53.28	14.4	26.64	34.56	799.2	23.76	-152.64	22.32	17047.4	17.28	48.24	-0.72	1171.44	10.08	16101.4	2135.52	15587.3	28.08	98.64	19.44	1920.96	9.36	21877.9	5235.12	11584.8	9847.44	15218.6	47296.8	34874.6	17820.7	13271.8	14300.6	20464.6	35758.8	44388	64773.4	46190.2	25812	27991.4	37856.2	6695.28	10234.8	5141.52
-13.68	18	-0.72	31.68	5.04	31.68	5.04	66.24	19.44	4693.68	6.48	-209.52	18	28393.2	17.28	174.24	23.76	2577.6	31.68	2149.92	41.76	45960.5	6328.8	43728.5	16.56	746.64	-7.92	34.56	5058.72	6550.56	3809.52	9131.76	37642.3	31285.4	32208.5	23162.4	4021.2	20466	27643.7	20845.4	17158.3	10996.6	22263.1	41341	41013.4	34706.9	20965.7	7173.36
5.76	36.72	-10.8	-12.24	10.08	4.32	18.72	87.12	10.08	74.88	3.6	-200.88	14.4	3881.52	25.2	77.76	18.72	7733.52	7.2	17647.9	70.56	9218.88	146.88	1262.88	37.44	139.68	3.6	38486.9	325.44	19012.3	2674.08	2045.52	-771.84	-1016.64	53.28	87.12	13754.2	21551.8	12283.9	13684.3	30967.9	32515.9	6973.92	3974.4	51570.7	19777.7	57413.5	50837
-4.32	10.08	7.2	12.96	13.68	38.88	43.92	1000.08	9.36	29088.7	21.6	707.76	-9.36	-212.4	-12.96	86.4	-22.32	15.84	48.24	15919.2	12.24	3295.44	10.8	640.8	1140.48	4072.32	28.8	74.16	55.44	11791.4	4755.6	4582.08	615.6	1910.16	7344	7547.04	25387.2	43239.6	75065	41748.5	39888	43568.6	43863.8	12634.6	33172.6	13705.9	13479.8	28632.2
29.52	45.36	5.76	35.28	10.08	5.04	40.32	133.92	30.24	38.88	20.16	-168.48	4.32	-334.8	724.32	43429.7	23.76	11765.5	388.08	2520	5435.28	14094.7	53.28	964.08	1753.2	1495.44	2204.64	8062.56	23.76	1630.8	826.56	14898.2	7616.16	5659.2	219.6	1051.92	63461.5	40256.6	36922.3	15995.5	18194.4	29137	16150.3	6793.2	52083.4	27497.5	55807.2	34063.9
30.24	35.28	-10.8	29.52	22.32	25.2	28.08	38.88	2.88	560.88	5.76	-43.2	0.72	-280.08	36	21.6	-2.16	1810.8	0	897.12	249.12	232.56	10.08	43.2	11.52	-0.72	7335.36	28471	9562.32	23091.1	7750.08	56674.1	43771	19433.5	5441.04	6737.76	47885.8	12556.8	45121	15754.3	18224.6	7007.04	68474.2	31720.3	26532	15995.5	-797.76	-951.84
39.6	50.4	1.44	20.16	26.64	62.64	38.88	20561	11.52	25.92	-4.32	1826.64	20.16	-321.12	30.96	22.32	-11.52	14251	651.6	27679	24.48	10.8	1312.56	18025.2	9.36	250.56	14456.2	37555.9	170.64	177.84	22162.3	17016.5	24304.3	16664.4	51.12	15467.8	14806.1	7585.2	10791.4	20072.2	1994.4	17084.9	25419.6	7894.8	15922.1	10800.7	50489.3	26037.4
6.48	40.32	-7.2	23.04	14.4	30.24	47.52	47.52	-26.64	20.88	-9.36	3138.48	5.76	25959.6	-33.84	1284.48	6.48	72.72	3.6	9684	-3.6	401.04	17.28	7763.76	13913.3	74753.3	-12.96	48.24	5388.48	3387.6	22545.4	10663.2	12031.9	6264.72	35559.4	17254.1	56920.3	22645.4	61665.8	45874.8	23425.9	5546.16	16239.6	28745.3	33341.8	34579.4	76991.8	11188.8
11.52	6.48	12.96	55.44	10.08	32.4	33.84	833.76	-2.16	14.4	23.76	-163.44	0	11239.2	6600.24	33431	15.12	25.92	8442.72	50093.3	15.84	200.16	1391.04	15108.5	18	218.88	29.52	19262.9	15.84	50.4	9648	54846	25837.9	22485.6	4723.2	25977.6	16608.2	11322.7	8496.72	13684.3	7085.52	6476.4	36175	25830.7	108189	57287.5	7009.2	16592.4
15.12	36.72	21.6	24.48	30.96	43.2	5.76	45.36	-7.2	700.56	15.84	-148.32	25.92	7418.88	312.48	15919.2	2321.28	1364.4	-5.76	403.92	4972.32	36630	2862	3926.16	15.12	591.12	28.8	8347.68	3776.4	2649.6	261.36	5731.92	23416.6	33867.4	12688.6	12406.3	29858.4	15683	15565.7	7446.96	41428.1	21671.3	13029.1	15520.3	37170	10111	-1305.36	-909.36
25.2	26.64	-9.36	25.2	17.28	41.04	20.16	68.4	5.76	51.84	8.64	11371.7	25.2	-316.8	-2.88	486.72	-14.4	478.8	-2.88	26095.7	6.48	14765.8	2247.12	67729	6.48	50.4	4415.04	63445	3588.48	97543.4	16145.3	61958.9	2201.76	5631.12	10617.8	35129.5	6657.84	4028.4	53357.8	50495.8	1738.08	957.6	28364.4	18833.8	65236.3	57659.8	36463.7	14068.8
46.08	37.44	18.72	36	17.28	-9.36	33.12	35.28	-0.72	20.88	10.08	9206.64	20.88	-314.64	4.32	2278.08	31.68	46.08	24.48	1416.24	1270.08	11381.8	6.48	7.2	2396.16	1887.12	164.88	4228.56	-6.48	4086	34.56	705.6	21665.5	88662.2	24027.1	14909.8	14122.8	4201.92	40756.3	28851.1	69923.5	88028.6	15415.2	11923.2	80923	46834.6	-600.48	2019.6
12.24	19.44	43.92	56.16	18.72	23.76	2.88	14.4	3.6	82.8	298.08	5207.76	33.84	8516.16	36	36.72	41.04	6629.04	2519.28	6262.56	84.96	2390.4	7367.04	10425.6	22074.5	33534	17.28	1442.88	10.8	29.52	12749	19814.4	-752.4	-730.08	53.28	82.08	109117	45030.2	-259.92	14423.8	14067.4	29790.7	25772.4	39060	9682.56	4210.56	114264	73462.3
10.8	24.48	12.96	30.96	23.76	46.08	12.96	46.8	12.24	54.72	-12.96	375.84	3.6	-326.16	18	12.24	28.8	8104.32	-7.2	-2.16	-2.88	17.28	34.56	47084.4	7.2	3372.48	20.16	4366.08	290.88	10447.2	8087.76	22364.6	45350.6	112308	23671.4	14481.4	11635.2	7765.92	38586.2	34783.9	1375.92	601.2	44332.6	8789.04	35291.5	7688.88	91570.3	31366.8
28.08	32.4	-7.2	35.28	33.12	32.4	-12.96	16.56	25.92	287.28	-20.88	-157.68	10.8	-324.72	3.6	889.92	4.32	28.8	14.4	9.36	28.8	1496.88	5.76	93.6	-6.48	506.88	4815.36	1655.28	11723	14945.8	964.08	6840	-711.36	-752.4	228.96	15387.1	25811.3	28900.8	43045.9	11549.5	38637.4	13811	22230.7	25205.8	31036.3	10869.1	16755.1	19673.3
14.4	-7.92	-9.36	47.52	12.24	61.92	9.36	53.28	16.56	12.24	-6.48	-148.32	311.04	4364.64	28.8	68.4	12.24	69127.2	-11.52	23.04	-7.2	758.16	2026.8	1702.08	2628	1206.72	44.64	911.52	2726.64	33037.2	14720.4	33539	36991.4	35075.5	795.6	2270.16	7766.64	1679.76	12448.8	17153.3	5563.44	8861.76	68911.9	35779	64053.4	41583.6	63427.7	37239.1
11.52	35.28	21.6	6.48	40.32	45.36	17.28	270	18	69.12	-14.4	-195.12	141.12	50.4	380.16	26734.3	20.16	33.84	5.76	25.92	7.2	507.6	585.36	4114.8	5186.88	6700.32	-2.88	48.96	12559	51330.2	92.88	2747.52	-429.84	4127.76	3134.16	2496.24	16583	8634.96	24233.8	7624.8	5214.96	7853.76	11318.4	12590.6	32825.5	29877.8	28064.2	14314.3
23.76	36	7.92	42.48	18	38.88	20.88	5816.88	-7.2	29059.2	-15.84	-195.12	23.76	82.8	56.16	39.6	-2.16	20.88	30.96	1727.28	-10.08	2635.2	4449.6	17922.2	16.56	25.2	2670.48	2931.12	37.44	18164.9	13.68	2108.16	9183.6	4351.68	5831.28	159505	3058.56	1510.56	2676.96	12043.4	41470.6	9350.64	17707.7	5340.24	27390.2	19744.6	9829.44	12286.8
10.8	36.72	-2.88	32.4	15.84	41.04	15.12	38.88	4.32	2996.64	-16.56	-122.4	39.6	10298.9	52.56	152.64	18.72	2275.92	148.32	2605.68	6600.24	21479	2.88	4844.88	14888.9	81816.5	19.44	4049.28	883.44	613.44	13016.9	5775.84	-151.2	7845.84	11553.8	36848.9	29713	23247.4	61906.3	37225.4	-795.6	-469.44	35747.3	18595.4	106666	43635.6	55674	33841.4
16.56	69.12	7.92	17.28	2.88	67.68	23.04	59.04	12.24	28.8	-8.64	-154.8	59.04	-272.16	8.64	33.12	-4.32	13942.8	14.4	630.72	2646	23423.8	795.6	56463.8	7.2	72	4914.72	3498.48	4939.92	3597.84	24539	14690.2	-678.24	-907.92	19100.9	24579.4	18208.8	22376.2	24981.1	32302.8	27709.9	13128.5	37770.5	83333.5	49615.2	43326.7	16097.8	26063.3
-2.88	66.24	34.56	61.92	13.68	61.92	2.16	13548.2	22.32	8757.36	11.52	10063.4	35.28	-323.28	189.36	27672.5	759.6	5840.64	-7.92	46.8	10.08	645.12	859.68	46244.2	34603.2	18771.8	26049.6	48608.6	44.64	1116	5940	2975.76	26835.1	13810.3	8284.32	32035.7	26403.1	28406.9	19897.9	7516.08	31795.9	56963.5	11556	4921.2	32920.6	16250.4	42225.8	38566.1
19.44	22.32	-6.48	-3.6	-17.28	73.44	30.24	1581.12	5.04	76.32	12.24	-190.8	40.32	-294.48	13.68	55.44	44.64	68.4	-9.36	103.68	10.08	98.64	184.32	721.44	174.96	12962.2	25.2	1545.12	2876.4	1964.88	1789.92	4474.08	1464.48	3322.08	74635.9	60684.5	24815.5	15215	1830.24	3239.28	23104.1	29873.5	20193.8	15148.8	49317.1	34106.4	36847.4	13802.4
6.48	50.4	-35.28	55.44	18.72	44.64	0	-2.88	4.32	39.6	-11.52	-194.4	55.44	11.52	15.84	62.64	38.16	7095.6	0	12.96	13.68	3783.6	2384.64	4662	16123.7	34097.8	11.52	49.68	7246.08	13145	2126.16	2741.04	7408.08	3738.96	2052.72	10978.6	46342.8	18406.8	17622.7	8674.56	9842.4	3479.76	45859.7	11716.6	44701.2	19424.2	54877.7	48630.2
5.76	26.64	-12.96	8.64	12.96	43.2	27.36	1069.2	-6.48	825.12	0	9033.84	52.56	359.28	21.6	19561	13.68	41.04	16.56	46.8	66.96	50871.6	2584.08	18467.3	23529.6	21024.7	856.08	11182.3	64.8	118.8	3225.6	15911.3	6028.56	11162.2	19097.3	17109.4	28164.2	6225.84	10397.5	12592.1	2718.72	3716.64	44820.7	85470.5	58220.6	60364.8	75480.5	51845.8
9.36	41.76	-4.32	2.88	11.52	56.16	-2.88	8.64	2.16	560.88	-17.28	439.2	53.28	-177.84	12.96	23.04	9.36	56.16	25.92	349.92	18	66.96	20.16	3790.08	-8.64	82.08	318.24	12683.5	8051.04	20768.4	5516.64	10583.3	23269.7	40890.2	11531.5	6183.36	27244.8	42791.8	2956.32	174.24	41269.7	36331.9	16867.4	9308.88	154206	22901.8	62087.8	23357.5
22.32	58.32	7.2	24.48	8.64	21.6	18	3368.16	21.6	34.56	-5.04	59684.4	38.88	1777.68	2.88	38.88	-2.88	156.96	106.56	13873.7	-0.72	252.72	7.2	13648.3	-28.08	227.52	1450.8	1669.68	4287.6	30210.5	3957.12	6516.72	27387.4	63150.5	11061.4	15796.8	20252.2	36784.1	5196.24	13929.1	28941.8	19496.2	132190	68994.7	38202.5	17128.8	28401.1	8192.88
13.68	2.16	23.76	31.68	24.48	53.28	-8.64	17541.4	20.88	73.44	-6.48	-162	47.52	1704.24	17.28	2007.36	20.88	35.28	5.04	61.2	704.88	60320.9	3.6	27.36	10351.4	15719.8	6155.28	13844.2	61.92	4022.64	18	397.44	5413.68	8380.08	19797.1	130824	10516.3	7927.2	87848.6	45616.3	2190.24	5682.24	15953	19182.2	62621.3	19356.5	24815.5	11269.4
5.76	41.76	38.16	31.68	-20.16	-10.08	-2.88	47.52	22.32	2.88	16.56	-162	196.56	10339.2	1590.48	4216.32	-1.44	33.84	150.48	303.12	14.4	51.84	792.72	2983.68	33447.6	23409.4	1.44	367.2	25.92	210.96	44.64	82684.8	1447.92	1203.84	18745.9	20149.2	18711.4	23182.6	33093.4	6745.68	23498.6	7216.56	17213	6891.84	42320.9	24317.3	82206	72365
-9.36	10.8	7.2	12.96	-7.2	18.72	5.04	1603.44	12.96	46.8	25.92	-195.12	8.64	-326.16	7.92	7097.76	62.64	6937.92	973.44	11641	-25.2	224.64	5018.4	16986.2	2277.36	4284.72	144	1629.36	2777.04	23369	8506.08	5860.8	22497.8	16633.4	7986.24	32058	55007.3	43613.3	22255.2	8002.08	31580.6	36841	29911.7	7890.48	53059.7	27776.2	52498.8	13053.6
28.08	60.48	6.48	20.88	1.44	41.04	-5.76	40.32	12.24	15739.2	4.32	-141.84	30.96	14865.1	-6.48	48.24	7.2	1696.32	17.28	10297.4	-8.64	16798.3	7.2	23.76	25.2	38.16	332.64	493.92	7.2	186.48	27778.3	25500.2	20127.6	55960.6	45933.8	33446.9	7020.72	1802.16	12594.2	12659.8	26278.6	26182.1	64730.2	29286.7	111651	19670.4	104036	38856.2
19.44	63.36	5.04	15.12	-15.12	10.8	-30.24	6729.84	7.2	619.92	-25.92	-178.56	225.36	757.44	15.84	18.72	18.72	-1.44	6217.2	11821.7	33.12	78.48	2.88	814.32	12399.8	31401.4	2146.32	13864.3	7529.04	8670.24	189.36	2198.16	28389.6	15780.2	3559.68	39918.2	21019.7	19095.1	12167.3	5701.68	44954.6	21014.6	16586.6	3111.84	126304	72545.8	8430.48	2541.6
-2.16	25.2	6.48	5.04	7.92	18.72	15.12	61.92	-15.84	7.92	20.88	1409.76	31.68	-326.16	10.08	56.16	-5.76	3101.04	12.24	3762	944.64	15550.6	20.16	56.88	61.92	418.32	2674.8	2311.92	2516.4	168232	18	20375.3	-614.88	-809.28	35.28	92.16	58925.5	70081.2	17411.8	45223.2	36499	63775.4	76217.8	12289	51493	47093	131333	38877.1
-10.08	41.76	10.08	26.64	2.88	18	12.96	59.04	-2.16	258.48	21.6	-171.36	45.36	-333.36	5.04	4582.08	12.96	177.12	37.44	52.56	20.16	1676.16	38.16	69.12	2.16	20.88	9436.32	103057	12.24	94.32	424.08	27857.5	3693.6	5110.56	25330.3	64515.6	26673.8	8833.68	61689.6	50480.6	5608.8	3416.4	77876.6	58318.6	12124.1	23796.7	18753.8	22252.3
7.92	0.72	8.64	66.96	-15.12	44.64	17.28	33.12	7.92	54	22.32	327.6	38.88	-301.68	31.68	6712.56	19.44	457.92	133.92	3378.96	12.96	3843.36	-1.44	62.64	30.24	53.28	340.56	8403.84	28.8	2404.08	26.64	20.16	5281.92	4322.88	53684.6	31980.2	22597.9	24527.5	29593.4	9172.8	1615.68	46723.7	56588.4	20620.8	22695.1	14870.9	50423	36497.5
12.96	43.92	14.4	82.8	25.2	49.68	28.08	89.28	33.84	16904.9	8.64	1772.64	16.56	-323.28	499.68	2365.92	12.96	631.44	33.12	21.6	1038.24	3027.6	519.12	112270	24.48	165.6	12451	23351.8	20.88	7726.32	3163.68	42814.1	3926.88	5353.92	33647.8	36079.9	29962.1	29075.8	28228.3	7051.68	-1111.68	154.08	93729.6	30377.5	31381.2	15523.2	1640.88	1251.36
18.72	15.12	33.12	30.24	20.16	64.8	23.76	23.76	-0.72	49.68	13.68	861.12	444.24	2010.96	24.48	1186.56	17.28	8666.64	16.56	997.2	2378.88	14719.7	24.48	8852.4	16.56	405.36	8346.24	13135.7	509.76	2549.52	43022.2	26977	18	-362.16	56434.3	67712.4	19054.8	5266.08	-912.96	-284.4	1236.24	123.12	80260.6	54113.8	35028.7	18511.9	25022.2	15452.6
14.4	47.52	0.72	40.32	2.16	51.12	-18.72	242.64	2.88	12818.2	16.56	-208.8	26.64	-321.84	14.4	3994.56	818.64	2210.4	4.32	4553.28	32.4	77.04	22.32	44570.2	628.56	5443.2	2257.2	2997.36	540	518.4	11842.6	28518.5	6118.56	13357.4	1562.4	8159.04	55810.1	44411	46214.6	29844	25277.8	17660.9	76109	25256.2	44085.6	39723.1	17419	8593.2
-1.44	8.64	20.88	74.88	-5.04	82.08	16.56	2795.04	1.44	14.4	2.88	-200.16	4728.24	23252.4	14.4	47199.6	5.04	30.24	-26.64	621.36	7.92	5868.72	-22.32	5.76	397.44	455.04	-20.88	83.52	7722.72	8738.64	2014.56	1496.88	13238.6	25267.7	3009.6	7673.76	33531.8	8575.92	41767.9	31670.6	9366.48	5199.84	21777.1	14726.9	65271.6	39457.4	18775.4	8964.72
-6.48	26.64	2.16	43.92	12.96	36.72	2.88	18.72	-1.44	22.32	5.76	-194.4	24.48	14325.1	80.64	6504.48	5.76	925.92	98.64	10141.9	16.56	76251.6	-12.96	21.6	-2.16	59.04	20.88	6556.32	109.44	11463.8	-18.72	45057.6	23683.7	84382.6	4864.32	8157.6	33205.7	74248.6	20260.1	6876.72	11134.8	31816.8	23041.4	7536.24	2638.08	11923.2	82705	52346.2
6.48	23.76	23.76	63.36	21.6	44.64	23.76	72.72	3.6	13572	7.2	1085.04	19.44	763.2	12.96	1655.28	2.88	22.32	4067.28	23107	1.44	5.04	-7.92	26500.3	3713.76	10814.4	5993.28	8264.16	5600.88	12268.8	8596.08	20218.3	-606.24	8784.72	8934.48	34185.6	30961.4	9718.56	2124	1884.96	8303.76	3856.32	17961.1	4137.84	96605.3	32954.4	63764.6	44760.2
-22.32	11.52	-2.88	62.64	33.12	38.88	-15.84	2437.2	-0.72	-12.96	-7.92	-183.6	454.32	426.96	195.84	15358.3	-1.44	-1.44	-7.2	21.6	-0.72	4626.72	4.32	13901	23688.7	17750.9	12.96	1282.32	3628.8	16967.5	28446.5	14953.7	-446.4	-321.84	53699	31140	8922.96	62060.4	32238.7	16485.8	-1187.28	-1011.6	23741.3	9512.64	10928.9	9699.12	93675.6	34184.2
18.72	51.12	34.56	81.36	-1.44	60.48	-15.84	74.16	3.6	2594.88	18.72	-190.8	21.6	-303.84	270.72	1570.32	4.32	86.4	-22.32	87.12	-15.12	62.64	5.04	61.92	10.08	208.08	1788.48	6653.52	1532.16	4975.92	9937.44	28856.2	3791.52	1506.96	177.12	627.84	69208.6	22193.3	27190.8	12817.4	74793.6	83305.4	105666	76426.6	85224.2	37642.3	68486.4	36654.5
-1.44	18	21.6	92.88	7.92	46.8	9.36	0.72	7.92	582.48	23.04	-204.48	41.04	-224.64	14.4	24.48	10.8	62.64	10.08	64.08	12.24	6415.2	0.72	9326.88	59.04	424.08	25.92	69.12	-20.88	1931.76	15507.4	8595.36	2823.84	16580.2	5875.92	4645.44	25247.5	21337.9	28417	13361	103340	47679.1	15547	30821.8	56383.9	55350.7	20095.9	10901.5
32.4	-3.6	17.28	31.68	-12.24	51.84	-3.6	44.64	23.76	3578.4	9.36	-186.48	29.52	877.68	16.56	876.96	71.28	289.44	2.16	221.76	12.24	-7.2	-5.76	2900.88	299.52	2326.32	25009.9	30930.5	8591.04	28545.8	23166.7	19338.5	59.76	2059.2	1752.48	14472	26582.4	14724	17850.2	22273.2	19609.2	3176.64	29275.9	15153.1	14764.3	22160.2	75854.2	56135.5
4.32	3.6	5.04	46.08	8.64	33.84	0	597.6	-12.96	34.56	18	403.2	7.92	5098.32	13.68	3973.68	28.08	46.8	25.92	45931	-3.6	21188.9	9031.68	8245.44	1411.92	136421	666	2226.96	226.08	6939.36	22129.2	37816.6	16328.9	17157.6	3772.8	5569.92	10617.8	32751.4	40520.9	33786	32780.2	14731.2	13132.1	19388.9	72439.2	17097.8	32307.8	25390.1
2.88	66.96	-5.04	28.8	14.4	38.88	23.04	34.56	-18	65.52	15.84	27344.9	31.68	-297.36	15.84	11425.7	-2.88	727.2	4369.68	29576.2	6542.64	5283.36	-0.72	60.48	13.68	15840	9038.88	25511.8	2958.48	25502.4	5267.52	2544.48	27264.2	22842	13765	33101.3	11139.1	13484.9	53397.4	38167.9	58469.8	29296.1	48453.1	11070	32488.6	12361	34018.6	14157.4
-24.48	23.04	-12.24	45.36	28.08	50.4	15.84	41.04	17.28	33.84	12.24	-210.96	38.16	2249.28	2.88	42.48	19.44	85.68	13.68	6914.16	5338.8	11210.4	24.48	131.04	151.92	19110.2	3676.32	3167.28	38.16	152.64	14252.4	6834.24	24022.1	21834	24974.6	26707.7	23615.3	13635.4	12993.8	43663.7	383.76	15152.4	68621.8	15837.1	35658.7	14634	50801	18180
15.84	55.44	-5.76	9.36	7.92	20.16	54	6028.56	-12.24	26.64	4.32	-213.84	38.88	-285.84	-5.04	6814.8	-2.88	72.72	13.68	10625	1658.88	3747.6	26.64	3425.04	20.88	3312.72	11596.3	47077.2	0	111.6	9193.68	10811.5	24013.4	18037.4	42.48	169.2	15472.8	21512.9	16905.6	9830.16	26224.6	30366.7	6112.08	18155.5	47914.6	75322.1	120562	40867.2
-13.68	43.92	22.32	41.76	3.6	39.6	29.52	81.36	10.08	27.36	-14.4	-208.8	56.16	15459.8	23.04	151.92	14.4	1395.36	12229.2	13423.7	45.36	38481.8	8447.04	24796.1	32.4	61.2	1387.44	7368.48	835.92	5106.96	52.56	2225.52	-488.16	20526.5	6721.2	7014.96	56304	25651.4	13665.6	20886.5	59399.3	29080.8	79005.6	37043.3	112460	39489.1	58345.2	47988
7.2	34.56	23.04	27.36	5.04	-4.32	20.88	929.52	4.32	53.28	23.76	1983.6	26.64	-321.12	-1.44	2888.64	113.04	12683.5	-10.8	29.52	30.96	2.16	0.72	23.76	64.8	864	-7.92	3569.76	16.56	43.2	29972.2	22931.3	2895.12	2386.8	73.44	2662.56	15739.2	12245	75374.6	45169.9	-807.84	2622.96	82896.5	26667.4	25575.8	31533.8	79748.6	56561
-10.8	7.2	26.64	52.56	18.72	23.04	29.52	73.44	-7.2	13.68	1.44	-198.72	81.36	6825.6	-5.04	1376.64	39.6	20915.3	-12.24	138.24	29.52	118.08	11551	71146.1	30.24	84.96	5360.4	13451	20.88	20960.6	8074.8	5894.64	26214.5	41958	9417.6	5492.16	13091.8	14520.2	14353.2	11731.7	25905.6	13237.9	74598.5	46388.2	55421.3	29430	32734.1	11870.6
7.2	36	0.72	44.64	8.64	25.2	4.32	1971.36	7.2	3736.08	7.2	-201.6	23.04	1290.24	2.16	4422.96	18	-6.48	17.28	49169.5	5845.68	34133.8	-9.36	11966.4	4227.12	10833.8	30956.4	81284.4	30.96	43.2	3479.76	22654.8	4245.12	33837.1	3420.72	7493.76	33849.4	21526.6	10014.5	5523.12	71309.5	82330.6	43857.4	8652.96	16774.6	23305	-677.52	1471.68
-11.52	8.64	-2.88	19.44	10.8	20.16	16.56	65.52	35.28	43.2	18.72	-157.68	41.04	-172.08	-0.72	51.12	18.72	11394	195.12	66540.2	36.72	3752.64	1074.96	27377.3	19.44	8053.2	326.16	688.32	1188.72	1851.84	906.48	2469.6	21525.1	24055.9	35208	14249.5	46183.7	11484.7	46159.9	19630.8	27213.8	33040.1	16876.1	15796.8	2785.68	2945.52	180940	46818.7
40.32	48.96	31.68	55.44	5.76	69.84	21.6	32.4	0.72	87.84	26.64	-167.04	25.92	-248.4	17.28	5516.64	14.4	61.2	93.6	4289.76	3011.04	37809.4	442.08	5276.16	97.92	10091.5	2.88	33.84	38.16	534.96	7089.12	62563	1819.44	1807.92	56.88	1347.84	62041	55480.3	44491.7	33896.9	36653.8	20160.7	12843.4	3977.28	55901.5	18861.1	13160.2	15013.4
9.36	43.92	35.28	29.52	38.88	105.84	-3.6	67.68	47.52	112.32	46.8	-203.04	28.08	1388.16	5.76	74.88	-6.48	452.16	-2.16	1690.56	11.52	62421.1	18.72	33572.2	20.88	61.92	262.8	3381.84	8199.36	11887.9	1161.36	17877.6	3216.24	5657.76	12392.6	4207.68	12103.2	6194.88	54554.4	12569.8	5163.12	1290.96	103374	39548.2	36272.9	14340.2	38304.7	19989.4
-2.88	-10.08	-0.72	75.6	34.56	26.64	12.24	12.96	36.72	47059.2	5.76	-201.6	28.8	-267.12	-2.88	44.64	29.52	403.92	25.2	64.08	-9.36	40.32	-3.6	4.32	10061.3	13531.7	946.08	3618	2041.2	1543.68	3153.6	34742.2	7543.44	2329.92	18972	11744.6	49803.8	15607.4	18837.4	16440.5	19437.8	5955.12	24893.3	12776.4	31017.6	10823	30296.2	16325.3
21.6	25.92	2.16	23.04	29.52	41.76	0	50.4	23.04	72.72	-9.36	-185.76	25.92	4538.16	-14.4	64.08	-9.36	15652.1	35.28	12386.9	9.36	1407.6	1689.84	13695.8	7024.32	7228.08	2069.28	2955.6	4776.48	43423.9	8943.12	7120.08	-484.56	3430.8	2625.12	2219.04	30848.4	12549.6	71961.1	46552.3	3340.8	17255.5	75363.1	23153	51229.4	17997.8	47866.3	16288.6
3.6	23.04	-6.48	28.8	2.88	44.64	2.88	61.92	19.44	180	4.32	-198	9.36	12101	42.48	85.68	1006.56	11355.1	244.8	5802.48	8.64	20.16	735.12	4274.64	3852.72	12121.2	2240.64	22579.9	8312.4	6624	7558.56	6271.92	14441.8	4647.6	19108.8	39140.6	25968.2	28734.5	50926.3	27636.5	44235.4	14074.6	89110.1	50626.8	58979.5	49721.8	75052.1	16127.3
18	35.28	7.2	36.72	51.12	27.36	25.2	41.76	-2.16	33.84	23.76	-207.36	21.6	-270.72	6.48	21150.7	19.44	3132.72	6641.28	20098.1	33.84	7856.64	1519.2	3797.28	-5.04	3299.76	27.36	5572.8	2118.96	5466.24	923.76	8367.84	-446.4	1426.32	14067.4	13187.5	4983.12	9298.08	16642.8	8272.8	1441.44	8966.16	18297.4	12970.1	66200.4	27823.7	37314.7	36588.2
25.92	31.68	2.88	41.04	25.92	29.52	23.04	38.88	2.88	3513.6	10.08	2918.16	9.36	-257.04	18.72	43.92	12.96	41.76	2.88	59.04	10.08	7148.88	12.24	124.56	7.92	14967.4	1.44	500.4	1619.28	1117.44	10716.5	66592.1	28309	57265.9	27921.6	43573.7	5091.84	27074.2	19486.1	9483.12	17532	8943.84	36852.5	10222.6	71943.1	25469.3	18654.5	15031.4
33.84	28.08	27.36	25.2	31.68	20.16	5.04	203.76	20.88	18062.6	15.84	1497.6	-7.2	7640.64	38.16	102.24	30.96	67.68	5742.72	17688.2	12.24	84.24	-7.92	1817.28	10.8	23.04	7876.8	22184.6	1946.16	3236.4	39350.2	19982.9	12875.8	17406	9215.28	6816.24	3214.08	603.36	4109.76	13049.3	27532.1	11903.8	106279	51484.3	60319.4	69508.1	53115.8	8474.4
-10.08	28.08	39.6	39.6	25.2	17.28	43.92	1980.72	2.88	33.12	10.8	-176.4	14.4	314.64	25.92	41125.7	1124.64	25580.2	2062.8	6963.12	29.52	202.32	318.96	4406.4	20.16	40.32	2285.28	20890.1	1564.56	4605.84	7630.56	6892.56	20517.1	26611.9	50.4	8490.96	45311	25364.9	61303.7	19692	32078.2	18856.8	58513	45973.4	45604.8	20689.2	48682.8	32467
-1.44	37.44	42.48	28.08	23.04	17.28	7.92	13.68	5.04	-0.72	-38.88	-205.2	-2.88	-303.84	20.88	3251.52	28.08	43.2	20.16	19720.8	-0.72	7623.36	-14.4	-10.08	4379.04	6156.72	2406.24	17439.1	2066.4	28479.6	-0.72	12150	2657.52	3536.64	2497.68	12195.4	9393.84	13217	65594.9	52960.3	-650.88	8645.76	20561	7432.56	9835.92	5995.44	163865	20182.3
5.04	53.28	17.28	27.36	23.76	31.68	18.72	55.44	12.96	12.24	12.24	574.56	-2.88	-311.04	27.36	21821.8	33.84	8580.24	376.56	657.36	33.84	1628.64	13.68	5408.64	1513.44	1530.72	660.24	16030.8	45.36	60.48	955.44	2268	-443.52	1200.96	20.88	172.08	864.72	1366.56	47496.2	16436.2	10855.4	6991.92	87768	31960.8	28679.8	19082.9	32240.9	28088.6
15.84	28.08	24.48	33.12	20.16	59.76	9.36	89.28	40.32	33.12	8.64	-206.64	-18	6880.32	18	31.68	32.4	38.88	4313.52	16589.5	15.84	6711.12	17.28	-7.92	31.68	42.48	2333.52	15631.2	13.68	1038.24	19618.6	53484.5	-450	-125.28	8212.32	9213.12	19639.4	3603.6	52601.8	55787.8	29257.2	5842.08	48132.7	9936.72	41314.3	27365.8	14963	23819
17.28	23.76	15.12	44.64	12.24	11.52	33.12	470.88	-5.04	1635.84	-7.92	-213.84	-14.4	-74.88	17.28	1121.76	16.56	4176	7.2	2015.28	15.84	11212.6	2962.08	5685.12	18	920.16	1105.2	1906.56	28.8	16913.5	22412.2	42775.9	16909.2	14915.5	22327.9	16599.6	25334.6	29527.2	12370.3	11759	62557.9	20345.8	45988.6	35251.9	36340.6	8648.64	52299.4	26286.5
5.76	23.04	-1.44	59.04	16.56	39.6	24.48	594.72	18.72	6572.88	18	-195.84	307.44	4990.32	586.8	3696.48	18.72	104.4	7.2	88.56	11.52	9038.16	11.52	9470.88	17.28	113.76	0.72	84.96	602.64	1532.88	36	4625.28	23173.2	23937.1	2623.68	1464.48	3574.8	14735.5	310.32	11656.1	8554.32	1087.2	31555.4	19312.6	39923.3	47259.4	32924.9	15578.6
-1.44	33.12	-2.88	63.36	5.04	85.68	14.4	192.24	22.32	7.2	-5.76	-213.84	1.44	11445.8	36	917.28	31.68	79.2	7.92	12.96	328.32	2095.2	25.2	119.52	2376	5637.6	101.52	1573.2	33.84	1978.56	10216.8	3246.48	12965.8	13861.4	32.4	120.96	43212.2	16880.4	31507.2	15399.4	40203.4	29417.8	44488.8	28874.9	39134.9	12873.6	118032	50472.7
-7.2	1.44	19.44	91.44	6.48	4.32	44.64	3131.28	1.44	1014.48	2.88	4676.4	15.12	2646.72	10.08	59.76	61.2	9527.04	14.4	9745.92	32.4	2309.04	74.88	2020.32	5564.88	21039.1	28.8	105.84	6.48	1281.6	42498	44687.5	46940.4	39219.1	4029.84	4579.92	3399.84	11253.6	34252.6	26214.5	65265.1	12598.6	23669.3	9594	15309.4	21813.8	25937.3	36339.8
10.08	56.88	-3.6	23.04	7.2	51.12	1.44	38.88	30.96	8935.92	-12.96	-164.88	13.68	-265.68	5.76	38.16	19.44	32.4	-5.04	28.8	16.56	264.96	12.96	23806.1	30.24	87.84	1564.56	15819.8	7874.64	6801.12	41662.8	67239.4	504.72	658.08	17832.2	13488.5	23848.6	16855.2	50988.2	31314.2	38351.5	16135.9	125811	80585.3	76284	11384.6	32068.8	14611
-4.32	35.28	-1.44	46.8	11.52	24.48	-16.56	8.64	5.76	5.76	7.2	-181.44	-8.64	-282.24	8.64	4973.04	16.56	87.84	15.12	2379.6	70.56	424.8	736.56	21594.2	13.68	31.68	51.12	688.32	4385.52	4767.12	43547.8	20430	32294.9	10861.2	3237.84	5874.48	64136.9	23577.1	14816.9	10946.9	38900.9	40065.1	9823.68	26048.9	63303.8	46643.8	50196.2	56809.4
-27.36	16.56	-2.16	13.68	-0.72	-11.52	12.24	15030	5.76	35.28	33.12	176.4	-2.88	-264.96	6.48	10121.8	-3.6	38.88	30.96	56.88	19.44	69.84	-2.16	28846.1	17.28	66.96	862.56	3606.48	81.36	7199.28	3737.52	31376.2	5599.44	7036.56	9666.72	33343.2	11625.8	2978.64	59240.2	37568.2	6652.8	3754.08	76884.5	66890.9	54661	22234.3	33366.2	19259.3
5.76	62.64	-15.84	-6.48	16.56	32.4	-13.68	55.44	9.36	53.28	24.48	1433.52	800.64	26586.7	-9.36	41.04	554.4	14847.8	51.84	968.4	146.88	1570.32	25.2	28.8	38.88	79.92	20.16	241.2	19133.3	171830	1531.44	9954	53915.8	17901.4	2684.16	1875.6	64829.5	26510.4	5371.2	25802.6	31279	7583.76	73638.7	55693.4	41034.2	10386.7	56110.3	28053.4
0.72	57.6	-10.8	33.84	-11.52	-10.8	-23.76	7.92	17.28	59.04	39.6	-169.2	1.44	16417.4	22.32	9.36	-4.32	61.92	9379.44	8812.8	11432.9	19252.8	23.76	18558.7	884.16	13560.5	19.44	32441.8	10261.4	20124.7	681.84	10612.1	2381.04	5339.52	10933.2	15709	21889.4	24263.3	11208.2	24983.3	93017.5	92221.9	42760.8	28028.9	47489	62618.4	110899	56185.9
10.8	41.04	-2.88	64.08	-19.44	63.36	25.92	1086.48	92.88	7251.12	28.8	55951.9	12.24	5891.04	12.24	841.68	13.68	23170.3	36.72	1365.12	808.56	2349.36	49.68	7526.16	10918.8	11697.8	4197.6	2334.96	3929.04	15235.9	19.44	124.56	780.48	14153	14421.6	10370.2	89768.2	77277.6	-977.76	7176.24	34578	28789.2	33343.9	13309.9	23057.3	39677.8	77060.2	42940.8
1.44	60.48	-14.4	27.36	10.08	74.16	25.92	31487.8	28.08	154.8	35.28	146.16	16.56	-310.32	223.92	9613.44	-0.72	24.48	5.76	14369.8	16.56	5762.16	-15.12	4889.52	465.84	16155.4	-23.04	13.68	21.6	799.92	22.32	1761.84	14153	15657.8	21685.7	15631.2	1831.68	2744.64	18523.4	17651.5	21335.8	18257.8	19723	45455	52027.9	32495.8	18197.3	20883.6
-13.68	70.56	2.88	29.52	38.88	64.08	2.88	28.8	2.88	1112.4	12.24	196.56	-5.76	-265.68	51.12	26.64	-7.92	16454.9	957.6	1176.48	1383.12	1076.4	17.28	46.8	1734.48	2422.8	3072.24	1874.16	23.04	82.08	6051.6	48810.2	36869.8	47937.6	3898.08	6292.8	41706.7	15806.2	12509.3	6711.12	63352.8	31950.7	41098.3	11923.9	32506.6	22441.7	35244.7	21524.4
-22.32	2.88	12.24	28.08	30.24	75.6	2.16	6297.12	10.08	1576.8	32.4	-198.72	118.8	1033.92	10.08	1959.84	102.96	1623.6	-23.04	66.24	10.8	770.4	21.6	704.88	294.48	465.12	909.36	2316.24	1925.28	4488.48	27592.6	17066.9	-408.96	8978.4	7972.56	3654	5682.24	2289.6	37627.9	24278.4	14420.9	15293.5	9035.28	20178.7	21562.6	13008.2	90421.2	47300.4
25.92	76.32	-1.44	32.4	2.16	38.16	23.04	60.48	29.52	64.08	28.8	-172.08	20.88	-241.92	-2.16	1774.08	17.28	36	2775.6	2826.72	30.96	3719.52	-11.52	187.2	26.64	126	10.08	21.6	3055.68	76351	23.76	23775.8	7406.64	22158	7170.48	9998.64	25130.2	68105.5	4613.76	671.76	15375.6	15391.4	52373.5	54995.8	18426.2	13502.2	63904.3	15746.4
5.76	28.8	12.24	46.8	-20.88	11.52	15.84	2550.96	23.04	62.64	23.04	-154.8	10.8	2343.6	-18.72	9046.8	15.84	36324.7	1.44	25.92	6952.32	20597	-14.4	25179.8	6716.88	5826.96	2396.88	3159.36	4803.12	13861.4	46080	39003.8	-409.68	-57.6	7869.6	20790	29633	20716.6	52348.3	33728.4	48353.8	57224.9	14590.8	10694.9	61190.6	12677	42606.7	29363
5.04	36	20.16	50.4	7.92	27.36	15.12	52.56	30.96	87.12	46.8	275.04	-0.72	-259.2	6.48	74.16	79.2	4472.64	19.44	324.72	7268.4	17321.8	420.48	67058.6	15.12	413.28	4312.8	12458.9	15.84	33.84	20920.3	29209.7	6372	15048.7	2597.76	10910.9	1622.88	676.8	110671	64959.1	7686	8979.84	22995.4	36627.8	44781.8	25157.5	20664.7	13620.2
-3.6	48.96	31.68	92.16	10.08	13.68	4.32	18	-2.16	51.84	40.32	8007.12	-10.08	3191.76	41.76	19041.1	2.16	12.96	82.08	1093.68	1.44	8817.84	11.52	31.68	378	3642.48	7.2	15408.7	2471.76	18527.8	7076.16	3947.76	19913.8	35026.6	1585.44	8276.4	53783.3	62206.6	21890.9	20391.8	21438.7	13266	27900.7	8349.84	48438.7	26897	39080.2	40935.6
-5.76	43.2	10.08	45.36	12.96	23.76	30.96	52.56	28.08	66.96	-1.44	-216.72	30.96	42885.4	17.28	1508.4	23.04	36.72	35.28	46.8	2.88	3380.4	18	71.28	7153.92	6143.76	151.2	4165.92	3081.6	52889.8	67194.7	47573.3	1099.44	8539.92	8445.6	7517.52	90115.9	45463.7	8696.16	22168.1	37559.5	21042.7	57278.2	21929.8	434.88	815.76	5454.72	16552.8
-1.44	-6.48	2.16	50.4	20.16	79.92	12.24	15.84	21.6	10217.5	7.92	-177.84	1.44	-270	642.96	9076.32	7.2	28.8	23.76	1300.32	1063.44	2671.2	22.32	323.28	2996.64	16493	820.08	1147.68	5626.8	13496.4	1218.96	3728.88	12154.3	65217.6	717.84	1467.36	3893.04	4241.52	5009.04	2615.76	78351.8	56357.3	37267.2	20600.6	48757	36773.3	31500	5340.96
11.52	23.76	2.16	30.24	14.4	56.16	33.12	56.88	-4.32	46.08	7.92	-205.2	5.04	4270.32	-2.16	36.72	0	223.2	9.36	86.4	-7.2	11.52	7.92	1589.76	1476.72	2221.92	5187.6	5302.8	126	127.44	18803.5	11440.8	9694.08	8625.6	157.68	18625	18331.9	17513.3	53878.3	30785.8	29759	104347	57939.8	35755.2	9267.84	14880.2	37080	8068.32
23.76	45.36	0.72	25.92	24.48	55.44	28.8	17453.5	17.28	61.92	1.44	-195.84	5.76	-280.08	12.24	28.08	12.24	33.84	18.72	24829.9	424.08	37709.3	17.28	47.52	14317.2	110863	73.44	1337.04	16624.1	27185.8	928.08	1909.44	1000.8	24907	5013.36	4710.96	9803.52	25783.2	73817.3	13952.2	329.04	4104	2000.16	1254.24	98494.6	93477.6	21874.3	22461.1
23.04	43.2	19.44	10.8	9.36	30.96	31.68	29323.4	-0.72	49.68	10.08	-200.16	15.12	-264.24	40.32	1605.6	930.24	13658.4	3065.76	7894.8	16.56	13297.7	5.76	27906.5	473.04	1225.44	13158.7	7803.36	2753.28	66319.2	4842	11359.4	714.96	16705.4	61.2	130.32	43488.7	29314.1	975.6	738.72	16244.6	23469.8	8681.04	56168.6	18154.1	5542.56	68912.6	106585
37.44	61.2	3.6	18.72	-11.52	-2.16	-5.04	2124	-9.36	73.44	6.48	617.76	1094.4	3413.52	21.6	639.36	1184.4	22129.2	29.52	7187.76	28.08	129.6	2584.08	18396.7	19.44	44530.6	1571.04	3745.44	25.92	2442.96	7589.52	4305.6	32339.5	24899	9259.92	12733.2	7759.44	19270.1	8099.28	2493.36	2162.16	16609.7	62344.8	16602.5	115518	38389	7072.56	19859
34.56	54.72	6.48	50.4	2.16	14.4	6.48	17360.6	-15.84	4924.8	23.04	-208.08	-18.72	3691.44	37.44	840.96	-2.16	19.44	381.6	21238.6	12.24	55.44	3183.84	2714.4	19589.8	82009.4	-17.28	142.56	22.32	51.12	9106.56	7624.08	5536.8	4694.4	144	6303.6	13122	13376.9	28745.3	21559	13819	13242.2	57726.7	20196.7	42092.6	35517.6	16758.7	8359.2
20.16	20.88	7.2	41.76	3.6	19.44	6.48	964.8	17.28	36	387.36	6840	-5.04	171.36	25.2	11119	-9.36	244.08	14.4	952.56	15.84	102.96	860.4	10902.2	2.16	3.6	2402.64	19328.4	277.92	10874.2	43.92	4062.96	689.76	1043.28	205.2	342.72	6691.68	2772.72	70550.6	32835.6	31060.8	11288.9	94165.9	70088.4	10446.5	6618.24	-232.56	-87.84
11.52	48.24	25.92	27.36	4.32	2.88	-3.6	13338	-2.88	15.12	120.96	4935.6	61.92	16384.3	14.4	21.6	30.24	61.92	-16.56	2.16	2.88	1816.56	769.68	1410.48	-11.52	33.12	1223.28	103905	40.32	30766.3	5069.52	6117.12	26095.7	22298.4	36689.8	49536	41346	43537.7	44928.7	15994.8	14072.4	10692.7	36100.8	29556.7	47186.6	29252.2	26777.5	33334.6
-18.72	38.88	2.16	2.88	7.2	61.2	7.92	9436.32	5.04	65.52	15.84	-197.28	27.36	-218.88	-1.44	25.92	18	1144.08	-5.76	11.52	28.08	73.44	-20.88	31.68	-12.96	90	18	35.28	1098.72	146719	3126.96	2005.92	19079.3	34808.4	14.4	187.2	3904.56	4607.28	40183.2	16066.1	7714.08	13078.1	82615	20993	30009.6	32575.7	48278.2	35372.9
-7.92	41.04	8.64	36	15.12	23.76	0	575.28	12.96	6678	-1.44	-182.88	18	-209.52	550.8	12506.4	382.32	29978.6	-23.04	9037.44	10.8	64.8	-9.36	260.64	4569.84	3355.92	32.4	51289.2	2467.44	13887.4	8761.68	10316.9	1837.44	11823.8	10833.1	4911.12	25463.5	7441.92	27423.4	17439.8	3150	6502.32	31706.6	9327.6	29772.7	3641.76	148443	75294.7
16.56	105.84	12.96	-5.04	2.16	7.92	12.96	2065.68	8.64	16986.2	46.08	-163.44	31.68	6377.76	-4.32	1293.12	7.92	2286.72	-3.6	1293.12	982.08	7534.8	9.36	56.88	9.36	11317	-8.64	185.04	503.28	1829.52	1000.08	2070.72	33444.7	27723.6	13025.5	13874.4	11088	19134.7	31797.4	59039.3	340.56	2686.32	48840.5	76970.9	35393.8	17955.4	55632.2	23677.9
43.92	22.32	20.16	41.04	-10.08	-2.88	7.2	32.4	5.04	14.4	46.8	-151.2	5.04	1422	14.4	39.6	2.16	33.12	28.08	1427.76	1747.44	9967.68	981.36	15228.7	36	61.92	-20.16	4490.64	26.64	67.68	25423.2	48403.4	8127.36	7079.04	3924	3965.76	26263.4	22640.4	68636.2	18762.5	36314.6	32407.9	78815.5	36231.1	101931	32081.8	15963.8	9239.76
50.4	56.88	-0.72	28.8	5.04	-5.04	7.92	25.92	-10.8	50.4	56.16	-163.44	20.88	-223.92	25.2	26467.2	16.56	15.84	281.52	15055.9	7.92	58.32	53.28	3731.76	969.12	29368.8	240.48	2638.08	30.24	104.4	95.04	23243.8	620.64	3875.76	12088.8	24669.4	8066.88	16847.3	38684.9	8497.44	41945.8	38060.6	8805.6	15165.4	81321.8	32128.6	76180.3	41667.8
29.52	28.08	22.32	64.8	-7.92	20.16	33.12	33.12	4.32	3019.68	19.44	4834.8	20.16	-218.88	30.96	9328.32	8.64	7.92	0	29347.9	3192.48	8354.16	143.28	7424.64	2.88	1743.84	10497.6	58769.3	18376.6	42868.8	6016.32	8331.84	-132.48	1451.52	41831.3	27149.8	68223.6	35864.6	27399.6	4340.88	31484.9	33537.6	14683	26170.6	75772.8	32923.4	37298.2	32622.5
18	15.12	28.08	30.96	2.16	56.88	46.8	1792.8	22.32	218.88	39.6	-146.16	92.16	14732.6	5.04	31.68	2.88	1306.8	712.08	119835	12.24	27918.7	144.72	75973.7	733.68	13509.4	288.72	39049.9	18	1225.44	389.52	47027.5	20167.2	46007.3	3004.56	4404.96	49264.6	11491.9	3635.28	44689	1346.4	1504.8	21717.4	11911.7	38379.6	26586	46511.3	29759.8
-1.44	15.84	10.08	53.28	5.04	39.6	29.52	31213.4	11.52	180.72	63.36	2062.8	18	13392.7	29.52	2253.6	15.84	1522.08	17.28	1231.2	4385.52	9423.36	15.84	35.28	5524.56	1527.84	1139.04	4096.08	36	524.16	19707.8	90846	24068.9	15335.3	13099	4826.88	10130.4	11931.8	16281.4	28452.2	6018.48	4975.92	152175	33964.6	85078.1	32767.2	79507.4	24519.6
-1.44	54.72	-7.2	36	3.6	22.32	-10.08	8.64	-11.52	46.8	39.6	8480.88	-0.72	14839.9	34.56	39.6	42.48	79.2	23.04	10759.7	23.04	25.2	24.48	1209.6	53.28	88.56	3660.48	58400.6	33.84	25899.1	36945.4	45781.2	1864.8	1154.88	28890.7	7723.44	-6.48	875.52	2591.28	8413.2	44763.8	16609	101906	47731.7	86976.7	27544.3	172829	89863.2
2.16	16.56	19.44	40.32	7.92	42.48	20.16	28.8	-4.32	3291.84	11.52	-167.76	12.24	-234.72	19.44	69.84	236.16	19234.8	12.24	5888.88	1.44	46.08	27.36	3679.2	501.12	4814.64	20.16	12.24	36.72	76.32	10917.4	6532.56	22708.8	77413	-13.68	66.96	2730.24	2890.8	-1242.72	1379.52	21810.2	12087.4	13064.4	3418.56	21169.4	28301.8	73587.6	47620.1
7.2	72.72	18.72	87.12	20.88	31.68	15.84	25.92	45.36	5802.48	6.48	9599.04	48.96	1526.4	3.6	69.84	94.32	9514.8	19.44	20.16	2.88	5.76	23.76	64.8	3358.8	33227.3	15.12	14572.8	3895.2	13820.4	1138.32	2456.64	15595.9	52660.1	25647.1	24018.5	33807.6	8702.64	7516.08	6329.52	11458.1	2014.56	24990.5	6107.04	41058.7	8318.16	77647	53381.5
20.88	21.6	23.04	12.24	27.36	38.16	24.48	81.36	23.76	4765.68	20.16	1075.68	20.16	-186.48	5.76	46.8	6.48	47706.5	3.6	61.2	496.8	8532	13.68	90	82.08	43.2	3628.8	21393.4	1774.8	5824.08	3.6	412.56	457.2	10751	-25.2	66.24	277.92	1658.16	9550.8	13240.8	7943.04	9249.12	3391.2	2671.92	57915.4	16142.4	48889.4	12987.4
2.16	25.2	16.56	36	2.88	20.16	13.68	47.52	-18.72	-0.72	24.48	-146.88	-10.08	9069.84	7.2	42.48	18.72	10.08	234	33467	6.48	61.92	81.36	19857.6	13.68	12257.3	61.2	3628.08	14290.6	24287.8	9432.72	6012	-294.48	506.88	2473.2	7813.44	2576.88	17727.8	45537.1	25688.9	43243.2	55860.5	17605.4	33122.2	34768.1	34839.4	128004	26828.6
-8.64	51.84	-7.2	22.32	19.44	26.64	2.16	198	-2.88	14.4	34.56	2941.92	87.12	5225.76	537.84	6177.6	7.92	8.64	-7.92	38.88	8.64	58.32	35.28	36.72	131.04	33771.6	43.2	12845.5	17.28	82.08	2705.04	1729.44	22510.1	34519	-28.08	181.44	22938.5	4405.68	38294.6	15317.3	-655.2	1380.96	80175.6	31652.6	51737	19647.4	61781.8	22988.2
-0.72	4.32	5.04	25.2	33.84	23.76	34.56	21.6	14.4	2371.68	26.64	-178.56	7.92	-202.32	6.48	61.2	15.84	-1.44	-7.92	223.92	14.4	66.24	28.8	77.04	4236.48	91262.2	11503.4	15868.8	22.32	11422.1	2761.2	4464.72	2042.64	788.4	7333.92	8928.72	14134.3	7576.56	30779.3	21441.6	11870.6	11098.8	1458.72	22808.2	65907.4	25131.6	54303.8	20718
20.88	75.6	-15.84	6.48	24.48	46.08	24.48	94.32	16.56	290.16	25.2	-177.12	1077.12	28110.2	4.32	30.24	69.84	5294.88	25.92	141.12	7516.8	44512.6	29.52	759.6	2368.08	8102.16	18	64.8	53.28	1029.6	34268.4	23022.7	18455	29804.4	30.96	189.36	98621.3	30049.2	32114.2	28054.1	-1414.08	-1212.48	37539.4	23598	56829.6	31164.5	21861.4	15131.5
33.12	34.56	-16.56	40.32	30.96	59.04	-37.44	965.52	15.12	66.24	2.16	-164.16	27.36	1018.08	-12.24	337.68	1.44	-18	22.32	132.48	28.8	76.32	5.04	20.16	15328.8	20618.6	17.28	1144.8	14.4	44.64	18187.9	22772.2	15030	20039	15287.8	37947.6	5634	3935.52	12351.6	23327.3	25429	37471	62159.8	19354.3	23759.3	14003.3	12368.9	48222
16.56	61.2	-23.04	36	9.36	30.24	23.04	9.36	7.92	42.48	18	2135.52	3.6	721.44	4.32	28.08	6.48	7.2	8741.52	63639.4	28.8	16132.3	5.04	2377.44	23.04	54	-10.8	357.84	-4.32	18069.1	50016.2	29137	4923.36	7781.04	16797.6	32584.3	50621.8	19026.7	-1748.16	73.44	4826.88	7637.76	3575.52	1644.48	137439	74098.1	50589.4	36914.4
40.32	92.88	-23.04	33.84	-12.96	38.16	8.64	31.68	2.16	64.08	-0.72	-201.6	12.24	-172.08	-9.36	59.04	-5.04	41.04	20.88	1896.48	32.4	80.64	2552.4	32336.6	3764.16	6824.16	1836.72	23575.7	9026.64	27187.9	-11.52	132.48	10900.8	20749.7	4646.88	6390.72	370.08	10946.2	36391	25386.5	1743.12	440.64	82115.3	34912.8	104609	58702.3	69336	35334
25.92	14.4	-3.6	21.6	29.52	34.56	20.16	2822.4	-0.72	35699	-0.72	-176.4	-3.6	1784.16	773.28	15073.2	45.36	938.88	7.92	632.16	810	2522.16	14.4	16267.7	10851.8	9037.44	2597.04	1481.76	199.44	6563.52	856.08	17981.3	17827.9	19392.5	1327.68	4381.92	23818.3	27263.5	46551.6	19098.7	35689	26364.2	48134.9	25037.3	45538.6	9948.96	188849	41014.8
5.04	15.84	-5.04	63.36	2.16	47.52	7.2	64.08	26.64	4195.44	36	-133.92	34.56	4230	-0.72	350.64	18.72	34164	-3.6	60.48	988.56	22124.9	686.88	11996.6	1080	669.6	18	68.4	-10.8	47.52	3969.36	88579.4	-239.04	1232.64	36.72	799.2	4085.28	9408.24	4739.76	8390.88	42081.1	28998	31427.3	20646	82944	33829.9	35406	56647.4
14.4	54.72	0	49.68	-6.48	2.16	14.4	35.28	9.36	2.16	-5.04	199.44	38.16	643.68	2.16	25.2	-5.76	28.8	-15.12	98.64	6017.04	40451.8	5922.72	11048.4	9.36	6247.44	21.6	32.4	3701.52	57321.4	3825.36	17142.5	331.92	11262.2	791.28	2806.56	101903	82617.8	51693.8	9812.88	37234.8	55935.4	57695.8	41409.4	36326.2	26739.4	29201	4464
15.12	31.68	30.96	46.8	0.72	48.96	19.44	1769.76	17.28	23.04	54.72	3278.88	7.2	-202.32	102.96	96.48	-19.44	1207.44	1803.6	4838.4	-3.6	10.8	1218.96	2571.84	3377.52	2684.16	15.84	9960.48	1013.04	16849.4	3543.12	78017	-213.12	436.32	13651.9	20162.9	-22.32	88.56	22911.8	5829.12	48520.1	49338.7	94223.5	48088.8	23413	13186.1	4615.2	1813.68
23.04	18	21.6	15.12	18.72	48.96	-5.04	5.04	30.96	2684.88	-0.72	-172.8	18.72	23473.4	1060.56	3093.12	16.56	11523.6	36	73533.6	7.92	29.52	2.88	17806.3	0.72	704.16	-7.2	25.2	20049.1	6842.88	64.08	4749.84	1600.56	7940.88	32201.3	47119.7	75808.8	70561.4	-823.68	3821.04	21448.8	11797.2	10308.2	16209.4	35436.2	38579	77639.8	36625.7
41.76	25.92	22.32	32.4	20.88	48.24	11.52	33.84	5.76	66.24	5.04	-127.44	-5.76	1563.12	50.4	1565.28	5.04	37.44	22.32	66.24	29.52	368.64	3.6	2739.6	6537.6	28303.2	2255.76	11586.2	196.56	1284.48	777.6	1499.04	44861.8	14210.6	4904.64	57456	25448.4	21638.9	20077.9	47891.5	11126.2	12965	57580.6	26464.3	5533.2	15274.1	13652.6	15080.4
19.44	28.8	41.04	20.88	2.16	14.4	18.72	1641.6	57.6	2480.4	0.72	-137.52	13.68	-144.72	16.56	18	25.2	12808.1	42.48	70123.7	19.44	74.88	26.64	108	6.48	545.04	11467.4	21248.6	124.56	7391.52	18	465.12	10544.4	14760	1141.92	778.32	15464.9	20999.5	39614.4	40001.8	17473.7	40150.8	36879.8	9692.64	76613	99482.4	84322.1	53906.4
12.96	38.88	38.88	30.24	4.32	64.08	25.92	12366	28.08	67.68	27.36	-113.76	18.72	-97.92	5.04	12393.4	14.4	55.44	4955.76	15473.5	0	190.08	52.56	345.6	5356.08	12589.2	5176.08	8892	7.92	61.92	2046.96	32290.6	882	92.88	15634.8	17200.8	3525.84	11489.8	25633.4	36284.4	131147	152163	4008.24	1585.44	40970.2	18154.1	70331	15917
17.28	57.6	6.48	61.92	8.64	20.16	-10.08	23.04	8.64	15535.4	24.48	-133.2	30.96	-144.72	1.44	12681.4	872.64	22343	25.2	27576.7	1519.2	41106.2	-4.32	1350	80.64	30914.6	13554	71476.6	18	79.2	18661.7	41939.3	3360.24	44876.2	30044.2	13431.6	82082.2	47228.4	36496.1	35234.6	6793.92	531.36	11602.1	1964.16	11339.3	1802.16	121430	30386.2
1.44	18	-15.84	11.52	1.44	36	10.8	33.84	-9.36	28.08	3.6	-142.56	35.28	-176.4	18	4038.48	2705.76	32806.1	22.32	79.92	-2.16	23.76	-8.64	60.48	17485.9	53317.4	387.36	1268.64	-16.56	27.36	8701.2	10759	266.4	870.48	7550.64	6235.92	43016.4	62321.8	46463.8	58345.2	1422	1548	15544.1	21979.4	18667.4	11261.5	17872.6	6726.96
16.56	58.32	-22.32	7.92	5.04	19.44	29.52	37.44	-18.72	11264.4	23.04	23202.7	32.4	8407.44	11.52	66.24	23.04	48.96	36	21.6	33.84	54056.9	32.4	13021.2	490.32	10896.5	16594.6	42825.6	-2.88	-2.88	14496.5	41811.8	64.8	1474.56	7.2	35.28	30945.6	13626	59752.1	17419	50241.6	24863	24021.4	58178.9	111352	49299.8	3193.2	14073.1
12.24	43.92	41.76	66.24	0.72	38.88	10.08	18	2.88	25.92	27.36	-106.56	47.52	20399.8	5.76	1375.2	6.48	6894.72	36.72	38.88	15.84	8210.88	35.28	29.52	-1.44	-2.16	15.84	-2.88	687.6	617.76	596.88	159.84	20063.5	20507	61837.2	27987.1	47684.2	31768.6	29984.4	16777.4	53575.2	24205.7	23636.2	10944.7	75083	51444	14109.1	33124.3
-6.48	32.4	4.32	21.6	28.08	26.64	9.36	32.4	28.8	85.68	9.36	-138.24	34.56	17999.3	24.48	33.12	-21.6	246.24	15243.1	27093.6	1401.84	1886.4	2609.28	22584.2	202.32	352.08	12000.2	8475.12	5825.52	19008.7	20882.9	10400.4	10229.8	11312.6	18359.3	8015.04	33718.3	11832.5	12945.6	2598.48	3651.12	2888.64	16512.5	10670.4	33112.8	2244.24	69979.7	44675.3
7.2	26.64	44.64	64.08	5.04	2.88	13.68	586.8	17.28	31.68	8.64	-169.2	28.8	-128.88	20.16	5532.48	12.96	105.12	21.6	13056.5	42.48	78937.9	199.44	347.04	746.64	16429.7	262.8	12768.5	-1.44	1056.96	18182.2	19693.4	13383.4	33334.6	5431.68	9046.08	6614.64	12803	5272.56	6519.6	9059.76	445.68	54689	32710.3	73832.4	47061.4	25614.7	13317.1
-5.76	23.04	15.84	51.84	-3.6	30.96	12.96	40.32	35.28	10275.8	26.64	-142.56	-7.2	-172.08	14.4	746.64	18	35.28	3623.76	41092.6	75.6	29080.1	-5.76	480.24	-13.68	976.32	115.92	15298.6	17.28	50.4	3702.24	19629.4	20307.6	58115.5	1796.4	8952.48	67244.4	28562.4	24124.3	9038.88	-1609.2	12782.2	23309.3	13061.5	135294	62885.5	68248.8	70233.8
7.92	12.96	41.76	23.76	2.88	42.48	-7.2	1558.8	8.64	6316.56	-7.2	-124.56	15.12	4730.4	408.96	722.16	140.4	264.24	7.92	30.24	-9.36	12668.4	12.96	567.36	157.68	599.76	9.36	62.64	38.16	743.04	28479.6	24463.4	-106.56	-138.24	1873.44	1198.8	200.16	1105.92	53946	16809.8	-455.76	-141.12	50691.6	44557.2	135498	55427.8	138599	54159.8
33.12	60.48	42.48	48.96	-3.6	1.44	-30.24	11.52	13.68	2401.2	-20.88	-141.12	-13.68	3397.68	524.88	18982.1	376.56	33835.7	40.32	35715.6	8461.44	55394.6	26.64	34491.6	8508.24	29525	824.4	8448.48	1354.32	83800.1	3321.36	25434.7	-92.88	1248.48	-25.92	235.44	40385.5	33999.8	29121.1	13680.7	11026.8	14702.4	27676.1	6779.52	45649.4	24660.7	84268.1	40626
25.92	54.72	10.08	47.52	18.72	53.28	18.72	69.12	18.72	89.28	0.72	1673.28	-21.6	-177.12	-9.36	2165.04	18.72	51.12	223.2	15138.7	-13.68	-24.48	1064.88	11657.5	20.88	14.4	5494.32	6884.64	23.04	54	43858.8	89817.8	46929.6	42373.4	2017.44	7120.8	30705.8	14480.6	53786.9	27275	54964.8	19176.5	47700	47436.5	47965	47514.2	69495.8	29344.3
-5.04	46.08	28.08	51.12	19.44	61.92	11.52	42.48	27.36	7.92	-7.92	-115.92	20.88	725.76	106.56	7297.2	9.36	5130.72	1.44	-5.76	-17.28	5.76	13.68	18990.7	26.64	8698.32	1152.72	250.56	201.6	886.32	3.6	17515.4	6009.84	4117.68	17570.2	25516.1	9013.68	22671.4	-2073.6	-1397.52	-2028.24	-1790.64	160268	67965.8	19397.5	31151.5	101920	31484.2
30.96	63.36	2.88	-2.16	14.4	36.72	36	44.64	19.44	22.32	33.84	-121.68	15.12	-143.28	20.88	46.08	23.76	7595.28	-3.6	15724.1	1818	7384.32	43.2	1478.88	468.72	361.44	137.52	183.6	39.6	213.12	11488.3	5505.12	486	966.24	38.16	1266.48	21687.1	18993.6	5616.72	2126.88	18560.9	10078.6	47942.6	27218.2	111096	57049.9	57240.7	34057.4
0	57.6	9.36	70.56	39.6	61.92	18.72	8612.64	9.36	21001	-23.04	-64.8	8.64	-139.68	0.72	199.44	20.16	20683.4	4.32	73.44	36.72	545.76	34.56	1619.28	15.12	527.76	63.36	1037.52	3404.16	4529.52	9641.52	2647.44	-33.12	575.28	13110.5	22281.8	1260	2496.96	32234.4	16984.1	37853.3	51072.5	131103	61560.7	113944	72200.2	30571.9	14307.1
22.32	49.68	17.28	-6.48	10.08	43.2	7.92	95.76	-1.44	48.24	10.8	59.76	-1.44	2610	-9.36	19789.9	10.08	19.44	11.52	28.8	560.16	1820.88	32.4	39944.9	13865	40564.8	-5.04	600.48	43.92	119.52	312.48	437.76	7799.76	11618.6	1196.64	8940.24	7707.6	7975.44	33723.4	30446.6	61638.5	8095.68	15907	9925.2	144665	27226.1	27506.9	25775.3
19.44	63.36	15.84	35.28	15.12	44.64	43.92	54	7.2	6453.36	23.04	-123.84	25.2	3985.92	-11.52	3.6	5.04	5451.12	12.96	59.76	11.52	31615.2	-1.44	35851	1154.16	1932.48	2.16	79.2	10.8	92.88	17358.5	20969.3	19290.2	54130.3	8664.48	24091.2	35993.5	76189	-795.6	14574.2	90366.5	95060.9	173791	42345.4	42759.4	21747.6	47301.8	11245
38.16	68.4	10.8	33.12	25.92	69.12	1.44	42.48	2.16	5245.92	33.84	-116.64	3.6	32610.2	12.24	19.44	15.84	41.04	17.28	82.08	288.72	1203.12	104.4	21069.4	-5.04	38.16	30214.1	45110.9	20.88	151.2	13106.2	38293.2	-25.92	77.04	774.72	24178.3	50284.1	35433.4	28585.4	4979.52	-1087.92	144	85777.2	30399.1	42225.1	3375.36	32040	22543.2
7.2	68.4	27.36	12.96	12.96	9.36	29.52	8022.96	10.08	54.72	17.28	26574.5	12.96	1697.04	-2.88	28.8	13.68	452.16	-18.72	109763	725.76	2064.96	-4.32	136.8	-7.92	3128.4	8430.48	2421.36	6932.88	4844.16	14.4	1803.6	198	1174.32	26277.1	9765.36	38960.6	36640.8	135590	102200	9429.84	8872.56	6435.36	66657.6	19897.2	16093.4	7516.8	22271.8
-10.8	57.6	20.88	39.6	5.04	15.12	41.76	2316.96	4.32	25.2	2.88	-113.76	6.48	17780.4	12.24	25076.9	12.96	515.52	25.2	31932	18.72	71.28	7.92	-5.76	-3.6	12.96	3.6	69.84	15.84	70.56	8547.12	15491.5	22921.2	26884.8	41137.2	73618.6	11772.7	17137.4	32846.4	53170.6	16208.6	24124.3	80730.7	47133.4	20886.5	7459.2	35750.2	24562.8
12.24	7.2	23.76	85.68	26.64	3.6	35.28	66.24	17.28	95.04	0.72	119.52	19.44	8855.28	11.52	5459.04	25.92	38.88	25.92	28039	259.2	19870.6	15.84	12317.8	679.68	1052.64	5847.84	5315.76	4451.04	9550.8	12733.2	8920.08	11666.2	30027.6	10877	27434.2	102683	62964.7	82858.3	35131	-1316.88	2432.16	15026.4	16189.2	86557	81406.1	45966.2	24030
10.08	25.2	27.36	41.76	24.48	28.08	2.88	2681.28	18	23.76	6.48	-109.44	26.64	-103.68	731.52	15053.8	12.24	46.8	475.2	2354.4	100.8	51292.8	195.12	8430.48	14443.2	82249.2	25.2	5165.28	2.88	60.48	25.2	1159.2	3.6	-82.8	1915.2	5289.12	3196.8	2625.12	42034.3	21898.8	21263.8	4838.4	12942.7	12211.2	37897.9	28736.6	31801.7	6934.32
-15.84	11.52	-6.48	9.36	14.4	28.08	28.08	786.24	7.92	822.96	16.56	-135.36	306	28353.6	24.48	745.92	12.24	51.84	50.4	170239	626.4	21276	3680.64	10633.7	4133.52	27794.9	20.88	12.96	3836.88	9862.56	625.68	5566.32	9613.44	11933.3	19712.2	41271.8	23964.5	5167.44	64103	64414.1	90544.3	32893.2	31277.5	23040.7	30638.2	26943.8	100773	64137.6
15.84	48.96	28.08	17.28	5.76	27.36	25.92	20.16	20.88	27.36	10.8	-148.32	69.12	1094.4	22.32	4764.24	34.56	27.36	8.64	115914	1630.08	50041.4	-10.8	26151.1	866.88	4839.12	4.32	4386.96	7.2	7.92	6914.88	11113.9	1324.08	3676.32	2822.4	1028.88	103882	78953	23271.8	9684.72	42667.9	106397	56865.6	53348.4	25826.4	6885.36	41422.3	15289.2
0.72	3.6	25.92	59.76	5.76	17.28	0	31.68	5.04	27.36	-3.6	-95.76	5.04	-70.56	46.08	5292	22.32	1279.44	5608.8	7585.92	223.2	2430.72	7.2	7990.56	5036.4	14301.4	28.8	30.24	10.8	3529.44	4862.16	5245.92	75629.5	75679.9	1572.48	29740.3	75079.4	75375.4	11296.8	10894.3	42728.4	52066.8	33208.6	35691.8	96973.2	48813.8	64447.2	30947.8
-10.8	27.36	54	38.16	24.48	20.16	24.48	23.04	13.68	29.52	22.32	424.08	5.76	-68.4	1217.52	15268.3	29.52	1689.12	-19.44	92.88	5566.32	88825	5100.48	10585.4	0.72	42.48	25.2	4799.52	5885.28	33873.8	2247.84	1567.44	1883.52	1373.76	-36	2028.24	27275	8646.48	47626.6	42248.9	43042.3	31078.8	27969.8	8225.28	37983.6	40006.8	699.12	3737.52
5.76	48.24	25.2	33.84	40.32	44.64	30.24	16.56	28.08	43266.2	20.88	1483.92	21.6	3956.4	2054.88	29989.4	39.6	1732.32	-17.28	28.08	10.8	1465.92	323.28	5685.12	3813.12	20752.6	1584.72	83791.4	1403.28	9961.2	198.72	1231.2	29.52	3551.04	-15.84	108	19909.4	14415.1	37019.5	10990.1	29357.3	27614.2	26385.8	19487.5	74499.1	24675.1	124307	30841.2
13.68	30.24	4.32	28.8	29.52	17.28	10.08	701.28	3.6	4734.72	-5.04	-96.48	-10.08	3146.4	218.16	27313.2	7.92	830.16	-20.16	298.08	2548.08	11279.5	-11.52	-18	-8.64	30.24	9499.68	57150.7	9457.92	40548.2	4096.8	3036.96	29086.6	25294.3	16570.1	72802.8	22245.1	15053	62789	42625.4	73078.6	36522	51303.6	36711.4	50056.6	11007.4	9908.64	12253
-7.2	8.64	-0.72	70.56	26.64	28.08	2.16	58.32	6.48	21.6	33.12	2355.12	15.84	-3.6	219.6	6594.48	3.6	3000.24	23.76	54	-19.44	3605.04	12.24	776.16	12076.6	14158.8	13.68	299.52	2749.68	13931.3	3337.2	2265.12	11043.4	15088.3	2206.08	906.48	9943.2	17681.8	17102.9	8244	54639.4	67821.1	54097.2	18717.1	81128.9	29591.3	9833.04	8704.08
38.88	55.44	12.24	12.96	0.72	14.4	-7.92	41.76	28.8	13084.6	25.92	961.92	-9.36	21218.4	16.56	35.28	19.44	25.92	6.48	47.52	1403.28	40451	-5.04	1665.36	8483.76	3750.48	18	15302.9	1747.44	73978.6	12304.8	13841.3	276.48	4292.64	13902.5	7210.08	31338.7	25578.7	6241.68	17411.8	38849	13761.4	71645.8	41309.3	97726.3	50605.9	39259.4	56521.4
23.76	69.12	22.32	55.44	15.12	25.92	-3.6	20.88	31.68	71.28	45.36	6892.56	-11.52	-21.6	18	72	23.76	80.64	12.96	66.96	12.96	13.68	8318.16	83497.7	2153.52	7192.8	361.44	637.92	5901.84	31381.2	12420	7526.88	432.72	321.84	-5.04	3250.8	27110.9	6707.52	33548.4	36959.8	28908.7	28988.6	4501.44	11066.4	20467.4	22680.7	51105.6	6690.96
26.64	15.84	23.76	69.12	21.6	41.04	6.48	2142	45.36	124.56	-0.72	-74.88	36.72	13376.2	12.24	70.56	16.56	59.04	11.52	7733.52	5.04	-10.08	15.84	41.04	2306.16	7683.12	-6.48	-20.16	130.32	5932.8	6068.16	8959.68	31480.6	14902.6	14.4	2598.48	3942.72	5879.52	21860.6	10485.4	12672.7	18677.5	21941.3	5043.6	13435.2	21924	30383.3	15194.9
20.16	18.72	0.72	39.6	5.76	7.92	15.84	30.24	30.24	90.72	5.04	352.8	1.44	40.32	5.76	56639.5	17.28	4016.88	3381.12	14365.4	20.16	22657.7	-8.64	-33.12	14725.4	52292.2	16868.9	29282.4	5.04	2909.52	22.32	53.28	20710.1	13774.3	38394	45728.6	77712.5	22882.3	9668.88	111.6	6067.44	24456.2	73684.8	22261	47054.2	33943.7	10805	26843.8
9.36	58.32	-5.76	5.04	9.36	33.84	5.76	22.32	7.92	13.68	10.8	-115.2	26.64	587.52	1020.24	27527	11.52	4248	18	23.76	7906.32	47949.1	115.2	5724.72	105.84	7463.52	5242.32	13857.8	15238.8	19837.4	18870.5	21194.6	10699.9	5901.12	20858.4	22999.7	19480.3	14233.7	33058.8	6773.76	25106.4	20660.4	10049.8	11946.2	13370.4	7491.6	93387.6	29389
14.4	24.48	5.04	44.64	26.64	10.08	16.56	8790.48	-23.76	43.92	28.8	14377	42.48	61.2	13.68	17622	0.72	82.08	-7.92	24.48	-12.24	-23.04	38.88	7331.04	343.44	267.12	1699.2	172724	39628.1	49876.6	16267	9848.88	11767.7	80210.2	17951.8	19297.4	8915.04	28528.6	-1013.04	1802.88	23091.8	6397.92	105096	63273.6	121218	38656.8	20377.4	14284.1
44.64	44.64	17.28	1.44	7.92	23.04	-2.88	18.72	-3.6	42.48	2.88	-84.96	56.16	1978.56	1.44	2638.08	36	4749.12	694.8	1922.4	56.88	4224.96	36	4870.08	1195.2	2346.48	7295.04	5415.12	2203.2	16570.8	11540.2	29236.3	14644.8	6179.76	2401.92	31721	24991.2	32883.8	13261.7	16686	39404.2	20071.4	19008.7	3462.48	60046.6	22794.5	79119.4	11710.1
31.68	21.6	8.64	28.8	1.44	50.4	6.48	20.88	22.32	39.6	-4.32	-116.64	19.44	60.48	-21.6	0.72	19.44	3105.36	23.04	2.16	962.64	13316.4	27.36	4240.08	64.08	1794.96	9715.68	35534.2	4862.88	4258.08	18664.6	40665.6	3240.72	1575.36	35103.6	16154.6	28638.7	25958.2	36259.2	30913.2	16979	16701.8	25019.3	20195.3	11386.8	10207.4	100776	34241.8
12.96	72.72	10.08	51.12	-2.88	2.16	-8.64	2646	25.2	75.6	3.6	-108	5.76	1859.76	3.6	7877.52	62.64	84834	13.68	964.08	-10.08	7104.96	-8.64	40.32	9884.16	7603.2	1643.76	44553.6	5324.4	3414.24	60352.6	99372.2	23758.6	8449.2	3042.72	19150.6	19388.2	17164.1	26430.5	9268.56	87713.3	60545.5	56988	20900.9	2659.68	4966.56	51217.9	24188.4
47.52	70.56	28.08	51.12	5.76	2.88	-23.04	21.6	-19.44	47.52	20.88	1607.76	10.8	28.08	39.6	48211.2	31.68	6981.84	25.92	485.28	4.32	1362.24	12.96	2971.44	13.68	232.56	25.92	36	3939.84	14950.1	6745.68	38923.9	13283.3	63172.1	3297.6	79810.6	20515.7	14799.6	100554	25803.4	35982.7	22952.9	29872.8	25542.7	58831.9	23726.2	34846.6	9900
15.84	81.36	32.4	20.16	10.8	38.16	2.88	2.88	28.8	13329.4	10.8	-96.48	23.76	28.08	-18	173.52	18.72	30.96	15.12	133.2	15.12	-2.16	31.68	106.56	18.72	82.08	21.6	12.96	59.04	8179.92	14942.2	33079.7	1437.84	4847.76	35341.9	26365.7	27961.2	17877.6	68721.1	71592.5	44768.9	43800.5	71492.4	36417.6	71723.5	41289.8	29103.8	11892.2
38.16	45.36	10.8	30.96	23.04	28.8	15.84	39.6	10.8	653.76	0	-73.44	14.4	26.64	-5.76	2511.36	-0.72	27.36	156.24	14179	11.52	7.92	28.08	10.8	1844.64	2361.6	5.04	2637.36	16.56	98.64	34218.7	50018.4	242.64	267.84	14804.6	51431	28918.8	59251	35071.2	14431	40407.1	12415.7	38757.6	16472.2	38826	19603.4	22189	17028.7
23.04	33.84	-5.76	50.4	41.04	63.36	10.08	28.08	95.76	3363.12	10.8	-86.4	5.76	108	31.68	5547.6	37.44	2059.92	61.92	2589.84	1889.28	12686.4	26.64	10766.2	21.6	3049.92	168.48	14454	2394	9509.76	-2.88	2425.68	25132.3	46228.3	241.2	2734.56	27589.7	11728.8	2160	1258.56	21852	17172.7	49989.6	31125.6	69395	15901.9	52043	34421.8
5.76	48.96	-10.08	12.24	41.04	34.56	19.44	52.56	-3.6	43.2	20.88	26888.4	20.88	61.2	-7.92	38.16	5.76	9444.24	10.08	3928.32	64.8	57783.6	10.8	4255.2	3450.24	13413.6	156.24	20805.8	38.16	11332.1	12895.9	13637.5	7537.68	6547.68	10707.8	5828.4	15487.9	11366.6	-2208.96	-1849.68	35145.4	20234.2	53223.1	18056.2	141949	35429	28114.6	7608.24
6.48	69.12	0	39.6	29.52	30.96	32.4	59.04	20.16	24.48	32.4	-36.72	30.24	39.6	9.36	56.88	13.68	59.76	-20.16	1506.96	859.68	36644.4	244.8	47657.5	2010.96	3435.12	8290.8	16871.8	481.68	6141.6	2859.84	10409	21589.9	5844.96	634.32	4524.48	25938.7	15445.4	53719.9	41493.6	7817.04	4857.12	104982	42539.8	67934.9	31811.8	51341	47268
9.36	30.24	9.36	12.24	18	50.4	23.04	59.76	-12.24	-12.96	9.36	5283.36	-2.16	24.48	1038.24	3707.28	22.32	6217.2	2447.28	13061.5	23.76	3.6	33.84	2014.56	50.4	17719.9	2664	7719.84	504.72	776.88	9704.88	4437.36	38241.4	140111	28.8	71.28	91699.9	60403.7	13959.4	26608.3	13348.1	56403.4	53478	53620.6	43189.2	36699.1	53714.9	31058.6
5.04	26.64	23.76	64.08	7.92	15.12	-1.44	39.6	-10.08	118.8	7.92	-46.08	21.6	19105.2	-12.96	21485.5	10.8	1055.52	120.96	13901.8	20.16	555.12	29.52	77.04	33.12	10546.6	20.16	58.32	6580.8	33230.9	8105.76	8447.04	4829.76	5123.52	7301.52	11926.8	26321.8	14459	67223.5	30498.5	54619.9	88231	44480.2	32622.5	190252	40081	20277.4	9352.08
2.88	33.84	-11.52	51.84	-8.64	48.96	14.4	46.08	-6.48	28.8	9.36	11335	36	7984.08	5.04	55.44	14.4	13318.6	390.96	4453.92	28.8	11767	28.8	68.4	17.28	9.36	12667.7	13599.4	7.2	10103	15868.8	20891.5	20365.9	14087.5	5195.52	11620.1	20225.5	19987.9	14532.5	43515.4	3277.44	11460.2	33307.9	19486.8	96878.2	30718.8	60868.1	31299.1
13.68	31.68	-2.88	53.28	17.28	54.72	13.68	51.84	12.96	2820.96	-9.36	-134.64	-0.72	2107.44	10.8	64.8	130.32	8519.76	19.44	1026.72	799.2	6576.48	16935.1	77699.5	17.28	1632.96	1353.6	668.16	1301.76	2052	14727.6	116724	56751.8	38809.4	18273.6	17052.5	4819.68	32978.9	26938.1	23731.9	24750.7	5657.76	37458	17973.4	12739	4687.2	166866	27710.6
8.64	37.44	10.08	-0.72	23.76	59.04	10.08	18989.3	8.64	32.4	-5.76	-95.04	-5.04	21.6	-4.32	10937.5	-20.88	45.36	7.92	3096.72	20.16	7648.56	86.4	1050.48	339.84	732.24	-7.2	5282.64	42.48	35069.8	3877.2	7309.44	59.04	73.44	1074.24	2990.88	31567.7	50750.6	8471.52	5268.96	7126.56	14428.1	48341.5	38432.2	24655.7	59261.8	11122.6	7624.08
-7.2	-0.72	13.68	48.96	29.52	31.68	19.44	84.96	23.04	55.44	-0.72	-76.32	730.08	53028.7	2.88	1069.92	-2.16	21.6	2341.44	5283.36	20.16	2539.44	36.72	212.4	1901.52	9941.04	830.88	7198.56	9074.16	25842.2	802.8	1742.4	6334.56	17717	1542.96	7783.2	29.52	1329.12	57730.3	42605.3	55581.1	18821.5	129519	70857.4	37598.4	22528.8	63704.2	11878.6
-1.44	61.2	1.44	26.64	16.56	38.88	28.08	30.24	36	4975.92	0.72	-87.84	-5.76	24.48	36.72	10064.9	18.72	40.32	12.96	36	5320.08	55456.6	57.6	234.72	3857.76	3031.2	3042.72	1988.64	17.28	8004.24	7938.72	4070.16	13009	22158	14022	40637.5	42737	57827.5	39629.5	28595.5	20223.4	11009.5	15871.7	15673.7	4626	3218.4	42796.8	21039.1
-27.36	41.76	28.8	49.68	35.28	38.88	2.88	16.56	11.52	59.76	-23.04	-105.12	2.16	32.4	23.76	-3.6	30.96	19314.7	5.76	20715.8	11.52	23237.3	63.36	4310.64	30.24	33.12	3889.44	111050	3727.44	3466.8	23235.8	79691.8	57380.4	73206	3006.72	3308.4	70261.2	19129.7	52783.9	26583.8	-1524.96	36932.4	34868.9	27810.7	22585.7	42963.1	32027.8	35232.5
-7.2	42.48	-2.16	21.6	41.04	60.48	12.96	15809	46.08	6170.4	-9.36	-97.2	29.52	6960.96	57.6	18488.2	424.8	6120	2.16	459.36	82.08	15985.4	6.48	275.04	25.92	37520.6	28.08	106355	2045.52	2229.12	9316.8	23215.7	3687.84	13380.5	8338.32	29566.1	62260.6	26271.4	8688.96	8702.64	5114.16	4407.84	42955.2	18788.4	64419.8	13891	56468.2	43545.6
-10.8	20.88	2.16	43.92	-6.48	38.88	-10.8	87.12	6.48	23.04	-29.52	302.4	10.08	69.12	43.2	22621	10.8	31.68	43.92	628.56	37.44	-6.48	4695.12	50028.5	8560.8	9636.48	31.68	707.04	1076.4	7817.04	48.24	1114.56	31.68	70.56	24280.6	13531	23276.9	8284.32	18298.8	25663	53073.4	123322	3426.48	14088.2	81344.9	39624.5	34201.4	26073.4
-12.24	20.88	30.24	8.64	3.6	-1.44	14.4	48.96	1.44	23.04	3.6	-86.4	35.28	2846.88	25.2	2629.44	24.48	4951.44	-3.6	758.16	44.64	1500.48	12.24	42644.2	23.04	17288.6	10.08	-34.56	2755.44	3452.4	1707.12	2155.68	13683.6	70686	10.08	35.28	3093.12	2623.68	77195.5	20435.8	-2210.4	212.4	25479.4	8291.52	36229.7	22890.2	43022.2	23197
-11.52	24.48	14.4	35.28	46.8	34.56	18	44.64	37.44	66.24	-5.76	-79.92	24.48	905.04	15.12	352.8	22.32	15025	-1.44	12.96	40.32	6903.36	3.6	46.08	22958.6	29912.4	694.8	24894.7	3754.08	8215.2	4171.68	15031.4	20342.2	47132.6	12883.7	56993.8	23225	39854.2	46945.4	54707	21194.6	40016.2	29942.6	10067	27497.5	26545	34362	10867
0.72	67.68	28.8	45.36	20.88	113.04	5.76	75.6	150.48	9396	-3.6	-69.12	4713.12	28401.8	17.28	1413.36	38.88	711.36	32.4	3865.68	17.28	19.44	27.36	40.32	4558.32	38342.9	3489.12	12778.6	1931.76	6349.68	31374.7	42119.3	6079.68	22583.5	1762.56	21200.4	20975.8	14129.3	8160.48	8506.08	38524.3	36234	83131.2	33971.8	56338.6	20552.4	26049.6	24786.7
-24.48	7.2	19.44	33.84	-7.2	67.68	17.28	33.84	-6.48	-1.44	1.44	-58.32	21.6	1042.56	5.04	294.48	28.8	4922.64	-23.04	18.72	25.92	170274	19.44	8596.8	5101.2	62466.5	2763.36	24519.6	6112.8	60467	4916.16	1760.4	15414.5	6464.88	2206.8	4617.36	64100.9	25767.4	20927.5	12865	40960.8	15914.9	35415.4	31906.8	38510.6	29631.6	57780.7	37401.8
-4.32	33.84	52.56	46.08	6.48	37.44	-5.76	25873.2	23.04	3466.8	-10.8	-76.32	33.12	20.16	10.8	19.44	5.76	126	1604.88	845.28	20.16	4.32	39.6	4.32	9828.72	41867.3	28.08	195.84	2423.52	2128.32	12138.5	16809.8	10310.4	13769.3	22230.7	37806.5	39530.2	42896.9	38107.4	50295.6	112758	38153.5	2163.6	15487.9	55347.1	13316.4	31695.8	9482.4
12.24	20.16	46.08	82.8	7.2	63.36	10.8	7377.84	30.96	5024.16	-3.6	702.72	4.32	28.08	326.16	7209.36	0	46.08	17.28	41.04	15.12	5.76	4268.16	5276.16	2244.24	1887.12	-18	0	17568	38263	9974.88	2478.24	5130	7456.32	13152.2	11831	20101.7	7768.08	908.64	12536.6	59161	18034.6	79397.3	14680.1	78701	27686.9	24047.3	30217
23.76	43.2	-12.96	32.4	-1.44	17.28	-1.44	36614.9	20.88	95.76	0	887.04	3.6	24.48	-8.64	21.6	1736.64	4227.84	9941.76	20235.6	30.96	30247.2	108.72	38980.8	-6.48	5511.6	18704.9	22574.9	2244.96	2406.24	32888.9	31707.4	2491.2	11049.1	24221.5	15137.3	46411.9	26133.8	32587.2	35183.5	-231.12	1579.68	29392.6	22756.3	67896	48867.1	21845.5	14799.6
3.6	30.24	15.12	28.8	-12.96	36.72	5.76	9240.48	33.84	31.68	17.28	-40.32	1237.68	31599.4	-5.04	16434	16.56	-0.72	1748.88	78226.6	21.6	2979.36	21.6	50.4	12.24	28.8	27198	129934	24.48	150.48	15691	23104.1	33.12	95.76	26.64	290.88	51713.3	24775.2	45584.6	25297.2	16755.8	11860.6	86108.4	18165.6	9238.32	11951.3	100881	40987.4
5.76	36	12.24	67.68	10.8	25.92	24.48	-0.72	4.32	4.32	10.08	3156.48	154.08	15441.8	9.36	6503.04	26.64	25.92	15.12	17221.7	20.16	46.08	19.44	33.84	2614.32	3857.76	380.88	7138.08	43.92	10168.6	7205.76	51662.9	38.88	8816.4	45774	22999.7	26444.2	23921.3	-279.36	7250.4	14814.7	12977.3	28566	30749	20117.5	4690.8	1900.8	2499.84
6.48	40.32	0.72	23.76	16.56	38.16	-2.16	-2.88	22.32	58.32	40.32	-36	8.64	35.28	-18	3.6	13.68	16.56	26.64	6147.36	16.56	97298.6	9867.6	37473.1	27115.9	59212.8	192.96	22600.1	1095.12	6488.64	9838.08	5423.04	1275.12	3242.16	2174.4	10550.9	91460.9	87361.9	66168	38687	14373.4	41139.4	107203	45230.4	39224.2	7235.28	18773.3	12209
15.12	30.24	20.88	25.92	8.64	12.96	-11.52	28.08	-3.6	4796.64	18	860.4	7.2	-8.64	20.16	4178.16	-5.04	411.84	-1.44	241.92	10.8	7015.68	9.36	267.12	-7.92	287.28	-31.68	557.28	114.48	223.92	990.72	237.6	677.52	2953.44	8858.88	4024.8	25606.1	7270.56	20830.3	20258.6	50691.6	18522	9932.4	3818.88	32631.1	42760.1	21891.6	32341.7
-5.04	63.36	-2.16	28.8	9.36	18	4.32	3829.68	11.52	655.92	20.88	10.08	10.08	18	1150.56	26104.3	18	5735.52	-3.6	33.84	54	20064.2	42.48	59.76	17.28	54113.8	14640.5	12915.4	0.72	617.76	27.36	11224.8	118.08	2147.76	6792.48	12375.4	14791.7	9285.84	41776.6	15099.1	36905.8	14079.6	19715.8	9584.64	97086.2	88696.8	18533.5	20549.5
0	36.72	16.56	46.8	30.96	10.08	12.24	-17.28	5.04	1849.68	1.44	-21.6	10.8	804.24	452.88	5623.2	7.2	581.76	3960	37008	2.88	66.96	5.76	33.84	11826	48413.5	881.28	2607.84	22.32	64.08	3126.96	7587.36	7638.48	10409	24316.6	125897	49092.5	21552.5	71194.3	112050	10972.8	5253.84	60194.9	39310.6	55705	10923.1	5337.36	5420.16
14.4	31.68	-0.72	48.96	-4.32	46.8	66.96	113.76	28.8	53.28	7.92	-14.4	20.88	48.24	11.52	925.92	12.96	37.44	-13.68	15.84	5106.96	15079.7	-1.44	46.08	4304.88	1949.76	3475.44	42292.8	5687.28	60449.8	19221.8	10735.2	2987.28	1400.4	1159.2	4571.28	18014.4	26588.9	87896.9	80026.6	7688.16	2419.2	192319	42480.7	8050.32	18940.3	12190.3	24879.6
15.84	59.76	2.88	48.96	29.52	61.92	7.92	2.88	20.88	28.08	12.96	-34.56	-3.6	40.32	18	35.28	76.32	22538.2	20.88	126	14.4	7.92	3244.32	6891.84	25.92	2009.52	4559.76	2621.52	1212.48	14523.1	7773.84	13383.4	85.68	383.04	10172.2	9061.92	26464.3	26515.4	3646.8	6377.76	56432.2	24098.4	12470.4	13048.6	73008.7	75891.6	32158.1	35063.3
20.88	59.04	-9.36	2.16	37.44	49.68	15.12	306.72	32.4	1311.84	15.12	2671.2	28.08	76.32	8.64	5856.48	30.96	17019.4	756.72	9362.88	20.88	2381.04	15.12	66.96	69.12	2277.36	496.8	744.48	17.28	40266	32.4	752.4	5879.52	7043.04	12.24	7603.2	54610.6	18918.7	61513.2	22048.6	43693.9	22183.2	45836.6	20012.4	14948.6	11929.7	100459	36064.8
-14.4	29.52	54.72	46.8	7.92	9.36	1.44	64.08	42.48	61.2	-6.48	-19.44	110.16	5632.56	30.24	61.92	9.36	45.36	40.32	20908.1	2.88	-59.76	20.88	59.76	8.64	61.2	-5.04	-51.84	15.84	572.4	12606.5	21907.4	844.56	493.92	14877.4	7410.24	30360.2	35324.6	55086.5	37508.4	3487.68	6200.64	22024.1	8954.64	68971.7	67333	132525	38931.8
25.2	61.2	12.96	63.36	-10.08	67.68	19.44	601.2	11.52	91.44	-10.08	25459.9	20.16	143.28	80.64	2329.2	-5.04	853.2	906.48	5721.84	240.48	25209.4	-2.16	77.76	977.76	672.48	38.16	-10.08	9432.72	16388.6	5330.16	11931.1	798.48	1785.6	18	17154.7	25622.6	29378.9	24768	8362.8	96319.4	47715.1	28864.1	8879.04	34521.8	30926.9	26298.7	58819
10.8	14.4	-14.4	-13.68	-10.8	47.52	-10.8	62.64	7.92	41.04	-2.16	2235.6	28.08	1236.24	20.88	8421.84	16.56	6667.92	5.76	12.24	16.56	2124	20.16	140.4	25228.1	45897.1	519.84	43412.4	4818.96	5642.64	16.56	353.52	87.84	74.88	1188	3544.56	46264.3	93299.8	11782.1	4620.24	-238.32	24348.2	21877.9	17504.6	105948	51377	87219.4	41341
17.28	60.48	0	46.08	15.84	77.04	-3.6	23.04	-3.6	581.76	-9.36	-76.32	-2.16	14024.2	262.8	17935.9	34.56	44388.7	2733.84	28856.9	11.52	-12.24	15.12	32645.5	17.28	20477.5	70.56	14576.4	11540.2	85653.4	3929.04	4731.84	230.4	1216.8	5790.24	12764.2	18837.4	12409.9	55478.2	41526.7	1023.84	9831.6	71390.2	17829.4	27360	8786.88	49667.8	31983.8
8.64	46.8	36.72	62.64	3.6	29.52	12.24	51.84	6.48	1137.6	10.8	13693.7	10.8	1544.4	-5.04	14.4	6.48	10.8	14.4	29.52	16.56	-47.52	1.44	46.8	4730.4	3509.28	2237.04	4330.8	90.72	233.28	16.56	1675.44	21755.5	34123.7	2322.72	1807.92	9590.4	8775.36	67982.4	71403.8	169.92	-507.6	3237.12	1455.84	44795.5	44028.7	10110.2	44406
2.16	6.48	20.88	15.12	10.08	-8.64	5.76	2051.28	-2.16	56.88	15.12	-20.88	11.52	5.76	-3.6	25.92	3.6	0	2190.96	10404	-0.72	26439.8	21.6	60.48	4692.24	17015.8	749.52	861.12	4459.68	90700.6	511.92	15712.6	9262.08	2977.2	27.36	1998	32756.4	37033.9	2222.64	4327.2	46035.4	22121.3	28343.5	27149	1914.48	986.4	34940.9	25024.3
3.6	15.12	10.08	15.84	-1.44	58.32	0.72	1457.28	17.28	4216.32	36.72	17.28	770.4	6456.96	15.12	17983.4	-9.36	-0.72	2776.32	18168.5	1024.56	91628.6	1828.08	10847.5	7.92	55.44	165.6	187.92	11641.7	9761.76	4093.92	3623.04	3996	37916.6	2846.88	1904.4	72763.2	43084.1	13033.4	21138.5	-1098.72	300.96	25768.1	4286.16	59747.8	38879.3	94803.8	37529.3
6.48	20.16	29.52	102.96	15.12	48.24	54.72	1687.68	12.24	56954.9	24.48	-35.28	569.52	11985.8	42.48	11821	0	0.72	23.04	434.88	16.56	6969.6	5437.44	6068.16	251.28	3468.24	61.2	168039	532.08	300.96	45654.5	27823	19140.5	60510.2	2443.68	1527.12	1185.84	12173	28006.6	29232	54910.8	17136.7	21012.5	19396.1	24522.5	25809.1	36679	24559.2
23.76	33.12	6.48	59.76	14.4	18	18	6881.76	12.96	43.92	48.96	6111.36	7.92	1282.32	23.04	54	-23.76	38.16	20.16	7543.44	19.44	1123.92	111.6	120.96	12.96	82.8	10925.3	20744.6	12105.4	26954.6	26.64	12931.9	1761.84	8796.24	5313.6	12046.3	5456.16	28306.8	-2358.72	1510.56	4445.28	24911.3	87710.4	16230.2	15873.1	14269	38618.6	30819.6
19.44	57.6	-11.52	30.96	12.24	36	-0.72	33.12	21.6	2316.96	20.88	17.28	15.84	1179.36	13.68	3497.04	-3.6	18326.2	6681.6	25097.8	19.44	5625.36	-15.12	56.16	125.28	2983.68	3416.4	8724.96	1.44	319.68	13441	19628.6	63.36	100.8	18.72	32.4	20284.6	23628.2	33153.8	7500.24	37669.7	41736.2	70205.8	23572.8	42639.1	33449.8	56589.1	31376.9
12.96	73.44	1.44	43.92	25.2	48.96	0.72	6037.2	-9.36	35.28	12.24	-56.16	14.4	4707.36	11.52	31.68	18.72	76.32	24.48	97641.4	1311.84	6410.88	11645.3	23230.8	5671.44	5778.72	12640.3	14616.7	16403.8	6523.2	8994.24	3670.56	46308.2	65143.4	3510	14271.1	59834.9	59170.3	72108	51151	9123.12	12748.3	109585	46792.8	2448	5840.64	66610.1	41418
36.72	66.24	30.24	38.88	22.32	63.36	26.64	31.68	0.72	22.32	108	3160.8	92.88	2161.44	28.8	9822.96	23.04	90473	36.72	28.8	108	26843	3196.8	16465	26.64	18113	18592.6	21334.3	747.36	588.96	25583	13059.4	8814.24	30922.6	21492.7	34355.5	18936	22352.4	62115.8	30237.8	43873.9	37484.6	52473.6	49172.4	13430.9	14616.7	102014	46023.1
8.64	27.36	10.8	6.48	20.88	41.04	44.64	78.48	-5.76	4.32	21.6	27.36	14.4	1616.4	-3.6	5585.04	1352.88	2128.32	406.8	33485	54.72	714.96	9.36	6775.92	322.56	1509.12	3440.88	2044.8	1477.44	11681.3	41339.5	21577	586.8	3360.24	2594.88	6811.2	3948.48	5962.32	12738.2	7365.6	20275.9	6703.2	37821.6	7392.96	74414.9	32128.6	50170.3	47247.8
4.32	36.72	8.64	49.68	9.36	63.36	19.44	1507.68	-5.04	1373.76	10.8	-24.48	15.12	35038.8	10.08	36.72	19.44	59.04	15.84	120.96	7.2	16.56	41.76	2236.32	2742.48	3013.2	323.28	1663.2	41198.4	32176.1	26406.7	23130.7	55091.5	93592.8	54261.4	44671.7	47684.9	11898.7	-1368.72	7403.04	9790.56	4124.88	85706.6	42005.5	8960.4	16225.2	49968	16428.2
13.68	45.36	26.64	79.92	17.28	80.64	25.92	24.48	-0.72	17131.7	-18.72	12.96	831.6	18766.1	9.36	20.88	-10.8	3519.36	46.8	2852.64	1.44	-20.88	5.04	9.36	25.92	145.44	90	242.64	10.8	138.96	5955.84	10485.4	13435.9	6719.76	3036.96	1084.32	13549	19548.7	59984.6	31054.3	25546.3	14204.2	-423.36	-236.16	159994	41182.6	42310.8	42115
37.44	22.32	18.72	38.88	18	35.28	1.44	39.6	12.96	30.24	-10.8	-34.56	12.24	1611.36	47.52	2967.12	1.44	7626.96	38.16	2914.56	10.8	2174.4	231.12	37075	17.28	13914.7	25.92	362.88	753.84	10968.5	11288.2	9297.36	57.6	8711.28	24516.7	31125.6	2046.24	3021.12	33472.1	17121.6	26890.6	19600.6	42349	7060.32	62902.8	27817.9	12652.6	4909.68
11.52	11.52	-12.24	46.8	15.84	59.76	-7.92	44.64	6.48	281.52	-5.76	-16.56	33.12	16.56	-4.32	100.08	20.16	8241.12	10.8	2668.32	-10.08	7.2	4135.68	112188	16141	55231.9	9681.84	84436.6	-2.88	54154.1	17.28	10521.4	66.96	998.64	21421.4	17498.9	27711.4	8915.04	5469.84	36248.4	56203.9	18930.2	29825.3	16115	44352.7	10939	22909	4343.04
-18.72	5.76	4.32	42.48	4.32	5.76	-12.24	18	37.44	24613.9	1.44	5571.36	8.64	2.88	16.56	18.72	28.08	1747.44	57.6	609.12	325.44	4438.08	1764.72	27569.5	18.72	34.56	17341.9	38651	4.32	417.6	46464.5	78361.9	55021	31680.7	5079.6	4837.68	15881.8	12166.6	263.52	25308	1959.12	1295.28	2671.2	839.52	114332	25027.9	23973.8	15961.7
-5.04	34.56	13.68	30.24	-5.04	15.12	4.32	764.64	-2.88	38.16	-6.48	-40.32	39.6	17387.3	18	143.28	650.16	32351.8	162.72	1254.96	5394.24	9715.68	-2.88	1001.52	36	1823.04	13942.1	10291.7	9239.76	11628.7	48818.9	29223.4	4658.4	3471.84	12424.3	29910.2	18113.8	23531.8	-2350.08	-1501.92	50663.5	86978.2	5518.8	1130.4	47029.7	31930.6	113740	26761
20.16	32.4	-5.76	7.2	26.64	104.4	9.36	35.28	8.64	161.28	5.04	-15.84	22.32	-43.92	5.04	12535.2	-5.76	30.24	23.76	18148.3	1312.56	3435.84	28.08	43.2	650.16	525.6	12515.8	26269.2	28.8	65.52	8623.44	14524.6	2142.72	13033.4	38938.3	48010.3	17980.6	3335.04	37895.8	22073	35737.9	22003.2	2087.28	6657.84	31376.9	38802.2	19895.8	8845.2
11.52	7.2	-10.8	54	-15.84	-0.72	3.6	1432.8	-3.6	29620.1	-0.72	61.2	7.92	-34.56	7.2	85.68	15.12	79.2	16.56	27.36	18.72	21938.4	5.04	976.32	11.52	72.72	-3.6	2232	4896	14001.1	23308.6	10042.6	4911.84	57259.4	-21.6	-39.6	69687.4	41782.3	-169.92	12087.4	-938.88	4283.28	73974.2	13370.4	26059	7592.4	347.04	3826.8
39.6	33.12	36.72	26.64	25.2	34.56	20.16	49.68	12.24	49.68	3.6	43.2	11.52	-26.64	1.44	7801.2	5.04	24300	3.6	2.16	32.4	29695	-9.36	-15.12	20.88	12.96	8983.44	13621.7	42.48	67.68	12085.9	3318.48	9946.08	6354.72	12132	56370.2	42819.8	21568.3	33913.4	13842.7	8552.16	6012	3346.56	49099	42015.6	21736.8	70663	58236.5
5.04	8.64	29.52	41.76	1.44	41.04	37.44	23.04	-15.84	11.52	18	54	22.32	-33.84	-2.16	8406.72	21.6	19554.5	126.72	12561.8	11.52	-50.4	24.48	55370.9	2152.8	2893.68	16331	8665.2	10.08	32.4	-10.08	40.32	19715	9488.88	2797.2	18082.1	13095.4	17856.7	75273.8	21993.8	71526.2	42967.4	7368.48	3330	87071.8	53574.5	32623.2	18992.2
19.44	13.68	21.6	62.64	31.68	24.48	-8.64	10.08	10.8	-1.44	-4.32	36	33.12	5.04	15.12	7719.84	-4.32	28.08	22.32	14495	20.16	169.92	7.92	43.92	15590.2	75944.2	-17.28	10606.3	1410.48	13103.3	614.16	290.16	12.24	81.36	13718.9	21751.2	176.4	268.56	20026.8	10300.3	9411.12	7819.2	38757.6	25656.5	7946.64	24871.7	17800.6	6315.12
-0.72	30.24	5.76	51.12	0.72	59.76	-3.6	41.04	10.08	43.2	-17.28	56.88	42.48	5.04	416.88	13312.1	16.56	30.24	15.12	19270.8	174.96	14857.9	-2.88	3708.72	763.2	1400.4	46.8	71.28	21.6	17380.1	78513.1	49784.4	11931.1	14855	15001.2	7498.08	8997.84	7817.76	46552.3	48962.2	35838	31832.6	29180.2	17640.7	27779.8	16182.7	9396.72	9504
15.84	10.08	24.48	20.88	-0.72	3.6	13.68	1267.2	62.64	2298.96	-11.52	5.76	22.32	175.68	1087.92	23202.7	29.52	2465.28	364.32	27013	-12.24	-21.6	624.96	5016.96	801.36	1789.92	41.76	88.56	23.04	48.96	493.2	5749.2	25153.9	36846	417.6	128.16	30798	76340.9	12593.5	8705.52	7176.24	3031.92	11422.8	7090.56	47848.3	33416.6	93786.5	31111.2
-11.52	31.68	43.92	25.92	18.72	51.12	25.92	35.28	10.08	77.76	27.36	67.68	17.28	1000.8	1018.8	7727.76	25.92	419.04	64.08	5077.44	382.32	19723.7	8.64	424.08	-14.4	106.56	179.28	16297.2	13.68	59.76	5.76	312.48	590.4	13415	5236.56	13069.4	5098.32	6631.92	-1084.32	12206.9	17508.2	21187.4	52038	19152	85582.8	44761.7	64125.4	15899.8
6.48	39.6	-3.6	3.6	12.96	27.36	4.32	2265.12	12.96	15.84	10.8	13.68	187.2	8935.92	36.72	113.76	12.24	11478.2	4700.16	19370.2	154.08	2021.76	-3.6	24251.8	34.56	2673.36	8282.88	16733.5	5293.44	32331.6	18488.2	19053.4	1672.56	6222.24	672.48	224.64	17668.8	6761.52	15289.9	21371	21829	6575.04	34408.8	16210.8	30531.6	40842.7	49594.3	18685.4
18	46.08	-7.2	6.48	-5.76	48.96	28.08	63.36	22.32	20.16	0	11481.8	7.92	-9.36	12.24	4983.12	29.52	2892.96	-6.48	47.52	13.68	23.76	20.88	87.84	17045.3	51084	3617.28	30446.6	6579.36	55703.5	4232.16	2414.88	2371.68	6771.6	39319.2	56489.8	74455.9	34513.2	23284.8	14737	12796.6	7472.88	44478.7	27591.8	2238.48	1468.08	21877.2	20937.6
23.76	25.92	15.12	33.84	10.08	39.6	19.44	1931.76	15.12	1104.48	-5.04	2203.2	45.36	12326.4	5.76	24.48	3.6	8544.24	20.16	10594.1	7.92	5448.96	147.6	4956.48	13.68	54.72	3678.48	37007.3	15342.5	79991.3	888.48	61826.4	18429.8	21111.1	701.28	1943.28	28341.4	47962.1	-2531.52	-1691.28	7839.36	90969.1	27607.7	7917.84	8846.64	4221.36	28445.8	19654.6
13.68	28.08	36	74.88	18.72	52.56	36	29.52	14.4	13.68	-9.36	1383.12	8.64	-29.52	20.16	1707.12	-14.4	1307.52	25.92	59.04	-1.44	2044.08	10.08	-4.32	25.92	3908.88	-4.32	54.72	15139.4	127376	6219.36	54498.2	18436.3	5235.84	27893.5	20131.9	2844	3273.12	84819.6	39757.7	31095.4	9523.44	44174.9	19694.2	74471	23513	53759.5	27935.3
43.92	80.64	25.2	51.84	-1.44	36.72	28.8	381.6	-2.88	1795.68	18	1182.24	2.16	-5.04	32.4	47.52	806.4	3385.44	3.6	2663.28	15.84	550.08	894.24	153384	4967.28	37350	11828.2	72645.8	7791.12	4977.36	43877.5	68797.4	11918.2	33631.9	10818	8003.52	60307.9	125166	-1082.16	2734.56	12882.2	3001.68	39739	23330.9	80755.2	28919.5	66385.4	18239
9.36	36.72	47.52	41.76	-4.32	30.96	26.64	3769.2	1.44	334.08	18	48.96	29.52	10026	174.96	37089.4	7.92	45.36	8.64	31910.4	7.92	698.4	7.2	54	18228.2	32484.2	45.36	682.56	-18	-36	5142.96	2509.2	46698.5	43405.9	2219.04	4309.92	10777.7	15556.3	37564.6	18879.1	14349.6	5965.92	45647.3	8646.48	37903	17569.4	24311.5	6989.76
23.76	58.32	29.52	7.2	-2.88	7.92	25.92	35.28	5.04	61.2	15.12	25.2	24.48	13896.7	30.96	52.56	5.04	12217	3759.12	41738.4	20.16	15.12	9.36	93.6	1.44	44.64	444.96	15241.7	9367.92	22140.7	19478.9	33950.2	2341.44	4048.56	13186.1	10540.8	42795.4	11288.2	61466.4	95698.1	6088.32	22485.6	40161.6	51963.1	20696.4	9521.28	37775.5	14562
17.28	52.56	47.52	66.96	-6.48	36.72	38.88	3.6	30.96	1051.2	12.96	15.84	553.68	7563.6	-2.88	2149.2	6.48	4495.68	22.32	9707.04	28.08	1848.24	8.64	59.76	1635.12	4443.84	19.44	209.52	5929.92	26116.6	13373.3	13195.4	5673.6	8373.6	11640.2	9242.64	16436.9	62056.8	36874.1	26705.5	4702.32	2831.76	18655.9	17321.8	9282.96	8744.4	62907.8	65844
10.08	69.12	3.6	36	21.6	61.2	10.8	47.52	41.04	1499.04	6.48	47.52	18	0.72	5.76	1530	32.4	3571.92	10.08	7679.52	2.16	21.6	5.76	118.8	0.72	29.52	520.56	1627.2	-13.68	1573.92	13792.3	36882.7	26381.5	60649.2	20433.6	21999.6	2239.92	1221.12	8364.24	10605.6	33026.4	26399.5	34537.7	9949.68	55768.3	27241.9	46450.1	27171.4
20.88	55.44	16.56	9.36	18.72	45.36	10.8	28.8	19.44	43.92	-7.2	119.52	18	-33.84	-12.24	1150.56	30.96	37.44	1.44	43.92	4.32	7518.96	69.12	1265.04	15.12	7.2	5174.64	19339.9	9.36	11.52	19290.2	16724.2	5531.04	10412.6	6945.84	3758.4	13997.5	18350.6	31001	13854.2	4840.56	2336.4	27322.6	28647.4	59153	9979.2	9977.04	50640.5
11.52	-0.72	10.08	1.44	19.44	28.08	39.6	26581	5.04	6950.16	-0.72	77.04	19.44	779.04	0.72	47.52	29.52	92.88	7246.8	22590	108.72	388.08	4512.96	101024	11016	12640.3	1.44	57.6	1801.44	2094.48	7.2	2746.8	1133.28	4392.72	4276.8	3539.52	1135.44	6050.88	19520.6	40302	-1962.72	-457.2	56201	12875.8	34083.4	22340.2	120189	30994.6
14.4	56.16	24.48	2.16	36	29.52	32.4	77.76	10.8	9088.56	5.76	39.6	19.44	681.12	-5.04	57.6	262.08	17139.6	15.12	25.2	-8.64	179.28	12.24	840.24	7532.64	26002.1	4.32	65.52	825.84	8048.88	1559.52	9504	44154.7	36813.6	15312.2	60324.5	18694.1	21457.4	23027.8	47453.8	16744.3	11729.5	72727.9	79313	49962.2	66934.1	22609.4	33966
29.52	38.16	22.32	16.56	23.76	63.36	32.4	3.6	26.64	36.72	-8.64	61.2	3.6	-3.6	0.72	23.04	-20.88	22.32	20.88	63.36	28.8	102.96	21.6	8525.52	2551.68	4571.28	10.8	4958.64	8.64	52.56	2961.36	2026.08	20518.6	46509.1	22543.9	9207.36	41929.2	57803.8	32860.8	34289.3	1456.56	-691.2	1638.72	2391.84	50204.2	38993.8	100668	44293
38.88	45.36	26.64	46.8	23.76	41.04	19.44	25.92	25.2	85.68	-5.04	3256.56	-13.68	-18	8.64	73.44	30.96	90231.8	12.24	-2.88	39.6	138.24	31.68	8202.96	15160.3	45742.3	1694.88	13752.7	7648.56	32380.6	10460.2	8033.04	2774.16	12039.1	61896.2	92633.8	3456.72	1373.04	-2450.88	3821.04	7395.84	2525.04	40980.2	46018.8	40859.3	22076.6	13566.2	10448.6
31.68	80.64	31.68	56.88	14.4	33.12	-22.32	-4.32	5.04	11.52	2.88	33.84	-12.24	659.52	36	264.24	7.92	23.76	7.92	23978.2	5.04	224.64	25.92	4865.76	5.04	285.12	12018.2	37549.4	5930.64	5735.52	1498.32	996.48	15.12	511.92	18447.8	6945.84	51383.5	66921.1	1990.8	15989	25354.1	11818.8	27182.9	9180.72	69932.9	25142.4	729.36	7812
21.6	53.28	21.6	8.64	5.76	54	4.32	2275.92	-0.72	74.88	7.2	243.36	-5.76	830.16	22.32	43416	15.12	12.96	12.24	97053.8	334.8	19232.6	46.08	48.96	2864.16	22263.8	12.24	3524.4	31.68	80.64	56000.2	61577.3	8790.48	7420.32	9146.88	4212.72	28083.6	15665.8	-625.68	3730.32	17561.5	4009.68	82180.1	29342.9	52556.4	23402.9	87183.4	99915.8
20.16	62.64	23.04	71.28	-10.08	-5.04	-12.96	196.56	0.72	42.48	8.64	2793.6	-14.4	2909.52	12.24	3486.24	26.64	905.04	4.32	214.56	8.64	2265.84	30.96	26851	9529.92	25042.3	2.16	740.88	2419.92	16207.9	6534	6601.68	8272.08	3281.76	64.08	95.04	12409.9	2975.04	54955.4	16387.9	15585.1	12736.8	23301.4	25886.9	87657.8	39235	25992	14527.4
26.64	20.16	4.32	29.52	32.4	25.92	35.28	244.08	0.72	578.16	52.56	96.48	-15.84	1269.36	12.96	5.04	664.56	806.4	-5.76	26.64	-9.36	94.32	11.52	2845.44	6276.96	18816.5	439.92	16359.1	1354.32	14120.6	7527.6	20207.5	9380.88	4963.68	3991.68	4732.56	16749.4	36076.3	9133.2	5548.32	93854.9	52153.2	36488.2	14235.8	41563.4	16694.6	35601.1	20839
10.08	22.32	-6.48	54	-15.12	18.72	22.32	2682	29.52	1523.52	43.92	32.4	18	3.6	1979.28	3573.36	31.68	60.48	23.04	1661.04	-17.28	1306.8	29.52	65.52	5419.44	4556.16	4275.36	2412.72	11778.5	18716.4	11965.7	38788.6	13031.3	4471.2	11863.4	7977.6	44689.7	23943.6	15884.6	17244.7	12564	12736.1	66962.9	31489.2	67336.6	11835.4	73701.4	37003
-5.04	7.2	-13.68	-2.16	-4.32	33.12	25.2	15.12	6.48	25.92	12.96	66.96	-7.92	14744.2	43.2	11023.2	23.76	781.2	92.88	1930.32	36	3767.04	18.72	4608.72	-1.44	15.12	180.72	13419.4	4452.48	20007.4	12736.8	3863.52	11219	17444.9	6361.92	14205.6	57946.3	44211.6	37340.6	11018.2	-528.48	23765.8	106669	35323.9	14452.6	8725.68	64714.3	18602.6
3.6	36	-12.96	43.2	-20.16	1.44	33.84	56.88	23.04	81.36	10.08	4511.52	0.72	-37.44	21.6	3322.8	23.76	77.04	19.44	18.72	9.36	133.92	109.44	7806.24	240.48	32161.7	781.2	47283.8	25.92	9185.04	3360.24	7812	5955.12	8860.32	6520.32	7236	62054.6	50282.6	71173.4	37615.7	17840.9	6428.88	64867.7	25321	13395.6	19929.6	5225.04	6863.76
-8.64	51.84	7.92	41.76	2.88	40.32	-4.32	51.84	5.76	1486.08	38.88	55.44	10.8	52727.8	41.76	470.16	80.64	271.44	15.84	67.68	5903.28	56068.6	29.52	2383.2	210.96	1478.16	314.64	1112.4	12.24	73.44	22921.2	24331.7	6410.16	24771.6	14470.6	15310.8	2368.8	3622.32	44516.9	30042	30798.7	32451.1	30924	36077.8	51903.4	8241.12	61277.8	10563.8
0	24.48	8.64	48.24	0.72	53.28	5.04	43.2	1.44	28.08	-5.76	1575.36	11.52	190.08	38.16	8886.96	19.44	5888.88	1196.64	8164.08	-29.52	6876	36.72	20406.2	28.8	4085.28	30.24	6391.44	8962.56	7994.88	19552.3	27978.5	27398.9	45877.7	-2.16	430.56	3178.08	9305.28	11958.5	15963.8	1280.88	14228.6	8297.28	29062.1	53915	37687.7	35803.4	41647.7
8.64	10.08	12.96	43.92	10.08	48.24	20.88	45.36	20.16	9917.28	-10.8	53.28	-12.24	-43.92	12.96	14383.4	-4.32	51.12	242.64	4821.84	-5.04	8558.64	2282.4	25079.8	40.32	20416.3	20.16	71.28	-12.96	33.12	4042.08	5382.72	10645.2	13659.8	26094.2	30462.5	56057	83955.6	-722.16	11161.4	48296.9	17824.3	72447.8	16583.8	32587.2	24805.4	71890.6	54355.7
8.64	22.32	18	82.08	-6.48	15.84	12.96	819.36	19.44	20.88	23.04	51.84	12.24	1240.56	489.6	25947.4	906.48	5510.88	546.48	18560.9	57.6	2229.12	5.76	79.92	9137.52	69248.9	1229.04	43644.2	15858.7	15189.1	62397.4	49969.4	7476.48	6351.84	792	15650.6	-11.52	260.64	20287.4	30329.3	27150.5	62928.7	80804.2	25333.2	60492.2	26170.6	79643.5	37268.6
28.8	63.36	3.6	36	-14.4	-2.16	-8.64	333.36	12.24	1149.84	33.12	65.52	28.08	30105.4	9.36	171.36	11.52	4566.96	553.68	1910.88	-3.6	68.4	29.52	4343.04	7144.56	22391.3	42.48	3497.04	18.72	2892.24	14476.3	137545	19392.5	17253.4	8273.52	39433	4285.44	5868	66764.9	25927.9	5795.28	12655.4	80251.9	13422.2	6466.32	13057.2	45945.4	9838.08
16.56	40.32	26.64	33.84	-0.72	10.08	23.76	2198.16	21.6	20.88	9.36	32.4	183.6	4721.04	7.92	662.4	18.72	801.36	9739.44	24642.7	326.88	46046.2	26.64	33212.9	17.28	69.84	2404.08	5896.08	1977.12	4779.36	9642.24	13500	653.76	27963.4	20956.3	26339.8	12886.6	7405.92	59007.6	15918.5	42715.4	14614.6	28170	19514.2	56212.6	49953.6	34786.8	17123.8
7.92	7.92	31.68	10.08	5.04	5.04	11.52	15953.8	12.96	52.56	19.44	39.6	-0.72	1702.08	1448.64	6582.96	18.72	8.64	8.64	19265	16.56	569.52	18	2501.28	329.04	16225.2	28.8	5672.88	28.08	79778.9	4869.36	1980.72	25020	26874.7	19291	17998.6	37386.7	21787.9	76798.1	34545.6	75021.1	49093.2	37842.5	5701.68	22816.8	12489.1	46666.1	25305.8
5.04	28.08	-20.16	30.24	30.96	20.88	16.56	55.44	25.92	671.76	20.16	62.64	36.72	1037.52	259.2	13133.5	28.08	18739.4	-0.72	4834.08	79.2	6217.2	3.6	9972	3716.64	15208.6	16117.9	6791.04	162	2049.84	31039.9	13656.2	6650.64	28711.4	1843.2	3435.12	12031.2	8556.48	19540.8	69693.1	62398.1	29894.4	-23.76	-77.76	49487.8	21032.6	38513.5	93183.1
0	12.96	9.36	18.72	23.76	41.04	18.72	14597.3	5.76	65.52	16.56	164.88	13.68	10994.4	1884.24	12937.7	7.2	44.64	466.56	43780.3	13.68	9049.68	24.48	56.16	2244.24	6672.96	5.04	53.28	1387.44	3053.52	6896.88	5761.44	44.64	88.56	5955.84	38379.6	26750.9	68887.4	9147.6	33793.2	31875.8	54694.1	73463.8	51810.5	26575.9	11173.7	8974.08	5196.96
4.32	89.28	-6.48	9.36	22.32	10.08	22.32	58.32	42.48	4792.32	26.64	267.12	32.4	25345.4	26.64	704.88	0	3270.24	118.08	5483.52	6194.16	15409.4	-8.64	55.44	11959.2	16638.5	11.52	26.64	69.84	4097.52	3098.16	2114.64	13591.4	18172.8	4155.12	33752.9	16603.9	15423.8	48161.5	48309.1	51626.9	40538.9	35169.8	13425.1	76675	18751.7	14263.9	13127
35.28	54	39.6	34.56	7.92	7.92	5.76	7646.4	13.68	630.72	25.92	82.8	176.4	9205.2	23.04	8411.76	132.48	8712	26.64	737.28	12.96	108.72	280.8	1369.44	1218.96	14011.9	229.68	1582.56	22.32	10181.5	11250.7	22037.8	975.6	710.64	4240.08	7773.12	59446.8	28097.3	21476.2	12255.8	74252.2	22594.3	60554.2	29902.3	37881.4	24895.4	38520	11918.9
-7.92	31.68	15.12	28.8	15.12	18.72	6.48	12.24	45.36	36	34.56	103.68	251.28	12383.3	12.24	681.12	3.6	185.76	34.56	46.8	64.08	164.88	7382.16	8089.2	0.72	31.68	555.84	1792.8	6662.16	31543.2	17670.2	9950.4	28.08	304.56	5.76	38.88	19820.2	88736.4	16590.2	51321.6	39533	44058.2	117051	32362.6	20721.6	23536.1	40277.5	13554.7
20.88	39.6	6.48	48.96	28.8	30.24	0	212.4	33.12	50963.8	16.56	1022.4	12.24	3695.76	10.8	38.88	34.56	114543	18.72	16202.9	25.92	138.24	-12.96	53.28	14333	42593	4227.12	50774.4	23.04	21961.4	5644.08	11645.3	62851	89730.7	35096.4	12307.7	73502.6	35195	42368.4	79906.3	11086.6	15211.4	19353.6	6575.04	56728.1	11484	32122.8	25810.6
8.64	13.68	-4.32	46.08	19.44	58.32	48.24	110.16	30.96	665.28	43.92	65.52	14.4	1751.76	1466.64	27323.3	195.12	4278.24	5.76	3264.48	38.88	2747.52	1.44	408.24	34.56	112.32	33.84	427.68	19.44	338.4	14158.8	8332.56	2812.32	3838.32	2703.6	1650.96	64813	35797.7	66097.4	32724.7	-1151.28	29.52	9444.96	22961.5	27070.6	28321.9	64268.6	17380.1
22.32	48.96	-18	43.2	33.84	37.44	15.84	34.56	2.16	61.92	19.44	48.96	8.64	-33.84	15.84	3.6	514.8	17602.6	29.52	5087.52	4511.52	34823.5	33.12	34664.4	4894.56	17673.8	11421.4	12465.4	71.28	21040.6	35.28	4758.48	13478.4	17677.4	11319.1	59913.4	18363.6	82557.4	16721.3	6873.84	27473.8	9889.92	82242.7	24217.9	51691.7	20252.2	74692.1	51729.8
15.84	32.4	-7.2	74.16	50.4	38.16	5.76	58.32	6.48	45.36	-3.6	64.08	216	4451.76	16.56	10268.6	18.72	211.68	22.32	51.84	208.8	5083.2	10630.1	28004.4	-2.88	5.04	1005.84	9473.76	14495	22820.4	33529.7	47119.7	59.76	1388.16	8339.76	24115	82421.3	23842.8	-2338.56	-1769.76	63197.3	30164.4	-486.72	3494.16	139630	38693.5	15621.1	11100.2
23.76	49.68	20.88	38.16	8.64	29.52	-0.72	1489.68	26.64	23.76	0.72	2250	19.44	-7.92	8.64	40.32	269.28	9195.84	107.28	135104	374.4	1375.2	2342.88	27519.1	32987.5	21568.3	-19.44	56.88	3203.28	9069.12	5074.56	23299.9	6104.16	46689.1	4247.28	14238	154821	80205.1	7884	2603.52	24657.1	16036.6	50710.3	22407.8	29155	13879.4	90974.9	48830.4
18	43.2	36	74.88	41.04	62.64	2.88	23.04	45.36	1679.76	14.4	79.2	24.48	-24.48	10.8	18972.7	19.44	11.52	16.56	-11.52	14.4	25703.3	2.16	6550.56	-5.76	33.12	16240.3	15700.3	9910.8	48881.5	10845.4	17903.5	82.8	3611.52	33320.9	21587.8	450.72	337.68	27791.3	59404.3	25655.8	2011.68	121004	43398	42439	27848.2	62701.9	40599.4
15.12	41.76	-1.44	36.72	27.36	72	0	30.24	23.04	24.48	21.6	1064.88	221.04	16801.9	2.16	5479.2	88.56	35135.3	213.12	7676.64	35.28	8935.92	42.48	344.88	4704.48	6850.8	434.16	8795.52	1941.12	933.12	-2.16	1265.04	26872.6	27191.5	6978.96	24941.5	60202.8	40098.2	14541.1	8169.84	4044.24	1405.44	36628.6	10445	25022.2	6126.48	67706.6	63873.4
-18.72	13.68	24.48	54	20.88	65.52	23.76	83.52	15.12	1190.16	-4.32	7506	26.64	-25.92	-18.72	1696.32	18	24.48	18	24.48	142.56	15408	31.68	3903.12	8328.24	18931.7	13058.6	17059	30.96	450.72	264.24	2399.76	2453.04	2009.52	72	14834.9	42933.6	25945.9	12650.4	758.16	30821	13244.4	53653.7	30752.6	113904	55527.1	48632.4	15629.8
-12.24	14.4	-5.04	12.24	20.16	38.88	10.08	41.04	15.12	4311.36	30.96	80.64	-6.48	-54.72	-10.8	14444.6	23.76	12199.7	28.08	1326.24	403.92	18676.8	2.88	4127.04	11.52	69.84	5.76	110.88	304.56	5207.76	41746.3	31428	53551.4	31464.7	27556.6	26262.7	50987.5	25507.4	12397.7	12165.8	18460.8	6956.64	39646.1	7069.68	21168.7	6829.2	50287.7	56297.5
-2.88	28.8	15.84	54	2.16	22.32	20.88	45.36	2.88	3350.16	17.28	60.48	-7.2	96.48	-11.52	1365.12	34.56	42501.6	38.88	-21.6	104.4	5559.84	-16.56	12.24	3710.16	17359.9	1863.36	4849.92	1032.48	1361.52	79143.1	35251.9	29594.9	17940.2	4714.56	13432.3	45709.2	55417.7	34555.7	34300.1	53355.6	37842.5	28281.6	9737.28	108526	66795.8	65345.8	47139.8
7.2	40.32	20.88	15.84	20.16	30.24	20.16	23.04	21.6	9177.84	16.56	3227.04	-20.16	-53.28	236.88	3468.96	16.56	56.88	20.16	11980.1	1240.56	14654.9	36.72	52.56	316.8	19597.7	2802.96	1663.2	18	6832.08	22851.4	12247.9	67.68	14693.8	372.96	5060.16	31239.4	32801.8	60489.4	41896.8	20755.4	32250.2	87668.6	51986.2	25791.1	11234.9	52674.5	35340.5
2.16	36	8.64	36	7.92	43.2	46.8	24.48	-10.08	6.48	36	5299.2	7.92	-87.12	30.96	30453.1	10.8	21.6	1931.76	30019	27.36	2823.84	14.4	74.16	12.24	177.84	-6.48	9.36	497.52	2693.52	4465.44	39677	22.32	43.92	21425.8	26018.6	21398.4	5716.08	10660.3	3854.16	18470.9	5368.32	66798.7	30384	85976.6	31409.3	105238	22786.6
15.84	40.32	10.8	9.36	19.44	38.88	-2.16	12.96	-18.72	6154.56	17.28	89.28	20.88	128.16	578.88	1751.04	234.72	16333.9	17.28	1000.08	9.36	40.32	9.36	58.32	25.92	108	419.04	581.76	8062.56	30898.8	19417.7	26173.4	5016.96	10823	14611.7	5675.76	37831	30957.8	801.36	2709.36	-773.28	485.28	109058	39387.6	40785.8	21984.5	124861	52206.5
18	46.8	18.72	37.44	18	61.92	-2.88	23892.5	25.2	149.04	26.64	81.36	16.56	-51.84	36	3849.84	84.24	820.08	-4.32	-24.48	14.4	13754.9	41.76	31.68	44.64	5073.12	154.08	3577.68	13180.3	81219.6	9.36	7297.2	57963.6	23787.4	390.96	2742.48	29863.4	27209.5	55634.4	24284.2	7556.4	16482.2	7242.48	6118.56	30853.4	9838.8	65963.5	60198.5
20.88	63.36	29.52	8.64	18.72	22.32	-16.56	-6.48	5.04	55.44	12.24	1321.2	2296.8	69107	17.28	12065.8	-7.92	684	2.16	1059.12	-2.88	28.08	30.24	169.92	12.24	5870.16	15043.7	13207	20.88	74.16	-18	28.8	38101.7	51385.7	1485.36	3282.48	5244.48	6807.6	27830.2	33244.6	6577.92	16796.2	40946.4	20151.4	125813	84529.4	8089.2	2773.44
13.68	92.88	7.2	12.96	15.84	30.24	5.04	4025.52	-0.72	41.76	39.6	83.52	631.44	3074.4	25.92	14241.6	11.52	1861.92	108	93381.1	15.12	994.32	17.28	351.36	141.12	807.84	1392.48	78266.9	8999.28	22351.7	17963.3	54101.5	4669.92	8585.28	72535.7	122043	78455.5	55676.9	24845.8	19108.1	10265	101126	87807.6	28090.1	34894.8	24506.6	147370	65816.6
-8.64	25.2	-6.48	15.84	35.28	53.28	-9.36	29.52	15.12	71.28	7.2	96.48	284.4	10117.4	12.96	9666.72	18	1838.88	18	-41.76	8.64	19460.9	41.76	57853.4	11501.3	4232.88	31.68	126017	10139.8	62040.2	-20.88	19521.4	18589.7	5436	4429.44	2251.44	36.72	5082.48	31378.3	90215.3	-1636.56	-324	6588	18357.1	55519.2	16503.1	90163.4	31602.2
-7.2	-3.6	21.6	61.92	25.92	127.44	-15.84	22.32	-17.28	24.48	10.8	19549.4	128.16	19381.7	10.8	10461.6	309.6	16737.1	10.08	-8.64	-1.44	1848.96	7.92	6074.64	2108.88	13130.6	23.04	7677.36	7696.8	3541.68	-14.4	627.12	17169.1	41974.6	11996.6	17416.1	41714.6	21391.9	-2385.36	-1697.76	24238.8	95392.8	45622.8	41348.9	109531	33292.1	44430.5	19863.4
36.72	43.2	17.28	51.12	17.28	44.64	9.36	37519.9	-12.24	19.44	-10.08	58.32	-1.44	-93.6	190.08	3317.04	3296.88	38712.2	21.6	-52.56	35.28	34.56	232.56	2990.88	23.76	66.24	8608.32	34177	20.16	714.96	5880.24	5735.52	72439.9	33056.6	41007.6	49763.5	59494.3	49554	87042.2	74872.1	29067.1	18308.2	24670.8	25084.8	45472.3	21716.6	33403	12817.4
-21.6	25.2	12.96	46.08	-10.8	31.68	50.4	13088.9	-7.2	3869.28	13.68	959.04	9.36	933.12	20.88	20.88	12.24	1551.6	547.92	4233.6	15.12	7822.8	0	2766.96	42.48	80.64	12.24	97.92	22487.8	37009.4	34383.6	18995.8	22173.8	19930.3	32369	22772.2	6655.68	6910.56	36723.6	14173.2	3348	6040.08	58662	21427.9	17553.6	9368.64	65269.4	32662.1
6.48	56.88	15.12	22.32	-8.64	81.36	16.56	44.64	11.52	4169.52	17.28	59.76	-10.8	9981.36	0	0	1152	17330.4	10.8	8267.04	-1.44	6261.12	-4.32	30.96	12.96	43.2	11595.6	9521.28	0.72	61.2	1.44	565.92	330.48	1233.36	3804.48	24009.1	2550.24	4103.28	27923	11046.2	46105.2	45542.2	35769.6	24554.9	36026.6	64576.8	12401.3	11455.9
37.44	48.96	12.96	23.76	27.36	62.64	-15.12	39.6	6.48	7.2	12.24	51.12	2.16	-24.48	8.64	14220.7	4.32	14.4	-5.04	216.72	113.76	596.88	0	112.32	25.92	46.8	-28.8	-10.8	32.4	16855.2	33449.8	74934.7	16655.8	22429.4	12781.4	53670.2	9182.88	64082.9	21772.1	14897.5	59506.6	22148.6	117273	52406.6	10188	5301.36	64211.8	22927.7
9.36	32.4	-12.24	43.92	18	55.44	12.24	44.64	15.84	30.96	18.72	388.8	-2.88	306	79.2	13242.2	-13.68	36	7.2	21237.8	1663.92	43681.7	1763.28	6251.76	1900.08	4457.52	-14.4	20.88	9964.8	64153.4	314.64	192.24	2496.96	1476	32672.9	6932.88	117381	80809.2	26831.5	16811.3	35328.2	16524.7	14416.6	35179.2	103938	28514.9	157251	46675.4
38.16	60.48	9.36	37.44	-0.72	27.36	0.72	11366.6	21.6	10072.8	15.12	107.28	-7.2	-49.68	10.8	223.92	-3.6	22576.3	336.96	26238.2	23.76	160.56	33.12	2581.2	4384.8	8097.12	3573.36	33991.2	2528.64	8496	42528.2	59116.3	22322.2	17451.4	2011.68	2832.48	3634.56	5158.8	12695	8773.92	27941	5978.88	40137.1	85053.6	16281.4	16033.7	25943	9520.56
51.12	49.68	14.4	31.68	31.68	70.56	12.96	25.2	14.4	92.16	12.96	41.76	13.68	-66.96	5.76	33.84	20.16	4384.08	1138.32	5328	0	19483.9	2044.08	11970.7	1090.08	4706.64	10.08	867.6	13216.3	27113	8593.2	25765.2	8442	67855.7	38963.5	35076.2	8473.68	4672.8	43266.2	26820.7	32906.9	8974.8	10020.2	33161.8	61162.6	21895.2	40906.8	9494.64
15.84	4.32	1.44	18.72	-10.08	19.44	16.56	739.44	54.72	147.6	15.12	7971.12	28.8	-70.56	-25.92	7544.88	15.84	7075.44	119.52	14365.4	2.16	179.28	316.08	2141.28	2102.4	1239.84	529.2	665.28	82.8	904.32	3362.4	3937.68	68923.4	32294.2	4824	7254	19558.8	15464.9	15547	19932.5	11730.2	6198.48	10995.8	3845.52	93475.4	51367	46263.6	26620.6
28.08	60.48	30.96	27.36	-2.88	66.96	3.6	18.72	19.44	29.52	12.24	3186.72	11.52	6781.68	-6.48	218.88	378	1409.04	-10.08	2829.6	1.44	15532.6	12.96	3651.12	4609.44	9001.44	7708.32	19586.9	13626	30866.4	17835.1	12239.3	2515.68	2042.64	22139.3	12857.8	33937.2	24045.1	-988.56	11307.6	3597.12	6716.88	11672.6	6734.16	32531	4605.12	12564.7	10262.2
21.6	90.72	23.04	56.16	38.88	36	6.48	59.04	12.96	44.64	7.2	2450.88	2.88	13628.9	18	9365.76	32.4	9180.72	-7.2	-187.92	1383.84	36579.6	13.68	-6.48	15.84	23.04	2738.88	4353.12	3.6	4195.44	113.76	519.12	18200.9	13284.7	20383.9	11315.5	7093.44	10111.7	78881.8	141534	21487	7063.2	174511	17736.5	26264.9	51071.8	15851.5	1702.8
3.6	25.92	8.64	17.28	25.2	43.92	32.4	12.24	-2.88	9042.48	-3.6	90.72	14.4	8712	20.16	632.88	18.72	95.04	3.6	12899.5	2.16	11017.4	2998.8	6203.52	8354.88	28974.2	-5.76	197.28	1990.8	19478.9	1681.92	5659.2	39407.8	29419.9	32196.2	39106.1	617.04	1172.88	9928.8	12591.4	-1653.84	-1856.16	66085.9	16519	51026.4	26380.1	10824.5	13778.6
0	23.04	-2.88	26.64	25.2	38.16	34.56	9038.88	-1.44	33.84	23.76	71.28	-4.32	-67.68	18	48.24	13.68	93.6	15.12	-75.6	18	1105.2	-7.2	7075.44	774.72	637.2	1112.4	3801.6	9758.16	7951.68	56.16	68851.4	740.16	24511	18319.7	28753.2	23665	19880.6	36534.2	18257.8	42504.5	9570.96	4686.48	8106.48	46785.6	33358.3	118184	23835.6
24.48	38.16	-3.6	29.52	23.04	18	37.44	19.44	11.52	63.36	21.6	97.92	-3.6	-70.56	-2.16	8292.24	4.32	14360.4	9.36	-163.44	22.32	22663.4	25.2	180	25.2	38.88	553.68	6582.96	1834.56	1241.28	9209.52	36144.7	410.4	883.44	9473.76	93219.1	20826.7	25721.3	-1242.72	966.96	30827.5	19238.4	42245.3	59482.1	104106	36708.5	30707.3	31819.7
-20.88	19.44	6.48	33.12	27.36	74.16	-4.32	812.88	10.08	2490.48	23.76	583.92	31.68	45069.8	282.24	12048.5	7.2	509.04	51.12	21914.6	1697.04	3409.2	30.96	11394	16463.5	9220.32	24.48	481.68	439.92	24474.2	11567.5	9558	34.56	94.32	3594.24	1415.52	27144.7	14317.2	4340.16	28086.5	17327.5	9266.4	23564.9	11805.8	62498.2	36184.3	50690.2	37781.3
30.24	51.84	23.76	72	56.16	67.68	10.8	1694.88	28.08	36	30.96	74.16	34.56	4512.96	23.04	399.6	15.84	21616.6	24.48	-156.24	3371.76	8467.92	9.36	6636.96	12435.1	9274.32	36.72	4383.36	825.12	30569	1213.2	12610.1	33.84	59100.5	2036.88	2019.6	21744.7	17451.4	10460.2	6483.6	10473.8	7048.08	46329.1	14236.6	62936.6	34708.3	46968.5	43033
17.28	69.84	10.8	16.56	28.08	24.48	77.76	5375.52	30.96	7.92	23.04	56.88	1951.92	2599.2	-1.44	11661.8	-6.48	887.04	5.04	462.96	-10.8	13539.6	15.84	483.12	4019.76	8561.52	3741.12	8960.4	2592	4959.36	12657.6	22926.2	52.56	26681	12160.1	6498	17290.1	8789.76	12348	68999.8	12634.6	13408.6	87642.7	44770.3	19465.2	7413.12	48795.8	46262.9
-15.84	36.72	1.44	8.64	32.4	44.64	-28.08	2.88	18.72	45.36	-20.16	86.4	-4.32	2833.2	25.2	1769.76	69.84	375.12	14.4	241.92	0.72	-12.24	22.32	7860.96	35.28	1092.96	14757.1	45188.6	3404.16	16669.4	18627.8	25936.6	5888.16	37406.9	76.32	126	4973.76	3587.04	33764.4	25273.4	19342.1	3128.4	47251.4	15565	20561	11789.3	31877.3	45500.4
10.08	51.12	5.04	58.32	5.76	3.6	0.72	225.36	29.52	27.36	13.68	1135.44	-12.24	3656.88	22.32	116.64	31.68	2239.92	4435.2	22327.9	4235.76	96237.4	1.44	102.24	22612.3	21928.3	1546.56	2914.56	11607.1	13119.1	35.28	1236.96	12307	35885.5	11301.1	87801.1	18768.2	18417.6	-1581.84	-761.76	1820.88	5380.56	7350.48	15804.7	167072	58331.5	15533.3	22067.3
-21.6	-5.76	-2.16	42.48	7.92	38.16	11.52	11978.6	4.32	12.24	21.6	406.08	10.08	-86.4	21.6	87.12	45.36	29.52	-15.12	-206.64	6404.4	11408.4	38.88	74.88	5684.4	3348	2.88	67534.6	8.64	61.2	22970.2	16588.1	15.12	2620.08	13849.2	26185.7	24980.4	26574.5	46769	29671.9	28545.8	15557	28551.6	18734.4	52913.5	24241	47623.7	21656.2
7.92	51.84	27.36	50.4	38.16	0.72	-4.32	300.24	5.76	1.44	-6.48	43.2	10.8	-62.64	21.6	1676.88	9.36	152.64	-2.16	369.36	68.4	14881	24.48	12852	-1.44	1652.4	-23.76	-10.08	11462.4	28633	23098.3	18730.8	37546.6	6266.16	25369.2	10701.4	47408.4	49051.4	15247.4	43724.2	32765	30815.3	4965.12	4068.72	147078	49265.3	95827	80104.3
7.2	5.04	-19.44	42.48	18.72	36.72	17.28	26318.9	17.28	33.12	20.88	7445.52	2569.68	34559.3	23.04	5.04	5.76	30772.8	-16.56	-203.76	13.68	99.36	5.04	7.92	9.36	350.64	-24.48	-48.96	-3.6	51.84	8897.04	63223.9	17.28	875.52	51.84	192.24	14823.4	8033.04	53350.6	67096.1	5163.84	7954.56	28179.4	13366.8	137352	51211.4	37665.4	20864.9
20.16	82.08	-17.28	11.52	23.76	20.88	21.6	3612.24	45.36	12.96	-1.44	1568.16	14.4	2785.68	-7.2	40.32	18	561.6	540.72	1897.2	9247.68	50242.3	6.48	4470.48	19262.2	15691	2011.68	4350.24	-12.24	47.52	26020.8	42763.7	34395.1	43241	277.92	20664.7	15017.8	19120.3	138211	33349.7	24559.2	14775.1	54611.3	17938.1	54991.4	41526.7	42067.4	15699.6
30.96	5.04	1.44	33.12	19.44	24.48	12.24	68.4	28.8	-12.96	23.04	4661.28	27.36	9065.52	338.4	789.12	266.4	753.12	27.36	2288.16	4.32	53.28	822.24	8108.64	9.36	88.56	-5.04	176.4	2403.36	2794.32	153.36	1503.36	-1.44	117.36	43069	17208	48995.3	37265.8	-1708.56	9128.88	13982.4	2302.56	20846.2	7611.84	26955.4	34712.6	32073.1	13325
25.2	59.04	-23.76	-7.92	-10.08	64.8	111.6	367.92	22.32	66.24	11.52	67.68	24.48	6353.28	-6.48	12.96	27.36	5715.36	-1.44	-144.72	17.28	31.68	7.92	633.6	1292.4	2314.8	-10.08	470.88	18692.6	17478.7	9.36	2887.92	41.04	70.56	20481.1	12664.1	9567.36	10111.7	100870	55578.2	2662.56	22093.9	33998.4	11517.8	39355.2	9900	83249.3	94799.5
12.96	44.64	-11.52	36.72	28.08	29.52	32.4	28.8	34.56	5.04	-5.04	100.8	10.08	5438.88	6.48	29656.8	15.12	4808.88	8.64	4681.44	136.8	4856.4	1.44	-23.04	48.24	157249	14.4	11.52	5890.32	12211.9	22275.4	35527	44.64	118.8	6057.36	5824.8	52309.4	82262.2	14415.1	12219.8	70959.6	122037	40774.3	8242.56	49022.6	12479	135562	52667.3
-2.88	29.52	-20.16	-11.52	1.44	12.96	31.68	24.48	15.84	18470.9	-5.04	52.56	-2.88	8810.64	15.84	5664.24	-4.32	43.92	-19.44	4555.44	564.48	24705.4	3250.08	21834.7	4594.32	4038.48	14.4	43.2	416.88	1359.36	4410.72	11838.2	3845.52	3145.68	38.16	8590.32	23065.2	41493.6	82114.6	28250.6	4752.72	10123.9	35991.4	18288	53180.6	60174	90334.1	30186.7
7.92	23.04	-25.2	10.8	10.8	36	12.96	12.24	32.4	27.36	-4.32	69.84	1.44	5032.8	61.92	2750.4	21.6	69.84	-15.12	26575.9	16.56	925.2	4.32	0	935.28	438.48	25.92	36	4956.48	3762	2187.36	4505.76	2392.56	5122.8	15.84	140.4	52933	23107.7	137308	94417.2	90864	44061.1	189981	70200	253.44	7156.8	57672	53894.2
10.08	12.24	10.08	61.2	26.64	29.52	31.68	38646.7	37.44	12.24	37.44	108.72	9.36	1134	4.32	24081.1	15.84	3.6	-3.6	-275.04	6313.68	25112.2	18.72	743.76	612.72	8030.88	25814.2	32362.6	54.72	166508	7.92	2059.2	48018.2	56352.2	1836.72	5137.92	24928.6	13202.6	45236.9	12505.7	12481.2	3297.6	110156	21225.6	47865.6	15527.5	123551	56528.6
0.72	28.08	4.32	72.72	18.72	2.88	-35.28	129.6	15.12	2204.64	-2.16	77.76	25.92	8288.64	113.04	7616.88	25.2	1388.88	19.44	4835.52	15.12	4510.08	5.76	36	32.4	3026.16	118.8	1350.72	0.72	49.68	5454	13714.6	2203.92	1086.48	31458.2	16591.7	77418.7	31147.2	50818.3	32106.2	37792.8	37113.1	71951	16071.8	23574.2	15600.2	31744.1	22813.9
7.2	37.44	4.32	50.4	41.04	54.72	5.04	36	44.64	18189.4	10.8	2840.4	0	-105.84	135.36	2939.04	30.96	12751.2	7.92	-313.2	33.12	540	2.16	913.68	853.2	471.6	418.32	28234.8	4849.92	15435.4	14.4	35684.6	31909	37040.4	17637.8	19455.8	6412.32	7839.36	1922.4	454.32	32128.6	15391.4	3281.04	5646.96	29229.8	9167.04	175634	71238.2
-6.48	44.64	17.28	20.88	20.16	30.96	46.08	8908.56	20.16	265.68	2.16	23.04	-5.76	-122.4	-2.16	19.44	20.88	45.36	90.72	1007.28	1500.48	2200.32	15.12	797.76	66.24	126.72	7387.92	67477	5307.12	19362.2	985.68	10276.6	33405.8	51634.1	5551.2	3666.96	14286.2	3504.96	86083.9	54083.5	71572.3	60618.2	83590.6	48709.4	16001.3	11191	80880.5	32916.2
8.64	13.68	0	2.88	-2.88	63.36	12.24	14627.5	12.24	4413.6	30.24	62.64	14.4	-68.4	34.56	9428.4	39.6	92.16	15.84	801.36	23.76	214.56	20.88	5815.44	20155	15573.6	24.48	1312.56	3058.56	4441.68	11758.3	27724.3	28934.6	55448.6	27413.3	49448.2	38302.6	21949.2	14072.4	21121.2	33553.4	23194.1	103002	49757	19648.1	26175.6	48442.3	41484.2
24.48	72	29.52	19.44	12.24	20.88	8.64	2890.8	5.04	1836.72	16.56	46.8	10.08	10332.7	15.84	1226.16	5.76	23.04	30.96	-297.36	29.52	93.6	527.76	1351.44	-5.04	5277.6	770.4	1293.12	11873.5	42051.6	11965.7	31481.3	-23.76	7.92	20844.7	12251.5	37807.9	39381.8	34318.8	17696.9	53206.6	59969.5	31614.5	21263	30664.1	24994.1	4206.96	4389.84
15.12	45.36	-8.64	41.04	5.76	22.32	5.76	9869.76	23.04	5925.6	39.6	2335.68	23.04	1652.4	207.36	12489.1	972	4381.92	43.92	-267.12	6.48	49.68	33.84	38.16	20713	86999.8	53.28	89.28	2429.28	46384.6	18	72.72	21259.4	44654.4	16234.6	16781	9457.92	2838.24	39092.4	19046.9	7475.76	3237.12	43951.7	16864.6	178124	86805.4	91463	34389.4
4.32	43.2	2.88	16.56	0	54.72	10.08	17.28	20.88	38.88	-2.16	5168.16	25.92	8233.92	246.24	44361.4	10.08	1736.64	2.88	-341.28	-5.76	86.4	20.88	30607.2	-22.32	30.96	31.68	74.88	10937.5	91902.2	42729.1	28405.4	6312.96	171914	4753.44	8163.36	5153.76	14197.7	39581.3	28847.5	35420.4	38580.5	42248.9	25261.9	80465.8	54433.4	20311.9	8960.4
28.8	44.64	0.72	17.28	19.44	61.92	-16.56	61.92	503.28	10722.2	16.56	114.48	19.44	2142	11.52	15.12	2.16	4520.88	-4.32	10009.4	15.12	19435.7	5.76	-5.04	1.44	2350.8	706.32	1702.8	12.96	76.32	2.16	9.36	11041.2	13259.5	20631.6	17251.9	24193.4	10795.7	17537.8	13558.3	32210.6	17611.9	14263.9	14215	36568.8	27633.6	13205.5	4312.08
-4.32	41.04	-7.2	64.8	31.68	64.8	-2.16	25.2	8.64	64.08	12.24	100.8	10.08	829.44	1.44	-12.96	4.32	18732.2	-7.92	2254.32	2740.32	22227.8	28.08	0.72	144.72	9984.24	14.4	8005.68	6381.36	24379.2	3.6	52.56	270	9855.36	19.44	64.08	27951.1	22032.7	20266.6	11733.1	26691.1	19561	1347.12	685.44	52133.8	42167.5	60815.5	36259.2
6.48	66.96	0.72	21.6	4.32	64.8	-3.6	8866.8	41.04	80.64	1.44	66.96	52.56	12235.7	-8.64	1041.84	1.44	33.12	10.08	8148.24	10.8	30.96	4277.52	25899.8	-10.8	5.76	1666.08	2291.76	7896.96	11552.4	15.12	47.52	63.36	269.28	31204.1	15814.8	43259	20823.8	52269.8	62966.9	7723.44	7890.48	88963.9	42091.2	44575.2	61414.6	35658	73122.5
13.68	25.2	15.84	76.32	12.96	50.4	14.4	28.8	21.6	66.24	-4.32	3244.32	19.44	-86.4	18.72	33575.8	7.2	33.12	25.92	-315.36	8.64	81.36	5.76	793.44	1682.64	34791.8	27.36	22194.7	6.48	1278.72	331.2	758.88	16055.3	26427.6	2808.72	2559.6	24718.3	39748.3	68531.8	31595	41518.1	30166.6	2901.6	10908.7	56867.8	54589.7	51803.3	47291
14.4	50.4	10.08	10.08	12.24	28.8	-4.32	361.44	-2.88	523.44	28.8	1336.32	41.04	180	32.4	704.88	10.8	9376.56	-12.24	707.04	1.44	20.16	-14.4	24.48	14834.2	18915.1	21.6	32.4	18810.7	114864	36831.6	15655.7	18	974.16	43403	38774.9	768.24	1095.84	37159.9	8859.6	32462.6	17159	9627.84	871.2	3935.52	3957.84	33263.3	17359.9
-5.76	90.72	-0.72	14.4	23.76	15.84	14.4	34448.4	-10.08	60.48	5.04	84.96	43.92	-115.92	5.76	5.76	25.2	9878.4	-10.08	-332.64	16.56	102.24	3160.08	9932.4	-5.04	25.2	13.68	41.04	2563.92	11095.2	3799.44	6418.08	10440	10151.3	7.92	79.2	33437.5	74597.8	53483.8	25574.4	-1585.44	-1316.88	16893.4	9007.92	54785.5	32269.7	70657.2	53091.4
2.16	57.6	-2.16	20.16	15.84	118.08	7.2	59.76	-9.36	67.68	28.08	79.2	42.48	1211.76	18.72	16267.7	10.8	23.04	35.28	5110.56	3465.36	16860.2	5274.72	19456.6	3681.36	4715.28	5817.6	7208.64	226.8	81659.5	5199.84	14618.2	90385.2	122754	42791	104569	37467.4	20757.6	38507.8	14494.3	10738.8	32788.1	53977.7	51835.7	101489	29185.2	113412	118140
35.28	43.92	-15.12	23.76	-21.6	7.2	16.56	2595.6	-21.6	18	4.32	74.88	42.48	-66.96	5.04	71.28	20.16	56.88	1061.28	29283.8	-17.28	792	4.32	3343.68	-7.2	1704.96	5364.72	15029.3	1203.84	1382.4	44801.3	23691.6	10881.4	10755.4	9952.56	11011	3309.84	3574.08	7821.36	19781.3	26811.4	15991.2	60721.2	51737	16574.4	13840.6	36032.4	37293.8
11.52	8.64	7.2	47.52	12.96	25.2	-18	1676.88	-7.92	2931.12	-4.32	720.72	2.16	15108.5	28.08	57.6	17.28	3175.2	15.12	23209.2	527.04	7825.68	370.8	11487.6	25.2	3646.8	12.96	38.16	8472.24	6653.52	393.84	673.92	2624.4	3721.68	14088.2	12648.2	23690.2	29812.3	16261.2	14101.9	35894.2	21205.4	11292.5	1716.48	36219.6	11558.2	1402.56	9502.56
-0.72	43.92	19.44	76.32	-4.32	15.12	-7.92	5597.28	-7.2	18.72	6.48	73.44	17.28	-117.36	-19.44	1338.48	12.24	37.44	-6.48	1059.12	43.92	81573.1	1486.8	26650.1	501.84	1123.92	25.2	13534.6	10647.4	25525.4	-21.6	38.88	2760.48	5064.48	0.72	7983.36	7638.48	24155.3	5921.28	6511.68	9640.08	12685.7	83387.5	42558.5	44007.8	13505.8	42726.2	16449.8
-18	46.8	30.96	42.48	33.84	44.64	-36	10.08	16.56	2285.28	12.24	32.4	6.48	2010.96	18.72	30.96	12.96	89.28	-41.04	-352.08	5366.16	8201.52	41.04	2380.32	2446.56	180293	14052.2	25300.1	5934.96	17167	-5.04	16468.6	19857.6	26321	1143.36	762.48	21332.9	23982.5	22543.2	15770.9	4279.68	10486.8	36145.4	15878.9	38962.1	5470.56	46103	18843.1
-22.32	3.6	6.48	54	-23.76	-13.68	0	75.6	-9.36	90	10.08	37.44	346.32	1749.6	12.24	1422	29.52	554.4	-18.72	8304.48	21.6	6742.08	28.8	80.64	6734.88	16183.4	10404.7	121324	7615.44	3481.92	25.2	72.72	58800.2	88561.4	22249.4	14473.4	10427	12053.5	18083.5	10046.2	11675.5	35538.5	81293.8	22351	23413.7	5739.84	116281	29983.7
20.88	37.44	35.28	56.16	-1.44	44.64	8.64	12347.3	17.28	100.08	32.4	11381	0.72	6192.72	-1.44	7671.6	26.64	5215.68	305.28	18817.9	-9.36	11365.9	18	56.16	47.52	25.92	-4.32	1491.84	1599.84	1905.84	10107.4	23924.2	-24.48	1762.56	7472.88	20913.8	19458.7	8996.4	30161.5	9162.72	10712.2	22405	49879.4	23614.6	41060.2	20595.6	54964.1	41742.7
2.88	62.64	21.6	51.84	27.36	97.2	32.4	9184.32	30.96	55.44	25.92	39.6	14.4	-111.6	18	24043.7	7.92	4082.4	2.88	85468.3	17.28	933.12	23.04	82.8	14.4	69.12	15.12	81.36	725.76	1867.68	23.76	5659.92	-15.84	1765.44	27.36	1199.52	75443	29638.8	42856.6	27014.4	14359	98701.2	16987	32171.8	38176.6	6380.64	11370.2	27639.4
36.72	35.28	18.72	12.24	26.64	84.24	8.64	12535.9	20.16	52.56	18.72	12.24	23.04	-121.68	10.08	14526.7	-1.44	11611.4	527.76	25371.4	15.12	87.84	75.6	41544.7	43.92	3704.4	514.08	9957.6	5.76	279.36	38.16	146.88	3335.76	5546.16	20433.6	19777.7	52093.4	21998.2	88632	58004.6	5994.72	7757.28	23773	19149.1	72743.8	53276.4	45282.2	16798.3
23.76	25.2	13.68	6.48	32.4	52.56	-6.48	23.76	23.04	50.4	-19.44	1032.48	4501.44	40891.7	23.04	4780.8	36	2088.72	15.12	3250.08	1848.96	14017.7	474.48	1380.96	-30.24	838.08	2771.28	7413.84	19517.8	130095	5093.28	7166.88	10693.4	31634.6	32133.6	29471.8	33258.2	20454.5	35779	12220.6	3294.72	13281.8	19239.1	26619.8	27097.9	26682.5	89570.9	37390.3
38.88	88.56	15.84	28.8	4.32	73.44	2.88	122.4	-2.16	6.48	1.44	51.12	2319.84	9552.24	12.24	20855.5	16.56	4.32	-19.44	-380.16	9.36	78.48	161.28	9874.08	10.08	58.32	4842.72	21024	38.16	239.76	13299.1	16624.1	11908.1	5792.4	2669.04	6690.24	54540	51081.8	52649.3	10192.3	39180.2	8427.6	48289	12295.4	39762.7	44151.8	72503.3	45923.8
5.76	33.12	34.56	44.64	-5.76	9.36	13.68	45.36	33.12	16583.8	-10.8	30.24	203.04	4592.88	21.6	27542.9	90.72	5514.48	7.2	15202.1	28.08	40.32	13.68	64.08	16.56	63337.7	38.88	100876	4703.76	3675.6	879.12	4199.04	1587.6	5596.56	28069.9	33361.9	49107.6	17718.5	22285.4	5806.08	7800.48	6532.56	132162	29913.1	170029	50522.4	57863.5	31988.9
24.48	-2.88	10.08	13.68	7.92	1.44	32.4	192.24	8.64	66.96	5.76	12746.9	7.92	-134.64	4.32	38.88	43.92	9866.88	-11.52	-170.64	15.12	115.92	16.56	410.4	36.72	3847.68	33.84	58.32	28.8	2097.36	15943.7	12443	25876.8	30463.9	15.12	30.24	3542.4	7936.56	159.12	6197.04	26503.2	28388.2	93670.6	20959.2	25893.4	39608.6	25242.5	20638.8
18.72	32.4	23.76	61.92	7.92	15.12	24.48	24258.2	7.92	12.96	-20.16	2216.16	6.48	3273.84	15.84	288.72	46.08	126.72	8.64	-380.88	601.92	3527.28	493.2	936.72	50.4	1382.4	6132.96	9987.12	6901.2	5420.88	1998.72	5442.48	11123.3	12968.6	23749.9	23969.5	28791.4	65304.7	3894.48	8500.32	10930.3	18097.2	40069.4	26425.4	67424.4	12394.1	22310.6	32855
-2.88	5.76	33.12	23.76	10.08	54.72	25.2	51.84	4.32	-9.36	13.68	394.56	10.08	6362.64	166.32	2867.04	16.56	87.12	30.24	3242.88	-5.76	23.76	-7.2	4747.68	231.12	1002.24	3396.24	6690.24	10066.3	6477.12	5137.92	12250.8	5810.4	25310.9	5097.6	4647.6	15570.7	26185	1964.88	1785.6	25441.2	43770.2	116373	11749	22981	24092.6	59716.1	18510.5
15.12	52.56	1.44	31.68	-15.12	10.8	7.2	28.08	9.36	221.04	-3.6	32.4	28.08	47647.4	-11.52	48.24	25.92	263.52	7.2	11371	32.4	52.56	33.84	29021.8	407.52	536.4	14.4	22432.3	10105.2	3270.96	17473.7	49927.7	24909.1	45123.1	28461.6	24658.6	19255	14817.6	5803.92	1738.8	16664.4	19913	35042.4	33877.4	45591.8	17275	2836.08	8325.36
5.76	34.56	8.64	26.64	7.92	20.16	10.8	32.4	1.44	56.88	39.6	254.16	22.32	-110.88	23.76	45062.6	10.08	1953.36	16.56	16559.3	33.84	7665.12	18.72	70.56	9459.36	88976.2	-2.16	-11.52	18.72	7826.4	2691.36	14038.6	38198.2	19297.4	8.64	57.6	17017.9	10018.8	17799.8	13683.6	-1351.44	7148.88	18352.1	15101.3	77897.5	56097.4	20181.6	23413.7
-18	15.84	14.4	43.2	17.28	23.76	23.04	43.92	12.24	624.24	-5.76	347.76	14.4	1522.8	216.72	1632.96	8.64	6246.72	-6.48	-390.24	15.84	51.12	3934.08	7503.84	2067.84	19356.5	1692	6791.04	15.12	174.24	12880.8	22350.2	3795.12	12834.7	47327.8	13829.8	9820.08	7509.6	17377.2	15598.1	44660.9	26395.2	33575	25847.3	77605.9	37666.1	56867	57609.4
12.96	10.08	7.92	84.96	9.36	21.6	24.48	151.92	12.24	28.8	-10.8	9505.44	28.8	-92.16	8.64	72.72	22.32	1519.2	26.64	845.28	16.56	4362.48	29.52	79.2	8798.4	28545.8	6.48	260.64	14.4	772.56	4774.32	3291.12	19263.6	68873	20936.9	34745	6328.8	9170.64	45804.2	23559.8	-649.44	785.52	12958.6	22641.1	22419.4	6937.2	70858.8	29520
0.72	46.8	11.52	25.2	20.88	23.04	13.68	33.84	36	61.2	100.8	3319.2	21.6	-79.2	33.84	5.76	23.76	2757.6	15.84	-422.64	-30.96	17.28	-3.6	55.44	49.68	90.72	8624.88	139266	20.88	198	20.88	10.8	1248.48	643.68	6784.56	27989.3	64162.8	38655.4	41605.9	24681.6	97.2	4106.16	96744.2	62694	80640.7	35726.4	29578.3	16585.2
3.6	59.04	14.4	17.28	9.36	47.52	38.16	75.6	0.72	25.92	17.28	25.2	31.68	1878.48	16.56	28927.4	9.36	1018.8	7.2	-383.76	37.44	5919.12	25.92	14.4	1646.64	10419.8	14443.2	6492.96	7533.36	74936.2	10683.4	56635.2	35583.1	48543.8	38782.1	34197.8	27929.5	4564.8	21562.6	13243.7	33660	18205.9	21399.8	39472.6	32503.7	37995.1	85.68	59.04
18	39.6	20.16	34.56	3.6	87.12	-4.32	56.88	0.72	0.72	2.16	27.36	10.8	-102.96	25.2	67.68	221.04	10751	10.08	-455.04	-3.6	1549.44	8.64	155.52	0	39.6	-10.08	32.4	-4.32	3742.56	-1.44	15997.7	3049.92	7488	7316.64	19398.2	46874.9	40580.6	23988.2	22106.2	-2081.52	-1810.8	18786.2	10458.7	54163.4	7232.4	58047.8	25629.1
3.6	55.44	25.2	38.16	25.2	37.44	-6.48	12.24	3.6	81.36	0	51.84	31.68	-64.08	-2.16	10189.4	-5.76	8.64	2.16	-455.76	403.92	10646.6	24.48	1053.36	6616.08	8178.48	23.04	30.96	7.92	23.76	16307.3	6768.72	6223.68	17354.9	25169.8	98271.4	1774.08	6435.36	-2498.4	-1395.36	53162.6	33264	67014.7	38026.8	15320.2	13302	77744.2	33241.7
27.36	19.44	30.24	51.12	-11.52	31.68	17.28	33.12	7.92	21.6	35.28	1249.92	24.48	-113.04	-5.76	20.16	13.68	36	17.28	-421.2	195.12	6855.12	40.32	18467.3	13221.4	8245.44	1253.52	2280.96	10592.6	23489.3	20.88	9716.4	47876.4	57223.4	8348.4	19793.5	143.28	2315.52	55367.3	19561	5906.88	8826.48	70645	16844.4	29723.8	13461.1	66488.4	30898.8
-12.24	0.72	33.12	38.88	14.4	10.8	15.84	2.88	20.88	28.08	-5.04	1620	12.24	-47.52	57.6	5819.04	30.96	59.04	-3.6	-429.84	10.8	6040.8	-12.96	20.16	14975.3	16130.2	116.64	609.84	10892.9	6462.72	468	23562.7	4756.32	3702.24	3889.44	2701.44	15485.8	4785.84	37617.8	33465.6	10086.5	1229.76	31714.6	7338.24	83589.1	32878.8	54414.7	20641.7
23.76	64.08	-6.48	43.92	0.72	34.56	10.08	54	12.24	63.36	-2.16	12.96	491.04	864	573.12	27308.9	354.96	378.72	-0.72	-413.28	-7.92	8230.32	190.08	12233.5	970.56	746.64	31.68	688.32	4362.48	4953.6	4006.08	17587.4	301.68	375.12	13857.8	9152.64	44696.2	52649.3	27321.8	45986.4	68929.2	94574.9	27657.4	20971.4	80297.3	35518.3	22348.8	25987
26.64	59.76	5.76	3.6	0	36.72	20.16	92.16	-1.44	18.72	7.2	30.24	-5.76	6051.6	47.52	64.8	12.96	81.36	1143.36	77504.4	573.84	1060.56	7.92	22494.2	1316.16	5069.52	30.24	5890.32	362.88	737.28	11481.1	5913.36	12967.2	41331.6	228.96	30063.6	28760.4	14340.2	15927.1	20283.1	25364.9	19673.3	57919.7	24864.5	53187.1	20533	11166.5	24604.6
15.84	45.36	3.6	20.16	-8.64	50.4	12.96	20.16	2.16	24421	33.12	4266	15.84	-54.72	-5.04	27.36	49.68	99.36	3955.68	22572.7	28.08	38.88	224.64	442.8	14.4	48.24	525.6	1560.24	33.12	1458	4929.84	3662.64	22024.8	20677.7	21849.1	19318.3	31376.9	26562.2	10055.5	35471.5	3966.48	3013.2	104766	32631.1	36992.2	35164.1	91831	57406.3
11.52	51.84	0	43.2	7.92	53.28	2.16	22.32	7.92	131.76	18	5.04	23.04	3818.16	5.04	4110.48	8.64	3656.16	-10.8	-165.6	51.12	14107	138.24	200.16	4.32	9622.8	-2.16	29.52	7562.88	24623.3	9270	20264.4	26841.6	42131.5	7961.04	5518.8	2010.24	6830.64	48732.5	55829.5	27886.3	12509.3	104004	57368.2	221185	42657.8	40144.3	36162.7
10.08	34.56	8.64	70.56	-2.16	70.56	10.08	58.32	1.44	44.64	37.44	143.28	28.08	1680.48	12.24	295.2	275.76	72235.4	-3.6	-432	36.72	20.88	681.12	4543.92	51.84	10517	1026.72	2316.96	20.88	26.64	36.72	18571	956.16	14577.8	6449.76	19841	14185.4	7720.56	40194	27203.8	11733.1	5106.96	38464.6	18765.4	12674.9	5395.68	70489.4	30245
19.44	25.92	12.96	34.56	18.72	56.16	18	2619.36	-13.68	75.6	22.32	51.12	11.52	-47.52	28.08	1936.08	5.76	120.96	30.24	-402.48	5.76	4662.72	7.2	42.48	3650.4	6006.96	40.32	34.56	2306.88	15799.7	59.04	152.64	1132.56	6818.4	-33.12	2389.68	12541	6706.08	41580	30537.4	3727.44	5956.56	63600.5	26924.4	70985.5	44599	60600.2	24735.6
24.48	25.92	22.32	18.72	28.08	60.48	10.08	905.04	9.36	36	61.92	1946.16	21.6	-70.56	152.64	345.6	-6.48	29.52	30.24	-423.36	653.76	1926	8.64	59.76	8328.96	3991.68	22081.7	86896.1	249.84	26071.9	46.08	19.44	43860.2	43995.6	1802.88	22729.7	242.64	10921.7	18411.1	8107.92	30782.9	65918.2	21803	18758.9	11612.9	7028.64	35208.7	56648.9
38.16	29.52	12.96	69.12	-7.2	59.04	0.72	45.36	-3.6	33.12	30.24	19.44	26.64	627.84	421.92	9533.52	36.72	41.76	43.2	-385.2	-17.28	13.68	78.48	15755.8	3820.32	2762.64	169.92	772.56	12710.2	11971.4	1208.16	9581.04	5290.56	7866	22474.1	34481.5	30180.2	41513	44297.3	42017	28749.6	32179.7	16497.4	17949.6	7006.32	6274.8	12402.7	3539.52
21.6	54	37.44	41.76	18	46.8	7.2	7915.68	37.44	41.04	7.92	31.68	5.04	-14.4	16.56	4427.28	35.28	64.08	82.8	-107.28	10.8	1783.44	2.16	54.72	-9.36	-9.36	5543.28	210673	179.28	10750.3	11243.5	31549.7	5582.88	11988.7	18215.3	41090.4	43249	22631.8	25365.6	22155.1	43989.8	26813.5	45582.5	26023	55741	35105.8	90128.2	71088.5
49.68	19.44	-12.96	33.84	0	14.4	-1.44	50.4	17.28	69.84	3.6	32.4	23.76	4246.56	1218.96	1913.76	97.2	8588.16	5127.84	12404.9	5.04	69.84	3.6	1354.32	4521.6	27612	251.28	5472	9.36	766.08	866.88	1489.68	9781.2	20546.6	9366.48	5442.48	63956.9	38098.8	-1836	-1830.96	100.8	2179.44	95685.8	44636.4	151600	28252.8	70258.3	41573.5
54.72	43.2	8.64	17.28	25.2	54.72	0	33.12	-13.68	19.44	9.36	7246.8	951.12	7086.24	17.28	42.48	25.2	3187.44	10.08	47803.7	13.68	19345	15.12	30.24	4727.52	16955.3	7.2	2509.2	3387.6	8435.52	171.36	160.56	14240.9	31327.2	-7.92	23056.6	35414.6	10401.1	74397.6	41104.1	8691.84	11188.8	61254.7	37779.8	26795.5	18922.3	9717.84	1817.28
54	73.44	2.88	30.24	-2.16	-19.44	14.4	2254.32	13.68	34.56	-3.6	54.72	38.88	8838.72	1409.04	16735	26.64	6881.76	4139.28	21062.2	29.52	59695.2	5.04	70631.3	11098.1	26691.1	6400.08	11825.3	10735.9	17398.1	40.32	2846.16	12607.9	20972.2	21535.2	43049.5	3847.68	2041.92	7389.36	2402.64	9096.48	22311.4	5521.68	5045.04	81975.6	91709.3	34541.3	11582.6
25.2	33.12	15.12	0.72	10.8	33.84	13.68	6.48	57.6	16113.6	7.2	30.96	-6.48	7951.68	17.28	38.16	25.2	30.24	19.44	33143.8	30.96	16861	11.52	38.16	531.36	1061.28	13156.6	15870.2	631.44	29889.4	6055.92	4530.24	16204.3	5140.08	684.72	1572.48	13865.8	8244	28077.1	28409	157.68	1483.2	7453.44	6978.96	79490.2	38661.8	56026.8	22873.7
7.92	23.04	20.16	37.44	-5.04	-5.04	-7.92	4.32	26.64	36	12.24	33.12	1.44	185.04	34.56	2294.64	114.48	3897.36	3157.92	33502.3	38.88	87.84	-2.88	405.36	860.4	23569.2	42.48	1317.6	393.84	622.8	226.8	126	36187.9	18965.5	-12.24	16.56	41132.9	26315.3	35764.6	34937.3	-1917.36	15227.3	59844.2	24796.8	44570.2	30258	12983.8	8803.44
-5.04	19.44	33.12	8.64	4.32	51.84	4.32	348.48	2.16	-18.72	-19.44	30.96	87.12	59009	11.52	4577.04	12.96	5062.32	21.6	-395.28	66.96	1626.48	-18.72	289.44	14775.8	16297.2	30.96	2581.92	30.24	51.12	19954.8	8661.6	16.56	15654.2	12691.4	9912.24	14214.2	13354.6	34558.6	24026.4	31135	21083	55383.8	14289.1	73509.8	31851.4	70562.2	12142.8
37.44	113.04	43.92	352.08	5.76	33.84	11.52	4113.36	15.12	4294.08	-7.92	0	-4.32	23.76	33.84	2127.6	-1.44	12.96	4646.88	12823.2	32.4	31.68	4.32	9470.16	22.32	1320.48	12020.4	7038	5102.64	22007.5	10649.5	7595.28	4199.76	10829.5	-56.16	28.8	27576	8340.48	5445.36	8504.64	42671.5	23364.7	26361.4	49545.4	35751.6	54648.7	70136.6	24199.9
16.56	36	33.12	56.88	28.08	24.48	5.76	41.04	33.12	3116.16	-4.32	-15.12	41.04	6275.52	11.52	5940.72	-0.72	42.48	20.88	-428.4	29.52	1064.16	13.68	1438.56	16.56	990	882	537.12	26704.8	25420.3	17917.2	14802.5	2410.56	882.72	18815	33858	14712.5	9559.44	-2311.2	-2019.6	6336.72	17236.1	55844.6	22134.2	63161.3	22371.8	3728.16	7684.56
25.2	23.76	31.68	12.24	40.32	23.76	41.76	2123.28	10.8	18.72	12.24	18.72	43.92	195.12	12.24	19.44	1.44	14.4	8.64	-421.2	26.64	27.36	23.76	1000.8	11291.8	11754	13.68	8955.36	6992.64	3482.64	5263.2	49773.6	93.6	5341.68	106.56	1985.04	16624.1	4590.72	6197.04	7020.72	39928.3	18344.2	68630.4	19947.6	54914.4	57153.6	43715.5	6665.04
20.88	38.88	27.36	25.2	30.96	28.08	25.2	59.04	12.24	780.48	14.4	41.04	30.96	42.48	663.12	8451.36	9.36	424.08	20.88	-158.4	58.32	825.12	-13.68	24.48	3851.28	5374.8	18223.2	109766	12059.3	17457.8	3334.32	6064.56	41.04	60.48	185.76	7573.68	20997.4	28759	36959	16645.7	6574.32	3257.28	152793	42366.2	33827.8	11778.5	61668.7	22023.4
44.64	49.68	10.08	19.44	20.16	29.52	27.36	3841.2	-1.44	0	26.64	51.84	15.12	2520	19.44	48.24	15.84	6672.24	25.92	1833.12	15.12	32.4	11.52	3743.28	9018.72	30461.8	1275.84	16401.6	12062.9	13880.9	30276.7	26240.4	4822.56	6143.76	23.04	44102.9	14733.4	22181	26470.8	46011.6	40366.8	66638.9	10005.1	12341.5	70269.8	45580.3	43067.5	11121.8
28.08	51.12	9.36	21.6	30.96	83.52	13.68	347.76	33.12	1122.48	-2.16	42.48	10.08	-39.6	-8.64	15.12	26.64	10584	20.16	24801.1	1467.36	3125.52	407.52	110497	6.48	92.88	28.08	6644.16	753.12	1179.36	11702.2	17882.6	18	63792.7	17930.9	18675.4	17832.2	19276.6	6681.6	11553.1	12116.2	26712	12140.6	3419.28	45571.7	52731.4	104005	43077.6
38.88	57.6	18	3.6	17.28	61.2	36	3611.52	8.64	18.72	11.52	50.4	957.6	33994.8	-13.68	316.08	24.48	1488.24	5.76	-482.4	4.32	11971.4	676.08	2465.28	326.88	116288	-18.72	851.04	99.36	1925.28	26.64	61.92	1715.76	69562.1	12463.9	46202.4	67715.3	84751.2	35460	23978.2	24157.4	9346.32	16564.3	30952.1	43616.9	54355.7	46990.1	23506.6
48.24	57.6	20.16	9.36	1.44	16.56	18.72	54.72	13.68	53.28	0.72	667.44	16.56	-1.44	-18.72	3592.8	79.92	2638.8	10.8	-483.84	14.4	334.8	0.72	3507.84	10391	79454.9	-23.04	23.04	10.8	768.24	25246.8	17512.6	11266.6	5004.72	2383.92	14523.1	37471.7	15199.9	9288.72	29416.3	-2193.12	5651.28	105574	59688.7	68929.9	10087.2	18270.7	16203.6
1.44	30.96	25.2	5.76	23.04	69.84	12.96	14.4	0	1890.72	-7.92	51.84	177.84	6595.92	-3.6	4162.32	-7.2	33743.5	6.48	-467.28	1036.08	21628.8	22.32	48.24	52.56	696.24	14483.5	49561.9	228.24	51462.7	18370.8	9535.68	424.8	15679.4	7439.76	12427.9	18267.8	12790.8	8131.68	7839.36	-1839.6	13283.3	49709.5	47499.8	27174.2	16779.6	57538.1	16131.6
13.68	25.2	22.32	36	2.16	29.52	14.4	64.08	-15.84	-3.6	3.6	15.84	-7.2	-98.64	24.48	12571.9	2928.24	8025.12	3.6	5751.36	12.96	339.84	929.52	35758.8	474.48	615.6	17.28	108	593.28	1703.52	6088.32	43733.5	11427.1	32855.8	9295.92	8544.24	13262.4	25522.6	30183.8	22519.4	11599.9	23404.3	124219	27349.9	6100.56	10028.9	21084.5	6703.2
13.68	47.52	25.92	14.4	-2.88	79.2	5.76	-12.24	2.88	8497.44	4.32	1172.88	18	4168.08	397.44	22659.1	-6.48	3345.12	-5.04	-499.68	2658.96	2775.6	4.32	56355.1	4909.68	2532.96	52.56	104290	1234.8	14942.9	42542.6	15327.4	2440.08	37531.4	3097.44	19683.4	95557.7	43141	16346.9	12865	-280.08	9841.68	19521.4	10410.5	135374	66079.4	27756	21300.5
-7.92	33.12	7.92	61.92	7.92	3.6	2.16	14277.6	-2.88	-19.44	17.28	3106.8	-12.24	-110.16	20.88	40.32	26.64	239.76	-6.48	3336.48	14.4	5490	8054.64	30100.3	2978.64	4548.24	2020.32	34099.9	2422.08	10687	16570.8	8457.12	10563.8	7401.6	19536.5	150733	12285.4	11634.5	6597.36	22629.6	8187.84	1665.36	39191	18839.5	41005.4	63999.4	87838.6	36689.8
5.04	11.52	12.24	72	51.12	90	-5.76	4.32	25.92	12703.7	2.16	3165.12	-5.76	-81.36	29.52	5.04	1551.6	2466.72	2.16	7840.08	7.2	375.12	44.64	30705.8	9465.84	73102.3	28.08	1122.48	1056.24	135781	50273.3	22621	10265.8	20815.2	-19.44	185.04	30754.8	29155.7	-2252.16	-1964.88	67469	31811.8	98925.8	55877	28683.4	45131	44383.7	69358.3
17.28	48.96	-3.6	68.4	43.2	46.8	17.28	38.88	-1.44	7.2	19.44	12.24	35.28	-90.72	-7.2	4961.52	28.8	46.8	7.2	3864.96	10.8	59.76	2.16	28.8	10280.9	29599.9	637.92	1980.72	6408	19658.9	1828.8	8542.8	29445.1	17390.2	384.48	3147.84	30119	10131.1	18250.6	9369.36	15562.1	23857.9	48429.4	11147	128765	56072.2	99245.5	32972.4
7.92	45.36	11.52	42.48	-17.28	13.68	-0.72	49.68	-6.48	-0.72	12.96	9254.16	2.88	-92.88	31.68	14802.5	28.8	1833.84	-8.64	-442.08	9.36	1695.6	20.88	166.32	12178.1	56888.6	-10.8	22.32	0	6806.16	6939.36	14996.9	942.48	3641.76	13159.4	9039.6	3579.84	3127.68	46967	30517.9	6912.72	31248	23883.1	10669.7	20101	10646.6	24669.4	13817.5
13.68	18	23.76	45.36	30.24	31.68	31.68	51.12	-7.2	133.92	17.28	39.6	3.6	11963.5	15.84	13.68	4551.12	7345.44	-8.64	-390.24	-12.24	334.08	26.64	965.52	2.16	47.52	4180.32	4809.6	541.44	26638.6	68667.8	25826.4	-7.2	260.64	18517.7	32937.8	43447.7	26804.9	40900.3	28950.5	18059.8	6315.84	7617.6	39070.1	83877.1	28769.8	26707	30310.6
11.52	39.6	33.12	49.68	0	10.08	-0.72	64.8	12.24	1049.76	10.08	5135.76	16.56	-86.4	3193.2	10380.2	34.56	38.16	-14.4	-437.04	1099.44	57473.3	12.96	4022.64	54.72	43.92	7808.4	19977.1	23.04	223.92	17.28	48.24	2964.24	13288.3	-23.76	577.44	29933.3	43560	-1561.68	-1250.64	9671.76	3548.16	47639.5	48835.4	62899.2	43236	36211.7	16703.3
-1.44	25.92	15.84	46.08	-14.4	7.2	26.64	57.6	-10.08	14.4	-9.36	33.84	14.4	45411.1	49.68	1820.16	-7.92	10089.4	-12.24	19457.3	236.16	74707.2	9240.48	49362.5	6639.12	12001.7	12.24	25.92	11819.5	20237.8	16423.2	124832	14952.2	11254.3	-8.64	18386.6	17004.2	14636.2	25657.2	14932.8	17557.9	7563.6	25287.8	5575.68	44336.9	12289.7	53434.8	45209.5
23.76	5.04	4.32	0	-5.76	20.88	30.24	115.2	-8.64	-30.96	11.52	33.84	10.8	-170.64	22.32	35.28	22.32	16506.7	-5.04	17655.8	694.8	67286.9	26.64	12.24	190.08	34259.8	5997.6	6775.92	57.6	1379.52	3.6	4551.84	6091.92	14935.7	25986.2	20782.8	68873.8	11535.8	35583.1	24589.4	41582.2	25598.9	23971	19676.9	33903.4	14451.1	36583.9	18347
14.4	24.48	4.32	42.48	17.28	28.08	4.32	20.16	2.16	-38.16	-2.16	7.92	13.68	35974.1	12.24	1080.72	12.24	123.12	-7.92	-475.92	5268.96	70747.9	114.48	1275.84	24.48	190.08	2159.28	1410.48	8.64	93.6	2.88	43.92	16560	44434.1	8025.84	6127.92	3501.36	2450.88	12744	7737.12	17333.3	21235.7	15457	11299.7	86122.8	52310.2	81763.2	15797.5
18	59.04	-2.16	43.92	-5.76	28.08	18	29.52	15.84	1064.16	2.88	54.72	32.4	-124.56	29.52	11703.6	17.28	40.32	-7.92	-524.88	32.4	40425.1	62.64	6475.68	12305.5	20530.1	8335.44	16456.3	17412.5	62611.2	15765.8	23006.2	32.4	5197.68	49006.1	30657.6	6315.84	18717.1	66.96	-1371.6	17987.8	51821.3	47281	14040.7	36383.8	10230.5	14561.3	6125.04
10.8	34.56	5.76	36.72	6.48	23.76	20.16	12001.7	3.6	1055.52	4.32	192.96	21.6	1838.16	27.36	3257.28	30.24	885.6	866.16	9827.28	19.44	-59.76	13.68	33570	177.84	72048.2	27.36	623.52	2589.12	1376.64	23.04	18	11171.5	9850.32	25574.4	81394.6	51498	43135.2	13449.6	30571.2	36357.1	18999.4	36293.8	12268.8	65610.7	19350	20795.8	6183.36
8.64	54	15.12	41.76	7.2	59.04	28.08	6.48	3.6	8534.88	0	10.8	25.92	2252.88	42.48	478.8	33.12	16120.1	-0.72	4978.8	3.6	228.24	-1.44	2821.68	12525.1	32721.1	141.84	17735.8	3709.44	3704.4	15086.9	6757.2	24090.5	26578.1	11953.4	3214.08	35557.9	38903	36067	23296.3	25642.1	19647.4	35257.7	10413.4	21658.3	21070.1	14137.9	7308
-1.44	44.64	-5.76	-1.44	30.96	51.12	11.52	1430.64	6.48	5336.64	0	30.96	33.84	34163.3	28.08	37.44	2.88	3.6	44.64	388.8	2.88	216	0	1746.72	7.92	171.36	22.32	38.88	10296	7169.76	4987.44	3873.6	22574.9	33003.4	8469.36	10834.6	38345	34864.6	43831.4	28689.1	97.2	815.04	41644.1	28367.3	2945.52	1625.76	85583.5	15296.4
5.04	7.2	30.24	52.56	30.96	21.6	30.24	45.36	23.76	-41.76	-1.44	19.44	17.28	35923	28.08	51794.6	12.24	36	362.16	1546.56	81.36	8953.2	1623.6	2717.28	20.88	5738.4	25.92	24678	1430.64	6408	20669.8	16865.3	9197.28	4831.92	11406.2	39553.2	64951.9	42543.4	68397.1	20322	29599.9	37584.7	92566.1	29283.8	4224.96	5519.52	52057.4	21237.8
38.16	39.6	-2.16	75.6	-9.36	30.96	-21.6	1463.76	0	-81.36	187.2	5258.16	30.24	29684.9	10.08	51.84	29.52	6427.44	-13.68	5572.8	18	28081.4	8.64	7.2	2.88	77.04	18419	16319.5	10772.6	73815.1	1174.32	13871.5	17553.6	18132.5	8156.88	3636	35769.6	15644.2	26020.1	10527.1	-2117.52	-1904.4	21381.1	7684.56	31942.1	30690	80504.6	48031.2
42.48	66.96	7.2	-0.72	-7.2	37.44	-7.92	13253.8	-2.16	716.4	26.64	5.76	3.6	38525.8	401.04	856.8	33.12	78.48	604.08	807.84	11.52	3848.4	1876.32	17817.8	9.36	41904.7	-28.08	48714.5	507.6	24110.6	-6.48	3693.6	8161.92	16637	4317.12	6258.24	33658.6	15418.1	57188.2	20435	26915.8	5580.72	55715	23680.8	37900.8	24363.4	16381.4	26066.2
9.36	54.72	0	28.8	-0.72	10.8	20.88	57.6	-0.72	-62.64	27.36	54	-12.24	-224.64	10.08	3162.24	34.56	9848.88	2288.88	2255.76	30.24	56.88	10.8	15971	2030.4	17822.2	-15.12	3.6	5311.44	71676	14888.9	9547.92	13706.6	6307.92	20508.5	19668.2	10373.8	17278.6	24500.9	20060.6	8313.84	7002.72	129196	43724.9	15660	14945	845.28	395.28
40.32	57.6	12.96	42.48	29.52	34.56	15.84	1.44	7.2	-61.92	13.68	14791	-2.16	-156.96	-7.92	1181.52	15.12	50.4	1062	1638.72	1.44	23.76	256.32	41053.7	3735.36	46571.8	1406.88	1645.2	43.2	47.52	4148.64	3505.68	2021.04	560.88	5255.28	23770.8	624.24	3719.52	23491.4	17491	31824	27011.5	28098.7	17616.2	22911.8	9116.64	35908.6	20476.1
21.6	33.12	-2.88	46.08	5.76	41.04	2.16	24.48	45.36	1056.96	15.12	40.32	66.96	646.56	-7.92	3823.2	10.08	27.36	-29.52	-499.68	38.16	2592.72	2771.28	6468.48	88.56	145313	23.04	72.72	63.36	15093.4	316.8	19586.9	1589.04	19675.4	152.64	941.04	40657.7	25202.9	26352	17400.2	4804.56	18401	2594.88	12426.5	44308.8	57517.9	24739.2	2585.52
25.92	39.6	13.68	77.04	-2.88	42.48	-6.48	7.2	18	-72	18	445.68	11.52	-131.76	-0.72	21.6	23.04	44.64	390.96	6201.36	707.76	1367.28	7.2	5980.32	5942.16	30607.2	67.68	97.92	1442.16	4340.88	1835.28	17303	21992.4	11644.6	23636.2	16035.8	67058.6	65288.2	13496.4	11430.7	4089.6	4979.52	33359.8	7174.8	5315.76	39283.9	136450	50561.3
7.2	8.64	13.68	23.76	28.08	42.48	3.6	15.84	19.44	29434.3	21.6	1008.72	6.48	3601.44	20.88	77.76	-25.2	21.6	777.6	113044	1713.6	21614.4	-5.76	921.6	1092.96	1720.08	11495.5	8183.52	2473.2	8037.36	28198.8	40806.7	11834.6	11980.1	22146.5	38139.1	33943	17128.8	3836.16	6148.8	50835.6	41515.9	6321.6	1398.96	41952.2	59096.2	67940.6	45838.1
8.64	54.72	12.96	31.68	48.96	46.08	2.88	6.48	33.84	-90.72	-12.96	41.04	22.32	-154.08	-5.76	578.16	5.76	5841.36	5.76	393.84	7.92	2259.36	151.2	8200.08	1218.96	850.32	1734.48	11088.7	15.84	920.16	22132.1	13308.5	614.88	8079.12	6345.36	8799.84	2157.12	1530.72	48364.6	11065	45175	19419.1	100683	21021.8	26207.3	27159.8	14573.5	20167.9
20.88	17.28	6.48	12.96	2.16	39.6	-18	13.68	29.52	1284.48	16.56	553.68	8.64	-173.52	28.08	8233.92	10.8	639.36	15.84	-50.4	28.8	52.56	10.8	17024.4	13568.4	36496.1	1905.84	1872.72	-2.88	82.08	18.72	124.56	9176.4	5229.36	87907.7	89227.4	10432.1	9093.6	-1845.36	8517.6	46188.7	12210.5	104644	68683.7	23687.3	8676.72	44434.1	30577.7
2.16	42.48	7.2	48.96	10.8	28.8	29.52	7740	12.96	-42.48	18.72	8395.2	30.24	1663.2	10.8	63.36	72.72	22813.9	19.44	4257.36	12.96	3714.48	178.56	10334.2	1109.52	13863.6	15.12	41.76	21.6	5778	7398.72	33865.2	224.64	8643.6	-131.04	2474.64	42930	78329.5	61105.7	31389.8	31193.3	7083.36	49703.8	15269	55928.2	42464.9	80547.8	56533.7
31.68	48.24	-0.72	2.16	6.48	51.84	7.2	30.24	2.88	1578.24	-13.68	15.12	17.28	7279.2	10.08	38.88	17.28	17843	2803.68	17152.6	-0.72	9339.84	817.92	14293.4	8714.88	3013.92	15.84	65.52	2766.96	4535.28	688.32	4015.44	16131.6	5632.56	21976.6	62484.5	11841.8	9082.8	57641.8	36928.8	13934.2	8182.08	48084.5	27742.3	3191.04	12583.4	134.64	1015.2
7.92	40.32	-3.6	33.12	17.28	23.04	24.48	24.48	33.12	349.2	9.36	31.68	105.12	136.08	-2.88	43.2	23.04	3831.12	22.32	2754.72	46.08	6032.16	9.36	9780.48	1437.84	1297.44	13962.2	13168.8	15.84	62.64	7672.32	2390.4	1321.92	12996.7	5673.6	3708.72	34187	29010.2	41639	26856	22422.2	27733	88589.5	43980.5	43246.8	7223.76	31649.8	37898.6
44.64	38.88	-23.76	42.48	-10.8	64.08	15.84	27.36	15.84	334.8	46.8	63.36	-6.48	-218.88	-3.6	45.36	45.36	691.92	2.16	-522	-2.88	7043.04	56.88	1435.68	14.4	4860.72	-1.44	33.12	11399	22757	5317.92	1879.2	5186.88	13693.7	48019.7	39128.4	22826.2	31202.6	87008.4	63861.8	-1971.36	-1727.28	47457.4	37974.2	77249.5	41314.3	33369.1	5047.2
30.24	46.08	28.8	36	30.96	35.28	25.92	1.44	2.88	7243.2	-12.24	61.92	2.88	-187.2	29.52	56.88	41.76	7475.76	105.84	6754.32	27.36	1128.24	107.28	1496.16	9702.72	21103.2	8628.48	18392.4	1227.6	12969.4	36766.8	38643.8	17786.2	13150.8	-146.16	-129.6	54470.9	28024.6	21496.3	12959.3	32024.2	11167.9	93211.2	47061.4	67616.6	35904.2	54.72	51.84
18	65.52	26.64	43.2	-2.16	40.32	5.76	219.6	7.2	-93.6	-2.16	36.72	5.04	-213.12	38.16	4647.6	23.76	5002.56	100.8	1889.28	-1.44	11.52	20.16	43.2	3001.68	20427.1	590.4	8470.08	21188.9	36874.1	15949.4	6107.04	5927.76	24307.2	8079.12	27470.2	62280	22577	60726.2	18791.3	28994.4	21972.2	97028.6	42195.6	98668.8	29002.3	32101.2	17779
19.44	34.56	41.76	61.92	5.04	-1.44	-12.96	6619.68	-2.88	-90	15.12	18.72	11.52	-245.52	0	311.04	32.4	972.72	10.08	-470.88	2.88	1394.64	100.8	20826	23.04	38.88	3824.64	6392.88	20.88	31.68	34369.9	38870.6	14429.5	9000	12294.7	8256.96	55945.4	25205	34181.3	42351.8	40111.2	32625.4	78991.9	17338.3	9190.08	11759.8	15555.6	30728.2
11.52	8.64	38.16	65.52	15.12	29.52	-10.08	24.48	5.76	-92.88	6.48	6058.8	42.48	67.68	411.12	674.64	-2.16	800.64	-1.44	867.6	25.92	543.6	2.16	2466.72	14879.5	32485	5.04	48.24	35.28	51574.3	35028.7	33252.5	35069.8	30687.1	1752.48	2260.08	13114.8	2116.8	21880.8	14050.1	13334.4	32451.8	25871	15455.5	13390.6	5204.88	63087.1	28551.6
20.88	8.64	23.76	33.84	-7.2	60.48	-22.32	4688.64	10.8	-99.36	-16.56	4.32	13.68	-230.4	6.48	54.72	6.48	15.12	12.96	-51.12	12.24	190.8	532.8	44545	21441.6	19266.5	6.48	27851	5484.24	14292	15205.7	24642.7	7135.92	68755.7	7861.68	1499.76	12690.7	37722.2	19665.4	11418.5	8962.56	8739.36	12335.8	18887.8	35952.5	4564.8	30231.4	17925.8
1.44	102.96	20.16	38.88	7.2	43.92	30.24	22.32	7.2	-61.2	-6.48	3363.12	11.52	16067.5	2.88	64.8	8.64	47.52	6761.52	80879	0.72	81.36	6.48	0	57.6	2974.32	-8.64	882	59.04	548.64	20564.6	21610.1	36709.2	24278.4	15533.3	24323	10356.5	18429.1	46029.6	12297.6	43253.3	8188.56	6749.28	5179.68	62654.4	40556.9	99818.6	57543.1
6.48	30.96	15.84	79.2	19.44	55.44	18	38.16	2.88	-102.24	5.76	90	-19.44	-241.92	23.04	45.36	48.24	52.56	-42.48	6721.2	9.36	13297.7	68.4	8945.28	9702	12809.5	178.56	309.6	-12.96	-5.76	6359.76	4252.32	-2.16	38.16	613.44	1072.8	53840.9	16906.3	10085	10580.4	2315.52	39002.4	24388.6	11226.2	35193.6	11455.2	36890.6	43866.7
11.52	28.08	17.28	48.24	-12.96	39.6	26.64	20175.1	8.64	329.04	17.28	2829.6	25.92	-198	16.56	7117.2	190.8	46572.5	-10.8	-536.4	35.28	238219	18.72	47.52	9635.04	22150.8	671.04	3779.28	-21.6	4523.76	10829.5	13795.9	6626.88	8374.32	-155.52	-131.04	14353.2	12299	24531.1	23983.2	16586.6	2212.56	17962.6	13400.6	40291.9	22801	46283.8	18377.3
42.48	101.52	-6.48	13.68	10.8	22.32	12.24	-1.44	81.36	46006.6	27.36	3219.12	69.12	11316.2	25.2	37230.5	5.04	-5.76	-11.52	-529.92	1548	3733.92	0	457.2	54	83.52	4348.8	7863.12	321.84	58537.4	436.32	7768.8	10625	24760.8	-162	1609.92	929.52	25441.2	45981.4	9799.92	42273.4	46864.1	63512.6	27005	19049	13254.5	16193.5	18377.3
15.12	33.84	1.44	-0.72	-6.48	-7.2	2.16	28.8	9.36	1311.12	7.92	39.6	175.68	-131.04	5.04	11781.4	-11.52	4.32	90.72	-102.96	38.88	18701.3	1987.92	34711.2	37.44	1033.2	23.76	38114.6	1678.32	6207.84	5866.56	3258	9.36	56.16	17136	40761.4	19311.1	32567	15674.4	1563.84	43094.9	19137.6	96227.3	48587	56863.4	46025.3	12063.6	5736.24
12.96	50.4	24.48	16.56	-15.12	2.16	19.44	42.48	20.88	-136.08	9.36	42.48	19.44	2843.28	12.24	17.28	59.76	9658.08	13.68	-490.32	173.52	3599.28	-3.6	4958.64	28.08	64.08	13485.6	31534.6	-5.04	29626.6	21130.6	55685.5	12.96	18.72	15684.5	8956.08	77720.4	96701.8	19915.9	16131.6	43678.8	40978.8	42589.4	6513.12	72651.6	31848.5	107108	23510.2
19.44	32.4	41.76	38.88	1.44	22.32	5.76	11681.3	-2.16	5581.44	0.72	25.92	12.96	-236.88	12.96	15.12	22.32	34.56	-10.8	1833.84	12.96	51.12	7474.32	18285.8	545.04	1824.48	9447.12	7867.44	-1.44	5490.72	21022.6	22912.6	180	5164.56	-144.72	5074.56	36810.7	19278.7	7348.32	24784.6	22688.6	23215.7	63018	7880.4	33223.7	23845.7	1653.12	1172.16
34.56	54.72	28.8	3.6	9.36	47.52	22.32	14048.6	28.8	716.4	-11.52	56.88	-2.16	954.72	18	94.32	23.04	30767	24.48	5801.04	3402.72	25587.4	761.04	19655.3	151.92	643.68	20.16	40051.4	5.04	771.12	-17.28	5147.28	44.64	9962.64	26110.1	51321.6	29106.7	42299.3	22024.1	12768.5	69443.3	36693.4	93919.7	38221.2	33.12	86.4	124170	52685.3
18.72	15.84	25.2	59.76	28.08	116.64	33.84	46.08	61.92	11603.5	16.56	54.72	4.32	-231.12	370.8	6268.32	128.16	25399.4	7.92	-534.96	20.16	93.6	820.8	28747.4	54.72	1644.48	41.76	185.04	90	1454.4	7842.96	4818.96	16835	9727.2	16078.3	60022.1	1159.92	6271.2	79913.5	50342.4	17313.1	3791.52	7994.16	2378.88	19171.4	14359	62928.7	21707.3
15.84	47.52	33.84	23.04	20.88	106.56	3.6	23.04	41.04	-128.16	29.52	37.44	306.72	22433.8	0.72	1357.92	-2.88	8.64	-16.56	-511.92	-12.24	152.64	-8.64	48811.7	10715.8	7696.8	12.96	37.44	36.72	15.12	23908.3	21605	5184.72	30580.6	9156.96	7105.68	5628.24	4757.04	29817.4	21805.2	4873.68	193.68	47398.3	33052.3	47213.3	24054.5	35943.1	10236.2
-15.84	30.24	45.36	41.04	28.8	30.24	0.72	633.6	35.28	-126	5.76	22.32	28.08	2793.6	16.56	50915.5	0	1.44	3958.56	50746.3	21.6	31531	-10.08	256.32	21.6	121.68	4.32	493.2	2223.36	29141.3	18026.6	15164.6	1.44	41.76	126.72	1455.12	13093.9	81535	4683.6	2908.08	19310.4	16030.8	56538.7	26385.8	48365.3	48703.7	30222.7	16012.1
18	46.08	-18.72	28.8	28.08	47.52	-12.96	1279.44	29.52	-95.04	24.48	10.8	-5.76	-278.64	142.56	11037.6	3.6	10.08	-10.8	-468	60.48	36715	44.64	3635.28	4219.2	4759.2	4330.8	9362.88	167.76	556.56	20218.3	9296.64	1858.32	7608.24	-136.08	300.24	8029.44	8995.68	63841.7	72807.8	23532.5	13135.7	33446.2	3367.44	43015	13525.9	6477.12	10982.9
7.2	61.2	12.24	23.76	18	-10.8	-4.32	3558.24	19.44	2186.64	7.2	2418.48	55.44	7447.68	15.12	59.04	15.12	339.84	33.12	5414.4	191.52	19260	15.12	-12.96	8768.88	35637.8	-4.32	4096.8	12623.8	11968.6	16675.2	61503.8	769.68	1157.04	4951.44	13777.9	40371.8	56882.2	52925	22421.5	-1877.04	-1702.8	32029.2	36358.6	39817.4	26033	30543.1	12314.9
18	67.68	12.96	68.4	-15.12	40.32	21.6	2025.36	5.04	-149.04	-10.08	43.2	18.72	-244.08	3.6	36.72	-5.76	26.64	4446.72	3031.92	-7.2	2810.88	0	197.28	15043.7	7852.32	-10.08	50.4	755.28	1924.56	29404.8	12937	321.12	1721.52	-164.16	7225.2	55640.9	38013.8	43991.3	18758.2	99125.3	90771.8	5476.32	11282.4	43889	33463.4	18801.4	11627.3
15.12	-1.44	8.64	-2.88	-2.16	0	17.28	1587.6	15.12	-175.68	-10.08	118.8	-11.52	-263.52	18.72	7696.08	-5.76	14.4	-14.4	-554.4	2650.32	9799.92	10.8	6012	15.84	432	-18.72	1518.48	4996.8	32063	32682.2	19686.2	2792.88	887.76	58498.6	85569.1	32742	31253	15160.3	17599.7	7668.72	9516.96	112303	13883	28879.9	13613	61284.2	28077.1
-17.28	24.48	8.64	68.4	-9.36	18.72	32.4	14.4	18	-103.68	20.88	635.04	33.84	-99.36	26.64	14536.8	19.44	41.76	1800	3753.36	2.16	144.72	15.12	2367.36	30.24	36	507.6	6978.24	13.68	-5.76	27419	26889.8	5473.44	35833.7	-179.28	-188.64	31306.3	46019.5	14137.9	13993.2	48056.4	30411.4	75148.6	31017.6	53855.3	29160.7	4320	6213.6
-19.44	46.08	12.96	7.92	10.8	28.08	10.08	45.36	0	-143.28	0.72	3557.52	-2.88	7846.56	123.12	1600.56	33.12	25141	401.76	35887	10.08	6752.88	216.72	110.16	36.72	89608.3	3915.36	50922.7	27527	43719.1	13677.8	8487.36	5700.24	25047.4	15503	8748	37468.1	14364	13816.1	2967.12	4486.32	-335.52	99316.1	49626	51994.8	23649.1	24991.2	18611.3
9.36	34.56	26.64	39.6	-18.72	41.04	-3.6	2820.24	20.88	2888.64	-4.32	45.36	15.12	-241.92	5.76	41.04	20.88	32.4	103.68	277.2	15.12	51986.9	3709.44	20549.5	10074.2	9948.24	5248.8	6082.56	23.76	1251.36	19964.9	13688.6	60294.2	27812.2	17287.2	91774.8	51126.5	30876.5	82238.4	39692.9	25958.2	15943	65279.5	22779.4	30848.4	14460.5	7647.12	4274.64
6.48	25.92	23.76	10.08	-5.76	7.2	12.96	116.64	12.96	-132.48	-2.16	367.92	58.32	228.96	2.88	12654.7	10.08	33.84	-12.96	4826.16	15.84	7.2	5459.76	81816.5	20259.4	15369.1	41.04	2527.2	4536.72	125335	32288.4	53408.9	21705.8	14596.6	3873.6	35653.7	49919.8	14518.8	4806.72	4530.24	-957.6	5508	14960.2	7373.52	164373	62732.9	16328.2	24938.6
-23.76	48.96	-6.48	25.2	0	49.68	2.88	36	10.8	915.12	-2.88	1349.28	30.96	4182.48	25.2	51.84	16.56	64.8	1691.28	2016.72	25.92	17403.8	879.12	104078	-9.36	228.24	39793	70321.7	3298.32	31590	1694.16	10938.2	4138.56	3180.24	5968.08	3140.64	20106	12494.9	34129.4	19882.1	58974.5	15508.8	11697.1	5603.76	44525.5	17025.1	19908.7	21167.3
-14.4	18	10.08	63.36	0.72	60.48	42.48	71.28	14.4	-133.2	18	44.64	10.8	-303.12	-1.44	21.6	11.52	854.64	20.88	11080.8	91.44	44563.7	1078.56	1187.28	2.88	28.8	18.72	7.92	5167.44	3976.56	18263.5	17961.8	12324.2	22714.6	1228.32	9147.6	27501.8	15449.8	18482.4	3782.16	46431.4	30343	40356	11013.1	96342.5	24960.2	76772.2	60757.9
9.36	35.28	24.48	28.8	27.36	6.48	38.88	418.32	22.32	-106.56	19.44	84.24	-12.96	-297.36	20.88	84.24	2.16	25.92	6.48	-496.8	313.92	17307.4	-0.72	10.8	-2.16	30.96	3.6	25.92	21847.7	37255	12333.6	8912.16	22.32	119.52	2185.2	4132.08	39147.1	18414	55339.2	85075.2	36689.8	28635.1	144024	70642.8	72550.1	32801	133804	59927
15.84	59.04	29.52	-1.44	20.88	12.96	18.72	25.2	20.16	-140.4	13.68	41.76	28.8	-108.72	38.16	1589.76	26.64	8925.12	707.04	15982.6	10.08	52.56	936	10685.5	3134.88	13392	1225.44	2203.92	2224.08	17033.8	2645.28	945.36	4417.92	6341.04	-105.12	1532.88	72753.1	34539.8	16493.8	8792.64	59969.5	36456.5	111604	53953.9	77394.2	43745	24425.3	8942.4
-7.2	43.92	21.6	45.36	11.52	-5.76	12.96	18.72	12.96	136.8	15.12	-5.76	38.16	-239.76	12.96	12045.6	19.44	29.52	-0.72	-534.96	300.96	28589	38.16	18493.9	21.6	125.28	543.6	36432	3545.28	47563.9	3276.72	24603.1	46651.7	122640	25177.7	60792.5	29791.4	13899.6	22892.4	10771.2	82549.4	20732.4	40150.1	18853.2	38677.7	17854.6	45603.4	11163.6
11.52	38.16	37.44	9.36	-1.44	23.04	10.8	41.76	15.84	-179.28	28.08	62.64	2.16	7178.4	3.6	87.12	2.88	527.04	2006.64	2170.08	15.84	25.92	11.52	2653.2	740.88	1876.32	27.36	282.96	-0.72	2220.48	13798.1	56440.8	962.64	1191.6	34301.5	34002.7	24339.6	74746.1	7008.48	20715.1	2839.68	37493.3	51081.1	26860.3	25589.5	25602.5	130543	67995.4
5.76	7.2	-1.44	35.28	36.72	56.16	-15.84	66.96	10.08	-128.16	12.96	4954.32	38.88	29939	27.36	12488.4	30.24	32.4	17.28	587.52	15.12	1576.08	5.04	-5.76	90.72	621.36	1419.84	26164.8	1218.24	17480.2	20509.2	15437.5	7614	10561	24421.7	28753.2	29507	13572	28361.5	34333.2	846.72	4407.12	36982.8	38584.1	71048.9	18898.6	6503.04	3520.08
0	3.6	20.88	85.68	10.8	22.32	12.96	1225.44	14.4	-117.36	18	57.6	28.08	7434	25.2	72.72	16.56	35.28	126.72	135798	3434.4	5816.88	312.48	136438	1529.28	61709	4590	3271.68	5.76	38.16	936.72	5500.8	16742.9	107259	-100.08	635.76	14801.8	34930.1	64814.4	45714.2	47741	61763	27896.4	34599.6	32968.1	8364.24	28501.9	22906.8
-11.52	45.36	6.48	15.84	25.92	64.08	0.72	64.8	-5.76	1038.96	8.64	36	17.28	13255.2	-7.2	6572.16	4.32	54.72	4164.48	11905.2	10.08	69775.2	-3.6	-33.12	1037.52	1254.96	55.44	21829.7	41.76	33.84	17340.5	8012.88	25293.6	58332.2	23453.3	24567.1	59217.1	35884.1	7862.4	992.88	47666.2	25079.8	4713.84	841.68	39057.8	14140.1	50573.5	17090.6
5.04	56.88	20.16	5.04	-0.72	9.36	6.48	82.08	11.52	-146.16	-5.76	218.16	31.68	4421.52	43.92	2481.84	6.48	54.72	3731.76	2100.24	4.32	26627	6.48	10.8	6077.52	10931.8	10289.5	11177.3	1972.08	16174.1	3026.88	2362.32	38.88	1470.96	17216.6	18650.9	18816.5	19962.7	14346.7	8116.56	12113.3	40152.2	42089	51002.6	31764.2	12265.2	91439.3	50837
-12.24	31.68	6.48	58.32	-10.8	54.72	13.68	45.36	23.04	-107.28	8.64	62.64	7.2	-300.96	198	3218.4	-7.92	796.32	15.84	25302.2	226.8	326.16	26.64	9.36	5184	16341.8	580.32	6197.76	375.12	9653.76	4959.36	5562.72	32702.4	15704.6	9563.04	11260.8	26896.3	15776.6	35989.9	18148.3	6301.44	43094.2	43423.9	26208.7	31759.2	27069.8	119586	35364.2
21.6	43.2	10.8	62.64	13.68	38.16	-15.84	13.68	6.48	1576.08	23.04	83.52	-5.76	-298.8	-1.44	7209.36	167.76	2342.88	27.36	-558.72	5.76	33.84	125.28	13389.1	-15.84	143.28	6423.84	10074.2	10317.6	10270.8	23094.7	12776.4	27059	14824.8	19279.4	30160.8	45599.8	34864.6	7014.24	12391.9	32688.7	10237.7	27523.4	9851.04	34386.5	20846.9	200701	41926.3
2.88	5.04	5.76	69.12	6.48	25.92	23.76	113.04	30.96	-148.32	-3.6	50.4	38.88	20918.9	461.52	601.92	4.32	267.84	-9.36	-572.4	21.6	18740.2	18.72	19580.4	24552.7	32644.8	21.6	1607.76	1570.32	8349.12	3760.56	6367.68	15013.4	39761.3	8277.84	6418.8	27831.6	15553.4	57947.8	36169.2	64216.1	23531	70656.5	22021.9	5945.76	2512.08	44516.9	45745.2
0	36.72	40.32	134.64	12.24	53.28	19.44	111.6	-0.72	-174.24	2.16	24175.4	-14.4	329.76	10.08	81.36	8.64	1273.68	45.36	1501.92	30.96	15991.9	33.12	64005.1	1066.32	74156.4	28.8	12.24	5.76	11925.4	28787	20853.4	18	56.88	15636.2	6456.96	55325.5	30532.3	13251.6	12816	67431.6	30854.9	39926.9	22379.8	48644.6	53820.7	27306	15628.3
13.68	54	13.68	71.28	26.64	50.4	0	18550.1	8.64	-144	25.92	27974.2	87.12	7392.96	-11.52	36.72	15.12	2633.76	5.76	10933.2	8.64	10.8	6.48	-5.04	354.24	7118.64	1954.08	1838.16	5.04	40489.2	-5.04	29.52	28974.2	18560.2	34967.5	53082.7	12612.2	10630.1	16169	45626.4	65551	32253.1	27294.5	7174.08	55468.1	35084.2	101405	46028.9
3.6	42.48	43.92	46.8	15.12	48.96	0	2.16	-7.92	-149.76	-3.6	38.88	30.96	-295.92	336.96	47153.5	32.4	61.2	21.6	3039.12	195.84	7110	1694.16	4199.76	24411.6	262143	2343.6	5302.8	390.96	8889.12	20041.9	11165.8	3006	7939.44	45710.6	22841.3	39409.9	28705	39153.6	16105	61920.7	92201.8	8652.24	12693.6	9145.44	11223.4	60995.5	14580
2.16	7.92	47.52	54.72	12.24	2.16	15.12	53.28	-5.04	-144.72	5.04	14393.5	1593.36	27809.3	-9.36	12.96	30.24	6973.2	5.76	2919.6	-2.16	-7.2	51.12	725.04	9.36	14.4	208.8	6686.64	15.84	496.8	6186.96	7930.08	16955.3	17833.7	10339.2	7760.16	2743.2	19182.2	24210.7	8679.6	39194.6	43290	147915	109736	28255	16663	25794	11908.8
0.72	-5.76	15.84	33.12	5.76	52.56	0	46.8	6.48	566.64	15.84	74.88	7.92	-300.24	4.32	709.92	23.76	33.84	13464.7	11961.4	-2.88	20.16	33.84	8741.52	6692.4	13245.8	324.72	5693.76	40.32	12290.4	15576.5	6732	2895.84	5213.52	9478.8	8365.68	70575.1	16443.4	4687.2	29016	38905.9	14307.1	59684.4	45769.7	39291.8	32007.6	85099	36595.4
5.76	10.08	16.56	30.24	24.48	117.36	8.64	38.88	6.48	-172.8	-1.44	42.48	491.04	7043.76	15.12	552.96	10.8	16.56	1793.52	7598.88	468	3196.08	3380.4	8136.72	-17.28	4.32	12.24	30.24	9465.12	9765.36	13224.2	6570	40.32	196.56	1421.28	26995	40176	39642.5	35465	10556.6	6959.52	12116.2	23776.6	7369.2	7289.28	7245.36	164030	59049.4
-5.76	7.92	13.68	33.12	20.88	54.72	-7.2	7.2	-18	-180	18.72	64.8	12.96	4149.36	19.44	16.56	6.48	44.64	0	1905.84	61.2	51569.3	5549.04	7634.16	11966.4	14791	1890	27376.6	11594.9	46825.2	65.52	632.88	14182.6	31914	28332.7	61385	64263.6	35660.9	27938.9	44321.8	53612.6	19581.8	89441.3	60842.9	8326.08	11639.5	13847	15905.5
26.64	73.44	-3.6	12.96	19.44	13.68	-6.48	68.4	-5.04	1032.48	15.12	427.68	31.68	4160.88	4.32	1228.32	38.88	76.32	3.6	-231.84	660.96	1565.28	6.48	7.2	7.2	15.84	33.84	84.96	-2.16	-41.04	1779.12	4294.08	1383.84	26056.1	2275.92	8345.52	44956.1	25574.4	32951.5	22786.6	11833.2	14538.2	50215	13844.9	52691.8	27666.7	160541	51198.5
7.2	38.88	18.72	41.04	25.2	59.76	-2.16	16.56	-2.16	-157.68	1.44	9.36	-8.64	3943.44	5.04	2599.2	11.52	38.16	430.56	4250.88	23.76	2137.68	21.6	26.64	8140.32	7583.04	1932.48	16032.2	4.32	212.4	103.68	91.44	12621.6	41531	1186.56	4541.76	7289.28	2604.96	27635	32084.6	1933.2	20765.5	69856.6	28721.5	72998.6	97605.4	69433.2	17774.6
15.84	51.12	8.64	16.56	-15.84	69.12	-2.88	16248.2	19.44	-174.96	24.48	11.52	296.64	9006.48	-9.36	7.92	31.68	2604.96	4.32	-528.48	7.92	29.52	799.92	13967.3	-21.6	64.08	30.96	203.04	5.04	-85.68	5423.04	27475.9	11041.2	10959.1	3257.28	4237.92	70182.7	54248.4	34509.6	10847.5	6766.56	40064.4	47745.4	30836.9	62572.3	18360	29060.6	11020.3
24.48	70.56	18.72	33.12	12.96	59.76	0	43.2	33.12	-144.72	-1.44	-0.72	4033.44	6156.72	3.6	64.08	1.44	8796.24	17.28	25371.4	6302.88	21452.4	576.72	39003.8	2.88	4001.04	52.56	84.96	-5.76	5170.32	3343.68	32667.8	20735.3	19113.8	1159.2	532.08	40147.2	21333.6	32937.1	25429.7	34594.6	33163.2	25357	3813.12	43700.4	25750.1	41536.1	8376.48
20.88	8.64	12.96	18.72	22.32	51.84	10.08	116.64	333.36	2797.92	18.72	270	81.36	565.2	125.28	910.08	691.2	28725.8	25.2	-100.8	7.92	63.36	-1.44	5183.28	-2.16	4777.92	1725.84	1211.04	13407.1	33040.1	4228.56	5170.32	5150.16	5268.96	20318.4	38799.4	42192	25506	43877.5	19165	18094.3	7366.32	37387.4	55002.2	31618.8	8249.04	18606.2	19334.9
25.2	66.24	-17.28	15.84	22.32	22.32	22.32	54.72	18	-145.44	6.48	523.44	25.92	9184.32	30.24	44.64	-21.6	2166.48	863.28	906.48	9.36	20086.6	26.64	650.16	133.92	17.28	1626.48	3381.84	632.16	16763.8	36540.7	34487.3	3154.32	22188.2	23278.3	21547.4	25814.2	16459.2	3042.72	67584.2	30466.1	8362.8	25904.2	5568.48	81475.2	21358.8	90398.2	28671.8
26.64	59.04	5.04	-17.28	-0.72	10.08	14.4	23.04	41.76	8687.52	-28.08	108.72	19.44	7675.92	20.88	3849.84	-3.6	74.16	6405.12	39584.2	23.04	547.2	8885.52	33241.7	15.84	31.68	18.72	2160.72	2838.96	53743	2201.04	10167.8	4.32	223.92	15125	14230.8	40141.4	10867.7	36692.6	83608.6	54686.2	23996.2	20224.8	5205.6	28089.4	32076	29827.4	13182.5
-3.6	44.64	3.6	41.76	21.6	42.48	-6.48	44.64	27.36	14955.8	406.08	25056	18	21138.5	17.28	13.68	-2.16	7855.2	7.92	-565.92	7243.2	21612.2	31.68	11.52	19.44	40738.3	17.28	34.56	2209.68	3648.96	17915.8	87503	6927.12	20282.4	13314.2	9485.28	49055	34749.4	44060.4	49981	20291	8519.04	14126.4	32889.6	43302.2	13073	52289.3	26175.6
5.04	23.76	-17.28	28.08	5.04	29.52	-12.96	2148.48	23.04	4212.72	35.28	-18.72	104.4	12996	28.08	28.8	2.88	69.12	7.92	4062.96	1010.88	75570.5	8.64	2813.04	516.96	4587.12	7323.84	5076	14.4	-61.2	25849.4	16817.8	5009.04	3811.68	26218.1	13152.2	64709.3	48122.6	23191.9	3310.56	32713.9	26753	20354.4	36565.2	44130.2	19405.4	47955.6	21769.2
25.2	45.36	6.48	54	22.32	-3.6	25.2	54.72	28.8	-160.56	35.28	7218.72	13.68	35511.1	361.44	3435.12	15.12	13.68	43.2	6468.48	325.44	14229.4	5.04	39.6	10.08	2711.52	333.36	2724.48	21.6	36782.6	32989.7	28385.3	12325.7	5021.28	2254.32	5987.52	53905.7	20638.8	-1422.72	-1227.6	30183.8	30635.3	86381.3	36128.2	24459.1	11558.2	29653.9	16951.7
10.8	40.32	14.4	29.52	2.16	12.24	37.44	17.28	5.04	14260.3	24.48	1880.64	-7.2	-399.6	23.76	7629.84	28.08	54	5732.64	39794.4	-2.88	11134.8	20.16	83.52	9200.16	47006.6	53.28	120.24	18	-60.48	4526.64	15850.8	43463.5	24585.1	3417.12	1560.24	63197.3	29675.5	33860.2	18777.6	-1027.44	4415.04	1086.48	2844.72	139991	45146.2	67239.4	41490
-4.32	54	23.76	59.76	1.44	49.68	16.56	28.8	36.72	-183.6	14.4	-1.44	-7.92	-360	-24.48	41.76	-18	43.92	684	98220.2	12.24	19.44	14.4	731.52	7469.28	12435.1	9.36	254.16	3152.16	35421.1	-1.44	4926.96	7266.24	20221.2	45774.7	20927.5	22824	14731.2	41478.5	14029.9	21811	9408.24	34879.7	21831.1	58953.6	34220.9	25171.9	5130
-15.12	-19.44	16.56	37.44	-2.88	25.2	17.28	1394.64	27.36	-189.36	5.04	-36	-10.8	7692.48	16.56	17525.5	8.64	117.36	9.36	32690.2	14.4	2342.88	1401.12	5598.72	10533.6	5946.48	-11.52	108.72	12535.2	26114.4	30169.4	128461	124.56	774	1206	6065.28	27074.9	77033.5	31461.8	10759.7	15653.5	10293.8	50781.6	39469	104538	37868.4	79053.8	22817.5
10.08	71.28	30.24	20.88	-17.28	20.88	57.6	447.84	18	-149.04	10.8	1361.52	57.6	674.64	18	9.36	1085.76	4455.36	-1.44	20936.2	2.16	16.56	2045.52	4869.36	17120.2	23976	194.4	7940.16	2887.2	8999.28	21.6	144	18.72	4780.8	4.32	7.2	18769.7	3270.96	-78.48	3510	2265.12	5574.96	12907.4	5151.6	2847.6	6988.32	120856	59803.2
-9.36	12.96	7.92	30.96	5.04	68.4	23.76	1319.76	22.32	758.16	15.84	144	251.28	21892.3	26.64	12060.7	15.12	24.48	12.96	-565.92	5.04	46.8	1182.24	9552.24	484.56	980.64	13185.4	39745.4	483.12	1861.92	26354.9	37422	2448.72	3355.2	10485.4	8153.28	37615	36974.2	75993.8	46776.2	21032.6	14948.6	17017.9	16431.8	41356.1	45607.7	111565	49577
8.64	-5.76	18	29.52	32.4	59.76	17.28	7780.32	20.88	-183.6	2.16	28.08	0.72	-375.12	25.2	14359	10.08	6361.2	7.2	-358.56	3716.64	32748.5	2938.32	4083.12	-6.48	793.44	51.84	1073.52	3667.68	16390.1	-5.04	64.8	12516.5	10640.2	14049.4	21883	45475.2	21713	60509.5	35372.9	2171.52	1498.32	5750.64	1247.76	109785	68527.4	71151.1	43309.4
9.36	57.6	-2.88	-25.2	12.96	-4.32	18	63.36	31.68	-167.76	7.92	7863.12	3.6	-412.56	20.88	118.08	17.28	1667.52	7.2	47527.9	-10.08	19558.1	331.92	10513.4	4522.32	15955.9	673.2	753.12	31.68	833.76	10.8	5087.52	4163.04	5268.24	33.84	1447.2	33009.8	12011.8	71987.8	56281.7	60518.9	31975.2	115457	33582.2	71889.8	29064.2	40127	40008.2
12.24	33.84	20.16	32.4	-11.52	4.32	7.2	36.72	15.84	-208.08	32.4	12.24	2.16	-390.24	5.04	19.44	28.08	2914.56	2.88	-560.16	26.64	4077.36	4.32	3037.68	23017	35889.8	2064.96	1712.16	5169.6	41374.1	61498.1	80333.3	27223.9	6168.24	22078.1	10175.8	56099.5	17665.2	17186.4	13939.9	74359.4	22700.9	128842	15616.8	48039.8	35156.2	118752	33578.6
-8.64	50.4	7.2	81.36	41.76	25.92	-2.16	59.04	30.24	86.4	0.72	-28.8	21.6	5919.12	-12.96	20522.9	42.48	48.96	-2.88	-537.84	16.56	45.36	14.4	67.68	843.12	825.84	16375.7	50711	9365.76	22438.1	11080.1	21200.4	712.8	1072.08	1662.48	11018.2	29877.1	20188.1	18824.4	7356.96	-295.2	-24.48	47866.3	23902.6	57111.1	24190.6	4504.32	17359.2
-10.08	3.6	25.2	46.8	25.92	59.04	0.72	7.92	18	1038.24	33.84	5670	76.32	40411.4	1.44	51.84	28.08	1093.68	14.4	54601.2	48.24	54637.9	333.36	1530.72	709.2	736.56	16.56	524.16	28858.3	25094.9	2.88	411.84	63.36	5145.12	19775.5	15603.8	-145.44	7897.68	99951.8	83411.3	-995.04	195.84	153483	38991.6	29322	29142	35435.5	6300
20.88	15.84	18	45.36	-4.32	58.32	27.36	10.8	21.6	13418.6	5.76	-3.6	5.76	-393.84	23.76	7.92	0	1921.68	1483.2	10037.5	-29.52	9732.24	14.4	1231.92	-41.04	-30.96	3.6	30.24	603.36	2010.24	995.76	424.8	19038.2	17564.4	16067.5	22960.1	3218.4	30733.2	7224.48	14057.3	62397.4	74900.2	106613	37854.7	102213	36452.9	142680	66749
20.16	37.44	29.52	-17.28	10.08	33.84	-2.88	75.6	12.24	1360.08	35.28	13.68	17.28	-370.08	-17.28	299.52	5.04	16009.9	0	-510.48	5825.52	7832.88	6.48	128.16	2150.64	2123.28	7.92	37.44	7951.68	36223.9	23.04	122.4	19858.3	18029.5	19933.9	24280.6	28004.4	13469.8	2002.32	1704.24	11265.1	28339.2	38635.9	11312.6	42350.4	28835.3	52611.1	44298
11.52	67.68	-5.04	2.16	25.2	29.52	25.92	36.72	18.72	2664	25.92	3016.08	21.6	-384.48	-16.56	7.2	-3.6	360.72	10.08	-578.16	4788.72	13292.6	6.48	23.04	-6.48	-6.48	30.24	2543.04	3342.96	2740.32	467.28	2712.24	-8.64	7711.2	38.16	241.92	2419.92	185.76	38929.7	39401.3	24238.8	11189.5	24177.6	9121.68	13415.8	20186.6	68172.5	17964
-2.16	33.84	16.56	32.4	18.72	43.2	12.96	27.36	10.8	-182.88	9.36	-2.16	9.36	-375.12	-4.32	5.04	21.6	47.52	-9.36	-549.36	-2.16	9393.12	24.48	1178.64	3.6	420.48	4384.8	9714.96	190.08	558	1491.84	357.84	42307.9	56347.9	829.44	6599.52	32127.8	11492.6	4194	9389.52	80705.5	24092.6	28023.8	15716.9	99771.8	52081.9	1727.28	4910.4
-4.32	50.4	44.64	46.08	13.68	33.84	12.96	32.4	4.32	428.4	6.48	799.92	5292.72	29060.6	8.64	1085.04	550.08	17264.2	3695.76	23775.1	1277.28	2097.36	18.72	25.92	4221.36	65974.3	2699.28	3720.24	-17.28	3941.28	4050.72	50088.2	4779.36	20174.4	7186.32	11358.7	9721.44	8114.4	9940.32	17977	26102.2	9161.28	96871.7	47702.2	121779	55537.2	55640.9	19386
3.6	33.84	-5.04	7.2	30.96	100.8	20.88	11334.2	3.6	-203.76	11.52	180.72	12.96	-144.72	28.08	1386.72	135.36	6321.6	17.28	14117.8	96.48	12082.3	34.56	71.28	26910.7	18763.9	1191.6	1388.16	5.04	3764.88	177.12	748.08	8148.96	17821.4	16385.8	18828	3093.84	16935.8	61097.8	20646	9600.48	10367.3	140754	41949.4	6860.88	10741	29929	32004.7
-3.6	41.76	14.4	29.52	0	18.72	15.12	3782.16	2.88	6184.08	17.28	23.04	-2.16	1014.48	25.92	60.48	15.12	4683.6	2.88	4970.16	12.96	455.76	-25.2	4486.32	-5.04	-41.04	13.68	111084	380.16	14949.4	9869.04	27857.5	1307.52	1805.04	14421.6	8562.96	990	1805.04	20346.5	10727.3	47696.4	21543.1	46267.9	9844.56	51127.9	41195.5	147655	38275.9
17.28	46.08	11.52	46.08	8.64	43.2	2.16	83.52	-12.24	-176.4	7.92	7395.84	0.72	-241.2	15.12	977.04	30.96	6082.56	845.28	26293.7	88.56	488.88	16.56	49.68	3188.88	42602.4	39224.9	26998.6	804.96	2931.84	3114.72	4510.8	12726.7	21317	6629.04	11695	13991	12027.6	117215	91881.4	-297.36	2124.72	21877.2	47174.4	74752.6	30929.8	78418.1	36126.7
6.48	84.24	28.8	10.08	-2.88	76.32	28.08	69.84	32.4	385.92	-0.72	4.32	21.6	570.96	25.2	1997.28	45.36	1681.2	917.28	64820.9	17.28	1190.88	-2.16	48.96	15.12	-5.76	1792.08	1791.36	2661.12	18648.7	24595.2	126242	6890.4	25326	7596.72	8772.48	35841.6	51866.6	5472	11167.9	3802.32	7140.24	14492.9	19589.8	73429.2	45014.4	50739.1	52495.2
20.16	50.4	8.64	5.04	18	22.32	-5.76	54.72	2.88	-193.68	30.96	14195.5	4.32	-383.76	28.08	33.84	370.08	4065.84	33.84	10634.4	23.04	134578	14.4	873.36	915.12	1347.12	-1.44	40.32	3163.68	4124.88	9966.96	14824.1	1097.28	12937.7	36552.2	15693.8	16213	20938.3	36126	48088.8	40975.2	25454.9	85416.5	43504.6	112573	56531.5	36422.6	7786.8
18	42.48	23.76	10.08	2.16	27.36	-34.56	8.64	25.2	4057.2	6.48	-3.6	15.12	-27.36	-2.16	90.72	-5.04	22.32	12835.4	11422.1	17.28	4205.52	4738.32	9627.84	9.36	-7.92	26015	42087.6	11.52	6755.04	18625	8223.12	18344.9	12811	14028.5	78760.1	8893.44	9733.68	24381.4	50717.5	35448.5	6765.12	4322.16	3001.68	88607.5	47635.2	26642.9	57674.2
8.64	33.12	17.28	61.92	-23.76	70.56	5.04	19889.3	14.4	-192.96	51.84	17.28	10.8	-293.76	21.6	4705.2	36	32521.7	6.48	-587.52	-5.76	41.76	4027.68	2869.2	351.36	28769.8	33.12	49477	2.88	383.04	12284.6	5194.08	11674.1	9450.72	8101.44	11290.3	17264.9	17919.4	-548.64	9491.76	28122.5	28293.1	108728	36661	76603	23330.9	22567	16788.2
20.16	47.52	-0.72	23.04	6.48	24.48	-13.68	18	5.04	-126.72	1.44	10.8	-7.92	-444.96	36	7179.12	33.12	49.68	615.6	3786.48	15.84	51.12	2255.76	6326.64	113.04	84291.1	14630.4	45640.1	4795.2	43515.4	2440.08	11416.3	22053.6	34030.8	24626.2	22344.5	68514.5	19843.9	57718.1	20001.6	20226.2	12052.8	10239.1	37555.9	21497	51552	59448.2	48059.3
18.72	43.92	-0.72	26.64	-4.32	38.16	2.88	48.96	30.24	-159.12	-0.72	320.4	-7.2	-402.48	5.76	11847.6	23.76	46.08	10.08	-565.92	-32.4	12.96	25.2	1927.44	223.92	6843.6	-7.92	38.16	7219.44	262143	17074.1	4908.96	9133.2	3695.76	18925.9	27735.1	79803.4	37433.5	40663.4	23523.1	-595.44	6295.68	72033.1	30855.6	72801.4	28939	56657.5	28273.7
0.72	14.4	9.36	19.44	-5.04	40.32	15.84	6526.08	12.96	-194.4	24.48	51.12	454.32	30217	71.28	1249.92	10.8	25.92	200.16	1454.4	2967.12	6276.96	-9.36	21278.9	3588.48	13192.6	772.56	4210.56	-25.92	-110.88	41265.4	14511.6	4540.32	3337.2	8789.04	3443.04	17079.8	33703.9	23652.7	30981.6	34097	17707	73556.6	44721.4	26813.5	20648.9	6787.44	1797.12
-10.08	-2.16	5.04	27.36	5.76	44.64	8.64	5050.8	7.92	-218.88	23.04	11564.6	31.68	29581.9	21.6	4746.24	23.04	30.96	15.12	-597.6	582.48	2506.32	-6.48	53.28	15361.2	7776.72	-7.92	39.6	1172.88	13812.5	9444.96	46811.5	36487.4	23510.2	2712.24	8133.12	21162.2	17491	1733.76	190.8	18441.4	51091.2	56894.4	24938.6	54355.7	32614.6	75720.2	41869.4
5.04	58.32	-8.64	38.16	7.2	22.32	25.92	79.2	12.24	303.84	0	0	50.4	1306.8	19.44	365.04	30.96	26946.7	16.56	-575.28	4499.28	65858.4	940.32	6078.24	23.04	36	6350.4	10442.2	20.16	10940.4	14531.8	21033.4	-43.92	1175.76	39049.2	42882.5	19337	46678.3	56534.4	38918.9	30219.1	13222.8	35360.6	17058.2	32978.2	34611.8	7913.52	11414.9
36	54	6.48	21.6	-4.32	63.36	2.16	66.96	20.16	174.96	20.16	15.84	-10.8	6636.96	23.04	38.88	29.52	146.88	4.32	-456.48	-14.4	1160.64	4256.64	18519.8	12.96	529.92	693.36	44583.8	34.56	74.88	6683.76	2250.72	14250.2	9085.68	24789.6	25297.2	65576.2	51792.5	-350.64	2691.36	41525.3	25071.8	6495.12	8749.44	33693.1	11168.6	19819.4	29487.6
21.6	32.4	13.68	-5.04	5.04	36	18	1216.8	11.52	-179.28	30.96	1055.52	29.52	1129.68	10.08	3258.72	-3.6	958.32	12.96	-250.56	19.44	616.32	3647.52	23176.8	500.4	28697	4.32	263.52	19424.9	21236.4	2810.16	1533.6	53650.1	73034.6	1458	17848.8	15457	28069.2	20376.7	2875.68	27197.3	45658.8	114865	17662.3	262143	50289.1	15931.4	14351
18	41.76	-8.64	58.32	16.56	50.4	25.2	25.2	7.92	3045.6	37.44	331.2	504.72	2130.48	5.04	153.36	19.44	28.8	19.44	-547.2	1319.04	1833.84	991.44	15454.8	0.72	46.08	41.76	2512.08	36	23.76	3784.32	1219.68	12535.2	6206.4	214.56	1195.2	4463.28	33577.9	63218.9	47111	-720.72	-596.88	67111.2	56428.6	20390.4	21046.3	10067	27864
32.4	30.24	-7.92	27.36	13.68	45.36	-9.36	43.2	3.6	-164.16	-21.6	3016.08	16.56	10167.8	25.2	925.2	7.2	25.2	-0.72	-571.68	2820.96	7675.92	16.56	52.56	2141.28	691.2	31.68	133.2	24829.2	30776.4	12408.5	17749.4	-90	-81.36	17380.1	20114.6	86330.9	43831.4	47484.7	48963.6	33326.6	33969.6	14291.3	5449.68	16274.9	36222.5	62645	22806.7
26.64	25.92	17.28	38.88	5.76	50.4	16.56	346.32	24.48	3022.56	23.04	6512.4	21.6	-399.6	33.12	6775.2	-12.24	25.92	5.04	49.68	3039.12	3282.48	25.92	3529.44	15508.1	43465.7	1298.88	1771.2	3618	10311.1	-10.08	30.24	-67.68	84.24	57931.2	66772.1	21705.8	15523.2	4043.52	6862.32	45661.7	33549.8	51314.4	54790.6	43848	9648	66434.4	25285
29.52	28.8	12.96	0.72	39.6	29.52	23.04	24.48	20.88	3515.04	10.08	215.28	7.92	-410.4	41.76	11192.4	68.4	4191.84	2193.84	3728.88	-20.88	2909.52	-19.44	-5.76	4437.36	94943.5	756	2684.88	2334.96	28818.7	19244.2	10087.9	6455.52	79316.6	915.12	6607.44	45927.4	47222.6	41204.9	68256	27537.8	11866.3	54327.6	34334.6	70010.6	38882.9	18138.2	10383.1
35.28	45.36	18.72	41.04	5.76	19.44	13.68	15046.6	10.08	-195.12	-5.04	3642.48	30.96	385.92	604.8	18167.8	1561.68	16767.4	28.08	-558.72	6.48	59.76	15.84	9450	4664.16	14126.4	4741.2	2811.6	1094.4	7089.84	-29.52	805.68	-84.24	1225.44	4973.04	24449	22949.3	20165	43052.4	66348.7	35313.8	28483.9	75569.8	35341.9	144592	27424.8	78134.4	13008.2
13.68	59.04	-2.16	57.6	18	36	17.28	2761.92	3.6	-201.6	-3.6	201.6	13.68	-401.76	109.44	18771.8	-14.4	16339.7	2193.12	6548.4	1873.44	2141.28	-5.76	1455.12	25804.8	13381.2	14.4	3023.28	-13.68	827.28	10.8	4398.48	24125	12139.2	11501.3	75191	1367.28	2967.84	20718.7	17057.5	32431	8307.36	54350.6	31346.6	131910	46121	14824.1	2750.4
-12.24	18	7.92	79.2	8.64	36	16.56	6057.36	0	-193.68	10.08	9.36	38.16	-393.12	59.04	17940.2	20.16	21559.7	22.32	-529.92	14.4	86.4	-2.88	11.52	5969.52	10308.2	15.84	5.04	2856.24	5775.84	20318.4	17438.4	10685.5	4836.96	27924.5	53501	2577.6	3913.92	58807.4	36256.3	22669.9	21245.8	30450.2	9442.8	58091.8	18769.7	111216	50659.2
6.48	34.56	7.92	67.68	6.48	63.36	-13.68	7272	-5.04	16178.4	2.16	-32.4	25.92	-411.84	15.12	8756.64	23.04	38.16	29.52	159.84	35.28	51.12	19.44	6798.24	4700.88	10195.2	1802.88	3692.16	8496.72	24115	11.52	57.6	40196.9	14541.1	17340.5	13466.2	26983.4	23436.7	3201.84	37248.5	37958.4	19579.7	77243	28488.2	92916.7	66679.9	100.08	34.56
9.36	97.2	21.6	15.12	20.16	18	16.56	21.6	34.56	-130.32	-7.92	33.12	43.92	12410.6	18	21196.8	30.24	27.36	53.28	3345.84	15.12	51.84	24.48	159.12	739.44	4645.44	3646.08	37111	491.04	2423.52	28.08	1611.36	9088.56	34477.9	12495.6	28235.5	49485.6	20903.8	31432.3	38810.2	46525.7	19380.2	17292.2	11114.6	32448.2	9915.84	2234.16	1559.52
20.16	22.32	-7.2	14.4	2.16	-2.16	35.28	61.92	28.08	-199.44	-10.8	635.04	21.6	-162	-1.44	-5.76	26.64	61.2	29.52	-547.92	278.64	48359.5	12.24	18.72	460.08	9828	18.72	18605.5	15973.2	22865.8	21594.2	59751.4	115.2	1607.76	35581.7	15192.7	63547.9	36432.7	38416.3	33264	33372.7	58137.8	13515.1	11137.7	37058.4	24398.6	64153.4	24035.8
13.68	53.28	0.72	51.12	-8.64	132.48	28.8	3180.96	28.8	1057.68	7.2	-5.04	6.48	10914.5	144	4446.72	59.04	1936.08	26.64	13725.4	-5.76	358.56	56.88	11005.9	4295.52	59199.8	27.36	1331.28	443.52	476.64	48947.8	34323.8	1693.44	46887.1	2954.88	10977.8	16557.1	21406.3	67705.9	31685	44282.2	7899.12	11770.6	3420	11909.5	6500.16	70614.7	32211.4
38.88	74.16	0.72	82.08	-0.72	52.56	0.72	6842.16	27.36	-159.12	25.2	1401.84	11.52	163863	-5.04	28.08	23.04	56.88	10.8	-555.12	-3.6	73.44	15.84	8589.6	1956.24	3883.68	10.8	41.04	-19.44	1653.12	4586.4	2016	2642.4	10459.4	21828.2	143963	57523.7	15358.3	33439.7	20308.3	40631	8089.2	6063.84	16083.4	91238.4	17133.8	84615.1	54866.2
35.28	61.92	18.72	43.2	3.6	74.88	27.36	8449.2	25.2	-207.36	43.2	134.64	221.04	8157.6	15.12	41.04	27.36	4630.32	251.28	3267.36	20.88	434.88	2746.8	5223.6	7192.8	7318.8	910.8	14748.5	-19.44	-135.36	21464.6	9229.68	10501.2	10766.9	9650.88	21025.4	22599.4	17556.5	22071.6	29185.9	6258.24	14575	44962.6	14186.9	20848.3	8358.48	6256.8	6045.12
25.92	46.08	15.12	52.56	-7.2	60.48	19.44	22063	-0.72	24556.3	25.2	3026.88	6.48	-508.32	23.76	9436.32	25.2	33.84	3158.64	6849.36	0.72	411.84	2514.96	24961.7	56.16	-60.48	476.64	3492.72	3502.8	2306.88	776.88	24276.2	560.88	185.04	-2.16	67.68	25940.9	10730.9	19100.9	22435.9	10503.4	36172.1	28770.5	13245.1	23906.9	26532.7	109241	49902.5
27.36	29.52	15.12	41.04	12.24	55.44	21.6	2472.48	0.72	-195.12	25.2	-2.16	20.16	47826	21.6	25.92	17.28	38.16	11.52	2017.44	34.56	71652.2	1478.88	3206.88	-19.44	3087.36	11883.6	14489.3	5515.2	8085.6	39.6	17044.6	-67.68	-48.96	28051.2	18578.2	22555.4	21253.7	15444	23556.2	22833.4	13141.4	111216	40623.1	95294.9	31765	30991.7	8551.44
5.04	47.52	31.68	40.32	-8.64	2.88	17.28	5042.16	-1.44	2355.84	9.36	-12.24	10.08	-515.52	23.04	87.84	22.32	3115.44	6.48	-516.24	20.16	32.4	20.16	66.96	1548.72	10863.4	16.56	21.6	-27.36	-126	8526.24	22235.8	15670.8	21013.2	1102.32	20226.2	19433.5	29803	15693.8	28059.1	-537.84	-298.08	60404.4	39043.4	7278.48	11605	37530	37626.5
-3.6	38.16	8.64	63.36	18	59.04	36	18	25.92	-249.12	15.12	5846.4	51.12	3205.44	254.88	694.08	12.24	1594.08	42.48	-477.36	33.12	11101.7	-6.48	9.36	432	576	1029.6	16357.7	915.12	1017.36	31381.2	107126	17774.6	28374.5	23.04	82.08	50261	43319.5	46712.2	25399.4	25758	30265.9	44503.2	22838.4	133077	50614.6	52717	26774.6
-4.32	14.4	16.56	59.04	42.48	27.36	22.32	1630.08	-6.48	-177.12	11.52	18.72	12.24	-480.24	10.08	17.28	213.84	12713.8	17.28	-474.48	18	85.68	25.2	113.04	1198.08	1636.56	6.48	442.8	4212.72	4147.2	1870.56	1375.2	9115.2	28916.6	3766.32	52630.6	59006.9	33045.1	17441.3	11359.4	20433.6	21744	11555.3	7386.48	18546.5	11411.3	98538.5	35281.4
-10.08	32.4	27.36	54	25.2	36.72	13.68	3526.56	7.92	448.56	7.92	4237.92	7.2	4345.92	32.4	31761.4	36	35.28	115.2	4430.16	36.72	44.64	28.08	768.24	3530.88	5002.56	6199.2	119737	28301	10542.2	18304.6	16746.5	16220.9	7191.36	49451	100674	11115.4	18893.5	31455.4	38437.2	2220.48	5614.56	124512	50971	26579.5	4738.32	75116.9	31277.5
2.16	17.28	2.16	0	33.12	43.92	2.16	29.52	-1.44	-192.24	-5.76	-4.32	19.44	6443.28	11.52	0	28.08	48.96	5.04	722.88	2.88	56.16	23.76	42.48	1688.4	1865.52	16237.4	21888	206.64	4440.96	64.8	374.4	20453	23613.1	11882.9	17125.2	41868	67639	44928.7	49437.4	48746.2	70584.5	23109.1	23033.5	22144.3	20984.4	127146	34977.6
17.28	21.6	3.6	14.4	43.92	70.56	2.16	1033.2	23.76	19458.7	15.84	34.56	10.08	-534.96	25.92	738	21.6	59.76	-1.44	-514.8	1813.68	33133.7	-3.6	58.32	3083.76	12659	718.56	635.04	-7.92	-90.72	6769.44	5735.52	493.92	391.68	5558.4	2118.24	12295.4	7454.16	61183.4	45038.9	19078.6	25166.2	24442.6	10437.8	51899	12916.1	118742	63144.7
1.44	10.08	13.68	31.68	26.64	26.64	17.28	2560.32	31.68	-231.84	20.16	1398.24	670.32	37275.1	15.12	22117.7	13.68	46.08	19.44	-501.12	6.48	9430.56	-9.36	70.56	14800.3	20589.1	5623.2	37639.4	-17.28	577.44	189.36	1000.8	10262.9	11240.6	47533.7	121465	34470	23179	6452.64	32111.3	37631.5	63195.8	32240.9	8686.08	59736.2	48230.6	100475	17991.4
-3.6	64.08	3.6	25.92	35.28	53.28	14.4	41.76	12.24	6107.04	8.64	-23.04	5.04	7925.76	30.96	6629.76	12.24	2310.48	211.68	1117.44	-12.96	32.4	5.04	28.8	632.88	627.84	1713.6	5246.64	1203.12	2524.32	61.2	1670.4	12879.4	19599.1	97.2	285.84	30568.3	17236.8	5381.28	8669.52	2366.64	8915.76	28138.3	25782.5	41181.8	11047.7	21726.7	10177.9
2.88	46.08	22.32	10.8	20.16	13.68	9.36	31.68	2.16	-199.44	25.92	13381.9	18	-488.88	5.76	539.28	-10.8	46.8	1085.04	1289.52	18.72	13597.9	30.24	40075.9	1987.2	12393.4	2704.32	7130.16	2591.28	65714.4	55.44	574.56	6964.56	8781.84	16956	23752.1	3438	2429.28	-487.44	10697.8	24557	28649.5	28352.9	14104.8	112245	48826.1	61764.5	23769.4
27.36	17.28	15.84	25.92	15.84	33.84	13.68	1874.88	3.6	2958.48	31.68	1124.64	12.96	-504.72	10.8	10465.2	-10.08	55.44	797.04	14181.1	1115.28	23341	40.32	70.56	-12.96	46.8	50.4	11559.6	-9.36	-151.92	11362.3	29876.4	3247.2	30518.6	16248.2	20617.2	23599.4	16487.3	78853	24027.1	3772.8	5564.16	31829.8	31335.1	26354.9	12610.1	73571	27888.5
31.68	16.56	36	87.12	-2.88	5.76	5.04	14176.8	10.8	-196.56	5.76	6296.4	25.2	61336.8	-6.48	76.32	10.8	4065.12	49.68	-442.8	4.32	726.48	29.52	61.92	217.44	1221.12	8601.84	2778.48	1.44	111310	375.12	1806.48	12841.2	36565.9	15353.3	6349.68	9066.24	17001.4	29167.9	9688.32	63874.1	54472.3	40683.6	12413.5	88012.8	30016.8	30068.6	18108.7
10.8	7.92	33.12	48.96	16.56	33.84	11.52	63.36	2.16	2061.36	17.28	41.04	22.32	-514.8	20.88	4057.92	19.44	946.08	1370.16	18089.3	12.96	232.56	16.56	4484.88	4956.48	3240.72	3674.16	5351.76	1474.56	493.92	12230.6	7125.84	18389.5	9550.08	23255.3	13483.4	45920.2	23199.8	48746.2	34409.5	18041	7310.16	60469.2	33286.3	12331.4	13080.2	23310	18990.7
2.16	0.72	28.8	23.04	9.36	54.72	56.88	82.8	-6.48	13230	11.52	36	26.64	-468	36.72	14.4	-8.64	20.88	24.48	3728.16	32.4	8527.68	48.24	69.12	5738.4	18586.1	4874.4	2998.08	1186.56	2929.68	46.8	146.16	15869.5	22806	27079.9	55787	6030.72	15914.9	23329.4	18728.6	208.8	8233.92	83939	80154.7	36638.6	15016.3	26640.7	19778.4
8.64	41.76	8.64	4.32	16.56	32.4	7.92	59.04	23.76	6463.44	23.04	21.6	28.08	-481.68	528.48	24592.3	-16.56	1.44	952.56	894.24	32.4	1886.4	20.88	74.16	8683.2	11270.9	5835.6	18209.5	-12.96	1270.08	51.12	11062.8	441.36	58054.3	15760.1	10012.3	60879.6	17764.6	-169.92	28824.5	36601.2	25295	13350.2	55984.3	52491.6	35336.9	49747	22184.6
3.6	-5.76	2.16	18	-2.16	5.04	17.28	12072.2	9.36	42.48	-2.88	-50.4	12.96	1604.16	18.72	28.08	3.6	75.6	31.68	-499.68	259.2	21667	25.92	5339.52	30.24	26133.1	3.6	36	-11.52	-111.6	11610	2301.12	580.32	4525.92	7373.52	4903.2	19669	13317.8	55425.6	30291.8	81535.7	51774.5	4644.72	15645.6	65236.3	9628.56	158342	71523.4
14.4	29.52	33.84	41.04	5.04	36	13.68	23.04	12.96	-171.36	406.08	814.32	22.32	-506.16	5.04	-10.8	11.52	9235.44	20.16	3399.84	-13.68	33.84	-2.88	3111.84	5.76	360.72	5.76	3303.36	-4.32	-72.72	21458.9	44150.4	28.8	2347.2	102.96	250.56	10788.5	11002.3	13157.3	54357.8	28144.1	11051.3	77949.4	31703.8	59613.8	21265.2	48333.6	12196.8
25.2	54	5.04	9.36	7.92	30.96	15.12	58.32	11.52	-90.72	10.8	172.8	7.92	-508.32	-19.44	84.24	177.84	37223.3	11.52	-437.04	300.96	2299.68	-6.48	-6.48	29309	18501.8	62.64	8141.04	4235.76	4766.4	5757.84	58338.7	686.88	701.28	81.36	1656.72	78833.5	59624.6	7405.2	21970.1	34732.8	21175.2	6096.96	3992.4	64393.9	23850	9421.92	3091.68
-7.92	10.8	14.4	28.8	-8.64	56.16	20.88	33.84	0.72	-209.52	15.12	-17.28	5.04	-509.76	0.72	1659.6	36	31465.4	-6.48	1782.72	-5.04	30.96	15.12	1461.6	21.6	9327.6	2435.04	2618.64	-13.68	470.88	71735	52333.2	34595.3	72529.9	40501.4	41675	87261.1	35619.8	428.4	3067.92	9725.76	3002.4	2296.08	6881.76	73406.2	49970.9	88403	73059.8
5.76	23.04	10.08	53.28	18.72	72	11.52	59.04	12.24	12179.5	38.16	-9.36	0	326.88	6.48	4.32	12.96	167.04	14.4	17537.8	-4.32	781.2	31.68	18626.4	4554	93460.3	1953.36	29726.6	6.48	-49.68	8948.88	99818.6	8614.08	9205.92	10608.5	43557.8	17446.3	9637.92	16238.2	5379.12	25707.6	9844.56	28740.2	11077.2	39394.1	25884	32355.4	12652.6
5.76	11.52	20.16	44.64	17.28	34.56	11.52	76.32	0.72	-183.6	14.4	-41.76	11.52	-445.68	9.36	27697.7	-8.64	4624.56	20.16	2188.08	5.76	32.4	2.16	394.56	146.88	12448.8	30405.6	64644.5	3.6	6169.68	2408.4	8836.56	3934.8	5158.8	84.96	194.4	20618.6	4330.08	21892.3	33732	76989.6	44146.1	62096.4	12918.2	50735.5	48962.9	32236.6	24125.8
24.48	1.44	18	7.92	7.2	46.08	160.56	1851.84	10.8	-162.72	0.72	-25.92	12.24	13014.7	-13.68	17.28	15.12	46.08	37.44	277.92	15.12	32214.2	53.28	53.28	14449	12405.6	14.4	34.56	5555.52	7138.08	1971.36	9725.76	20469.6	26883.4	64.8	169.2	129.6	-522.72	29193.1	10778.4	62984.9	23844.2	2532.24	5356.08	191013	102250	50099	16212.2
-6.48	29.52	8.64	82.08	-10.08	44.64	20.16	55.44	10.8	-221.76	42.48	-14.4	25.2	-508.32	0	20.16	-3.6	14590.1	18	-449.28	138.24	3596.4	4.32	32445.4	313.2	1974.96	-10.08	1.44	3049.2	12723.8	12613.7	10903.7	11149.9	4362.48	21436.6	12444.5	15717.6	38167.9	14940.7	11290.3	18941.8	34588.8	85050	20143.4	9951.84	15142.3	67210.6	14042.2
12.96	33.84	22.32	51.84	10.8	38.88	4.32	36.72	22.32	376.56	10.08	455.04	19.44	194.4	6.48	-2.16	25.2	2478.24	1908	31002.5	21.6	2334.96	16.56	50.4	479.52	4386.24	7493.76	34912.8	61.2	23587.9	27092.2	30517.2	12689.3	31775.8	61624.1	122358	35343.4	31836.2	17582.4	16387.9	20356.6	12290.4	46244.9	15536.2	104819	45263.5	74218.3	20428.6
28.08	0.72	51.84	64.08	-6.48	33.84	5.04	20.16	18	-192.24	-1.44	-51.12	3.6	1949.76	18.72	1576.08	30.24	3588.48	10.8	16825	2084.4	35943.8	227.52	9230.4	2.16	1139.04	3595.68	37573.2	27330.5	15878.9	3370.32	3017.52	-20.88	214.56	3064.32	4025.52	77957.3	47002.3	13903.9	24147.4	20805.8	44853.1	7117.92	1232.64	29615.8	9509.04	21512.9	12010.3
23.04	44.64	8.64	10.08	-17.28	29.52	9.36	41.04	17.28	-199.44	11.52	-17.28	134.64	2504.16	224.64	131139	3.6	22361	18.72	-502.56	0	22538.9	34.56	39.6	43.2	569.52	2167.92	806.4	-17.28	-100.8	23526.7	15340.3	27316.1	10303.9	13917.6	25622.6	25143.1	8541.36	24559.9	30936.2	23569.2	16209.4	107365	29890.1	118801	41791	7368.48	4689.36
10.08	45.36	-2.16	36	-10.8	27.36	13.68	39.6	22.32	-186.48	-2.16	-24.48	419.76	16017.1	7.92	66.24	16.56	55.44	9.36	3394.8	17.28	58.32	95.76	9253.44	3778.56	4219.92	38.88	34.56	3443.04	14981	7834.32	19503.4	17118.7	9804.24	578.88	6838.56	3494.16	375.84	23977.4	74191.7	6391.44	20554.6	14742.7	10334.2	91178.6	35507.5	123294	75903.1
27.36	59.04	-10.8	29.52	3.6	5.76	25.2	39.6	29.52	-181.44	5.76	-24.48	160.56	110739	27.36	15.84	38.16	7249.68	13.68	-428.4	18	6048.72	21.6	84.96	5438.16	4288.32	264.96	17505.4	99.36	51.12	0.72	125.28	6265.44	7271.28	29537.3	42603.1	9182.88	10933.2	40389.8	35871.8	26125.9	8910	51944.4	53288.6	43613.3	15579.4	16720.6	5814.72
6.48	43.2	-0.72	45.36	21.6	56.16	4.32	74.16	-2.16	1130.4	5.04	7488	-2.88	-548.64	2.88	41.76	11.52	38.16	1545.84	40141.4	12.24	248.4	72	32230.8	493.92	58983.8	59.76	4604.4	5718.96	13009	7791.12	1347.12	25345.4	31410	50896.8	30959.3	11746.8	16888.3	72156.2	50089.7	76099	49945	-616.32	10668.2	79624.1	18339.1	1252.8	3307.68
-28.8	-15.84	-1.44	36	15.84	25.92	2.88	2088	8.64	2165.04	7.2	-18.72	7.92	4536	7.92	22331.5	127.44	11592	198	40098.2	38.88	63253.4	41.04	59.04	1118.88	765.36	9413.28	24266.2	1397.52	64221.1	72.72	1758.96	17009.3	5578.56	30.24	3252.24	9362.16	9169.2	62067.6	58885.9	46900.1	33628.3	20662.6	4566.96	24922.8	4685.76	7512.48	14943.6
6.48	19.44	0	49.68	31.68	40.32	22.32	20500.6	21.6	-186.48	9.36	-30.24	530.64	1334.88	5.04	209.52	10.08	4.32	11586.2	17496.7	18.72	7809.12	20.88	30.24	19427	52017.1	14742.7	20041.9	10116	38108.2	40335.8	17107.9	-59.04	30.96	1944	5567.04	42871	33224.4	8580.96	2141.28	21558.2	5657.76	33300.7	7328.88	38.16	1067.04	13749.1	12190.3
3.6	2.88	12.96	30.24	18	63.36	5.04	799.2	0	-190.8	-3.6	-22.32	5.04	14942.9	163.44	37150.6	9.36	7381.44	1525.68	884.16	25.92	11829.6	5250.96	5111.28	33.12	2715.12	1353.6	30975.1	14.4	-82.8	7586.64	10633.7	11531.5	10772.6	3915.36	3302.64	51904.1	53373.6	40920.5	24417.4	46026	154499	-995.76	2024.64	78275.5	41114.9	57247.2	16460.6
-11.52	10.8	14.4	26.64	16.56	33.84	13.68	42.48	-7.2	10981.4	0	559.44	-5.04	6665.76	-1.44	53.28	10.8	4742.64	477.36	675.36	8.64	2178	18.72	34.56	31.68	45213.8	45.36	164.88	13859.3	109048	43500.2	23287	7333.92	45189.4	3775.68	19273	41423	23489.3	30570.5	7998.48	7667.28	7070.4	23251	4865.76	72393.1	34626.2	41380.6	10957.7
0	101.52	12.24	35.28	27.36	35.28	2.16	396.72	11.52	9147.6	23.04	-13.68	-15.84	-231.12	20.16	8940.24	12.96	5.76	15.12	4899.6	1049.04	2954.88	19.44	56103.1	16732.1	27810.7	20.16	1579.68	3.6	711.36	2431.44	3719.52	8505.36	5916.96	40.32	172.8	38290.3	35196.5	10361.5	15378.5	13958.6	39653.3	-1625.04	28.8	28221.1	8624.16	8429.76	6030.72
14.4	8.64	-30.96	29.52	-0.72	5.76	8.64	64.8	-19.44	2372.4	36	1628.64	-3.6	-583.92	228.24	34753.7	10.8	10000.8	12.24	31900.3	4.32	18666	465.12	2682.72	26773.2	28543	3342.96	5094.72	4360.32	22723.2	16845.8	59993.3	4538.16	15685.9	12982.3	28072.1	77107	46190.9	18233.3	21209.8	99149.8	46145.5	82197.4	37283	56710.8	33770.9	72347.8	58839.1
22.32	45.36	0.72	37.44	0	22.32	33.84	55.44	-5.76	-187.2	12.96	11.52	-5.04	-514.08	2.88	17.28	15.84	4548.96	36	8123.76	281.52	39364.6	1060.56	9979.92	3026.88	8962.56	11813	55129	-12.24	46.8	32593.7	31300.6	24750.7	52450.6	42534	41190.5	30725.3	15701	22971.6	20629.4	71048.2	40200.5	32640.5	24801.8	66098.2	13132.8	37551.6	23708.9
12.96	24.48	-14.4	47.52	25.2	30.24	3.6	16.56	5.76	-202.32	41.04	-5.04	-13.68	-537.12	18.72	12098.9	2.88	5569.92	33.84	-465.12	10.8	4613.04	-0.72	59.04	5681.52	13621	1212.48	2547.36	167.04	288.72	2.88	3162.24	-37.44	6268.32	35877.6	80798.4	2735.28	19441.4	25314.5	12002.4	36914.4	53052.5	43980.5	19656	77878.8	62997.8	34228.8	12557.5
-9.36	18	8.64	61.92	-7.2	73.44	28.8	30.96	-23.04	-162.72	36.72	-46.08	-0.72	-552.96	22.32	33.12	456.48	5783.04	5.04	977.76	966.96	2345.76	-9.36	22979.5	2729.52	1905.84	20.16	179.28	9041.76	60938.6	13.68	74.88	3754.8	35621.3	13303.4	8661.6	73259.3	37897.2	52613.3	23343.8	25437.6	78378.5	22673.5	17116.6	67220.6	26165.5	6456.24	6473.52
18.72	33.12	-10.08	33.84	-1.44	66.96	38.88	54.72	-7.2	-207.36	24.48	12.24	5.04	-513.36	2.88	20.88	48.24	55.44	18.72	-418.32	-3.6	51.12	2.16	2386.8	11134.8	36139.7	6064.56	15024.2	2066.4	3036.96	6940.08	12380.4	15504.5	15168.2	27673.2	20623	1053.36	1472.4	21247.9	22945	58776.5	17794.1	32381.3	10938.2	14510.9	18796.3	33927.1	8424
5.76	53.28	12.24	48.24	10.8	85.68	-0.72	45.36	-13.68	7679.52	16.56	18	3.6	-277.2	25.2	14443.9	0.72	40.32	2.16	-411.84	32.4	148683	28.8	8503.92	933.12	20728.8	2450.16	31444.6	10161.4	36893.5	13.68	49.68	8053.2	2883.6	26148.2	9436.32	115538	102277	63195.8	37284.5	-233.28	5659.2	49687.9	16981.2	72539.3	42699.6	92216.9	18869.8
15.84	39.6	7.92	51.12	12.24	40.32	11.52	41.76	-12.96	-242.64	1.44	-14.4	19.44	2479.68	0.72	157.68	-4.32	41.76	899.28	9871.92	6.48	17582.4	27.36	64.8	28.8	3155.76	3090.24	22760.6	8460	42135.8	120.96	6161.76	14421.6	8408.16	40.32	951.84	49891	52861	79.92	3141.36	289.44	941.04	51631.2	27069.8	109851	47412	25452.7	5128.56
5.04	39.6	33.84	53.28	17.28	48.96	10.08	546.48	-8.64	1139.76	46.08	0.72	5.76	-559.44	30.24	76.32	1.44	1650.24	22.32	-367.2	17.28	777.6	-2.16	5677.92	14434.6	134832	3427.2	11961.4	11636.6	27512.6	3566.16	2266.56	36	237.6	16516.1	11283.8	9334.08	36353.5	11316.2	5477.04	18275	26931.6	15616.8	9654.48	18689	24399.4	51835	39823.9
7.2	36.72	46.08	80.64	6.48	54	9.36	10593.4	25.92	6113.52	26.64	3211.92	-10.8	1318.32	32.4	4983.12	16.56	1773.36	540.72	61432.6	10.08	6003.36	28.8	113.04	2006.64	4996.8	22.32	149.04	1.44	-90.72	47.52	10627.9	-33.84	32037.1	4104.72	17010	2394	8614.8	5438.88	4563.36	4150.8	4408.56	8001.36	2756.88	58001	60874.6	34537	17275.7
4.32	30.24	15.12	36	4.32	36	-3.6	54.72	1.44	-136.8	28.8	-60.48	64.8	389.52	11.52	47.52	-0.72	56.88	1859.76	6542.64	-4.32	73.44	18	37496.2	7430.4	14235.1	9463.68	44097.1	0	-100.8	16.56	829.44	1203.84	2271.6	2049.12	955.44	16665.1	17948.9	47885	61208.6	37805	10812.2	42819.8	15135.1	44125.2	15904.8	23966.6	11763.4
20.88	64.08	16.56	40.32	17.28	33.84	2.16	55.44	6.48	-179.28	29.52	4.32	-19.44	302.4	22.32	1276.56	21.6	178.56	-9.36	2827.44	-1.44	36.72	21.6	1375.92	5.04	755.28	4577.04	89095.7	4644	152556	23824.8	13315.7	4677.12	46576.1	5153.76	8598.96	-1094.4	-846	51897.6	50842.8	2430	8620.56	110075	14429.5	68368.3	29391.8	22139.3	13888.1
7.2	46.8	-2.16	27.36	-1.44	36.72	7.2	16106.4	-7.92	-202.32	26.64	-28.08	-12.96	7408.8	-2.16	33.84	286.56	16048.1	282.24	16056	2.16	63.36	23.04	2984.4	20.16	1741.68	20.16	432	1304.64	12161.5	3.6	1225.44	18367.9	33059.5	25208.6	35749.4	80475.1	152306	27560.9	26813.5	28674.7	7869.6	12161.5	7120.8	103458	31686.5	56336.4	28149.1
9.36	43.92	10.8	10.8	14.4	12.96	58.32	1834.56	19.44	-202.32	12.24	23829.8	-27.36	-557.28	-19.44	4602.24	672.48	32163.1	43.2	673.92	1748.88	24024.2	15.12	7570.8	12.24	14592.2	1582.56	9203.04	22.32	-32.4	10753.9	8287.92	27805.7	41623.9	8714.88	9974.88	33826.3	73997.3	25527.6	46098.7	27408.2	11234.9	162131	69715.4	112224	15398.6	59201.3	21134.2
13.68	22.32	15.12	16.56	22.32	59.04	0.72	52.56	22.32	-188.64	31.68	1589.04	-13.68	-511.2	32.4	30.96	87.12	5286.24	26.64	-354.96	-19.44	-9.36	1904.4	6775.92	5.04	13.68	3678.48	16930.1	4038.48	112009	29598.5	16930.1	4525.2	7390.8	7687.44	10759.7	5847.12	9740.88	7208.64	10044.7	14171.8	12290.4	6040.08	8243.28	20353.7	9456.48	7567.92	2213.28
0	20.88	12.24	33.84	-2.88	36	18	637.92	12.96	-205.2	-4.32	6933.6	-23.76	293.76	22.32	3298.32	50.4	53353.4	30.24	-362.88	272.16	1157.04	776.16	1609.2	401.04	1206.72	8635.68	35938.1	26.64	12277.4	5.76	614.16	7246.08	45070.6	18983.5	68631.1	-831.6	-522	914.4	1184.4	62232.5	28818.7	26142.5	5837.76	27319	17671	61463.5	68082.5
22.32	27.36	2.16	36	-6.48	51.84	13.68	4589.28	13.68	21569.8	23.76	-26.64	300.24	1794.96	-2.16	13129.9	25.92	81.36	11.52	-83.52	47.52	7622.64	428.4	1442.88	1446.48	2737.44	1332.72	2910.24	9566.64	88631.3	28175	15121.4	1234.8	5135.76	22340.9	23191.9	-1089.36	7359.84	2314.08	3592.08	72627.8	39908.9	31601.5	5769.36	11443	6491.52	11511.4	2396.16
12.96	30.96	10.8	23.04	-24.48	53.28	33.12	3398.4	31.68	870.48	18.72	-42.48	-7.92	-499.68	12.96	46.8	14.4	937.44	29.52	11689.9	36.72	1222.56	25.2	55.44	6.48	22785.8	7525.44	8208	18.72	41.04	57363.8	54160.6	1908.72	4157.28	15765.8	10904.4	31741.2	31666.3	27684	8371.44	24045.8	5988.24	31850.6	18816.5	43331.8	37682.6	50612.4	32006.2
-6.48	34.56	2.88	27.36	0	23.76	33.84	7141.68	-2.16	-174.96	-2.16	-15.84	-3.6	-223.92	1012.32	21004.6	-21.6	11165.8	123.84	9300.96	35.28	4713.12	-5.04	401.76	5973.12	28163.5	15.12	54	18068.4	12966.5	22239.4	45691.9	27766.8	24332.4	2340	7128	9567.36	4123.44	138.24	795.6	53948.2	47220.5	85334.4	35991.4	114319	38745.4	56969.3	7968.24
19.44	30.24	5.04	41.04	9.36	28.8	26.64	25.2	29.52	2486.88	3.6	-23.76	0	547.2	35.28	69.12	179.28	21553.2	-4.32	-291.6	7.2	3111.12	373.68	1354.32	6770.16	2543.04	3461.76	9850.32	7.92	13563.4	4325.76	11387.5	11171.5	47103.8	9473.76	12941.3	89631.4	32050.1	75418.6	83738.9	5896.08	8405.28	55036.1	16025.8	18563	19361.5	46941.1	25424.6
-10.08	36	28.08	52.56	10.08	66.96	26.64	-10.8	19.44	2028.96	-9.36	-85.68	-8.64	-504	-2.16	67.68	7.92	13899.6	15.84	-253.44	14.4	46.08	12.24	16501.7	5384.16	21834	17.28	64.08	4484.16	3992.4	34365.6	126703	6428.16	32263.2	7019.28	12996.7	902.16	31186.1	103013	40730.4	5598	13163.8	19620.7	17568.7	15201.4	14817.6	46291	17197.2
-10.8	28.08	-4.32	28.08	20.16	35.28	-10.8	15.84	10.08	-140.4	4.32	-60.48	13.68	3785.04	6.48	77.04	16.56	52.56	24.48	-257.76	2.88	87.84	1445.04	4628.16	2704.32	13367.5	6561.36	21010.3	12.96	281.52	3250.08	2136.96	8856.72	3950.64	12235	9018.72	60602.4	71084.9	13037.8	8464.32	48832.6	42950.2	63925.2	16565.8	90830.9	27503.3	95944.3	48070.8
12.96	40.32	14.4	32.4	20.88	8.64	4.32	18.72	20.16	-189.36	18.72	19359.4	-25.2	-529.2	14.4	19.44	5.04	856.8	26.64	-300.96	0	61.92	-15.12	88.56	7.2	262.8	2710.08	30759.1	5857.92	3844.08	4486.32	1838.88	11178.7	12872.9	3396.96	4343.04	4814.64	2129.76	37998.7	14197	5279.76	4358.88	26311.7	8962.56	32454.7	5202.72	21224.2	10089.4
41.04	60.48	14.4	11.52	10.8	36.72	-7.2	49.68	28.8	-173.52	15.12	783.36	-0.72	-530.64	36	61.2	-1.44	169.92	9.36	-275.76	-2.88	7901.28	-8.64	69.12	8419.68	40139.3	1853.28	2805.84	-2.88	-2.88	6594.48	3333.6	-20.16	17.28	6207.84	12445.2	6732.72	4998.96	4332.24	3263.76	15783.8	19188.7	38377.4	35131.7	20357.3	15850.8	70914.2	22955.8
37.44	31.68	2.88	22.32	25.2	30.96	-13.68	9.36	12.96	1362.96	7.2	-38.16	-13.68	335.52	18	1187.28	16.56	67.68	19.44	-324.72	24.48	36229.7	9.36	91.44	15089.8	23781.6	4554.72	17390.9	1190.88	2255.04	18169.2	12445.2	27707.8	26120.9	864	1730.88	795.6	10449.4	14734.8	6259.68	13569.1	28073.5	51187.7	28381	157842	49645.4	74695.7	55351.4
7.92	23.76	2.88	20.16	30.24	17.28	2.16	33.84	10.8	992.16	10.8	-43.2	2.88	-539.28	155.52	4281.12	1.44	2623.68	16.56	-276.48	-5.76	368.64	6.48	76208.4	1755.36	8684.64	8220.96	33986.9	8273.52	65441.5	36099.4	17747.3	28177.9	13117.7	20.16	190.08	4376.16	5429.52	26563.7	3986.64	64435	13034.2	69279.1	25656.5	55096.6	23377.7	59941.4	25446.2
12.24	9.36	-1.44	31.68	-8.64	36.72	28.08	436.32	33.12	-172.8	372.96	3076.56	-5.76	-527.04	672.48	18760.3	23.76	988.56	93.6	1748.16	27.36	8614.8	4474.08	4640.4	59.76	4171.68	17485.2	16860.2	99.36	2800.08	23618.9	31999.7	-33.84	3000.96	2998.8	4582.08	971.28	6220.8	11637.4	17185.7	41225.8	62547.1	27303.1	20828.2	4007.52	7806.24	16610.4	19627.9
15.84	64.8	0	31.68	-7.92	31.68	24.48	23.04	23.76	4135.68	23.04	-90	-18.72	-486	-2.16	20343.6	6.48	11750.4	13.68	-233.28	-4.32	0	187.92	16321	17.28	119.52	2466.72	2062.8	-10.8	-29.52	7791.12	8999.28	15731.3	25038	1228.32	26084.2	82252.1	44903.5	84360.2	39492	30922.6	39291.8	36374.4	22310.6	23294.9	23302.8	37179.4	75142.1
7.92	21.6	15.12	23.04	-17.28	59.04	5.04	58.32	8.64	1775.52	28.08	-35.28	4.32	-72.72	1635.12	7194.96	-21.6	44.64	1012.32	879.12	-4.32	951.84	25.2	165.6	34.56	268.56	480.96	46890	-2.88	365.04	56.16	511.2	15044.4	25805.5	2831.04	2783.52	13285.4	6020.64	8746.56	27693.4	41915.5	16397.3	45743	16076.9	123511	59467.7	30783.6	19006.6
18.72	28.8	23.76	49.68	0.72	11.52	15.12	1936.8	15.84	16510.3	7.92	-56.16	-11.52	-501.84	-7.2	1928.88	-10.08	10112.4	5278.32	15527.5	58.32	63.36	29.52	13629.6	432	2928.24	499.68	262.08	3152.88	4784.4	11165.8	115804	1854.72	32285.5	1613.52	4435.92	59971.7	37479.6	34704	24256.1	37813.7	11155	42405.1	13862.9	52509.6	44905.7	14171.8	37758.2
5.76	48.24	12.96	28.08	16.56	59.04	24.48	1284.48	-15.12	-72.72	10.08	-56.88	5.04	13279.7	197.28	2052	6134.4	12277.4	8650.8	10948.3	49.68	5066.64	2.88	8931.6	9178.56	10454.4	41.76	5798.16	7441.2	32775.8	14526	19434.2	5258.16	19403.3	22585	35492.4	3777.12	2495.52	10993.7	4581.36	53547.8	30412.8	22785.8	8004.24	69447.6	55796.4	14670.7	7243.92
13.68	20.88	18	38.88	27.36	28.08	16.56	63.36	8.64	-116.64	18.72	12099.6	-10.08	1368	-15.84	-20.88	20.16	3530.88	20.16	-255.6	3399.12	2350.08	12.24	7769.52	4282.56	20181.6	6943.68	7302.96	-7.92	2226.96	14143	6426	-7.2	1023.84	54.72	47503.4	42320.2	33727	14945.8	35202.2	9011.52	6187.68	22061.5	3608.64	16436.2	4293.36	65767.7	24213.6
45.36	31.68	23.04	81.36	28.08	18.72	3.6	38.88	5.76	-210.24	7.92	-51.12	271.44	2642.4	16.56	1008.72	27.36	70.56	4.32	9354.24	41.76	8163.36	4.32	17.28	2188.8	4752.72	2504.16	1612.08	59.04	6177.6	-5.76	144.72	3749.76	3979.44	44612.6	145560	53739.4	36178.6	31695.8	25092.7	2015.28	18852.5	109366	28823.8	9455.04	9883.44	11695	12155.8
18	28.08	31.68	66.96	43.2	35.28	5.76	48.96	25.2	-158.4	6.48	327.6	-18.72	6501.6	1138.32	3863.52	8.64	52.56	23.04	8409.6	0.72	981.36	7.92	19451.5	-2.16	2681.28	1279.44	45163.4	2663.28	5304.24	196.56	234	10.8	105.84	4417.2	28212.5	-1061.28	16588.8	22353.1	27733	36327.6	31297.7	16526.2	7644.96	56194.6	23807.5	104805	36745.9
20.16	-27.36	6.48	10.8	-2.88	66.96	12.96	28.08	14.4	4721.76	8.64	-77.04	600.48	4008.96	3.6	1718.64	36.72	557.28	2.16	-229.68	1610.64	7674.48	1689.12	17017.2	2543.76	54201.6	9417.6	35942.4	0.72	-34.56	14882.4	17704.1	19199.5	36151.9	3.6	1787.76	85213.4	22603	32025.6	29866.3	16575.8	16013.5	38736	27227.5	7464.24	7073.28	20144.2	13626
-2.88	8.64	36	69.84	7.92	71.28	19.44	159.12	31.68	-136.08	5.04	-55.44	-4.32	-522.72	37.44	707.76	10.08	-0.72	13.68	2498.4	-0.72	45.36	299.52	873.36	29379.6	50723.3	238.32	2334.24	-12.96	107003	3522.96	11238.5	-11.52	-74.16	565.92	3284.64	29902.3	74040.5	33252.5	21615.1	11160.7	5484.96	20901.6	16551.4	45220.3	28861.2	21062.9	3356.64
22.32	36	5.04	41.04	11.52	81.36	-7.92	78.48	41.76	30751.2	5.76	-56.88	6.48	14059.4	-6.48	41.76	36	49549	1.44	206.64	37.44	84.24	4.32	23.76	1231.92	2229.84	7876.8	80021.5	11988.7	6384.24	1541.52	1715.76	23113.4	12286.8	748.8	1489.68	33044.4	10176.5	26151.1	18207.4	1974.24	960.48	69111.4	21782.9	41651.3	11843.3	55897.9	8560.08
15.84	53.28	20.88	58.32	-15.12	23.04	-18.72	12.96	17.28	-169.2	25.92	8375.76	192.96	22837.7	32.4	390.24	30.24	188.64	13.68	-174.96	161.28	1738.08	-0.72	95.04	2346.48	27238.3	-8.64	209.52	10800.7	58418.6	16574.4	8158.32	1231.2	362.16	174.24	16835	31636.1	28993	11188.8	4231.44	60363.4	60898.3	4411.44	4578.48	3745.44	9074.16	17204.4	22651.9
17.28	38.16	-4.32	33.84	-20.16	41.76	27.36	65.52	7.92	-159.12	-13.68	-76.32	3.6	-468.72	20.88	1330.56	26.64	18	2329.92	3217.68	6.48	87.84	476.64	22932.7	6342.48	12116.9	5740.56	24143.8	-18	110.88	15200.6	13818.2	11471	2765.52	3440.88	4697.28	29910.2	13002.5	27429.8	21736.1	48.96	619.2	72107.3	47872.8	80596.1	24399.4	45657.4	37648.1
40.32	54.72	10.8	46.08	-15.84	7.92	14.4	223.92	30.24	-195.84	60.48	19263.6	3.6	-511.2	41.76	600.48	31.68	51.12	6329.52	41411.5	3016.8	24848.6	20.88	29.52	2356.56	2750.4	7.2	5762.88	-15.12	-126	2278.08	8899.92	1368.72	24471.4	146.88	321.12	101126	71185.7	7806.24	19364.4	79722	34549.2	69593.8	13736.9	43529.8	22784.4	87711.1	25696.8
22.32	80.64	-2.88	22.32	-14.4	44.64	28.8	4300.56	20.16	4382.64	-0.72	-76.32	120.96	1215.36	28.08	12358.8	28.08	2401.92	51.84	34071.8	18	163.44	20.16	202.32	30379	77986.1	3501.36	14419.4	3438.72	51344.6	12938.4	36065.5	11749.7	12388.3	4642.56	14896.8	18527.8	15518.9	34317.4	13238.6	52282.8	32261	3368.88	5713.2	81193	21109	58304.2	41333.8
53.28	100.8	46.8	47.52	16.56	71.28	29.52	57.6	40.32	3588.48	15.12	3764.16	102.24	17018.6	2.16	5487.84	13.68	41.76	2.88	95.04	7726.32	33399.4	2.88	46.08	42.48	1055.52	6811.92	14010.5	2942.64	4224.24	11049.8	27028.1	4847.04	44377.2	13333	61819.9	45967.7	42003.4	37586.2	11567.5	54397.4	46797.8	8542.08	16069	46893.6	33444.7	44254.8	25228.8
50.4	110.88	21.6	20.16	18.72	59.04	23.76	78.48	28.8	438.48	5.04	173.52	794.16	627.84	16.56	-1.44	10.08	37260.7	42.48	2522.88	132.48	5965.2	20.16	259.2	2620.08	3702.24	821.52	1594.8	1468.8	6215.76	36882	42487.2	5470.56	8260.56	10465.9	17661.6	24238.1	11389	45626.4	50263.9	2831.04	6261.84	96192.7	42972.5	7680.24	27851	28303.2	10233.4
21.6	40.32	15.12	25.2	-7.92	63.36	12.96	0	38.88	-123.12	0.72	-84.96	1.44	-272.88	15.12	3503.52	16.56	3157.92	24.48	122.4	-10.08	145.44	9.36	62.64	939.6	1023.84	3484.8	36417.6	-41.04	8233.92	5068.08	17413.9	4619.52	24851.5	6653.52	40004.6	38615.8	9703.44	35891.3	17267	15945.1	23353.9	25148.9	13297	29936.9	30854.2	27942.5	15654.2
16.56	54	5.04	41.04	-4.32	45.36	8.64	56.16	29.52	-172.08	-5.04	1162.8	18	8406	11.52	516.24	5.76	53.28	-0.72	196.56	17.28	22527.4	7787.52	25638.5	17442.7	16035.8	-0.72	59.04	6724.08	46926.7	17080.6	26695.4	-12.96	12152.2	14621.8	15809	25251.1	8676	15202.1	8526.96	33567.1	21965.8	-2430	2253.6	75568.3	80297.3	32167.4	42187.7
31.68	72.72	10.08	18.72	16.56	43.2	80.64	13937.8	32.4	1329.84	48.96	-33.12	-20.16	-539.28	27.36	38318.4	18.72	527.76	3648.96	7107.84	20.88	59.76	0.72	19.44	14381.3	17223.1	20.16	110.88	-48.96	-171.36	4294.08	6184.08	17756.6	49183.2	1023.84	5515.92	65653.9	30052.8	60228.7	138923	10.08	313.2	74724.5	35354.2	44737.9	28723	25747.2	29164.3
33.84	36	-12.24	20.88	21.6	33.12	-4.32	48.24	65.52	17064	20.88	-30.96	290.88	9232.56	120.24	5122.8	233.28	5869.44	-7.92	1136.16	3502.8	51497.3	25.92	6366.96	2187.36	4986.72	12.96	1925.28	13072.3	14946.5	4783.68	44665.9	15753.6	19797.8	6801.84	40069.4	73103	30653.3	42148.8	45858.2	60785.3	30790.1	7373.52	5886.72	136791	31076.6	56365.2	18785.5
18.72	23.04	7.92	15.12	-17.28	46.8	8.64	4833.36	41.04	-148.32	23.04	-10.8	0	1236.24	1622.16	2736	111.6	959.04	89.28	21747.6	20.16	1019.52	2645.28	33865.9	6.48	64.08	6310.8	48107.5	-20.88	76728.2	126	5559.84	-16.56	-24.48	27695.5	14330.9	62052.5	46961.3	51773	34218	45314.6	86544.7	66821	32834.9	8695.44	1122.48	122772	50965.9
-8.64	30.96	22.32	33.84	19.44	49.68	-7.92	69.12	18.72	1074.24	28.08	702	0	-243.36	46.08	2149.92	24.48	30.24	5.76	10521.4	-4.32	30.96	314.64	8151.12	18.72	1028.16	33.12	152.64	15829.2	37891.4	1852.56	3288.96	40201.2	33966.7	24.48	1162.08	15186.2	11978.6	4786.56	11805.8	17390.9	8217.36	33708.2	10110.2	136620	67538.9	80788.3	41346.7
-12.96	5.76	10.08	-7.2	14.4	12.96	38.16	62.64	34.56	-120.96	16.56	10220.4	298.8	23625.4	9.36	810	31.68	23.04	-9.36	182.16	54	784.8	16.56	36.72	17307.4	14159.5	36	4730.4	6338.88	2036.88	7134.48	45452.9	100.8	3313.44	4626.72	28162.1	43226.6	17467.9	4646.16	6395.76	10.08	-3.6	10401.8	11403.4	71838.7	24824.2	88257.6	59110.6
18	46.8	12.96	36	0.72	22.32	6.48	377.28	40.32	1368.72	-3.6	-51.12	-23.04	573.84	10.8	48.24	5.76	0.72	252.72	2830.32	125.28	138.96	17.28	281.52	20.16	12.24	53.28	93052.1	-77.04	-203.04	12967.9	21850.6	-46.08	302.4	365.04	3404.16	14693.8	18500.4	19067	7728.48	41085.4	50693	90082.1	48964.3	130739	65315.5	74548.1	29816.6
-12.96	10.8	-9.36	24.48	18	38.16	8.64	120.24	37.44	-110.88	12.96	-41.76	-14.4	7056.72	23.04	16870.3	30.24	8811.36	-15.84	356.4	9.36	45.36	2.88	18387.4	2440.08	16517.5	17.28	33.12	-72	416.88	10983.6	9856.8	38992.3	25898.4	33.12	66.96	81783.4	50436.7	17710.6	6047.28	16517.5	7000.56	34390.8	26257	77395	45105.1	78093.4	39267.4
-3.6	62.64	5.04	30.24	2.16	42.48	-9.36	1416.96	30.24	-136.8	-1.44	-90	202.32	5549.04	24.48	3081.6	24.48	22.32	821.52	3443.04	46.8	46.8	23.76	30.24	190.08	447.84	4014	57086.6	8472.96	8745.84	267.12	574.56	19540.8	7769.52	12348	17909.3	32476.3	12528	30344.4	9522.72	23270.4	13602.2	23435.3	21455.3	14982.5	9128.16	112036	54370.1
-7.2	24.48	20.16	51.12	14.4	31.68	31.68	819.36	40.32	-123.12	18	58329.4	2.88	2172.24	16.56	18	1.44	17006.4	20.88	6990.48	46.08	2026.08	897.84	1087.2	3129.12	6306.48	23.76	2095.92	12539.5	11795.8	78.48	62.64	-11.52	-18	0	55.44	19255.7	23673.6	38970	35979.1	54473.8	41174.6	-1005.12	31900.3	56344.3	18307.4	64563.8	30269.5
15.12	48.24	-2.16	23.76	10.08	41.76	10.08	3949.92	36	-146.16	19.44	4430.88	-8.64	-525.6	259.92	13536	-5.04	2540.16	11.52	66.24	26.64	79.92	1692	3595.68	2686.32	4124.88	17.28	92.88	-29.52	10.8	4876.56	1244.88	4734.72	3126.96	7812.72	24271.9	35314.6	39119	31752	31123.4	19355.8	17235.4	21658.3	8891.28	31097.5	4494.96	11311.9	13719.6
9.36	30.24	-20.16	9.36	4.32	77.76	5.76	40.32	10.08	-120.96	12.24	-99.36	-35.28	-528.48	13.68	30.96	30.24	5241.6	8.64	100.08	31.68	20087.3	188.64	382.32	25.92	303.84	64.08	46957	-82.08	10311.8	9575.28	5388.48	-29.52	49.68	31957.9	19093	59507.3	28706.4	17182.1	15908.4	90187.9	23595.1	69555.6	45699.8	76109	29043.4	39622.3	5776.56
1.44	18	-3.6	7.2	23.04	12.24	1.44	34188.5	24.48	-137.52	18	4834.08	-15.84	-513.36	23.04	1180.08	7.92	2030.4	19.44	44.64	21.6	19310.4	5.04	7.2	4.32	66.24	20.16	125.28	10728	8732.88	58205.5	38998.1	-15.12	48.24	4702.32	3384.72	9171.36	14227.9	38162.9	15097	26762.4	36866.9	22320	67333.7	596.88	1578.96	74463.1	32150.2
23.04	7.2	5.04	20.16	28.8	59.04	618.48	3209.04	19.44	-39.6	-6.48	-106.56	-32.4	-540	29.52	78.48	6.48	7732.8	2346.48	3623.04	87.84	15003.4	-2.88	49.68	15.84	285.84	13096.1	6020.64	20041.9	26468.6	192.24	20836.1	28519.9	10391.8	12224.9	25081.2	93078	44199.4	21924	9854.64	62222.4	57211.9	11269.4	-508.32	65496.2	40295.5	56098.8	25177
-10.08	16.56	28.08	22.32	32.4	51.84	20.88	45.36	27.36	12222	8.64	-55.44	10.08	-269.28	22.32	66.96	88.56	21190.3	-23.76	21.6	18.72	29.52	666.72	6343.92	2.88	408.24	-1.44	50.4	-77.04	-192.24	19128.2	17885.5	3594.24	22268.2	13567.7	30062.9	5386.32	3319.2	17439.1	22029.1	-26.64	640.08	51349	40037	112225	41912.6	12433.7	12441.6
13.68	41.04	17.28	7.92	23.04	54	26.64	70.56	21.6	-100.08	7.92	295.2	4.32	330.48	10.8	4125.6	-14.4	-33.12	4.32	1483.92	497.52	24041.5	1278	1166.4	24.48	804.96	30.24	768.96	-25.92	22417.2	8822.16	26368.6	-46.08	3581.28	9685.44	14093.3	34183.4	11661.8	26073.4	44671	7876.8	4003.2	41789.5	17653.7	38264.4	27962.6	26260.6	47751.1
18.72	-17.28	23.04	36	16.56	-0.72	49.68	30.96	14.4	-139.68	18	-41.04	18	26021.5	67.68	467.28	-4.32	10419.8	15.84	3925.44	27.36	42.48	-25.2	-22.32	2941.2	44002.8	11107.4	19387.4	-116.64	966.24	4448.16	5693.76	-69.84	4648.32	30651.8	66114	15823.4	8135.28	51269.8	15919.9	5044.32	13047.8	63229.7	42973.9	99703.4	56101	8489.52	12012.5
21.6	46.08	13.68	23.76	19.44	30.24	200.16	42458.4	40.32	-89.28	7.2	-69.84	7.2	1375.2	10.08	59.76	2.16	30.24	1158.48	1995.84	15.84	39.6	139.68	2265.84	25.92	18540	111.6	1064.16	-103.68	11773.4	23.04	1619.28	-59.04	5237.28	2.16	40649.8	2651.04	18432.7	43742.2	41143	6761.52	8030.16	77107	21380.4	40003.2	10797.1	62110.8	28709.3
12.96	33.84	3.6	54	6.48	6.48	28.08	24.48	28.08	-164.16	-2.16	23744.2	12.96	4245.12	6.48	33.12	8.64	27704.9	15.84	961.92	14.4	35.28	6218.64	6498.72	14.4	27.36	4692.96	106646	87.12	-26.64	32207	71471.5	2882.88	1910.88	745.92	90327.6	36940.3	16094.9	3872.16	2112.48	48710.2	28989.4	9869.76	18142.6	89293.7	39295.4	568.8	740.88
18.72	67.68	18.72	25.92	7.92	54.72	17.28	5058.72	20.16	-100.08	8.64	6890.4	1744.56	9765.36	-12.96	16.56	15.12	22.32	17.28	45.36	38.88	1081.44	-8.64	33.84	95.76	7941.6	-4.32	-25.2	3292.56	2490.48	-7.92	28.8	3279.6	7995.6	10482.5	7465.68	12143.5	8864.64	21255.1	43909.9	102.24	1031.76	29722.3	4494.24	23693.8	21930.5	70580.9	25660.8
7.92	30.24	45.36	46.08	18.72	51.84	33.84	49.68	33.12	-128.16	8.64	1526.4	-2.16	-479.52	82.8	3741.12	13.68	516.24	190.08	739.44	3554.64	6229.44	-12.24	289.44	126.72	4000.32	3376.08	22238.6	2864.88	2758.32	3098.88	3121.92	293.76	16411	16493	38741.8	141164	80683.2	23497.2	17786.2	4485.6	8232.48	66834	27098.6	96467	55875.6	61524	45624.2
23.04	51.84	5.04	48.96	8.64	51.12	2.88	33.84	27.36	-151.92	45.36	-80.64	-13.68	-483.84	-7.92	74.88	246.96	27363.6	185.76	759.6	10.08	62902.8	385.2	28361.5	13867.9	15447.6	2565.36	5041.44	4240.8	4034.16	30.96	52.56	7398.72	33230.9	8785.44	23742	55089.4	16727	39516.5	13831.2	3361.68	2486.16	14706.7	5889.6	25641.4	5871.6	47364.5	17460
20.88	54.72	-1.44	41.76	14.4	10.08	14.4	48.24	23.76	8959.68	15.84	230.4	-2.16	-498.24	-23.04	5584.32	24.48	-1.44	-2.88	54.72	6.48	6131.52	14.4	18.72	1608.48	45298.1	11872.1	61205.8	-123.12	-329.04	977.04	645.12	26084.2	50088.2	108.72	853.2	77420.2	67020.5	43550.6	17907.1	36531.4	7175.52	11170.1	9290.16	44738.6	22069.4	46570.3	24017.8
14.4	20.88	13.68	12.24	27.36	63.36	13.68	80.64	14.4	319.68	21.6	4798.8	3.6	2663.28	-2.88	6.48	614.16	19284.5	9.36	69.12	465.12	16789.7	441.36	3705.84	7147.44	6459.84	205.2	9416.16	-108	-293.76	34802.6	37502.6	6073.92	2802.24	16699.7	22270.3	538.56	1378.8	19939	8665.92	27034.6	11830.3	113484	38034	110965	19993.7	17673.8	9926.64
4.32	32.4	-12.24	8.64	4.32	41.76	29.52	16961.8	15.12	-144	28.08	1241.28	10.8	-490.32	5.04	54.72	2.88	1.44	1216.8	39946.3	-7.92	23.04	53.28	1245.6	15289.2	18720.7	231.12	279.36	-95.04	46481.8	46486.8	18485.3	0	246.24	511.2	310.32	-1132.56	20868.5	15538.3	16801.9	10.8	59.04	37940.4	15491.5	86415.1	25625.5	56169.4	19512.7
-23.76	9.36	4.32	18.72	18	34.56	32.4	41.04	29.52	-139.68	29.52	7931.52	-2.88	-362.88	0.72	14.4	-10.08	51.84	2032.56	3644.64	2.16	11601.4	4.32	29.52	17101.4	19100.9	7215.84	7380	14086.1	127500	10273	3520.08	4176	27973.4	6217.2	2071.44	26727.1	11667.6	34673	32889.6	74820.2	54087.1	44813.5	24989	83005.9	22091.8	23994.7	22579.9
-20.16	33.84	0.72	23.04	2.16	31.68	3.6	5340.96	20.88	-108.72	33.12	-46.08	-5.76	-544.32	-1.44	13187.5	118.8	217.44	23.04	38.16	2650.32	4435.92	11.52	85.68	20.88	22.32	20525.8	37731.6	1350	1182.96	227.52	31713.8	2185.2	9292.32	2090.88	1069.2	34195.7	85414.3	38088	16188.5	9728.64	5868.72	2463.12	13584.2	6197.76	31486.3	45301.7	18421.2
6.48	28.8	-6.48	31.68	15.12	20.16	-7.92	17.28	29.52	-125.28	149.76	5130.72	-12.96	-509.76	-5.76	4845.6	21.6	-7.2	0	72	15.84	5276.88	17.28	32107.7	1687.68	1411.2	420.48	4884.48	1358.64	131.76	20.16	4173.12	23792.4	4492.8	5869.44	2985.12	49394.9	23813.3	12502.8	8136.72	33883.9	22331.5	44357.8	24724.1	28080.7	21587.8	45725	21733.2
2.16	20.88	18	65.52	13.68	0	20.88	31.68	-15.84	-135.36	19.44	4413.6	-25.2	-524.88	20.88	5334.48	406.8	23693	184.32	13281.1	4181.76	31888.1	3.6	65.52	43.92	1149.12	258.48	10403.3	-106.56	2379.6	923.04	3511.44	26732.2	21060.7	28485.4	15552.7	21499.2	32212.1	28676.2	30999.6	40528.1	46817.3	72846.7	15222.2	101225	37777.7	11377.4	12335
4.32	30.96	8.64	37.44	5.76	11.52	17.28	90.72	4.32	-144	46.08	-72.72	-20.16	-475.92	64.08	8754.48	21.6	968.4	871.2	3838.32	-7.2	31.68	38.16	87.12	1466.64	2126.16	9.36	16263.4	4735.44	40325.8	3030.48	4685.76	694.08	2055.6	6552	20256.5	32456.2	13905.4	12546	8254.08	28548	35377.9	25507.4	25845.8	47947	29982.2	42076.8	8411.76
1.44	28.08	-18.72	20.16	2.88	35.28	5.76	86.4	32.4	-128.88	36.72	7837.92	15.12	-488.16	12.24	36	25.2	43.92	-0.72	2394	-12.96	12569.8	18	1082.88	47.52	136.8	2.16	41.76	7457.76	23284.8	2712.96	4788	23611	9828	11.52	69.84	-1470.24	3353.76	13855	35939.5	63884.9	17696.9	30398.4	28566.7	9745.92	13255.2	23137.2	5450.4
1.44	18	8.64	29.52	16.56	62.64	22.32	2219.76	30.96	-134.64	28.08	833.76	10.08	-489.6	-6.48	129.6	10.8	844.56	22.32	321.84	1234.8	18415.4	50.4	68.4	918.72	7827.84	21182.4	73157.8	-140.4	-297.36	380.88	613.44	107.28	182.88	-4.32	5029.2	29343.6	11134.8	16595.3	19012.3	17562.2	13857.8	25909.9	11221.9	13795.9	14373.4	17205.8	21985.9
3.6	12.24	15.12	62.64	-17.28	23.76	55.44	1516.32	5.76	5506.56	13.68	9777.6	-20.88	-450	20.88	0.72	-2.16	11.52	4861.44	43181.3	21.6	558.72	-10.08	29.52	37.44	466.56	6316.56	7827.84	-64.08	-226.08	52141.7	59741.3	6451.2	10832.4	11876.4	49705.9	-1180.08	338.4	57708.7	49642.6	53943.1	33244.6	71460	94238.6	51061.7	17694	93353	33941.5
11.52	37.44	-21.6	22.32	10.8	36.72	37.44	1656	51.84	3100.32	-1.44	-62.64	21.6	52424.6	13.68	1154.88	-6.48	23.76	1390.32	2193.12	18.72	20309.8	321.12	4294.08	16.56	453.6	-23.76	7953.12	-89.28	-434.88	6600.24	4173.84	35588.9	44905	12731	16235.3	70073.3	30948.5	58688.6	39240	50919.1	20340	20440.1	1697.04	48354.5	17163.4	32442.5	29057
-5.76	21.6	4.32	21.6	20.88	38.88	48.24	87.84	20.16	10741.7	9.36	69.12	-18.72	-511.2	7.92	40.32	32.4	39.6	25.92	16.56	20.16	3120.48	889.2	7726.32	20.88	99483.1	-2.16	62.64	54.72	6697.44	26.64	77.76	19.44	98.64	5369.76	12438	31905.4	10315.4	58139.3	47605.7	11862.7	3881.52	24984	25719.8	40789.4	36049	43056.7	34100.6
18	77.04	-8.64	29.52	23.04	39.6	13.68	7637.04	25.2	-115.92	7.2	16053.1	-12.24	48966.5	-1.44	68.4	-2.88	64.08	0	828.72	10681.2	41240.2	1439.28	43020.7	5.04	25.2	2.16	2240.64	-113.76	-398.16	38.16	689.04	12381.8	9266.4	-7.92	73.44	48290.4	63180	67209.1	55761.1	3668.4	988.56	134505	45271.4	93116.2	52119.4	28909.4	9766.8
28.8	51.84	11.52	10.08	-1.44	64.08	45.36	50.4	28.8	-109.44	17.28	3542.4	-15.84	2180.88	-16.56	1088.64	-6.48	37.44	18.72	51.12	6.48	396.72	3978.72	17541.4	25.2	9244.08	-2.88	14.4	-132.48	-456.48	29751.8	59874.5	21.6	36.72	34681	43609	17370	44513.3	70437.6	39685.7	18465.1	16223	53226	13145	62388	71015.8	49677.1	16858.8
10.8	23.76	0.72	72	5.04	27.36	45.36	75.6	29.52	1106.64	21.6	-97.92	299.52	41222.2	-12.24	7989.84	15.12	750.96	1.44	24.48	10.8	66.96	21.6	556.56	3630.96	44092.8	7427.52	23831.3	2548.08	8750.88	603.36	1064.88	16.56	-17.28	22726.8	28321.9	63645.8	76841.3	44031.6	62265.6	43678.8	13621	-3090.96	-2103.12	38474.6	28766.9	4207.68	2471.04
12.96	51.12	10.08	45.36	-9.36	12.96	14.4	53.28	23.04	-113.76	19.44	1562.4	26.64	2634.48	20.16	14277.6	24.48	2689.2	15.12	16031.5	-5.04	36.72	2004.48	6807.6	15611.8	8676.72	2645.28	24398.6	-126	-473.04	15619.7	17217.4	9590.4	43193.5	24127.9	13172.4	13900.3	9909.36	18804.2	14245.9	8152.56	8234.64	45743.8	12085.2	77626.8	46363.7	49644.7	16922.2
7.92	9.36	7.92	43.92	14.4	15.84	18.72	49.68	11.52	-125.28	-3.6	925.2	24.48	4886.64	24.48	14097.6	-4.32	35.28	-4.32	34.56	14.4	39863.5	28.08	64721.5	6243.12	17632.1	3788.64	7024.32	3737.52	18972.7	772.56	6406.56	5038.56	4094.64	5377.68	18243.4	8719.92	759.6	9751.68	20687.8	35554.3	39199	58809.6	55797.1	33578.6	17745.8	55478.2	45634.3
9.36	-15.12	18	55.44	32.4	65.52	19.44	400.32	23.76	-63.36	10.08	-105.84	150.48	26835.1	2793.6	7667.28	18	9172.8	10.08	1038.24	11.52	39345.8	2705.04	28940.4	-4.32	64.8	397.44	575.28	-112.32	-82.8	1638.72	3485.52	6680.88	13598.6	336.96	283.68	33287.8	5338.08	27350.6	19730.2	3430.08	5661.36	9126	4038.48	72147.6	20392.6	46294.6	35128.1
14.4	8.64	31.68	46.8	16.56	45.36	-2.16	9553.68	21.6	-49.68	15.84	-74.16	-5.76	-396	-2.16	41.04	-5.04	19069.9	26.64	40.32	118.8	7238.16	406.8	5696.64	4006.8	3966.48	7785.36	10494.7	10345.7	9393.84	34480.8	29716.6	31588.6	37603.4	2460.96	11534.4	27844.6	10797.8	27439.2	9732.96	88323.8	90872.6	37403.3	31695.8	20950.6	11805.1	30391.2	23509.4
7.92	43.92	7.92	22.32	-1.44	43.2	-13.68	358.56	5.76	-92.88	45.36	-85.68	15.12	922.32	30.96	667.44	1.44	3990.24	24.48	2363.76	95.76	38031.1	766.8	1346.4	8252.64	34769.5	10.08	4577.76	4220.64	4865.04	31150.1	15504.5	21058.6	24046.6	7683.12	5562.72	41925.6	12623	3312.72	24436.1	23708.9	23284.1	16823.5	5230.08	2736.72	1418.4	49568.4	76766.4
-6.48	2.88	10.08	6.48	3.6	33.84	17.28	1355.76	0.72	-132.48	28.08	-49.68	8.64	-550.08	21.6	335.52	27.36	426.96	5.04	10.08	164.88	6112.08	13.68	7351.2	0.72	218.88	90.72	9180	357.84	25609.7	788.4	676.8	28649.5	21613.7	208.8	303.12	17676	14680.8	76335.8	24716.2	26068.3	28013	982.8	65833.9	58221.4	47809.4	42907	19710.7
16.56	41.04	9.36	48.24	19.44	41.76	5.76	14176.8	12.24	-119.52	32.4	-79.2	18.72	-499.68	22.32	66.96	12.24	15505.9	3773.52	6735.6	13.68	-28.8	1866.96	5732.64	1318.32	1089.36	1863.36	27108.7	23253.8	108933	22967.3	30312.7	20168.6	11756.2	29517.8	96016.3	14289.1	74179.4	-392.4	2586.24	57023.3	24754.3	61606.8	24061	81063.4	74604.2	83245.7	22526.6
4.32	51.84	10.8	43.92	10.8	26.64	12.96	-11.52	12.24	-100.8	12.96	-57.6	2.88	-520.56	29.52	42603.1	10.8	39.6	17.28	3095.28	5.76	-18.72	4.32	1002.96	2.16	50.4	524.88	1114.56	2338.56	53916.5	29.52	3172.32	1442.16	3475.44	-25.92	5374.8	26467.9	14549.8	40564.1	29689.9	71835.1	22576.3	43935.1	60428.9	26133.8	10188	19473.8	4491.36
8.64	27.36	-5.04	36	6.48	35.28	10.8	40.32	14.4	2850.48	8.64	6456.96	15.84	10216.1	59.76	237.6	25.92	25662.2	5.76	31.68	22.32	-9.36	7.2	3209.76	31.68	45.36	1841.76	13543.9	10453.7	11080.1	23847.1	23811.8	0.72	552.96	134.64	3381.12	50694.5	42482.2	2674.08	8418.24	45263.5	46381	172904	64426.3	120762	77272.6	102883	52833.6
1.44	17.28	8.64	57.6	20.16	20.16	24.48	18.72	12.96	-84.24	16.56	-44.64	-0.72	330.48	21.6	4.32	13.68	2297.52	18	29.52	28.8	18635.8	15.84	38.88	1928.16	19946.2	1189.44	3620.16	4440.96	18748.8	2.16	973.44	19.44	2466.72	1429.92	1554.48	57390.5	40624.6	23065.2	56826.7	24235.2	26613.4	19381	23833.4	22403.5	16125.8	88653.6	48685
-12.24	57.6	8.64	15.84	30.96	17.28	8.64	432.72	-6.48	-127.44	33.84	4576.32	2.88	-493.92	54	5121.36	6.48	55.44	113.76	1589.76	-10.8	686.88	133.2	22827.6	42.48	290.88	1273.68	742.32	39821	40082.4	3692.88	3306.24	1697.04	9154.08	40227.1	43821.4	1754.64	8400.24	38165	43490.9	19060.6	25781.8	42077.5	39131.3	5530.32	2773.44	14020.6	4082.4
-15.84	-17.28	0.72	23.04	-2.16	20.88	594.72	18542.2	16.56	1809.36	-1.44	-109.44	108	171.36	34.56	2998.8	0	2105.28	5.04	12.24	534.96	17946	10.08	1128.24	19.44	22723.2	-9.36	15479.3	31428	65164.3	3310.56	27007.9	31.68	694.08	13516.6	8210.16	54475.2	36079.9	3888.72	4271.04	17868.2	7898.4	9569.52	5367.6	-80.64	43.2	56277.4	38994.5
-6.48	36	-15.12	-2.88	44.64	65.52	-4.32	69.84	57.6	21321.4	6.48	-89.28	-6.48	7182.72	10.08	14045	25.2	3064.32	26.64	76.32	-0.72	-20.88	-2.16	16585.9	7121.52	68095.4	6395.76	6048	4485.6	30253.7	5667.84	8062.56	19342.1	18329	136.8	401.04	57430.1	28110.2	33199.2	17245.4	22154.4	15415.2	34470.7	35908.6	125554	49379	25675.9	40582.1
-2.16	32.4	60.48	33.12	4.32	40.32	21.6	59.76	12.24	336.24	17.28	304.56	8.64	783.36	3.6	815.76	-1.44	69.84	10.8	640.8	5927.04	8115.12	892.08	2730.96	8880.48	9563.04	2252.88	5794.56	-216	406.8	-23.76	5006.88	1198.08	5448.96	161.28	10764	-1599.84	6998.4	35784	28691.3	69645.6	34003.4	77312.2	17590.3	21557.5	15325.2	64325.5	34582.3
-0.72	51.12	2.16	25.2	18	60.48	40.32	2205.36	4.32	331.2	18.72	802.8	-3.6	9758.16	21.6	19687.7	34.56	-10.08	-5.76	60.48	2252.16	5162.4	30.96	55.44	9.36	14754.2	35.28	63.36	-192.24	-169.92	-18	51.12	768.24	1761.84	1062	12671.3	81607	29256.5	-133.2	1435.68	19264.3	6768.72	98532.7	43573	67549	33993.4	26252.6	3226.32
-20.88	9.36	5.04	38.88	-2.88	36	37.44	54	17.28	-100.8	5.76	1133.28	-1.44	481.68	-3.6	51.12	10.08	3231.36	0	43252.6	-10.08	-53.28	0.72	217.44	1256.4	6905.52	30.96	1022.4	-203.04	-686.16	2356.56	21905.3	28.8	38.16	21236.4	55327	38114.6	27584.6	27031.7	18463.7	2635.2	2130.48	165373	61766.6	47263	16781.8	66954.2	42167.5
15.12	30.96	36	70.56	30.24	28.08	28.08	23.76	12.96	-100.08	-5.04	-61.92	369.36	423.36	55.44	1909.44	-5.76	361.44	43.92	13652.6	3978.72	9534.96	1258.56	37031	2.88	281.52	3.6	3074.4	22292.6	211058	857.52	1986.48	17997.8	20171.5	-23.76	50.4	29435.8	117395	19303.9	26998.6	69667.2	47715.8	75312	21374.6	16748.6	42279.1	36765.4	12667.7
9.36	18.72	22.32	21.6	43.2	33.84	15.12	252.72	30.24	-95.04	10.08	-82.08	-5.04	-484.56	1.44	15278.4	5.76	33.84	20.88	1788.48	18.72	1666.8	2863.44	30776.4	3438	8285.04	3983.76	6331.68	-227.52	-688.32	26791.2	41464.8	26910	5161.68	61921.4	76885.9	13608	12363.8	14533.2	9838.8	5288.4	4910.4	11478.2	8424	17789.8	12579.1	13750.6	12281.8
43.92	54.72	28.08	43.2	10.8	24.48	-17.28	-3.6	35.28	-83.52	13.68	-54	-12.96	-524.16	18.72	9185.04	23.04	2949.12	1.44	33.12	53.28	52.56	10.8	41.76	1062	2210.4	18.72	80.64	3731.04	16954.6	-1.44	5238.72	784.08	3327.84	-15.84	13.68	66188.9	51423.1	53793.4	63247.7	15736.3	21327.8	27733.7	12067.2	32863	22410.7	11803	4437.36
13.68	61.92	1.44	33.12	18	54	6.48	2618.64	-2.88	464.4	10.08	22204.1	-12.24	565.2	-2.16	8314.56	-23.76	749.52	25.92	13330.1	-0.72	53.28	188.64	26651.5	20.88	834.48	1876.32	4039.2	-236.88	516.96	17892.7	7691.76	2520.72	3768.48	3554.64	1837.44	13995.4	16539.8	25498.1	21490.6	10043.3	6805.44	47753.3	7228.08	31348.8	17125.2	16202.2	9038.16
-6.48	48.24	28.08	69.84	22.32	45.36	0.72	12.96	1.44	-83.52	-5.76	-66.24	2.16	-439.92	-2.88	29.52	8.64	5225.76	30.96	20.16	-6.48	44.64	24.48	16463.5	8072.64	7001.28	6890.4	14874.5	12211.2	19841.8	58563.4	64932.5	7681.68	7813.44	40579.2	25168.3	30950.6	44804.9	37891.4	25042.3	10987.2	22198.3	22135.7	19321.9	121869	106429	42576.5	18219.6
-1.44	64.08	-6.48	16.56	35.28	25.92	-4.32	15.12	20.16	-71.28	11.52	6104.16	36.72	2448	10.08	11.52	5.76	24.48	75.6	9912.24	4642.56	13307.8	6727.68	19882.1	5834.88	4932.72	8.64	74.88	-259.92	2686.32	18547.2	25182	640.08	6350.4	12.96	18092.2	8941.68	14771.5	2774.16	12048.5	3869.28	9909.36	14449.7	10602.7	35905.7	30672	35034.5	14231.5
6.48	79.92	2.88	30.96	18	28.8	-1.44	13.68	19.44	6396.48	-2.16	2997.36	450	11664.7	20.88	43.92	14.4	48245	22.32	9602.64	136.08	11416.3	0	120.96	5615.28	61933.7	23.04	118.08	1396.8	2967.12	468	783.36	42664.3	53895.6	1209.6	167035	18934.6	25591.7	28375.9	6027.84	56840.4	26537.8	64753.9	69358.3	43426.8	14212.1	91701.4	23523.1
18	7.2	21.6	59.04	41.04	23.76	9.36	-5.76	5.76	2852.64	5.04	-72.72	-9.36	-510.48	14.4	76.32	29.52	17049.6	61.92	40624.6	25.2	35.28	4392	3466.8	1.44	1099.44	29.52	103.68	-211.68	57965	2443.68	9385.92	41.76	1133.28	13309.9	20557.4	39944.9	48138.5	6951.6	23805.4	35292.2	14402.9	83486.2	43058.9	23466.2	14555.5	48727.4	40952.9
-7.2	23.04	20.88	62.64	14.4	44.64	12.24	51.12	13.68	936	20.16	6138.72	-12.24	-78.48	15.12	47.52	20.16	48.24	973.44	7549.92	4186.08	32270.4	2.16	889.2	4511.52	11620.8	819.36	934.56	-214.56	386.64	5614.56	117433	65493.4	75667.7	6048.72	18010.8	4856.4	23053	10221.1	10905.8	41080.3	23744.2	25815.6	14332.3	59472.7	28158.5	39852	16410.2
23.76	33.84	10.08	30.96	27.36	55.44	-24.48	3250.8	16.56	3552.48	2.16	-72	-5.76	-470.16	7.2	43.2	24.48	12.24	16.56	2838.96	0.72	2800.08	18.72	38.16	-9.36	877.68	33.12	441.36	19777	21739.7	20278.1	81497.5	23.04	87.84	142.56	1928.16	20342.2	4215.6	1420.56	10689.8	18693.4	17935.2	96404.4	30789.4	63222.5	31330.8	89815.7	72304.6
12.96	14.4	6.48	32.4	5.04	12.96	-8.64	51.84	2.88	5574.96	14.4	-60.48	-15.84	-460.8	-1.44	38.88	22.32	6570.72	23.04	17022.2	35.28	2276.64	-12.24	494.64	815.76	1918.8	11.52	2039.76	6986.88	16955.3	47111	72454.3	3551.04	3241.44	21822.5	43892.6	23692.3	11201.8	32035	27401.8	27614.2	30667	8618.4	19503.4	6024.24	17191.4	17647.9	40880.2
8.64	8.64	-12.96	73.44	5.04	15.12	38.16	623.52	586.08	12760.6	1.44	5842.8	25.2	-492.48	13.68	567.36	18	2571.84	588.96	1216.08	-2.16	154.08	0.72	16.56	15826.3	6330.96	50.4	789.84	6136.56	8395.2	48212.6	42619.7	2364.48	12658.3	24660.7	20551	58715.3	46627.2	19354.3	7475.04	2837.52	4586.4	89380.8	24773	9429.84	17460.7	58878.7	58424.4
-4.32	30.96	5.04	3.6	6.48	33.84	56.88	34400.2	15.12	-84.24	29.52	1048.32	-24.48	2851.2	180.72	21980.2	9.36	49653.4	3178.08	10172.2	41.76	33050.9	11.52	943.2	-15.12	2.16	13.68	87.84	1160.64	6643.44	1741.68	5711.76	15784.6	46792.1	27.36	934.56	38139.8	43066.8	19001.5	3733.2	14159.5	9303.12	86879.5	22915.4	92007.4	44048.2	14859.4	11929
25.92	78.48	22.32	29.52	-9.36	10.08	20.88	252	12.96	-87.84	24.48	-61.92	5.04	-455.76	38.88	39.6	-18	9779.04	-17.28	29.52	18.72	61.2	20.16	69.12	-18.72	-12.24	1300.32	5435.28	-227.52	-197.28	10655.3	13340.2	155.52	925.92	480.24	3757.68	19618.6	15477.1	62377.9	20759	2746.8	12822.5	52948.8	24304.3	48632.4	22594.3	41417.3	9072.72
15.84	18.72	33.84	50.4	10.8	30.24	57.6	82.8	-9.36	5407.2	-4.32	-38.16	-1.44	-473.76	29.52	20.16	-3.6	2899.44	1075.68	14523.1	31.68	7565.04	16.56	20.88	451.44	9300.96	13.68	136.08	764.64	3584.88	13183.2	3985.2	8244	4415.04	7735.68	8750.16	27092.2	17031.6	1162.08	496.08	81437	35762.4	23377.7	8035.2	72054.7	23580.7	37789.9	10734.5
8.64	66.24	42.48	43.2	-15.84	12.96	17.28	64.8	-5.04	-93.6	19.44	-43.2	4.32	-488.16	7.2	12923.3	203.04	5543.28	66.96	527.76	6.48	89.28	1952.64	1720.8	7702.56	7624.08	41.76	98.64	4548.96	4089.6	27862.6	64317.6	6026.4	5175.36	14204.2	81869.8	62950.3	55625	2312.64	8922.24	99914.4	32970.2	71431.2	17210.9	29743.9	11720.9	52277.8	25537.7
-12.96	38.16	25.92	23.76	-18.72	31.68	16.56	56.88	-2.88	3413.52	0	-63.36	28.8	624.24	392.4	28170.7	4.32	1203.84	0	59.04	3978	6706.08	29.52	60.48	2350.08	2295.36	6181.2	5270.4	2744.64	6940.8	2292.48	23778	6359.76	41019.8	21613.7	32843.5	79017.1	25267	41380.6	29540.2	71331.8	22867.2	122992	69441.8	24968.2	8637.84	50269	29692.1
-11.52	34.56	20.88	54.72	10.08	62.64	5.04	7719.84	9.36	-110.88	-2.16	27481	830.16	11428.6	8.64	6960.24	1217.52	5497.92	4141.44	59342.4	239.76	4664.16	9048.24	10163.5	-25.2	141.84	1475.28	80902.1	8247.6	4628.16	-20.16	273.6	16294.3	21945.6	5636.16	15056.6	2975.04	2052	9362.88	94754.2	164.88	1722.24	105264	87063.8	111782	37275.8	39921.8	32848.6
6.48	44.64	15.84	41.04	17.28	68.4	-11.52	32.4	28.08	2431.44	-4.32	2329.2	-2.16	-469.44	-2.16	1393.2	0.72	24951.6	-11.52	93.6	2521.44	9015.12	18.72	1407.6	11.52	18874.8	218.88	13241.5	934.56	1612.8	4142.88	43252.6	1092.24	18277.2	7592.4	5556.96	27769	12517.2	82802.2	77656.3	185.76	17432.6	82851.1	31654.8	33919.9	22703.8	58893.1	30349.4
21.6	-3.6	-0.72	51.12	18.72	34.56	-10.08	23.04	5.04	-91.44	-7.2	-79.92	21.6	-453.6	-2.88	2769.12	18	10059.1	8.64	6943.68	3836.16	5699.52	2379.6	34071.8	-27.36	-8.64	24444	31712.4	5641.92	10870.6	6166.08	6838.56	663.12	4739.04	14.4	1663.92	94088.9	58192.6	11297.5	8241.84	222.48	277.2	11342.9	5450.4	33030	38447.3	49579.9	26478.7
27.36	63.36	-11.52	34.56	17.28	14.4	-2.88	33.84	5.76	1201.68	11.52	14313.6	70.56	12281.8	3448.8	41984.6	12.24	2504.16	2.88	12625.9	-12.96	7393.68	12.96	25.92	4104	29951.3	5.04	32.4	765.36	612	-48.24	279.36	1913.04	590.4	-14.4	545.04	-1421.28	38062.8	-728.64	-253.44	23198.4	23949.4	81016.6	19617.8	52984.1	25228.1	106551	90823.7
24.48	61.2	12.24	32.4	0.72	10.8	17.28	2615.76	8.64	27344.2	7.2	-48.96	1550.88	1632.96	1954.8	4497.12	13.68	68.4	0	46.8	1112.4	11736.7	15.84	8809.92	2800.8	4168.08	1244.88	2897.28	-284.4	-180.72	-38.88	-11.52	6874.56	31381.2	1720.8	10582.6	35171.3	19170	11777.8	5367.6	2306.16	2583.36	32203.4	18907.9	77913.4	22360.3	50780.2	18729.4
22.32	12.96	-10.08	59.76	12.24	25.92	-4.32	892.8	-2.88	8261.28	15.12	2406.24	-4.32	-462.96	15.12	22089.6	38.16	5095.44	222.48	680.4	1.44	15492.2	4100.4	20973.6	596.88	41004	5515.92	19777	-321.12	-518.4	1396.8	5068.08	55.44	128192	33.84	1811.52	19057.7	23004.7	65761.2	39283.2	25565.8	15016.3	21454.6	14252.4	11584.1	15853.7	31757.8	19109.5
-0.72	20.88	11.52	66.24	23.76	70.56	22.32	68.4	-4.32	-54.72	15.12	-96.48	877.68	26457.1	7.92	28.08	23.04	29.52	7.92	801.36	10.08	41.76	16.56	56.88	17094.2	26275.7	3341.52	4293.36	5510.88	2808	244.8	421.92	2104.56	1034.64	1361.52	14566.3	-1375.92	-992.88	37702.8	17386.6	8563.68	2794.32	30497	8390.88	25599.6	7406.64	49563.4	49723.2
22.32	13.68	22.32	25.2	29.52	79.92	-2.88	21.6	34.56	487.44	25.92	2531.52	422.64	1553.04	-2.16	5871.6	11.52	11075	11.52	9902.88	771.84	53616.2	15.84	1886.4	6143.04	7718.4	1938.96	55597.7	-315.36	10211.8	1604.16	1316.88	8.64	179.28	650.88	318.24	22641.1	27360	33387.1	8866.8	6757.92	13394.2	-749.52	4559.04	56425	49883	39405.6	26681.8
-13.68	-1.44	15.12	51.84	27.36	51.12	6.48	709.92	19.44	-55.44	13.68	-56.88	5.76	14331.6	4.32	11452.3	1751.76	3288.24	3232.8	2532.24	-5.76	14.4	14.4	17.28	-11.52	16.56	11504.2	28855.4	-296.64	12746.9	35771.8	21048.5	79.92	3259.44	26734.3	36694.1	6875.28	5325.12	52692.5	30633.1	5446.08	20309	9694.08	899.28	109711	44949.6	38433.6	44154
7.2	18.72	23.76	66.24	1.44	38.88	17.28	36.72	28.8	-51.12	18.72	6551.28	-10.8	-414	469.44	5334.48	6.48	18010.8	1.44	31518	32.4	10947.6	7.2	22.32	5.04	6.48	-20.16	232.56	9102.24	42043.7	2029.68	4009.68	38.88	9861.84	6387.84	5101.92	53118	63648.7	7174.08	26311	23067.4	22921.2	8413.92	12170.2	546.48	9536.4	52926.5	11715.8
26.64	46.8	24.48	38.16	22.32	7.92	26.64	2564.64	32.4	4726.8	3.6	-126	3.6	-479.52	-2.16	37179.4	28.8	86.4	-7.92	5017.68	129.6	71037.4	188.64	176.4	6992.64	17356.3	6826.32	4996.08	4085.28	5293.44	2715.84	2614.32	18903.6	63751	1594.08	1309.68	23618.2	11736	29504.2	14052.2	85828.3	15288.5	69639.1	25882.6	57890.2	36223.2	74260.1	38175.8
17.28	87.12	22.32	73.44	23.76	99.36	13.68	2.16	-2.88	262.08	0	-69.84	5.04	-453.6	7.92	21.6	-10.08	70.56	-2.88	4667.76	33.12	5008.32	16.56	12057.1	13529.5	30224.9	7596	18886.3	7191.36	29832.5	4290.48	28522.8	3039.84	23425.9	733.68	4867.2	31128.5	4404.96	12056.4	19760.4	16125.8	47824.6	12021.1	22417.9	18147.6	22829.8	60400.1	59258.9
36	38.88	44.64	82.08	10.08	2.88	-7.92	7008.48	14.4	12182.4	0	26111.5	79.2	18	10.8	15.12	-28.8	21.6	-1.44	76.32	46.08	1536.48	19.44	1275.12	1288.8	4805.28	-15.84	11733.8	-210.96	31169.5	10934.6	28996.6	5822.64	55676.9	4854.96	12770.6	68870.2	37183	31506.5	25198.6	4449.6	30789.4	62730	19309	93219.1	23920.6	66044.2	36334.8
35.28	41.04	46.08	49.68	10.8	32.4	31.68	47.52	23.76	-52.56	11.52	-75.6	5.76	1663.2	-7.92	913.68	13.68	31775	37.44	21160.1	37.44	1646.64	-0.72	30.96	20921.8	22129.9	28.8	947.52	-270.72	-105.12	4220.64	1657.44	9014.4	16394.4	31944.2	32041.4	19866.2	14963.8	77591.5	17091.4	15962.4	7526.16	130850	12093.8	21889.4	11185.9	35743	20370.2
29.52	33.12	12.96	41.76	-18	-0.72	16.56	2140.56	-2.16	-64.08	5.76	6230.88	15.12	756.72	-0.72	12.96	7.2	1.44	15.12	114.48	36	7910.64	662.4	21714.5	3184.56	1010.16	13601.5	39991	-285.84	-962.64	31713.1	11250	63247	42571.4	119.52	3597.84	28327.7	17889.1	18046.8	11999.5	14177.5	20980.1	27054	4867.92	34663.7	25567.2	8634.24	11391.1
35.28	72.72	20.16	25.92	7.2	81.36	20.16	36.72	12.24	609.12	-5.76	-82.8	20.16	385.92	18.72	2873.52	-3.6	5658.48	2.88	3536.64	1267.2	7457.04	22.32	1139.76	-23.04	22.32	55.44	51343.2	6292.8	36750.2	332.64	1182.96	6092.64	15919.9	17021.5	26652.2	3402.72	8716.32	55821.6	37152	277.92	8087.76	107012	48916.8	14237.3	32626.1	49510.8	11432.2
12.24	80.64	15.12	18	1.44	78.48	5.76	59.76	5.04	-72.72	46.08	4258.8	28.08	1567.44	1198.8	15547	29.52	40.32	10.08	2016.72	22.32	1635.84	26.64	19.44	-33.12	498.24	21781.4	36541.4	-106.56	42862.3	1500.48	1657.44	5202	2815.92	368.64	14026.3	1376.64	-147.6	93756.2	39836.9	48160.1	17278.6	2583.36	19208.2	48517.9	26360.6	28770.5	12206.9
13.68	95.76	9.36	25.2	1.44	19.44	6.48	25241	2.16	-76.32	-13.68	2265.12	167.04	23079.6	18.72	3373.2	30.24	55.44	735.12	13142.9	-2.16	2271.6	816.48	30989.5	7675.2	16037.3	1216.8	17516.2	-299.52	10532.2	22860	14905.4	816.48	2153.52	14249.5	21888	26936.6	15809.8	36334.1	33103.4	727.2	704.16	46056.2	28743.8	15246	7879.68	69580.8	31083.1
13.68	55.44	20.16	28.08	-5.76	56.88	3.6	295.2	6.48	19.44	-22.32	-75.6	0	385.2	15.84	1546.56	22.32	7630.56	27.36	79.2	38.88	24592.3	26.64	6072.48	2733.12	27900	3.6	48.96	-327.6	-5.76	35843	21081.6	3304.8	19028.2	29216.9	51612.5	12426.5	4268.16	35407.4	25133	59671.4	39372.5	18511.2	9138.24	123923	78317.3	42834.2	23740.6
12.96	17.28	7.2	57.6	10.8	3.6	28.8	72	15.12	-36.72	16.56	6713.28	9.36	31495	7.92	657.36	17.28	55.44	6172.56	8665.92	18	83.52	1008.72	36270.7	-3.6	52880.4	3458.88	1519.2	9118.8	31813.9	15349.7	7614.72	2166.48	7294.32	39.6	977.76	106118	66604.3	20484.7	36790.6	23428.1	6421.68	247.68	2658.96	112630	31412.9	51179	30228.5
29.52	46.08	1.44	15.84	-4.32	58.32	12.24	1292.4	10.8	-24.48	13.68	-51.84	0.72	-458.64	34.56	7306.56	211.68	17087.8	23.04	3743.28	1275.12	8138.88	-10.08	529.2	23091.1	11472.5	12321.4	22952.2	-331.92	-807.84	7307.28	41083.2	3566.16	16295.8	9179.28	5700.24	7120.08	10243.4	2706.48	2650.32	4001.04	1954.08	15683	20672.6	46088.6	50546.2	43095.6	14410.1
7.2	37.44	2.16	56.88	5.76	43.92	8.64	21.6	2.16	-42.48	12.96	-54.72	42.48	-395.28	32.4	2039.76	24.48	61.92	377.28	14357.5	-6.48	5483.52	9.36	17.28	-28.8	876.96	10.8	77.04	-253.44	-893.52	12003.1	7353.36	11.52	162.72	440.64	11488.3	7198.56	13567	-869.04	3588.48	22762.1	15989.8	-3408.48	-2162.88	41584.3	47771.3	52637	17503.2
36.72	41.04	4.32	34.56	12.96	61.2	12.96	82.08	22.32	-54	7.92	-46.08	434.88	4557.6	208.8	11007.4	468.72	11302.6	-10.8	1300.32	18	303.84	16.56	38.88	41.76	33.12	915.84	4283.28	-340.56	-609.12	6488.64	14500.1	27079.2	34080.5	13061.5	34954.6	10687	2454.48	6297.12	2559.6	56415.6	29252.2	36562.3	9038.16	40312.8	43776.7	52422.5	19811.5
5.04	26.64	37.44	34.56	11.52	41.04	-17.28	23.76	-5.76	103.68	37.44	11623.7	671.76	1399.68	11.52	3965.04	4.32	45.36	367.92	17192.9	7.92	62.64	1232.64	1069.2	56.88	128.16	34081.2	45881.3	-313.2	-1053.36	-13.68	200.88	1064.16	1464.48	26323.9	54653.8	87300.7	83169.4	37306.1	33062.4	24823.4	19792.8	29728.1	5392.8	106052	42531.8	68867.3	17735
-1.44	19.44	-25.2	31.68	-1.44	22.32	-23.76	-1.44	3.6	-48.96	43.2	9038.16	15.12	11358	-10.08	6349.68	0	558.72	52.56	7200	33.84	718.56	101.52	55.44	6756.48	12703	36319.7	12893.8	5842.08	23642.6	5292.72	2599.2	30361	26385.8	43.92	601.92	-1520.64	2789.28	25112.9	30205.4	2858.4	15815.5	52424.6	42590.2	33608.9	30175.9	65381	26381.5
19.44	48.24	0	41.76	16.56	-7.2	0	12.96	27.36	-56.16	23.04	-47.52	16.56	613.44	18.72	1527.84	557.28	17442.7	290.88	1537.2	33.12	20.88	38.88	7379.28	-0.72	1572.48	-18.72	95.76	1548.72	18355	5708.16	17084.9	22643.3	80592.5	761.76	52727	768.24	1445.04	62959	51758.6	51949.4	38313.4	97372.8	32198.4	14491.4	5578.56	62580.2	51797.5
0	84.96	2.88	18.72	11.52	13.68	9.36	778.32	9.36	-42.48	1.44	-108	36	-419.76	34.56	4869.36	552.96	1416.96	-9.36	12.96	18	76.32	180.72	4244.4	59.04	907.92	2269.44	9802.08	-334.8	2174.4	12326.4	12673.4	25215.1	19395.4	17061.1	18499.7	44419	67672.8	52089.8	46365.1	6727.68	7759.44	19602.7	12501.4	63606.2	60217.9	77240.2	25403.8
-7.2	35.28	17.28	-0.72	40.32	38.88	10.8	3124.08	29.52	935.28	-1.44	-61.2	23.76	14220	3.6	34.56	-8.64	53.28	249.84	1396.08	20.16	6370.56	454.32	10712.2	2676.96	3558.96	4589.28	40443.8	-335.52	1738.8	11646	24395.8	57.6	2723.76	11080.8	24838.6	1938.24	1887.84	-819.36	18209.5	9256.32	16797.6	79333.2	45669.6	13296.2	15427.4	82074.2	16635.6
-7.92	10.08	15.84	5.76	15.84	-12.24	30.24	241.2	20.88	10273.7	568.8	22681.4	29.52	12294	33.12	2136.96	-11.52	16993.4	47.52	2003.76	36.72	48811	2375.28	10201.7	4633.2	8910	4847.76	2494.08	2964.24	3600	10946.2	5647.68	470.88	4369.68	13590	12533.8	19482.5	11888.6	32407.2	29160.7	29131.9	33624	68722.6	56527.2	85154.4	65864.9	166230	48892.3
17.28	7.92	29.52	54	14.4	10.8	2.16	11.52	7.2	16.56	0	-51.12	20.88	-416.88	2.16	84.96	-2.16	797.76	28.8	250.56	-12.24	17.28	10.8	-11.52	6.48	12805.9	21886.6	42356.2	-345.6	-1086.48	25705.4	11221.2	5000.4	13765.7	32018.4	17407.4	-1701.36	-1568.88	7051.68	7362	14876.6	12943.4	19519.9	37775.5	81215.3	23094.7	29058.5	22140
-14.4	48.24	6.48	37.44	2.16	36.72	18	1056.96	-6.48	-20.16	43.92	141.84	22.32	402.48	7.92	7.2	-4.32	-6.48	28.8	4799.52	-14.4	446.4	742.32	812.16	778.32	36014.4	2949.84	879.84	987.84	2262.96	918	1177.92	11354.4	15731.3	10771.2	4912.56	23214.2	13610.9	23760.7	11923.2	26205.8	15737	-2322	300.96	40124.2	40170.2	60262.6	15929.3
26.64	7.92	7.2	30.96	10.08	61.2	27.36	45.36	22.32	-16.56	4.32	-29.52	15.84	-113.76	30.96	300.24	-7.92	34.56	12.96	877.68	46.8	31639.7	2.88	5720.4	3.6	17465.8	152.64	959.76	14179	83792.2	12120.5	53941.7	30517.9	59361.1	6114.24	3089.52	1786.32	4039.2	-943.92	1128.96	10662.5	7722.72	47378.9	4678.56	57795.8	36967.7	113643	99302.4
28.8	44.64	33.84	102.24	38.88	54	-6.48	23.04	14.4	-11.52	6.48	-61.92	2.88	-411.84	-19.44	17.28	0.72	100.08	-13.68	0.72	27.36	65.52	10.8	478.08	10.08	36759.6	2258.64	1529.28	-92.88	30340.1	17846.6	20154.2	18571	7204.32	5328.72	1360.8	17305.2	59705.3	60504.5	51511	29358.7	73032.5	10216.8	10203.1	63640.8	22312.8	29464.6	14089
33.12	43.2	29.52	56.16	4.32	23.76	14.4	3915.36	1.44	30.24	10.8	-17.28	0.72	-428.4	638.64	2886.48	23.76	3900.24	2.88	56.16	1.44	950.4	30.24	1082.88	2931.84	6168.24	-15.84	44.64	2801.52	10067	19583.3	210522	33.84	5137.92	91.44	4939.92	23170.3	16822.8	-778.32	10967.8	37094.4	16849.4	38347.2	16385	19787	30695.8	15217.9	15035.8
19.44	43.2	28.08	86.4	14.4	-1.44	27.36	23837	12.24	5189.76	10.8	-42.48	14.4	-383.76	8.64	56.16	64.08	19625	10.08	23439.6	5.04	596.88	1790.64	1478.16	642.24	11240.6	5.76	35632.1	2767.68	15189.1	880.56	1001.52	22512.2	48183.8	822.96	1767.6	4970.88	3092.4	20905.2	9781.92	1267.92	1047.6	27211	20774.9	111884	47259.4	71305.2	21996
38.88	69.12	12.24	24.48	-12.96	49.68	38.16	47.52	24.48	36	5.04	-36	21.6	595.44	1.44	22956.5	2816.64	5234.4	7.92	250.56	28.8	118.8	30.24	347.04	67.68	67.68	3908.88	4727.52	-363.6	7427.52	22844.2	59061.6	36.72	9622.08	44.64	22668.5	29740.3	26526.2	17012.9	19417.7	4525.2	4263.84	28574.6	45550.1	8858.16	6370.56	14647	8156.16
5.76	25.92	38.88	30.24	2.16	30.96	38.16	13.68	36.72	28.8	0	-35.28	33.12	-405.36	28.08	43709	1719.36	13862.2	46.08	47.52	41.76	85.68	550.08	2197.44	30.24	121.68	34.56	483.84	60.48	-64.8	4844.16	35340.5	2545.92	5842.8	63.36	10093	19442.2	20021.8	64458	43832.9	23814	8794.8	6435.36	-329.76	45980.6	34259.8	81630.7	30181
5.04	43.92	-1.44	49.68	-7.92	61.92	18	56.16	10.08	0	7.2	-71.28	20.16	-384.48	0.72	-9.36	30.24	107.28	5.76	9.36	53.28	267.12	17.28	21.6	91.44	514.8	20769.8	78112.8	-335.52	-1033.2	24726.2	14673.6	2263.68	6320.16	784.08	4921.2	9566.64	7313.04	4793.76	14503.7	16801.2	22822.6	32551.9	15853	74191	38630.9	39273.1	27910.8
23.76	41.04	21.6	84.96	18	26.64	28.08	1484.64	33.84	11.52	-10.08	-23.76	15.12	1661.04	31.68	12867.1	30.96	1946.16	36	2837.52	23.04	76204.1	64.8	15562.1	10269.4	13070.2	-13.68	489.6	-365.76	-1190.88	29047.7	83094.5	16239.6	15395.8	54	5679.36	-1574.64	436.32	10395.4	29777.8	50700.2	21528	46195.2	30227	98480.2	44668.8	34978.3	4824.72
7.2	37.44	15.84	66.24	28.8	54.72	-9.36	4926.96	17.28	61.2	250.56	8727.12	925.92	15834.2	5.04	90	1359.36	9846.72	45.36	2086.56	156.24	65237	6.48	1391.04	0.72	80.64	24696	39498.5	151.2	-630.72	1020.24	1697.04	5128.56	2930.4	1077.84	10838.2	28626.5	8609.76	25536.2	35071.9	43409.5	28745.3	50704.6	27553	25020.7	12687.8	43000.6	8496
1.44	15.12	-4.32	38.88	20.16	-3.6	28.8	252	-0.72	16.56	1.44	-88.56	10.8	5420.88	733.68	1491.12	33.12	414	156.96	35098.6	18	28.08	6438.24	21456.7	11875.7	11008.1	7439.76	8822.16	10575.4	19154.2	19681.2	8707.68	16845.8	14432.4	5708.16	21175.2	32450.4	6328.8	39477.6	17808.5	72015.1	85410.7	15187	11041.9	29707.9	20178.7	56319.8	17746.6
31.68	64.08	20.16	41.04	35.28	20.16	15.84	47.52	19.44	2538	-20.16	-82.08	17.28	-398.16	11.52	886.32	8.64	8183.52	4794.48	3968.64	35.28	46008	18.72	301.68	2407.68	21435.1	109.44	382.32	2396.16	776.16	2185.92	2924.64	2108.16	812.88	491.04	1164.96	36240.5	26015	9531.36	3088.8	27006.5	21426.5	65276.6	24018.5	117366	36451.4	40914.7	6261.12
8.64	16.56	8.64	-5.04	25.92	29.52	35.28	41.04	30.96	21.6	-25.92	179.28	29.52	-199.44	17.28	3850.56	2544.48	34713.4	1.44	48.24	16.56	1392.48	64.08	1004.4	616.32	6272.64	79.2	5531.76	2780.64	41947.9	5192.64	2843.28	-5.76	74.16	6202.08	2023.2	12605.8	36420.5	2088.72	3803.04	51953.8	34084.8	22779.4	24452.6	30173	29777.8	103203	21569.8
-0.72	1.44	13.68	43.2	28.08	48.24	16.56	3093.12	33.12	32.4	-5.04	855.36	23.04	-383.04	8.64	10620.7	-7.92	26486.6	9.36	40.32	25.2	45.36	2265.84	56021	7521.12	63156.2	1265.04	20787.8	1481.04	75931.2	2384.64	1236.96	19.44	120.24	8784	16979	14285.5	48898.8	30530.9	15580.1	48278.2	19761.1	13263.1	2414.16	16739.3	9432.72	81180.7	27223.2
-13.68	43.92	28.8	43.92	28.8	49.68	-5.76	18	30.96	41.76	7.92	-54	43.2	4152.24	6.48	18.72	218.88	19929.6	40.32	1262.88	5.04	1064.16	44.64	45.36	19.44	3751.2	2026.8	5855.04	-383.76	5954.4	18871.9	14197.7	210.24	7234.56	3758.4	3085.2	12983.8	76711.7	11200.3	11540.9	23263.2	49914.7	13180.3	11288.2	128539	57505	45262.1	50616.7
0.72	23.04	0	23.04	28.08	29.52	-10.08	72.72	19.44	883.44	-2.88	-55.44	61.92	352.8	403.92	8383.68	7.2	306	2452.32	28052.6	17.28	35.28	12.96	637.92	6607.44	6027.12	22.32	29715.1	983.52	29688.5	25283.5	15638.4	1000.08	1928.16	13791.6	24500.9	20287.4	13585.7	33428.9	21648.2	7593.12	13291.2	9488.88	4326.48	66625.9	60724.1	63519.8	14437.4
-5.76	20.16	12.24	51.84	-15.12	29.52	7.2	1525.68	8.64	40.32	-8.64	3986.64	30.96	-423.36	39.6	25.2	0	10449.4	1442.16	4687.92	23.04	4715.28	23.04	32.4	34.56	1239.12	11603.5	21450.2	-359.28	-753.84	2423.52	2397.6	28.08	84.96	5.04	923.04	17280.7	12664.8	4157.28	2887.2	59961.6	20912.4	69412.3	50140.8	1932.48	20917.4	9506.88	113.04
-8.64	28.08	15.12	25.2	7.92	38.16	23.04	60.48	5.04	2441.52	2.88	-77.76	21.6	-383.04	-10.08	1856.88	-5.76	11.52	29.52	11709.4	18	617.04	20.16	40.32	5823.36	10224	18281.5	24262.6	5580	1996.56	21307	35652.2	4237.2	3702.24	67.68	243.36	1944	953.28	32678.6	18164.9	15153.1	10290.2	34261.9	29531.5	21677	30592.1	18424.1	6760.08
16.56	65.52	-0.72	48.24	18	32.4	7.2	432	5.04	26.64	0	3526.56	17.28	-311.04	15.84	428.4	28.8	91.44	-23.76	1512.72	-12.96	110.88	19.44	72	-2.16	46.08	9355.68	6337.44	-373.68	104.4	6238.8	6593.04	20350.1	75343.7	18.72	13325	70208.6	33828.5	13296.2	11599.2	51207.1	24256.8	45983.5	36110.9	35548.6	4446.72	73221.8	80371.4
10.08	46.8	6.48	33.84	38.16	55.44	51.12	13222.8	25.92	82.08	-4.32	-94.32	15.12	22859.3	344.88	29887.2	18.72	51.12	10.8	12328.6	1399.68	14251.7	40.32	10017.4	4050	28237.7	20.16	25301.5	9200.88	23992.6	51680.2	97141.7	8835.84	58173.8	37522.1	18796.3	5886.72	8123.76	34218.7	43081.9	29937.6	34267.7	22981.7	22585	43377.1	26990.6	48728.2	24810.5
14.4	36	10.8	50.4	7.2	51.12	-7.2	2.88	5.76	15.84	22.32	-32.4	5.76	-396.72	10.08	53.28	344.16	10433.5	50.4	506.16	4813.2	13199	16.56	51.12	36.72	137763	4770	87250.3	6680.16	17310.2	29433.6	19892.9	30435.8	21901	34.56	313.2	60948	30870.7	16753	13744.8	14191.2	41499.4	7010.64	9228.24	145143	75610.8	52653.6	36862.6
7.2	28.8	-18.72	36.72	-5.04	22.32	-5.04	11298.2	-19.44	171.36	4.32	393.12	9.36	-412.56	32.4	2745.36	6.48	51.84	9.36	65.52	545.76	9226.08	31.68	457.92	2271.6	9570.96	9391.68	48914.6	3609.36	10109.5	443.52	4735.44	9845.28	13860.7	17.28	319.68	29918.2	10200.2	7762.32	5090.4	25614	17809.2	29900.9	9604.08	27621.4	29039	79143.8	20185.2
-5.04	53.28	31.68	18.72	13.68	25.92	12.24	25.92	-2.16	12.24	7.92	2318.4	-5.76	-374.4	255.6	23485.7	22.32	35075.5	3.6	51.84	4789.44	13460.4	236.16	10167.8	10062	13246.6	78.48	390.96	1716.48	814.32	7671.6	5616.72	18401.8	18797.8	6630.48	14099.8	65275.9	49198.3	12043.4	4767.12	54440.6	46299.6	65767	36500.4	130718	52609	17979.8	30548.2
5.04	30.96	10.8	50.4	-1.44	51.12	-6.48	12422.2	4.32	74.16	16.56	86.4	1585.44	54398.2	19.44	41.76	13.68	4601.52	11.52	57.6	12.96	3786.48	938.88	51910.6	495.36	5364.72	5027.76	8015.04	3154.32	34530.5	10931	5053.68	26143.9	23869.4	6316.56	3889.44	2266.56	2079.36	-1195.2	555.12	25667.3	49149.4	121722	44490.2	86369.8	56887.9	82208.9	67774.3
-10.08	2.88	21.6	6.48	0.72	57.6	5.76	44.64	13.68	56.88	25.2	-65.52	2.88	12003.1	-7.2	-28.08	4.32	15.12	16.56	66.24	28.8	1753.2	17.28	35645.8	3298.32	4266.72	10095.1	8947.44	6171.84	17510.4	30434.4	16396.6	10535	4536	5063.76	55034.6	6251.76	992.88	25048.1	19809.4	23714.6	16354.8	42292.1	14383.4	20104.6	6834.24	38654.6	41772.2
-3.6	51.12	3.6	-4.32	4.32	58.32	26.64	108.72	25.92	59.04	15.84	132.48	28.08	69.12	-1.44	33.84	9.36	30850.6	19.44	3890.88	12.96	31.68	14.4	7097.76	33.84	71.28	-7.92	53908.6	-425.52	3355.2	14597.3	39125.5	11.52	1178.64	35056.1	89030.9	2629.44	-712.08	35244.7	10635.1	66329.3	42689.5	118909	48981.6	52085.5	20787.8	40975.9	14974.6
21.6	87.84	-10.8	66.96	25.2	37.44	11.52	4004.64	15.12	411.12	15.84	2930.4	10.08	1115.28	72.72	23952.2	655.2	1368	-23.04	1296	9.36	32.4	5.04	50.4	3270.96	6218.64	41.04	57.6	-399.6	2314.8	9626.4	15853.7	169.92	37450.1	27871.2	7126.56	42145.9	28982.9	33868.1	8704.08	9414.72	27794.9	28533.6	5758.56	19331.3	12370.3	60963.8	25821.4
5.76	7.2	8.64	33.12	23.04	20.16	0	10682.6	16.56	59.04	10.8	-35.28	12.24	-416.88	15.12	5.76	0.72	8326.08	26.64	25.92	13.68	20653.9	19.44	9.36	31027	25609.7	8506.8	12716.6	8920.08	43169	41076.7	19407.6	10861.9	8469.36	39305.5	116933	43703.3	30620.9	66941.3	30998.2	19260	22443.8	39708.7	25318.1	52828.6	20694.2	117932	84985.9
-29.52	19.44	21.6	75.6	22.32	27.36	26.64	54.72	-10.8	170.64	23.76	-81.36	7.2	899.28	32.4	1615.68	10.08	52.56	30.96	2330.64	3.6	44784.7	19.44	43.2	-4.32	34.56	3034.08	2877.12	10489.7	10686.2	943.2	3752.64	12163.7	20737.4	3828.96	27843.8	31181.8	24551.3	31440.2	24263.3	16231	27020.2	66560.4	26730	22113.4	9164.88	124758	33187.7
-25.2	0	27.36	32.4	-10.08	7.2	25.92	2137.68	-11.52	68.4	15.84	-69.84	14.4	-413.28	12.24	457.2	12.96	491.76	31.68	82.08	19.44	10.8	-4.32	28.08	1540.08	3126.96	13.68	100.08	1257.84	1247.04	174.24	1392.48	13220.6	42926.4	4866.48	20069.3	8748.72	24986.2	417.6	4128.48	54036	21602.9	23857.2	8087.76	4175.28	8147.52	22286.9	29620.1
-12.96	46.8	42.48	58.32	11.52	36.72	-0.72	36	28.08	2473.92	2.88	7025.04	19.44	74.16	23.04	2710.8	15.84	2930.4	-5.76	95.04	513.36	13154.4	18.72	65.52	24418.1	39677.8	-3.6	136.8	-354.24	2482.56	14717.5	20597	10216.8	7765.2	9146.88	7991.28	25871	10553.8	53418.2	16185.6	55718.6	122844	51649.9	18103.7	81391	24439	23469.8	12427.9
8.64	44.64	8.64	43.92	23.76	36.72	-33.84	7.92	1.44	3023.28	5.04	-46.8	1023.12	5376.24	20.88	48.96	19.44	75.6	779.76	3134.16	33.84	13767.8	-7.2	1157.76	2225.52	12088.8	4054.32	11306.9	8199.36	5738.4	4542.48	10486.1	27989.3	31824.7	16650.7	8328.96	34794	42283.4	10277.3	33881	2944.8	12973.7	34217.3	31473.4	63857.5	15660.7	24411.6	19482.5
16.56	54.72	-12.24	25.2	15.12	43.2	-4.32	78.48	8.64	7719.84	20.16	8081.28	-6.48	782.64	5.04	20.16	243.36	24822.7	50.4	2739.6	43.92	536.4	2685.6	19190.9	3164.4	3302.64	1031.76	5454.72	-280.08	28915.9	45.36	116.64	11608.6	17757.4	4.32	98.64	15410.2	3350.88	22744.1	36982.8	5125.68	9319.68	13458.2	4235.04	39828.2	27425.5	9004.32	21929.8
18	15.12	23.76	17.28	-10.8	3.6	22.32	3196.08	5.76	117.36	22.32	-56.88	22.32	-401.76	5532.48	11244.2	-5.04	135.36	27.36	74.16	9.36	33.12	-10.8	38.16	8976.24	5853.6	6122.16	23262.5	4388.4	6173.28	3487.68	6314.4	40.32	25807	3561.84	1066.32	17120.9	12341.5	78045.1	39573.4	7446.24	8982	81546.5	36844.6	-63.36	23.76	9876.24	4209.84
21.6	20.88	20.88	87.84	20.88	46.8	3.6	7171.2	-10.08	88.56	7.2	-51.12	10.8	-388.08	-20.88	28607.8	16.56	21.6	1.44	435.6	4045.68	26428.3	10.8	1190.88	5202.72	32931.4	29.52	74.88	337.68	-352.8	93.6	498.96	15284.9	50842.8	2268.72	4704.48	5888.16	11286	10574.6	4843.44	13011.1	52914.2	29901.6	60469.2	61236	26363.5	45236.9	50446.8
12.96	28.08	11.52	39.6	-20.16	11.52	20.88	74.88	13.68	47.52	2.16	2070.72	22.32	16390.1	59.76	189.36	2.88	7403.04	7.92	6161.76	216	18451.4	41.76	79.2	614.88	424.8	4012.56	20468.9	20452.3	40169.5	8441.28	3851.28	44.64	102.96	1257.12	1074.24	37171.4	27403.9	25906.3	10224	7840.08	5754.96	19362.2	29738.9	75362.4	36056.2	102966	29306.2
12.96	7.92	32.4	66.24	23.76	28.8	35.28	26.64	-6.48	52.56	-13.68	2076.48	7.92	17716.3	-6.48	29476.1	10.8	12603.6	-9.36	38.88	-2.16	398.16	35.28	4165.2	22.32	14.4	237.6	22047.1	-426.24	-637.92	20723.8	22512.2	352.08	7435.44	122.4	3049.2	8892.72	1168.56	43641.4	31610.2	50271.1	24768.7	133673	57003.8	3322.8	11112.5	95598	55874.2
8.64	13.68	33.12	22.32	38.16	47.52	27.36	1196.64	-7.2	74.16	6.48	-64.8	-12.96	-430.56	124.56	12886.6	20.16	963.36	29.52	2114.64	1096.56	1612.08	-0.72	240.48	5.04	18041	-0.72	63.36	-403.92	-1280.88	2752.56	3127.68	39.6	199.44	6870.24	8683.92	83481.8	26224.6	27607	67008.2	24651.4	30735.4	37433.5	35648.6	37849	10502.6	44815	38601.4
19.44	29.52	29.52	30.96	-7.92	18	24.48	308.88	12.96	99.36	6.48	-10.08	-0.72	-373.68	5.76	1079.28	7.2	4599.36	1368.72	19506.2	16.56	40.32	-2.88	1846.08	12.96	62.64	8180.64	144916	-426.96	-1384.56	3168	3564.72	22276.8	7601.04	6203.52	7675.92	31099	36329	19195.2	23776.6	25408.8	37841.8	50614.6	37085.8	18943.2	6197.76	129000	29462.4
5.76	8.64	8.64	29.52	17.28	51.12	33.12	35.28	-16.56	87.12	-3.6	-54.72	3.6	-58.32	-10.08	1140.48	16.56	102.96	577.44	4657.68	17.28	11693.5	432.72	10894.3	5.04	160.56	4979.52	52809.8	25391.5	44328.2	10858.3	13773.6	40767.8	23465.5	9.36	146.88	22980.2	24156.7	8411.04	29971.4	39.6	87.12	24301.4	9769.68	61691	16264.1	57102.5	23087.5
5.76	75.6	-20.88	7.92	21.6	28.8	22.32	68.4	0.72	1356.48	20.88	-51.12	14.4	-414	19.44	2162.88	18.72	97846.6	271.44	6966	7.92	42.48	12.96	367.92	1528.56	10795	14.4	169.92	-295.92	-1149.84	7010.64	5131.44	13065.8	14057.3	1910.16	17746.6	19529.3	11812.3	13259.5	35272.1	27201.6	30108.2	26835.8	22482	8404.56	16077.6	77495	24271.9
0	7.92	10.8	26.64	33.84	35.28	17.28	66.96	-3.6	87.84	24.48	-67.68	17.28	-379.44	22.32	61.2	18.72	8335.44	36	36	69.84	3162.24	1.44	25867.4	2439.36	9434.88	11674.8	30047	5662.8	31342.3	4538.16	2682	9912.96	16269.1	39151.4	95530.3	47255.8	32836.3	57893.8	34857.4	28318.3	27522	75294.7	37930.3	36949	43223	159940	67810.3
12.96	16.56	17.28	33.12	13.68	42.48	-14.4	5.04	5.76	74.16	20.88	-30.24	2449.44	19445	530.64	824.4	-0.72	701.28	12.24	43.2	6.48	5108.4	12.24	26.64	-1.44	18.72	20.16	60.48	-412.56	-168.48	3767.76	1760.4	5555.52	39102.5	15345.4	12463.9	13669.9	17377.2	40063.7	15829.9	7104.96	7157.52	46065.6	41168.2	67287.6	32744.9	100646	51749.3
-9.36	24.48	11.52	40.32	5.76	18.72	12.96	65.52	-5.04	69.84	38.88	31560.5	33.84	1502.64	13.68	4479.12	36	30728.9	35.28	11839	932.4	2694.24	136.08	11947	12590.6	17552.2	492.48	1474.56	1814.4	88880.4	37533.6	14937.1	12325	4383.36	16609	17294.4	10676.9	28758.2	74859.8	56646.7	6645.6	21391.9	46721.5	29320.6	23040.7	15323	71579.5	45015.1
2.16	78.48	31.68	48.24	2.88	49.68	20.16	7583.04	18.72	43.2	49.68	3800.16	5.04	-353.52	20.88	63.36	235.44	41021.3	156.96	40543.2	3141.36	3108.96	146.88	8252.64	22.32	405.36	6005.52	100935	-438.48	-120.96	31.68	27419.8	5569.2	7210.8	13.68	14302.8	41585	20707.9	13377.6	5348.88	19201.7	45563.8	-365.04	2549.52	107527	57807.4	60911.3	25163.3
10.08	60.48	0	5.76	38.16	87.84	9.36	25.92	27.36	239.04	18.72	1101.6	15.84	760.32	66.24	745.2	23.04	-15.84	511.2	2771.28	167.04	99.36	5.04	87240.2	2162.88	2238.48	8843.76	32686.6	2748.96	885.6	5293.44	2756.16	12107.5	2928.96	35274.2	53028	8740.8	30561.1	12004.6	8524.08	43484.4	16894.1	32068.8	14258.2	46854	11731.7	37075.7	8645.76
10.08	67.68	28.08	43.2	7.2	23.04	51.12	18020.2	8.64	74.16	4.32	18841	30.24	7950.96	14.4	7318.08	-0.72	277.2	4.32	46.08	36	46715.8	20.16	15967.4	1276.56	4748.4	46.8	170.64	-440.64	28118.9	14037.8	11040.5	14545.4	12457.4	14356.8	19936.8	3486.96	5420.16	30345.8	80138.2	28944	21814.6	8639.28	14040	93422.9	31181	23206.3	25119.4
15.84	52.56	21.6	5.76	16.56	59.76	20.16	531.36	24.48	105.12	14.4	12181	538.56	15859.4	9.36	248.4	12.96	2.16	1941.12	8028.72	6294.24	34097	-4.32	293.76	761.76	3971.52	20607.1	50978.9	-426.96	-1082.88	690.48	920.88	42387.8	13217	10987.2	28792.8	20379.6	9135.36	30362.4	89239	22061.5	21893.8	67249.4	45877	46672.6	30068.6	28152.7	18105.8
23.76	23.04	20.16	31.68	9.36	54	22.32	729.36	27.36	108.72	-8.64	-29.52	19.44	-354.24	-7.92	9648	8.64	-24.48	2817.36	29327.8	8.64	25.2	-16.56	69.12	1811.52	35971.2	371.52	6747.12	839.52	2712.96	7051.68	10327	3468.24	18712.8	9468.72	8763.84	60313	28095.8	67957.2	61423.2	8932.32	12444.5	83401.2	25605.4	53156.2	9472.32	10633.7	7961.76
6.48	-2.16	-4.32	15.84	3.6	9.36	70.56	10312.6	25.92	668.88	22.32	6544.8	10.08	-385.92	-2.88	1970.64	21.6	2617.2	9.36	56.16	-4.32	8532.72	15.84	15.12	5.76	15524.6	4794.48	5551.2	3244.32	2155.68	2034.72	77709.6	7924.32	5605.92	20444.4	33223	101775	131257	4204.8	1518.48	7496.64	28321.9	6640.56	4081.68	37596.2	27201.6	64375.9	41017.7
14.4	15.84	-3.6	25.2	6.48	49.68	16.56	12.24	25.92	72	32.4	-56.88	24.48	-378.72	38.16	1042.56	40.32	76.32	6828.48	16862.4	26.64	681.12	329.04	10805.8	1448.64	3284.64	2375.28	2093.04	21084.5	53107.2	13842	10516.3	28.8	26460	12265.9	57317.8	11561	19464.5	24611	21199.7	32249.5	13250.2	37948.3	26613.4	77199.8	45821.5	24206.4	24681.6
21.6	28.8	-28.8	18	12.96	42.48	11.52	-2.88	11.52	41.04	5.04	-23.04	3.6	-370.8	16.56	33.84	6.48	5.76	26.64	4626.72	13.68	5346	25.2	90.72	7037.28	28681.2	15157.4	46590.5	-393.12	4507.92	29299.7	27225.4	28064.2	25965.4	30.24	1182.96	3731.76	3926.88	25674.5	13836.2	77627.5	30470.4	8464.32	6203.52	36770.4	70248.2	23433.8	6781.68
24.48	54	-9.36	33.12	15.12	52.56	20.16	4622.4	102.96	3717.36	11.52	8750.88	-1.44	-365.76	28.08	8578.08	12.24	24259.7	-9.36	573.84	15.84	342	30.24	37.44	21.6	-4.32	5067.36	19302.5	-413.28	814.32	1288.8	12096.7	4989.6	2364.48	23.76	2290.32	14480.6	35365.7	12587	14917.7	20682	7148.16	74647.4	42099.8	35844.5	4713.84	46363.7	8732.16
11.52	16.56	6.48	22.32	50.4	70.56	28.8	74.88	13.68	20766.2	5.04	30.96	549.36	11764.1	-5.04	3361.68	20.88	-26.64	455.04	8991.36	298.08	3052.08	789.84	8292.24	14234.4	30218.4	273.6	226.08	18284.4	46504.8	37640.9	14819	5517.36	19656.7	6325.92	10479.6	102439	73962.7	78577.9	39106.1	18675.4	25210.8	28159.9	35640	20841.1	17069.8	23292	14973.8
17.28	25.92	-22.32	28.8	-33.12	11.52	19.44	9045.36	23.04	1282.32	4.32	-38.88	1979.28	110933	26.64	1861.2	13.68	7358.4	4754.88	18471.6	61.2	8241.84	42.48	52130.2	5603.04	22559	462.96	4606.56	-447.12	-1473.84	1026.72	1236.24	1288.08	6762.24	17634.2	7951.68	18235.4	16047.4	20054.9	18237.6	18642.2	22209.1	9933.84	3242.88	3319.92	7592.4	79930.8	27655.9
15.12	28.08	6.48	17.28	4.32	38.16	14.4	30.96	28.08	42.48	6.48	-42.48	-8.64	-313.2	47.52	72	16.56	3098.88	41.76	20111.8	2218.32	161671	38.16	9375.84	14.4	150.48	576.72	6827.76	-440.64	16772.4	1599.12	12085.9	9145.44	23708.2	4305.6	2052	4890.96	2291.76	20632.3	110827	21033.4	19073.5	45153.4	31452.5	49375.4	13613	10723.7	4068
14.4	33.84	5.04	72	13.68	45.36	17.28	11.52	-1.44	24.48	20.88	30.96	-2.16	-380.16	9.36	64.08	18.72	1311.12	39.6	48.24	895.68	18932.4	149.76	41080.3	19303.2	38474.6	41.76	111140	-451.44	-1221.12	16837.9	27542.9	18	97.92	13912.6	9306	149.04	1343.52	27308.9	18740.9	43305.1	34858.1	63502.6	34872.5	21690	8685.36	22530.2	14991.1
41.76	36.72	-1.44	28.8	2.88	44.64	59.76	29541.6	8.64	13.68	14.4	-34.56	20.88	-275.76	14.4	95.04	-4.32	66539.5	24.48	5.04	-8.64	19467.4	34.56	33672.2	11766.2	84332.9	950.4	1469.52	-448.56	-1273.68	35.28	120.24	370.08	504.72	-13.68	30.96	10774.8	3625.92	19393.9	39769.9	56652.5	37689.8	-3619.44	-1265.04	61568.6	54060.5	17002.8	37691.3
28.08	36	-1.44	17.28	4.32	59.76	4.32	21.6	48.96	4211.28	5.04	1888.56	2.88	6758.64	-12.24	196.56	2.16	-25.2	1118.88	2157.12	1361.52	5178.96	223.92	5748.48	23.04	1232.64	696.96	1703.52	8822.88	42701.8	5195.52	11322.7	19.44	43.2	7510.32	9933.84	13683.6	32454.7	22673.5	9799.92	8478.72	9357.12	78565.7	19571	1440	10388.2	30533	6215.04
14.4	41.04	31.68	28.8	7.92	40.32	-10.8	94.32	-7.92	492.48	-13.68	-44.64	0	-372.96	10.08	42.48	-4.32	396	15.12	17028	-2.88	-25.92	29.52	-12.24	24.48	30.96	12.96	13659.8	18953.3	26731.4	19340.6	50610.2	6454.8	17871.1	987.84	6619.68	47307.6	40867.2	14196.2	12091	37381	8082	33417.4	12494.9	34144.6	19665.4	47799.4	7117.2
11.52	66.24	17.28	30.24	25.2	82.08	3.6	14713.9	5.04	527.04	1.44	0	5.76	-412.56	-10.08	26.64	-22.32	-4.32	2.88	74.16	-5.76	51.84	366.48	995.76	540.72	1926.72	4769.28	52742.2	-284.4	7614.72	327.6	60193.4	42492.2	22831.9	4630.32	6446.16	24326.6	15086.2	39466.8	55753.2	17252.6	9613.44	22788.7	12170.2	229.68	216	60457.7	47863.4
-9.36	-9.36	1.44	31.68	-2.88	23.76	-0.72	85.68	26.64	2819.52	0	-28.8	10.8	13342.3	2.16	37.44	-17.28	4299.84	11412.7	42466.3	15.12	352.8	20.88	861.12	18.72	-19.44	108.72	7331.76	10890	5409.36	7717.68	6099.84	26454.2	18598.3	17010	46455.8	38334.2	45784.1	19986.5	11905.2	44604	19736.6	27481.7	12294	52132.3	56913.1	30291.1	20551
34.56	46.08	-4.32	49.68	7.2	16.56	15.84	354.96	23.04	2149.2	7.2	1622.16	191.52	27761.8	846	17424	23.04	23899.7	184.32	4415.76	-0.72	4.32	4091.76	21661.9	-3.6	24.48	571.68	1128.96	-452.88	-1419.84	3973.68	1721.52	7953.12	14697.4	7630.56	7148.88	20561	10881.4	45105.1	44777.5	97866.7	62961.8	42173.3	42512.4	9271.44	4526.64	5734.8	660.96
17.28	42.48	5.04	40.32	9.36	20.16	-9.36	19.44	4.32	16.56	5.04	5621.76	18.72	6338.16	2126.16	28498.3	9.36	1449.36	-16.56	12.96	8.64	457.2	12.24	28607	21.6	-2.16	10654.6	94503.6	-398.88	19720.8	2793.6	4194	14303.5	23387	41.76	13600.1	22718.9	4736.16	768.24	1242.72	14000.4	41662.8	41465.5	19287.4	24282.7	34463.5	41883.1	26879.8
19.44	12.24	6.48	41.76	14.4	63.36	-0.72	25.92	7.92	51.12	12.24	-38.88	1092.96	2234.88	20.16	13523.8	277.92	6767.28	40.32	34381.4	17.28	815.76	5042.88	12104.6	22929.1	44885.5	10488.2	23796	6482.88	27074.2	38.16	812.16	14281.9	18331.9	5094	2345.04	21068.6	6083.28	64306.8	19381.7	77613.8	37856.2	69558.5	22481.3	71495.3	34866.7	4998.24	6667.2
11.52	29.52	47.52	81.36	24.48	87.84	14.4	38.16	38.88	91.44	-4.32	-62.64	18.72	-363.6	78.48	5610.96	175.68	36730.8	6.48	43.2	38.16	23.76	1.44	39.6	33.12	-39.6	18151.9	14981	12562.6	148931	18535.7	86753.5	17433.4	59514.5	32944.3	42507.4	9573.12	16518.2	34974	27209.5	29315.5	19962	23880.2	22518	36452.2	13749.8	14533.2	4210.56
7.2	10.8	-5.04	37.44	34.56	60.48	-16.56	63.36	5.76	60.48	20.16	396	0	-363.6	-8.64	1175.76	33.12	1219.68	27.36	33.12	485.28	8110.08	18.72	4096.08	28.08	3389.04	185.04	19067.8	-91.44	2109.6	27.36	1599.84	12449.5	3340.08	4392	2253.6	22585.7	27668.2	39603.6	24037.9	4881.6	15802.6	31219.9	11349.4	17859.6	2976.48	52435.4	6223.68
10.8	17.28	-5.76	22.32	24.48	34.56	19.44	38.88	23.76	61.2	27.36	18	3.6	3281.04	801.36	1248.48	-16.56	50.4	0	4266	1.44	21.6	8.64	83.52	-10.08	20107.4	-0.72	2367.36	-460.8	8419.68	22191.8	14292.7	2031.84	5137.92	41153	33444.7	330.48	21801.6	-1333.44	-1303.2	31488.5	32764.3	70387.9	19990.1	62419.7	69469.2	42345.4	46501.9
6.48	21.6	-23.76	19.44	13.68	15.12	-9.36	11782.8	13.68	30.24	16.56	15.12	2.88	-380.16	6.48	60.48	20.16	4427.28	1707.12	26471.5	43.2	6469.2	2.16	254.88	609.84	3560.4	-2.16	1216.08	7672.32	7084.8	75160.8	108102	9902.88	59670	26522.6	11967.1	13549	38306.2	596.88	1611.36	28.8	8126.64	50662.1	21276.7	42293.5	33415.9	40661.3	35616.2
23.76	25.92	35.28	53.28	5.76	59.04	-16.56	849.6	-11.52	814.32	-3.6	-10.8	-9.36	-367.92	13.68	64.8	12.24	97.2	40.32	30.24	87.12	5919.12	6.48	100.8	62.64	-3.6	3590.64	9496.8	-479.52	765.36	15777.4	44309.5	515.52	67935.6	29266.6	73655.3	78956.6	25204.3	13754.2	11919.6	8110.8	5190.48	99005.8	77458.3	61724.9	28444.3	9025.2	1606.32
10.08	30.24	5.76	18	0.72	26.64	-15.12	5.04	8.64	63.36	16.56	-20.16	6.48	90	19.44	36.72	12.24	35.28	-12.96	18369.4	25.2	63.36	5.76	73.44	6874.56	5161.68	3261.6	110628	-478.8	24432.5	11615.8	10949.8	15205.7	13514.4	16.56	12314.2	5011.2	11111	32475.6	34949.5	4880.88	2413.44	16669.4	5459.04	45627.1	28378.1	58954.3	40345.2
10.08	14.4	14.4	19.44	15.12	24.48	7.2	13.68	-1.44	20131.2	30.24	16295.8	0.72	-386.64	15.84	1614.24	30.24	7134.48	4.32	230.4	15.84	25.92	4.32	54.72	4506.48	4960.08	41.76	778.32	-229.68	-902.88	756	249.84	1280.16	3034.08	32471.3	37519.9	37606.3	10810.8	118793	109189	42480	21091.7	62160.5	36806.4	85019.8	40235.8	6937.92	4451.76
48.24	74.16	15.12	64.08	-2.16	23.76	10.8	64.08	5.76	1414.08	0	-2.16	-11.52	-368.64	18	1872	34.56	90	3665.52	18887.8	822.24	36460.8	-5.76	31.68	11119	77390.6	24.48	128.88	12803.8	11898.7	21075.8	972	1676.16	16690.3	-2.88	598.32	15099.1	3979.44	46653.1	28195.9	270.72	26736.5	-773.28	-133.2	102181	36585.4	45478.1	32667.1
19.44	32.4	22.32	6.48	-5.76	38.16	6.48	43.92	37.44	1414.8	15.84	-12.96	1697.04	35070.5	17.28	27.36	18	27420.5	4239.36	28107.4	131.04	1566.72	58.32	1090.08	201.6	574.56	304.56	35700.5	7152.48	15047.3	2303.28	17643.6	9565.92	3697.2	3422.88	8719.92	3926.88	1390.32	29650.3	13453.9	1272.96	11584.8	8598.96	26980.6	65809.4	43326.7	82427	23619.6
12.24	42.48	25.2	39.6	-3.6	51.12	-16.56	20.88	26.64	30.96	5.76	20.16	27.36	2247.84	0.72	10.08	210.24	5050.08	18.72	17.28	0	4271.76	13.68	78.48	34.56	18.72	5197.68	8938.08	-504	-1527.84	2570.4	7058.16	10608.5	30834	17932.3	5198.4	36499	19360.8	43539.1	18241.9	9469.44	5364.72	47134.8	26122.3	15132.2	7462.8	51007	24354.7
11.52	24.48	-1.44	31.68	-11.52	41.76	26.64	1985.04	45.36	18.72	18	14766.5	13.68	-398.88	26.64	1872	34.56	9843.12	1627.92	47859.1	3.6	1589.04	38.16	11162.2	31.68	51.84	257.76	1043.28	2066.4	967.68	15001.9	56123.3	2100.24	25714.8	8197.2	4362.48	21200.4	13968	32004.7	61471.4	40903.9	30416.4	31853.5	4174.56	40936.3	14683.7	12091.7	48402.7
8.64	23.04	-2.88	20.88	20.88	28.8	22.32	2257.92	13.68	8884.8	20.88	-39.6	13.68	1795.68	12.24	13.68	6.48	8395.92	59.04	5307.12	2406.24	34081.2	370.8	18707	12.96	127.44	10000.8	6436.8	10803.6	26531.3	19527.1	69163.9	11211.1	3095.28	-16.56	42.48	74397.6	31913.3	77140.1	37165.7	34869.6	51953.8	5284.8	1118.88	9249.12	4338.72	75019	46607.8
12.96	15.84	20.16	51.84	12.96	54	36.72	45.36	50.4	209.52	1.44	51.12	17.28	5477.76	16.56	741.6	16.56	69.12	30.24	7153.92	2921.04	94972.3	3574.8	7724.88	28.08	97.2	1774.8	14228.6	-465.84	-1457.28	15081.1	6875.28	554.4	6516	450	813.6	22659.8	33867.4	52051.7	57930.5	15670.8	12955.7	639.36	1771.92	44814.2	12568.3	82528.6	21497.8
10.08	72	13.68	56.16	23.04	43.92	15.12	18	14.4	3203.28	1.44	408.24	27.36	3384	20.88	10.8	2.88	9433.44	23.04	41.76	-20.88	1207.44	1629.36	7454.88	301.68	1013.04	1107.36	20147	-360.72	6525.36	25926.5	31546.1	8015.04	6379.2	-0.72	5668.56	45900	39004.6	103843	33185.5	58533.1	66066.5	35347.7	10126.1	98583.1	47713	26448.5	10473.8
20.16	95.04	54	43.92	-9.36	4.32	25.2	61.2	15.84	1470.24	0	6387.84	29.52	626.4	6.48	50.4	12.96	9664.56	261.36	1028.88	365.04	442.08	1.44	38.88	37.44	82.08	10.8	17969.8	6244.56	16701.8	21.6	632.16	-16.56	-50.4	4502.16	19494	88064.6	23974.6	40065.8	38697.1	57917.5	24493.7	13209.8	12384	102072	44537.8	27551.5	14557.7
25.2	37.44	7.92	17.28	30.24	48.24	38.16	834.48	10.8	9972.72	2.88	-7.2	0.72	-222.48	-15.84	5194.8	18	19701.4	203.04	3829.68	5.76	38.16	-3.6	18.72	28.08	113.76	176.4	736.56	6178.32	17375.8	16020	61395.8	32812.6	44539.2	6212.88	9285.12	4659.84	4777.2	26292.2	14603	16564.3	2905.92	32330.9	3291.12	33502.3	7063.2	31592.2	28495.4
36.72	46.8	9.36	22.32	31.68	67.68	10.8	10020.2	23.76	24.48	-10.8	32.4	8.64	20516.4	23.76	0	20.16	1710.72	11.52	7256.88	0	39.6	6158.16	45766.1	2219.04	2815.92	133.92	1120.32	-460.8	-1481.76	8367.84	2738.88	32284.1	11098.8	32040.7	43590.2	25773.8	25009.2	106212	85051.4	80503.2	51732	76394.2	31399.9	39977.3	18228.2	25175.5	18673.2
22.32	48.96	31.68	77.04	1.44	18	11.52	1.44	11.52	6066.72	15.12	-10.08	2.16	-351.36	17.28	-12.24	72	35491.7	6.48	634.32	14.4	254.16	17.28	2528.64	848.88	1249.2	1082.16	3517.2	15699.6	11792.9	82393.9	40848.5	14.4	623.52	13616.6	5547.6	100450	71588.2	88904.9	26914.3	56857	76032.7	63288	21938.4	15801.1	76037.8	18230.4	20581.2
22.32	20.16	7.2	18	-5.04	10.08	4.32	7504.56	19.44	74.16	-2.88	-14.4	2.16	6486.48	27.36	30.24	24.48	48.96	-14.4	33.84	-3.6	141.84	689.76	14179.7	9.36	2915.28	2495.52	6894	11926.8	18030.2	32.4	123.84	35.28	1990.08	7115.76	13993.2	10736.6	14023.4	41417.3	10024.6	57176.6	14473.4	100081	32096.2	94801.7	51796.8	101136	40371.8
4.32	27.36	7.92	68.4	-12.24	27.36	-2.16	16.56	2.16	451.44	-10.8	17.28	-7.92	-352.08	24.48	732.96	-4.32	1578.96	772.56	3075.84	7.92	3274.56	70.56	1266.48	1374.48	16654.3	-7.92	68.4	-465.12	-1414.08	3183.84	1051.92	13835.5	7862.4	38201	37900.1	9149.04	1470.24	92801.5	42826.3	23594.4	29088.7	204792	59086.1	55114.6	28237	56027.5	40804.6
21.6	30.24	12.96	12.96	-20.88	16.56	-10.8	19.44	-0.72	51.84	-7.2	5.04	20.16	-354.24	-7.92	-68.4	7.2	28.8	4.32	116.64	2412.72	33086.9	26.64	17611.2	1563.12	13358.2	25502.4	30650.4	26350.6	32685.1	5499.36	12431.5	11177.3	6385.68	6848.64	3658.32	24003.4	19789.9	42997	22545.4	79997.8	18724.3	31133.5	16461.4	12878.6	8194.32	54893.5	19535.8
23.04	41.76	12.24	67.68	-6.48	49.68	11.52	32.4	33.12	64.08	12.24	-13.68	-15.12	-367.92	1128.24	3552.48	2.16	17.28	25.2	2977.92	190.8	23088.2	-6.48	68.4	15.84	3795.12	10624.3	13061.5	1365.84	8328.24	1793.52	4176.72	53894.2	31272.5	22873	16717.7	58864.3	16776.7	26124.5	15994.8	29957.8	4839.84	3657.6	19969.2	68766.5	34441.9	32207	12221.3
28.8	7.2	18.72	48.24	-25.92	9.36	7.2	19.44	24.48	30.24	11.52	6.48	29.52	6328.8	7.2	239.76	-3.6	30189.6	3.6	30.96	10.8	60.48	65.52	6575.04	24.48	4153.68	1981.44	11742.5	-461.52	-1445.04	7832.88	5832	30.24	223.92	11049.8	7190.64	7174.08	12585.6	7884.72	3240.72	75251.5	27587.5	94023.4	82676.2	45017.3	17049.6	117612	18562.3
-16.56	-4.32	15.84	10.8	-9.36	7.2	-1.44	164.16	2.16	2.88	1.44	-5.04	20.88	-377.28	184.32	6853.68	-15.12	38.88	34.56	18737.3	17.28	41.76	2.16	4114.08	85.68	7110	-16.56	6087.6	-471.6	-1388.88	10540.1	6437.52	17272.1	8102.16	4118.4	33393.6	11453	3559.68	14387.8	29576.9	5564.16	8835.12	52208.6	23891.8	26444.9	17335.4	133940	84361
10.08	-25.92	20.16	36	-6.48	34.56	-6.48	19981.4	16.56	-9.36	23.76	38.88	629.28	34674.5	3.6	5635.44	9.36	4715.28	8.64	78.48	18	8583.84	532.8	1014.48	-1.44	920.88	2207.52	14833.4	-138.24	2034.72	4824	21584.9	11309	8519.76	4465.44	3419.28	53008.6	76120.6	56066.4	21839	4482	11626.6	-76.32	-643.68	25637	9594	20965.7	10209.6
29.52	56.16	28.8	12.24	14.4	34.56	17.28	70.56	-4.32	1799.28	7.92	-41.04	626.4	735.84	2.16	2637.36	-7.92	54.72	1596.96	48114	-26.64	19322.6	3418.56	29713.7	11778.5	18922.3	5.76	44.64	11254.3	57625.9	16367.8	16411.7	1962	2553.12	-61.2	-17.28	24769.4	3970.8	11335.7	27853.9	4906.8	2928.24	53010.7	54550.1	20266.6	20421.4	15327.4	11375.3
21.6	38.88	-4.32	0	5.04	43.2	0.72	8737.2	13.68	13693.7	-18.72	-22.32	18	-364.32	23.76	2573.28	12.24	63.36	1.44	9.36	5.76	47.52	-5.76	18.72	413.28	938.16	12573.4	32793.1	-61.92	-1054.08	33562.1	60783.1	9.36	20.16	20555.3	9292.32	28130.4	32803.9	-1684.08	-598.32	21386.9	49078.1	29618.6	9272.16	43364.9	7111.44	19851.1	7234.56
33.12	24.48	9.36	51.12	-23.76	6.48	-11.52	68.4	1.44	55.44	-3.6	-32.4	55.44	-284.4	452.88	15151.7	54.72	3114.72	216	45770.4	1.44	29.52	23.76	30265.9	9.36	452.16	62.64	271.44	-496.08	-984.24	36895.7	42050.9	24.48	777.6	14439.6	12797.3	26941.7	31821.8	40607.3	6904.08	14912.6	10949	62966.9	20327	35716.3	27141.1	17552.2	7783.92
26.64	51.12	1.44	31.68	-7.2	50.4	12.24	57.6	1.44	4471.2	-6.48	-6.48	7.2	637.2	18.72	-28.8	-16.56	48.96	-2.88	405.36	363.6	11186.6	16.56	6250.32	1204.56	40195.4	51.12	32.4	228.24	3212.64	1442.16	5876.64	11986.6	13983.8	6917.76	16612.6	2527.2	316.08	23976	28570.3	9225.36	15229.4	29219	4452.48	25484.4	33599.5	32515.9	27215.3
33.84	21.6	2.88	6.48	-12.24	24.48	28.08	734.4	13.68	56.88	-5.04	-5.04	19.44	5110.56	7.2	-32.4	2.88	33.84	290.16	1003.68	7048.08	39409.2	33.84	86.4	1398.96	92628	3921.12	115416	-475.2	1512	13.68	1672.56	41585	19449.4	31577	20778.5	-1450.8	-190.8	21161.5	13549	18365	19650.2	109245	81082.8	31991.8	14781.6	24633.4	14171.8
36	56.16	6.48	61.2	7.2	36.72	18.72	30947.8	10.8	60.48	-21.6	-2.16	34.56	-233.28	2.16	-84.24	-8.64	7.2	14.4	11663.3	16.56	31.68	3170.16	5214.96	95.76	3018.96	5875.2	7357.68	-488.16	-1488.24	20.16	1318.32	873.36	28551.6	1131.12	10908	7932.24	4505.04	50029.9	35058.2	1056.24	405.36	36852.5	15644.9	96264.7	55663.9	3769.2	17190.7
32.4	39.6	15.84	79.2	9.36	23.04	3.6	6587.28	28.8	10589.8	5.04	2795.04	61.2	-176.4	5.04	29653.2	446.4	3779.28	323.28	16678.1	4198.32	2778.48	5.04	156.96	4.32	7675.2	18.72	16.56	-486	-1512.72	31639	52719.1	15338.9	50674.3	3013.2	1625.76	80599	34485.8	65774.2	54240.5	38026.1	25261.2	5237.28	13101.8	39563.3	24199.2	154832	44963.3
22.32	37.44	-34.56	33.12	4.32	63.36	36.72	52.56	11.52	23.04	-25.92	13.68	69.84	4244.4	4.32	-48.24	25.2	2813.04	3.6	-7.92	40.32	28633.7	2586.24	9264.96	378	11199.6	2275.2	2636.64	589.68	2179.44	3345.12	35807.8	2730.24	30932.6	27332.6	20083.7	90014.4	90568.8	88086.2	68269.7	14062.3	7102.8	26341.9	17357.8	16752.2	19612.8	44163.4	52081.2
11.52	59.04	10.08	59.04	3.6	42.48	-1.44	-15.12	5.76	28.08	-0.72	6433.2	23.76	1217.52	14.4	-74.88	17.28	30.24	21.6	5335.2	-2.16	9609.84	21.6	46.08	316.8	6948	277.2	26046	-475.2	23641.9	3844.8	7769.52	6289.2	19517.8	23906.2	40308.5	37736.6	33246	51242.4	36794.2	57637.4	26383.7	8371.44	10194.5	105767	29661.1	111767	45209.5
-2.88	23.76	19.44	36.72	20.16	36	10.8	38.88	36	86.4	20.88	20.16	13.68	-318.24	26.64	138.24	18	2116.8	18.72	41.04	-7.2	1133.28	3.6	39423.6	32.4	26.64	1.44	16.56	-456.48	686.16	17381.5	9918.72	-82.8	-110.88	19.44	1349.28	48992.4	18287.3	-1946.88	-1311.12	84794.4	22721.8	38262.2	4070.16	41130	17243.3	124497	17902.8
-11.52	13.68	15.84	30.96	7.92	60.48	1.44	16.56	22.32	19211	23.04	61.92	29.52	5753.52	47.52	-34.56	-5.04	-10.8	239.04	11948.4	-3.6	129.6	404.64	295.2	4993.92	5294.88	19360.8	58369.7	2101.68	1257.84	34590.2	19135.4	7258.32	9342.72	29.52	62579.5	8036.64	18694.8	31830.5	22183.2	95212.8	60261.1	32716.8	30466.8	17424.7	6279.84	56535.1	12687.8
22.32	41.04	9.36	41.76	5.76	25.2	27.36	75.6	15.12	1766.88	14.4	20.16	54	265.68	2.16	-65.52	6.48	8848.8	308.16	6250.32	27.36	10616.4	13.68	32.4	1575.36	9511.2	2889.36	2428.56	5049.36	14307.1	221.04	1593.36	-99.36	-70.56	20.16	81.36	2036.88	14217.1	13883.8	3194.64	31826.9	14821.9	30480.5	23786.6	49942.1	51866.6	10850.4	4912.56
10.08	34.56	20.88	54.72	4.32	25.2	7.92	50.4	-7.92	634.32	2.16	2.88	43.92	-275.76	-10.8	288.72	36	36.72	7.2	53.28	28.8	43.92	7.2	15.84	1928.16	34897.7	3.6	15291.4	-488.88	-1144.8	16545.6	7629.84	26593.2	30451	15.84	380.16	5605.92	10049.8	46579	54177.1	47929	44907.8	35280.7	10696.3	13177.4	2736	18757.4	15508.8
-0.72	36	43.92	55.44	1.44	20.16	20.16	8.64	8.64	36	7.2	122.4	43.92	3879.36	1.44	-86.4	28.8	5989.68	3.6	61.2	15.84	41.04	15.84	12643.2	1631.52	20574	-1.44	38.88	-507.6	-1375.2	33486.5	9549.36	6685.92	11857.7	2746.08	4249.44	24216.5	17942.4	3164.4	10966.3	16185.6	12326.4	65439.4	24349.7	57420	16164	58759.2	28227.6
5.76	74.88	22.32	15.84	20.16	49.68	9.36	28.8	10.8	25.92	23.76	8001.36	40.32	95.04	7.2	476.64	10.08	134.64	-15.84	1610.64	58.32	4899.6	1.44	624.96	788.4	2893.68	4.32	2.16	12233.5	33366.2	3859.92	1246.32	102.24	235.44	2205.36	4749.84	57301.2	21887.3	113802	62480.9	12271.7	16181.3	73890	29064.2	14166	29589.8	22919.8	33789.6
14.4	37.44	13.68	-9.36	0	2.88	-4.32	85.68	-9.36	34.56	25.92	84.24	30.96	-276.48	25.2	-70.56	22.32	42.48	1930.32	33995.5	3131.28	11484	225.36	2257.92	514.8	66460.3	224.64	24099.1	2106	24033.6	1661.76	4030.56	2525.76	5595.12	5115.6	10719.4	110374	42854.4	-2037.6	-618.48	44647.2	44586	36553.7	33773	85938.5	64488.2	31893.8	13747.7
17.28	60.48	-14.4	20.88	8.64	46.8	-28.08	1993.68	-4.32	38.88	24.48	892.08	28.08	-300.96	498.96	7015.68	190.08	547.2	15.84	3273.84	-2.16	940.32	2830.32	16351.2	-7.92	48.24	210.24	4517.28	-493.2	-1546.56	9231.84	49806	-91.44	-54	3813.12	10402.6	-1286.64	52.56	1359.36	2908.8	61382.9	26387.3	131583	25971.8	31129.2	58188.2	36226.8	2701.44
22.32	69.84	36	79.92	39.6	61.92	-1.44	121.68	-1.44	3097.44	33.84	69.84	26.64	4302	31.68	74468.2	-18	2545.92	25.2	4088.88	25.92	25.92	35.28	2331.36	9327.6	7437.6	10.8	3524.4	9380.88	15678.7	17058.2	13914.7	3033.36	527.04	18150.5	24979.7	49565.5	39053.5	14749.9	15066.7	29579.8	16110.7	66996.7	37424.9	7455.6	3531.6	67559	37223.3
2.16	45.36	17.28	48.24	7.2	48.96	7.2	-10.08	2.16	43.92	29.52	44.64	24.48	-282.96	2.16	-68.4	19.44	210.24	30.24	1368	254.16	82959.8	10.08	43.2	-3.6	1423.44	33889	34145.3	32757.8	57072.2	700.56	4318.56	5866.56	6225.84	37254.2	49497.1	-604.8	4298.4	18433.4	23384.9	5870.88	8110.8	15950.2	14755	54259.2	26863.9	16903.4	17653
9.36	16.56	7.92	53.28	14.4	24.48	-18	56.16	0.72	64.8	16.56	80.64	23.76	-308.16	-17.28	-54	38.88	39.6	11.52	5026.32	15.84	28.8	921.6	7140.24	637.92	11088	2462.4	19551.6	6979.68	51507.4	25.92	77.76	-65.52	20319.1	5762.16	11517.8	32065.9	12955.7	-2086.56	-1707.12	15876	15385	39238.6	13167.4	13880.2	6159.6	23886	34099.2
28.8	51.84	28.08	36.72	-20.88	13.68	1.44	1239.12	21.6	51.12	25.2	7953.84	-9.36	-231.84	11.52	-20.16	15.12	477.36	8.64	279.36	765.36	6432.48	-9.36	38.16	12870.7	38646.7	1195.92	2061.36	13312.8	41811.1	334.8	787.68	10743.8	13509.4	17750.2	29610	46895	38209	656.64	-1056.96	23412.2	7827.84	48152.9	38340	6544.08	6800.4	45276.5	32012.6
9.36	47.52	-5.04	-0.72	27.36	24.48	-2.88	1372.32	10.08	25.2	12.96	67.68	27.36	-257.76	28.08	3436.56	5.04	155.52	3896.64	34746.5	12.96	7004.88	12.24	11160.7	155.52	410.4	9.36	373.68	-493.2	735.84	7.2	627.84	3256.56	1745.28	3341.52	10567.4	17222.4	15317.3	1724.4	6210.72	64378.1	15261.8	105697	43009.2	33512.4	59155.2	43629.8	6564.96
29.52	56.16	27.36	47.52	-27.36	51.12	-7.2	102.24	28.08	12800.9	25.92	43.92	42.48	-270.72	28.08	2069.28	20.88	414	12.24	43.92	25.2	19895	20.16	32018.4	5.76	51.84	20.16	649.44	3409.2	6485.04	27.36	791.28	29276.6	26606.9	23.04	1054.08	22691.5	19888.6	20018.2	30208.3	3329.28	2165.76	26930.9	6649.92	29527.9	15677.3	34565.8	22437.4
30.96	20.16	44.64	20.16	-5.04	-5.04	8.64	27.36	1.44	484.56	30.24	19676.2	324	7853.04	36.72	10621.4	30.96	4358.16	34.56	50.4	2125.44	55630.8	117.36	1036.08	3.6	615.6	342	693.36	1833.84	2994.48	26.64	77.04	3175.2	5500.08	7713.36	7287.12	33714	15500.9	93234.2	106690	36666	21903.8	8766.72	13410.7	86241.6	36514.1	48422.2	9922.32
23.76	32.4	6.48	19.44	-20.16	54.72	20.88	550.8	-7.92	54.72	4.32	56.88	622.08	1092.24	-11.52	-72.72	17.28	20471.8	-2.16	12.24	30.24	208.08	26.64	17020.8	-12.96	30289.7	-3.6	4244.4	528.48	26380.8	7.2	4482.72	3085.2	48555.4	25.2	285.84	19305.4	39564	18916.6	10357.2	35285.8	14879.5	20152.8	8370	23361.8	17216.6	62714.2	33237.4
12.96	64.08	44.64	53.28	-4.32	39.6	38.16	72	10.08	24.48	-7.2	46.08	20.16	-273.6	23.76	6531.84	15.12	36	159.12	18796.3	33.12	12252.2	38.88	70354.8	-12.24	2.16	5401.44	12836.9	1060.56	-729.36	3500.64	2890.08	13959.4	28051.9	51382.1	27419.8	27290.2	24274.1	8041.68	22747	10718.6	32726.2	82936.1	24199.2	43389.4	19972.8	7683.12	7274.16
28.08	41.76	46.8	77.04	-12.24	18.72	15.12	25.2	40.32	64.8	4.32	44.64	522.72	17822.2	25.92	-58.32	2.88	9853.2	17.28	20.16	43.2	9710.64	101.52	17424	19.44	928.08	18.72	589.68	1954.08	110.16	45197.3	34293.6	4636.8	11625.1	1143.36	2365.92	45586.1	37782	23959.4	12932.6	18956.9	37778.4	8459.28	7810.56	63666	33287	34096.3	76660.6
3.6	41.04	5.04	15.84	2.16	41.04	13.68	39.6	18	5477.76	-6.48	2967.84	17.28	3113.28	29.52	-33.12	15.12	2002.32	23.04	4389.12	21.6	28.8	566.64	3489.12	9.36	3968.64	75.6	127330	-509.76	-1554.48	13825.4	15555.6	9942.48	14611.7	10.8	416.16	11742.5	3175.92	-2001.6	-1371.6	68754.2	169080	100902	50202.7	20251.4	10239.8	87604.6	26763.1
18	72.72	25.2	24.48	-2.16	16.56	23.04	12541	-10.8	0	-2.88	61.2	25.2	-247.68	37.44	-72	21.6	54	53.28	170325	41.76	51.12	3176.64	20790.7	5874.48	33882.5	32.4	168.48	91.44	7698.24	16117.2	55974.2	30314.9	14195.5	1627.92	14459	36541.4	63458.6	61633.4	30316.3	8745.12	18186.5	88567.9	30361.7	77658.5	51274.1	44641.4	29168.6
21.6	43.2	-10.08	-2.16	15.84	30.24	7.2	35.28	27.36	46.08	23.04	9156.24	15.12	12411.4	40.32	1040.4	1393.92	26544.2	651.6	5461.2	1054.8	1947.6	5.04	74.88	13276.8	15322.3	66.96	92.88	7896.96	1269.36	14179.7	4420.8	-293.04	12618.7	265.68	608.4	1990.08	4447.44	51163.9	9367.2	68070.2	35421.1	-395.28	5304.96	37876.3	26660.9	44614.1	25796.2
32.4	77.76	13.68	29.52	-7.2	10.8	-4.32	64.08	9.36	72	18.72	152.64	6.48	-264.24	23.76	39798.7	-8.64	4589.28	3114.72	14824.8	33.84	42462	38.88	82.08	20.88	56.88	469.44	14359.7	-427.68	29438.6	4826.88	4029.84	8192.16	5451.84	54212.4	34377.8	70017.8	31548.2	48116.9	31677.8	60308.6	41009	38319.1	25220.2	42269	17106.5	6808.32	3020.4
15.84	79.2	13.68	22.32	0.72	38.16	-1.44	1997.28	-4.32	2.88	29.52	7378.56	637.92	1563.12	-4.32	753.12	3.6	13.68	33.12	651.6	15.84	56.16	30.24	6343.92	1824.48	2977.92	54	74.88	8948.16	99787.7	10.8	3108.24	10108.1	33930.7	37472.4	73761.8	1732.32	6388.56	27408.2	10402.6	35719.9	18570.2	74084.4	13083.1	34034.4	9516.24	4994.64	11043.4
24.48	37.44	26.64	30.96	20.16	26.64	-3.6	61.92	-3.6	31.68	-12.96	1112.4	27.36	-240.48	2.16	11292.5	-18	84.96	26.64	28.8	-8.64	264.96	245.52	2709.36	4321.44	6275.52	9255.6	22515.8	-512.64	17619.8	109.44	274.32	1830.96	955.44	20419.2	80799.8	80666.6	48950.6	6875.28	5991.12	31047.8	23206.3	65864.9	15970.3	55949.8	25534.1	7004.88	362.16
27.36	27.36	2.88	72	20.88	41.04	7.92	714.96	4.32	88.56	0	27.36	3.6	87.12	24.48	-89.28	-2.88	1152.72	774	748.08	952.56	15179.8	29.52	396.72	-5.04	20.16	50.4	294.48	-495.36	-1647.36	27907.2	31554	224.64	74531.5	11271.6	21915.4	23816.9	32115.6	94796.6	18150.5	135.36	5398.56	39192.5	12710.9	90743	70646.4	38948.4	18534.2
23.04	36	25.2	33.12	23.76	44.64	18.72	66.24	9.36	120.24	-15.12	2910.24	20.16	-231.84	244.08	3116.16	12.24	-1.44	19.44	2.16	-5.76	270.72	645.12	47509.9	-12.24	1633.68	32.4	101.52	32526.7	40615.2	27959.8	46414.1	2270.88	5568.48	743.04	7382.16	6482.88	796.32	-1226.16	-392.4	27821.5	21419.3	91396.1	77209.2	35333.3	45655.9	64206.7	39160.1
35.28	45.36	20.88	37.44	16.56	20.88	26.64	53.28	-11.52	41.04	4.32	43.2	225.36	40680.7	15.12	4620.24	21.6	9469.44	979.2	1465.2	17.28	150.48	41.04	28968.5	10.08	12.96	29.52	6942.96	1174.32	3416.4	9416.88	11027.5	28072.8	19270.8	1895.04	1103.04	37530.7	85847.8	35328.2	20016.7	7485.84	3902.4	4260.96	25853	80663	27511.9	130729	53514.7
43.92	48.24	20.16	35.28	5.76	21.6	2.88	41.04	3.6	65.52	58.32	2496.24	16.56	-244.08	36	-90.72	1904.4	7334.64	20.16	362.88	12.24	2866.32	13.68	5775.12	30519.4	34464.2	259.92	1949.76	5080.32	74746.1	1814.4	1854.72	5724	21836.9	58814.6	39429.4	32874.5	8886.24	29931.8	12684.2	7219.44	6441.12	143501	99083.5	58209.1	32791	14637.6	9353.52
23.04	79.2	33.12	64.08	19.44	33.12	22.32	39.6	-3.6	20.16	-3.6	35.28	6.48	-250.56	33.12	-87.84	35.28	275.76	1506.24	18760.3	10.8	1732.32	17.28	330.48	-10.8	4086.72	10551.6	5445.36	-512.64	-1609.92	36375.1	61737.8	17580.2	31631.8	523.44	684	12211.9	6501.6	14294.9	26023	17514.7	3965.04	59116.3	15818.4	83876.4	19753.2	51600.2	30336.5
16.56	65.52	15.84	28.8	7.2	64.8	11.52	3633.84	23.04	1128.96	24.48	15348.2	53.28	6459.84	21.6	-108	25.2	1780.56	2198.88	3375.36	579.6	16094.9	6.48	18	6431.04	5306.4	17901.4	78053.8	4915.44	26205.1	25164	12811	8805.6	11237.8	28825.2	24451.2	68678.6	35179.2	-2147.04	804.96	41346	14078.2	-2032.56	13289	11314.8	17335.4	34248.2	31662.7
-2.16	49.68	10.8	18.72	17.28	14.4	10.8	33.84	16.56	165.6	13.68	1818	0	-195.84	162	1642.32	290.88	8534.16	13.68	2136.24	7.92	48.24	7.2	34.56	5579.28	6573.6	390.24	19039	-542.88	1703.52	50.4	45146.2	38125.4	41503	1933.92	94800.2	46073.5	45528.5	32106.2	9334.08	3444.48	8420.4	119012	49480.6	30836.2	33547.7	65207.5	24225.8
6.48	12.96	17.28	37.44	23.76	45.36	11.52	5407.92	-14.4	30.24	5.76	67.68	21.6	-187.92	3.6	708.48	25.2	1216.08	424.8	12877.9	7.2	74.88	922.32	5319.36	3536.64	4674.24	7771.68	3316.32	-514.08	-1435.68	3710.88	41947.2	24585.1	17915	-8.64	182.16	73626.5	30141.4	28795.7	11690.6	38432.9	35459.3	2009.52	464.4	41912.6	72252.7	85196.2	72129.6
8.64	54	2.88	23.76	-27.36	9.36	15.12	25.2	-20.16	41.04	23.04	1206.72	3.6	-188.64	7.92	-74.88	5.04	198.72	-2.16	3861.36	17.28	5027.76	86.4	8668.8	47.52	41447.5	8582.4	8666.64	-341.28	16151.8	3031.92	8836.56	14134.3	11137	102.24	8337.6	22247.3	17265.6	80222.4	53243.3	14229.4	2226.96	25413.1	9360	99005	68109.1	60014.2	28649.5
0	49.68	5.04	22.32	-4.32	9.36	12.96	41.04	23.76	15.84	10.8	80.64	13.68	-204.48	5.76	-112.32	2.16	47.52	46.8	1175.76	41.76	6454.8	-12.96	6829.92	28.8	53.28	19.44	1028.16	3608.64	22349.5	17690.4	12217	381.6	49389.1	944.64	1275.84	44440.6	55550.9	31870.8	12208.3	13494.2	3174.48	-2903.76	-889.2	103221	48582	39646.1	11270.2
-7.2	41.04	-3.6	37.44	-0.72	48.24	28.8	15.84	15.12	1712.88	41.04	2602.08	15.12	-198.72	25.2	1730.16	37.44	583.2	448.56	26790.5	18	7914.24	41.04	77552.6	1710	1022.4	52.56	2656.08	3502.8	752.4	31315.7	26899.9	9505.44	5163.12	-25.92	2.88	2008.08	2177.28	56396.9	73455.8	13150.1	11180.9	111162	34760.9	46899.4	8743.68	105290	51027.8
5.76	2.16	23.76	41.76	36	66.96	15.84	15.12	-6.48	64.08	6.48	77.04	33.84	1578.24	60.48	5598	12.24	4412.88	1248.48	2746.08	804.96	2348.64	6.48	2320.56	0	1093.68	1357.2	1568.16	6105.6	9493.92	11250.7	10502.6	31754.2	22584.2	11569.7	14935.7	40719.6	11607.8	21816.7	19271.5	15927.1	12020.4	14002.6	5137.92	30704.4	21816.7	42356.9	22435.2
3.6	11.52	12.24	24.48	26.64	59.04	36.72	1264.32	-7.92	56.16	-10.8	5652	5705.28	22441	27.36	-168.48	12.96	43.2	3.6	-30.24	108.72	42786.7	7863.84	74039.8	505.44	2908.8	15022.8	28982.2	-519.12	1824.48	3818.88	1687.68	7233.84	12750.5	411.84	1177.92	100207	68997.6	4774.32	388.08	8615.52	5613.84	151619	37974.2	34936.6	28900.8	-2186.64	-406.8
7.2	14.4	34.56	54.72	23.04	10.8	24.48	21.6	16.56	70.56	9.36	103.68	-2.88	-159.12	-6.48	-92.16	16.56	257.04	-12.96	-10.08	31.68	504	133.92	229.68	12.24	10480.3	21729.6	66999.6	10087.2	11033.3	13893.8	9550.8	27923	19329.1	1071.36	1114.56	14503	2993.04	4368.96	54119.5	79871.8	36111.6	82269.4	47202.5	18580.3	24089.8	17085.6	28603.4
13.68	56.88	20.88	28.08	25.2	17.28	12.96	32.4	11.52	76.32	2.88	499.68	23.04	-156.96	20.16	650.88	38.16	72	4.32	552.96	83.52	5857.92	6.48	10453.7	24.48	6671.52	18.72	95.04	8912.88	13069.4	8243.28	4800.24	15926.4	52951.7	4.32	77.76	59465.5	45830.2	1192.32	1638.72	32248.8	7980.48	52275.6	31383.4	12839.8	6466.32	16098.5	6349.68
-20.88	24.48	16.56	46.08	33.12	-7.2	30.24	172.8	46.08	805.68	2.88	707.04	643.68	33415.9	221.04	13003.2	31.68	35.28	7.2	785.52	56.88	365.76	41.04	1.44	13.68	36	103.68	4696.56	-547.92	45619.2	2072.16	73595.5	8605.44	3013.92	3574.08	4030.56	-126.72	16478.6	17333.3	38858.4	2395.44	6426	16772.4	1476	83571.8	32243.8	103429	34209.4
-19.44	31.68	8.64	53.28	40.32	109.44	9.36	36.72	7.92	611.28	14.4	92.88	29.52	9763.2	-19.44	-104.4	5.76	18	18	-20.16	874.8	22621	1651.68	15103.4	6978.96	14274.7	33.84	150.48	1667.52	-391.68	885.6	6804.72	16398	6392.16	19.44	1087.2	11255	7122.96	45594.7	27316.1	13587.1	7893.36	16475	1524.24	24125	25266.2	73512	25219.4
20.16	59.76	20.16	12.96	32.4	33.12	18	61.2	-11.52	81.36	43.92	114.48	-11.52	-205.92	0	6231.6	9.36	2553.12	184.32	3700.8	7.2	5122.8	30.24	60.48	6218.64	40462.6	14.4	3942.72	12702.2	41835.6	377.28	2906.64	1455.12	7814.16	653.04	2786.4	-823.68	-825.12	3935.52	38914.6	39813.1	14798.9	21232.8	1337.76	43354.1	29096.6	70722.7	41700.2
-7.2	20.16	8.64	39.6	11.52	0	-15.12	2.16	19.44	43.2	13.68	119.52	-2.16	112.32	-8.64	1769.76	552.24	742.32	249.12	10650.2	28.08	596.88	-24.48	3952.8	15510.2	85286.9	-14.4	3064.32	7155.36	13109	4860	1733.76	17284.3	6408.72	58746.2	98848.8	16013.5	4952.16	32022.7	15327.4	52351.2	27396	37463.8	18551.5	124122	49346.6	37979.3	9587.52
12.24	48.24	17.28	72.72	-4.32	51.12	30.24	14269.7	21.6	8316	9.36	15166.8	9.36	-211.68	18.72	9119.52	1401.84	26413.2	16.56	-22.32	60.48	5359.68	-5.04	1513.44	871.92	8979.84	165.6	9599.04	-504	-1569.6	21187.4	15962.4	19071.4	15882.5	149.04	1440	17285	5831.28	6143.04	10220.4	83254.3	35521.2	106148	32295.6	24577.2	14555.5	56816.6	10360.8
20.88	79.92	15.12	23.04	0.72	11.52	23.04	5081.76	11.52	53.28	15.12	562.32	-10.8	-187.92	43.92	22308.5	25.92	33.12	7.2	5847.12	0.72	17.28	3.6	575.28	1969.2	812.16	20.88	67.68	-511.92	2458.08	14025.6	12583.4	-462.24	-512.64	-13.68	1065.6	39422.2	27319	10008.7	77321.5	10007.3	20743.2	75685.7	84162.2	87614.6	20872.1	74751.8	33710.4
34.56	10.08	-5.04	7.2	0.72	12.96	17.28	4496.4	10.8	1591.92	-1.44	1648.8	-6.48	-162.72	33.12	2090.16	66.24	15214.3	5.04	-33.84	-1.44	3.6	23.76	1510.56	2713.68	7355.52	2696.4	1668.24	-503.28	-1621.44	895.68	3552.48	1855.44	3255.12	18422.6	21842.6	3862.08	11097.4	35832.2	6840	21121.9	37527.8	123276	49853.5	16474.3	13657.7	25250.4	1633.68
20.88	40.32	-2.88	13.68	4.32	22.32	-6.48	55.44	7.92	7.92	-12.96	2606.4	-4.32	3480.48	301.68	41236.6	16.56	71.28	-1.44	558	-6.48	5898.24	41.04	44250.5	46.8	75.6	3386.88	12402	-500.4	-1639.44	5832	7566.48	-297.36	-486	9102.24	5765.04	58784.4	90925.2	2645.28	138.96	18545.8	2988.72	1348.56	9017.28	52704	20569.7	15758.6	11247.1
15.84	48.24	13.68	40.32	12.24	37.44	26.64	2.88	-5.76	5.04	38.88	185.76	0.72	-116.64	26.64	9914.4	-8.64	12110.4	13.68	-34.56	149.04	50410.1	4337.28	28073.5	30574.8	15953	6231.6	6586.56	8827.2	37818.7	16722.7	40269.6	784.8	3717.36	146.88	4954.32	29665.4	18085.7	12541.7	12979.4	26169.8	20542.3	117310	41466.2	26633.5	6925.68	28882.1	24947.3
10.8	55.44	26.64	36	-0.72	46.8	18.72	23.76	-8.64	35.28	25.92	93.6	-5.76	32.4	25.92	1492.56	-7.92	1290.96	2282.4	9936.72	52.56	10365.1	2864.16	5660.64	359.28	46504.8	1221.12	2039.04	2820.24	1201.68	27.36	524.16	15424.6	9118.8	1841.04	798.48	9260.64	9388.08	18715	1532.16	40135	8524.8	56308.3	4539.6	72190.8	39711.6	35401.7	20661.1
24.48	50.4	6.48	53.28	15.84	-2.16	48.96	9033.84	2.16	29.52	-6.48	14695.2	4.32	-123.84	32.4	24503	9.36	-17.28	478.8	13654.8	7.2	519.12	23.76	36.72	1974.24	2222.64	14563.4	24087.6	12229.2	17848.8	736.56	24607.4	-508.32	10514.9	1828.8	28068.5	51270.5	15814.1	37674.7	49677.1	22208.4	9782.64	8148.24	4972.32	41390.6	12003.8	33367	9572.4
7.2	61.92	1.44	41.04	0	7.2	-4.32	66.96	26.64	3221.28	9.36	51.12	40.32	15590.2	7.2	-151.92	4.32	42318.7	1923.12	20329.9	3391.92	4924.8	12.96	4076.64	4219.92	1602.72	5569.92	52164	-522	9390.24	41.76	249.84	3630.24	20728.1	6421.68	12755.5	22116.2	8177.76	17551.4	23747	46889.3	13461.8	33969.6	3705.12	135454	52110	40347.4	50641.9
30.96	85.68	6.48	20.16	19.44	53.28	8.64	21.6	9.36	238.32	18.72	152.64	14.4	31975.2	18	628.56	-12.96	9718.56	12.96	-39.6	36	45730.1	2.88	66.96	41.76	44473	3.6	12265.9	246.96	86861.5	3800.88	5794.56	18802.8	15896.9	36333.4	12637.4	14553.4	11742.5	7900.56	4618.8	24118.6	6380.64	142237	53429	27479.5	23137.9	39921.1	42681.6
12.96	49.68	-19.44	12.96	7.92	25.92	27.36	64.8	27.36	45.36	33.12	67.68	82.8	5713.2	259.92	23065.2	-21.6	14179	-28.8	1643.76	3534.48	8326.8	0.72	304.56	11430	15300	-5.76	28.08	31054.3	24359	31466.2	21405.6	1122.48	8676.72	-15.12	38.88	19590.5	10157.8	78234.5	41097.6	19486.8	20877.8	220112	68134.3	51156	18516.2	3174.48	7691.04
-0.72	46.08	9.36	1.44	29.52	42.48	18.72	2637.36	12.96	1944	10.8	66.96	-0.72	-144	15.84	396	5.76	429.84	12214.8	16178.4	25.2	106.56	-0.72	15992.6	5195.52	13763.5	591.12	1239.12	-309.6	4854.24	38288.9	27446.4	3286.8	331.92	108.72	499.68	14878.8	4029.84	21003.8	17465.8	1580.4	12515	34282.8	7863.84	170890	95294.9	44699.8	11146.3
-2.88	-5.76	-17.28	16.56	12.24	39.6	33.84	8544.24	7.2	42875.3	6.48	75.6	-0.72	-150.48	12.96	27966.2	36	1067.76	5.76	66.96	17.28	1319.04	15.84	5.04	2248.56	29113.2	12.96	219.6	21683.5	74234.9	33608.9	10368.7	3820.32	6212.16	7910.64	3549.6	5441.76	734.4	11781.4	10343.5	42348.2	10607	27699.1	14978.9	57939.1	19150.6	21237.8	31451.8
-16.56	7.2	7.92	22.32	25.92	38.88	18	6327.36	12.96	51.12	21.6	1359.36	0.72	231.84	12.24	7861.68	46.8	3258	-6.48	2622.24	24.48	46784.2	2720.88	13785.8	5.76	49970.2	13.68	226.08	20085.1	77029.9	12223.4	45668.9	7161.84	12195.4	14188.3	47633.8	24190.6	30749.8	-1372.32	3793.68	-151.2	304.56	129132	31408.6	15541.2	12114	56167.9	13464
7.92	20.16	14.4	31.68	14.4	51.84	30.24	900	20.16	38.16	12.24	115.2	39.6	-149.76	14.4	9962.64	32.4	9246.96	7.2	30.96	28.08	748.8	11.52	58.32	7.92	12865.7	177.84	7808.4	4472.64	994.32	9.36	118.8	866.88	4672.08	17573	31744.1	95818.3	50361.1	73114.6	24090.5	33928.6	37159.2	71472.2	11983	134061	54358.6	-271.44	159.84
-7.92	10.8	35.28	40.32	40.32	50.4	28.8	37.44	-14.4	1848.24	61.2	102.24	11.52	-128.16	15.12	-176.4	19.44	21.6	46.08	-38.88	23.76	4664.88	-7.92	4490.64	12.24	19.44	168.48	1301.76	-533.52	-378	423.36	890.64	21613.7	10798.6	334.8	5890.32	86333.8	34044.5	6310.8	8155.44	119.52	5243.04	45357.1	12872.2	55745.3	40352.4	31955	7318.8
6.48	32.4	16.56	64.08	11.52	-3.6	15.84	47.52	27.36	5064.48	8.64	977.76	10.08	-74.16	10.8	-200.88	9.36	12910.3	6.48	-76.32	20.16	64.8	-3.6	683.28	3579.12	28020.2	-14.4	270	-444.96	470.16	37.44	81.36	2342.88	247.68	-26.64	120.24	44124.5	33670.8	40950	26735	56255	25232.4	17868.2	28614.2	43575.8	21186	38217.6	37130.4
-7.92	58.32	-4.32	42.48	-4.32	25.92	30.96	57.6	32.4	8935.92	-5.04	57.6	1.44	-154.08	120.96	5944.32	373.68	6124.32	2689.2	17097.1	15.12	13020.5	-7.2	5.76	1601.28	1284.48	3078.72	3589.2	-517.68	-1627.2	193.68	290.16	-499.68	122.4	7791.84	24343.2	47512.1	27743	29061.4	18153.4	28882.1	23685.8	57029.8	22664.2	90771.1	46299.6	10264.3	7867.44
15.12	36.72	25.2	42.48	46.08	69.84	-1.44	913.68	198.72	16583.8	4.32	68.4	23.04	-115.2	-2.88	2697.84	17.28	310.32	-1.44	-74.16	7328.16	22698	10.08	6493.68	20.16	95.04	2786.4	19018.8	-501.12	-1602	3365.28	15274.1	1835.28	8833.68	38.16	9662.4	57810.2	32557.7	10815.8	14488.6	25367	18989.3	13166.6	30408.5	64036.8	33575.8	114527	48432.2
6.48	25.92	13.68	52.56	33.12	69.12	10.8	1062	11.52	64.08	5.04	105.12	-10.8	9513.36	28.08	-164.88	8.64	8.64	28.08	31095.4	4255.92	25703.3	24.48	712.8	258.48	267.12	20.88	108.72	221.04	141.84	2075.76	1360.8	-630	-130.32	125.28	12006	10977.1	4520.88	26120.2	26022.2	43626.2	19788.5	17517.6	49734	57520.8	29306.2	92042.6	38743.9
38.16	48.96	19.44	61.92	3.6	39.6	15.12	41.04	22.32	100374	7.2	44.64	17.28	-136.8	-10.08	-164.88	654.48	15051.6	1.44	-87.12	9.36	46.8	46.08	701.28	18010.1	20468.9	-2.16	33.84	-511.2	-1694.88	20618.6	15921.4	17611.9	10509.8	16022.9	5889.6	10782.7	6485.04	61624.8	30632.4	32025.6	13595.8	51328.1	62115.1	12703	15181.9	18501.1	10844.6
15.12	45.36	33.84	34.56	-2.16	21.6	28.08	23033.5	18.72	43.2	0	572.4	-15.84	-111.6	6.48	5752.8	7.92	1641.6	11.52	23.04	68.4	35985.6	20.16	14028.5	-1.44	5456.88	3728.16	3435.12	-486.72	10929.6	2789.28	66843.4	2288.16	9167.04	14752.1	39034.1	8946	8581.68	81444.2	31255.2	62197.9	51223	54693.4	11075.8	83960.6	19504.1	1990.8	1515.6
13.68	61.92	22.32	47.52	19.44	41.04	23.04	23.76	20.16	124.56	20.88	3728.16	4.32	-123.84	249.84	1998	24.48	7.92	-0.72	-92.88	-2.88	995.04	-2.16	159.84	1076.4	11535.1	1143.36	5053.68	-502.56	27662.4	6850.08	1244.16	195.84	19439.3	252	798.48	52038.7	39615.1	-2332.8	20223.4	14815.4	57039.8	-2651.04	-1658.88	72157	30960	100616	40195.4
18.72	69.12	34.56	61.2	-2.16	21.6	33.12	3239.28	22.32	3951.36	15.12	62.64	10.8	7562.88	2.88	3451.68	1944.72	8606.88	778.32	682.56	-0.72	39.6	30.24	1473.12	1357.2	1581.84	78.48	539.28	16102.1	35633.5	795.6	6870.24	42365.5	33465.6	19043.3	9716.4	102820	63583.9	-1971.36	-1496.16	23170.3	29697.1	5611.68	13547.5	54486	15309.4	30003.8	3578.4
0	66.96	22.32	-3.6	0	77.76	-2.88	48.24	7.2	694.08	10.8	167.76	-17.28	632.88	13.68	13081	5.04	30.96	88.56	2899.44	1470.96	19025.3	18.72	452.88	1744.56	8958.96	4363.2	52837.2	-509.04	-1612.8	3960.72	10015.2	12236.4	27652.3	26.64	36	15886.1	18136.8	1157.76	105.12	23565.6	19730.2	11422.8	6684.48	43077.6	27365	58975.2	31158
12.24	66.96	18.72	16.56	-8.64	46.08	0.72	49.68	-9.36	28.08	4.32	25.92	19.44	-129.6	13.68	-221.76	28.8	28.08	3232.08	129267	900.72	3119.76	462.96	84430.1	11.52	88.56	6508.08	2956.32	5302.8	1118.16	7512.48	5746.32	-141.12	17852.4	40994.6	19365.8	76224.2	18550.1	22425.1	10016.6	45828	53609.8	73851.1	33778.8	4096.08	8811.36	124090	37932.5
24.48	64.08	26.64	54.72	7.2	11.52	10.08	20.16	1.44	25.2	8.64	24.48	7.2	-87.84	-0.72	-200.16	3381.12	14230.1	7.92	-79.92	2066.4	3216.96	5.76	2908.08	12.96	512.64	5.76	35.28	6384.96	11785	7.2	1294.56	419.04	45961.2	9350.64	6107.76	51333.1	49143.6	4330.8	1810.08	21834	6607.44	78819.1	22649	23531	10883.5	75492	20419.2
14.4	54.72	8.64	32.4	9.36	7.92	15.12	45.36	28.8	2770.56	-20.16	33.12	-2.16	-91.44	1.44	-174.96	25.2	452.16	3389.76	6793.92	3043.44	35401.7	6.48	3524.4	4556.16	35093.5	1361.52	6390	20791.4	31535.3	-0.72	72.72	24916.3	12931.9	35232.5	36880.6	7006.32	3993.84	5890.32	3486.96	27477.4	12553.9	55009.4	21146.4	39523.7	21567.6	14291.3	19338.5
12.96	77.04	17.28	59.04	17.28	20.16	14.4	33.12	20.16	842.4	12.24	41.04	2.88	15943	5.76	16493	-14.4	12.24	-3.6	-101.52	0.72	60.48	2.16	59.76	3755.52	10542.2	38.16	17029.4	11.52	404.64	13687.9	25353.4	683.28	8071.2	5873.76	2808	40752	12462.5	21227.8	4502.88	61165.4	34965.4	171119	41243.8	65919.6	75400.6	117625	54731.5
-7.92	63.36	21.6	12.24	13.68	1.44	342	51700.3	-2.88	33.84	8.64	3507.12	7.92	-64.8	14.4	32018.4	11.52	5206.32	0	3288.96	11.52	10258.6	16.56	69.84	4118.4	3687.84	12117.6	28334.9	1214.64	5174.64	2936.88	17835.8	1611.36	12258	295.92	200.16	6646.32	33703.9	10523.5	14801	14994.7	26033	34469.3	27406.1	42207.8	14693.8	135603	12902.4
22.32	48.96	7.92	25.2	5.04	84.24	-25.92	1750.32	-11.52	3735.36	49.68	6108.48	16.56	26369.3	-3.6	-216.72	3.6	102745	29.52	244.08	23.04	28419.8	28.08	36	17867.5	38351.5	5004.72	19418.4	2953.44	189.36	17013.6	18118.1	2329.92	6755.04	35578.1	23049.4	40385.5	38877.8	39875.8	36571	14988.2	13826.9	38297.5	32784.5	39263	20097.4	61171.9	18446.4
7.92	55.44	12.24	56.88	22.32	39.6	1.44	41.04	-0.72	27.36	15.12	28.8	10.08	-120.24	24.48	-200.16	1131.84	8776.8	-5.76	1337.04	2779.92	10383.1	1.44	3650.4	280.8	14048.6	32.4	5217.12	-478.08	-1549.44	21949.2	27650.9	36867.6	30440.2	265.68	6848.64	59845.7	85773.6	34413.1	23886.7	58456.8	46838.9	34439.8	18953.3	26756.6	9390.96	37888.6	15771.6
38.16	105.84	6.48	87.84	15.12	27.36	-13.68	292.32	23.04	45.36	17.28	18.72	10.08	2814.48	33.12	37706.4	9.36	92.88	12.96	23992.6	252	9588.96	11.52	7243.2	28.08	580.32	-10.08	2696.4	12643.2	22945.7	17341.9	25097.8	20219	26971.2	12571.2	5965.92	21391.9	22288.3	34681	32641.9	9101.52	5992.56	54399.6	12759.1	87728.4	47713.7	36468.7	8173.44
-8.64	33.12	-3.6	23.04	-0.72	34.56	7.92	115.92	18.72	82.08	32.4	1174.32	24.48	-90.72	-3.6	-254.88	311.76	459.36	17.28	778.32	30.96	2376	-15.84	-13.68	36	62.64	-15.12	576	-471.6	121859	827.28	14721.8	30844.8	36268.6	7768.8	5023.44	52581.6	24249.6	10138.3	4062.24	4870.8	1973.52	6897.6	7449.12	21088.8	6262.56	30244.3	15876
-16.56	53.28	5.04	23.76	0.72	59.76	18.72	82.8	10.08	4062.96	24.48	45.36	5.04	997.2	10.8	5368.32	-2.88	18.72	1666.08	5007.6	11332.8	17154.7	14.4	334.8	10.8	1115.28	24.48	1668.24	-478.08	544.32	5415.12	12593.5	6486.48	2787.12	6797.52	3401.28	20781.4	4563.36	15238.8	20863.4	15458.4	8938.08	20361.6	4126.32	77474.2	15425.3	83221.9	18216
-18.72	61.2	21.6	8.64	7.92	46.8	23.76	33.84	25.92	23795.3	-20.16	15.84	10.8	-87.12	-12.96	1876.32	6.48	250.56	-0.72	-83.52	28.8	13615.2	6.48	23.76	16.56	634.32	5273.28	5643.36	10940.4	18428.4	-25.92	9907.2	9963.36	28890.7	-9.36	6701.04	49796.6	44735	9145.44	1044	8331.84	18386.6	31911.1	16087	73640.9	69796.8	92541.6	58153.7
15.84	79.2	0	57.6	-4.32	49.68	25.2	871.2	31.68	25133	-0.72	33.84	19.44	2500.56	5.04	2154.24	18.72	35.28	26.64	9609.12	5.04	11.52	1.44	9512.64	13968	14220	13.68	1977.12	-502.56	-740.88	23862.2	35382.2	10049	8314.56	529.92	5328	90613.4	66119.8	15631.2	3735.36	10699.9	9269.28	19603.4	23506.6	132167	57806.6	27699.8	28077.8
8.64	40.32	7.92	25.2	5.04	61.92	10.08	55.44	1.44	33.12	35.28	30.96	15.84	-88.56	10.8	-8.64	5.04	38.16	84.24	1486.8	5256	73727.3	-2.88	1298.88	19145.5	11898	5973.12	14804.6	11134.8	56564.6	122.4	24776.6	30794.4	34412.4	30.24	646.56	71518.3	15344.6	6423.84	5150.88	9956.88	11264.4	42335.3	11962.1	23603.8	25250.4	105008	35860.3
-5.04	46.8	-2.16	-10.08	-7.2	15.84	17.28	5490.72	17.28	61.92	28.8	35.28	3.6	4641.12	20.88	2325.6	-25.92	30.96	23.76	-72.72	217.44	4969.44	30.96	6045.12	4.32	3706.56	8833.68	11313.4	12065.8	61292.2	6952.32	11257.9	6801.84	28095.8	15727	6969.6	8823.6	13112.6	26009.3	16582.3	17953.9	19918.1	12128.4	7439.04	43546.3	14893.9	17393	25707.6
26.64	65.52	-12.24	42.48	-7.92	9.36	19.44	38.88	18.72	57.6	21.6	84.24	37.44	69515.3	-15.84	-254.16	-15.84	30687.1	5.04	-100.08	-7.2	15053	-22.32	41.76	9800.64	38108.2	219.6	15222.2	7207.2	16765.9	34546.3	8079.12	8409.6	5164.56	432	3574.8	38252.2	19856.9	56146.3	59312.9	13029.1	5025.6	73713.6	33543.4	14586.5	10735.2	93514.3	14700.2
3.6	18	29.52	27.36	8.64	36	3.6	43.2	7.2	1514.88	7.2	54	32.4	-51.12	2.88	9158.4	18	4747.68	28.08	-69.12	17.28	19046.2	314.64	4627.44	13.68	9080.64	9.36	334.08	-360.72	-1411.92	1002.24	676.8	-861.12	588.24	17868.2	5175.36	52590.2	82325.5	7134.48	2242.08	14116.3	7121.52	31373.3	11396.9	12918.2	5467.68	79748.6	12484.8
-5.04	69.84	1.44	43.92	29.52	69.84	1.44	16647.1	10.8	26.64	1.44	62.64	59.04	2607.12	12.24	-272.16	98.64	33076.1	25.2	157.68	2.16	74.88	49.68	1308.96	36	21916.8	1259.28	3860.64	846.72	6272.64	60285.6	74479	-897.12	-1140.48	13008.2	3327.12	30175.9	18644.4	21021.1	77040	70760.9	24909.8	12326.4	10857.6	57379.7	40197.6	4054.32	-280.8
1.44	57.6	8.64	65.52	23.76	28.08	9.36	19.44	-0.72	15477.1	5.04	56.88	20.16	2026.8	5.04	-267.84	-5.76	20.88	15.84	668.16	15.12	72.72	14.4	1653.12	18.72	1568.16	1283.76	4348.8	-331.2	1165.68	-18.72	979.2	-913.68	1527.84	28.08	59.76	44366.4	27380.9	5944.32	1541.52	14340.2	6610.32	12577	6247.44	7997.04	7785.36	39434.4	15823.4
5.04	13.68	7.2	7.92	20.16	25.2	18	4626.72	-10.08	16809.8	23.76	54.72	4.32	11162.2	21.6	9292.32	43.2	67.68	11.52	-20.16	36	83409.1	3937.68	10843.9	9865.44	120302	18.72	246.96	842.4	-358.56	40024.1	34865.3	13993.2	9500.4	8958.24	8699.04	53713.4	35172.7	-2031.12	-1745.28	5255.28	6726.24	38125.4	7464.24	33333.8	31261	40114.1	18455.8
8.64	25.92	21.6	100.08	28.08	55.44	36.72	69.84	40.32	6211.44	4.32	1697.76	14.4	5.04	12.96	1437.12	-5.04	33.84	-6.48	21440.9	4.32	56.16	191.52	6456.24	1943.28	1069.92	8861.76	8896.32	-491.04	-1175.04	8758.8	3087.36	38306.9	11718	11825.3	3823.2	3234.24	1194.48	432.72	-861.12	23472.7	23383.4	-198	5916.96	9262.08	10297.4	46034.6	23140.1
2.88	16.56	33.84	54.72	3.6	0	33.84	43272	8.64	-2.16	19.44	12597.8	7.2	-43.2	41.76	-223.2	-21.6	29.52	6483.6	37540.8	47.52	3146.4	20.88	77.04	12402.7	17956.8	8366.4	35569.4	-457.2	-1515.6	3430.8	2155.68	13620.2	14191.9	33.84	540.72	13706.6	15753.6	45113.8	28616.4	18601.9	19665.4	19727.3	13054.3	75093.8	22212.7	58844.9	20013.1
-2.88	45.36	21.6	23.04	6.48	24.48	15.84	20.16	10.8	46.08	20.16	50.4	13.68	5783.76	42.48	22963.7	-13.68	39.6	2.16	14613.1	278.64	14965.9	23.04	36	30.96	66.24	27.36	46537.9	13737.6	41667.1	8331.12	78340.3	-242.64	279.36	28581.1	35601.1	1813.68	2674.08	2026.08	1619.28	61596	29350.8	31660.6	10927.4	38299	32556.2	63941	29242.8
-5.76	8.64	18	69.12	18	7.92	26.64	70.56	36.72	56.88	13.68	5305.68	3.6	-80.64	10.8	7017.84	532.8	15847.2	1973.52	12877.2	-11.52	41.76	23.76	-5.76	60.48	42338.9	500.4	1393.92	18979.9	9926.64	5217.12	2164.32	22176	13280.4	-5.76	179.28	26624.2	40517.3	42951.6	9788.4	72	12312.7	85381.2	35409.6	30514.3	20905.9	11807.3	6473.52
-5.04	9.36	7.2	41.04	28.8	32.4	-4.32	7820.64	18	48.24	-8.64	28.08	8.64	-13.68	14.4	15452.6	8.64	6027.84	7.2	-72	7.92	236268	741.6	9745.92	462.24	1094.4	10.08	1842.48	-495.36	-39.6	8007.12	7133.04	30186	5794.56	43028.6	58980.2	15147.4	8262	80778.2	40160.2	76768.6	81303.1	1780.56	15801.1	64488.2	33037.9	24307.2	3939.84
7.92	45.36	-5.04	0	18	16.56	29.52	33.12	29.52	82.8	-2.16	40.32	15.84	3841.2	12.96	-259.92	5.04	2202.48	18.72	1504.8	-6.48	38.16	14.4	3932.64	33.12	74.88	-11.52	325.44	441.36	12251.5	-18.72	30.24	7536.24	11371	48216.2	40259.5	52781.8	31078.8	44096.4	11388.2	8973.36	4538.16	17477.3	2664.72	92980.1	117295	-244.08	339.84
-1.44	24.48	2.16	36.72	-6.48	36	15.12	39.6	68.4	5003.28	18	18892.8	25.92	1358.64	34.56	519.12	22.32	67324.3	36	3595.68	23.04	506.16	37.44	882	69.84	8696.16	864.72	2184.48	21794.4	46111.7	10538.6	14773.7	38284.6	34220.9	22461.1	95845	46882.1	56900.9	16836.5	12034.1	65283.1	33127.9	56610	12337.9	41789.5	17487.4	59533.2	48308.4
-11.52	35.28	4.32	43.92	20.16	7.2	19.44	46.08	28.08	11623.7	105.12	14107	41.04	29.52	66.24	1764	169.92	6091.2	591.84	5650.56	649.44	1161.36	18	4982.4	30.96	5629.68	48.96	1585.44	-480.24	-269.28	10432.8	7344.72	3497.04	568.8	3843.36	6912	70640.6	30256.6	36393.1	21659	49194	48217.7	6369.12	28472.4	17748.7	16680.2	16017.8	13838.4
-0.72	28.8	9.36	32.4	17.28	38.88	12.96	18	0	18.72	12.24	11735.3	-0.72	-14.4	22.32	475.2	40.32	4258.08	-7.2	439.92	12.96	13059.4	46.08	27.36	30.96	65.52	9596.16	20076.5	-470.16	-1574.64	58.32	2030.4	20349.4	21573.4	3278.88	28765.4	12878.6	23726.9	40943.5	11033.3	26586	28029.6	42665	26973.4	33413.8	12664.8	177216	53401.7
-23.04	40.32	11.52	61.2	2.88	27.36	37.44	2368.08	43.92	77.04	19.44	44.64	16.56	-12.96	-2.88	12042	40.32	845.28	14.4	-90	1.44	462.96	18.72	41.04	13.68	45.36	108	820.08	1655.28	6233.04	3731.76	5310.72	11921	26069	1192.32	4538.16	46182.2	77471.3	103247	53392.3	19656.7	9483.84	44273.5	6420.24	53781.8	26325.4	24325.2	25255.4
-16.56	36	13.68	33.12	27.36	73.44	12.96	64.08	26.64	77.76	1.44	53.28	12.24	4172.4	3801.6	43104.2	375.12	20763.4	9.36	812.16	2393.28	37117.4	602.64	14541.8	6292.08	70030.8	-7.2	7622.64	-164.16	3110.4	36010.8	37788.5	14984.6	13940.6	2207.52	23145.1	42685.2	27270	40415.8	13730.4	36331.2	25170.5	99589.7	41593	16800.5	3702.24	2998.08	7596
-10.8	46.8	13.68	43.92	19.44	21.6	11.52	3736.8	7.92	54.72	14.4	5657.76	-3.6	-7.92	-2.88	-284.4	37.44	3580.56	1086.48	28475.3	1414.8	39602.9	6.48	588.24	851.04	718.56	4.32	42.48	-468.72	-1543.68	11957.8	27409.7	483.12	7149.6	6124.32	9882.72	8571.6	4033.44	6817.68	19208.9	30170.9	48224.9	67183.9	32932.1	32338.8	4801.68	199714	60895.4
-5.76	49.68	21.6	73.44	2.16	12.96	-4.32	24.48	24.48	39.6	21.6	1360.8	87.12	10550.2	5305.68	10641.6	20.16	6978.24	2479.68	119260	17.28	53581	13.68	96.48	4671.36	29797.9	266.4	11695	13264.6	93926.2	643.68	3098.88	9030.24	8334.72	15660.7	7079.04	19444.3	23603	11147.8	4706.64	59399.3	38905.9	36571.7	20751.1	155686	64747.4	17049.6	5648.4
10.08	112.32	12.96	68.4	41.76	101.52	38.88	61.2	2.88	28.8	131.76	343.44	37.44	7516.8	-2.88	11847.6	4.32	23.76	408.96	7867.44	2203.2	21206.9	3033.36	6472.8	9395.28	6896.88	504.72	1900.8	-478.08	3470.4	4459.68	16366.3	17024.4	69480.7	18125.3	14701	71049.6	57215.5	4504.32	916.56	83324.9	115381	78639.8	33688.1	52520.4	12324.2	128890	68186.9
10.08	20.16	10.8	35.28	-6.48	19.44	-20.88	43.92	2.16	3514.32	27.36	63.36	167.04	32993.3	3.6	7103.52	20.88	51.84	1513.44	45169.2	1650.96	19014.5	5.04	33.12	23.76	159.12	-6.48	24.48	-473.76	-1339.92	3329.28	1596.96	53389.4	24925.7	14.4	41.76	16071.1	12202.6	4023.36	5058.72	20142	34066.8	56670.5	26128.1	154212	36337.7	20678.4	13120.6
13.68	0.72	2.88	33.84	15.84	46.8	4.32	21.6	17.28	62.64	0	44.64	-9.36	-7.92	4.32	-272.88	78.48	6338.16	1376.64	31710.2	-7.92	469.44	4.32	896.4	10.8	4622.4	1612.8	131977	4885.2	2134.08	898.56	751.68	-1005.84	-1372.32	-2.16	363.6	56463.1	70197.8	9578.88	2370.96	17250.5	6814.08	22256.6	9799.92	76081.7	27562.3	51694.6	46163.5
-1.44	25.92	-20.88	11.52	28.08	9.36	5.76	22.32	8.64	35.28	27.36	30.24	16.56	-12.24	5.04	1458.72	10.08	7.92	30.24	7550.64	-2.16	6203.52	403.92	43827.8	2022.48	1782	5965.2	22966.6	-460.8	-1499.04	1668.24	1012.32	2771.28	8939.52	11175.1	17697.6	30948.5	28769	9992.16	95743.4	55795.7	46005.8	22775.8	17799.1	59937.1	40909	23700.2	11607.1
31.68	54.72	16.56	89.28	27.36	69.84	7.92	30.24	25.2	77.04	-1.44	2643.84	-18	22115.5	13.68	-298.08	36	2092.32	20.16	9325.44	2946.96	12054.2	2674.8	3701.52	7697.52	20998.1	4820.4	14852.9	11369.5	24961	4911.12	3012.48	3414.96	43749.4	31360.3	24765.8	14453.3	10079.3	14667.8	11780.6	16946.6	39882.2	77602.3	28785.6	17832.2	18990	65273.8	52037.3
-0.72	5.76	-11.52	22.32	34.56	58.32	15.12	2412	10.08	15.12	3.6	4782.96	-12.24	-26.64	-4.32	-252.72	26.64	44.64	-1.44	264.96	33.84	97.92	-10.08	16.56	17128.8	23947.9	8429.04	8120.88	2912.4	5265.36	97.92	465.84	25195.7	67737.6	338.4	92587.7	52623.4	20045.5	39118.3	26923	7431.12	1169.28	28754.6	8102.16	45216	33724.8	32929.2	21869.3
-5.04	11.52	-7.92	69.84	10.8	25.92	33.84	1900.08	123.12	3007.44	-23.04	5292	-6.48	741.6	-23.76	9411.12	7.92	11821.7	4549.68	31292.6	-0.72	455.04	9.36	347.04	1914.48	3328.56	18	61.2	2265.84	6109.2	2761.92	1587.6	26040.2	41249.5	34590.2	28742.4	22573.4	13330.8	10773.4	9442.8	13842.7	5105.52	33695.3	31996.8	36890.6	40852.8	9906.48	1859.76
-10.8	-21.6	7.92	47.52	19.44	62.64	6.48	485.28	5.76	21.6	-3.6	40.32	-18.72	54.72	10.08	3209.76	127.44	56023.9	5.04	1005.12	10.8	59.04	0.72	281.52	1241.28	22264.6	17535.6	20216.2	3686.4	1637.28	20.88	95.76	7555.68	7298.64	26583.1	49256.6	82754.6	23086.8	60997.7	24783.1	45457.9	23596.6	75261.6	26223.1	75609.4	57998.9	64393.2	31567.7
-21.6	-12.24	20.88	74.88	-7.2	82.8	391.68	43310.9	23.04	2890.08	25.2	38.16	-10.8	-27.36	360	15260.4	159.84	18375.1	-23.04	-5.04	25.92	192.96	8922.24	11209	10633.7	9473.04	11.52	54	-457.92	4970.16	20.16	52.56	47387.5	32840.6	6916.32	13888.1	16347.6	9033.12	27006.5	74152.8	18512.6	10444.3	44742.2	22970.9	26498.9	14613.8	54038.2	11776.3
-28.8	-14.4	12.24	23.04	2.88	51.12	32.4	30.24	22.32	30.24	18	1477.44	-25.92	853.2	-1.44	-302.4	25.2	63.36	9.36	1.44	23.76	47.52	15.12	6917.04	33.12	76.32	1760.4	1275.84	12180.2	15164.6	9187.92	6264	-162	4772.88	-6.48	17.28	24551.3	19696.3	7493.04	9401.76	64031	57669.1	17801.3	3633.84	46612.1	9821.52	6882.48	1919.52
-7.2	-15.12	-1.44	36	3.6	-0.72	7.92	40.32	24.48	34.56	-2.16	21.6	12.24	29470.3	1.44	-303.84	35.28	88.56	1221.84	2561.04	33.12	26537	2354.4	9640.08	527.76	22873.7	25.2	77577.1	-465.84	-1581.84	9480.96	11350.1	10127.5	2463.84	2.88	113.04	15998.4	3343.68	104220	96412.3	9369.36	4626.72	66556.1	25644.2	36886.3	11581.2	28687.7	11011
12.96	46.8	-7.2	45.36	5.76	84.96	13.68	280.8	15.12	46.08	0	20586.2	10.8	5.76	3.6	7930.08	14.4	43161.8	41.04	-9.36	-2.16	25.92	2209.68	3939.12	2999.52	17855.3	-10.08	46.8	-460.8	-1522.8	11403.4	16909.2	-527.04	-1001.52	38.88	92.16	56638.8	32014.1	42757.9	22955	82149.1	30705.8	90123.1	24678.7	48373.9	7496.64	38382.5	9825.84
2.16	31.68	14.4	41.76	13.68	43.92	26.64	1428.48	54.72	1610.64	-5.04	47.52	192.24	2635.2	12.24	-258.48	605.52	5798.16	92.88	12818.2	10418.4	23016.2	43.2	54	11621.5	23066.6	5744.16	5842.08	596.16	-802.08	45047.5	17249	-1094.4	21085.2	2845.44	7843.68	11817.4	4451.04	3779.28	15359	26555	64917.4	112750	46810.1	10419.1	5747.76	40167.4	26471.5
18.72	84.24	14.4	1.44	8.64	40.32	28.08	59.76	-5.76	-4.32	15.12	32.4	-7.92	-21.6	-2.16	-48.96	10.08	-13.68	12.24	-38.16	617.04	23106.2	28.08	1125.36	9160.56	37422.7	252	10442.9	9355.68	12863.5	26740.8	25166.9	62488.1	43144.6	4622.4	5343.12	41927.8	24531.8	9717.12	1631.52	20037.6	14233.7	31109	25908.5	39333.6	16703.3	8320.32	12503.5
28.08	82.8	18	0.72	8.64	46.08	23.76	64.8	20.16	66.96	35.28	443.52	-17.28	119.52	-16.56	3975.84	-12.24	4487.04	7.2	13945.7	7511.76	117505	2450.88	10956.2	23922.7	56664	-18	30.96	-465.12	28763.3	3729.6	15449.8	38299	107153	9763.2	11839	254.88	612.72	34354.8	7919.28	7632.72	10165.7	146989	32049.4	25722.7	31242.2	46642.3	23817.6
7.92	43.92	7.2	42.48	28.08	41.04	26.64	168.48	28.08	474.48	7.2	38.16	-16.56	1709.28	2.16	14321.5	-2.88	-13.68	12.24	26395.9	20.16	6204.24	33.12	5661.36	128.16	144.72	11719.4	51557.8	897.12	17255.5	15478.6	14794.6	25639.2	64656.7	3689.28	17986.3	51739.9	21481.2	7154.64	21407	35202.2	19921	52398.7	32614.6	15965.3	2778.48	42318.7	53037.4
4.32	58.32	24.48	31.68	20.88	10.08	5.04	38.88	31.68	6914.88	11.52	24.48	-20.88	4763.52	19.44	1887.12	-3.6	56.16	29.52	25663.7	24.48	316.8	9.36	81.36	5267.52	7806.24	7261.2	202477	-442.8	-1547.28	8393.04	28256.4	1193.04	-927.36	1494	1471.68	7586.64	6770.88	13003.2	20781.4	12528	6480	95294.9	24061	133436	47505.6	66145.7	53569.4
12.24	28.8	10.08	53.28	8.64	92.88	2.88	49.68	3.6	458.64	22.32	3799.44	1.44	33.84	8.64	141.84	-0.72	22.32	36	2178	27.36	8398.08	17.28	46.08	-15.84	3232.08	9976.32	37213.2	-452.88	2855.52	12.24	594.72	264.96	8845.92	8390.88	6369.84	49110.5	16549.9	65034	29293.9	22422.2	10644.5	18226.8	6553.44	33907	17171.3	43454.2	16378.6
5.76	6.48	28.8	54.72	36.72	36	3.6	36.72	21.6	5.76	5.04	30.96	12.24	8885.52	1.44	4021.2	28.08	8.64	2113.92	22102.6	38.16	1062.72	0	1401.84	290.16	6536.88	436.32	2777.04	-449.28	-1506.96	6640.56	14757.1	-1139.76	14739.1	2044.08	17581.7	20578.3	12410.6	29652.5	43409.5	24.48	3473.28	68194.1	19615	81355.7	83762.6	64820.2	26115.8
15.12	69.84	-7.92	33.84	0.72	36.72	20.88	3139.92	15.12	4948.56	-7.92	38.16	6.48	303.12	594	8671.68	430.56	11898.7	10.8	41177.5	787.68	18273.6	1679.04	5452.56	32003.3	19497.6	1556.64	2038.32	-425.52	-920.16	37.44	6632.64	-1152	168228	10239.1	47795	49604.4	57953.5	2370.24	1622.88	36370.1	12875.8	4721.76	6148.8	87338.2	62383.7	63224.6	19136.9
7.92	12.24	0.72	47.52	-9.36	86.4	15.12	6918.48	24.48	54.72	-4.32	57.6	16.56	3045.6	5.04	-277.2	18.72	453.6	-20.88	7620.48	11.52	0	24.48	47301.1	-1.44	560.16	5.04	5420.16	730.08	25861.7	5644.8	43873.9	40567.7	43566.5	14978.2	33023.5	50197	53822.2	20159.3	12151.4	31852.1	49010.4	55152	19121.8	41721.8	14395	48471.8	31658.4
9.36	38.16	5.04	15.12	-12.24	24.48	2.88	205.92	-1.44	2.16	0	27.36	-2.16	25.92	-14.4	-284.4	1278.72	6405.84	24.48	4.32	29.52	14172.5	488.88	120239	12769.2	24292.1	30.96	11671.9	793.44	-34.56	4943.52	8141.76	16148.2	2275.92	4613.04	1294.56	15433.9	41177.5	-671.76	6865.92	7545.6	16411.7	52477.9	37376.6	49657.7	23737.7	4772.88	4834.8
-1.44	28.08	14.4	42.48	30.24	20.16	11.52	59.76	7.92	52.56	5.04	72.72	1.44	3886.56	-10.08	-293.04	-2.16	66.24	46.8	10496.9	25.2	68.4	1580.4	6068.16	115.2	2119.68	8995.68	71142.5	5925.6	8030.16	6177.6	12673.4	-1172.88	766.08	15117.8	11810.9	33213.6	14048.6	12649.7	15482.2	26341.9	43151	35442	29368.8	90277.9	53545.7	36581	50377
14.4	41.76	4.32	5.04	-8.64	26.64	-22.32	36	19.44	60.48	6.48	28.8	-5.76	4857.12	15.12	-308.88	20.88	36.72	34.56	764.64	303.12	2659.68	1221.84	10458.7	615.6	3666.24	31.68	31.68	-414	-1175.76	11026.8	24628.3	-493.92	-154.8	18.72	718.56	32873	8571.6	7925.76	8404.56	62892.7	36528.5	51331	25164.7	56125.4	26498.2	184980	74564.6
17.28	29.52	18	30.96	0	22.32	33.12	66.96	12.96	41.76	2.16	2463.84	-12.96	2304	25.92	169.92	-5.04	855.36	15.84	1650.24	22.32	17089.2	-30.96	51.84	12176.6	21273.8	8009.28	10806.5	-432	12417.8	21196.1	20413.4	5783.76	5238	31.68	840.24	13310.6	11053.4	52464.2	39540.2	17693.3	9907.92	21045.6	3575.52	78530.4	58065.1	92968.6	18064.8
25.92	53.28	34.56	36	-2.16	40.32	9.36	13807.4	5.04	-8.64	47.52	60.48	-2.88	257.04	18.72	-272.88	12.96	62.64	10.8	742.32	3.6	5808.96	115.92	52184.9	118.8	204.48	-0.72	28.8	-437.04	-1529.28	14168.9	7560.72	26005.7	35658.7	1913.76	26910	8512.56	2335.68	6454.8	35076.2	5393.52	7259.76	56436.5	86821.2	22293.4	10435.7	22154.4	14471.3
11.52	7.2	36.72	54	4.32	18.72	12.96	9.36	-7.2	29.52	16.56	3993.12	7.2	2978.64	11.52	-249.84	25.92	1346.4	461.52	5517.36	4648.32	21979.4	7.2	154.08	187.92	1276.56	23.04	232.56	2990.88	261.36	10.8	34.56	946.8	7695.36	19.44	8832.24	21669.8	5793.84	-2255.04	-2024.64	22733.3	10851.1	79087.7	7719.84	17701.9	8268.48	45643	41047.9
20.88	92.88	45.36	28.8	0.72	18	247.68	11521.4	-25.2	16.56	27.36	4100.4	10.08	65.52	23.76	-239.04	106.56	15105.6	12.96	58484.9	9.36	56.16	15.12	298.08	3492.72	25729.2	20086.6	13371.8	-417.6	-1459.44	195.84	6642	9239.04	9460.08	16312.3	42773.8	45280.1	30364.6	32667.1	17128.1	67032.7	16578	5582.88	9157.68	82597	39019	82856.2	26239
21.6	41.04	25.92	59.76	13.68	35.28	10.8	56.16	10.8	68.4	-4.32	23.76	300.96	5317.92	30.24	-259.92	2.88	36.72	15670.1	20212.6	33.12	50.4	2.16	12150	10.08	17411.8	10480.3	71159	2360.88	13564.1	19803.6	16007	37861.9	66887.3	1548	71637.8	24989	5221.44	1039.68	2172.96	29877.1	7567.2	65581.2	53514	94275.4	22366.8	35169.8	17139.6
21.6	5.04	12.24	-5.04	17.28	23.76	16.56	913.68	16.56	44.64	29.52	530.64	-4.32	3498.48	28.08	1512.72	26.64	69.12	41.76	15731.3	10.8	706.32	5.04	7545.6	2859.12	9270	27.36	6040.08	-146.16	1114.56	21695	10939.7	2989.44	6384.24	342.72	1029.6	43795.4	9833.76	13488.5	14452.6	8512.56	20645.3	9171.36	10142.6	62810.6	35506.8	50634	25879
-17.28	49.68	38.16	92.88	36	50.4	22.32	48.24	14.4	54.72	5.76	42.48	68.4	241.92	41.04	-264.24	38.88	1316.88	11.52	1635.84	23.76	26.64	9.36	7940.16	25.92	38551	14938.6	31525.2	-402.48	964.08	-18	5.04	12547.4	8331.12	23297.8	21958.6	85289.8	70863.1	9646.56	1450.08	24889.7	49496.4	38600.6	24869.5	123112	43658.6	18135.4	12225.6
-11.52	44.64	25.92	14.4	17.28	54	3.6	46.8	-30.24	19.44	0.72	46.08	-0.72	41.04	5.04	-307.44	27.36	2517.84	30.24	1085.76	25.2	46.08	0.72	2.88	2112.48	32909	1.44	98.64	545.04	7579.44	1951.92	15951.6	-1164.24	5426.64	10.8	231.12	61800.5	42958.8	16035.8	7036.56	16470.7	13361.8	45838.8	13513.7	38385.4	11362.3	144847	34492.3
5.04	99.36	14.4	67.68	18	64.8	13.68	498.96	2.88	56.88	1.44	781.2	51.12	22074.5	4.32	-264.24	-10.8	265.68	14.4	28576.8	4643.28	74065.7	26.64	1989.36	36	48214.8	344.88	413.28	-447.84	-1512	442.08	24383.5	17751.6	25976.9	149.04	380.16	64930.3	27037.4	339.12	5022	7984.08	17568.7	95905.4	14697.4	50144.4	29084.4	45384.5	35453.5
14.4	34.56	-1.44	46.8	10.08	33.84	7.2	20.88	27.36	1010.88	11.52	4280.4	-7.2	48.96	15.12	-258.48	-14.4	2655.36	30.96	6611.76	4318.56	21562.6	20.16	10211.8	865.44	7914.96	4912.56	13369.7	-207.36	3200.4	-23.04	337.68	11409.1	13733.3	-19.44	55.44	44970.5	28225.4	12713	4892.4	7392.24	9830.88	59719.7	3108.24	65364.5	44573	11039	11970
-7.2	22.32	-25.2	38.88	16.56	58.32	-15.84	67.68	16.56	52.56	11.52	36.72	3.6	3234.96	12.96	-248.4	15.12	1887.84	3690	48546.7	-5.04	7606.08	275.76	2551.68	3002.4	77661.4	2329.92	15055.9	-418.32	-1100.16	51799	89110.8	39219.8	24275.5	5127.84	7695.36	606.24	8567.28	65337.1	27492.5	74753.3	34110	101846	45532.8	70148.2	21277.4	46418.4	12399.1
5.76	45.36	-5.04	36	33.12	43.92	4.32	2864.16	33.12	47.52	20.88	1.44	15.12	94.32	-0.72	-67.68	6.48	32.4	-12.96	12078.7	23.76	5190.48	5.04	67420.8	3589.2	17785.4	3976.56	15493	1424.16	10605.6	23846.4	17902.8	479.52	7583.04	3130.56	19858.3	2496.96	8670.96	88762.3	30268.8	23433.1	7067.52	58556.2	16256.9	80897.8	33539.8	21214.8	26073.4
6.48	69.84	10.08	41.04	20.16	90	-7.92	12539.5	12.96	45.36	4.32	19.44	-6.48	4384.8	36	2672.64	49.68	19100.2	19.44	2.16	-6.48	30.24	-11.52	48.96	43.92	2705.76	3444.48	51402.2	6775.2	6081.84	34070.4	23035.7	2312.64	11984.4	27359.3	13137.1	55106.6	22307.8	11928.2	28051.9	11902.3	7716.96	48312	13755.6	4158	41256	32186.2	12606.5
-6.48	32.4	-5.04	1.44	11.52	61.92	14.4	2188.8	56.88	112.32	-0.72	620.64	29.52	65.52	19.44	1683.36	7.2	2930.4	2098.08	104513	-10.08	1667.52	34.56	2160.72	2337.12	76908.2	24.48	69.12	9702.72	6810.48	15743.5	13003.9	2872.08	5244.48	2106.72	5382	14783.8	22470.5	4060.8	5623.92	79199.3	48397	19798.6	2759.04	85656.2	32209.9	13402.8	1054.8
10.08	48.96	-5.04	-3.6	23.04	51.12	1.44	33.12	-2.88	54	7.92	2946.24	-12.24	77.04	120.24	3428.64	422.64	23248.1	21.6	7360.56	15.84	40.32	24.48	501.12	8919.36	29036.2	16723.4	14392.1	-411.84	-1467.36	-23.76	6860.16	2881.44	15397.2	45234	150666	12066.5	3170.88	-2087.28	13248.7	5646.96	19995.8	2761.2	-1229.04	24789.6	31669.9	107400	52043.8
-12.96	48.96	24.48	46.8	28.8	34.56	15.84	11263.7	-15.84	42.48	14.4	205.92	19.44	78.48	11.52	3363.12	10.8	22384.1	2399.04	2555.28	10.8	95.04	12.24	28.8	19843.9	23648.4	3224.88	12474	15253.9	31743.4	3.6	-32.4	11210.4	9840.96	4989.6	14121.4	8900.64	7711.92	33447.6	20333.5	32715.4	21006.7	-3320.64	-1324.08	73849	27395.3	33289.9	23587.2
-7.2	59.76	-4.32	60.48	0.72	12.96	23.76	3421.44	0	45.36	-5.76	38.16	19.44	89.28	32.4	3137.04	25.92	15.12	231.84	4212.72	315.36	4315.68	-2.88	7190.64	82.8	123.84	1136.16	3471.12	1224.72	9612	4276.8	15718.3	7920	61051.7	5492.88	4438.08	84.24	447.84	-197.28	1130.4	8468.64	14451.8	12007.4	19403.3	42593	12252.2	21643.9	3659.04
-15.12	43.92	19.44	49.68	10.8	30.96	11.52	680.4	-18.72	16.56	-16.56	24.48	25.2	83.52	40.32	3396.24	2234.88	7064.64	813.6	2490.48	1213.2	10617.1	31.68	40.32	548.64	7353.36	37.44	4776.48	-416.88	-1324.08	416.88	415.44	451.44	5986.8	31760.6	24637.7	4847.04	19239.8	22367.5	17684.6	1199.52	5652.72	232.56	-551.52	59392.8	43941.6	19877.8	10305.4
-15.12	20.88	-10.8	14.4	-0.72	60.48	25.92	94.32	-10.8	38.88	17.28	588.24	-9.36	108	5.76	-192.96	3809.52	14635.4	77.04	578.88	16.56	49.68	0	69.84	4091.04	8326.8	-0.72	2422.8	11419.2	5969.52	4537.44	11699.3	1374.48	5943.6	10.08	3879.36	25722	63733	-2104.56	-1575.36	21358.1	18448.6	46673.3	30275.3	24907	18244.8	23269	5205.6
0.72	36	13.68	64.8	9.36	26.64	32.4	114.48	26.64	4584.96	18.72	95.76	2.16	59.76	20.16	-295.92	0.72	41.04	9.36	22.32	811.44	6209.28	20.16	113.04	10149.8	9774	7.92	3095.28	4728.96	52989.8	24036.5	17448.5	773.28	2328.48	1262.16	1028.88	24327.4	17284.3	7940.16	3870	18220.3	13512.2	78333.8	8161.92	74222.6	46237.7	29364.5	22726.1
-0.72	14.4	38.16	32.4	10.08	19.44	40.32	62.64	22.32	38.16	-9.36	22.32	2.16	789.12	13.68	-296.64	-19.44	18	7354.8	34777.4	270	5636.16	8.64	100822	7638.48	12336.5	1802.88	1342.08	3172.32	17113	16673	18526.3	-1248.48	-1699.2	161.28	256.32	42523.2	71166.2	25899.1	14636.9	14836.3	56426.4	10124.6	4993.2	104095	26443.4	29905.9	42344.6
-5.76	29.52	2.16	14.4	-2.88	6.48	2.88	804.96	25.92	38.16	15.12	18.72	22.32	30176.6	32.4	-218.88	31.68	62282.9	813.6	931.68	23.04	53.28	4.32	2940.48	10478.9	11971.4	29.52	65.52	289.44	689.04	0.72	350.64	26857.4	39144.2	-23.04	221.76	7689.6	72983.5	3546.72	822.24	69265.4	55269.4	3728.16	-15.84	8832.24	7078.32	104000	26344.8
-10.8	13.68	25.2	51.84	3.6	40.32	8.64	3731.76	-11.52	89.28	27.36	-20.16	851.76	883.44	7.2	-297.36	11.52	3569.04	324.72	2948.4	17.28	6660.72	33.12	1402.56	35.28	2156.4	20957	46698.5	-375.84	-504.72	39985.2	28148.4	15865.9	8398.8	50210.6	29977.2	16195.7	29477.5	45599.8	24675.8	82068.5	53575.9	10927.4	13824.7	60307.2	21492.7	72725	32148.7
-7.2	77.04	5.04	30.24	12.24	20.16	-2.88	50.4	2.16	29.52	17.28	110.16	-0.72	51.84	438.48	507.6	27.36	3830.4	19.44	69.84	-5.76	-5.76	365.04	5233.68	10280.9	36876.2	3090.96	15532.6	5189.04	25124.4	992.88	5349.6	1224.72	-1121.76	12839	16406.6	12844.1	9294.48	8825.76	1905.12	6233.04	17613.4	36564.5	9930.96	27833.8	15518.9	94094.6	33354
-13.68	36.72	-22.32	21.6	10.08	46.8	-10.08	7.2	30.24	20.16	17.28	12497.8	-1.44	90	10.08	97.92	17.28	23.76	-1.44	31.68	226.8	8953.2	10.8	64.08	963.36	39058.6	13902.5	31885.9	-394.56	-1472.4	11509.9	8182.8	-1350	-1818	809.28	984.96	34615.4	30600.7	2056.32	5695.92	25076.2	7659.36	44616.2	19547.3	25758	7928.64	103260	55856.9
1.44	17.28	8.64	44.64	-0.72	15.12	-6.48	2008.08	2.88	2620.8	5.04	91.44	78.48	10966.3	0	4528.08	20.88	114.48	7.92	392.4	-17.28	21.6	682.56	117652	4687.92	25803.4	9.36	426.24	-384.48	-1316.88	150.48	383.04	9748.08	8266.32	9488.88	59493.6	24825.6	8763.84	18885.6	4411.44	43234.6	18131.8	96333.8	62404.6	42323.8	31113.4	28552.3	16738.6
1.44	66.96	28.8	61.92	20.16	81.36	3.6	48.96	8.64	7.92	4.32	31.68	115.92	21642.5	900	2453.76	7.92	4084.56	380.88	2914.56	20.16	6765.12	5.76	466.56	5823.36	80683.2	3994.56	7505.28	19533.6	50270.4	5.76	77.76	-1304.64	406.08	-9.36	71.28	105552	66131.3	57895.2	28217.5	17280	5522.4	5338.8	-778.32	61303.7	22486.3	22855	24421
2.88	59.76	-1.44	23.04	26.64	89.28	8.64	62.64	0.72	25.92	6.48	9841.68	-4.32	380.16	40.32	-285.12	28.08	2398.32	214.56	462.24	3548.16	13132.1	3675.6	31667.8	2639.52	11825.3	56.88	21317.8	-398.88	12989.5	14552.6	11447.3	18618.5	16180.6	37869.8	13110.5	6453.36	21550.3	6450.48	10485.4	29908.1	46786.3	61069.7	20077.9	42070.3	46687.7	25808.4	34745
18	27.36	-6.48	23.76	23.76	62.64	-23.04	54.72	11.52	7115.04	14.4	50.4	28.8	128.88	694.08	5242.32	38.16	17214.5	33.12	5312.16	7.2	5.04	16.56	135.36	2093.04	8217.36	-0.72	39.6	1588.32	11682	7877.52	17154	23352.5	9287.28	8789.76	3052.08	39999.6	11866.3	11102.4	4965.12	14993.3	9976.32	88857.4	27608.4	13651.2	5416.56	73974.2	33804
10.08	10.8	15.84	59.76	-8.64	28.8	5.76	23.76	34.56	9.36	26.64	74.16	18	95.04	4.32	-301.68	25.92	107.28	28.8	459.36	753.84	12981.6	17.28	20.88	172.8	2148.48	2018.16	2124.72	13454.6	55887.1	1584	2045.52	17951	74126.2	36820.8	37039	64756.8	65867.8	-330.48	-944.64	8395.2	12759.8	97661.5	34524	40996.8	8136	11298.2	16485.8
4.32	51.84	21.6	62.64	9.36	13.68	39.6	282.96	14.4	23.04	5.04	61.92	104.4	3107.52	8.64	-290.88	31.68	653.04	6.48	-14.4	46.08	25.92	4020.48	23619.6	-3.6	58.32	4340.88	4817.52	6669.36	10980.7	14850.7	10235.5	36052.6	38091.6	11102.4	19344.2	2288.88	2167.2	70171.9	95092.6	76287.6	20016	116124	34882.6	27.36	108.72	5106.96	9662.4
-10.8	59.76	12.96	39.6	-12.24	56.16	7.92	19814.4	23.04	81.36	18	15073.2	21.6	100.8	22.32	2940.48	7.92	118.08	19.44	944.64	23.04	23.04	104.4	18771.1	2648.16	1380.24	12.96	45.36	79.92	5171.04	14250.2	5055.12	25704	120741	13760.6	23424.5	33259	10882.1	22566.2	11474.6	31206.2	60478.6	47576.9	11281	84181	36568.8	65469.6	50757.1
-16.56	39.6	5.04	79.2	9.36	47.52	5.04	2026.8	2.16	39.6	-3.6	20.88	25.2	2520.72	333.36	10287.4	18	2520	-0.72	172337	0.72	47.52	21.6	92.16	11.52	92.88	786.96	2509.92	1483.92	-171.36	-17.28	1075.68	267.84	6363.36	-51.12	2125.44	-13.68	36	74288.2	45142.6	14143	71161.2	57074.4	37271.5	41418	38640.2	89658.7	63356.4
-2.16	23.76	-6.48	46.08	6.48	31.68	39.6	7302.96	17.28	41.76	13.68	49.68	-6.48	354.24	33.12	-249.84	15.12	3299.76	25.2	-38.88	0.72	13658.4	90	25981.9	1971.36	3258.72	5454	10514.2	260.64	-1132.56	16964.6	20069.3	480.24	8912.16	-6.48	4584.96	7040.88	5986.08	25817	34681.7	29723.8	8000.64	73879.9	60953.8	43349.8	6179.76	116340	40904.6
-29.52	27.36	-11.52	25.2	32.4	81.36	14.4	40063.7	26.64	61.2	0	17653.7	2.16	73.44	18	17259.8	30.96	15882.5	766.08	2719.44	25.2	102.24	8.64	46.08	12.24	42.48	2306.88	3828.24	2700.72	8472.24	38941.2	63711.4	6354.72	13503.6	20918.9	46016.6	25868.9	24419.5	30024.7	8927.28	66257.3	32315.8	13937	3480.48	95513.8	34520.4	53033.8	17267.8
-7.92	24.48	2.88	57.6	3.6	30.96	-1.44	20.88	30.96	52.56	25.92	36.72	14.4	101.52	419.76	2866.32	10.08	261.36	0.72	-102.24	13.68	821.52	88.56	39194.6	218.16	532.8	465.12	372.96	23347.4	28411.2	3943.44	4137.84	8148.96	1593.36	22831.9	7582.32	23053.7	55819.4	27625	15975.4	64488.2	26612.6	107199	45338.4	83428.6	14039.3	51395.8	14709.6
-12.24	28.08	21.6	65.52	-4.32	46.8	23.76	69.12	20.16	5.04	8.64	9.36	-12.96	114.48	284.4	4068.72	0	26430.5	1406.88	17861	2.16	364.32	514.08	2266.56	648.72	2615.76	-5.04	11.52	-399.6	-560.16	3003.12	2755.44	-1248.48	1175.04	33532.6	19204.6	32608.1	58668.5	15506.6	23965.2	37679.8	19008	23650.6	35851	14535.4	11913.1	68410.8	37336.3
2.16	64.08	7.92	22.32	13.68	79.92	25.92	41.76	30.96	20556	0.72	1431.36	73.44	279.36	12.24	-282.96	-0.72	9650.16	-12.96	-56.88	14.4	316.8	48.96	14032.1	6639.12	12821	-30.24	30.96	-350.64	23722.6	22114.1	76363.9	8.64	3301.2	2838.24	6632.64	26626.3	20193.8	39343.7	29689.2	18740.9	11108.2	88487.3	25459.2	8231.04	5003.28	33876	20570.4
23.04	80.64	10.08	32.4	23.76	41.04	29.52	42.48	15.12	3078	-15.84	30.96	13.68	146.16	20.88	-275.76	12.24	40.32	8.64	2.16	20.16	4127.04	-18.72	27.36	9108.72	25469.3	563.76	253.44	2067.12	42193.4	13216.3	51589.4	8549.28	4992.48	63866.2	46995.8	30524.4	11851.2	34568.6	18511.2	2027.52	6115.68	65139.8	14581.4	92869.2	48704.4	115510	20744.6
7.2	29.52	21.6	41.04	-0.72	-6.48	1.44	74.16	32.4	397.44	17.28	43.2	853.92	3456.72	243.36	2338.56	18	6.48	10.08	-79.2	0.72	33.12	6066.72	10355	16615.4	40011.1	41.76	958.32	-411.84	-1447.92	249.12	13423	-1380.24	-1901.52	5791.68	31851.4	-4.32	18714.2	3816	16594.6	13734	10015.2	76068.7	42814.8	73001.5	80046.7	-1393.92	-1314.72
18	49.68	17.28	21.6	10.8	41.76	-4.32	44.64	7.2	51575	23.76	45.36	-4.32	133.2	149.04	28064.2	-15.84	5261.04	0	-101.52	19.44	1374.48	621.36	21384.7	3.6	38918.9	267.84	7552.08	8160.48	9699.12	7088.4	4919.76	39166.6	28484.6	29390.4	42322.3	21471.8	42526.8	8806.32	6964.56	23.04	104.4	62881.2	31916.2	109526	96326.6	62154	53983.4
18	58.32	48.24	69.84	17.28	28.08	5.04	50.4	18.72	39.6	10.08	15.84	9.36	4533.12	21.6	12236.4	1496.88	27905.8	-13.68	-98.64	32.4	11.52	15.84	23095.4	14174.6	18020.2	9.36	61215.8	-396	-1370.16	10405.4	28553.8	1230.48	9231.84	1800.72	839.52	13021.2	12823.2	35617.7	10802.9	49715.3	19691.3	75983	12319.9	50250.2	41830.6	-2424.24	-628.56
3.6	26.64	-12.96	-18	33.12	0	13.68	53.28	6.48	30.24	13.68	76.32	-2.16	3284.64	16.56	-288	23.76	41.04	46.08	13425.1	203.04	8772.48	1919.52	4880.16	15.84	44.64	8195.04	17724.2	-379.44	-1335.6	29584.8	15901.9	62295.1	78723.4	7799.76	21245.8	11508.5	32055.1	7462.8	1525.68	38604.2	35128.8	81250.6	23073.8	58091.8	28309	24497.3	7524.72
20.88	15.84	16.56	5.04	12.24	63.36	26.64	26.64	10.8	288	22.32	15.12	0.72	208.08	27.36	8218.8	34.56	974.16	-8.64	25868.2	42.48	11754	48.96	154.8	438.48	1802.88	20.16	16279.9	2286.72	37519.9	38505.6	28677.6	4603.68	1475.28	-84.24	46.8	37113.8	39190.3	6249.6	21127	38233.4	17287.9	2821.68	2933.28	5127.12	13411.4	49996.1	37381.7
10.08	20.88	7.2	41.76	-5.76	21.6	3.6	35.28	-0.72	21.6	33.12	6126.48	4.32	164.88	39.6	8477.28	2.16	12154.3	30.96	36578.9	5.76	29.52	34.56	3200.4	6636.24	16468.6	1794.96	2821.68	1562.4	8845.92	3.6	800.64	21445.2	8480.88	4780.08	5785.2	42521	54508.3	27718.6	6405.84	925.2	2018.16	44002.1	61567.9	17796.2	13371.1	55169.3	6863.76
-11.52	46.08	5.76	28.08	-8.64	24.48	19.44	314.64	9.36	43.2	16.56	7850.16	-22.32	917.28	10.08	2115.36	33.12	694.8	-15.12	-219.6	11.52	966.24	90	9039.6	29.52	75.6	10897.9	28194.5	4916.16	7278.48	123.84	4971.6	50784.5	22331.5	537.84	1856.16	13947.8	4983.84	14764.3	8575.92	28371.6	6657.12	59859.4	56215.4	29079.4	24773.8	19467.4	8478.72
19.44	33.84	-7.92	16.56	-5.04	43.2	20.88	23.04	-9.36	24.48	-3.6	24.48	15.12	204.48	4.32	2090.16	15.12	5.04	-16.56	-177.84	121.68	8531.28	-4.32	4525.2	1216.08	9123.84	-18	51843.6	-368.64	-1378.8	28796.4	16759.4	8909.28	4819.68	20985.8	19518.5	20437.2	7061.04	56574.7	22348.8	2998.08	4413.6	23071	11396.9	85038.5	61863.1	3489.84	6076.08
20.88	34.56	25.2	33.12	40.32	82.8	2.88	3389.04	0	55.44	21.6	15.12	-5.76	123.84	8.64	-329.76	28.08	54	231.84	3949.92	310.32	5730.48	177.12	43336.1	212.4	18507.6	6.48	5064.48	-18.72	4718.16	24.48	157602	-1272.96	-898.56	20865.6	31451	447.84	3425.76	54002.2	33945.8	10334.2	10791.4	1700.64	1716.48	27031	13092.5	32785.9	31816.1
26.64	23.04	26.64	18.72	25.92	73.44	19.44	43.2	12.24	737.28	-7.2	54	12.24	168.48	77.04	38634.5	-30.24	27.36	10.08	33960.2	17.28	59.76	31.68	36	14212.8	7750.08	12.24	1542.24	3236.4	15333.1	7459.92	5523.84	429.84	808.56	-72	844.56	17802	19396.8	9324	4509.36	63869.8	150196	46972.8	22718.9	56882.9	13730.4	83697.1	24911.3
19.44	22.32	12.96	47.52	12.24	15.12	-12.96	30.96	22.32	2013.84	14.4	91.44	1820.16	19903	20.16	367.92	163.44	10830.2	263.52	2005.2	1121.76	26786.9	66.96	16540.6	2592	6411.6	5.04	1604.88	1041.84	20958.5	2769.84	35673.8	8537.76	4851.36	-48.24	-28.8	25720.6	24385.7	46862.6	11944.1	51163.9	44007.1	22543.2	1740.24	27823.7	27166.3	42975.4	30809.5
12.96	82.08	7.2	33.84	36.72	112.32	-13.68	38.88	-10.08	47.52	15.12	36.72	15.12	134.64	27.36	-317.52	28.08	15202.1	-28.8	-286.56	6.48	3593.52	3851.28	17941.7	12.24	110.16	1.44	2147.04	231.12	-416.88	3523.68	2298.24	-1069.2	11234.9	1.44	272.16	58281.8	14972.4	66106.8	26025.8	4125.6	30080.2	9158.4	7408.8	11418.5	5630.4	76321.4	29237
-4.32	30.24	22.32	39.6	1.44	33.84	11.52	77.04	23.04	14.4	14.4	22456.1	16.56	163.44	36.72	-320.4	126.72	12565.4	18	7950.24	727.2	39666.2	39.6	64.8	4728.24	8657.28	-15.84	239.04	-236.88	737.28	25969.7	202391	28681.2	11355.1	-20.88	1744.56	15029.3	36535.7	30630.2	6755.76	11211.1	37497.6	2792.16	1931.04	145056	35874	15197	2995.2
12.24	5.76	36.72	-4.32	-2.16	25.92	3.6	41.76	11.52	54	5.76	28.8	41.04	7020.72	5.04	-316.8	-28.8	1563.12	354.96	2529.36	876.24	29873.5	10.08	28.08	38.16	27279.4	28.08	59.76	3546.72	3541.68	9290.16	26341.2	955.44	5734.08	15811.9	20576.9	25988.4	32099.8	12769.2	51361.2	36606.2	18801.4	12921.8	22836.2	81653.8	47980.1	30850.6	29446.6
2.16	29.52	3.6	64.8	-4.32	32.4	15.84	53.28	12.24	25.2	14.4	9.36	15.84	136.08	-8.64	-322.56	-13.68	1144.08	1.44	-239.76	-10.8	1792.08	1.44	1650.24	30.24	3348	6152.4	37514.9	-342.72	-364.32	8640	8228.16	2738.16	57104.6	4505.04	45351.4	51480	28596.2	29430.7	9774.72	10951.9	16775.3	6216.48	84257.3	34226.6	24297.1	10045.4	5208.48
-11.52	15.84	22.32	43.2	10.8	10.08	-8.64	5119.2	20.16	51.12	8.64	16464.2	12.96	163.44	-7.2	1276.56	3.6	13.68	2.88	-273.6	46.8	68.4	17.28	14114.9	27.36	8003.52	2327.04	6471.36	-353.52	-827.28	5533.92	16966.1	33366.2	19704.2	18241.2	5965.92	16070.4	6099.12	51893.3	42223.7	15097.7	33869.5	-3131.28	-2146.32	98744.4	48517.2	23345.3	431.28
[truncated: 10,913 more rows]
