# Supplementary material for: Enhancing cap-independent translation of linear mRNA
Source: Nat Commun. 2025 Oct 16;16:9205. doi: 10.1038/s41467-025-64257-6 (PMC12532787; doi:10.1038/s41467-025-64257-6)
Supplement: Supplementary file 11 — Source Data [file 41467_2025_64257_MOESM11_ESM.zip › Source Data/Supplementary Figure 2/CleaN3 priming optimisation - LC-MS.xlsx]

## Sheet: Sheet1
sample	retention time (min)	mass found (Da)	proposed sequence	comments	mass calculated (Da)	error (ppm)	ε (1/(M*cm))	A (replicate 1)	A (replicate 2)	A (replicate 3)	A1/ε	A2/ε	A3/ε	5′ heterogeneity (%) (replicate 1)	5′ heterogeneity (%) (replicate 2)	5′ heterogeneity (%) (replicate 3)	priming efficiency (%) (replicate 1)	priming efficiency (%) (replicate 2)	priming efficiency (%) (replicate 3)
2 mM CleaN3	13.2	5574.3	-AGGAGAGAUAUCACGCGP	non-primed	5574.38	-14.5164	203130	3329	3258	2766	0.0163885	0.016039	0.0136169	18.6582	17.3111	16.0609	87.8111	88.7562	90.1552
	14.1	5919.7	-AGGGAGAGAUAUCACGCGP	non-primed, +G	5919.59	18.8054	215210	1155	1072	956	0.00536685	0.00498118	0.00444217
	15.4	5551.5	YAGGAGAGAUAUCACGCG-	primed, ->P	5551.46	7.53676	203130	1072	1087	1029	0.00527741	0.00535125	0.00506572
	17.2	5613.4	YAGGAGAGAUAUCACGCGP	primed	5613.42	-3.90493	203130	28419	30314	30248	0.139905	0.149234	0.14891
	18.1	5958.7	YAGGGAGAGAUAUCACGCGP	primed, +G	5958.63	11.8014	215210	1778	1727	1715	0.0082617	0.00802472	0.00796896
	20.2	6632.9	YAGGGGAAGAGAUAUCACGCGP	primed, +A, +2G	6633.05	-22.0412	242310	796	804	832	0.00328505	0.00331806	0.00343362
4 mM CleaN3	13.2	5574.2	-AGGAGAGAUAUCACGCGP	non-primed	5574.38	-32.4556	203130	2218	2123	1813	0.0109191	0.0104514	0.00892532	14.0011	13.2243	12.3992	92.5745	93.151	93.7454
	14.1	5919.5	-AGGGAGAGAUAUCACGCGP	non-primed, +G	5919.59	-14.9808	215210	874	869	813	0.00406115	0.00403792	0.00377771
	15.4	5551.4	YAGGAGAGAUAUCACGCG-	primed, ->P	5551.46	-10.4765	203130	1193	1228	1095	0.00587309	0.00604539	0.00539064
	17.2	5613.3	YAGGAGAGAUAUCACGCGP	primed	5613.42	-21.7194	203130	34049	36062	35045	0.167622	0.177532	0.172525
	18.2	5959	YAGGGAGAGAUAUCACGCGP	primed, +G	5958.63	62.1485	215210	2076	2129	1961	0.00964639	0.00989266	0.00911203
	20.3	6633.2	YAGGGGAAGAGAUAUCACGCGP	primed, +A, +2G	6633.05	23.1869	242310	877	871	816	0.00361933	0.00359457	0.00336759
6 mM CleaN3	13.1	5574.3	-AGGAGAGAUAUCACGCGP	non-primed	5574.38	-14.5164	203130	865	1404	1290	0.00425836	0.00691183	0.00635061	11.4411	11.7492	11.0668	95.1799	94.9381	95.2918
	14	5919.9	-AGGGAGAGAUAUCACGCGP	non-primed, +G	5919.59	52.5915	215210	330	668	641	0.00153339	0.00310394	0.00297849
	15.3	5551.1	YAGGAGAGAUAUCACGCG-	primed, ->P	5551.46	-64.5164	203130	713	1096	1118	0.00351007	0.00539556	0.00550386
	17	5613.4	YAGGAGAGAUAUCACGCGP	primed	5613.42	-3.90493	203130	20902	34374	34677	0.1029	0.169222	0.170713
	18	5958.8	YAGGGAGAGAUAUCACGCGP	primed, +G	5958.63	28.5838	215210	1316	2106	1977	0.00611496	0.00978579	0.00918638
	20	6633	YAGGGGAAGAGAUAUCACGCGP	primed, +A, +2G	6633.05	-6.96513	242310	446	835	827	0.00184062	0.003446	0.00341298
8 mM CleaN3	13.2	5574.2	-AGGAGAGAUAUCACGCGP	non-primed	5574.38	-32.4556	203130	958	1695	636	0.00471619	0.00834441	0.003131	10.6569	11.1276	9.93718	96.2184	95.4322	96.9621
	14.1	5919.7	-AGGGAGAGAUAUCACGCGP	non-primed, +G	5919.59	18.8054	215210	360	495	269	0.00167278	0.00230008	0.00124994
	15.4	5551.5	YAGGAGAGAUAUCACGCG-	primed, ->P	5551.46	7.53676	203130	1007	1289	717	0.00495742	0.00634569	0.00352976
	17.2	5613.4	YAGGAGAGAUAUCACGCGP	primed	5613.42	-3.90493	203130	29654	40780	25665	0.145985	0.200758	0.126348
	18.2	5958.8	YAGGGAGAGAUAUCACGCGP	primed, +G	5958.63	28.5838	215210	1855	2447	1539	0.00861949	0.0113703	0.00715115
	20.3	6632.9	YAGGGGAAGAGAUAUCACGCGP	primed, +A, +2G	6633.05	-22.0412	242310	726	949	678	0.00299616	0.00391647	0.00279807
10 mM CleaN3	13.2	5574.1	-AGGAGAGAUAUCACGCGP	non-primed	5574.38	-50.3948	203130	763	748	905	0.00375622	0.00368237	0.00445527	9.9752	9.81112	9.3516	96.9909	97.3267	97.3805
	14.1	5919.6	-AGGGAGAGAUAUCACGCGP	non-primed, +G	5919.59	1.9123	215210	256	216	338	0.00118954	0.00100367	0.00157056
	15.4	5551.6	YAGGAGAGAUAUCACGCG-	primed, ->P	5551.46	25.55	203130	949	973	1147	0.00467188	0.00479004	0.00564663
	17.2	5613.4	YAGGAGAGAUAUCACGCGP	primed	5613.42	-3.90493	203130	29107	31140	41211	0.143292	0.153301	0.20288
	18.1	5958.6	YAGGGAGAGAUAUCACGCGP	primed, +G	5958.63	-4.98101	215210	1829	1999	2466	0.00849868	0.0092886	0.0114586
	20.2	6632.7	YAGGGGAAGAGAUAUCACGCGP	primed, +A, +2G	6633.05	-52.1932	242310	715	781	976	0.00295077	0.00322314	0.0040279
block	ε (1/(M*cm))	calculated mass (Da)	reference (extinction coefficient)
A	15020	329.209	https://academic.oup.com/nar/article/32/1/e13/1195443
G	12080	345.208
C	7070	305.183
U	9660	306.167
m7Gppp (X)	11400	533.219	https://academic.oup.com/nar/article/45/15/8661/3896350
N3, 2′OMe (Y)	-	39.041
>P (P)	-	61.9638
note
Peaks with retention times lower or higher than reported above are not related to the DNAzyme-cleaved short mRNA fragments.
