# Supplementary material for: Enhancing cap-independent translation of linear mRNA
Source: Nat Commun. 2025 Oct 16;16:9205. doi: 10.1038/s41467-025-64257-6 (PMC12532787; doi:10.1038/s41467-025-64257-6)
Supplement: Supplementary file 11 — Source Data [file 41467_2025_64257_MOESM11_ESM.zip › Source Data/Supplementary Figure 2/CleaN3 priming optimisation.xlsx]

## Sheet: summary
	yield (μg)			priming efficiency (%)			5′ heterogeneity (%)
CleaN3 concentration (mM)	replicate 1	replicate 2	replicate 3	replicate 1	replicate 2	replicate 3	replicate 1	replicate 2	replicate 3
2	124.58	121.23	119.42	87.8111	88.7562	90.1552	18.6582	17.3111	16.0609
4	121	119.87	120.3	92.5745	93.151	93.7454	14.0011	13.2243	12.3992
6	121.47	119.45	118.83	95.1799	94.9381	95.2918	11.4411	11.7492	11.0668
8	119.79	118.55	119.59	96.2184	95.4322	96.9621	10.6569	11.1276	9.93718
10	119.33	119.99	119.08	96.9909	97.3267	97.3805	9.9752	9.81112	9.3516
