# Supplementary material for: Enhancing cap-independent translation of linear mRNA
Source: Nat Commun. 2025 Oct 16;16:9205. doi: 10.1038/s41467-025-64257-6 (PMC12532787; doi:10.1038/s41467-025-64257-6)
Supplement: Supplementary file 11 — Source Data [file 41467_2025_64257_MOESM11_ESM.zip › Source Data/Supplementary Figure 2/Heterogeneity analysis mass spectra.xlsx]

## Sheet: non-primed
peak 11.1 min		peak 12.0 min		peak 13.4 min		peak 13.8 min		peak 11.1 min	peak 12.0 min	peak 13.4 min	peak 13.8 min
mass (Da)	intensity	mass (Da)	intensity	mass (Da)	intensity	mass (Da)	intensity	intensity normalised to max.
5000	1.769e-07	5000	1.003e-07	5000	1.899e-07	5000	0.186	0	0	0	3.2932e-06
5000.1	1.66e-06	5000.1	4.23e-07	5000.1	9.114e-07	5000.1	0.2972	1.98249e-10	5.80083e-12	9.76319e-11	5.26204e-06
5000.2	5.908e-06	5000.2	1.569e-06	5000.2	2.043e-06	5000.2	0.6703	7.66087e-10	2.64012e-11	2.50758e-10	1.18679e-05
5000.7	4.193e-06	5000.3	3.002e-06	5000.3	2.848e-07	5000.3	0.01407	5.3684e-10	5.21607e-11	1.28417e-11	2.49114e-07
5000.8	0.8509	5000.4	1.238e-05	5000.5	1.6e-06	5000.4	0.07005	0.000113741	2.20739e-10	1.90812e-10	1.24026e-06
5000.9	0.8546	5000.5	6.17e-05	5000.7	5.763e-07	5000.5	0.3502	0.000114236	1.10731e-09	5.22869e-11	6.20042e-06
5001	0.8579	5000.8	1.808	5000.8	0.1555	5000.6	1.751	0.000114677	3.25004e-05	2.10419e-05	3.10021e-05
5001.1	0.8608	5000.9	2.413	5000.9	0.1565	5000.7	0.01765	0.000115065	4.33759e-05	2.11772e-05	3.12499e-07
5001.2	0.8632	5001	3.387	5001	0.1576	5000.8	0.1692	0.000115386	6.08844e-05	2.13261e-05	2.99575e-06
5001.3	0.865	5001.1	4.975	5001.1	0.159	5000.9	0.1617	0.000115626	8.94302e-05	2.15155e-05	2.86296e-06
5001.4	0.8662	5001.2	7.238	5001.2	0.1608	5001	0.1551	0.000115787	0.00013011	2.17591e-05	2.7461e-06
5001.5	0.867	5001.3	9.684	5001.3	0.1631	5001.1	0.1495	0.000115894	0.000174079	2.20703e-05	2.64695e-06
5001.6	0.8675	5001.4	11.33	5001.4	0.166	5001.2	0.1446	0.00011596	0.000203667	2.24628e-05	2.5602e-06
5001.7	0.868	5001.5	11.39	5001.5	0.1697	5001.3	0.1404	0.000116027	0.000204746	2.29634e-05	2.48584e-06
5001.8	0.8687	5001.6	9.907	5001.6	0.1744	5001.4	0.137	0.000116121	0.000178087	2.35994e-05	2.42564e-06
5001.9	0.8698	5001.7	7.582	5001.7	0.1802	5001.5	0.1342	0.000116268	0.000136293	2.43843e-05	2.37606e-06
5002	0.8715	5001.8	5.236	5001.8	0.1874	5001.6	0.132	0.000116495	9.41219e-05	2.53586e-05	2.33711e-06
5002.1	0.8741	5001.9	3.368	5001.9	0.1959	5001.7	0.1303	0.000116843	6.05429e-05	2.65088e-05	2.30701e-06
5002.2	0.8776	5002	2.1	5002	0.2059	5001.8	0.1293	0.00011731	3.77494e-05	2.78619e-05	2.28931e-06
5002.3	0.8822	5002.1	1.337	5002.1	0.2173	5001.9	0.1287	0.000117925	2.40338e-05	2.94046e-05	2.27868e-06
5002.4	0.888	5002.2	0.9172	5002.2	0.23	5002	0.1286	0.000118701	1.64875e-05	3.11231e-05	2.27691e-06
5002.5	0.8952	5002.3	0.6998	5002.3	0.2441	5002.1	0.1291	0.000119663	1.25795e-05	3.30311e-05	2.28576e-06
5002.6	0.904	5002.4	0.5896	5002.4	0.2593	5002.2	0.13	0.000120839	1.05986e-05	3.50879e-05	2.3017e-06
5002.7	0.9147	5002.5	0.5333	5002.5	0.2759	5002.3	0.1314	0.00012227	9.58655e-06	3.73342e-05	2.32649e-06
5002.8	0.9276	5002.6	0.5038	5002.6	0.2938	5002.4	0.1332	0.000123994	9.05626e-06	3.97564e-05	2.35836e-06
5002.9	0.9429	5002.7	0.4879	5002.7	0.3131	5002.5	0.1354	0.000126039	8.77045e-06	4.2368e-05	2.39731e-06
5003	0.9608	5002.8	0.4798	5002.8	0.3337	5002.6	0.138	0.000128432	8.62484e-06	4.51556e-05	2.44334e-06
5003.1	0.9816	5002.9	0.4767	5002.9	0.3554	5002.7	0.1408	0.000131212	8.56912e-06	4.8092e-05	2.49292e-06
5003.2	1.005	5003	0.4773	5003	0.3779	5002.8	0.1437	0.00013434	8.5799e-06	5.11366e-05	2.54426e-06
5003.3	1.032	5003.1	0.4812	5003.1	0.4008	5002.9	0.1468	0.000137949	8.65001e-06	5.42354e-05	2.59915e-06
5003.4	1.062	5003.2	0.4884	5003.2	0.4238	5003	0.1501	0.00014196	8.77943e-06	5.73477e-05	2.65758e-06
5003.5	1.095	5003.3	0.4991	5003.3	0.4465	5003.1	0.154	0.000146371	8.97178e-06	6.04195e-05	2.72663e-06
5003.6	1.131	5003.4	0.5133	5003.4	0.4685	5003.2	0.1596	0.000151183	9.22703e-06	6.33965e-05	2.82578e-06
5003.7	1.17	5003.5	0.5318	5003.5	0.4895	5003.3	0.1686	0.000156396	9.55959e-06	6.62381e-05	2.98513e-06
5003.8	1.212	5003.6	0.556	5003.6	0.5098	5003.4	0.1819	0.00016201	9.99461e-06	6.89851e-05	3.22061e-06
5003.9	1.256	5003.7	0.589	5003.7	0.5297	5003.5	0.1976	0.000167892	1.05878e-05	7.16779e-05	3.49858e-06
5004	1.3	5003.8	0.6365	5003.8	0.5499	5003.6	0.2102	0.000173774	1.14417e-05	7.44113e-05	3.72167e-06
5004.1	1.345	5003.9	0.7067	5003.9	0.5707	5003.7	0.2139	0.000179789	1.27036e-05	7.7226e-05	3.78718e-06
5004.2	1.389	5004	0.8115	5004	0.5924	5003.8	0.2078	0.00018567	1.45875e-05	8.01624e-05	3.67918e-06
5004.3	1.43	5004.1	0.9648	5004.1	0.6148	5003.9	0.1965	0.000191151	1.73432e-05	8.31935e-05	3.47911e-06
5004.4	1.467	5004.2	1.178	5004.2	0.6377	5004	0.1861	0.000196097	2.11756e-05	8.62923e-05	3.29497e-06
5004.5	1.499	5004.3	1.45	5004.3	0.6605	5004.1	0.1804	0.000200374	2.60651e-05	8.93775e-05	3.19405e-06
5004.6	1.526	5004.4	1.749	5004.4	0.6821	5004.2	0.1796	0.000203983	3.14399e-05	9.23004e-05	3.17989e-06
5004.7	1.548	5004.5	2	5004.5	0.7007	5004.3	0.1823	0.000206924	3.59518e-05	9.48173e-05	3.22769e-06
5004.8	1.564	5004.6	2.111	5004.6	0.714	5004.4	0.1873	0.000209063	3.79471e-05	9.6617e-05	3.31622e-06
5004.9	1.576	5004.7	2.035	5004.7	0.7196	5004.5	0.1941	0.000210667	3.6581e-05	9.73748e-05	3.43661e-06
5005	1.583	5004.8	1.8	5004.8	0.7162	5004.6	0.2029	0.000211603	3.23566e-05	9.69147e-05	3.59242e-06
5005.1	1.588	5004.9	1.486	5004.9	0.704	5004.7	0.2143	0.000212271	2.67122e-05	9.52638e-05	3.79426e-06
5005.2	1.589	5005	1.18	5005	0.6843	5004.8	0.2294	0.000212405	2.12116e-05	9.25981e-05	4.06161e-06
5005.3	1.59	5005.1	0.9347	5005.1	0.6596	5004.9	0.2497	0.000212538	1.68021e-05	8.92557e-05	4.42103e-06
5005.4	1.588	5005.2	0.7673	5005.2	0.6325	5005	0.2782	0.000212271	1.37929e-05	8.55886e-05	4.92564e-06
5005.5	1.586	5005.3	0.6647	5005.3	0.6055	5005.1	0.3199	0.000212004	1.19486e-05	8.1935e-05	5.66395e-06
5005.6	1.584	5005.4	0.6051	5005.4	0.5801	5005.2	0.3837	0.000211736	1.08772e-05	7.84979e-05	6.79355e-06
5005.7	1.581	5005.5	0.5696	5005.5	0.5578	5005.3	0.485	0.000211335	1.02391e-05	7.54804e-05	8.58711e-06
5005.8	1.578	5005.6	0.5462	5005.6	0.5396	5005.4	0.6473	0.000210934	9.81844e-06	7.30176e-05	1.14607e-05
5005.9	1.574	5005.7	0.528	5005.7	0.5257	5005.5	0.901	0.0002104	9.49128e-06	7.11366e-05	1.59525e-05
5006	1.568	5005.8	0.5121	5005.8	0.5158	5005.6	1.277	0.000209598	9.20546e-06	6.9797e-05	2.26098e-05
5006.1	1.56	5005.9	0.4976	5005.9	0.5092	5005.7	1.79	0.000208528	8.94481e-06	6.89039e-05	3.16926e-05
5006.2	1.549	5006	0.4838	5006	0.5055	5005.8	2.414	0.000207058	8.69674e-06	6.84032e-05	4.27408e-05
5006.3	1.534	5006.1	0.4703	5006.1	0.5047	5005.9	3.056	0.000205053	8.45407e-06	6.8295e-05	5.41076e-05
5006.4	1.514	5006.2	0.4573	5006.2	0.5067	5006	3.561	0.000202379	8.22038e-06	6.85656e-05	6.30489e-05
5006.5	1.488	5006.3	0.4451	5006.3	0.5117	5006.1	3.755	0.000198904	8.00108e-06	6.92422e-05	6.64837e-05
5006.6	1.456	5006.4	0.4335	5006.4	0.5198	5006.2	3.537	0.000194626	7.79256e-06	7.03383e-05	6.26239e-05
5006.7	1.419	5006.5	0.4218	5006.5	0.5311	5006.3	2.953	0.000189681	7.58224e-06	7.18674e-05	5.2284e-05
5006.8	1.379	5006.6	0.4096	5006.6	0.5454	5006.4	2.195	0.000184334	7.36293e-06	7.38024e-05	3.88633e-05
5006.9	1.337	5006.7	0.3969	5006.7	0.5622	5006.5	1.486	0.000178719	7.13464e-06	7.60758e-05	2.63102e-05
5007	1.295	5006.8	0.3845	5006.8	0.5803	5006.6	0.9603	0.000173105	6.91174e-06	7.8525e-05	1.70025e-05
5007.1	1.253	5006.9	0.3739	5006.9	0.5988	5006.7	0.6332	0.000167491	6.72119e-06	8.10284e-05	1.1211e-05
5007.2	1.213	5007	0.3672	5007	0.6167	5006.8	0.4501	0.000162144	6.60075e-06	8.34506e-05	7.96919e-06
5007.3	1.174	5007.1	0.3674	5007.1	0.6335	5006.9	0.3493	0.000156931	6.60435e-06	8.57239e-05	6.18449e-06
5007.4	1.138	5007.2	0.3791	5007.2	0.6498	5007	0.29	0.000152119	6.81467e-06	8.79296e-05	5.13456e-06
5007.5	1.103	5007.3	0.4095	5007.3	0.6666	5007.1	0.251	0.00014744	7.36113e-06	9.0203e-05	4.44405e-06
5007.6	1.071	5007.4	0.4675	5007.4	0.6853	5007.2	0.2227	0.000143163	8.40374e-06	9.27334e-05	3.94299e-06
5007.7	1.039	5007.5	0.5633	5007.5	0.7078	5007.3	0.2006	0.000138885	1.01258e-05	9.57781e-05	3.5517e-06
5007.8	1.009	5007.6	0.7044	5007.6	0.7361	5007.4	0.1827	0.000134875	1.26622e-05	9.96076e-05	3.23477e-06
5007.9	0.9786	5007.7	0.8927	5007.7	0.7727	5007.5	0.1683	0.000130811	1.60471e-05	0.00010456	2.97982e-06
5008	0.9482	5007.8	1.122	5007.8	0.8205	5007.6	0.1568	0.000126748	2.0169e-05	0.000111028	2.7762e-06
5008.1	0.9178	5007.9	1.376	5007.9	0.8823	5007.7	0.1479	0.000122684	2.47349e-05	0.000119391	2.61863e-06
5008.2	0.8876	5008	1.627	5008	0.9608	5007.8	0.1414	0.000118647	2.92468e-05	0.000130014	2.50354e-06
5008.3	0.8575	5008.1	1.84	5008.1	1.057	5007.9	0.1372	0.000114624	3.30757e-05	0.000143031	2.42918e-06
5008.4	0.8279	5008.2	1.98	5008.2	1.168	5008	0.1354	0.000110667	3.55923e-05	0.000158051	2.39731e-06
5008.5	0.7987	5008.3	2.021	5008.3	1.288	5008.1	0.1359	0.000106764	3.63293e-05	0.00017429	2.40616e-06
5008.6	0.7705	5008.4	1.96	5008.4	1.407	5008.2	0.1391	0.000102994	3.52328e-05	0.000190392	2.46282e-06
5008.7	0.7436	5008.5	1.816	5008.5	1.513	5008.3	0.1448	9.93985e-05	3.26443e-05	0.000204736	2.56374e-06
5008.8	0.7186	5008.6	1.621	5008.6	1.591	5008.4	0.1531	9.60567e-05	2.9139e-05	0.000215291	2.71069e-06
5008.9	0.6957	5008.7	1.417	5008.7	1.628	5008.5	0.1643	9.29956e-05	2.54719e-05	0.000220298	2.90899e-06
5009	0.6751	5008.8	1.235	5008.8	1.61	5008.6	0.1789	9.02419e-05	2.22002e-05	0.000217862	3.16749e-06
5009.1	0.6568	5008.9	1.08	5008.9	1.528	5008.7	0.1985	8.77957e-05	1.9414e-05	0.000206766	3.51452e-06
5009.2	0.6407	5009	0.9461	5009	1.386	5008.8	0.2266	8.56436e-05	1.7007e-05	0.000187551	4.01204e-06
5009.3	0.6269	5009.1	0.8242	5009.1	1.197	5008.9	0.2716	8.37989e-05	1.48157e-05	0.000161976	4.80878e-06
5009.4	0.6154	5009.2	0.7134	5009.2	0.9879	5009	0.3538	8.22617e-05	1.2824e-05	0.000133681	6.26416e-06
5009.5	0.6061	5009.3	0.6154	5009.3	0.783	5009.1	0.5193	8.10186e-05	1.10624e-05	0.000105954	9.1944e-06
5009.6	0.599	5009.4	0.5313	5009.4	0.6032	5009.2	0.8525	8.00695e-05	9.5506e-06	8.16238e-05	1.50938e-05
5009.7	0.5936	5009.5	0.4609	5009.5	0.4589	5009.3	1.464	7.93477e-05	8.2851e-06	6.20974e-05	2.59207e-05
5009.8	0.5897	5009.6	0.4038	5009.6	0.3512	5009.4	2.405	7.88263e-05	7.25867e-06	4.75237e-05	4.25814e-05
5009.9	0.5873	5009.7	0.3588	5009.7	0.2753	5009.5	3.518	7.85055e-05	6.44976e-06	3.7253e-05	6.22875e-05
5010	0.586	5009.8	0.3242	5009.8	0.2245	5009.6	4.409	7.83318e-05	5.82779e-06	3.03789e-05	7.8063e-05
5010.1	0.5857	5009.9	0.2983	5009.9	0.1925	5009.7	4.719	7.82916e-05	5.36221e-06	2.60487e-05	8.35517e-05
5010.2	0.5865	5010	0.2793	5010	0.1743	5009.8	4.527	7.83986e-05	5.02067e-06	2.35859e-05	8.01523e-05
5010.3	0.5881	5010.1	0.2645	5010.1	0.1666	5009.9	4.246	7.86125e-05	4.75463e-06	2.2544e-05	7.51771e-05
5010.4	0.5907	5010.2	0.2509	5010.2	0.1673	5010	4.039	7.896e-05	4.51015e-06	2.26387e-05	7.1512e-05
5010.5	0.5942	5010.3	0.2366	5010.3	0.1754	5010.1	3.663	7.94279e-05	4.2531e-06	2.37348e-05	6.48548e-05
5010.6	0.5987	5010.4	0.2213	5010.4	0.1908	5010.2	2.932	8.00294e-05	3.97807e-06	2.58186e-05	5.19122e-05
5010.7	0.6043	5010.5	0.2064	5010.5	0.2133	5010.3	2.001	8.07779e-05	3.71023e-06	2.88633e-05	3.54285e-05
5010.8	0.6112	5010.6	0.1937	5010.6	0.2428	5010.4	1.176	8.17003e-05	3.48193e-06	3.28552e-05	2.08215e-05
5010.9	0.6197	5010.7	0.1843	5010.7	0.2788	5010.5	0.6348	8.28365e-05	3.31296e-06	3.77266e-05	1.12394e-05
5011	0.6299	5010.8	0.1781	5010.8	0.32	5010.6	0.3754	8.41999e-05	3.20151e-06	4.33017e-05	6.6466e-06
5011.1	0.6419	5010.9	0.1746	5010.9	0.3648	5010.7	0.3263	8.5804e-05	3.13859e-06	4.9364e-05	5.77727e-06
5011.2	0.6556	5011	0.1729	5011	0.4107	5010.8	0.4422	8.76353e-05	3.10803e-06	5.55751e-05	7.82932e-06
5011.3	0.671	5011.1	0.1726	5011.1	0.4554	5010.9	0.6976	8.96939e-05	3.10264e-06	6.16238e-05	1.23513e-05
5011.4	0.6878	5011.2	0.1737	5011.2	0.4967	5011	1.026	9.19396e-05	3.12241e-06	6.72124e-05	1.81657e-05
5011.5	0.7058	5011.3	0.1763	5011.3	0.5335	5011.1	1.299	9.43457e-05	3.16915e-06	7.21921e-05	2.29993e-05
5011.6	0.7246	5011.4	0.1809	5011.4	0.5653	5011.2	1.388	9.68587e-05	3.25184e-06	7.64952e-05	2.45751e-05
5011.7	0.7438	5011.5	0.1884	5011.5	0.5925	5011.3	1.246	9.94252e-05	3.38666e-06	8.01759e-05	2.20609e-05
5011.8	0.7626	5011.6	0.2003	5011.6	0.6158	5011.4	0.9408	0.000101938	3.60057e-06	8.33288e-05	1.66572e-05
5011.9	0.7804	5011.7	0.2185	5011.7	0.6362	5011.5	0.6014	0.000104318	3.92774e-06	8.60893e-05	1.0648e-05
5012	0.7964	5011.8	0.2455	5011.8	0.6544	5011.6	0.3363	0.000106456	4.41308e-06	8.85521e-05	5.95432e-06
5012.1	0.8099	5011.9	0.2844	5011.9	0.6712	5011.7	0.182	0.000108261	5.11235e-06	9.08254e-05	3.22238e-06
5012.2	0.8203	5012	0.3397	5012	0.6868	5011.8	0.1139	0.000109651	6.10642e-06	9.29364e-05	2.01664e-06
5012.3	0.8271	5012.1	0.418	5012.1	0.7012	5011.9	0.0915	0.00011056	7.51393e-06	9.4885e-05	1.62004e-06
5012.4	0.8296	5012.2	0.5283	5012.2	0.7138	5012	0.08699	0.000110894	9.49667e-06	9.659e-05	1.54019e-06
5012.5	0.8275	5012.3	0.6796	5012.3	0.7235	5012.1	0.08794	0.000110614	1.22164e-05	9.79025e-05	1.55701e-06
5012.6	0.8208	5012.4	0.8781	5012.4	0.729	5012.2	0.09045	0.000109718	1.57846e-05	9.86468e-05	1.60145e-06
5012.7	0.8098	5012.5	1.123	5012.5	0.7295	5012.3	0.09368	0.000108248	2.01869e-05	9.87145e-05	1.65864e-06
5012.8	0.7952	5012.6	1.403	5012.6	0.7246	5012.4	0.09753	0.000106296	2.52202e-05	9.80514e-05	1.72681e-06
5012.9	0.7778	5012.7	1.683	5012.7	0.7152	5012.5	0.1021	0.00010397	3.02535e-05	9.67794e-05	1.80772e-06
5013	0.7586	5012.8	1.915	5012.8	0.703	5012.6	0.1073	0.000101404	3.44239e-05	9.51285e-05	1.89979e-06
5013.1	0.7384	5012.9	2.054	5012.9	0.6901	5012.7	0.1133	9.87034e-05	3.69225e-05	9.33829e-05	2.00602e-06
5013.2	0.7181	5013	2.094	5013	0.6779	5012.8	0.12	9.59898e-05	3.76416e-05	9.1732e-05	2.12465e-06
5013.3	0.6983	5013.1	2.077	5013.1	0.6676	5012.9	0.1274	9.33431e-05	3.7336e-05	9.03383e-05	2.25567e-06
5013.4	0.6797	5013.2	2.072	5013.2	0.6599	5013	0.1354	9.08568e-05	3.72461e-05	8.92963e-05	2.39731e-06
5013.5	0.6628	5013.3	2.11	5013.3	0.6551	5013.1	0.144	8.85978e-05	3.79292e-05	8.86468e-05	2.54957e-06
5013.6	0.648	5013.4	2.149	5013.4	0.653	5013.2	0.153	8.66194e-05	3.86302e-05	8.83626e-05	2.70892e-06
5013.7	0.6353	5013.5	2.098	5013.5	0.6533	5013.3	0.1625	8.49218e-05	3.77135e-05	8.84032e-05	2.87712e-06
5013.8	0.6249	5013.6	1.899	5013.6	0.6549	5013.4	0.1725	8.35316e-05	3.41363e-05	8.86197e-05	3.05418e-06
5013.9	0.6167	5013.7	1.573	5013.7	0.6561	5013.5	0.1829	8.24355e-05	2.82761e-05	8.87821e-05	3.23831e-06
5014	0.6105	5013.8	1.199	5013.8	0.6548	5013.6	0.194	8.16067e-05	2.15531e-05	8.86062e-05	3.43484e-06
5014.1	0.6063	5013.9	0.8653	5013.9	0.6488	5013.7	0.2059	8.10453e-05	1.55546e-05	8.77943e-05	3.64554e-06
5014.2	0.6039	5014	0.6221	5014	0.6361	5013.8	0.2186	8.07245e-05	1.11828e-05	8.60758e-05	3.8704e-06
5014.3	0.6032	5014.1	0.4789	5014.1	0.616	5013.9	0.232	8.06309e-05	8.60866e-06	8.33559e-05	4.10765e-06
5014.4	0.604	5014.2	0.4186	5014.2	0.5887	5014	0.246	8.07378e-05	7.52472e-06	7.96617e-05	4.35552e-06
5014.5	0.606	5014.3	0.4196	5014.3	0.5552	5014.1	0.2603	8.10052e-05	7.54269e-06	7.51285e-05	4.60871e-06
5014.6	0.6092	5014.4	0.4702	5014.4	0.5176	5014.2	0.2745	8.14329e-05	8.45227e-06	7.00406e-05	4.86013e-06
5014.7	0.6135	5014.5	0.5684	5014.5	0.4778	5014.3	0.2882	8.20077e-05	1.02175e-05	6.46549e-05	5.10269e-06
5014.8	0.6185	5014.6	0.705	5014.6	0.438	5014.4	0.3012	8.26761e-05	1.2673e-05	5.92693e-05	5.33286e-06
5014.9	0.6242	5014.7	0.8483	5014.7	0.3998	5014.5	0.3132	8.3438e-05	1.5249e-05	5.41001e-05	5.54533e-06
5015	0.6304	5014.8	0.952	5014.8	0.3642	5014.6	0.324	8.42668e-05	1.71131e-05	4.92828e-05	5.73654e-06
5015.1	0.6371	5014.9	0.9834	5014.9	0.3318	5014.7	0.3333	8.51624e-05	1.76775e-05	4.48985e-05	5.9012e-06
5015.2	0.6441	5015	0.9415	5015	0.3033	5014.8	0.3404	8.60981e-05	1.69243e-05	4.10419e-05	6.02691e-06
5015.3	0.6513	5015.1	0.8509	5015.1	0.2787	5014.9	0.3448	8.70605e-05	1.52957e-05	3.77131e-05	6.10482e-06
5015.4	0.6588	5015.2	0.7453	5015.2	0.2583	5015	0.3459	8.80631e-05	1.33974e-05	3.49526e-05	6.12429e-06
5015.5	0.6665	5015.3	0.6517	5015.3	0.2419	5015.1	0.3434	8.90923e-05	1.17149e-05	3.27334e-05	6.08003e-06
5015.6	0.6744	5015.4	0.5812	5015.4	0.2292	5015.2	0.3376	9.01484e-05	1.04476e-05	3.10149e-05	5.97734e-06
5015.7	0.6825	5015.5	0.5321	5015.5	0.2199	5015.3	0.3291	9.12311e-05	9.56498e-06	2.97564e-05	5.82684e-06
5015.8	0.6909	5015.6	0.4979	5015.6	0.2135	5015.4	0.3185	9.23539e-05	8.9502e-06	2.88904e-05	5.63916e-06
5015.9	0.6995	5015.7	0.4724	5015.7	0.2098	5015.5	0.3068	9.35035e-05	8.49182e-06	2.83897e-05	5.43201e-06
5016	0.7083	5015.8	0.4518	5015.8	0.2087	5015.6	0.2945	9.46798e-05	8.12152e-06	2.82408e-05	5.21423e-06
5016.1	0.7174	5015.9	0.4341	5015.9	0.2101	5015.7	0.2824	9.58962e-05	7.80334e-06	2.84303e-05	5e-06
5016.2	0.7268	5016	0.4188	5016	0.214	5015.8	0.2712	9.71528e-05	7.52831e-06	2.8958e-05	4.8017e-06
5016.3	0.7364	5016.1	0.4059	5016.1	0.2206	5015.9	0.2614	9.8436e-05	7.29642e-06	2.98511e-05	4.62819e-06
5016.4	0.7461	5016.2	0.3954	5016.2	0.2303	5016	0.2536	9.97326e-05	7.10767e-06	3.11637e-05	4.49008e-06
5016.5	0.7557	5016.3	0.3869	5016.3	0.2432	5016.1	0.2479	0.000101016	6.95488e-06	3.29093e-05	4.38916e-06
5016.6	0.765	5016.4	0.3797	5016.4	0.2599	5016.2	0.2443	0.000102259	6.82545e-06	3.51691e-05	4.32542e-06
5016.7	0.7739	5016.5	0.3728	5016.5	0.2811	5016.3	0.2429	0.000103449	6.70142e-06	3.80379e-05	4.30064e-06
5016.8	0.7823	5016.6	0.3658	5016.6	0.3078	5016.4	0.2435	0.000104572	6.57559e-06	4.16509e-05	4.31126e-06
5016.9	0.7902	5016.7	0.3588	5016.7	0.3412	5016.5	0.2459	0.000105628	6.44976e-06	4.61705e-05	4.35375e-06
5017	0.7974	5016.8	0.3527	5016.8	0.3826	5016.6	0.2497	0.00010659	6.3401e-06	5.17726e-05	4.42103e-06
5017.1	0.8038	5016.9	0.3483	5016.9	0.4335	5016.7	0.2548	0.000107446	6.26101e-06	5.86603e-05	4.51133e-06
5017.2	0.8094	5017	0.346	5017	0.4953	5016.8	0.2614	0.000108194	6.21966e-06	6.7023e-05	4.62819e-06
5017.3	0.814	5017.1	0.3459	5017.1	0.5693	5016.9	0.2699	0.000108809	6.21787e-06	7.70365e-05	4.77868e-06
5017.4	0.8177	5017.2	0.3481	5017.2	0.6563	5017	0.281	0.000109304	6.25741e-06	8.88092e-05	4.97521e-06
5017.5	0.8206	5017.3	0.3524	5017.3	0.7571	5017.1	0.2958	0.000109691	6.33471e-06	0.000102449	5.23725e-06
5017.6	0.8227	5017.4	0.359	5017.4	0.8731	5017.2	0.3154	0.000109972	6.45335e-06	0.000118146	5.58428e-06
5017.7	0.8242	5017.5	0.3681	5017.5	1.007	5017.3	0.3419	0.000110172	6.61693e-06	0.000136265	6.05347e-06
5017.8	0.8252	5017.6	0.3798	5017.6	1.164	5017.4	0.3789	0.000110306	6.82725e-06	0.00015751	6.70857e-06
5017.9	0.8255	5017.7	0.3948	5017.7	1.35	5017.5	0.4385	0.000110346	7.09689e-06	0.000182679	7.76381e-06
5018	0.8253	5017.8	0.414	5017.8	1.572	5017.6	0.5693	0.000110319	7.44203e-06	0.00021272	1.00797e-05
5018.1	0.8245	5017.9	0.4393	5017.9	1.842	5017.7	0.9351	0.000110213	7.89682e-06	0.000249256	1.65563e-05
5018.2	0.823	5018	0.4755	5018	2.174	5017.8	1.894	0.000110012	8.54754e-06	0.000294181	3.3534e-05
5018.3	0.8208	5018.1	0.5371	5018.1	2.585	5017.9	3.767	0.000109718	9.65486e-06	0.000349797	6.66962e-05
5018.4	0.8178	5018.2	0.6681	5018.2	3.094	5018	6.134	0.000109317	1.20097e-05	0.000418674	0.000108605
5018.5	0.8139	5018.3	0.9883	5018.3	3.714	5018.1	7.591	0.000108796	1.77656e-05	0.000502571	0.000134402
5018.6	0.8092	5018.4	1.763	5018.4	4.447	5018.2	7.016	0.000108167	3.16915e-05	0.000601759	0.000124221
5018.7	0.8038	5018.5	3.403	5018.5	5.275	5018.3	4.977	0.000107446	6.1172e-05	0.000713802	8.81197e-05
5018.8	0.7977	5018.6	6.241	5018.6	6.16	5018.4	3.106	0.00010663	0.000112188	0.000833559	5.49929e-05
5018.9	0.7911	5018.7	10.17	5018.7	7.044	5018.5	2.447	0.000105748	0.000182815	0.00095318	4.33251e-05
5019	0.7839	5018.8	14.61	5018.8	7.863	5018.6	2.938	0.000104785	0.000262628	0.00106401	5.20184e-05
5019.1	0.7764	5018.9	18.96	5018.9	8.569	5018.7	3.875	0.000103783	0.000340823	0.00115954	6.86084e-05
5019.2	0.7687	5019	22.73	5019	9.14	5018.8	4.498	0.000102754	0.000408592	0.00123681	7.96388e-05
5019.3	0.761	5019.1	25.18	5019.1	9.588	5018.9	4.458	0.000101724	0.000452633	0.00129743	7.89306e-05
5019.4	0.7534	5019.2	25.19	5019.2	9.946	5019	3.913	0.000100708	0.000452813	0.00134587	6.92812e-05
5019.5	0.746	5019.3	22.13	5019.3	10.24	5019.1	3.203	9.97193e-05	0.000397807	0.00138566	5.67103e-05
5019.6	0.7392	5019.4	16.8	5019.4	10.46	5019.2	2.549	9.88103e-05	0.000301995	0.00141543	4.5131e-05
5019.7	0.733	5019.5	11.08	5019.5	10.58	5019.3	2.004	9.79815e-05	0.000199173	0.00143166	3.54816e-05
5019.8	0.7275	5019.6	6.507	5019.6	10.55	5019.4	1.561	9.72463e-05	0.000116969	0.0014276	2.76381e-05
5019.9	0.723	5019.7	3.558	5019.7	10.35	5019.5	1.207	9.66448e-05	6.39583e-05	0.00140054	2.13704e-05
5020	0.7195	5019.8	1.935	5019.8	10	5019.6	0.9373	9.6177e-05	3.47834e-05	0.00135318	1.65953e-05
5020.1	0.7173	5019.9	1.141	5019.9	9.547	5019.7	0.7453	9.58829e-05	2.05105e-05	0.00129188	1.31958e-05
5020.2	0.7164	5020	0.778	5020	9.033	5019.8	0.6224	9.57626e-05	1.39853e-05	0.00122233	1.10198e-05
5020.3	0.717	5020.1	0.6095	5020.1	8.501	5019.9	0.5594	9.58428e-05	1.09563e-05	0.00115034	9.90439e-06
5020.4	0.7193	5020.2	0.5253	5020.2	7.964	5020	0.5528	9.61502e-05	9.44274e-06	0.00107767	9.78753e-06
5020.5	0.7234	5020.3	0.4786	5020.3	7.412	5020.1	0.6132	9.66983e-05	8.60327e-06	0.00100298	1.08569e-05
5020.6	0.7296	5020.4	0.4503	5020.4	6.833	5020.2	0.7664	9.7527e-05	8.09455e-06	0.000924628	1.35694e-05
5020.7	0.7379	5020.5	0.4325	5020.5	6.224	5020.3	1.039	9.86365e-05	7.77458e-06	0.000842219	1.83959e-05
5020.8	0.7486	5020.6	0.422	5020.6	5.593	5020.4	1.433	0.000100067	7.58583e-06	0.000756834	2.53718e-05
5020.9	0.7619	5020.7	0.4176	5020.7	4.966	5020.5	1.907	0.000101845	7.50674e-06	0.000671989	3.37642e-05
5021	0.778	5020.8	0.4178	5020.8	4.371	5020.6	2.406	0.000103997	7.51033e-06	0.000591475	4.25991e-05
5021.1	0.797	5020.9	0.4218	5020.9	3.834	5020.7	2.935	0.000106537	7.58224e-06	0.000518809	5.19653e-05
5021.2	0.8192	5021	0.4288	5021	3.366	5020.8	3.63	0.000109504	7.70807e-06	0.00045548	6.42705e-05
5021.3	0.845	5021.1	0.4389	5021.1	2.968	5020.9	4.794	0.000112953	7.88963e-06	0.000401624	8.48796e-05
5021.4	0.8747	5021.2	0.4531	5021.2	2.633	5021	6.905	0.000116923	8.14488e-06	0.000356292	0.000122256
5021.5	0.9089	5021.3	0.4742	5021.3	2.349	5021.1	10.49	0.000121494	8.52418e-06	0.000317862	0.000185729
5021.6	0.948	5021.4	0.5081	5021.4	2.104	5021.2	15.67	0.000126721	9.13356e-06	0.000284709	0.000277443
5021.7	0.9921	5021.5	0.5681	5021.5	1.888	5021.3	21.45	0.000132616	1.02121e-05	0.00025548	0.00037978
5021.8	1.041	5021.6	0.6881	5021.6	1.697	5021.4	25.49	0.000139152	1.23692e-05	0.000229635	0.00045131
5021.9	1.095	5021.7	0.9539	5021.7	1.53	5021.5	25.7	0.000146371	1.71472e-05	0.000207037	0.000455028
5022	1.152	5021.8	1.558	5021.8	1.388	5021.6	22.14	0.00015399	2.80065e-05	0.000187821	0.000391997
5022.1	1.211	5021.9	2.871	5021.9	1.273	5021.7	16.81	0.000161877	5.16088e-05	0.00017226	0.000297627
5022.2	1.271	5022	5.5	5022	1.182	5021.8	11.69	0.000169897	9.88675e-05	0.000159946	0.000206976
5022.3	1.329	5022.1	10.22	5022.1	1.112	5021.9	7.771	0.00017765	0.000183714	0.000150474	0.000137589
5022.4	1.382	5022.2	17.38	5022.2	1.062	5022	5.242	0.000184735	0.000312421	0.000143708	9.28116e-05
5022.5	1.428	5022.3	25.69	5022.3	1.027	5022.1	3.982	0.000190884	0.000461801	0.000138972	7.05028e-05
5022.6	1.465	5022.4	31.61	5022.4	1.005	5022.2	3.815	0.000195829	0.000568219	0.000135995	6.7546e-05
5022.7	1.492	5022.5	31.25	5022.5	0.9962	5022.3	4.538	0.000199439	0.000561747	0.000134804	8.0347e-05
5022.8	1.507	5022.6	24.2	5022.6	1	5022.4	5.85	0.000201444	0.000435017	0.000135318	0.000103576
5022.9	1.512	5022.7	14.57	5022.7	1.019	5022.5	7.368	0.000202112	0.000261909	0.000137889	0.000130453
5023	1.507	5022.8	7.019	5022.8	1.054	5022.6	8.751	0.000201444	0.000126173	0.000142625	0.00015494
5023.1	1.494	5022.9	2.968	5022.9	1.108	5022.7	9.741	0.000199706	5.33525e-05	0.000149932	0.000172468
5023.2	1.474	5023	1.338	5023	1.187	5022.8	10.11	0.000197032	2.40518e-05	0.000160622	0.000179001
5023.3	1.449	5023.1	0.7922	5023.1	1.295	5022.9	9.678	0.000193691	1.42405e-05	0.000175237	0.000171353
5023.4	1.419	5023.2	0.6135	5023.2	1.436	5023	8.462	0.000189681	1.10282e-05	0.000194317	0.000149823
5023.5	1.387	5023.3	0.5389	5023.3	1.617	5023.1	6.736	0.000185403	9.68722e-06	0.000218809	0.000119263
5023.6	1.352	5023.4	0.4926	5023.4	1.842	5023.2	4.947	0.000180724	8.85493e-06	0.000249256	8.75885e-05
5023.7	1.317	5023.5	0.4554	5023.5	2.112	5023.3	3.492	0.000176046	8.18623e-06	0.000285792	6.18272e-05
5023.8	1.282	5023.6	0.4231	5023.6	2.429	5023.4	2.534	0.000171367	7.60561e-06	0.000328687	4.48654e-05
5023.9	1.247	5023.7	0.3953	5023.7	2.793	5023.5	2.01	0.000166689	7.10588e-06	0.000377943	3.55878e-05
5024	1.214	5023.8	0.3722	5023.8	3.203	5023.6	1.775	0.000162278	6.69063e-06	0.000433424	3.14271e-05
5024.1	1.181	5023.9	0.354	5023.9	3.654	5023.7	1.715	0.000157867	6.36347e-06	0.000494452	3.03647e-05
5024.2	1.15	5024	0.3405	5024	4.13	5023.8	1.767	0.000153723	6.1208e-06	0.000558863	3.12854e-05
5024.3	1.12	5024.1	0.332	5024.1	4.598	5023.9	1.889	0.000149713	5.968e-06	0.000622192	3.34455e-05
5024.4	1.09	5024.2	0.3314	5024.2	5.009	5024	2.036	0.000145702	5.95722e-06	0.000677808	3.60482e-05
5024.5	1.06	5024.3	0.3455	5024.3	5.304	5024.1	2.149	0.000141692	6.21068e-06	0.000717727	3.80489e-05
5024.6	1.03	5024.4	0.3854	5024.4	5.428	5024.2	2.177	0.000137682	6.92791e-06	0.000734506	3.85446e-05
5024.7	1	5024.5	0.4633	5024.5	5.342	5024.3	2.106	0.000133672	8.32824e-06	0.000722869	3.72875e-05
5024.8	0.9709	5024.6	0.582	5024.6	5.039	5024.4	1.96	0.000129782	1.0462e-05	0.000681867	3.47025e-05
5024.9	0.9422	5024.7	0.7249	5024.7	4.553	5024.5	1.772	0.000125946	1.30307e-05	0.000616103	3.13739e-05
5025	0.9143	5024.8	0.8534	5024.8	3.948	5024.6	1.557	0.000122216	1.53406e-05	0.000534235	2.75673e-05
5025.1	0.8873	5024.9	0.9233	5024.9	3.297	5024.7	1.327	0.000118607	1.65972e-05	0.000446143	2.3495e-05
5025.2	0.8612	5025	0.91	5025	2.666	5024.8	1.098	0.000115118	1.63581e-05	0.000360758	1.94405e-05
5025.3	0.8362	5025.1	0.8264	5025.1	2.099	5024.9	0.8922	0.000111776	1.48553e-05	0.000284032	1.57967e-05
5025.4	0.8123	5025.2	0.7187	5025.2	1.621	5025	0.7258	0.000108582	1.29193e-05	0.00021935	1.28506e-05
5025.5	0.7898	5025.3	0.6387	5025.3	1.238	5025.1	0.603	0.000105574	1.14812e-05	0.000167524	1.06763e-05
5025.6	0.7686	5025.4	0.6196	5025.4	0.9461	5025.2	0.5175	0.00010274	1.11379e-05	0.000128024	9.16253e-06
5025.7	0.7491	5025.5	0.6855	5025.5	0.7316	5025.3	0.4582	0.000100134	1.23225e-05	9.89986e-05	8.11261e-06
5025.8	0.7312	5025.6	0.9064	5025.6	0.5788	5025.4	0.4146	9.77409e-05	1.62934e-05	7.8322e-05	7.34065e-06
5025.9	0.7149	5025.7	1.486	5025.7	0.4724	5025.5	0.3802	9.55621e-05	2.67122e-05	6.39242e-05	6.73159e-06
5026	0.7005	5025.8	2.78	5025.8	0.3994	5025.6	0.3513	9.36372e-05	4.9973e-05	5.4046e-05	6.2199e-06
5026.1	0.6878	5025.9	5.009	5025.9	0.3492	5025.7	0.3264	9.19396e-05	9.00413e-05	4.7253e-05	5.77904e-06
5026.2	0.6769	5026	7.637	5026	0.3143	5025.8	0.3046	9.04825e-05	0.000137282	4.25304e-05	5.39306e-06
5026.3	0.6678	5026.1	9.222	5026.1	0.2898	5025.9	0.2857	8.92661e-05	0.000165774	3.92151e-05	5.05843e-06
5026.4	0.6604	5026.2	8.588	5026.2	0.2723	5026	0.2696	8.82769e-05	0.000154377	3.68471e-05	4.77337e-06
5026.5	0.655	5026.3	6.203	5026.3	0.26	5026.1	0.2561	8.75551e-05	0.000111505	3.51827e-05	4.53435e-06
5026.6	0.6516	5026.4	3.718	5026.4	0.2516	5026.2	0.2453	8.71006e-05	6.68344e-05	3.4046e-05	4.34313e-06
5026.7	0.6503	5026.5	2.185	5026.5	0.2466	5026.3	0.2371	8.69269e-05	3.92774e-05	3.33694e-05	4.19795e-06
5026.8	0.6514	5026.6	1.467	5026.6	0.2448	5026.4	0.2319	8.70739e-05	2.63707e-05	3.31258e-05	4.10588e-06
5026.9	0.6551	5026.7	1.072	5026.7	0.2462	5026.5	0.2306	8.75685e-05	1.92702e-05	3.33153e-05	4.08286e-06
5027	0.6614	5026.8	0.7728	5026.8	0.2506	5026.6	0.2363	8.84106e-05	1.38918e-05	3.39107e-05	4.18378e-06
5027.1	0.6708	5026.9	0.55	5026.9	0.2582	5026.7	0.2555	8.96671e-05	9.88675e-06	3.49391e-05	4.52372e-06
5027.2	0.6836	5027	0.4116	5027	0.2689	5026.8	0.3016	9.13781e-05	7.39888e-06	3.6387e-05	5.33994e-06
5027.3	0.7001	5027.1	0.3365	5027.1	0.2827	5026.9	0.401	9.35837e-05	6.04889e-06	3.82544e-05	7.09986e-06
5027.4	0.7208	5027.2	0.2956	5027.2	0.2994	5027	0.5991	9.63507e-05	5.31368e-06	4.05142e-05	1.06073e-05
5027.5	0.7461	5027.3	0.2695	5027.3	0.3186	5027.1	0.9587	9.97326e-05	4.84451e-06	4.31123e-05	1.69741e-05
5027.6	0.7766	5027.4	0.2499	5027.4	0.3401	5027.2	1.527	0.00010381	4.49218e-06	4.60216e-05	2.70361e-05
5027.7	0.8128	5027.5	0.2339	5027.5	0.3634	5027.3	2.263	0.000108649	4.20456e-06	4.91745e-05	4.00673e-05
5027.8	0.8552	5027.6	0.2205	5027.6	0.3877	5027.4	2.977	0.000114316	3.96369e-06	5.24628e-05	5.27089e-05
5027.9	0.9043	5027.7	0.2092	5027.7	0.4117	5027.5	3.386	0.00012088	3.76056e-06	5.57104e-05	5.99504e-05
5028	0.9605	5027.8	0.1998	5027.8	0.4341	5027.6	3.3	0.000128392	3.59159e-06	5.87415e-05	5.84278e-05
5028.1	1.024	5027.9	0.1922	5027.9	0.4534	5027.7	2.759	0.00013688	3.45497e-06	6.13532e-05	4.88491e-05
5028.2	1.094	5028	0.1861	5028	0.4686	5027.8	2.002	0.000146237	3.34532e-06	6.341e-05	3.54462e-05
5028.3	1.171	5028.1	0.1814	5028.1	0.4791	5027.9	1.3	0.00015653	3.26083e-06	6.48308e-05	2.3017e-05
5028.4	1.253	5028.2	0.1781	5028.2	0.4846	5028	0.8072	0.000167491	3.20151e-06	6.55751e-05	1.42918e-05
5028.5	1.337	5028.3	0.176	5028.3	0.4855	5028.1	0.5401	0.000178719	3.16376e-06	6.56969e-05	9.56268e-06
5028.6	1.423	5028.4	0.1751	5028.4	0.4824	5028.2	0.4362	0.000190215	3.14758e-06	6.52774e-05	7.72309e-06
5028.7	1.508	5028.5	0.1755	5028.5	0.4762	5028.3	0.4255	0.000201577	3.15477e-06	6.44384e-05	7.53364e-06
5028.8	1.59	5028.6	0.1771	5028.6	0.4676	5028.4	0.4671	0.000212538	3.18353e-06	6.32747e-05	8.27018e-06
5028.9	1.666	5028.7	0.1801	5028.7	0.4577	5028.5	0.555	0.000222697	3.23746e-06	6.1935e-05	9.82649e-06
5029	1.734	5028.8	0.1845	5028.8	0.4478	5028.6	0.7018	0.000231787	3.31655e-06	6.05954e-05	1.24256e-05
5029.1	1.791	5028.9	0.1904	5028.9	0.4391	5028.7	0.8984	0.000239406	3.42261e-06	5.94181e-05	1.59065e-05
5029.2	1.834	5029	0.1978	5029	0.4322	5028.8	1.073	0.000245154	3.55563e-06	5.84844e-05	1.89979e-05
5029.3	1.861	5029.1	0.2071	5029.1	0.4278	5028.9	1.125	0.000248764	3.72281e-06	5.7889e-05	1.99186e-05
5029.4	1.87	5029.2	0.2182	5029.2	0.4263	5029	1.022	0.000249967	3.92234e-06	5.7686e-05	1.80949e-05
5029.5	1.861	5029.3	0.2314	5029.3	0.4275	5029.1	0.8369	0.000248764	4.15962e-06	5.78484e-05	1.48176e-05
5029.6	1.834	5029.4	0.2469	5029.4	0.4314	5029.2	0.6638	0.000245154	4.43825e-06	5.83762e-05	1.17528e-05
5029.7	1.792	5029.5	0.2652	5029.5	0.4377	5029.3	0.5428	0.00023954	4.76721e-06	5.92287e-05	9.61048e-06
5029.8	1.736	5029.6	0.287	5029.6	0.4459	5029.4	0.4648	0.000232055	5.15909e-06	6.03383e-05	8.22946e-06
5029.9	1.669	5029.7	0.3138	5029.7	0.4556	5029.5	0.4104	0.000223098	5.64084e-06	6.16509e-05	7.26629e-06
5030	1.594	5029.8	0.3477	5029.8	0.4661	5029.6	0.3684	0.000213073	6.25022e-06	6.30717e-05	6.52266e-06
5030.1	1.513	5029.9	0.3928	5029.9	0.4765	5029.7	0.3346	0.000202246	7.06094e-06	6.4479e-05	5.92422e-06
5030.2	1.431	5030	0.4586	5030	0.4859	5029.8	0.3072	0.000191285	8.24375e-06	6.5751e-05	5.43909e-06
5030.3	1.348	5030.1	0.5786	5030.1	0.4934	5029.9	0.2853	0.00018019	1.04009e-05	6.67659e-05	5.05135e-06
5030.4	1.267	5030.2	0.8666	5030.2	0.4989	5030	0.268	0.000169362	1.55779e-05	6.75101e-05	4.74504e-06
5030.5	1.19	5030.3	1.559	5030.3	0.5023	5030.1	0.2545	0.00015907	2.80244e-05	6.79702e-05	4.50602e-06
5030.6	1.118	5030.4	2.806	5030.4	0.5038	5030.2	0.2441	0.000149445	5.04404e-05	6.81732e-05	4.32188e-06
5030.7	1.05	5030.5	4.203	5030.5	0.5039	5030.3	0.2362	0.000140356	7.55528e-05	6.81867e-05	4.18201e-06
5030.8	0.9887	5030.6	4.891	5030.6	0.5035	5030.4	0.2305	0.000132161	8.79202e-05	6.81326e-05	4.08109e-06
5030.9	0.9329	5030.7	4.512	5030.7	0.5032	5030.5	0.2268	0.000124703	8.11073e-05	6.8092e-05	4.01558e-06
5031	0.883	5030.8	3.65	5030.8	0.5038	5030.6	0.225	0.000118032	6.56121e-05	6.81732e-05	3.98371e-06
5031.1	0.8388	5030.9	3.034	5030.9	0.5061	5030.7	0.2252	0.000112124	5.45389e-05	6.84844e-05	3.98725e-06
5031.2	0.8002	5031	2.81	5031	0.5108	5030.8	0.2282	0.000106964	5.05123e-05	6.91204e-05	4.04037e-06
5031.3	0.7668	5031.1	2.735	5031.1	0.5185	5030.9	0.2386	0.0001025	4.91641e-05	7.01624e-05	4.2245e-06
5031.4	0.7382	5031.2	2.598	5031.2	0.5298	5031	0.2721	9.86766e-05	4.67014e-05	7.16914e-05	4.81763e-06
5031.5	0.7142	5031.3	2.338	5031.3	0.5453	5031.1	0.3683	9.54685e-05	4.20277e-05	7.37889e-05	6.52089e-06
5031.6	0.6941	5031.4	1.987	5031.4	0.5651	5031.2	0.5928	9.27817e-05	3.57181e-05	7.64682e-05	1.04958e-05
5031.7	0.6777	5031.5	1.604	5031.5	0.5891	5031.3	0.9909	9.05895e-05	2.88334e-05	7.97158e-05	1.75443e-05
5031.8	0.6643	5031.6	1.246	5031.6	0.6163	5031.4	1.471	8.87983e-05	2.2398e-05	8.33965e-05	2.60446e-05
5031.9	0.6536	5031.7	0.9496	5031.7	0.6459	5031.5	1.756	8.7368e-05	1.70699e-05	8.74019e-05	3.10907e-05
5032	0.6453	5031.8	0.7269	5031.8	0.678	5031.6	1.602	8.62585e-05	1.30667e-05	9.17456e-05	2.8364e-05
5032.1	0.6389	5031.9	0.5705	5031.9	0.714	5031.7	1.104	8.5403e-05	1.02553e-05	9.6617e-05	1.95467e-05
5032.2	0.6343	5032	0.4646	5032	0.7565	5031.8	0.6116	8.47881e-05	8.35161e-06	0.000102368	1.08286e-05
5032.3	0.6312	5032.1	0.3929	5032.1	0.808	5031.9	0.3364	8.43737e-05	7.06273e-06	0.000109337	5.95609e-06
5032.4	0.6294	5032.2	0.3422	5032.2	0.871	5032	0.2386	8.41331e-05	6.15136e-06	0.000117862	4.2245e-06
5032.5	0.6287	5032.3	0.3041	5032.3	0.9475	5032.1	0.2105	8.40395e-05	5.46647e-06	0.000128214	3.72698e-06
5032.6	0.6291	5032.4	0.2736	5032.4	1.038	5032.2	0.1973	8.4093e-05	4.91821e-06	0.00014046	3.49327e-06
5032.7	0.6302	5032.5	0.2482	5032.5	1.142	5032.3	0.1859	8.42401e-05	4.46162e-06	0.000154533	3.29143e-06
5032.8	0.6318	5032.6	0.2262	5032.6	1.257	5032.4	0.1752	8.44539e-05	4.06615e-06	0.000170095	3.10198e-06
5032.9	0.6338	5032.7	0.207	5032.7	1.381	5032.5	0.166	8.47213e-05	3.72101e-06	0.000186874	2.93909e-06
5033	0.6357	5032.8	0.1903	5032.8	1.514	5032.6	0.1586	8.49752e-05	3.42081e-06	0.000204871	2.80807e-06
5033.1	0.6374	5032.9	0.176	5032.9	1.655	5032.7	0.1533	8.52025e-05	3.16376e-06	0.000223951	2.71423e-06
5033.2	0.6385	5033	0.1638	5033	1.805	5032.8	0.1497	8.53495e-05	2.94445e-06	0.000244249	2.6505e-06
5033.3	0.639	5033.1	0.1535	5033.1	1.966	5032.9	0.1476	8.54164e-05	2.7593e-06	0.000266035	2.61331e-06
5033.4	0.6387	5033.2	0.145	5033.2	2.139	5033	0.1471	8.53763e-05	2.60651e-06	0.000289445	2.60446e-06
5033.5	0.6377	5033.3	0.1379	5033.3	2.322	5033.1	0.1483	8.52426e-05	2.47888e-06	0.000314208	2.62571e-06
5033.6	0.6361	5033.4	0.1323	5033.4	2.506	5033.2	0.1513	8.50287e-05	2.37821e-06	0.000339107	2.67882e-06
5033.7	0.6337	5033.5	0.128	5033.5	2.685	5033.3	0.1563	8.47079e-05	2.30091e-06	0.000363329	2.76735e-06
5033.8	0.6307	5033.6	0.1249	5033.6	2.849	5033.4	0.1633	8.43069e-05	2.24519e-06	0.000385521	2.89129e-06
5033.9	0.6273	5033.7	0.123	5033.7	2.991	5033.5	0.1728	8.38524e-05	2.21104e-06	0.000404736	3.05949e-06
5034	0.6235	5033.8	0.1223	5033.8	3.109	5033.6	0.1852	8.33444e-05	2.19845e-06	0.000420704	3.27904e-06
5034.1	0.6192	5033.9	0.1228	5033.9	3.203	5033.7	0.2016	8.27697e-05	2.20744e-06	0.000433424	3.5694e-06
5034.2	0.6147	5034	0.1247	5034	3.272	5033.8	0.2239	8.21681e-05	2.24159e-06	0.00044276	3.96423e-06
5034.3	0.6099	5034.1	0.1277	5034.1	3.311	5033.9	0.2565	8.15265e-05	2.29552e-06	0.000448038	4.54143e-06
5034.4	0.6051	5034.2	0.132	5034.2	3.305	5034	0.3107	8.08849e-05	2.37282e-06	0.000447226	5.50106e-06
5034.5	0.6004	5034.3	0.1379	5034.3	3.242	5034.1	0.4131	8.02566e-05	2.47888e-06	0.000438701	7.31409e-06
5034.6	0.5961	5034.4	0.1459	5034.4	3.11	5034.2	0.6116	7.96818e-05	2.62268e-06	0.000420839	1.08286e-05
5034.7	0.5923	5034.5	0.1563	5034.5	2.912	5034.3	0.9577	7.91739e-05	2.80963e-06	0.000394046	1.69564e-05
5034.8	0.5891	5034.6	0.1698	5034.6	2.66	5034.4	1.451	7.87461e-05	3.05231e-06	0.000359946	2.56905e-05
5034.9	0.5867	5034.7	0.1872	5034.7	2.379	5034.5	1.968	7.84253e-05	3.36509e-06	0.000321921	3.48442e-05
5035	0.5851	5034.8	0.2097	5034.8	2.091	5034.6	2.267	7.82114e-05	3.76955e-06	0.00028295	4.01381e-05
5035.1	0.5842	5034.9	0.239	5034.9	1.813	5034.7	2.148	7.80911e-05	4.29624e-06	0.000245332	3.80312e-05
5035.2	0.5841	5035	0.2782	5035	1.554	5034.8	1.66	7.80778e-05	5.0009e-06	0.000210284	2.93909e-05
5035.3	0.5849	5035.1	0.3349	5035.1	1.319	5034.9	1.081	7.81847e-05	6.02013e-06	0.000178484	1.91395e-05
5035.4	0.5869	5035.2	0.43	5035.2	1.108	5035	0.6505	7.84521e-05	7.72964e-06	0.000149932	1.15174e-05
5035.5	0.5904	5035.3	0.6138	5035.3	0.9257	5035.1	0.4206	7.89199e-05	1.10336e-05	0.000125264	7.44688e-06
5035.6	0.5958	5035.4	0.9763	5035.4	0.7707	5035.2	0.3601	7.96417e-05	1.75499e-05	0.00010429	6.37571e-06
5035.7	0.6035	5035.5	1.614	5035.5	0.6429	5035.3	0.5203	8.0671e-05	2.90131e-05	8.69959e-05	9.21211e-06
5035.8	0.614	5035.6	2.536	5035.6	0.5409	5035.4	1.07	8.20746e-05	4.55869e-05	7.31935e-05	1.89448e-05
5035.9	0.6276	5035.7	3.581	5035.7	0.4617	5035.5	2.123	8.38925e-05	6.43717e-05	6.24763e-05	3.75885e-05
5036	0.6445	5035.8	4.43	5035.8	0.402	5035.6	3.471	8.61516e-05	7.96333e-05	5.43978e-05	6.14554e-05
5036.1	0.6648	5035.9	4.731	5035.9	0.3575	5035.7	4.582	8.88651e-05	8.5044e-05	4.83762e-05	8.11261e-05
5036.2	0.6888	5036	4.32	5036	0.3245	5035.8	4.967	9.20732e-05	7.76559e-05	4.39107e-05	8.79426e-05
5036.3	0.7166	5036.1	3.374	5036.1	0.2996	5035.9	4.524	9.57893e-05	6.06507e-05	4.05412e-05	8.00991e-05
5036.4	0.7487	5036.2	2.294	5036.2	0.2799	5036	3.516	0.00010008	4.12367e-05	3.78755e-05	6.22521e-05
5036.5	0.7857	5036.3	1.421	5036.3	0.2636	5036.1	2.341	0.000105026	2.55438e-05	3.56698e-05	4.14483e-05
5036.6	0.8281	5036.4	0.8637	5036.4	0.2491	5036.2	1.344	0.000110694	1.55258e-05	3.37077e-05	2.3796e-05
5036.7	0.8766	5036.5	0.5599	5036.5	0.2358	5036.3	0.6926	0.000117177	1.00647e-05	3.1908e-05	1.22627e-05
5036.8	0.932	5036.6	0.4059	5036.6	0.2233	5036.4	0.3668	0.000124582	7.29642e-06	3.02165e-05	6.49433e-06
5036.9	0.9945	5036.7	0.3247	5036.7	0.2116	5036.5	0.2571	0.000132937	5.83678e-06	2.86333e-05	4.55205e-06
5037	1.065	5036.8	0.2757	5036.8	0.2005	5036.6	0.257	0.000142361	4.95596e-06	2.71312e-05	4.55028e-06
5037.1	1.142	5036.9	0.2418	5036.9	0.1901	5036.7	0.2944	0.000152653	4.34657e-06	2.57239e-05	5.21246e-06
5037.2	1.229	5037	0.2165	5037	0.1804	5036.8	0.3274	0.000164283	3.89178e-06	2.44113e-05	5.79674e-06
5037.3	1.324	5037.1	0.1973	5037.1	0.1714	5036.9	0.3345	0.000176982	3.54665e-06	2.31935e-05	5.92245e-06
5037.4	1.431	5037.2	0.1828	5037.2	0.1633	5037	0.3101	0.000191285	3.28599e-06	2.20974e-05	5.49044e-06
5037.5	1.549	5037.3	0.1719	5037.3	0.1562	5037.1	0.2617	0.000207058	3.09006e-06	2.11366e-05	4.6335e-06
5037.6	1.681	5037.4	0.1638	5037.4	0.1501	5037.2	0.2044	0.000224703	2.94445e-06	2.03112e-05	3.61898e-06
5037.7	1.827	5037.5	0.158	5037.5	0.1452	5037.3	0.1531	0.000244219	2.84019e-06	1.96481e-05	2.71069e-06
5037.8	1.986	5037.6	0.1544	5037.6	0.1416	5037.4	0.1157	0.000265473	2.77548e-06	1.9161e-05	2.04851e-06
5037.9	2.155	5037.7	0.1526	5037.7	0.1396	5037.5	0.09305	0.000288063	2.74312e-06	1.88904e-05	1.64749e-06
5038	2.332	5037.8	0.1527	5037.8	0.1395	5037.6	0.08193	0.000311723	2.74492e-06	1.88768e-05	1.4506e-06
5038.1	2.513	5037.9	0.1544	5037.9	0.1418	5037.7	0.07864	0.000335918	2.77548e-06	1.91881e-05	1.39235e-06
5038.2	2.696	5038	0.1575	5038	0.1471	5037.8	0.08028	0.00036038	2.8312e-06	1.99053e-05	1.42139e-06
5038.3	2.881	5038.1	0.1618	5038.1	0.1563	5037.9	0.08503	0.000385109	2.9085e-06	2.11502e-05	1.50549e-06
5038.4	3.064	5038.2	0.1672	5038.2	0.1707	5038	0.09216	0.000409571	3.00557e-06	2.30988e-05	1.63173e-06
5038.5	3.245	5038.3	0.1742	5038.3	0.1923	5038.1	0.1027	0.000433766	3.1314e-06	2.60216e-05	1.81834e-06
5038.6	3.416	5038.4	0.1837	5038.4	0.2241	5038.2	0.1248	0.000456623	3.30217e-06	3.03247e-05	2.20963e-06
5038.7	3.568	5038.5	0.1975	5038.5	0.2704	5038.3	0.1968	0.000476942	3.55024e-06	3.659e-05	3.48442e-06
5038.8	3.692	5038.6	0.2195	5038.6	0.3366	5038.4	0.4365	0.000493517	3.94571e-06	4.5548e-05	7.7284e-06
5038.9	3.779	5038.7	0.2572	5038.7	0.4298	5038.5	1.05	0.000505146	4.6234e-06	5.81596e-05	1.85907e-05
5039	3.823	5038.8	0.3234	5038.8	0.5579	5038.6	2.121	0.000511028	5.81341e-06	7.54939e-05	3.75531e-05
5039.1	3.825	5038.9	0.4373	5038.9	0.7298	5038.7	3.273	0.000511295	7.86086e-06	9.8755e-05	5.79497e-05
5039.2	3.786	5039	0.6223	5039	0.9544	5038.8	3.818	0.000506082	1.11864e-05	0.000129147	6.75991e-05
5039.3	3.712	5039.1	0.903	5039.1	1.239	5038.9	3.475	0.00049619	1.62322e-05	0.000167659	6.15262e-05
5039.4	3.608	5039.2	1.307	5039.2	1.587	5039	2.681	0.000482288	2.34945e-05	0.00021475	4.74681e-05
5039.5	3.476	5039.3	1.874	5039.3	1.996	5039.1	2.125	0.000464644	3.36869e-05	0.000270095	3.76239e-05
5039.6	3.321	5039.4	2.66	5039.4	2.453	5039.2	2.229	0.000443925	4.78159e-05	0.000331935	3.94653e-05
5039.7	3.146	5039.5	3.716	5039.5	2.936	5039.3	3.008	0.000420532	6.67985e-05	0.000397294	5.32578e-05
5039.8	2.959	5039.6	5.023	5039.6	3.413	5039.4	4.143	0.000395535	9.0293e-05	0.00046184	7.33534e-05
5039.9	2.766	5039.7	6.41	5039.7	3.847	5039.5	5.134	0.000369737	0.000115226	0.000520568	9.08994e-05
5040	2.578	5039.8	7.565	5039.8	4.202	5039.6	5.538	0.000344606	0.000135988	0.000568606	9.80524e-05
5040.1	2.403	5039.9	8.182	5039.9	4.454	5039.7	5.192	0.000321214	0.000147079	0.000602706	9.19263e-05
5040.2	2.245	5040	8.127	5040	4.595	5039.8	4.271	0.000300094	0.00014609	0.000621786	7.56197e-05
5040.3	2.108	5040.1	7.534	5040.1	4.636	5039.9	3.137	0.00028178	0.000135431	0.000627334	5.55418e-05
5040.4	1.992	5040.2	6.717	5040.2	4.604	5040	2.115	0.000266275	0.000120744	0.000623004	3.74469e-05
5040.5	1.893	5040.3	5.957	5040.3	4.521	5040.1	1.364	0.000253041	0.000107083	0.000611773	2.41501e-05
5040.6	1.81	5040.4	5.364	5040.4	4.408	5040.2	0.8844	0.000241946	9.64228e-05	0.000596482	1.56586e-05
5040.7	1.739	5040.5	4.913	5040.5	4.272	5040.3	0.6063	0.000232456	8.83157e-05	0.000578078	1.07348e-05
5040.8	1.677	5040.6	4.536	5040.6	4.122	5040.4	0.4521	0.000224168	8.15387e-05	0.000557781	8.0046e-06
5040.9	1.622	5040.7	4.18	5040.7	3.96	5040.5	0.367	0.000216816	7.51393e-05	0.000535859	6.49787e-06
5041	1.572	5040.8	3.823	5040.8	3.79	5040.6	0.3185	0.000210132	6.87219e-05	0.000512855	5.63916e-06
5041.1	1.524	5040.9	3.44	5040.9	3.612	5040.7	0.2898	0.000203716	6.18371e-05	0.000488769	5.13102e-06
5041.2	1.477	5041	2.996	5041	3.432	5040.8	0.2725	0.000197433	5.38558e-05	0.000464411	4.82472e-06
5041.3	1.43	5041.1	2.478	5041.1	3.25	5040.9	0.2626	0.000191151	4.45443e-05	0.000439783	4.64943e-06
5041.4	1.382	5041.2	1.938	5041.2	3.068	5041	0.2585	0.000184735	3.48373e-05	0.000415156	4.57684e-06
5041.5	1.333	5041.3	1.463	5041.3	2.884	5041.1	0.2601	0.000178185	2.62988e-05	0.000390257	4.60517e-06
5041.6	1.283	5041.4	1.105	5041.4	2.695	5041.2	0.269	0.000171501	1.98634e-05	0.000364682	4.76275e-06
5041.7	1.233	5041.5	0.8604	5041.5	2.504	5041.3	0.2894	0.000164818	1.54665e-05	0.000338836	5.12394e-06
5041.8	1.184	5041.6	0.6987	5041.6	2.313	5041.4	0.3296	0.000158268	1.25598e-05	0.000312991	5.83569e-06
5041.9	1.137	5041.7	0.592	5041.7	2.125	5041.5	0.4045	0.000151985	1.06417e-05	0.000287551	7.16183e-06
5042	1.095	5041.8	0.5229	5041.8	1.942	5041.6	0.538	0.000146371	9.3996e-06	0.000262788	9.5255e-06
5042.1	1.058	5041.9	0.4797	5041.9	1.769	5041.7	0.7597	0.000141425	8.62304e-06	0.000239378	1.34508e-05
5042.2	1.026	5042	0.4536	5042	1.606	5041.8	1.088	0.000137147	8.15387e-06	0.000217321	1.92635e-05
5042.3	0.9994	5042.1	0.4381	5042.1	1.453	5041.9	1.511	0.000133592	7.87525e-06	0.000196617	2.67528e-05
5042.4	0.9783	5042.2	0.4294	5042.2	1.309	5042	1.973	0.000130771	7.71885e-06	0.000177131	3.49327e-05
5042.5	0.9617	5042.3	0.4253	5042.3	1.176	5042.1	2.388	0.000128552	7.64515e-06	0.000159134	4.22805e-05
5042.6	0.949	5042.4	0.425	5042.4	1.054	5042.2	2.673	0.000126855	7.63976e-06	0.000142625	4.73265e-05
5042.7	0.9392	5042.5	0.4281	5042.5	0.9452	5042.3	2.814	0.000125545	7.69549e-06	0.000127903	4.98229e-05
5042.8	0.9318	5042.6	0.4343	5042.6	0.8475	5042.4	2.881	0.000124556	7.80694e-06	0.000114682	5.10092e-05
5042.9	0.9262	5042.7	0.4437	5042.7	0.7595	5042.5	2.949	0.000123807	7.97591e-06	0.000102774	5.22132e-05
5043	0.9219	5042.8	0.4566	5042.8	0.6797	5042.6	3.048	0.000123232	8.2078e-06	9.19756e-05	5.3966e-05
5043.1	0.9186	5042.9	0.4734	5042.9	0.6071	5042.7	3.269	0.000122791	8.5098e-06	8.21515e-05	5.78789e-05
5043.2	0.9157	5043	0.4942	5043	0.5408	5042.8	3.804	0.000122403	8.88369e-06	7.31799e-05	6.73513e-05
5043.3	0.913	5043.1	0.5199	5043.1	0.4806	5042.9	4.63	0.000122042	9.34567e-06	6.50338e-05	8.19759e-05
5043.4	0.9103	5043.2	0.5514	5043.2	0.4266	5043	5.257	0.000121682	9.91192e-06	5.77266e-05	9.30772e-05
5043.5	0.9074	5043.3	0.5908	5043.3	0.3791	5043.1	5.089	0.000121294	1.06202e-05	5.1299e-05	9.01027e-05
5043.6	0.9044	5043.4	0.6406	5043.4	0.338	5043.2	4.054	0.000120893	1.15154e-05	4.57375e-05	7.17776e-05
5043.7	0.9016	5043.5	0.7033	5043.5	0.303	5043.3	2.677	0.000120519	1.26425e-05	4.10013e-05	4.73973e-05
5043.8	0.8991	5043.6	0.782	5043.6	0.2737	5043.4	1.544	0.000120184	1.40572e-05	3.70365e-05	2.73371e-05
5043.9	0.8969	5043.7	0.8782	5043.7	0.2497	5043.5	0.878	0.00011989	1.57864e-05	3.37889e-05	1.55453e-05
5044	0.8953	5043.8	0.9905	5043.8	0.23	5043.6	0.5793	0.000119676	1.78051e-05	3.11231e-05	1.02567e-05
5044.1	0.8943	5043.9	1.114	5043.9	0.2139	5043.7	0.4709	0.000119543	2.00252e-05	2.89445e-05	8.33746e-06
5044.2	0.8939	5044	1.236	5044	0.2007	5043.8	0.4356	0.000119489	2.22182e-05	2.71583e-05	7.71246e-06
5044.3	0.8943	5044.1	1.341	5044.1	0.1897	5043.9	0.4231	0.000119543	2.41057e-05	2.56698e-05	7.49115e-06
5044.4	0.8957	5044.2	1.403	5044.2	0.1808	5044	0.4173	0.00011973	2.52202e-05	2.44655e-05	7.38846e-06
5044.5	0.8984	5044.3	1.404	5044.3	0.1734	5044.1	0.4139	0.000120091	2.52382e-05	2.34641e-05	7.32826e-06
5044.6	0.9025	5044.4	1.343	5044.4	0.1675	5044.2	0.4127	0.000120639	2.41416e-05	2.26657e-05	7.30701e-06
5044.7	0.9081	5044.5	1.239	5044.5	0.1627	5044.3	0.4143	0.000121387	2.22722e-05	2.20162e-05	7.33534e-06
5044.8	0.9151	5044.6	1.118	5044.6	0.1588	5044.4	0.4195	0.000122323	2.00971e-05	2.14885e-05	7.42741e-06
5044.9	0.9235	5044.7	0.9997	5044.7	0.1559	5044.5	0.4295	0.000123446	1.79705e-05	2.10961e-05	7.60446e-06
5045	0.9329	5044.8	0.8981	5044.8	0.1537	5044.6	0.4451	0.000124703	1.61442e-05	2.07984e-05	7.88067e-06
5045.1	0.943	5044.9	0.8185	5044.9	0.1523	5044.7	0.4674	0.000126053	1.47133e-05	2.06089e-05	8.2755e-06
5045.2	0.9533	5045	0.7615	5045	0.1516	5044.8	0.4979	0.000127429	1.36887e-05	2.05142e-05	8.81551e-06
5045.3	0.9633	5045.1	0.7251	5045.1	0.1518	5044.9	0.5394	0.000128766	1.30343e-05	2.05412e-05	9.55028e-06
5045.4	0.9726	5045.2	0.7066	5045.2	0.1531	5045	0.5971	0.000130009	1.27018e-05	2.07172e-05	1.05719e-05
5045.5	0.9808	5045.3	0.7037	5045.3	0.1559	5045.1	0.6777	0.000131105	1.26496e-05	2.10961e-05	1.19989e-05
5045.6	0.9873	5045.4	0.7149	5045.4	0.1607	5045.2	0.7855	0.000131974	1.2851e-05	2.17456e-05	1.39076e-05
5045.7	0.9921	5045.5	0.7396	5045.5	0.1681	5045.3	0.9183	0.000132616	1.3295e-05	2.27469e-05	1.62589e-05
5045.8	0.9951	5045.6	0.7777	5045.6	0.1791	5045.4	1.07	0.000133017	1.39799e-05	2.42354e-05	1.89448e-05
5045.9	0.9965	5045.7	0.8313	5045.7	0.1947	5045.5	1.244	0.000133204	1.49434e-05	2.63464e-05	2.20255e-05
5046	0.9964	5045.8	0.9056	5045.8	0.2165	5045.6	1.456	0.000133191	1.6279e-05	2.92963e-05	2.5779e-05
5046.1	0.9949	5045.9	1.007	5045.9	0.2463	5045.7	1.718	0.00013299	1.81017e-05	3.33288e-05	3.04178e-05
5046.2	0.9919	5046	1.143	5046	0.2862	5045.8	2.014	0.000132589	2.05465e-05	3.8728e-05	3.56586e-05
5046.3	0.9875	5046.1	1.315	5046.1	0.3386	5045.9	2.288	0.000132001	2.36383e-05	4.58186e-05	4.05099e-05
5046.4	0.9814	5046.2	1.521	5046.2	0.4061	5046	2.49	0.000131186	2.73414e-05	5.49526e-05	4.40864e-05
5046.5	0.9738	5046.3	1.743	5046.3	0.4907	5046.1	2.631	0.00013017	3.1332e-05	6.64005e-05	4.65829e-05
5046.6	0.9646	5046.4	1.948	5046.4	0.593	5046.2	2.776	0.00012894	3.50171e-05	8.02435e-05	4.91501e-05
5046.7	0.954	5046.5	2.102	5046.5	0.7109	5046.3	2.994	0.000127523	3.77854e-05	9.61975e-05	5.30099e-05
5046.8	0.9421	5046.6	2.18	5046.6	0.8396	5046.4	3.301	0.000125932	3.91875e-05	0.000113613	5.84455e-05
5046.9	0.929	5046.7	2.183	5046.7	0.9706	5046.5	3.604	0.000124181	3.92414e-05	0.00013134	6.38102e-05
5047	0.9149	5046.8	2.121	5046.8	1.094	5046.6	3.74	0.000122296	3.81269e-05	0.000148038	6.62181e-05
5047.1	0.8998	5046.9	2.001	5046.9	1.2	5046.7	3.581	0.000120278	3.59698e-05	0.000162382	6.3403e-05
5047.2	0.8838	5047	1.825	5047	1.282	5046.8	3.139	0.000118139	3.2806e-05	0.000173478	5.55772e-05
5047.3	0.8671	5047.1	1.604	5047.1	1.338	5046.9	2.557	0.000115907	2.88334e-05	0.000181055	4.52727e-05
5047.4	0.8498	5047.2	1.361	5047.2	1.366	5047	2.003	0.000113594	2.44652e-05	0.000184844	3.54639e-05
5047.5	0.8322	5047.3	1.125	5047.3	1.367	5047.1	1.569	0.000111242	2.02229e-05	0.00018498	2.77797e-05
5047.6	0.8148	5047.4	0.9178	5047.4	1.339	5047.2	1.269	0.000108916	1.64983e-05	0.000181191	2.24681e-05
5047.7	0.7978	5047.5	0.7491	5047.5	1.281	5047.3	1.07	0.000106643	1.34658e-05	0.000173342	1.89448e-05
5047.8	0.7815	5047.6	0.6207	5047.6	1.195	5047.4	0.9331	0.000104465	1.11576e-05	0.000161705	1.65209e-05
5047.9	0.7664	5047.7	0.5288	5047.7	1.087	5047.5	0.8297	0.000102446	9.50566e-06	0.000147091	1.46902e-05
5048	0.7525	5047.8	0.4658	5047.8	0.9656	5047.6	0.7441	0.000100588	8.37318e-06	0.000130663	1.31746e-05
5048.1	0.7402	5047.9	0.4238	5047.9	0.8425	5047.7	0.6719	9.8944e-05	7.61819e-06	0.000114005	1.18962e-05
5048.2	0.7294	5048	0.3961	5048	0.7266	5047.8	0.613	9.75003e-05	7.12026e-06	9.8322e-05	1.08534e-05
5048.3	0.7203	5048.1	0.3778	5048.1	0.6235	5047.9	0.5678	9.62839e-05	6.7913e-06	8.43707e-05	1.00531e-05
5048.4	0.713	5048.2	0.366	5048.2	0.5356	5048	0.5353	9.53081e-05	6.57918e-06	7.24763e-05	9.47769e-06
5048.5	0.7076	5048.3	0.3587	5048.3	0.4625	5048.1	0.5135	9.45863e-05	6.44796e-06	6.25845e-05	9.09171e-06
5048.6	0.7043	5048.4	0.3549	5048.4	0.4025	5048.2	0.4993	9.41451e-05	6.37965e-06	5.44655e-05	8.8403e-06
5048.7	0.7032	5048.5	0.354	5048.5	0.3533	5048.3	0.4903	9.39981e-05	6.36347e-06	4.78078e-05	8.68095e-06
5048.8	0.7044	5048.6	0.3558	5048.6	0.3133	5048.4	0.4847	9.41585e-05	6.39583e-06	4.23951e-05	8.5818e-06
5048.9	0.7078	5048.7	0.3601	5048.7	0.2811	5048.5	0.4815	9.4613e-05	6.47312e-06	3.80379e-05	8.52514e-06
5049	0.7136	5048.8	0.3666	5048.8	0.2557	5048.6	0.4804	9.53883e-05	6.58997e-06	3.46008e-05	8.50567e-06
5049.1	0.7213	5048.9	0.3753	5048.9	0.2362	5048.7	0.4823	9.64176e-05	6.74636e-06	3.19621e-05	8.53931e-06
5049.2	0.7308	5049	0.386	5049	0.2215	5048.8	0.4879	9.76875e-05	6.9387e-06	2.99729e-05	8.63846e-06
5049.3	0.7418	5049.1	0.3988	5049.1	0.2108	5048.9	0.498	9.91578e-05	7.16879e-06	2.8525e-05	8.81728e-06
5049.4	0.754	5049.2	0.4136	5049.2	0.2034	5049	0.5124	0.000100789	7.43484e-06	2.75237e-05	9.07224e-06
5049.5	0.7676	5049.3	0.4305	5049.3	0.1987	5049.1	0.5313	0.000102607	7.73863e-06	2.68877e-05	9.40687e-06
5049.6	0.7822	5049.4	0.4499	5049.4	0.1963	5049.2	0.5546	0.000104558	8.08736e-06	2.65629e-05	9.8194e-06
5049.7	0.7981	5049.5	0.4722	5049.5	0.1961	5049.3	0.583	0.000106684	8.48822e-06	2.65358e-05	1.03222e-05
5049.8	0.815	5049.6	0.4979	5049.6	0.1979	5049.4	0.618	0.000108943	8.9502e-06	2.67794e-05	1.09419e-05
5049.9	0.8328	5049.7	0.5285	5049.7	0.2021	5049.5	0.6623	0.000111322	9.50027e-06	2.73477e-05	1.17263e-05
5050	0.8512	5049.8	0.5669	5049.8	0.2089	5049.6	0.7189	0.000113782	1.01905e-05	2.82679e-05	1.27284e-05
5050.1	0.87	5049.9	0.6196	5049.9	0.2185	5049.7	0.7869	0.000116295	1.11379e-05	2.9567e-05	1.39324e-05
5050.2	0.8889	5050	0.6999	5050	0.2311	5049.8	0.8533	0.000118821	1.25813e-05	3.1272e-05	1.5108e-05
5050.3	0.9077	5050.1	0.8309	5050.1	0.2468	5049.9	0.8882	0.000121334	1.49362e-05	3.33965e-05	1.57259e-05
5050.4	0.9266	5050.2	1.038	5050.2	0.2654	5050	0.8605	0.00012386	1.8659e-05	3.59134e-05	1.52355e-05
5050.5	0.9456	5050.3	1.324	5050.3	0.2867	5050.1	0.7689	0.0001264	2.38001e-05	3.87956e-05	1.36137e-05
5050.6	0.965	5050.4	1.629	5050.4	0.3102	5050.2	0.6478	0.000128993	2.92828e-05	4.19756e-05	1.14695e-05
5050.7	0.9849	5050.5	1.839	5050.5	0.3355	5050.3	0.5362	0.000131653	3.30577e-05	4.53992e-05	9.49363e-06
5050.8	1.005	5050.6	1.855	5050.6	0.3619	5050.4	0.4501	0.00013434	3.33453e-05	4.89716e-05	7.96919e-06
5050.9	1.026	5050.7	1.672	5050.7	0.3882	5050.5	0.3865	0.000137147	3.00557e-05	5.25304e-05	6.84313e-06
5051	1.048	5050.8	1.378	5050.8	0.413	5050.6	0.338	0.000140088	2.47708e-05	5.58863e-05	5.98442e-06
5051.1	1.071	5050.9	1.087	5050.9	0.4345	5050.7	0.2997	0.000143163	1.95398e-05	5.87956e-05	5.3063e-06
5051.2	1.095	5051	0.8635	5051	0.4512	5050.8	0.2692	0.000146371	1.55222e-05	6.10555e-05	4.76629e-06
5051.3	1.123	5051.1	0.7162	5051.1	0.4623	5050.9	0.2447	0.000150114	1.28743e-05	6.25575e-05	4.33251e-06
5051.4	1.153	5051.2	0.6239	5051.2	0.4679	5051	0.2248	0.000154124	1.12152e-05	6.33153e-05	3.98017e-06
5051.5	1.189	5051.3	0.564	5051.3	0.4688	5051.1	0.2084	0.000158936	1.01384e-05	6.34371e-05	3.6898e-06
5051.6	1.23	5051.4	0.5222	5051.4	0.4663	5051.2	0.1945	0.000164416	9.38702e-06	6.30988e-05	3.4437e-06
5051.7	1.276	5051.5	0.4909	5051.5	0.4618	5051.3	0.1827	0.000170565	8.82437e-06	6.24898e-05	3.23477e-06
5051.8	1.328	5051.6	0.4659	5051.6	0.4569	5051.4	0.1724	0.000177516	8.37498e-06	6.18268e-05	3.05241e-06
5051.9	1.384	5051.7	0.4453	5051.7	0.4527	5051.5	0.1635	0.000185002	8.00467e-06	6.12584e-05	2.89483e-06
5052	1.443	5051.8	0.4275	5051.8	0.4501	5051.6	0.1558	0.000192889	7.6847e-06	6.09066e-05	2.7585e-06
5052.1	1.504	5051.9	0.4122	5051.9	0.4495	5051.7	0.1492	0.000201043	7.40967e-06	6.08254e-05	2.64164e-06
5052.2	1.566	5052	0.3989	5052	0.4504	5051.8	0.1435	0.00020933	7.17059e-06	6.09472e-05	2.54072e-06
5052.3	1.629	5052.1	0.3878	5052.1	0.4525	5051.9	0.1387	0.000217752	6.97106e-06	6.12314e-05	2.45574e-06
5052.4	1.692	5052.2	0.3791	5052.2	0.4552	5052	0.1349	0.000226173	6.81467e-06	6.15967e-05	2.38846e-06
5052.5	1.755	5052.3	0.3726	5052.3	0.4583	5052.1	0.132	0.000234594	6.69782e-06	6.20162e-05	2.33711e-06
5052.6	1.817	5052.4	0.3685	5052.4	0.4612	5052.2	0.13	0.000242882	6.62412e-06	6.24086e-05	2.3017e-06
5052.7	1.875	5052.5	0.3666	5052.5	0.4634	5052.3	0.1287	0.000250635	6.58997e-06	6.27063e-05	2.27868e-06
5052.8	1.927	5052.6	0.3668	5052.6	0.4645	5052.4	0.1282	0.000257586	6.59356e-06	6.28552e-05	2.26983e-06
5052.9	1.97	5052.7	0.3692	5052.7	0.4645	5052.5	0.1283	0.000263334	6.63671e-06	6.28552e-05	2.2716e-06
5053	2.001	5052.8	0.3737	5052.8	0.4637	5052.6	0.1292	0.000267478	6.7176e-06	6.27469e-05	2.28753e-06
5053.1	2.018	5052.9	0.3805	5052.9	0.4627	5052.7	0.1306	0.00026975	6.83983e-06	6.26116e-05	2.31232e-06
5053.2	2.021	5053	0.3894	5053	0.4623	5052.8	0.1327	0.000270151	6.99982e-06	6.25575e-05	2.3495e-06
5053.3	2.009	5053.1	0.4007	5053.1	0.4629	5052.9	0.1354	0.000268547	7.20295e-06	6.26387e-05	2.39731e-06
5053.4	1.979	5053.2	0.4141	5053.2	0.4651	5053	0.1387	0.000264537	7.44382e-06	6.29364e-05	2.45574e-06
5053.5	1.933	5053.3	0.4298	5053.3	0.469	5053.1	0.1427	0.000258388	7.72605e-06	6.34641e-05	2.52656e-06
5053.6	1.87	5053.4	0.4476	5053.4	0.4748	5053.2	0.1474	0.000249967	8.04602e-06	6.4249e-05	2.60977e-06
5053.7	1.792	5053.5	0.4672	5053.5	0.4827	5053.3	0.153	0.00023954	8.39834e-06	6.5318e-05	2.70892e-06
5053.8	1.702	5053.6	0.4882	5053.6	0.4929	5053.4	0.1606	0.00022751	8.77584e-06	6.66982e-05	2.84348e-06
5053.9	1.604	5053.7	0.5108	5053.7	0.5055	5053.5	0.1743	0.00021441	9.18209e-06	6.84032e-05	3.08605e-06
5054	1.503	5053.8	0.535	5053.8	0.521	5053.6	0.2088	0.000200909	9.61711e-06	7.05007e-05	3.69688e-06
5054.1	1.402	5053.9	0.5611	5053.9	0.5401	5053.7	0.3131	0.000187408	1.00863e-05	7.30852e-05	5.54355e-06
5054.2	1.304	5054	0.5883	5054	0.5641	5053.8	0.6369	0.000174308	1.05752e-05	7.63329e-05	1.12766e-05
5054.3	1.214	5054.1	0.6145	5054.1	0.5948	5053.9	1.57	0.000162278	1.10462e-05	8.04871e-05	2.77974e-05
5054.4	1.13	5054.2	0.6358	5054.2	0.6342	5054	3.849	0.000151049	1.14291e-05	8.58186e-05	6.8148e-05
5054.5	1.055	5054.3	0.6473	5054.3	0.6841	5054.1	8.25	0.000141024	1.16358e-05	9.2571e-05	0.000146069
5054.6	0.9871	5054.4	0.6456	5054.4	0.7466	5054.2	14.77	0.000131948	1.16052e-05	0.000101028	0.000261508
5054.7	0.9265	5054.5	0.6305	5054.5	0.8228	5054.3	22.09	0.000123847	1.13338e-05	0.00011134	0.000391112
5054.8	0.8725	5054.6	0.6053	5054.6	0.9128	5054.4	27.97	0.000116629	1.08808e-05	0.000123518	0.00049522
5054.9	0.8247	5054.7	0.5747	5054.7	1.015	5054.5	30.51	0.000110239	1.03308e-05	0.000137348	0.000540191
5055	0.7825	5054.8	0.5424	5054.8	1.126	5054.6	29.15	0.000104598	9.75013e-06	0.000152368	0.000516112
5055.1	0.7456	5054.9	0.5107	5054.9	1.241	5054.7	24.88	9.96658e-05	9.1803e-06	0.00016793	0.00044051
5055.2	0.7134	5055	0.4804	5055	1.355	5054.8	19.39	9.53616e-05	8.63563e-06	0.000183356	0.000343307
5055.3	0.6854	5055.1	0.452	5055.1	1.46	5054.9	14.19	9.16187e-05	8.12511e-06	0.000197564	0.000251239
5055.4	0.6611	5055.2	0.4258	5055.2	1.548	5055	9.997	8.83705e-05	7.65414e-06	0.000209472	0.000177001
5055.5	0.64	5055.3	0.4018	5055.3	1.608	5055.1	6.901	8.555e-05	7.22272e-06	0.000217591	0.000122185
5055.6	0.6216	5055.4	0.3804	5055.4	1.633	5055.2	4.666	8.30905e-05	6.83804e-06	0.000220974	8.26133e-05
5055.7	0.6058	5055.5	0.3612	5055.5	1.615	5055.3	3.023	8.09785e-05	6.4929e-06	0.000218539	5.35234e-05
5055.8	0.5923	5055.6	0.3444	5055.6	1.554	5055.4	1.827	7.91739e-05	6.1909e-06	0.000210284	3.23477e-05
5055.9	0.5809	5055.7	0.3295	5055.7	1.453	5055.5	1.032	7.765e-05	5.92306e-06	0.000196617	1.8272e-05
5056	0.5715	5055.8	0.3165	5055.8	1.322	5055.6	0.5857	7.63935e-05	5.68937e-06	0.00017889	1.037e-05
5056.1	0.5639	5055.9	0.3053	5055.9	1.17	5055.7	0.3779	7.53776e-05	5.48804e-06	0.000158322	6.69086e-06
5056.2	0.558	5056	0.2966	5056	1.013	5055.8	0.2928	7.45889e-05	5.33165e-06	0.000137077	5.18414e-06
5056.3	0.5534	5056.1	0.2915	5056.1	0.8625	5055.9	0.256	7.3974e-05	5.23998e-06	0.000116712	4.53258e-06
5056.4	0.5502	5056.2	0.2937	5056.2	0.7312	5056	0.235	7.35463e-05	5.27952e-06	9.89445e-05	4.16076e-06
5056.5	0.5481	5056.3	0.3095	5056.3	0.6259	5056.1	0.219	7.32656e-05	5.56354e-06	8.46955e-05	3.87748e-06
5056.6	0.547	5056.4	0.3498	5056.4	0.5494	5056.2	0.2049	7.31185e-05	6.28797e-06	7.43437e-05	3.62783e-06
5056.7	0.5469	5056.5	0.4284	5056.5	0.4999	5056.3	0.1919	7.31052e-05	7.70088e-06	6.76454e-05	3.39766e-06
5056.8	0.5474	5056.6	0.5587	5056.6	0.4725	5056.4	0.1799	7.3172e-05	1.00431e-05	6.39377e-05	3.1852e-06
5056.9	0.5485	5056.7	0.7452	5056.7	0.4605	5056.5	0.1688	7.33191e-05	1.33956e-05	6.23139e-05	2.98867e-06
5057	0.55	5056.8	0.9775	5056.8	0.4569	5056.6	0.1586	7.35196e-05	1.75715e-05	6.18268e-05	2.80807e-06
5057.1	0.5515	5056.9	1.229	5056.9	0.4556	5056.7	0.1494	7.37201e-05	2.20924e-05	6.16509e-05	2.64518e-06
5057.2	0.5527	5057	1.472	5057	0.4517	5056.8	0.1411	7.38805e-05	2.64605e-05	6.11231e-05	2.49823e-06
5057.3	0.5534	5057.1	1.691	5057.1	0.4426	5056.9	0.1336	7.3974e-05	3.03973e-05	5.98917e-05	2.36544e-06
5057.4	0.5533	5057.2	1.892	5057.2	0.4271	5057	0.1269	7.39607e-05	3.40104e-05	5.77943e-05	2.24681e-06
5057.5	0.5521	5057.3	2.086	5057.3	0.4056	5057.1	0.1209	7.38003e-05	3.74978e-05	5.4885e-05	2.14058e-06
5057.6	0.5496	5057.4	2.269	5057.4	0.3796	5057.2	0.1156	7.34661e-05	4.07873e-05	5.13667e-05	2.04674e-06
5057.7	0.5458	5057.5	2.409	5057.5	0.351	5057.3	0.111	7.29581e-05	4.3304e-05	4.74966e-05	1.9653e-06
5057.8	0.5404	5057.6	2.454	5057.6	0.3214	5057.4	0.1071	7.22363e-05	4.41129e-05	4.34912e-05	1.89625e-06
5057.9	0.5337	5057.7	2.365	5057.7	0.2925	5057.5	0.1039	7.13407e-05	4.2513e-05	3.95805e-05	1.83959e-06
5058	0.5257	5057.8	2.139	5057.8	0.2662	5057.6	0.1015	7.02713e-05	3.84505e-05	3.60216e-05	1.7971e-06
5058.1	0.5166	5057.9	1.814	5057.9	0.2441	5057.7	0.09994	6.90549e-05	3.26083e-05	3.30311e-05	1.76948e-06
5058.2	0.5067	5058	1.451	5058	0.2271	5057.8	0.09922	6.77316e-05	2.6083e-05	3.07307e-05	1.75673e-06
5058.3	0.4963	5058.1	1.108	5058.1	0.2161	5057.9	0.09951	6.63414e-05	1.99173e-05	2.92422e-05	1.76186e-06
5058.4	0.4858	5058.2	0.8276	5058.2	0.2116	5058	0.1009	6.49378e-05	1.48769e-05	2.86333e-05	1.78647e-06
5058.5	0.4757	5058.3	0.6248	5058.3	0.214	5058.1	0.1036	6.35877e-05	1.12313e-05	2.8958e-05	1.83428e-06
5058.6	0.4661	5058.4	0.492	5058.4	0.2248	5058.2	0.1075	6.23045e-05	8.84415e-06	3.04195e-05	1.90333e-06
5058.7	0.4576	5058.5	0.4115	5058.5	0.2464	5058.3	0.1129	6.11683e-05	7.39709e-06	3.33423e-05	1.99894e-06
5058.8	0.4502	5058.6	0.3659	5058.6	0.283	5058.4	0.1201	6.01791e-05	6.57738e-06	3.8295e-05	2.12642e-06
5058.9	0.4441	5058.7	0.342	5058.7	0.3421	5058.5	0.1295	5.93637e-05	6.14776e-06	4.62923e-05	2.29285e-06
5059	0.4394	5058.8	0.3315	5058.8	0.4356	5058.6	0.1422	5.87354e-05	5.95901e-06	5.89445e-05	2.5177e-06
5059.1	0.4361	5058.9	0.3297	5058.9	0.5822	5058.7	0.1622	5.82943e-05	5.92666e-06	7.87821e-05	2.87181e-06
5059.2	0.4344	5059	0.3348	5059	0.8077	5058.8	0.2128	5.80671e-05	6.01833e-06	0.000109296	3.7677e-06
5059.3	0.4341	5059.1	0.3472	5059.1	1.143	5058.9	0.4083	5.8027e-05	6.24123e-06	0.000154668	7.22911e-06
5059.4	0.4351	5059.2	0.3687	5059.2	1.614	5059	1.121	5.81607e-05	6.62772e-06	0.000218403	1.98477e-05
5059.5	0.4374	5059.3	0.4007	5059.3	2.231	5059.1	3.03	5.84681e-05	7.20295e-06	0.000301894	5.36473e-05
5059.6	0.4408	5059.4	0.4426	5059.4	2.963	5059.2	6.433	5.89226e-05	7.95614e-06	0.000400947	0.000113899
5059.7	0.4452	5059.5	0.4905	5059.5	3.73	5059.3	10.07	5.95107e-05	8.81718e-06	0.000504736	0.000178293
5059.8	0.4504	5059.6	0.5389	5059.6	4.425	5059.4	11.72	6.02058e-05	9.68722e-06	0.000598782	0.000207507
5059.9	0.4562	5059.7	0.5852	5059.7	4.966	5059.5	10.76	6.09811e-05	1.05195e-05	0.000671989	0.00019051
5060	0.4624	5059.8	0.6347	5059.8	5.354	5059.6	9.357	6.18099e-05	1.14093e-05	0.000724493	0.000165669
5060.1	0.4688	5059.9	0.7025	5059.9	5.678	5059.7	10.91	6.26654e-05	1.26281e-05	0.000768336	0.000193166
5060.2	0.4753	5060	0.812	5060	6.074	5059.8	18.13	6.35343e-05	1.45964e-05	0.000821921	0.000320999
5060.3	0.4818	5060.1	0.9909	5060.1	6.687	5059.9	30.14	6.44031e-05	1.78123e-05	0.000904871	0.00053364
5060.4	0.4883	5060.2	1.268	5060.2	7.642	5060	40.83	6.5272e-05	2.27935e-05	0.0010341	0.000722911
5060.5	0.4949	5060.3	1.666	5060.3	9.013	5060.1	43.24	6.61542e-05	2.99479e-05	0.00121962	0.000765581
5060.6	0.5017	5060.4	2.184	5060.4	10.8	5060.2	36.32	6.70632e-05	3.92594e-05	0.00146143	0.000643059
5060.7	0.509	5060.5	2.769	5060.5	12.87	5060.3	25.07	6.8039e-05	4.97753e-05	0.00174154	0.000443874
5060.8	0.5169	5060.6	3.299	5060.6	15.01	5060.4	14.69	6.9095e-05	5.93025e-05	0.00203112	0.000260092
5060.9	0.5257	5060.7	3.601	5060.7	16.92	5060.5	7.359	7.02713e-05	6.47313e-05	0.00228958	0.000130294
5061	0.5353	5060.8	3.546	5060.8	18.35	5060.6	3.106	7.15546e-05	6.37426e-05	0.00248309	5.49929e-05
5061.1	0.5459	5060.9	3.146	5060.9	19.14	5060.7	1.114	7.29715e-05	5.65522e-05	0.00258999	1.97238e-05
5061.2	0.5576	5061	2.537	5061	19.35	5060.8	0.3733	7.45355e-05	4.56049e-05	0.0026184	6.60942e-06
5061.3	0.5703	5061.1	1.885	5061.1	19.09	5060.9	0.151	7.62331e-05	3.38846e-05	0.00258322	2.67351e-06
5061.4	0.584	5061.2	1.315	5061.2	18.53	5061	0.09216	7.80644e-05	2.36383e-05	0.00250744	1.63173e-06
5061.5	0.5983	5061.3	0.8897	5061.3	17.79	5061.1	0.07528	7.99759e-05	1.59932e-05	0.00240731	1.33286e-06
5061.6	0.6131	5061.4	0.6157	5061.4	16.95	5061.2	0.06857	8.19543e-05	1.10678e-05	0.00229364	1.21406e-06
5061.7	0.6281	5061.5	0.4561	5061.5	16.07	5061.3	0.06499	8.39593e-05	8.19881e-06	0.00217456	1.15067e-06
5061.8	0.6428	5061.6	0.3644	5061.6	15.21	5061.4	0.06305	8.59243e-05	6.55042e-06	0.00205819	1.11632e-06
5061.9	0.6569	5061.7	0.3072	5061.7	14.42	5061.5	0.06231	8.78091e-05	5.5222e-06	0.00195129	1.10322e-06
5062	0.67	5061.8	0.2672	5061.8	13.78	5061.6	0.06257	8.95602e-05	4.80316e-06	0.00186468	1.10783e-06
5062.1	0.6817	5061.9	0.2368	5061.9	13.36	5061.7	0.0637	9.11242e-05	4.25669e-06	0.00180785	1.12783e-06
5062.2	0.6916	5062	0.2126	5062	13.25	5061.8	0.06563	9.24475e-05	3.82168e-06	0.00179296	1.162e-06
5062.3	0.6997	5062.1	0.1931	5062.1	13.49	5061.9	0.06837	9.35303e-05	3.47115e-06	0.00182544	1.21052e-06
5062.4	0.7058	5062.2	0.1774	5062.2	14.05	5062	0.072	9.43457e-05	3.18893e-06	0.00190122	1.27479e-06
5062.5	0.7102	5062.3	0.1648	5062.3	14.86	5062.1	0.07662	9.49338e-05	2.96243e-06	0.00201083	1.35659e-06
5062.6	0.7128	5062.4	0.1549	5062.4	15.73	5062.2	0.08239	9.52814e-05	2.78447e-06	0.00212855	1.45875e-06
5062.7	0.7141	5062.5	0.1472	5062.5	16.48	5062.3	0.08947	9.54551e-05	2.64605e-06	0.00223004	1.5841e-06
5062.8	0.7141	5062.6	0.1413	5062.6	16.91	5062.4	0.09808	9.54551e-05	2.53999e-06	0.00228823	1.73654e-06
5062.9	0.7132	5062.7	0.137	5062.7	16.94	5062.5	0.1087	9.53348e-05	2.4627e-06	0.00229229	1.92457e-06
5063	0.7114	5062.8	0.1344	5062.8	16.61	5062.6	0.1232	9.50942e-05	2.41596e-06	0.00224763	2.1813e-06
5063.1	0.7089	5062.9	0.1345	5062.9	16.02	5062.7	0.1553	9.476e-05	2.41776e-06	0.00216779	2.74965e-06
5063.2	0.7054	5063	0.1411	5063	15.3	5062.8	0.2985	9.42922e-05	2.5364e-06	0.00207037	5.28506e-06
5063.3	0.7011	5063.1	0.1664	5063.1	14.55	5062.9	1.104	9.37174e-05	2.99119e-06	0.00196888	1.95467e-05
5063.4	0.6958	5063.2	0.2446	5063.2	13.81	5063	4.877	9.30089e-05	4.39691e-06	0.00186874	8.63491e-05
5063.5	0.6894	5063.3	0.4528	5063.3	13.01	5063.1	16.88	9.21534e-05	8.13949e-06	0.00176049	0.000298867
5063.6	0.6818	5063.4	0.9237	5063.4	12.09	5063.2	40.19	9.11375e-05	1.66043e-05	0.00163599	0.000711579
5063.7	0.6732	5063.5	1.807	5063.5	11.02	5063.3	65.14	8.99879e-05	3.24825e-05	0.0014912	0.00115333
5063.8	0.6638	5063.6	3.138	5063.6	9.828	5063.4	74.54	8.87314e-05	5.64084e-05	0.00132991	0.00131976
5063.9	0.6541	5063.7	4.667	5063.7	8.571	5063.5	64.12	8.74348e-05	8.38936e-05	0.00115981	0.00113527
5064	0.6446	5063.8	5.82	5063.8	7.315	5063.6	44.6	8.61649e-05	0.00010462	0.000989851	0.00078966
5064.1	0.6356	5063.9	6.016	5063.9	6.117	5063.7	26.42	8.49619e-05	0.000108143	0.00082774	0.000467776
5064.2	0.6277	5064	5.121	5064	5.015	5063.8	13.53	8.39059e-05	9.20546e-05	0.00067862	0.000239554
5064.3	0.6211	5064.1	3.594	5064.1	4.036	5063.9	6.025	8.30236e-05	6.46054e-05	0.000546143	0.000106675
5064.4	0.6162	5064.2	2.108	5064.2	3.196	5064	2.392	8.23686e-05	3.78932e-05	0.000432476	4.23513e-05
5064.5	0.6132	5064.3	1.077	5064.3	2.498	5064.1	0.9116	8.19676e-05	1.93601e-05	0.000338024	1.61402e-05
5064.6	0.6122	5064.4	0.5331	5064.4	1.935	5064.2	0.3985	8.1834e-05	9.58296e-06	0.00026184	7.05559e-06
5064.7	0.6133	5064.5	0.3084	5064.5	1.496	5064.3	0.245	8.1981e-05	5.54377e-06	0.000202436	4.33782e-06
5064.8	0.6166	5064.6	0.2359	5064.6	1.162	5064.4	0.2037	8.24221e-05	4.24052e-06	0.000157239	3.60659e-06
5064.9	0.6222	5064.7	0.2186	5064.7	0.9159	5064.5	0.1915	8.31707e-05	3.92953e-06	0.000123938	3.39058e-06
5065	0.6299	5064.8	0.2168	5064.8	0.7374	5064.6	0.1856	8.41999e-05	3.89718e-06	9.97835e-05	3.28612e-06
5065.1	0.6396	5064.9	0.2181	5064.9	0.6092	5064.7	0.1814	8.54966e-05	3.92054e-06	8.24357e-05	3.21176e-06
5065.2	0.651	5065	0.2195	5065	0.5166	5064.8	0.1782	8.70204e-05	3.94571e-06	6.99053e-05	3.1551e-06
5065.3	0.6639	5065.1	0.2205	5065.1	0.4488	5064.9	0.1758	8.87448e-05	3.96369e-06	6.07307e-05	3.11261e-06
5065.4	0.6777	5065.2	0.2211	5065.2	0.3986	5065	0.1741	9.05895e-05	3.97447e-06	5.39377e-05	3.08251e-06
5065.5	0.6918	5065.3	0.2215	5065.3	0.3612	5065.1	0.1729	9.24742e-05	3.98166e-06	4.88768e-05	3.06126e-06
5065.6	0.7056	5065.4	0.2218	5065.4	0.3334	5065.2	0.1722	9.43189e-05	3.98706e-06	4.5115e-05	3.04887e-06
5065.7	0.7186	5065.5	0.222	5065.5	0.3133	5065.3	0.1721	9.60567e-05	3.99065e-06	4.23951e-05	3.0471e-06
5065.8	0.7301	5065.6	0.2224	5065.6	0.2996	5065.4	0.1723	9.75939e-05	3.99784e-06	4.05412e-05	3.05064e-06
5065.9	0.7396	5065.7	0.223	5065.7	0.2914	5065.5	0.1729	9.88638e-05	4.00863e-06	3.94316e-05	3.06126e-06
5066	0.7467	5065.8	0.2241	5065.8	0.2882	5065.6	0.1739	9.98128e-05	4.0284e-06	3.89986e-05	3.07897e-06
5066.1	0.7513	5065.9	0.2258	5065.9	0.2896	5065.7	0.1755	0.000100428	4.05896e-06	3.91881e-05	3.10729e-06
5066.2	0.7532	5066	0.2281	5066	0.2953	5065.8	0.1776	0.000100682	4.1003e-06	3.99594e-05	3.14448e-06
5066.3	0.7527	5066.1	0.2313	5066.1	0.3055	5065.9	0.1803	0.000100615	4.15783e-06	4.13396e-05	3.19228e-06
5066.4	0.7501	5066.2	0.2353	5066.2	0.3206	5066	0.1834	0.000100267	4.22973e-06	4.33829e-05	3.24717e-06
5066.5	0.7455	5066.3	0.2404	5066.3	0.3416	5066.1	0.1868	9.96524e-05	4.32141e-06	4.62246e-05	3.30736e-06
5066.6	0.7395	5066.4	0.2467	5066.4	0.3698	5066.2	0.1907	9.88504e-05	4.43466e-06	5.00406e-05	3.37642e-06
5066.7	0.7322	5066.5	0.2542	5066.5	0.4071	5066.3	0.1948	9.78746e-05	4.56948e-06	5.50879e-05	3.44901e-06
5066.8	0.7241	5066.6	0.263	5066.6	0.4558	5066.4	0.1992	9.67918e-05	4.72766e-06	6.16779e-05	3.52691e-06
5066.9	0.7155	5066.7	0.2731	5066.7	0.5186	5066.5	0.204	9.56423e-05	4.90922e-06	7.01759e-05	3.6119e-06
5067	0.7067	5066.8	0.2846	5066.8	0.5988	5066.6	0.2097	9.4466e-05	5.11594e-06	8.10284e-05	3.71282e-06
5067.1	0.6983	5066.9	0.2975	5066.9	0.701	5066.7	0.217	9.33431e-05	5.34783e-06	9.48579e-05	3.84207e-06
5067.2	0.6906	5067	0.3121	5067	0.8306	5066.8	0.2282	9.23138e-05	5.61028e-06	0.000112395	4.04037e-06
5067.3	0.684	5067.1	0.3286	5067.1	0.994	5066.9	0.2526	9.14316e-05	5.90688e-06	0.000134506	4.47238e-06
5067.4	0.6786	5067.2	0.3476	5067.2	1.197	5067	0.3361	9.07098e-05	6.24843e-06	0.000161976	5.95078e-06
5067.5	0.6747	5067.3	0.3701	5067.3	1.446	5067.1	0.6624	9.01885e-05	6.65288e-06	0.00019567	1.1728e-05
5067.6	0.6724	5067.4	0.3974	5067.4	1.744	5067.2	1.769	8.9881e-05	7.14363e-06	0.000235995	3.13208e-05
5067.7	0.6721	5067.5	0.4315	5067.5	2.093	5067.3	4.669	8.98409e-05	7.7566e-06	0.000283221	8.26664e-05
5067.8	0.6737	5067.6	0.4764	5067.6	2.486	5067.4	10.18	9.00548e-05	8.56372e-06	0.000336401	0.000180241
5067.9	0.6773	5067.7	0.5445	5067.7	2.909	5067.5	17.18	9.0536e-05	9.78788e-06	0.00039364	0.000304178
5068	0.6831	5067.8	0.6836	5067.8	3.333	5067.6	21.94	9.13113e-05	1.22883e-05	0.000451015	0.000388456
5068.1	0.6911	5067.9	1.055	5067.9	3.72	5067.7	21.55	9.23807e-05	1.89646e-05	0.000503383	0.000381551
5068.2	0.7014	5068	2.048	5068	4.018	5067.8	17.26	9.37575e-05	3.68147e-05	0.000543708	0.000305595
5068.3	0.714	5068.1	4.208	5068.1	4.174	5067.9	11.88	9.54418e-05	7.56426e-05	0.000564817	0.00021034
5068.4	0.729	5068.2	7.656	5068.2	4.14	5068	6.708	9.74468e-05	0.000137624	0.000560216	0.000118768
5068.5	0.7462	5068.3	11.37	5068.3	3.905	5068.1	2.779	9.9746e-05	0.000204386	0.000528417	4.92033e-05
5068.6	0.7655	5068.4	13.54	5068.4	3.5	5068.2	0.9023	0.000102326	0.000243394	0.000473613	1.59756e-05
5068.7	0.7867	5068.5	13.09	5068.5	2.996	5068.3	0.3974	0.00010516	0.000235305	0.000405413	7.03612e-06
5068.8	0.8093	5068.6	10.59	5068.6	2.474	5068.4	0.2825	0.000108181	0.000190365	0.000334777	5.00177e-06
5068.9	0.8329	5068.7	7.513	5068.7	1.996	5068.5	0.2268	0.000111335	0.000135053	0.000270095	4.01558e-06
5069	0.8567	5068.8	4.965	5068.8	1.593	5068.6	0.1872	0.000114517	8.92504e-05	0.000215562	3.31445e-06
5069.1	0.8802	5068.9	3.258	5068.9	1.263	5068.7	0.1559	0.000117658	5.85655e-05	0.000170907	2.76027e-06
5069.2	0.9026	5069	2.234	5069	0.9933	5068.8	0.1297	0.000120652	4.01582e-05	0.000134411	2.29639e-06
5069.3	0.9234	5069.1	1.647	5069.1	0.7718	5068.9	0.108	0.000123433	2.96063e-05	0.000104438	1.91218e-06
5069.4	0.9419	5069.2	1.31	5069.2	0.5906	5069	0.09006	0.000125906	2.35484e-05	7.99188e-05	1.59455e-06
5069.5	0.9578	5069.3	1.115	5069.3	0.445	5069.1	0.07541	0.000128031	2.00431e-05	6.02165e-05	1.33516e-06
5069.6	0.9707	5069.4	0.9975	5069.4	0.3317	5069.2	0.06331	0.000129755	1.7931e-05	4.4885e-05	1.12093e-06
5069.7	0.9805	5069.5	0.9264	5069.5	0.2465	5069.3	0.05319	0.000131065	1.66529e-05	3.33559e-05	9.41749e-07
5069.8	0.9875	5069.6	0.8836	5069.6	0.1849	5069.4	0.04463	0.000132001	1.58835e-05	2.50203e-05	7.90191e-07
5069.9	0.9919	5069.7	0.8595	5069.7	0.1419	5069.5	0.03737	0.000132589	1.54503e-05	1.92016e-05	6.6165e-07
5070	0.9941	5069.8	0.8499	5069.8	0.1129	5069.6	0.03121	0.000132883	1.52777e-05	1.52774e-05	5.52584e-07
5070.1	0.9942	5069.9	0.8543	5069.9	0.09374	5069.7	0.02604	0.000132897	1.53568e-05	1.26847e-05	4.61048e-07
5070.2	0.9923	5070	0.8757	5070	0.0812	5069.8	0.02174	0.000132643	1.57415e-05	1.09878e-05	3.84914e-07
5070.3	0.9886	5070.1	0.9215	5070.1	0.07296	5069.9	0.0182	0.000132148	1.65648e-05	9.87278e-06	3.22237e-07
5070.4	0.9832	5070.2	1.005	5070.2	0.06744	5070	0.01532	0.000131426	1.80658e-05	9.12582e-06	2.71246e-07
5070.5	0.9761	5070.3	1.153	5070.3	0.06361	5070.1	0.01301	0.000130477	2.07262e-05	8.60755e-06	2.30347e-07
5070.6	0.9675	5070.4	1.407	5070.4	0.06084	5070.2	0.01117	0.000129328	2.52921e-05	8.23272e-06	1.97769e-07
5070.7	0.9575	5070.5	1.828	5070.5	0.05877	5070.3	0.009724	0.000127991	3.286e-05	7.95261e-06	1.72167e-07
5070.8	0.9464	5070.6	2.46	5070.6	0.0572	5070.4	0.008619	0.000126507	4.42207e-05	7.74016e-06	1.52602e-07
5070.9	0.9345	5070.7	3.261	5070.7	0.05603	5070.5	0.007798	0.000124916	5.86194e-05	7.58184e-06	1.38066e-07
5071	0.9221	5070.8	4.033	5070.8	0.0552	5070.6	0.007218	0.000123259	7.24969e-05	7.46953e-06	1.27797e-07
5071.1	0.9094	5070.9	4.49	5070.9	0.05467	5070.7	0.006852	0.000121561	8.07118e-05	7.39781e-06	1.21317e-07
5071.2	0.8969	5071	4.448	5071	0.05444	5070.8	0.006682	0.00011989	7.99569e-05	7.36669e-06	1.18307e-07
5071.3	0.8847	5071.1	3.953	5071.1	0.05449	5070.9	0.006705	0.00011826	7.10588e-05	7.37345e-06	1.18714e-07
5071.4	0.8732	5071.2	3.218	5071.2	0.05482	5071	0.006921	0.000116722	5.78465e-05	7.41811e-06	1.22538e-07
5071.5	0.8626	5071.3	2.469	5071.3	0.05543	5071.1	0.007346	0.000115305	4.43825e-05	7.50065e-06	1.30063e-07
5071.6	0.8531	5071.4	1.847	5071.4	0.05634	5071.2	0.008002	0.000114036	3.32015e-05	7.62379e-06	1.41678e-07
5071.7	0.8448	5071.5	1.409	5071.5	0.05756	5071.3	0.008925	0.000112926	2.53281e-05	7.78888e-06	1.5802e-07
5071.8	0.838	5071.6	1.181	5071.6	0.05912	5071.4	0.01016	0.000112017	2.12296e-05	7.99997e-06	1.79886e-07
5071.9	0.8326	5071.7	1.237	5071.7	0.06107	5071.5	0.01178	0.000111295	2.22362e-05	8.26384e-06	2.08569e-07
5072	0.8287	5071.8	1.789	5071.8	0.06346	5071.6	0.01387	0.000110774	3.21589e-05	8.58725e-06	2.45573e-07
5072.1	0.8264	5071.9	3.241	5071.9	0.06638	5071.7	0.01654	0.000110466	5.82599e-05	8.98238e-06	2.92847e-07
5072.2	0.8258	5072	6.061	5072	0.06998	5071.8	0.01991	0.000110386	0.000108952	9.46953e-06	3.52514e-07
5072.3	0.8271	5072.1	10.35	5072.1	0.07442	5071.9	0.02414	0.00011056	0.000186051	1.00703e-05	4.27407e-07
5072.4	0.8303	5072.2	15.29	5072.2	0.07995	5072	0.02943	0.000110988	0.000274852	1.08186e-05	5.21069e-07
5072.5	0.8355	5072.3	19.17	5072.3	0.08693	5072.1	0.036	0.000111683	0.000344598	1.17632e-05	6.37393e-07
5072.6	0.8428	5072.4	20.31	5072.4	0.09591	5072.2	0.04411	0.000112659	0.000365091	1.29783e-05	7.80984e-07
5072.7	0.8519	5072.5	18.25	5072.5	0.1078	5072.3	0.0541	0.000113875	0.00032806	1.45873e-05	9.57861e-07
5072.8	0.8628	5072.6	14.07	5072.6	0.1251	5072.4	0.06647	0.000115332	0.000252921	1.69283e-05	1.17688e-06
5072.9	0.8753	5072.7	9.445	5072.7	0.1608	5072.5	0.08205	0.000117003	0.000169782	2.17591e-05	1.45273e-06
5073	0.8892	5072.8	5.635	5072.8	0.2798	5072.6	0.1022	0.000118861	0.000101294	3.78619e-05	1.80949e-06
5073.1	0.9042	5072.9	3.074	5072.9	0.7455	5072.7	0.1287	0.000120866	5.5258e-05	0.00010088	2.27868e-06
5073.2	0.9202	5073	1.622	5073	2.317	5072.8	0.1638	0.000123005	2.91569e-05	0.000313532	2.90014e-06
5073.3	0.937	5073.1	0.9233	5073.1	6.362	5072.9	0.2104	0.000125251	1.65972e-05	0.000860893	3.72521e-06
5073.4	0.9546	5073.2	0.6462	5073.2	13.8	5073	0.2758	0.000127603	1.1616e-05	0.00186739	4.88314e-06
5073.5	0.9728	5073.3	0.5653	5073.3	22.75	5073.1	0.3803	0.000130036	1.01618e-05	0.00307848	6.73336e-06
5073.6	0.9915	5073.4	0.5642	5073.4	27.99	5073.2	0.6791	0.000132536	1.0142e-05	0.00378755	1.20237e-05
5073.7	1.01	5073.5	0.5972	5073.5	25.49	5073.3	2.277	0.000135009	1.07352e-05	0.00344926	4.03152e-05
5073.8	1.029	5073.6	0.6542	5073.6	17.17	5073.4	5.804	0.000137548	1.17598e-05	0.00232341	0.000102762
5073.9	1.047	5073.7	0.7418	5073.7	8.628	5073.5	7.696	0.000139955	1.33345e-05	0.00116752	0.000136261
5074	1.064	5073.8	0.8759	5073.8	3.334	5073.6	5.286	0.000142227	1.57451e-05	0.00045115	9.35907e-05
5074.1	1.08	5073.9	1.075	5073.9	1.092	5073.7	2.076	0.000144366	1.93241e-05	0.000147767	3.67564e-05
5074.2	1.094	5074	1.346	5074	0.4032	5073.8	0.7771	0.000146237	2.41956e-05	5.45602e-05	1.37589e-05
5074.3	1.106	5074.1	1.653	5074.1	0.2336	5073.9	0.4862	0.000147841	2.97142e-05	3.16103e-05	8.60836e-06
5074.4	1.115	5074.2	1.901	5074.2	0.1861	5074	0.3871	0.000149044	3.41722e-05	2.51827e-05	6.85375e-06
5074.5	1.12	5074.3	1.974	5074.3	0.1602	5074.1	0.327	0.000149713	3.54844e-05	2.16779e-05	5.78966e-06
5074.6	1.121	5074.4	1.826	5074.4	0.1385	5074.2	0.285	0.000149846	3.2824e-05	1.87415e-05	5.04603e-06
5074.7	1.119	5074.5	1.52	5074.5	0.1195	5074.3	0.2537	0.000149579	2.73234e-05	1.61705e-05	4.49186e-06
5074.8	1.112	5074.6	1.18	5074.6	0.1034	5074.4	0.2297	0.000148643	2.12116e-05	1.39919e-05	4.06693e-06
5074.9	1.102	5074.7	0.9045	5074.7	0.09024	5074.5	0.211	0.000147306	1.62592e-05	1.22111e-05	3.73584e-06
5075	1.088	5074.8	0.7214	5074.8	0.07983	5074.6	0.1967	0.000145435	1.29678e-05	1.08024e-05	3.48265e-06
5075.1	1.071	5074.9	0.6106	5074.9	0.07175	5074.7	0.1859	0.000143163	1.09761e-05	9.70904e-06	3.29143e-06
5075.2	1.052	5075	0.5415	5075	0.06551	5074.8	0.1782	0.000140623	9.73395e-06	8.86466e-06	3.1551e-06
5075.3	1.032	5075.1	0.4933	5075.1	0.06071	5074.9	0.1731	0.000137949	8.86752e-06	8.21513e-06	3.0648e-06
5075.4	1.012	5075.2	0.456	5075.2	0.05699	5075	0.1704	0.000135276	8.19701e-06	7.71175e-06	3.017e-06
5075.5	0.992	5075.3	0.4255	5075.3	0.05413	5075.1	0.1699	0.000132603	7.64875e-06	7.32474e-06	3.00814e-06
5075.6	0.9737	5075.4	0.4	5075.4	0.05194	5075.2	0.1718	0.000130156	7.19036e-06	7.02839e-06	3.04178e-06
5075.7	0.9571	5075.5	0.3786	5075.5	0.05032	5075.3	0.176	0.000127937	6.80568e-06	6.80918e-06	3.11615e-06
5075.8	0.9425	5075.6	0.3605	5075.6	0.04917	5075.4	0.183	0.000125986	6.48031e-06	6.65356e-06	3.24008e-06
5075.9	0.9299	5075.7	0.3455	5075.7	0.04841	5075.5	0.193	0.000124302	6.21068e-06	6.55072e-06	3.41714e-06
5076	0.9195	5075.8	0.3348	5075.8	0.04799	5075.6	0.2062	0.000122911	6.01833e-06	6.49388e-06	3.65085e-06
5076.1	0.911	5075.9	0.333	5075.9	0.04789	5075.7	0.2231	0.000121775	5.98598e-06	6.48035e-06	3.95007e-06
5076.2	0.9043	5076	0.3569	5076	0.04807	5075.8	0.2442	0.00012088	6.4156e-06	6.50471e-06	4.32365e-06
5076.3	0.899	5076.1	0.4568	5076.1	0.04854	5075.9	0.2709	0.000120171	8.21139e-06	6.56831e-06	4.79639e-06
5076.4	0.8946	5076.2	0.7606	5076.2	0.04929	5076	0.3078	0.000119583	1.36725e-05	6.6698e-06	5.44972e-06
5076.5	0.8906	5076.3	1.521	5076.3	0.05035	5076.1	0.3967	0.000119048	2.73414e-05	6.81324e-06	7.02372e-06
5076.6	0.8864	5076.4	3.08	5076.4	0.05172	5076.2	0.8833	0.000118487	5.53658e-05	6.99862e-06	1.56392e-05
5076.7	0.8816	5076.5	5.597	5076.5	0.0534	5076.3	3.693	0.000117845	0.000100611	7.22596e-06	6.5386e-05
5076.8	0.8758	5076.6	8.593	5076.6	0.05541	5076.4	15	0.00011707	0.000154467	7.49794e-06	0.000265581
5076.9	0.8689	5076.7	10.8	5076.7	0.05776	5076.5	42.54	0.000116148	0.00019414	7.81594e-06	0.000753187
5077	0.8607	5076.8	10.93	5076.8	0.06049	5076.6	78.6	0.000115051	0.000196477	8.18536e-06	0.00139164
5077.1	0.8513	5076.9	8.863	5076.9	0.06365	5076.7	94.51	0.000113795	0.000159321	8.61296e-06	0.00167334
5077.2	0.8404	5077	5.777	5077	0.06733	5076.8	74.62	0.000112338	0.000103847	9.11094e-06	0.00132118
5077.3	0.8282	5077.1	3.089	5077.1	0.07162	5076.9	39	0.000110707	5.55276e-05	9.69145e-06	0.00069051
5077.4	0.8145	5077.2	1.43	5077.2	0.07663	5077	13.71	0.000108876	2.57056e-05	1.03694e-05	0.000242741
5077.5	0.7993	5077.3	0.6505	5077.3	0.08249	5077.1	3.462	0.000106844	1.16933e-05	1.11624e-05	6.1296e-05
5077.6	0.7827	5077.4	0.3592	5077.4	0.08933	5077.2	0.8405	0.000104625	6.45695e-06	1.20879e-05	1.48814e-05
5077.7	0.7649	5077.5	0.2697	5077.5	0.09727	5077.3	0.3703	0.000102246	4.8481e-06	1.31624e-05	6.5563e-06
5077.8	0.7461	5077.6	0.2457	5077.6	0.1065	5077.4	0.2845	9.97326e-05	4.41668e-06	1.44113e-05	5.03718e-06
5077.9	0.7264	5077.7	0.2387	5077.7	0.1172	5077.5	0.2509	9.70993e-05	4.29085e-06	1.58592e-05	4.44228e-06
5078	0.7063	5077.8	0.2354	5077.8	0.1296	5077.6	0.228	9.44125e-05	4.23153e-06	1.75372e-05	4.03683e-06
5078.1	0.6859	5077.9	0.233	5077.9	0.1438	5077.7	0.2112	9.16856e-05	4.18839e-06	1.94587e-05	3.73938e-06
5078.2	0.6656	5078	0.231	5078	0.16	5077.8	0.199	8.8972e-05	4.15243e-06	2.16509e-05	3.52337e-06
5078.3	0.6457	5078.1	0.2295	5078.1	0.1783	5077.9	0.1909	8.6312e-05	4.12547e-06	2.41272e-05	3.37996e-06
5078.4	0.6262	5078.2	0.2284	5078.2	0.1985	5078	0.1864	8.37054e-05	4.1057e-06	2.68606e-05	3.30028e-06
5078.5	0.6073	5078.3	0.2278	5078.3	0.2207	5078.1	0.1853	8.1179e-05	4.09491e-06	2.98647e-05	3.28081e-06
5078.6	0.5894	5078.4	0.2278	5078.4	0.2448	5078.2	0.187	7.87862e-05	4.09491e-06	3.31258e-05	3.31091e-06
5078.7	0.5724	5078.5	0.2286	5078.5	0.2706	5078.3	0.191	7.65138e-05	4.10929e-06	3.6617e-05	3.38173e-06
5078.8	0.5566	5078.6	0.2301	5078.6	0.298	5078.4	0.1968	7.44018e-05	4.13626e-06	4.03247e-05	3.48442e-06
5078.9	0.5421	5078.7	0.2326	5078.7	0.3271	5078.5	0.2044	7.24636e-05	4.1812e-06	4.42625e-05	3.61898e-06
5079	0.529	5078.8	0.2361	5078.8	0.3579	5078.6	0.2141	7.07124e-05	4.24411e-06	4.84303e-05	3.79072e-06
5079.1	0.5171	5078.9	0.2406	5078.9	0.3908	5078.7	0.2263	6.91218e-05	4.325e-06	5.28822e-05	4.00673e-06
5079.2	0.5065	5079	0.2463	5079	0.4265	5078.8	0.2414	6.77048e-05	4.42747e-06	5.77131e-05	4.27408e-06
5079.3	0.4971	5079.1	0.2532	5079.1	0.4656	5078.9	0.2604	6.64483e-05	4.5515e-06	6.3004e-05	4.61048e-06
5079.4	0.4889	5079.2	0.2616	5079.2	0.5094	5079	0.2845	6.53522e-05	4.7025e-06	6.8931e-05	5.03718e-06
5079.5	0.4818	5079.3	0.2714	5079.3	0.5594	5079.1	0.3158	6.44031e-05	4.87866e-06	7.56969e-05	5.59136e-06
5079.6	0.4757	5079.4	0.283	5079.4	0.6177	5079.2	0.3599	6.35877e-05	5.08718e-06	8.35859e-05	6.37217e-06
5079.7	0.4705	5079.5	0.2964	5079.5	0.6865	5079.3	0.4459	6.28926e-05	5.32806e-06	9.28958e-05	7.89483e-06
5079.8	0.4662	5079.6	0.312	5079.6	0.7677	5079.4	0.7389	6.23178e-05	5.60848e-06	0.000103884	1.30825e-05
5079.9	0.4628	5079.7	0.3302	5079.7	0.8614	5079.5	1.923	6.18634e-05	5.93564e-06	0.000116563	3.40474e-05
5080	0.4602	5079.8	0.3515	5079.8	0.965	5079.6	5.564	6.15158e-05	6.31853e-06	0.000130582	9.85127e-05
5080.1	0.4583	5079.9	0.3762	5079.9	1.072	5079.7	12.15	6.12618e-05	6.76254e-06	0.000145061	0.00021512
5080.2	0.457	5080	0.4045	5080	1.175	5079.8	17.13	6.10881e-05	7.27125e-06	0.000158999	0.000303293
5080.3	0.4564	5080.1	0.4364	5080.1	1.263	5079.9	14.76	6.10079e-05	7.84469e-06	0.000170907	0.000261331
5080.4	0.4564	5080.2	0.4716	5080.2	1.33	5080	7.506	6.10079e-05	8.47744e-06	0.000179973	0.000132897
5080.5	0.457	5080.3	0.509	5080.3	1.372	5080.1	2.319	6.10881e-05	9.14974e-06	0.000185656	4.10588e-05
5080.6	0.4581	5080.4	0.5455	5080.4	1.389	5080.2	0.684	6.12351e-05	9.80586e-06	0.000187957	1.21105e-05
5080.7	0.4599	5080.5	0.5741	5080.5	1.381	5080.3	0.402	6.14757e-05	1.032e-05	0.000186874	7.11756e-06
5080.8	0.4622	5080.6	0.5855	5080.6	1.354	5080.4	0.3306	6.17832e-05	1.05249e-05	0.000183221	5.8534e-06
5080.9	0.4652	5080.7	0.5747	5080.7	1.313	5080.5	0.2883	6.21842e-05	1.03308e-05	0.000177673	5.10446e-06
5081	0.4688	5080.8	0.5458	5080.8	1.268	5080.6	0.2568	6.26654e-05	9.81125e-06	0.000171583	4.54674e-06
5081.1	0.4731	5080.9	0.5082	5080.9	1.228	5080.7	0.2315	6.32402e-05	9.13536e-06	0.00016617	4.0988e-06
5081.2	0.4782	5081	0.469	5081	1.203	5080.8	0.21	6.39219e-05	8.4307e-06	0.000162788	3.71813e-06
5081.3	0.4841	5081.1	0.4316	5081.1	1.201	5080.9	0.1911	6.47106e-05	7.7584e-06	0.000162517	3.3835e-06
5081.4	0.4908	5081.2	0.3974	5081.2	1.223	5081	0.1745	6.56062e-05	7.14363e-06	0.000165494	3.08959e-06
5081.5	0.4985	5081.3	0.3669	5081.3	1.267	5081.1	0.1602	6.66355e-05	6.59536e-06	0.000171448	2.8364e-06
5081.6	0.5072	5081.4	0.3403	5081.4	1.325	5081.2	0.1482	6.77984e-05	6.1172e-06	0.000179296	2.62394e-06
5081.7	0.5171	5081.5	0.3174	5081.5	1.387	5081.3	0.1384	6.91218e-05	5.70555e-06	0.000187686	2.45042e-06
5081.8	0.5281	5081.6	0.2977	5081.6	1.439	5081.4	0.1307	7.05921e-05	5.35143e-06	0.000194723	2.31409e-06
5081.9	0.5405	5081.7	0.2808	5081.7	1.47	5081.5	0.1247	7.22497e-05	5.04763e-06	0.000198917	2.20786e-06
5082	0.5543	5081.8	0.2661	5081.8	1.473	5081.6	0.1202	7.40943e-05	4.78339e-06	0.000199323	2.12819e-06
5082.1	0.5696	5081.9	0.2535	5081.9	1.449	5081.7	0.117	7.61395e-05	4.55689e-06	0.000196076	2.07153e-06
5082.2	0.5862	5082	0.2428	5082	1.401	5081.8	0.1149	7.83585e-05	4.36455e-06	0.00018958	2.03435e-06
5082.3	0.604	5082.1	0.2336	5082.1	1.336	5081.9	0.1138	8.07378e-05	4.19917e-06	0.000180785	2.01487e-06
5082.4	0.6227	5082.2	0.226	5082.2	1.261	5082	0.1135	8.32375e-05	4.06255e-06	0.000170636	2.00956e-06
5082.5	0.6422	5082.3	0.2196	5082.3	1.182	5082.1	0.1138	8.58441e-05	3.94751e-06	0.000159946	2.01487e-06
5082.6	0.6619	5082.4	0.2143	5082.4	1.103	5082.2	0.1146	8.84775e-05	3.85224e-06	0.000149256	2.02904e-06
5082.7	0.6814	5082.5	0.2099	5082.5	1.028	5082.3	0.1156	9.10841e-05	3.77314e-06	0.000139107	2.04674e-06
5082.8	0.7003	5082.6	0.2063	5082.6	0.9573	5082.4	0.1166	9.36105e-05	3.70843e-06	0.00012954	2.06445e-06
5082.9	0.7183	5082.7	0.2034	5082.7	0.8952	5082.5	0.1175	9.60166e-05	3.6563e-06	0.000121137	2.08038e-06
5083	0.7351	5082.8	0.2009	5082.8	0.8443	5082.6	0.1184	9.82622e-05	3.61136e-06	0.000114249	2.09632e-06
5083.1	0.7508	5082.9	0.1987	5082.9	0.8068	5082.7	0.1195	0.000100361	3.57181e-06	0.000109175	2.11579e-06
5083.2	0.7652	5083	0.1965	5083	0.7838	5082.8	0.1211	0.000102286	3.53226e-06	0.000106062	2.14412e-06
5083.3	0.7785	5083.1	0.1941	5083.1	0.7758	5082.9	0.1234	0.000104064	3.48912e-06	0.00010498	2.18484e-06
5083.4	0.7913	5083.2	0.1914	5083.2	0.7812	5083	0.1268	0.000105775	3.44059e-06	0.00010571	2.24504e-06
5083.5	0.8039	5083.3	0.1884	5083.3	0.7974	5083.1	0.1316	0.000107459	3.38666e-06	0.000107903	2.33003e-06
5083.6	0.8169	5083.4	0.1851	5083.4	0.8208	5083.2	0.1378	0.000109197	3.32734e-06	0.000111069	2.4398e-06
5083.7	0.8306	5083.5	0.1816	5083.5	0.8475	5083.3	0.1457	0.000111028	3.26442e-06	0.000114682	2.57967e-06
5083.8	0.8453	5083.6	0.1779	5083.6	0.8741	5083.4	0.1553	0.000112993	3.19791e-06	0.000118281	2.74965e-06
5083.9	0.8609	5083.7	0.1739	5083.7	0.8974	5083.5	0.1668	0.000115078	3.12601e-06	0.000121434	2.95326e-06
5084	0.8776	5083.8	0.1699	5083.8	0.9151	5083.6	0.1806	0.00011731	3.05411e-06	0.000123829	3.19759e-06
5084.1	0.8951	5083.9	0.1659	5083.9	0.9259	5083.7	0.1975	0.00011965	2.9822e-06	0.000125291	3.49681e-06
5084.2	0.9131	5084	0.162	5084	0.9293	5083.8	0.2193	0.000122056	2.9121e-06	0.000125751	3.88279e-06
5084.3	0.9315	5084.1	0.1582	5084.1	0.9258	5083.9	0.251	0.000124515	2.84379e-06	0.000125277	4.44405e-06
5084.4	0.95	5084.2	0.1547	5084.2	0.9157	5084	0.3062	0.000126988	2.78087e-06	0.000123911	5.42139e-06
5084.5	0.9682	5084.3	0.1515	5084.3	0.8989	5084.1	0.4228	0.000129421	2.72335e-06	0.000121637	7.48584e-06
5084.6	0.986	5084.4	0.1486	5084.4	0.8743	5084.2	0.7003	0.000131801	2.67122e-06	0.000118308	1.23991e-05
5084.7	1.003	5084.5	0.1462	5084.5	0.8413	5084.3	1.351	0.000134073	2.62808e-06	0.000113843	2.392e-05
5084.8	1.019	5084.6	0.1443	5084.6	0.8006	5084.4	2.691	0.000136212	2.59392e-06	0.000108336	4.76452e-05
5084.9	1.033	5084.7	0.1431	5084.7	0.7537	5084.5	4.889	0.000138083	2.57235e-06	0.000101989	8.65616e-05
5085	1.046	5084.8	0.1428	5084.8	0.7037	5084.6	7.508	0.000139821	2.56696e-06	9.52232e-05	0.000132932
5085.1	1.055	5084.9	0.1438	5084.9	0.6541	5084.7	9.407	0.000141024	2.58493e-06	8.85115e-05	0.000166555
5085.2	1.062	5085	0.146	5085	0.6082	5084.8	9.559	0.00014196	2.62448e-06	8.23004e-05	0.000169246
5085.3	1.065	5085.1	0.1498	5085.1	0.5686	5084.9	8.075	0.000142361	2.69279e-06	7.69418e-05	0.000142971
5085.4	1.064	5085.2	0.1551	5085.2	0.5366	5085	6.076	0.000142227	2.78806e-06	7.26116e-05	0.000107578
5085.5	1.058	5085.3	0.1622	5085.3	0.5127	5085.1	4.699	0.000141425	2.91569e-06	6.93775e-05	8.31976e-05
5085.6	1.047	5085.4	0.1712	5085.4	0.4966	5085.2	4.617	0.000139955	3.07747e-06	6.71989e-05	8.17458e-05
5085.7	1.03	5085.5	0.1823	5085.5	0.4869	5085.3	6.164	0.000137682	3.27701e-06	6.58863e-05	0.000109136
5085.8	1.008	5085.6	0.1959	5085.6	0.4818	5085.4	9.249	0.000134741	3.52148e-06	6.51962e-05	0.000163757
5085.9	0.9825	5085.7	0.2128	5085.7	0.4798	5085.5	13	0.000131333	3.82527e-06	6.49255e-05	0.00023017
5086	0.9542	5085.8	0.2339	5085.8	0.4798	5085.6	15.94	0.00012755	4.20456e-06	6.49255e-05	0.000282224
5086.1	0.924	5085.9	0.2607	5085.9	0.4809	5085.7	16.85	0.000123513	4.68632e-06	6.50744e-05	0.000298336
5086.2	0.8929	5086	0.2971	5086	0.4823	5085.8	15.57	0.000119356	5.34064e-06	6.52638e-05	0.000275673
5086.3	0.8618	5086.1	0.3516	5086.1	0.4829	5085.9	12.97	0.000115198	6.32033e-06	6.5345e-05	0.000229639
5086.4	0.8314	5086.2	0.4444	5086.2	0.4819	5086	10.2	0.000111135	7.98849e-06	6.52097e-05	0.000180595
5086.5	0.8023	5086.3	0.6148	5086.3	0.4786	5086.1	8.065	0.000107245	1.10516e-05	6.47632e-05	0.000142794
5086.6	0.7749	5086.4	0.9171	5086.4	0.4731	5086.2	6.653	0.000103582	1.64857e-05	6.40189e-05	0.000117794
5086.7	0.7494	5086.5	1.384	5086.5	0.466	5086.3	5.381	0.000100174	2.48787e-05	6.30582e-05	9.52727e-05
5086.8	0.7261	5086.6	1.969	5086.6	0.458	5086.4	3.794	9.70592e-05	3.53946e-05	6.19756e-05	6.71742e-05
5086.9	0.705	5086.7	2.521	5086.7	0.4502	5086.5	2.223	9.42387e-05	4.53173e-05	6.09201e-05	3.93591e-05
5087	0.6863	5086.8	2.834	5086.8	0.4439	5086.6	1.203	9.1739e-05	5.09437e-05	6.00676e-05	2.12996e-05
5087.1	0.6701	5086.9	2.786	5086.9	0.4406	5086.7	0.7351	8.95736e-05	5.00809e-05	5.96211e-05	1.30152e-05
5087.2	0.6564	5087	2.431	5087	0.4424	5086.8	0.5289	8.77423e-05	4.36994e-05	5.98647e-05	9.36438e-06
5087.3	0.6453	5087.1	1.937	5087.1	0.4514	5086.9	0.4119	8.62585e-05	3.48193e-05	6.10825e-05	7.29285e-06
5087.4	0.6366	5087.2	1.46	5087.2	0.4702	5087	0.3362	8.50956e-05	2.62448e-05	6.36265e-05	5.95255e-06
5087.5	0.6304	5087.3	1.083	5087.3	0.502	5087.1	0.2867	8.42668e-05	1.94679e-05	6.79296e-05	5.07613e-06
5087.6	0.6264	5087.4	0.8184	5087.4	0.55	5087.2	0.2526	8.37321e-05	1.47115e-05	7.44249e-05	4.47238e-06
5087.7	0.6248	5087.5	0.6436	5087.5	0.6176	5087.3	0.2262	8.35182e-05	1.15693e-05	8.35724e-05	4.00496e-06
5087.8	0.6255	5087.6	0.5288	5087.6	0.7074	5087.4	0.2028	8.36118e-05	9.50566e-06	9.57239e-05	3.59065e-06
5087.9	0.6285	5087.7	0.4523	5087.7	0.8193	5087.5	0.1801	8.40128e-05	8.1305e-06	0.000110866	3.18874e-06
5088	0.6337	5087.8	0.4012	5087.8	0.9495	5087.6	0.158	8.47079e-05	7.21193e-06	0.000128484	2.79745e-06
5088.1	0.6414	5087.9	0.3674	5087.9	1.091	5087.7	0.1371	8.57372e-05	6.60435e-06	0.000147632	2.42741e-06
5088.2	0.6514	5088	0.3458	5088	1.236	5087.8	0.1182	8.70739e-05	6.21607e-06	0.000167253	2.09278e-06
5088.3	0.6638	5088.1	0.3335	5088.1	1.381	5087.9	0.102	8.87314e-05	5.99496e-06	0.000186874	1.80595e-06
5088.4	0.6789	5088.2	0.3289	5088.2	1.521	5088	0.08862	9.07499e-05	5.91228e-06	0.000205819	1.56905e-06
5088.5	0.6965	5088.3	0.3316	5088.3	1.656	5088.1	0.07795	9.31025e-05	5.96081e-06	0.000224087	1.38013e-06
5088.6	0.7168	5088.4	0.3416	5088.4	1.783	5088.2	0.06984	9.5816e-05	6.14057e-06	0.000241272	1.23654e-06
5088.7	0.7396	5088.5	0.3606	5088.5	1.897	5088.3	0.06413	9.88638e-05	6.48211e-06	0.000256698	1.13545e-06
5088.8	0.7647	5088.6	0.3916	5088.6	1.991	5088.4	0.06066	0.000102219	7.03937e-06	0.000269418	1.07401e-06
5088.9	0.7919	5088.7	0.4399	5088.7	2.057	5088.5	0.05911	0.000105855	7.9076e-06	0.000278349	1.04656e-06
5089	0.8208	5088.8	0.5144	5088.8	2.088	5088.6	0.05882	0.000109718	9.24681e-06	0.000282544	1.04143e-06
5089.1	0.8509	5088.9	0.6281	5088.9	2.083	5088.7	0.05875	0.000113741	1.12907e-05	0.000281867	1.04019e-06
5089.2	0.8815	5089	0.796	5089	2.046	5088.8	0.05784	0.000117832	1.43088e-05	0.000276861	1.02408e-06
5089.3	0.9119	5089.1	1.031	5089.1	1.985	5088.9	0.05571	0.000121895	1.85332e-05	0.000268606	9.86366e-07
5089.4	0.9413	5089.2	1.343	5089.2	1.906	5089	0.05282	0.000125825	2.41416e-05	0.000257916	9.35198e-07
5089.5	0.969	5089.3	1.729	5089.3	1.811	5089.1	0.0501	0.000129528	3.10804e-05	0.000245061	8.87039e-07
5089.6	0.9942	5089.4	2.159	5089.4	1.7	5089.2	0.04837	0.000132897	3.881e-05	0.000230041	8.56409e-07
5089.7	1.017	5089.5	2.558	5089.5	1.574	5089.3	0.04818	0.000135944	4.59824e-05	0.000212991	8.53045e-07
5089.8	1.036	5089.6	2.836	5089.6	1.434	5089.4	0.04989	0.000138484	5.09797e-05	0.000194046	8.83321e-07
5089.9	1.05	5089.7	2.931	5089.7	1.284	5089.5	0.0537	0.000140356	5.26874e-05	0.000173748	9.50779e-07
5090	1.061	5089.8	2.828	5089.8	1.13	5089.6	0.05959	0.000141826	5.08359e-05	0.000152909	1.05506e-06
5090.1	1.067	5089.9	2.566	5089.9	0.9792	5089.7	0.06729	0.000142628	4.61262e-05	0.000132503	1.19139e-06
5090.2	1.069	5090	2.214	5090	0.8389	5089.8	0.07633	0.000142895	3.97987e-05	0.000113518	1.35145e-06
5090.3	1.066	5090.1	1.837	5090.1	0.7134	5089.9	0.08607	0.000142494	3.30217e-05	9.65358e-05	1.5239e-06
5090.4	1.059	5090.2	1.481	5090.2	0.6055	5090	0.09579	0.000141559	2.66223e-05	8.1935e-05	1.696e-06
5090.5	1.048	5090.3	1.176	5090.3	0.5162	5090.1	0.1051	0.000140088	2.11397e-05	6.98511e-05	1.86084e-06
5090.6	1.034	5090.4	0.935	5090.4	0.4451	5090.2	0.115	0.000138217	1.68075e-05	6.023e-05	2.03612e-06
5090.7	1.017	5090.5	0.757	5090.5	0.3908	5090.3	0.1295	0.000135944	1.36078e-05	5.28822e-05	2.29285e-06
5090.8	0.9978	5090.6	0.6316	5090.6	0.3513	5090.4	0.1526	0.000133378	1.13536e-05	4.75372e-05	2.70184e-06
5090.9	0.9778	5090.7	0.5465	5090.7	0.3242	5090.5	0.1813	0.000130704	9.82383e-06	4.38701e-05	3.20999e-06
5091	0.9573	5090.8	0.4901	5090.8	0.308	5090.6	0.2016	0.000127964	8.80999e-06	4.16779e-05	3.5694e-06
5091.1	0.937	5090.9	0.4529	5090.9	0.3017	5090.7	0.2017	0.000125251	8.14129e-06	4.08254e-05	3.57118e-06
5091.2	0.9174	5091	0.4284	5091	0.3054	5090.8	0.1865	0.000122631	7.70088e-06	4.13261e-05	3.30205e-06
5091.3	0.8994	5091.1	0.4132	5091.1	0.3201	5090.9	0.1724	0.000120225	7.42765e-06	4.33153e-05	3.05241e-06
5091.4	0.8832	5091.2	0.4052	5091.2	0.3478	5091	0.1703	0.000118059	7.28384e-06	4.70636e-05	3.01523e-06
5091.5	0.8695	5091.3	0.4032	5091.3	0.3916	5091.1	0.1819	0.000116228	7.24789e-06	5.29905e-05	3.22061e-06
5091.6	0.8585	5091.4	0.406	5091.4	0.4561	5091.2	0.2213	0.000114757	7.29822e-06	6.17185e-05	3.9182e-06
5091.7	0.8505	5091.5	0.4126	5091.5	0.5491	5091.3	0.4192	0.000113688	7.41686e-06	7.43031e-05	7.4221e-06
5091.8	0.8455	5091.6	0.4217	5091.6	0.6841	5091.4	1.219	0.00011302	7.58044e-06	9.2571e-05	2.15829e-05
5091.9	0.8436	5091.7	0.4319	5091.7	0.8807	5091.5	3.17	0.000112766	7.76379e-06	0.000119175	5.61261e-05
5092	0.8448	5091.8	0.4426	5091.8	1.161	5091.6	5.959	0.000112926	7.95614e-06	0.000157104	0.000105506
5092.1	0.849	5091.9	0.4532	5091.9	1.544	5091.7	8.096	0.000113487	8.14668e-06	0.000208931	0.000143343
5092.2	0.8564	5092	0.4636	5092	2.039	5091.8	8.276	0.000114477	8.33363e-06	0.000275913	0.00014653
5092.3	0.8675	5092.1	0.4741	5092.1	2.637	5091.9	6.606	0.00011596	8.52238e-06	0.000356834	0.000116962
5092.4	0.8826	5092.2	0.4845	5092.2	3.304	5092	4.263	0.000117979	8.70933e-06	0.000447091	7.5478e-05
5092.5	0.9023	5092.3	0.4948	5092.3	3.983	5092.1	2.347	0.000120612	8.89448e-06	0.000538972	4.15545e-05
5092.6	0.9274	5092.4	0.5052	5092.4	4.601	5092.2	1.22	0.000123967	9.08143e-06	0.000622598	2.16006e-05
5092.7	0.9589	5092.5	0.5158	5092.5	5.072	5092.3	0.6966	0.000128178	9.27197e-06	0.000686333	1.23336e-05
5092.8	0.9981	5092.6	0.5275	5092.6	5.321	5092.4	0.4883	0.000133418	9.48229e-06	0.000720027	8.64554e-06
5092.9	1.046	5092.7	0.5422	5092.7	5.301	5092.5	0.4113	0.000139821	9.74654e-06	0.000717321	7.28222e-06
5093	1.106	5092.8	0.565	5092.8	5.012	5092.6	0.3845	0.000147841	1.01564e-05	0.000678214	6.80772e-06
5093.1	1.179	5092.9	0.6047	5092.9	4.516	5092.7	0.3803	0.000157599	1.087e-05	0.000611096	6.73336e-06
5093.2	1.268	5093	0.673	5093	3.915	5092.8	0.3906	0.000169496	1.20978e-05	0.00052977	6.91572e-06
5093.3	1.376	5093.1	0.7824	5093.1	3.316	5092.9	0.4148	0.000183933	1.40644e-05	0.000448714	7.34419e-06
5093.4	1.503	5093.2	0.9464	5093.2	2.796	5093	0.4574	0.000200909	1.70124e-05	0.000378349	8.09844e-06
5093.5	1.653	5093.3	1.187	5093.3	2.394	5093.1	0.5336	0.00022096	2.13374e-05	0.000323951	9.44759e-06
5093.6	1.826	5093.4	1.539	5093.4	2.109	5093.2	0.6841	0.000244085	2.76649e-05	0.000285386	1.21123e-05
5093.7	2.021	5093.5	2.032	5093.5	1.916	5093.3	1.019	0.000270151	3.65271e-05	0.000259269	1.80418e-05
5093.8	2.235	5093.6	2.642	5093.6	1.781	5093.4	1.823	0.000298757	4.74924e-05	0.000241001	3.22769e-05
5093.9	2.462	5093.7	3.239	5093.7	1.674	5093.5	3.699	0.0003291	5.8224e-05	0.000226522	6.54922e-05
5094	2.692	5093.8	3.637	5093.8	1.578	5093.6	7.488	0.000359845	6.53784e-05	0.000213532	0.000132578
5094.1	2.913	5093.9	3.732	5093.9	1.488	5093.7	13.31	0.000389386	6.70861e-05	0.000201353	0.000235659
5094.2	3.111	5094	3.594	5094	1.401	5093.8	19.25	0.000415853	6.46054e-05	0.00018958	0.000340829
5094.3	3.272	5094.1	3.408	5094.1	1.317	5093.9	22.12	0.000437375	6.12619e-05	0.000178214	0.000391643
5094.4	3.382	5094.2	3.324	5094.2	1.239	5094	20.44	0.000452079	5.97519e-05	0.000167659	0.000361898
5094.5	3.43	5094.3	3.383	5094.3	1.164	5094.1	15.81	0.000458495	6.08125e-05	0.00015751	0.000279922
5094.6	3.409	5094.4	3.531	5094.4	1.095	5094.2	10.94	0.000455688	6.34729e-05	0.000148173	0.000193697
5094.7	3.319	5094.5	3.687	5094.5	1.032	5094.3	7.306	0.000443657	6.62772e-05	0.000139648	0.000129356
5094.8	3.166	5094.6	3.794	5094.6	0.9752	5094.4	4.905	0.000423205	6.82006e-05	0.000131962	8.68449e-05
5094.9	2.963	5094.7	3.829	5094.7	0.9272	5094.5	3.281	0.00039607	6.88298e-05	0.000125467	5.80914e-05
5095	2.726	5094.8	3.799	5094.8	0.8897	5094.6	2.135	0.00036439	6.82905e-05	0.000120392	3.7801e-05
5095.1	2.473	5094.9	3.712	5094.9	0.8651	5094.7	1.373	0.000330571	6.67266e-05	0.000117064	2.43095e-05
5095.2	2.219	5095	3.567	5095	0.8543	5094.8	0.9563	0.000296618	6.41201e-05	0.000115602	1.69317e-05
5095.3	1.977	5095.1	3.348	5095.1	0.8561	5094.9	0.8437	0.000264269	6.01834e-05	0.000115846	1.4938e-05
5095.4	1.756	5095.2	3.043	5095.2	0.8649	5095	1.04	0.000234728	5.47007e-05	0.000117037	1.84136e-05
5095.5	1.56	5095.3	2.651	5095.3	0.872	5095.1	1.618	0.000208528	4.76541e-05	0.000117997	2.86473e-05
5095.6	1.39	5095.4	2.199	5095.4	0.8685	5095.2	2.577	0.000185804	3.9529e-05	0.000117524	4.56268e-05
5095.7	1.245	5095.5	1.735	5095.5	0.8496	5095.3	3.615	0.000166422	3.11882e-05	0.000114966	6.4005e-05
5095.8	1.122	5095.6	1.313	5095.6	0.8172	5095.4	4.136	0.00014998	2.36024e-05	0.000110582	7.32295e-05
5095.9	1.019	5095.7	0.9673	5095.7	0.7774	5095.5	3.745	0.000136212	1.73881e-05	0.000105196	6.63067e-05
5096	0.9314	5095.8	0.7119	5095.8	0.7357	5095.6	2.689	0.000124502	1.27971e-05	9.95534e-05	4.76098e-05
5096.1	0.858	5095.9	0.5383	5095.9	0.6949	5095.7	1.608	0.000114691	9.67643e-06	9.40325e-05	2.84703e-05
5096.2	0.7964	5096	0.4284	5096	0.6557	5095.8	0.9116	0.000106456	7.70088e-06	8.8728e-05	1.61402e-05
5096.3	0.7445	5096.1	0.3623	5096.1	0.6173	5095.9	0.602	9.95188e-05	6.51267e-06	8.35318e-05	1.06586e-05
5096.4	0.7008	5096.2	0.3231	5096.2	0.579	5096	0.516	9.36773e-05	5.80802e-06	7.83491e-05	9.13598e-06
5096.5	0.6639	5096.3	0.2986	5096.3	0.541	5096.1	0.5322	8.87448e-05	5.36761e-06	7.3207e-05	9.4228e-06
5096.6	0.6327	5096.4	0.2816	5096.4	0.5043	5096.2	0.6033	8.45742e-05	5.06202e-06	6.82408e-05	1.06817e-05
5096.7	0.6063	5096.5	0.2684	5096.5	0.4701	5096.3	0.7232	8.10453e-05	4.82473e-06	6.3613e-05	1.28045e-05
5096.8	0.5838	5096.6	0.2574	5096.6	0.4397	5096.4	0.8951	7.80377e-05	4.627e-06	5.94993e-05	1.58481e-05
5096.9	0.5648	5096.7	0.248	5096.7	0.4141	5096.5	1.108	7.54979e-05	4.45802e-06	5.60352e-05	1.96176e-05
5097	0.5487	5096.8	0.2399	5096.8	0.3939	5096.6	1.323	7.33458e-05	4.31242e-06	5.33017e-05	2.34242e-05
5097.1	0.5351	5096.9	0.2329	5096.9	0.3787	5096.7	1.477	7.15278e-05	4.18659e-06	5.12449e-05	2.61508e-05
5097.2	0.5236	5097	0.2271	5097	0.3679	5096.8	1.508	6.99906e-05	4.08233e-06	4.97835e-05	2.66997e-05
5097.3	0.5139	5097.1	0.2224	5097.1	0.3612	5096.9	1.397	6.8694e-05	3.99784e-06	4.88768e-05	2.47344e-05
5097.4	0.5058	5097.2	0.2189	5097.2	0.359	5097	1.191	6.76113e-05	3.93493e-06	4.85791e-05	2.10871e-05
5097.5	0.4989	5097.3	0.2165	5097.3	0.3618	5097.1	0.9745	6.66889e-05	3.89178e-06	4.8958e-05	1.72539e-05
5097.6	0.4932	5097.4	0.2151	5097.4	0.3701	5097.2	0.8048	6.5927e-05	3.86662e-06	5.00812e-05	1.42493e-05
5097.7	0.4884	5097.5	0.2148	5097.5	0.3842	5097.3	0.691	6.52854e-05	3.86122e-06	5.19891e-05	1.22344e-05
5097.8	0.4844	5097.6	0.2154	5097.6	0.4044	5097.4	0.6173	6.47507e-05	3.87201e-06	5.47226e-05	1.09295e-05
5097.9	0.4811	5097.7	0.2169	5097.7	0.4305	5097.5	0.567	6.43096e-05	3.89897e-06	5.82544e-05	1.0039e-05
5098	0.4784	5097.8	0.2191	5097.8	0.4622	5097.6	0.5301	6.39486e-05	3.93852e-06	6.2544e-05	9.38562e-06
5098.1	0.4763	5097.9	0.222	5097.9	0.4994	5097.7	0.5006	6.36679e-05	3.99065e-06	6.75778e-05	8.86331e-06
5098.2	0.4747	5098	0.2254	5098	0.5425	5097.8	0.4746	6.34541e-05	4.05177e-06	7.341e-05	8.40297e-06
5098.3	0.4736	5098.1	0.2293	5098.1	0.5927	5097.9	0.4497	6.3307e-05	4.12187e-06	8.0203e-05	7.96211e-06
5098.4	0.4729	5098.2	0.2337	5098.2	0.6521	5098	0.4249	6.32135e-05	4.20097e-06	8.82408e-05	7.52302e-06
5098.5	0.4726	5098.3	0.2384	5098.3	0.7222	5098.1	0.4003	6.31733e-05	4.28546e-06	9.77266e-05	7.08746e-06
5098.6	0.4727	5098.4	0.2436	5098.4	0.8045	5098.2	0.3772	6.31867e-05	4.37893e-06	0.000108863	6.67847e-06
5098.7	0.473	5098.5	0.2491	5098.5	0.8991	5098.3	0.3568	6.32268e-05	4.4778e-06	0.000121664	6.31728e-06
5098.8	0.4736	5098.6	0.2551	5098.6	1.005	5098.4	0.34	6.3307e-05	4.58565e-06	0.000135995	6.01983e-06
5098.9	0.4744	5098.7	0.2618	5098.7	1.117	5098.5	0.3269	6.3414e-05	4.70609e-06	0.00015115	5.78789e-06
5099	0.4752	5098.8	0.2693	5098.8	1.229	5098.6	0.3174	6.35209e-05	4.84091e-06	0.000166306	5.61969e-06
5099.1	0.476	5098.9	0.2779	5098.9	1.334	5098.7	0.3116	6.36278e-05	4.9955e-06	0.000180514	5.517e-06
5099.2	0.4768	5099	0.2881	5099	1.426	5098.8	0.3092	6.37348e-05	5.17886e-06	0.000192963	5.4745e-06
5099.3	0.4774	5099.1	0.3012	5099.1	1.5	5098.9	0.3101	6.3815e-05	5.41434e-06	0.000202977	5.49044e-06
5099.4	0.4779	5099.2	0.3205	5099.2	1.554	5099	0.3142	6.38818e-05	5.76128e-06	0.000210284	5.56303e-06
5099.5	0.4781	5099.3	0.3531	5099.3	1.585	5099.1	0.3213	6.39085e-05	6.34729e-06	0.000214479	5.68874e-06
5099.6	0.4782	5099.4	0.4106	5099.4	1.598	5099.2	0.3315	6.39219e-05	7.38091e-06	0.000216238	5.86933e-06
5099.7	0.4779	5099.5	0.5078	5099.5	1.595	5099.3	0.3452	6.38818e-05	9.12817e-06	0.000215832	6.1119e-06
5099.8	0.4775	5099.6	0.6563	5099.6	1.58	5099.4	0.364	6.38283e-05	1.17976e-05	0.000213802	6.44476e-06
5099.9	0.4767	5099.7	0.8538	5099.7	1.559	5099.5	0.3913	6.37214e-05	1.53478e-05	0.000210961	6.92812e-06
5100	0.4757	5099.8	1.078	5099.8	1.537	5099.6	0.4351	6.35877e-05	1.9378e-05	0.000207984	7.70361e-06
5100.1	0.4745	5099.9	1.289	5099.9	1.521	5099.7	0.5123	6.34273e-05	2.31709e-05	0.000205819	9.07047e-06
5100.2	0.4731	5100	1.45	5100	1.52	5099.8	0.6584	6.32402e-05	2.60651e-05	0.000205683	1.16572e-05
5100.3	0.4715	5100.1	1.541	5100.1	1.542	5099.9	0.942	6.30263e-05	2.77009e-05	0.00020866	1.66785e-05
5100.4	0.4697	5100.2	1.562	5100.2	1.596	5100	1.494	6.27857e-05	2.80784e-05	0.000215967	2.64518e-05
5100.5	0.4679	5100.3	1.528	5100.3	1.696	5100.1	2.557	6.25451e-05	2.74672e-05	0.000229499	4.52727e-05
5100.6	0.4661	5100.4	1.466	5100.4	1.852	5100.2	4.566	6.23045e-05	2.63527e-05	0.000250609	8.08428e-05
5100.7	0.4642	5100.5	1.413	5100.5	2.069	5100.3	8.267	6.20505e-05	2.54e-05	0.000279973	0.00014637
5100.8	0.4624	5100.6	1.419	5100.6	2.342	5100.4	15.05	6.18099e-05	2.55078e-05	0.000316915	0.000266466
5100.9	0.4606	5100.7	1.526	5100.7	2.653	5100.5	27.59	6.15693e-05	2.74312e-05	0.000358999	0.000488492
5101	0.4588	5100.8	1.748	5100.8	2.978	5100.6	48.77	6.13287e-05	3.14219e-05	0.000402977	0.000863492
5101.1	0.4572	5100.9	2.06	5100.9	3.285	5100.7	75.41	6.11148e-05	3.70304e-05	0.00044452	0.00133516
5101.2	0.4556	5101	2.406	5101	3.54	5100.8	93.63	6.09009e-05	4.325e-05	0.000479026	0.00165775
5101.3	0.4542	5101.1	2.728	5101.1	3.711	5100.9	90.03	6.07138e-05	4.90383e-05	0.000502165	0.00159402
5101.4	0.4529	5101.2	2.972	5101.2	3.771	5101	67.75	6.054e-05	5.34244e-05	0.000510284	0.00119954
5101.5	0.4517	5101.3	3.105	5101.3	3.703	5101.1	41.7	6.03796e-05	5.58152e-05	0.000501083	0.000738314
5101.6	0.4508	5101.4	3.114	5101.4	3.51	5101.2	22.24	6.02593e-05	5.5977e-05	0.000474966	0.000393768
5101.7	0.45	5101.5	3.013	5101.5	3.215	5101.3	10.76	6.01524e-05	5.41614e-05	0.000435047	0.00019051
5101.8	0.4495	5101.6	2.829	5101.6	2.854	5101.4	4.877	6.00855e-05	5.08539e-05	0.000386198	8.63491e-05
5101.9	0.4492	5101.7	2.584	5101.7	2.469	5101.5	2.167	6.00454e-05	4.64498e-05	0.0003341	3.83676e-05
5102	0.4491	5101.8	2.293	5101.8	2.097	5101.6	1.042	6.00321e-05	4.12188e-05	0.000283762	1.8449e-05
5102.1	0.4492	5101.9	1.982	5101.9	1.766	5101.7	0.6147	6.00454e-05	3.56283e-05	0.000238972	1.08835e-05
5102.2	0.4496	5102	1.692	5102	1.492	5101.8	0.4589	6.00989e-05	3.04152e-05	0.000201894	8.125e-06
5102.3	0.4502	5102.1	1.456	5102.1	1.279	5101.9	0.3991	6.01791e-05	2.61729e-05	0.000173072	7.06622e-06
5102.4	0.451	5102.2	1.288	5102.2	1.125	5102	0.3723	6.0286e-05	2.3153e-05	0.000152233	6.59171e-06
5102.5	0.452	5102.3	1.186	5102.3	1.021	5102.1	0.3578	6.04197e-05	2.13194e-05	0.00013816	6.33499e-06
5102.6	0.4532	5102.4	1.148	5102.4	0.9569	5102.2	0.3488	6.05801e-05	2.06363e-05	0.000129486	6.17564e-06
5102.7	0.4546	5102.5	1.172	5102.5	0.9236	5102.3	0.3431	6.07673e-05	2.10678e-05	0.00012498	6.07472e-06
5102.8	0.4562	5102.6	1.256	5102.6	0.9136	5102.4	0.3399	6.09811e-05	2.25777e-05	0.000123626	6.01806e-06
5102.9	0.458	5102.7	1.399	5102.7	0.9217	5102.5	0.3391	6.12217e-05	2.51483e-05	0.000124723	6.00389e-06
5103	0.4599	5102.8	1.582	5102.8	0.9438	5102.6	0.3406	6.14757e-05	2.84379e-05	0.000127713	6.03045e-06
5103.1	0.462	5102.9	1.775	5102.9	0.9763	5102.7	0.3447	6.17564e-05	3.19072e-05	0.000132111	6.10304e-06
5103.2	0.4643	5103	1.929	5103	1.016	5102.8	0.3518	6.20639e-05	3.46755e-05	0.000137483	6.22875e-06
5103.3	0.4667	5103.1	1.989	5103.1	1.057	5102.9	0.3627	6.23847e-05	3.57541e-05	0.000143031	6.42174e-06
5103.4	0.4694	5103.2	1.92	5103.2	1.096	5103	0.3781	6.27456e-05	3.45137e-05	0.000148308	6.6944e-06
5103.5	0.4721	5103.3	1.73	5103.3	1.128	5103.1	0.3993	6.31065e-05	3.10983e-05	0.000152639	7.06976e-06
5103.6	0.4751	5103.4	1.475	5103.4	1.146	5103.2	0.4299	6.35075e-05	2.65145e-05	0.000155074	7.61154e-06
5103.7	0.4781	5103.5	1.228	5103.5	1.147	5103.3	0.4774	6.39085e-05	2.20744e-05	0.00015521	8.45255e-06
5103.8	0.4812	5103.6	1.034	5103.6	1.127	5103.4	0.5578	6.43229e-05	1.85871e-05	0.000152503	9.87606e-06
5103.9	0.4844	5103.7	0.8995	5103.7	1.085	5103.5	0.6993	6.47507e-05	1.61693e-05	0.00014682	1.23814e-05
5104	0.4877	5103.8	0.8025	5103.8	1.024	5103.6	0.9473	6.51918e-05	1.44257e-05	0.000138566	1.67723e-05
5104.1	0.491	5103.9	0.7237	5103.9	0.9477	5103.7	1.366	6.56329e-05	1.30092e-05	0.000128241	2.41856e-05
5104.2	0.4942	5104	0.6554	5104	0.8605	5103.8	2.03	6.60607e-05	1.17814e-05	0.000116441	3.59419e-05
5104.3	0.4974	5104.1	0.599	5104.1	0.7687	5103.9	2.993	6.64884e-05	1.07676e-05	0.000104019	5.29922e-05
5104.4	0.5006	5104.2	0.5579	5104.2	0.6783	5104	4.231	6.69162e-05	1.00288e-05	9.17862e-05	7.49115e-05
5104.5	0.5037	5104.3	0.532	5104.3	0.5942	5104.1	5.578	6.73305e-05	9.56318e-06	8.04059e-05	9.87606e-05
5104.6	0.5066	5104.4	0.5177	5104.4	0.5201	5104.2	6.671	6.77182e-05	9.30613e-06	7.03789e-05	0.000118113
5104.7	0.5095	5104.5	0.5106	5104.5	0.4576	5104.3	7.024	6.81058e-05	9.1785e-06	6.19215e-05	0.000124363
5104.8	0.5123	5104.6	0.5074	5104.6	0.4071	5104.4	6.405	6.84801e-05	9.12098e-06	5.50879e-05	0.000113403
5104.9	0.5149	5104.7	0.5066	5104.7	0.3679	5104.5	5.122	6.88277e-05	9.1066e-06	4.97835e-05	9.0687e-05
5105	0.5175	5104.8	0.5077	5104.8	0.3388	5104.6	3.793	6.91752e-05	9.12637e-06	4.58457e-05	6.71565e-05
5105.1	0.5201	5104.9	0.5111	5104.9	0.3185	5104.7	2.839	6.95228e-05	9.18749e-06	4.30988e-05	5.02656e-05
5105.2	0.5226	5105	0.517	5105	0.3056	5104.8	2.258	6.98569e-05	9.29354e-06	4.13532e-05	3.99788e-05
5105.3	0.5253	5105.1	0.5256	5105.1	0.2987	5104.9	1.844	7.02179e-05	9.44814e-06	4.04195e-05	3.26487e-05
5105.4	0.5281	5105.2	0.5366	5105.2	0.2968	5105	1.45	7.05921e-05	9.64587e-06	4.01624e-05	2.56728e-05
5105.5	0.5312	5105.3	0.5498	5105.3	0.2986	5105.1	1.064	7.10065e-05	9.88315e-06	4.04059e-05	1.88385e-05
5105.6	0.5346	5105.4	0.5651	5105.4	0.3031	5105.2	0.7359	7.1461e-05	1.01582e-05	4.10149e-05	1.30294e-05
5105.7	0.5386	5105.5	0.5829	5105.5	0.3094	5105.3	0.5036	7.19957e-05	1.04782e-05	4.18674e-05	8.91643e-06
5105.8	0.5433	5105.6	0.6038	5105.6	0.3166	5105.4	0.3645	7.2624e-05	1.08539e-05	4.28417e-05	6.45361e-06
5105.9	0.5488	5105.7	0.6281	5105.7	0.324	5105.5	0.2909	7.33592e-05	1.12907e-05	4.3843e-05	5.1505e-06
5106	0.5552	5105.8	0.6551	5105.8	0.3312	5105.6	0.2534	7.42147e-05	1.1776e-05	4.48173e-05	4.48654e-06
5106.1	0.5629	5105.9	0.6835	5105.9	0.3375	5105.7	0.2324	7.52439e-05	1.22865e-05	4.56698e-05	4.11473e-06
5106.2	0.572	5106	0.7121	5106	0.3427	5105.8	0.2182	7.64603e-05	1.28006e-05	4.63735e-05	3.86331e-06
5106.3	0.583	5106.1	0.7401	5106.1	0.3465	5105.9	0.2072	7.79307e-05	1.3304e-05	4.68877e-05	3.66855e-06
5106.4	0.5962	5106.2	0.7673	5106.2	0.3488	5106	0.1977	7.96952e-05	1.37929e-05	4.71989e-05	3.50035e-06
5106.5	0.6121	5106.3	0.7928	5106.3	0.3497	5106.1	0.1895	8.18206e-05	1.42513e-05	4.73207e-05	3.35517e-06
5106.6	0.6314	5106.4	0.8155	5106.4	0.3488	5106.2	0.1822	8.44005e-05	1.46594e-05	4.71989e-05	3.22592e-06
5106.7	0.6549	5106.5	0.8331	5106.5	0.3459	5106.3	0.1759	8.75417e-05	1.49757e-05	4.68065e-05	3.11438e-06
5106.8	0.6836	5106.6	0.8425	5106.6	0.3408	5106.4	0.1705	9.13781e-05	1.51447e-05	4.61163e-05	3.01877e-06
5106.9	0.7187	5106.7	0.8392	5106.7	0.3337	5106.5	0.1661	9.607e-05	1.50854e-05	4.51556e-05	2.94086e-06
5107	0.7617	5106.8	0.8201	5106.8	0.3251	5106.6	0.1625	0.000101818	1.4742e-05	4.39919e-05	2.87712e-06
5107.1	0.8144	5106.9	0.7861	5106.9	0.316	5106.7	0.1598	0.000108862	1.41309e-05	4.27605e-05	2.82932e-06
5107.2	0.879	5107	0.7419	5107	0.3071	5106.8	0.1579	0.000117498	1.33363e-05	4.15561e-05	2.79568e-06
5107.3	0.9576	5107.1	0.6938	5107.1	0.2996	5106.9	0.1568	0.000128004	1.24717e-05	4.05412e-05	2.7762e-06
5107.4	1.053	5107.2	0.6464	5107.2	0.2942	5107	0.1565	0.000140757	1.16196e-05	3.98105e-05	2.77089e-06
5107.5	1.167	5107.3	0.6026	5107.3	0.2918	5107.1	0.1571	0.000155995	1.08323e-05	3.94858e-05	2.78152e-06
5107.6	1.303	5107.4	0.563	5107.4	0.2931	5107.2	0.1585	0.000174175	1.01204e-05	3.96617e-05	2.8063e-06
5107.7	1.461	5107.5	0.5278	5107.5	0.2989	5107.3	0.1607	0.000195295	9.48768e-06	4.04465e-05	2.84525e-06
5107.8	1.643	5107.6	0.499	5107.6	0.3101	5107.4	0.1639	0.000219623	8.96998e-06	4.19621e-05	2.90191e-06
5107.9	1.849	5107.7	0.4821	5107.7	0.3278	5107.5	0.168	0.000247159	8.66619e-06	4.43572e-05	2.9745e-06
5108	2.078	5107.8	0.4897	5107.8	0.3536	5107.6	0.1731	0.00027777	8.8028e-06	4.78484e-05	3.0648e-06
5108.1	2.329	5107.9	0.5473	5107.9	0.3892	5107.7	0.1794	0.000311322	9.83821e-06	5.26657e-05	3.17635e-06
5108.2	2.599	5108	0.7002	5108	0.4361	5107.8	0.1871	0.000347413	1.25867e-05	5.90122e-05	3.31268e-06
5108.3	2.881	5108.1	1.017	5108.1	0.4959	5107.9	0.1965	0.000385109	1.82815e-05	6.71042e-05	3.47911e-06
5108.4	3.167	5108.2	1.58	5108.2	0.5692	5108	0.2083	0.000423339	2.84019e-05	7.7023e-05	3.68803e-06
5108.5	3.446	5108.3	2.442	5108.3	0.6567	5108.1	0.2232	0.000460634	4.38972e-05	8.88633e-05	3.95184e-06
5108.6	3.703	5108.4	3.561	5108.4	0.7585	5108.2	0.2425	0.000494987	6.40122e-05	0.000102639	4.29355e-06
5108.7	3.923	5108.5	4.739	5108.5	0.8739	5108.3	0.2677	0.000524395	8.51878e-05	0.000118254	4.73973e-06
5108.8	4.095	5108.6	5.658	5108.6	0.9998	5108.4	0.3012	0.000547387	0.000101708	0.000135291	5.33286e-06
5108.9	4.21	5108.7	6.039	5108.7	1.13	5108.5	0.3452	0.000562759	0.000108557	0.000152909	6.1119e-06
5109	4.266	5108.8	5.821	5108.8	1.257	5108.6	0.4019	0.000570245	0.000104638	0.000170095	7.11579e-06
5109.1	4.268	5108.9	5.215	5108.9	1.37	5108.7	0.4718	0.000570512	9.37444e-05	0.000185386	8.3534e-06
5109.2	4.22	5109	4.592	5109	1.461	5108.8	0.5526	0.000564096	8.25454e-05	0.0001977	9.78399e-06
5109.3	4.129	5109.1	4.284	5109.1	1.52	5108.9	0.6401	0.000551932	7.70088e-05	0.000205683	1.13332e-05
5109.4	4.001	5109.2	4.416	5109.2	1.543	5109	0.7331	0.000534822	7.93816e-05	0.000208796	1.29798e-05
5109.5	3.842	5109.3	4.843	5109.3	1.526	5109.1	0.8532	0.000513568	8.70573e-05	0.000206495	1.51062e-05
5109.6	3.659	5109.4	5.222	5109.4	1.472	5109.2	1.067	0.000489106	9.38702e-05	0.000199188	1.88916e-05
5109.7	3.461	5109.5	5.211	5109.5	1.387	5109.3	1.459	0.000462639	9.36725e-05	0.000187686	2.58322e-05
5109.8	3.256	5109.6	4.679	5109.6	1.278	5109.4	2.033	0.000435236	8.41093e-05	0.000172936	3.5995e-05
5109.9	3.053	5109.7	3.771	5109.7	1.157	5109.5	2.636	0.0004081	6.77872e-05	0.000156563	4.66714e-05
5110	2.858	5109.8	2.773	5109.8	1.032	5109.6	3.056	0.000382034	4.98472e-05	0.000139648	5.41076e-05
5110.1	2.675	5109.9	1.921	5109.9	0.9121	5109.7	3.204	0.000357572	3.45317e-05	0.000123424	5.6728e-05
5110.2	2.507	5110	1.316	5110	0.8005	5109.8	3.124	0.000335116	2.36563e-05	0.000108322	5.53116e-05
5110.3	2.355	5110.1	0.9458	5110.1	0.7006	5109.9	2.871	0.000314797	1.70016e-05	9.48038e-05	5.08322e-05
5110.4	2.217	5110.2	0.7514	5110.2	0.6134	5110	2.476	0.000296351	1.35071e-05	8.3004e-05	4.38385e-05
5110.5	2.09	5110.3	0.6719	5110.3	0.5392	5110.1	2.007	0.000279374	1.2078e-05	7.29634e-05	3.55347e-05
5110.6	1.973	5110.4	0.6659	5110.4	0.4776	5110.2	1.583	0.000263735	1.19702e-05	6.46278e-05	2.80276e-05
5110.7	1.864	5110.5	0.7089	5110.5	0.4279	5110.3	1.307	0.000249165	1.27431e-05	5.79025e-05	2.31409e-05
5110.8	1.763	5110.6	0.7855	5110.6	0.3891	5110.4	1.188	0.000235664	1.41201e-05	5.26522e-05	2.1034e-05
5110.9	1.669	5110.7	0.8802	5110.7	0.3597	5110.5	1.161	0.000223098	1.58224e-05	4.86739e-05	2.05559e-05
5111	1.583	5110.8	0.9746	5110.8	0.3383	5110.6	1.144	0.000211603	1.75193e-05	4.57781e-05	2.0255e-05
5111.1	1.504	5110.9	1.05	5110.9	0.3241	5110.7	1.087	0.000201043	1.88747e-05	4.38565e-05	1.92458e-05
5111.2	1.432	5111	1.098	5111	0.3167	5110.8	0.9733	0.000191418	1.97375e-05	4.28552e-05	1.72326e-05
5111.3	1.365	5111.1	1.132	5111.1	0.3163	5110.9	0.8125	0.000182462	2.03487e-05	4.28011e-05	1.43856e-05
5111.4	1.304	5111.2	1.199	5111.2	0.3232	5111	0.6367	0.000174308	2.15531e-05	4.37348e-05	1.1273e-05
5111.5	1.248	5111.3	1.363	5111.3	0.3381	5111.1	0.4849	0.000166823	2.45012e-05	4.5751e-05	8.58534e-06
5111.6	1.196	5111.4	1.679	5111.4	0.3618	5111.2	0.3788	0.000159872	3.01816e-05	4.8958e-05	6.7068e-06
5111.7	1.148	5111.5	2.163	5111.5	0.3953	5111.3	0.3172	0.000153455	3.88819e-05	5.34912e-05	5.61615e-06
5111.8	1.105	5111.6	2.765	5111.6	0.439	5111.4	0.2873	0.000147708	4.97034e-05	5.94046e-05	5.08676e-06
5111.9	1.066	5111.7	3.365	5111.7	0.4924	5111.5	0.2763	0.000142494	6.04889e-05	6.66306e-05	4.892e-06
5112	1.033	5111.8	3.777	5111.8	0.5532	5111.6	0.2748	0.000138083	6.7895e-05	7.48579e-05	4.86544e-06
5112.1	1.005	5111.9	3.822	5111.9	0.6172	5111.7	0.2776	0.00013434	6.87039e-05	8.35182e-05	4.91501e-06
5112.2	0.982	5112	3.422	5112	0.6781	5111.8	0.2816	0.000131266	6.15136e-05	9.17591e-05	4.98584e-06
5112.3	0.9636	5112.1	2.675	5112.1	0.7289	5111.9	0.2855	0.000128806	4.80856e-05	9.86333e-05	5.05489e-06
5112.4	0.9496	5112.2	1.817	5112.2	0.7631	5112	0.2887	0.000126935	3.26622e-05	0.000103261	5.11154e-06
5112.5	0.9395	5112.3	1.084	5112.3	0.776	5112.1	0.291	0.000125585	1.94859e-05	0.000105007	5.15227e-06
5112.6	0.9329	5112.4	0.5925	5112.4	0.7649	5112.2	0.2915	0.000124703	1.06507e-05	0.000103505	5.16112e-06
5112.7	0.9296	5112.5	0.3215	5112.5	0.7303	5112.3	0.2888	0.000124261	5.77925e-06	9.88227e-05	5.11331e-06
5112.8	0.9299	5112.6	0.1939	5112.6	0.6751	5112.4	0.2817	0.000124302	3.48553e-06	9.13532e-05	4.98761e-06
5112.9	0.934	5112.7	0.1397	5112.7	0.6049	5112.5	0.2698	0.00012485	2.51123e-06	8.18538e-05	4.77691e-06
5113	0.9422	5112.8	0.1169	5112.8	0.5271	5112.6	0.2542	0.000125946	2.10138e-06	7.13261e-05	4.50071e-06
5113.1	0.9547	5112.9	0.1059	5112.9	0.4495	5112.7	0.237	0.000127617	1.90365e-06	6.08254e-05	4.19618e-06
5113.2	0.9713	5113	0.09932	5113	0.3778	5112.8	0.2212	0.000129836	1.78537e-06	5.11231e-05	3.91643e-06
5113.3	0.992	5113.1	0.09448	5113.1	0.3161	5112.9	0.2127	0.000132603	1.69836e-06	4.2774e-05	3.76593e-06
5113.4	1.016	5113.2	0.09058	5113.2	0.2661	5113	0.23	0.000135811	1.62826e-06	3.60081e-05	4.07224e-06
5113.5	1.044	5113.3	0.08736	5113.3	0.2278	5113.1	0.3337	0.000139554	1.57037e-06	3.08254e-05	5.90829e-06
5113.6	1.074	5113.4	0.08472	5113.4	0.2	5113.2	0.6765	0.000143564	1.52292e-06	2.70636e-05	1.19777e-05
5113.7	1.107	5113.5	0.08262	5113.5	0.1811	5113.3	1.507	0.000147975	1.48517e-06	2.45061e-05	2.6682e-05
5113.8	1.141	5113.6	0.08106	5113.6	0.1691	5113.4	2.983	0.00015252	1.45713e-06	2.28822e-05	5.28152e-05
5113.9	1.176	5113.7	0.08006	5113.7	0.1621	5113.5	4.846	0.000157198	1.43915e-06	2.1935e-05	8.58003e-05
5114	1.213	5113.8	0.07964	5113.8	0.1586	5113.6	6.409	0.000162144	1.4316e-06	2.14614e-05	0.000113474
5114.1	1.251	5113.9	0.07981	5113.9	0.1572	5113.7	7.068	0.000167224	1.43466e-06	2.1272e-05	0.000125142
5114.2	1.289	5114	0.08057	5114	0.1568	5113.8	6.752	0.000172303	1.44832e-06	2.12178e-05	0.000119547
5114.3	1.327	5114.1	0.08193	5114.1	0.1569	5113.9	5.82	0.000177383	1.47276e-06	2.12314e-05	0.000103045
5114.4	1.364	5114.2	0.08391	5114.2	0.1567	5114	4.709	0.000182329	1.50836e-06	2.12043e-05	8.33746e-05
5114.5	1.401	5114.3	0.08652	5114.3	0.1558	5114.1	3.714	0.000187274	1.55527e-06	2.10825e-05	6.57578e-05
5114.6	1.437	5114.4	0.08978	5114.4	0.1541	5114.2	2.915	0.000192087	1.61388e-06	2.08525e-05	5.16112e-05
5114.7	1.471	5114.5	0.09371	5114.5	0.1514	5114.3	2.238	0.000196631	1.68452e-06	2.04871e-05	3.96246e-05
5114.8	1.504	5114.6	0.09836	5114.6	0.148	5114.4	1.61	0.000201043	1.76811e-06	2.0027e-05	2.85057e-05
5114.9	1.535	5114.7	0.1038	5114.7	0.1442	5114.5	1.053	0.000205186	1.8659e-06	1.95128e-05	1.86438e-05
5115	1.564	5114.8	0.1102	5114.8	0.1401	5114.6	0.6251	0.000209063	1.98094e-06	1.8958e-05	1.10676e-05
5115.1	1.59	5114.9	0.1175	5114.9	0.136	5114.7	0.351	0.000212538	2.11217e-06	1.84032e-05	6.21459e-06
5115.2	1.613	5115	0.1261	5115	0.132	5114.8	0.205	0.000215613	2.26676e-06	1.78619e-05	3.6296e-06
5115.3	1.632	5115.1	0.1358	5115.1	0.1283	5114.9	0.1411	0.000218153	2.44113e-06	1.73613e-05	2.49823e-06
5115.4	1.646	5115.2	0.1469	5115.2	0.1251	5115	0.119	0.000220024	2.64066e-06	1.69283e-05	2.10694e-06
5115.5	1.656	5115.3	0.1592	5115.3	0.1224	5115.1	0.1143	0.000221361	2.86176e-06	1.65629e-05	2.02372e-06
5115.6	1.66	5115.4	0.1727	5115.4	0.1203	5115.2	0.1163	0.000221895	3.10444e-06	1.62787e-05	2.05914e-06
5115.7	1.659	5115.5	0.1869	5115.5	0.1189	5115.3	0.1216	0.000221762	3.3597e-06	1.60893e-05	2.15297e-06
5115.8	1.653	5115.6	0.2016	5115.6	0.1183	5115.4	0.1292	0.00022096	3.62394e-06	1.60081e-05	2.28753e-06
5115.9	1.641	5115.7	0.2164	5115.7	0.1184	5115.5	0.1391	0.000219356	3.88999e-06	1.60216e-05	2.46282e-06
5116	1.624	5115.8	0.2309	5115.8	0.1192	5115.6	0.1514	0.000217083	4.15064e-06	1.61299e-05	2.68059e-06
5116.1	1.602	5115.9	0.2445	5115.9	0.1208	5115.7	0.1662	0.000214142	4.39511e-06	1.63464e-05	2.94263e-06
5116.2	1.577	5116	0.2568	5116	0.1232	5115.8	0.1836	0.000210801	4.61621e-06	1.66712e-05	3.25071e-06
5116.3	1.549	5116.1	0.2675	5116.1	0.1265	5115.9	0.2039	0.000207058	4.80855e-06	1.71177e-05	3.61013e-06
5116.4	1.52	5116.2	0.277	5116.2	0.1307	5116	0.2279	0.000203181	4.97933e-06	1.7686e-05	4.03506e-06
5116.5	1.491	5116.3	0.2885	5116.3	0.136	5116.1	0.2571	0.000199305	5.18605e-06	1.84032e-05	4.55205e-06
5116.6	1.463	5116.4	0.3173	5116.4	0.1423	5116.2	0.2933	0.000195562	5.70376e-06	1.92557e-05	5.19299e-06
5116.7	1.437	5116.5	0.4214	5116.5	0.15	5116.3	0.3373	0.000192087	7.57505e-06	2.02977e-05	5.97202e-06
5116.8	1.413	5116.6	0.7546	5116.6	0.1591	5116.4	0.388	0.000188878	1.35646e-05	2.15291e-05	6.86969e-06
5116.9	1.392	5116.7	1.572	5116.7	0.1701	5116.5	0.4407	0.000186071	2.82581e-05	2.30176e-05	7.80276e-06
5117	1.375	5116.8	3.037	5116.8	0.1833	5116.6	0.4873	0.000183799	5.45928e-05	2.48038e-05	8.62783e-06
5117.1	1.361	5116.9	4.847	5116.9	0.199	5116.7	0.5192	0.000181928	8.71292e-05	2.69283e-05	9.19263e-06
5117.2	1.352	5117	6.171	5117	0.2174	5116.8	0.5304	0.000180724	0.000110929	2.94181e-05	9.39093e-06
5117.3	1.348	5117.1	6.29	5117.1	0.2388	5116.9	0.5199	0.00018019	0.000113068	3.23139e-05	9.20503e-06
5117.4	1.348	5117.2	5.302	5117.2	0.2628	5117	0.4918	0.00018019	9.53083e-05	3.55615e-05	8.70751e-06
5117.5	1.352	5117.3	3.94	5117.3	0.2884	5117.1	0.4531	0.000180724	7.08251e-05	3.90257e-05	8.02231e-06
5117.6	1.358	5117.4	2.816	5117.4	0.3139	5117.2	0.4112	0.000181527	5.06202e-05	4.24763e-05	7.28045e-06
5117.7	1.366	5117.5	2.061	5117.5	0.3373	5117.3	0.3715	0.000182596	3.70484e-05	4.56427e-05	6.57755e-06
5117.8	1.376	5117.6	1.548	5117.6	0.3563	5117.4	0.3371	0.000183933	2.78267e-05	4.82138e-05	5.96848e-06
5117.9	1.387	5117.7	1.163	5117.7	0.3695	5117.5	0.3088	0.000185403	2.0906e-05	5e-05	5.46742e-06
5118	1.398	5117.8	0.8647	5117.8	0.3766	5117.6	0.2863	0.000186873	1.55438e-05	5.09607e-05	5.06905e-06
5118.1	1.409	5117.9	0.6439	5117.9	0.378	5117.7	0.2688	0.000188344	1.15747e-05	5.11502e-05	4.75921e-06
5118.2	1.419	5118	0.494	5118	0.3744	5117.8	0.2551	0.000189681	8.8801e-06	5.0663e-05	4.51664e-06
5118.3	1.427	5118.1	0.4013	5118.1	0.3671	5117.9	0.2444	0.00019075	7.21373e-06	4.96752e-05	4.32719e-06
5118.4	1.434	5118.2	0.3492	5118.2	0.357	5118	0.2363	0.000191686	6.27719e-06	4.83085e-05	4.18378e-06
5118.5	1.439	5118.3	0.3229	5118.3	0.345	5118.1	0.2303	0.000192354	5.80442e-06	4.66847e-05	4.07755e-06
5118.6	1.441	5118.4	0.312	5118.4	0.3319	5118.2	0.2264	0.000192621	5.60848e-06	4.4912e-05	4.0085e-06
5118.7	1.443	5118.5	0.3099	5118.5	0.3184	5118.3	0.2246	0.000192889	5.57073e-06	4.30852e-05	3.97663e-06
5118.8	1.443	5118.6	0.313	5118.6	0.3048	5118.4	0.2247	0.000192889	5.62646e-06	4.12449e-05	3.9784e-06
5118.9	1.443	5118.7	0.3193	5118.7	0.2915	5118.5	0.2269	0.000192889	5.73971e-06	3.94452e-05	4.01735e-06
5119	1.441	5118.8	0.3279	5118.8	0.2788	5118.6	0.231	0.000192621	5.8943e-06	3.77266e-05	4.08994e-06
5119.1	1.438	5118.9	0.3389	5118.9	0.2669	5118.7	0.2371	0.00019222	6.09203e-06	3.61163e-05	4.19795e-06
5119.2	1.434	5119	0.3527	5119	0.2557	5118.8	0.2453	0.000191686	6.3401e-06	3.46008e-05	4.34313e-06
5119.3	1.428	5119.1	0.3701	5119.1	0.2453	5118.9	0.256	0.000190884	6.65288e-06	3.31935e-05	4.53258e-06
5119.4	1.42	5119.2	0.3924	5119.2	0.2356	5119	0.2694	0.000189814	7.05375e-06	3.18809e-05	4.76983e-06
5119.5	1.409	5119.3	0.4212	5119.3	0.2265	5119.1	0.2862	0.000188344	7.57145e-06	3.06495e-05	5.06728e-06
5119.6	1.396	5119.4	0.4586	5119.4	0.2181	5119.2	0.3069	0.000186606	8.24375e-06	2.95128e-05	5.43378e-06
5119.7	1.379	5119.5	0.5064	5119.5	0.2102	5119.3	0.3324	0.000184334	9.103e-06	2.84438e-05	5.88527e-06
5119.8	1.357	5119.6	0.5665	5119.6	0.203	5119.4	0.3651	0.000181393	1.01834e-05	2.74695e-05	6.46423e-06
5119.9	1.331	5119.7	0.6394	5119.7	0.1963	5119.5	0.412	0.000177917	1.14938e-05	2.65629e-05	7.29462e-06
5120	1.301	5119.8	0.7239	5119.8	0.1903	5119.6	0.4942	0.000173907	1.30128e-05	2.5751e-05	8.75e-06
5120.1	1.267	5119.9	0.8168	5119.9	0.185	5119.7	0.6636	0.000169362	1.46827e-05	2.50338e-05	1.17493e-05
5120.2	1.23	5120	0.9112	5120	0.1805	5119.8	1.005	0.000164416	1.63796e-05	2.44249e-05	1.77939e-05
5120.3	1.191	5120.1	0.9994	5120.1	0.1769	5119.9	1.565	0.000159203	1.79651e-05	2.39377e-05	2.77089e-05
5120.4	1.149	5120.2	1.079	5120.2	0.1742	5120	2.205	0.000153589	1.9396e-05	2.35724e-05	3.90404e-05
5120.5	1.107	5120.3	1.158	5120.3	0.1725	5120.1	2.557	0.000147975	2.08161e-05	2.33423e-05	4.52727e-05
5120.6	1.064	5120.4	1.263	5120.4	0.1718	5120.2	2.327	0.000142227	2.27036e-05	2.32476e-05	4.12004e-05
5120.7	1.022	5120.5	1.437	5120.5	0.1722	5120.3	1.667	0.000136613	2.58314e-05	2.33017e-05	2.95149e-05
5120.8	0.9817	5120.6	1.724	5120.6	0.1739	5120.4	1.019	0.000131226	3.09905e-05	2.35318e-05	1.80418e-05
5120.9	0.9432	5120.7	2.151	5120.7	0.1771	5120.5	0.6317	0.000126079	3.86662e-05	2.39648e-05	1.11845e-05
5121	0.9074	5120.8	2.694	5120.8	0.1819	5120.6	0.4584	0.000121294	4.84271e-05	2.46143e-05	8.11615e-06
5121.1	0.8748	5120.9	3.261	5120.9	0.1887	5120.7	0.3795	0.000116936	5.86194e-05	2.55345e-05	6.71919e-06
5121.2	0.8455	5121	3.712	5121	0.1977	5120.8	0.3323	0.00011302	6.67266e-05	2.67523e-05	5.8835e-06
5121.3	0.8197	5121.1	3.915	5121.1	0.2092	5120.9	0.2976	0.000109571	7.03757e-05	2.83085e-05	5.26912e-06
5121.4	0.7971	5121.2	3.801	5121.2	0.2237	5121	0.2706	0.00010655	6.83264e-05	3.02706e-05	4.79108e-06
5121.5	0.7778	5121.3	3.406	5121.3	0.2416	5121.1	0.2491	0.00010397	6.1226e-05	3.26928e-05	4.41041e-06
5121.6	0.7617	5121.4	2.856	5121.4	0.2635	5121.2	0.232	0.000101818	5.13392e-05	3.56563e-05	4.10765e-06
5121.7	0.7487	5121.5	2.28	5121.5	0.2897	5121.3	0.2183	0.00010008	4.09851e-05	3.92016e-05	3.86508e-06
5121.8	0.7387	5121.6	1.759	5121.6	0.3206	5121.4	0.2074	9.87435e-05	3.16196e-05	4.33829e-05	3.6721e-06
5121.9	0.7316	5121.7	1.325	5121.7	0.3564	5121.5	0.1988	9.77944e-05	2.38181e-05	4.82273e-05	3.51983e-06
5122	0.7273	5121.8	0.997	5121.8	0.3968	5121.6	0.1921	9.72196e-05	1.7922e-05	5.36942e-05	3.4012e-06
5122.1	0.7259	5121.9	0.7781	5121.9	0.4411	5121.7	0.1872	9.70325e-05	1.39871e-05	5.96887e-05	3.31445e-06
5122.2	0.7272	5122	0.6488	5122	0.4878	5121.8	0.1839	9.72062e-05	1.16628e-05	6.60081e-05	3.25602e-06
5122.3	0.7314	5122.1	0.5776	5122.1	0.5344	5121.9	0.1821	9.77677e-05	1.03829e-05	7.23139e-05	3.22415e-06
5122.4	0.7384	5122.2	0.5374	5122.2	0.5769	5122	0.1818	9.87034e-05	9.66025e-06	7.80649e-05	3.21884e-06
5122.5	0.7484	5122.3	0.5119	5122.3	0.6104	5122.1	0.183	0.00010004	9.20187e-06	8.25981e-05	3.24008e-06
5122.6	0.7615	5122.4	0.4939	5122.4	0.631	5122.2	0.1859	0.000101791	8.8783e-06	8.53856e-05	3.29143e-06
5122.7	0.7778	5122.5	0.4803	5122.5	0.6374	5122.3	0.1905	0.00010397	8.63383e-06	8.62517e-05	3.37287e-06
5122.8	0.7975	5122.6	0.4699	5122.6	0.631	5122.4	0.1971	0.000106603	8.44688e-06	8.53856e-05	3.48973e-06
5122.9	0.8206	5122.7	0.4621	5122.7	0.6157	5122.5	0.2059	0.000109691	8.30667e-06	8.33153e-05	3.64554e-06
5123	0.8474	5122.8	0.4564	5122.8	0.597	5122.6	0.2172	0.000113274	8.2042e-06	8.07848e-05	3.84561e-06
5123.1	0.8778	5122.9	0.4524	5122.9	0.5818	5122.7	0.2316	0.000117337	8.1323e-06	7.8728e-05	4.10057e-06
5123.2	0.9115	5123	0.45	5123	0.5763	5122.8	0.2498	0.000121842	8.08916e-06	7.79837e-05	4.4228e-06
5123.3	0.9484	5123.1	0.4492	5123.1	0.5849	5122.9	0.273	0.000126774	8.07478e-06	7.91475e-05	4.83357e-06
5123.4	0.9875	5123.2	0.4506	5123.2	0.6083	5123	0.3028	0.000132001	8.09994e-06	8.23139e-05	5.36119e-06
5123.5	1.028	5123.3	0.4548	5123.3	0.6441	5123.1	0.3416	0.000137415	8.17544e-06	8.71583e-05	6.04816e-06
5123.6	1.068	5123.4	0.4625	5123.4	0.6874	5123.2	0.3945	0.000142762	8.31386e-06	9.30176e-05	6.98477e-06
5123.7	1.107	5123.5	0.4742	5123.5	0.7316	5123.3	0.4801	0.000147975	8.52418e-06	9.89986e-05	8.50035e-06
5123.8	1.143	5123.6	0.49	5123.6	0.7695	5123.4	0.6636	0.000152787	8.8082e-06	0.000104127	1.17493e-05
5123.9	1.174	5123.7	0.51	5123.7	0.7949	5123.5	1.113	0.000156931	9.16771e-06	0.000107564	1.97061e-05
5124	1.2	5123.8	0.5345	5123.8	0.8028	5123.6	2.101	0.000160406	9.60812e-06	0.000108633	3.7199e-05
5124.1	1.218	5123.9	0.5639	5123.9	0.7911	5123.7	3.773	0.000162812	1.01366e-05	0.00010705	6.68024e-05
5124.2	1.23	5124	0.5995	5124	0.7606	5123.8	5.772	0.000164416	1.07766e-05	0.000102923	0.000102195
5124.3	1.235	5124.1	0.6424	5124.1	0.7152	5123.9	7.232	0.000165085	1.15477e-05	9.67794e-05	0.000128045
5124.4	1.231	5124.2	0.6928	5124.2	0.6604	5124	7.432	0.00016455	1.24537e-05	8.9364e-05	0.000131586
5124.5	1.221	5124.3	0.7487	5124.3	0.6017	5124.1	6.376	0.000163213	1.34586e-05	8.14208e-05	0.00011289
5124.6	1.204	5124.4	0.805	5124.4	0.5435	5124.2	4.678	0.000160941	1.44706e-05	7.35453e-05	8.28258e-05
5124.7	1.182	5124.5	0.8538	5124.5	0.4888	5124.3	3.049	0.000158	1.53478e-05	6.61434e-05	5.39837e-05
5124.8	1.154	5124.6	0.8872	5124.6	0.4396	5124.4	1.893	0.000154257	1.59482e-05	5.94858e-05	3.35163e-05
5124.9	1.123	5124.7	0.9004	5124.7	0.3976	5124.5	1.228	0.000150114	1.61855e-05	5.38024e-05	2.17422e-05
5125	1.089	5124.8	0.8941	5124.8	0.3637	5124.6	0.887	0.000145569	1.60723e-05	4.92151e-05	1.57047e-05
5125.1	1.054	5124.9	0.8741	5124.9	0.3384	5124.7	0.7176	0.00014089	1.57127e-05	4.57916e-05	1.27054e-05
5125.2	1.019	5125	0.8497	5125	0.3214	5124.8	0.6313	0.000136212	1.52741e-05	4.34912e-05	1.11774e-05
5125.3	0.9854	5125.1	0.8304	5125.1	0.3124	5124.9	0.5867	0.00013172	1.49272e-05	4.22733e-05	1.03877e-05
5125.4	0.953	5125.2	0.8211	5125.2	0.3111	5125	0.5661	0.000127389	1.476e-05	4.20974e-05	1.0023e-05
5125.5	0.9226	5125.3	0.8216	5125.3	0.3174	5125.1	0.5626	0.000123326	1.4769e-05	4.29499e-05	9.96105e-06
5125.6	0.8945	5125.4	0.8291	5125.4	0.3314	5125.2	0.5736	0.00011957	1.49038e-05	4.48444e-05	1.01558e-05
5125.7	0.8685	5125.5	0.8406	5125.5	0.3536	5125.3	0.5989	0.000116094	1.51106e-05	4.78484e-05	1.06038e-05
5125.8	0.8447	5125.6	0.8546	5125.6	0.3846	5125.4	0.6403	0.000112913	1.53622e-05	5.20433e-05	1.13368e-05
5125.9	0.8231	5125.7	0.8707	5125.7	0.4248	5125.5	0.7031	0.000110025	1.56516e-05	5.74831e-05	1.24487e-05
5126	0.8036	5125.8	0.8918	5125.8	0.4746	5125.6	0.7984	0.000107419	1.60309e-05	6.42219e-05	1.4136e-05
5126.1	0.7859	5125.9	0.9245	5125.9	0.534	5125.7	0.9442	0.000105053	1.66187e-05	7.22598e-05	1.67174e-05
5126.2	0.7699	5126	0.9801	5126	0.6029	5125.8	1.163	0.000102914	1.76182e-05	8.15832e-05	2.05914e-05
5126.3	0.7553	5126.1	1.075	5126.1	0.6803	5125.9	1.465	0.000100962	1.93241e-05	9.20568e-05	2.59384e-05
5126.4	0.7417	5126.2	1.233	5126.2	0.7651	5126	1.811	9.91445e-05	2.21643e-05	0.000103532	3.20644e-05
5126.5	0.7289	5126.3	1.486	5126.3	0.8554	5126.1	2.108	9.74335e-05	2.67122e-05	0.000115751	3.73229e-05
5126.6	0.7168	5126.4	1.877	5126.4	0.9487	5126.2	2.293	9.5816e-05	3.37408e-05	0.000128376	4.05984e-05
5126.7	0.7054	5126.5	2.45	5126.5	1.042	5126.3	2.448	9.42922e-05	4.4041e-05	0.000141001	4.33428e-05
5126.8	0.6946	5126.6	3.224	5126.6	1.131	5126.4	2.798	9.28485e-05	5.79543e-05	0.000153045	4.95397e-05
5126.9	0.6844	5126.7	4.176	5126.7	1.211	5126.5	3.535	9.14851e-05	7.50674e-05	0.00016387	6.25885e-05
5127	0.6748	5126.8	5.214	5126.8	1.279	5126.6	4.584	9.02018e-05	9.37264e-05	0.000173072	8.11615e-05
5127.1	0.6659	5126.9	6.148	5126.9	1.334	5126.7	5.55	8.90121e-05	0.000110516	0.000180514	9.82649e-05
5127.2	0.6575	5127	6.715	5127	1.374	5126.8	5.928	8.78893e-05	0.000120708	0.000185927	0.000104958
5127.3	0.6498	5127.1	6.765	5127.1	1.401	5126.9	5.457	8.686e-05	0.000121607	0.00018958	9.66183e-05
5127.4	0.6427	5127.2	6.547	5127.2	1.414	5127	4.298	8.5911e-05	0.000117688	0.00019134	7.60977e-05
5127.5	0.6362	5127.3	6.713	5127.3	1.417	5127.1	2.9	8.50421e-05	0.000120672	0.000191746	5.13456e-05
5127.6	0.6303	5127.4	7.868	5127.4	1.411	5127.2	1.703	8.42534e-05	0.000141434	0.000190934	3.01523e-05
5127.7	0.6249	5127.5	10.02	5127.5	1.402	5127.3	0.9068	8.35316e-05	0.000180119	0.000189716	1.60552e-05
5127.8	0.6199	5127.6	12.45	5127.6	1.391	5127.4	0.4774	8.28632e-05	0.0002238	0.000188227	8.45255e-06
5127.9	0.6154	5127.7	14.09	5127.7	1.378	5127.5	0.2812	8.22617e-05	0.000253281	0.000186468	4.97875e-06
5128	0.6111	5127.8	14.25	5127.8	1.362	5127.6	0.2012	8.16869e-05	0.000256157	0.000184303	3.56232e-06
5128.1	0.6071	5127.9	12.93	5127.9	1.343	5127.7	0.1691	8.11522e-05	0.000232429	0.000181732	2.99398e-06
5128.2	0.6035	5128	10.68	5128	1.319	5127.8	0.1541	8.0671e-05	0.000191983	0.000178484	2.7284e-06
5128.3	0.6002	5128.1	8.124	5128.1	1.291	5127.9	0.145	8.02299e-05	0.000146036	0.000174696	2.56728e-06
5128.4	0.5974	5128.2	5.763	5128.2	1.261	5128	0.1384	7.98556e-05	0.000103595	0.000170636	2.45042e-06
5128.5	0.5951	5128.3	3.863	5128.3	1.232	5128.1	0.1332	7.95482e-05	6.94409e-05	0.000166712	2.35836e-06
5128.6	0.5933	5128.4	2.49	5128.4	1.203	5128.2	0.1291	7.93076e-05	4.476e-05	0.000162788	2.28576e-06
5128.7	0.592	5128.5	1.585	5128.5	1.176	5128.3	0.1261	7.91338e-05	2.84918e-05	0.000159134	2.23265e-06
5128.8	0.5912	5128.6	1.033	5128.6	1.151	5128.4	0.1241	7.90268e-05	1.85691e-05	0.000155751	2.19724e-06
5128.9	0.591	5128.7	0.7152	5128.7	1.127	5128.5	0.1233	7.90001e-05	1.28564e-05	0.000152503	2.18307e-06
5129	0.5915	5128.8	0.5392	5128.8	1.107	5128.6	0.1239	7.90669e-05	9.69261e-06	0.000149797	2.1937e-06
5129.1	0.5927	5128.9	0.4424	5128.9	1.091	5128.7	0.126	7.92274e-05	7.95254e-06	0.000147632	2.23088e-06
5129.2	0.5946	5129	0.388	5129	1.08	5128.8	0.1296	7.94813e-05	6.97465e-06	0.000146143	2.29462e-06
5129.3	0.5974	5129.1	0.3566	5129.1	1.072	5128.9	0.1346	7.98556e-05	6.41021e-06	0.000145061	2.38314e-06
5129.4	0.6011	5129.2	0.3384	5129.2	1.066	5129	0.1403	8.03502e-05	6.08305e-06	0.000144249	2.48406e-06
5129.5	0.6059	5129.3	0.3291	5129.3	1.058	5129.1	0.1459	8.09918e-05	5.91587e-06	0.000143166	2.58321e-06
5129.6	0.6119	5129.4	0.3265	5129.4	1.048	5129.2	0.1507	8.17939e-05	5.86913e-06	0.000141813	2.6682e-06
5129.7	0.6193	5129.5	0.3296	5129.5	1.033	5129.3	0.1547	8.2783e-05	5.92486e-06	0.000139783	2.73902e-06
5129.8	0.6281	5129.6	0.3381	5129.6	1.012	5129.4	0.1588	8.39593e-05	6.07765e-06	0.000136942	2.81161e-06
5129.9	0.6388	5129.7	0.352	5129.7	0.9877	5129.5	0.1642	8.53896e-05	6.32752e-06	0.000133654	2.90722e-06
5130	0.6515	5129.8	0.3722	5129.8	0.9607	5129.6	0.1718	8.70873e-05	6.69063e-06	0.00013	3.04178e-06
5130.1	0.6666	5129.9	0.4003	5129.9	0.9336	5129.7	0.1822	8.91057e-05	7.19576e-06	0.000126333	3.22592e-06
5130.2	0.6843	5130	0.4391	5130	0.9077	5129.8	0.1965	9.14717e-05	7.89322e-06	0.000122828	3.47911e-06
5130.3	0.7049	5130.1	0.4935	5130.1	0.8822	5129.9	0.218	9.42253e-05	8.87111e-06	0.000119378	3.85977e-06
5130.4	0.7288	5130.2	0.5755	5130.2	0.8553	5130	0.2543	9.74201e-05	1.03451e-05	0.000115737	4.50248e-06
5130.5	0.7563	5130.3	0.7271	5130.3	0.8253	5130.1	0.3227	0.000101096	1.30703e-05	0.000111678	5.71353e-06
5130.6	0.7876	5130.4	1.099	5130.4	0.7904	5130.2	0.455	0.00010528	1.97555e-05	0.000106955	8.05595e-06
5130.7	0.8232	5130.5	2.103	5130.5	0.7486	5130.3	0.6982	0.000110039	3.78033e-05	0.000101299	1.23619e-05
5130.8	0.8632	5130.6	4.425	5130.6	0.699	5130.4	1.097	0.000115386	7.95434e-05	9.45873e-05	1.94228e-05
5130.9	0.9079	5130.7	8.37	5130.7	0.6425	5130.5	1.655	0.000121361	0.000150458	8.69418e-05	2.93024e-05
5131	0.9575	5130.8	12.64	5130.8	0.5814	5130.6	2.284	0.000127991	0.000227216	7.86739e-05	4.04391e-05
5131.1	1.012	5130.9	14.49	5130.9	0.5185	5130.7	2.794	0.000135276	0.000260471	7.01624e-05	4.94688e-05
5131.2	1.071	5131	12.44	5131	0.4565	5130.8	2.956	0.000143163	0.00022362	6.17726e-05	5.23371e-05
5131.3	1.133	5131.1	8.139	5131.1	0.3979	5130.9	2.672	0.00015145	0.000146306	5.3843e-05	4.73088e-05
5131.4	1.198	5131.2	4.351	5131.2	0.3445	5131	2.076	0.000160139	7.82132e-05	4.6617e-05	3.67564e-05
5131.5	1.264	5131.3	2.225	5131.3	0.2976	5131.1	1.433	0.000168961	3.99964e-05	4.02706e-05	2.53718e-05
5131.6	1.33	5131.4	1.31	5131.4	0.258	5131.2	0.9366	0.000177784	2.35484e-05	3.4912e-05	1.65829e-05
5131.7	1.393	5131.5	0.9172	5131.5	0.2255	5131.3	0.6283	0.000186205	1.64875e-05	3.05142e-05	1.11243e-05
5131.8	1.452	5131.6	0.7013	5131.6	0.1995	5131.4	0.461	0.000194092	1.26065e-05	2.69959e-05	8.16218e-06
5131.9	1.503	5131.7	0.5576	5131.7	0.1791	5131.5	0.3753	0.000200909	1.00234e-05	2.42354e-05	6.64483e-06
5132	1.543	5131.8	0.4582	5131.8	0.1632	5131.6	0.3301	0.000206256	8.23656e-06	2.20839e-05	5.84455e-06
5132.1	1.572	5131.9	0.3905	5131.9	0.1508	5131.7	0.3037	0.000210132	7.01959e-06	2.04059e-05	5.37712e-06
5132.2	1.587	5132	0.3452	5132	0.1414	5131.8	0.286	0.000212137	6.20528e-06	1.91339e-05	5.06374e-06
5132.3	1.588	5132.1	0.3146	5132.1	0.1341	5131.9	0.2728	0.000212271	5.65522e-06	1.81461e-05	4.83003e-06
5132.4	1.576	5132.2	0.2935	5132.2	0.1287	5132	0.2625	0.000210667	5.27593e-06	1.74154e-05	4.64766e-06
5132.5	1.551	5132.3	0.2783	5132.3	0.1246	5132.1	0.2543	0.000207325	5.00269e-06	1.68606e-05	4.50248e-06
5132.6	1.514	5132.4	0.2669	5132.4	0.1216	5132.2	0.2478	0.000202379	4.79777e-06	1.64546e-05	4.38739e-06
5132.7	1.469	5132.5	0.2581	5132.5	0.1196	5132.3	0.2428	0.000196364	4.63958e-06	1.6184e-05	4.29887e-06
5132.8	1.417	5132.6	0.2513	5132.6	0.1182	5132.4	0.2392	0.000189413	4.51734e-06	1.59946e-05	4.23513e-06
5132.9	1.361	5132.7	0.2462	5132.7	0.1176	5132.5	0.2369	0.000181928	4.42567e-06	1.59134e-05	4.1944e-06
5133	1.304	5132.8	0.2427	5132.8	0.1175	5132.6	0.2357	0.000174308	4.36275e-06	1.58998e-05	4.17316e-06
5133.1	1.247	5132.9	0.2407	5132.9	0.1179	5132.7	0.2356	0.000166689	4.3268e-06	1.5954e-05	4.17139e-06
5133.2	1.191	5133	0.2401	5133	0.119	5132.8	0.2365	0.000159203	4.31601e-06	1.61028e-05	4.18732e-06
5133.3	1.139	5133.1	0.2408	5133.1	0.1207	5132.9	0.2384	0.000152252	4.3286e-06	1.63329e-05	4.22096e-06
5133.4	1.089	5133.2	0.2427	5133.2	0.1231	5133	0.2412	0.000145569	4.36275e-06	1.66576e-05	4.27054e-06
5133.5	1.042	5133.3	0.2457	5133.3	0.1263	5133.1	0.2451	0.000139286	4.41668e-06	1.70906e-05	4.33959e-06
5133.6	0.9977	5133.4	0.2498	5133.4	0.1306	5133.2	0.2497	0.000133364	4.49038e-06	1.76725e-05	4.42103e-06
5133.7	0.956	5133.5	0.2547	5133.5	0.1362	5133.3	0.2537	0.00012779	4.57846e-06	1.84303e-05	4.49186e-06
5133.8	0.9166	5133.6	0.2602	5133.6	0.1436	5133.4	0.2551	0.000122524	4.67733e-06	1.94316e-05	4.51664e-06
5133.9	0.8793	5133.7	0.2663	5133.7	0.1533	5133.5	0.2526	0.000117538	4.78698e-06	2.07442e-05	4.47238e-06
5134	0.8438	5133.8	0.2726	5133.8	0.1657	5133.6	0.2476	0.000112792	4.90023e-06	2.24222e-05	4.38385e-06
5134.1	0.8097	5133.9	0.2791	5133.9	0.1816	5133.7	0.2474	0.000108234	5.01708e-06	2.45737e-05	4.38031e-06
5134.2	0.7771	5134	0.2853	5134	0.2016	5133.8	0.2689	0.000103876	5.12853e-06	2.72801e-05	4.76098e-06
5134.3	0.7458	5134.1	0.291	5134.1	0.2263	5133.9	0.3449	9.96925e-05	5.23099e-06	3.06224e-05	6.10659e-06
5134.4	0.7157	5134.2	0.2958	5134.2	0.2563	5134	0.5287	9.5669e-05	5.31727e-06	3.4682e-05	9.36084e-06
5134.5	0.6869	5134.3	0.2996	5134.3	0.2918	5134.1	0.8844	9.18193e-05	5.38558e-06	3.94858e-05	1.56586e-05
5134.6	0.6594	5134.4	0.302	5134.4	0.3324	5134.2	1.445	8.81433e-05	5.42872e-06	4.49797e-05	2.55843e-05
5134.7	0.6334	5134.5	0.3031	5134.5	0.377	5134.3	2.131	8.46678e-05	5.4485e-06	5.10149e-05	3.77302e-05
5134.8	0.6091	5134.6	0.3028	5134.6	0.4238	5134.4	2.697	8.14196e-05	5.4431e-06	5.73477e-05	4.77514e-05
5134.9	0.5864	5134.7	0.3012	5134.7	0.4707	5134.5	2.811	7.83852e-05	5.41434e-06	6.36942e-05	4.97698e-05
5135	0.5656	5134.8	0.2984	5134.8	0.5153	5134.6	2.334	7.56048e-05	5.36401e-06	6.97293e-05	4.13244e-05
5135.1	0.5466	5134.9	0.2942	5134.9	0.5548	5134.7	1.516	7.30651e-05	5.28851e-06	7.50744e-05	2.68414e-05
5135.2	0.5293	5135	0.2886	5135	0.5866	5134.8	0.7896	7.07525e-05	5.18785e-06	7.93775e-05	1.39802e-05
5135.3	0.5135	5135.1	0.2813	5135.1	0.608	5134.9	0.3802	6.86405e-05	5.05662e-06	8.22733e-05	6.73159e-06
5135.4	0.4992	5135.2	0.273	5135.2	0.6165	5135	0.2243	6.6729e-05	4.90742e-06	8.34235e-05	3.97132e-06
5135.5	0.4863	5135.3	0.2639	5135.3	0.6111	5135.1	0.1828	6.50047e-05	4.74384e-06	8.26928e-05	3.23654e-06
5135.6	0.4745	5135.4	0.2548	5135.4	0.5915	5135.2	0.1767	6.34273e-05	4.58026e-06	8.00406e-05	3.12854e-06
5135.7	0.4639	5135.5	0.2458	5135.5	0.5586	5135.3	0.18	6.20104e-05	4.41848e-06	7.55886e-05	3.18697e-06
5135.8	0.4542	5135.6	0.237	5135.6	0.515	5135.4	0.1863	6.07138e-05	4.26029e-06	6.96887e-05	3.29851e-06
5135.9	0.4454	5135.7	0.2286	5135.7	0.4643	5135.5	0.194	5.95375e-05	4.10929e-06	6.28281e-05	3.43484e-06
5136	0.4373	5135.8	0.2207	5135.8	0.4107	5135.6	0.2028	5.84547e-05	3.96728e-06	5.55751e-05	3.59065e-06
5136.1	0.4298	5135.9	0.2137	5135.9	0.3578	5135.7	0.2124	5.74522e-05	3.84145e-06	4.84168e-05	3.76062e-06
5136.2	0.4229	5136	0.208	5136	0.3084	5135.8	0.2222	5.65299e-05	3.73899e-06	4.1732e-05	3.93414e-06
5136.3	0.4163	5136.1	0.2043	5136.1	0.2648	5135.9	0.2313	5.56476e-05	3.67248e-06	3.58322e-05	4.09525e-06
5136.4	0.4102	5136.2	0.2038	5136.2	0.2279	5136	0.2383	5.48322e-05	3.66349e-06	3.08389e-05	4.21919e-06
5136.5	0.4045	5136.3	0.2081	5136.3	0.1985	5136.1	0.2414	5.40703e-05	3.74079e-06	2.68606e-05	4.27408e-06
5136.6	0.3991	5136.4	0.2195	5136.4	0.1764	5136.2	0.2391	5.33485e-05	3.94571e-06	2.38701e-05	4.23336e-06
5136.7	0.3943	5136.5	0.241	5136.5	0.1612	5136.3	0.2309	5.27068e-05	4.33219e-06	2.18132e-05	4.08817e-06
5136.8	0.3901	5136.6	0.2763	5136.6	0.1522	5136.4	0.218	5.21454e-05	4.96674e-06	2.05954e-05	3.85977e-06
5136.9	0.3866	5136.7	0.3286	5136.7	0.1492	5136.5	0.2021	5.16776e-05	5.90688e-06	2.01894e-05	3.57826e-06
5137	0.3839	5136.8	0.3991	5136.8	0.1521	5136.6	0.1851	5.13166e-05	7.17418e-06	2.05818e-05	3.27727e-06
5137.1	0.3821	5136.9	0.485	5136.9	0.1617	5136.7	0.168	5.1076e-05	8.71832e-06	2.18809e-05	2.9745e-06
5137.2	0.3812	5137	0.5784	5137	0.179	5136.8	0.1516	5.09557e-05	1.03973e-05	2.42219e-05	2.68414e-06
5137.3	0.3812	5137.1	0.6707	5137.1	0.2059	5136.9	0.1365	5.09557e-05	1.20564e-05	2.78619e-05	2.41678e-06
5137.4	0.3822	5137.2	0.7583	5137.2	0.2448	5137	0.123	5.10894e-05	1.36311e-05	3.31258e-05	2.17776e-06
5137.5	0.3843	5137.3	0.8466	5137.3	0.2984	5137.1	0.111	5.13701e-05	1.52184e-05	4.03789e-05	1.9653e-06
5137.6	0.3874	5137.4	0.953	5137.4	0.3688	5137.2	0.1004	5.17845e-05	1.7131e-05	4.99053e-05	1.77762e-06
5137.7	0.3916	5137.5	1.107	5137.5	0.4572	5137.3	0.09122	5.23459e-05	1.98993e-05	6.18674e-05	1.61508e-06
5137.8	0.3971	5137.6	1.345	5137.6	0.5622	5137.4	0.08319	5.30811e-05	2.41776e-05	7.60758e-05	1.47291e-06
5137.9	0.4037	5137.7	1.695	5137.7	0.6789	5137.5	0.07624	5.39634e-05	3.04692e-05	9.18674e-05	1.34986e-06
5138	0.4117	5137.8	2.15	5137.8	0.7989	5137.6	0.07028	5.50327e-05	3.86482e-05	0.000108106	1.24433e-06
5138.1	0.4209	5137.9	2.648	5137.9	0.9108	5137.7	0.06522	5.62625e-05	4.76002e-05	0.000123248	1.15474e-06
5138.2	0.4316	5138	3.093	5138	1.001	5137.8	0.061	5.76928e-05	5.55995e-05	0.000135453	1.08003e-06
5138.3	0.4437	5138.1	3.391	5138.1	1.059	5137.9	0.05757	5.93102e-05	6.09563e-05	0.000143302	1.0193e-06
5138.4	0.4572	5138.2	3.475	5138.2	1.077	5138	0.05488	6.11148e-05	6.24663e-05	0.000145737	9.71671e-07
5138.5	0.4721	5138.3	3.32	5138.3	1.053	5138.1	0.05289	6.31065e-05	5.968e-05	0.00014249	9.36437e-07
5138.6	0.4884	5138.4	2.942	5138.4	0.9886	5138.2	0.05153	6.52854e-05	5.28851e-05	0.000133775	9.12358e-07
5138.7	0.506	5138.5	2.409	5138.5	0.893	5138.3	0.05078	6.7638e-05	4.3304e-05	0.000120839	8.99079e-07
5138.8	0.5247	5138.6	1.822	5138.6	0.778	5138.4	0.05066	7.01377e-05	3.27521e-05	0.000105277	8.96954e-07
5138.9	0.5444	5138.7	1.284	5138.7	0.6572	5138.5	0.05116	7.2771e-05	2.30811e-05	8.8931e-05	9.05807e-07
5139	0.5647	5138.8	0.8599	5138.8	0.5424	5138.6	0.05231	7.54845e-05	1.54575e-05	7.33965e-05	9.26168e-07
5139.1	0.5853	5138.9	0.5684	5138.9	0.4425	5138.7	0.05415	7.82382e-05	1.02175e-05	5.98782e-05	9.58746e-07
5139.2	0.6056	5139	0.3902	5139	0.3621	5138.8	0.05677	8.09517e-05	7.0142e-06	4.89986e-05	1.00513e-06
5139.3	0.6254	5139.1	0.2925	5139.1	0.3022	5138.9	0.06031	8.35984e-05	5.25795e-06	4.08931e-05	1.06781e-06
5139.4	0.6441	5139.2	0.2444	5139.2	0.2613	5139	0.06489	8.60981e-05	4.39331e-06	3.53586e-05	1.1489e-06
5139.5	0.6615	5139.3	0.2238	5139.3	0.2372	5139.1	0.0707	8.8424e-05	4.02301e-06	3.20974e-05	1.25177e-06
5139.6	0.6771	5139.4	0.2171	5139.4	0.2279	5139.2	0.07798	9.05093e-05	3.90257e-06	3.08389e-05	1.38067e-06
5139.7	0.6909	5139.5	0.217	5139.5	0.232	5139.3	0.0871	9.23539e-05	3.90077e-06	3.13937e-05	1.54214e-06
5139.8	0.7024	5139.6	0.2197	5139.6	0.2491	5139.4	0.09864	9.38912e-05	3.94931e-06	3.37077e-05	1.74646e-06
5139.9	0.7117	5139.7	0.2235	5139.7	0.2796	5139.5	0.1134	9.51343e-05	4.01761e-06	3.78349e-05	2.00779e-06
5140	0.7186	5139.8	0.2278	5139.8	0.3246	5139.6	0.1327	9.60567e-05	4.09491e-06	4.39242e-05	2.3495e-06
5140.1	0.7231	5139.9	0.2324	5139.9	0.3854	5139.7	0.1582	9.66582e-05	4.1776e-06	5.21515e-05	2.80099e-06
5140.2	0.7251	5140	0.2373	5140	0.4635	5139.8	0.1936	9.69255e-05	4.26568e-06	6.27199e-05	3.42776e-06
5140.3	0.7248	5140.1	0.2431	5140.1	0.5602	5139.9	0.2503	9.68854e-05	4.36994e-06	7.58051e-05	4.43166e-06
5140.4	0.7222	5140.2	0.2502	5140.2	0.6763	5140	0.3669	9.65379e-05	4.49757e-06	9.15155e-05	6.4961e-06
5140.5	0.7174	5140.3	0.2596	5140.3	0.8119	5140.1	0.6429	9.58962e-05	4.66655e-06	0.000109865	1.13828e-05
5140.6	0.7104	5140.4	0.2723	5140.4	0.966	5140.2	1.244	9.49605e-05	4.89484e-06	0.000130717	2.20255e-05
5140.7	0.7015	5140.5	0.2896	5140.5	1.136	5140.3	2.277	9.37709e-05	5.20582e-06	0.000153721	4.03152e-05
5140.8	0.6907	5140.6	0.3131	5140.6	1.317	5140.4	3.527	9.23272e-05	5.62826e-06	0.000178214	6.24469e-05
5140.9	0.6783	5140.7	0.344	5140.7	1.501	5140.5	4.461	9.06697e-05	6.18371e-06	0.000203112	7.89837e-05
5141	0.6645	5140.8	0.3827	5140.8	1.676	5140.6	4.826	8.8825e-05	6.87938e-06	0.000226793	8.54462e-05
5141.1	0.6495	5140.9	0.4274	5140.9	1.832	5140.7	4.973	8.68199e-05	7.6829e-06	0.000247903	8.80489e-05
5141.2	0.6337	5141	0.4743	5141	1.957	5140.8	5.076	8.47079e-05	8.52597e-06	0.000264817	8.98725e-05
5141.3	0.6175	5141.1	0.5193	5141.1	2.046	5140.9	4.881	8.25424e-05	9.33489e-06	0.000276861	8.642e-05
5141.4	0.6013	5141.2	0.5621	5141.2	2.097	5141	7.687	8.03769e-05	1.01043e-05	0.000283762	0.000136101
5141.5	0.5854	5141.3	0.6105	5141.3	2.113	5141.1	29.3	7.82515e-05	1.09743e-05	0.000285927	0.000518768
5141.6	0.5703	5141.4	0.6839	5141.4	2.098	5141.2	82.28	7.62331e-05	1.22937e-05	0.000283897	0.0014568
5141.7	0.556	5141.5	0.8114	5141.5	2.059	5141.3	129.6	7.43216e-05	1.45857e-05	0.00027862	0.00229462
5141.8	0.5429	5141.6	1.026	5141.6	2.004	5141.4	116.8	7.25705e-05	1.84433e-05	0.000271177	0.00206799
5141.9	0.5312	5141.7	1.361	5141.7	1.935	5141.5	61.26	7.10065e-05	2.44652e-05	0.00026184	0.00108463
5142	0.521	5141.8	1.845	5141.8	1.855	5141.6	18.68	6.96431e-05	3.31656e-05	0.000251015	0.000330737
5142.1	0.5126	5141.9	2.501	5141.9	1.765	5141.7	3.4	6.85202e-05	4.49578e-05	0.000238836	6.01983e-05
5142.2	0.506	5142	3.328	5142	1.67	5141.8	0.4872	6.7638e-05	5.98238e-05	0.000225981	8.62606e-06
5142.3	0.5012	5142.1	4.271	5142.1	1.574	5141.9	0.1682	6.69964e-05	7.67751e-05	0.000212991	2.97804e-06
5142.4	0.4983	5142.2	5.199	5142.2	1.481	5142	0.1426	6.66087e-05	9.34568e-05	0.000200406	2.52479e-06
5142.5	0.4974	5142.3	5.903	5142.3	1.396	5142.1	0.1387	6.64884e-05	0.000106112	0.000188904	2.45574e-06
5142.6	0.4984	5142.4	6.163	5142.4	1.323	5142.2	0.1379	6.66221e-05	0.000110786	0.000179026	2.44157e-06
5142.7	0.5016	5142.5	5.867	5142.5	1.264	5142.3	0.1392	6.70498e-05	0.000105465	0.000171042	2.46459e-06
5142.8	0.5069	5142.6	5.088	5142.6	1.221	5142.4	0.142	6.77583e-05	9.14614e-05	0.000165223	2.51416e-06
5142.9	0.5145	5142.7	4.057	5142.7	1.194	5142.5	0.1461	6.87742e-05	7.29283e-05	0.00016157	2.58676e-06
5143	0.5245	5142.8	3.041	5142.8	1.178	5142.6	0.1513	7.01109e-05	5.46647e-05	0.000159405	2.67882e-06
5143.1	0.5371	5142.9	2.208	5142.9	1.172	5142.7	0.1576	7.17952e-05	3.96908e-05	0.000158593	2.79037e-06
5143.2	0.5524	5143	1.603	5143	1.173	5142.8	0.165	7.38404e-05	2.88154e-05	0.000158728	2.92139e-06
5143.3	0.5705	5143.1	1.201	5143.1	1.179	5142.9	0.1736	7.62598e-05	2.15891e-05	0.00015954	3.07365e-06
5143.4	0.5917	5143.2	0.9547	5143.2	1.189	5143	0.1831	7.90937e-05	1.71616e-05	0.000160893	3.24186e-06
5143.5	0.6158	5143.3	0.8169	5143.3	1.203	5143.1	0.1936	8.23152e-05	1.46845e-05	0.000162788	3.42776e-06
5143.6	0.6427	5143.4	0.7504	5143.4	1.223	5143.2	0.2048	8.5911e-05	1.34891e-05	0.000165494	3.62606e-06
5143.7	0.6723	5143.5	0.7307	5143.5	1.249	5143.3	0.2165	8.98676e-05	1.3135e-05	0.000169012	3.83321e-06
5143.8	0.704	5143.6	0.7461	5143.6	1.283	5143.4	0.2286	9.4105e-05	1.34118e-05	0.000173613	4.04745e-06
5143.9	0.7374	5143.7	0.7947	5143.7	1.321	5143.5	0.241	9.85697e-05	1.42855e-05	0.000178755	4.267e-06
5144	0.7719	5143.8	0.882	5143.8	1.361	5143.6	0.2536	0.000103181	1.58548e-05	0.000184168	4.49008e-06
5144.1	0.8066	5143.9	1.018	5143.9	1.4	5143.7	0.2657	0.00010782	1.82995e-05	0.000189445	4.70432e-06
5144.2	0.8406	5144	1.212	5144	1.437	5143.8	0.2762	0.000112365	2.17868e-05	0.000194452	4.89023e-06
5144.3	0.8729	5144.1	1.473	5144.1	1.471	5143.9	0.2837	0.000116682	2.64785e-05	0.000199053	5.02302e-06
5144.4	0.9025	5144.2	1.795	5144.2	1.5	5144	0.2871	0.000120639	3.22668e-05	0.000202977	5.08321e-06
5144.5	0.9287	5144.3	2.152	5144.3	1.526	5144.1	0.2864	0.000124141	3.86842e-05	0.000206495	5.07082e-06
5144.6	0.9504	5144.4	2.483	5144.4	1.549	5144.2	0.2821	0.000127042	4.46342e-05	0.000209608	4.99469e-06
5144.7	0.9669	5144.5	2.703	5144.5	1.571	5144.3	0.2754	0.000129247	4.85889e-05	0.000212585	4.87606e-06
5144.8	0.9773	5144.6	2.741	5144.6	1.591	5144.4	0.2675	0.000130638	4.9272e-05	0.000215291	4.73619e-06
5144.9	0.981	5144.7	2.569	5144.7	1.609	5144.5	0.2591	0.000131132	4.61801e-05	0.000217727	4.58746e-06
5145	0.9778	5144.8	2.22	5144.8	1.623	5144.6	0.251	0.000130704	3.99065e-05	0.000219621	4.44405e-06
5145.1	0.968	5144.9	1.782	5144.9	1.632	5144.7	0.244	0.000129394	3.20331e-05	0.000220839	4.32011e-06
5145.2	0.9522	5145	1.365	5145	1.634	5144.8	0.2386	0.000127282	2.45371e-05	0.00022111	4.2245e-06
5145.3	0.9309	5145.1	1.046	5145.1	1.629	5144.9	0.235	0.000124435	1.88028e-05	0.000220433	4.16076e-06
5145.4	0.9053	5145.2	0.8424	5145.2	1.617	5145	0.2334	0.000121013	1.51429e-05	0.000218809	4.13244e-06
5145.5	0.8764	5145.3	0.7281	5145.3	1.6	5145.1	0.2385	0.00011715	1.30883e-05	0.000216509	4.22273e-06
5145.6	0.8452	5145.4	0.6682	5145.4	1.583	5145.2	0.2927	0.00011298	1.20115e-05	0.000214208	5.18236e-06
5145.7	0.8129	5145.5	0.6363	5145.5	1.569	5145.3	0.6163	0.000108662	1.14381e-05	0.000212314	1.09118e-05
5145.8	0.7805	5145.6	0.616	5145.6	1.561	5145.4	1.952	0.000104331	1.10732e-05	0.000211231	3.45609e-05
5145.9	0.749	5145.7	0.5981	5145.7	1.561	5145.5	5.805	0.00010012	1.07514e-05	0.000211231	0.00010278
5146	0.7192	5145.8	0.5787	5145.8	1.572	5145.6	13.57	9.61369e-05	1.04027e-05	0.00021272	0.000240262
5146.1	0.6913	5145.9	0.5577	5145.9	1.597	5145.7	24.24	9.24074e-05	1.00252e-05	0.000216103	0.000429178
5146.2	0.6659	5146	0.537	5146	1.636	5145.8	33.17	8.90121e-05	9.65306e-06	0.00022138	0.000587288
5146.3	0.6429	5146.1	0.5185	5146.1	1.689	5145.9	34.8	8.59377e-05	9.32051e-06	0.000228552	0.000616147
5146.4	0.6225	5146.2	0.5034	5146.2	1.755	5146	27.91	8.32108e-05	9.04907e-06	0.000237483	0.000494157
5146.5	0.6046	5146.3	0.4925	5146.3	1.834	5146.1	17.17	8.0818e-05	8.85313e-06	0.000248173	0.000304001
5146.6	0.5893	5146.4	0.4867	5146.4	1.925	5146.2	8.328	7.87729e-05	8.74887e-06	0.000260487	0.00014745
5146.7	0.5763	5146.5	0.487	5146.5	2.028	5146.3	3.477	7.70351e-05	8.75427e-06	0.000274425	6.15616e-05
5146.8	0.5656	5146.6	0.4951	5146.6	2.143	5146.4	1.66	7.56048e-05	8.89987e-06	0.000289986	2.93909e-05
5146.9	0.5569	5146.7	0.5142	5146.7	2.266	5146.5	1.465	7.44419e-05	9.24321e-06	0.000306631	2.59384e-05
5147	0.5501	5146.8	0.551	5146.8	2.394	5146.6	2.133	7.35329e-05	9.90473e-06	0.000323951	3.77656e-05
5147.1	0.5449	5146.9	0.618	5146.9	2.526	5146.7	3.404	7.28378e-05	1.11091e-05	0.000341813	6.02691e-05
5147.2	0.5413	5147	0.7354	5147	2.658	5146.8	5.114	7.23566e-05	1.32195e-05	0.000359675	9.05453e-05
5147.3	0.5389	5147.1	0.9273	5147.1	2.789	5146.9	7.036	7.20358e-05	1.66691e-05	0.000377402	0.000124575
5147.4	0.5376	5147.2	1.209	5147.2	2.918	5147	9.186	7.1862e-05	2.17329e-05	0.000394858	0.000162642
5147.5	0.5372	5147.3	1.568	5147.3	3.036	5147.1	12.3	7.18086e-05	2.81862e-05	0.000410825	0.000217776
5147.6	0.5375	5147.4	1.946	5147.4	3.133	5147.2	17	7.18487e-05	3.49811e-05	0.000423951	0.000300992
5147.7	0.5385	5147.5	2.252	5147.5	3.194	5147.3	21.27	7.19823e-05	4.04818e-05	0.000432206	0.000376593
5147.8	0.54	5147.6	2.413	5147.6	3.205	5147.4	20.91	7.21828e-05	4.33759e-05	0.000433694	0.00037022
5147.9	0.542	5147.7	2.418	5147.7	3.158	5147.5	15.16	7.24502e-05	4.34658e-05	0.000427334	0.000268414
5148	0.5445	5147.8	2.338	5147.8	3.059	5147.6	8.214	7.27844e-05	4.20277e-05	0.000413938	0.000145432
5148.1	0.5477	5147.9	2.287	5147.9	2.924	5147.7	3.673	7.32121e-05	4.11109e-05	0.00039567	6.50319e-05
5148.2	0.5515	5148	2.354	5148	2.773	5147.8	1.625	7.37201e-05	4.23153e-05	0.000375237	2.87712e-05
5148.3	0.5562	5148.1	2.563	5148.1	2.618	5147.9	0.823	7.43483e-05	4.60723e-05	0.000354262	1.45715e-05
5148.4	0.5619	5148.2	2.867	5148.2	2.469	5148	0.492	7.51103e-05	5.15369e-05	0.0003341	8.71105e-06
5148.5	0.569	5148.3	3.155	5148.3	2.326	5148.1	0.3431	7.60593e-05	5.6714e-05	0.00031475	6.07472e-06
5148.6	0.5779	5148.4	3.301	5148.4	2.187	5148.2	0.2719	7.7249e-05	5.93385e-05	0.00029594	4.81409e-06
5148.7	0.5888	5148.5	3.231	5148.5	2.049	5148.3	0.2342	7.8706e-05	5.80802e-05	0.000277267	4.1466e-06
5148.8	0.6024	5148.6	2.96	5148.6	1.913	5148.4	0.2107	8.0524e-05	5.32087e-05	0.000258863	3.73052e-06
5148.9	0.6192	5148.7	2.563	5148.7	1.779	5148.5	0.1934	8.27697e-05	4.60723e-05	0.000240731	3.42422e-06
5149	0.6399	5148.8	2.142	5148.8	1.649	5148.6	0.1794	8.55367e-05	3.85044e-05	0.000223139	3.17635e-06
5149.1	0.6652	5148.9	1.772	5148.9	1.525	5148.7	0.1679	8.89186e-05	3.18533e-05	0.00020636	2.97273e-06
5149.2	0.696	5149	1.486	5149	1.407	5148.8	0.1583	9.30357e-05	2.67122e-05	0.000190392	2.80276e-06
5149.3	0.7332	5149.1	1.28	5149.1	1.296	5148.9	0.151	9.80083e-05	2.30092e-05	0.000175372	2.67351e-06
5149.4	0.7776	5149.2	1.137	5149.2	1.192	5149	0.1463	0.000103943	2.04386e-05	0.000161299	2.5903e-06
5149.5	0.83	5149.3	1.037	5149.3	1.095	5149.1	0.1456	0.000110948	1.8641e-05	0.000148173	2.5779e-06
5149.6	0.8916	5149.4	0.9696	5149.4	1.006	5149.2	0.1521	0.000119182	1.74294e-05	0.00013613	2.69299e-06
5149.7	0.9632	5149.5	0.9289	5149.5	0.9247	5149.3	0.1727	0.000128753	1.66978e-05	0.000125129	3.05772e-06
5149.8	1.045	5149.6	0.9125	5149.6	0.8521	5149.4	0.2187	0.000139687	1.6403e-05	0.000115304	3.87217e-06
5149.9	1.138	5149.7	0.9179	5149.7	0.7872	5149.5	0.3058	0.000152119	1.65001e-05	0.000106522	5.41431e-06
5150	1.241	5149.8	0.9429	5149.8	0.7289	5149.6	0.4519	0.000165887	1.69495e-05	9.86333e-05	8.00106e-06
5150.1	1.351	5149.9	0.9854	5149.9	0.6763	5149.7	0.6754	0.000180591	1.77135e-05	9.15155e-05	1.19582e-05
5150.2	1.466	5150	1.043	5150	0.6288	5149.8	0.9893	0.000195963	1.87489e-05	8.50879e-05	1.75159e-05
5150.3	1.583	5150.1	1.11	5150.1	0.5858	5149.9	1.386	0.000211603	1.99533e-05	7.92693e-05	2.45397e-05
5150.4	1.698	5150.2	1.183	5150.2	0.5469	5150	1.822	0.000226975	2.12655e-05	7.40054e-05	3.22592e-05
5150.5	1.806	5150.3	1.261	5150.3	0.5121	5150.1	2.209	0.000241412	2.26676e-05	6.92963e-05	3.91112e-05
5150.6	1.905	5150.4	1.346	5150.4	0.4815	5150.2	2.44	0.000254645	2.41956e-05	6.51556e-05	4.32011e-05
5150.7	1.992	5150.5	1.43	5150.5	0.4553	5150.3	2.44	0.000266275	2.57056e-05	6.16103e-05	4.32011e-05
5150.8	2.066	5150.6	1.5	5150.6	0.4338	5150.4	2.233	0.000276166	2.69639e-05	5.87009e-05	3.95361e-05
5150.9	2.127	5150.7	1.534	5150.7	0.4171	5150.5	1.948	0.00028432	2.7575e-05	5.64411e-05	3.44901e-05
5151	2.176	5150.8	1.513	5150.8	0.4049	5150.6	1.76	0.00029087	2.71976e-05	5.47902e-05	3.11615e-05
5151.1	2.214	5150.9	1.428	5150.9	0.3969	5150.7	1.771	0.00029595	2.56696e-05	5.37077e-05	3.13562e-05
5151.2	2.245	5151	1.291	5151	0.3929	5150.8	1.91	0.000300094	2.32069e-05	5.31664e-05	3.38173e-05
5151.3	2.271	5151.1	1.13	5151.1	0.393	5150.9	2.01	0.000303569	2.03128e-05	5.31799e-05	3.55878e-05
5151.4	2.296	5151.2	0.9767	5151.2	0.3974	5151	2.141	0.000306911	1.75571e-05	5.37753e-05	3.79072e-05
5151.5	2.322	5151.3	0.8512	5151.3	0.4064	5151.1	2.903	0.000310386	1.53011e-05	5.49932e-05	5.13987e-05
5151.6	2.351	5151.4	0.7576	5151.4	0.4203	5151.2	4.728	0.000314263	1.36185e-05	5.68741e-05	8.3711e-05
5151.7	2.386	5151.5	0.6901	5151.5	0.4391	5151.3	6.502	0.000318941	1.24052e-05	5.94181e-05	0.00011512
5151.8	2.426	5151.6	0.6403	5151.6	0.4627	5151.4	6.347	0.000324288	1.151e-05	6.26116e-05	0.000112376
5151.9	2.47	5151.7	0.6019	5151.7	0.4909	5151.5	4.283	0.00033017	1.08197e-05	6.64276e-05	7.58322e-05
5152	2.518	5151.8	0.5702	5151.8	0.5233	5151.6	2.114	0.000336586	1.02499e-05	7.08119e-05	3.74292e-05
5152.1	2.568	5151.9	0.5427	5151.9	0.5598	5151.7	0.9328	0.00034327	9.75553e-06	7.5751e-05	1.65156e-05
5152.2	2.619	5152	0.518	5152	0.5999	5151.8	0.5173	0.000350087	9.31152e-06	8.11772e-05	9.15899e-06
5152.3	2.669	5152.1	0.4955	5152.1	0.643	5151.9	0.3889	0.00035677	8.90706e-06	8.70094e-05	6.88562e-06
5152.4	2.718	5152.2	0.4746	5152.2	0.6879	5152	0.3318	0.00036332	8.53137e-06	9.30852e-05	5.87465e-06
5152.5	2.765	5152.3	0.4552	5152.3	0.7327	5152.1	0.2941	0.000369603	8.18263e-06	9.91475e-05	5.20715e-06
5152.6	2.808	5152.4	0.4372	5152.4	0.7752	5152.2	0.2664	0.000375351	7.85907e-06	0.000104898	4.71671e-06
5152.7	2.847	5152.5	0.4207	5152.5	0.8125	5152.3	0.2456	0.000380564	7.56246e-06	0.000109946	4.34844e-06
5152.8	2.88	5152.6	0.406	5152.6	0.8419	5152.4	0.2297	0.000384975	7.29822e-06	0.000113924	4.06693e-06
5152.9	2.906	5152.7	0.3933	5152.7	0.8611	5152.5	0.2175	0.000388451	7.06992e-06	0.000116522	3.85092e-06
5153	2.925	5152.8	0.3826	5152.8	0.8686	5152.6	0.2081	0.00039099	6.87758e-06	0.000117537	3.68449e-06
5153.1	2.934	5152.9	0.3738	5152.9	0.8638	5152.7	0.2009	0.000392194	6.71939e-06	0.000116888	3.55701e-06
5153.2	2.935	5153	0.3669	5153	0.8468	5152.8	0.1959	0.000392327	6.59536e-06	0.000114587	3.46848e-06
5153.3	2.929	5153.1	0.3617	5153.1	0.8186	5152.9	0.1931	0.000391525	6.50189e-06	0.000110771	3.41891e-06
5153.4	2.914	5153.2	0.3583	5153.2	0.7817	5153	0.1928	0.00038952	6.44077e-06	0.000105778	3.4136e-06
5153.5	2.891	5153.3	0.3564	5153.3	0.7389	5153.1	0.1953	0.000386446	6.40661e-06	9.99864e-05	3.45786e-06
5153.6	2.859	5153.4	0.3559	5153.4	0.6931	5153.2	0.2009	0.000382168	6.39763e-06	9.37889e-05	3.55701e-06
5153.7	2.815	5153.5	0.3568	5153.5	0.647	5153.3	0.2094	0.000376287	6.4138e-06	8.75507e-05	3.70751e-06
5153.8	2.758	5153.6	0.359	5153.6	0.6027	5153.4	0.2202	0.000368667	6.45335e-06	8.15561e-05	3.89872e-06
5153.9	2.686	5153.7	0.3625	5153.7	0.5616	5153.5	0.232	0.000359043	6.51627e-06	7.59946e-05	4.10765e-06
5154	2.598	5153.8	0.3673	5153.8	0.5247	5153.6	0.2431	0.00034728	6.60255e-06	7.10013e-05	4.30418e-06
5154.1	2.495	5153.9	0.3735	5153.9	0.4923	5153.7	0.2521	0.000333512	6.714e-06	6.6617e-05	4.46353e-06
5154.2	2.38	5154	0.3814	5154	0.4646	5153.8	0.2582	0.000318139	6.85601e-06	6.28687e-05	4.57153e-06
5154.3	2.256	5154.1	0.391	5154.1	0.4411	5153.9	0.2617	0.000301564	7.02858e-06	5.96887e-05	4.6335e-06
5154.4	2.126	5154.2	0.4028	5154.2	0.4215	5154	0.2637	0.000284187	7.2407e-06	5.70365e-05	4.66891e-06
5154.5	1.995	5154.3	0.4171	5154.3	0.405	5154.1	0.2657	0.000266676	7.49775e-06	5.48038e-05	4.70432e-06
5154.6	1.866	5154.4	0.4343	5154.4	0.3909	5154.2	0.2696	0.000249432	7.80694e-06	5.28958e-05	4.77337e-06
5154.7	1.741	5154.5	0.4546	5154.5	0.3788	5154.3	0.2773	0.000232723	8.17185e-06	5.12584e-05	4.9097e-06
5154.8	1.623	5154.6	0.4786	5154.6	0.3682	5154.4	0.2906	0.00021695	8.60327e-06	4.98241e-05	5.14518e-06
5154.9	1.513	5154.7	0.507	5154.7	0.3588	5154.5	0.3117	0.000202246	9.11379e-06	4.85521e-05	5.51877e-06
5155	1.414	5154.8	0.5405	5154.8	0.3505	5154.6	0.3439	0.000189012	9.71598e-06	4.74289e-05	6.08888e-06
5155.1	1.327	5154.9	0.5798	5154.9	0.3431	5154.7	0.3939	0.000177383	1.04224e-05	4.64276e-05	6.97415e-06
5155.2	1.252	5155	0.6232	5155	0.3367	5154.8	0.4804	0.000167357	1.12026e-05	4.55615e-05	8.50567e-06
5155.3	1.188	5155.1	0.6652	5155.1	0.3315	5154.9	0.6582	0.000158802	1.19576e-05	4.48579e-05	1.16537e-05
5155.4	1.134	5155.2	0.697	5155.2	0.3278	5155	1.054	0.000151584	1.25292e-05	4.43572e-05	1.86615e-05
5155.5	1.09	5155.3	0.7109	5155.3	0.3261	5155.1	1.838	0.000145702	1.27791e-05	4.41272e-05	3.25425e-05
5155.6	1.053	5155.4	0.7045	5155.4	0.3267	5155.2	3.026	0.000140757	1.2664e-05	4.42084e-05	5.35765e-05
5155.7	1.021	5155.5	0.6815	5155.5	0.3296	5155.3	4.238	0.000136479	1.22506e-05	4.46008e-05	7.50354e-05
5155.8	0.9944	5155.6	0.6484	5155.6	0.3348	5155.4	4.815	0.000132923	1.16556e-05	4.53044e-05	8.52514e-05
5155.9	0.9706	5155.7	0.6117	5155.7	0.342	5155.5	4.391	0.000129742	1.09959e-05	4.62787e-05	7.77443e-05
5156	0.949	5155.8	0.5758	5155.8	0.3512	5155.6	3.262	0.000126855	1.03505e-05	4.75237e-05	5.7755e-05
5156.1	0.9288	5155.9	0.5434	5155.9	0.3624	5155.7	2.074	0.000124155	9.76811e-06	4.90392e-05	3.6721e-05
5156.2	0.9096	5156	0.5155	5156	0.3753	5155.8	1.249	0.000121588	9.26658e-06	5.07848e-05	2.2114e-05
5156.3	0.8914	5156.1	0.4923	5156.1	0.3899	5155.9	0.819	0.000119155	8.84954e-06	5.27605e-05	1.45007e-05
5156.4	0.8743	5156.2	0.4738	5156.2	0.4055	5156	0.637	0.000116869	8.51699e-06	5.48714e-05	1.12783e-05
5156.5	0.8588	5156.3	0.4607	5156.3	0.4214	5156.1	0.5782	0.000114797	8.2815e-06	5.7023e-05	1.02373e-05
5156.6	0.8452	5156.4	0.4539	5156.4	0.4367	5156.2	0.5851	0.00011298	8.15926e-06	5.90933e-05	1.03594e-05
5156.7	0.8341	5156.5	0.4557	5156.5	0.4504	5156.3	0.6391	0.000111496	8.19162e-06	6.09472e-05	1.13155e-05
5156.8	0.8263	5156.6	0.4689	5156.6	0.4613	5156.4	0.7333	0.000110453	8.4289e-06	6.24222e-05	1.29834e-05
5156.9	0.8223	5156.7	0.4964	5156.7	0.4688	5156.5	0.8584	0.000109918	8.92324e-06	6.34371e-05	1.51983e-05
5157	0.8229	5156.8	0.5409	5156.8	0.4721	5156.6	0.9978	0.000109999	9.72317e-06	6.38836e-05	1.76664e-05
5157.1	0.8288	5156.9	0.6059	5156.9	0.4709	5156.7	1.13	0.000110787	1.08916e-05	6.37212e-05	2.00071e-05
5157.2	0.8408	5157	0.6978	5157	0.4648	5156.8	1.237	0.000112391	1.25436e-05	6.28958e-05	2.19016e-05
5157.3	0.8594	5157.1	0.8283	5157.1	0.4543	5156.9	1.306	0.000114878	1.48894e-05	6.14749e-05	2.31232e-05
5157.4	0.8854	5157.2	1.011	5157.2	0.4399	5157	1.334	0.000118353	1.81736e-05	5.95264e-05	2.3619e-05
5157.5	0.9191	5157.3	1.25	5157.3	0.423	5157.1	1.319	0.000122858	2.24699e-05	5.72395e-05	2.33534e-05
5157.6	0.9607	5157.4	1.529	5157.4	0.4052	5157.2	1.257	0.000128419	2.74852e-05	5.48308e-05	2.22557e-05
5157.7	1.01	5157.5	1.804	5157.5	0.3879	5157.3	1.148	0.000135009	3.24285e-05	5.24898e-05	2.03258e-05
5157.8	1.065	5157.6	2.014	5157.6	0.3723	5157.4	1.004	0.000142361	3.62035e-05	5.03789e-05	1.77762e-05
5157.9	1.127	5157.7	2.107	5157.7	0.3591	5157.5	0.8473	0.000150648	3.78752e-05	4.85927e-05	1.50018e-05
5158	1.191	5157.8	2.062	5157.8	0.3487	5157.6	0.7054	0.000159203	3.70663e-05	4.71854e-05	1.24894e-05
5158.1	1.256	5157.9	1.892	5157.9	0.3416	5157.7	0.605	0.000167892	3.40104e-05	4.62246e-05	1.07118e-05
5158.2	1.317	5158	1.641	5158	0.3378	5157.8	0.5774	0.000176046	2.94985e-05	4.57104e-05	1.02231e-05
5158.3	1.37	5158.1	1.365	5158.1	0.3375	5157.9	0.6748	0.000183131	2.45371e-05	4.56698e-05	1.19476e-05
5158.4	1.41	5158.2	1.109	5158.2	0.3406	5158	0.9974	0.000188477	1.99353e-05	4.60893e-05	1.76593e-05
5158.5	1.433	5158.3	0.8989	5158.3	0.3469	5158.1	1.703	0.000191552	1.61585e-05	4.69418e-05	3.01523e-05
5158.6	1.436	5158.4	0.7382	5158.4	0.3561	5158.2	2.946	0.000191953	1.32698e-05	4.81867e-05	5.21601e-05
5158.7	1.418	5158.5	0.6208	5158.5	0.3681	5158.3	4.725	0.000189547	1.11594e-05	4.98105e-05	8.36579e-05
5158.8	1.379	5158.6	0.5373	5158.6	0.3831	5158.4	6.685	0.000184334	9.65846e-06	5.18403e-05	0.00011836
5158.9	1.324	5158.7	0.479	5158.7	0.4014	5158.5	8.104	0.000176982	8.61046e-06	5.43166e-05	0.000143484
5159	1.255	5158.8	0.439	5158.8	0.4236	5158.6	8.268	0.000167758	7.89142e-06	5.73207e-05	0.000146388
5159.1	1.178	5158.9	0.4123	5158.9	0.4505	5158.7	7.037	0.000157466	7.41147e-06	6.09607e-05	0.000124593
5159.2	1.1	5159	0.3957	5159	0.4831	5158.8	5.007	0.000147039	7.11307e-06	6.53721e-05	8.86508e-05
5159.3	1.023	5159.1	0.3868	5159.1	0.5222	5158.9	3.032	0.000136746	6.95308e-06	7.0663e-05	5.36827e-05
5159.4	0.9522	5159.2	0.384	5159.2	0.5681	5159	1.655	0.000127282	6.90275e-06	7.68741e-05	2.93024e-05
5159.5	0.8886	5159.3	0.3861	5159.3	0.6197	5159.1	0.9454	0.000118781	6.9405e-06	8.38565e-05	1.67387e-05
5159.6	0.833	5159.4	0.3926	5159.4	0.6745	5159.2	0.6993	0.000111349	7.05734e-06	9.1272e-05	1.23814e-05
5159.7	0.7851	5159.5	0.404	5159.5	0.7287	5159.3	0.6915	0.000104946	7.26227e-06	9.86062e-05	1.22433e-05
5159.8	0.7439	5159.6	0.4218	5159.6	0.7774	5159.4	0.7849	9.94386e-05	7.58224e-06	0.000105196	1.3897e-05
5159.9	0.7082	5159.7	0.4488	5159.7	0.8159	5159.5	0.92	9.46665e-05	8.06759e-06	0.000110406	1.6289e-05
5160	0.6769	5159.8	0.4896	5159.8	0.84	5159.6	1.073	9.04825e-05	8.801e-06	0.000113667	1.89979e-05
5160.1	0.6492	5159.9	0.5511	5159.9	0.8475	5159.7	1.231	8.67798e-05	9.90652e-06	0.000114682	2.17953e-05
5160.2	0.6245	5160	0.6442	5160	0.8389	5159.8	1.381	8.34781e-05	1.15801e-05	0.000113518	2.44511e-05
5160.3	0.6022	5160.1	0.7846	5160.1	0.8176	5159.9	1.519	8.04972e-05	1.41039e-05	0.000110636	2.68945e-05
5160.4	0.5823	5160.2	0.9937	5160.2	0.7897	5160	1.651	7.78372e-05	1.78627e-05	0.000106861	2.92316e-05
5160.5	0.5647	5160.3	1.297	5160.3	0.7631	5160.1	1.788	7.54845e-05	2.33148e-05	0.000103261	3.16572e-05
5160.6	0.5492	5160.4	1.716	5160.4	0.7456	5160.2	1.934	7.34126e-05	3.08467e-05	0.000100893	3.42422e-05
5160.7	0.536	5160.5	2.25	5160.5	0.7452	5160.3	2.07	7.16482e-05	4.04458e-05	0.000100839	3.66501e-05
5160.8	0.5251	5160.6	2.863	5160.6	0.7695	5160.4	2.17	7.01911e-05	5.1465e-05	0.000104127	3.84207e-05
5160.9	0.5163	5160.7	3.472	5160.7	0.8262	5160.5	2.215	6.90148e-05	6.24124e-05	0.0001118	3.92174e-05
5161	0.5093	5160.8	3.947	5160.8	0.9223	5160.6	2.195	6.80791e-05	7.09509e-05	0.000124804	3.88633e-05
5161.1	0.504	5160.9	4.15	5160.9	1.063	5160.7	2.119	6.73706e-05	7.46e-05	0.000143843	3.75177e-05
5161.2	0.5	5161	4.013	5161	1.248	5160.8	1.999	6.6836e-05	7.21373e-05	0.000168877	3.53931e-05
5161.3	0.4971	5161.1	3.579	5161.1	1.471	5160.9	1.849	6.64483e-05	6.43358e-05	0.000199053	3.27373e-05
5161.4	0.495	5161.2	2.976	5161.2	1.72	5161	1.68	6.61676e-05	5.34963e-05	0.000232747	2.9745e-05
5161.5	0.4935	5161.3	2.346	5161.3	1.973	5161.1	1.501	6.59671e-05	4.21715e-05	0.000266982	2.65758e-05
5161.6	0.4922	5161.4	1.793	5161.4	2.21	5161.2	1.329	6.57933e-05	3.22308e-05	0.000299053	2.35305e-05
5161.7	0.491	5161.5	1.364	5161.5	2.416	5161.3	1.187	6.56329e-05	2.45191e-05	0.000326928	2.10163e-05
5161.8	0.4896	5161.6	1.059	5161.6	2.586	5161.4	1.095	6.54458e-05	1.90365e-05	0.000349932	1.93874e-05
5161.9	0.4878	5161.7	0.8534	5161.7	2.725	5161.5	1.062	6.52052e-05	1.53406e-05	0.000368742	1.88031e-05
5162	0.4854	5161.8	0.7196	5161.8	2.847	5161.6	1.086	6.48844e-05	1.29355e-05	0.00038525	1.9228e-05
5162.1	0.4823	5161.9	0.6346	5161.9	2.96	5161.7	1.152	6.447e-05	1.14075e-05	0.000400541	2.03966e-05
5162.2	0.4782	5162	0.5815	5162	3.064	5161.8	1.251	6.39219e-05	1.0453e-05	0.000414614	2.21494e-05
5162.3	0.473	5162.1	0.5478	5162.1	3.146	5161.9	1.418	6.32268e-05	9.8472e-06	0.00042571	2.51062e-05
5162.4	0.4666	5162.2	0.5239	5162.2	3.181	5162	1.731	6.23713e-05	9.41758e-06	0.000430447	3.0648e-05
5162.5	0.4592	5162.3	0.5032	5162.3	3.142	5162.1	2.262	6.13821e-05	9.04548e-06	0.000425169	4.00496e-05
5162.6	0.4509	5162.4	0.4817	5162.4	3.013	5162.2	2.963	6.02727e-05	8.659e-06	0.000407713	5.2461e-05
5162.7	0.4421	5162.5	0.457	5162.5	2.794	5162.3	3.608	5.90964e-05	8.21499e-06	0.000378078	6.3881e-05
5162.8	0.4331	5162.6	0.4291	5162.6	2.502	5162.4	3.975	5.78933e-05	7.71346e-06	0.000338566	7.03789e-05
5162.9	0.424	5162.7	0.3998	5162.7	2.167	5162.5	4.232	5.66769e-05	7.18677e-06	0.000293234	7.49292e-05
5163	0.4152	5162.8	0.3721	5162.8	1.825	5162.6	5.316	5.55006e-05	6.68884e-06	0.000246955	9.41218e-05
5163.1	0.4067	5162.9	0.3495	5162.9	1.51	5162.7	8.844	5.43644e-05	6.28258e-06	0.00020433	0.000156586
5163.2	0.3988	5163	0.3356	5163	1.245	5162.8	15.77	5.33084e-05	6.03271e-06	0.000168471	0.000279214
5163.3	0.3915	5163.1	0.3327	5163.1	1.04	5162.9	24.13	5.23326e-05	5.98058e-06	0.000140731	0.000427231
5163.4	0.385	5163.2	0.3419	5163.2	0.8953	5163	29.13	5.14637e-05	6.14596e-06	0.00012115	0.000515758
5163.5	0.3792	5163.3	0.3637	5163.3	0.8006	5163.1	27.24	5.06884e-05	6.53784e-06	0.000108336	0.000482295
5163.6	0.3742	5163.4	0.3983	5163.4	0.7405	5163.2	19.85	5.002e-05	7.1598e-06	0.000100203	0.000351452
5163.7	0.3702	5163.5	0.446	5163.5	0.6989	5163.3	11.56	4.94853e-05	8.01726e-06	9.45737e-05	0.000204674
5163.8	0.367	5163.6	0.5069	5163.6	0.662	5163.4	5.682	4.90576e-05	9.11199e-06	8.95805e-05	0.000100602
5163.9	0.3648	5163.7	0.5796	5163.7	0.6201	5163.5	2.65	4.87635e-05	1.04188e-05	8.39107e-05	4.69193e-05
5164	0.3636	5163.8	0.6615	5163.8	0.5685	5163.6	1.468	4.86031e-05	1.18911e-05	7.69283e-05	2.59915e-05
5164.1	0.3633	5163.9	0.7499	5163.9	0.508	5163.7	1.185	4.8563e-05	1.34801e-05	6.87415e-05	2.09809e-05
5164.2	0.364	5164	0.8444	5164	0.4432	5163.8	1.283	4.86566e-05	1.51789e-05	5.99729e-05	2.2716e-05
5164.3	0.3657	5164.1	0.9494	5164.1	0.38	5163.9	1.549	4.88838e-05	1.70663e-05	5.14208e-05	2.74256e-05
5164.4	0.3682	5164.2	1.075	5164.2	0.3233	5164	1.919	4.9218e-05	1.93241e-05	4.37483e-05	3.39766e-05
5164.5	0.3717	5164.3	1.239	5164.3	0.276	5164.1	2.386	4.96858e-05	2.22722e-05	3.73477e-05	4.2245e-05
5164.6	0.376	5164.4	1.462	5164.4	0.2394	5164.2	2.944	5.02606e-05	2.62808e-05	3.23951e-05	5.21246e-05
5164.7	0.3812	5164.5	1.771	5164.5	0.2144	5164.3	3.549	5.09557e-05	3.18353e-05	2.90122e-05	6.28364e-05
5164.8	0.3874	5164.6	2.202	5164.6	0.2022	5164.4	4.101	5.17845e-05	3.9583e-05	2.73613e-05	7.26098e-05
5164.9	0.3945	5164.7	2.8	5164.7	0.206	5164.5	4.455	5.27336e-05	5.03326e-05	2.78755e-05	7.88775e-05
5165	0.4027	5164.8	3.627	5164.8	0.2321	5164.6	4.485	5.38297e-05	6.51986e-05	3.14073e-05	7.94086e-05
5165.1	0.4119	5164.9	4.749	5164.9	0.2924	5164.7	4.151	5.50595e-05	8.53676e-05	3.9567e-05	7.3495e-05
5165.2	0.4222	5165	6.239	5165	0.4054	5164.8	3.521	5.64363e-05	0.000112152	5.48579e-05	6.23407e-05
5165.3	0.4336	5165.1	8.189	5165.1	0.5962	5164.9	2.737	5.79601e-05	0.000147205	8.06766e-05	4.84596e-05
5165.4	0.446	5165.2	10.67	5165.2	0.8913	5165	1.966	5.96177e-05	0.000191803	0.000120609	3.48088e-05
5165.5	0.4595	5165.3	13.54	5165.3	1.306	5165.1	1.334	6.14222e-05	0.000243394	0.000176725	2.3619e-05
5165.6	0.474	5165.4	16.21	5165.4	1.823	5165.2	0.8849	6.33605e-05	0.00029139	0.000246685	1.56675e-05
5165.7	0.4893	5165.5	17.67	5165.5	2.377	5165.3	0.6093	6.54057e-05	0.000317634	0.000321651	1.07879e-05
5165.8	0.5053	5165.6	17.01	5165.6	2.855	5165.4	0.4956	6.75444e-05	0.00030577	0.000386333	8.77479e-06
5165.9	0.5216	5165.7	14.21	5165.7	3.13	5165.5	0.5782	6.97233e-05	0.000255438	0.000423545	1.02373e-05
5166	0.5379	5165.8	10.3	5165.8	3.117	5165.6	0.9723	7.19021e-05	0.000185152	0.000421786	1.72149e-05
5166.1	0.5537	5165.9	6.593	5165.9	2.81	5165.7	1.848	7.40141e-05	0.000118515	0.000380244	3.27195e-05
5166.2	0.5687	5166	3.855	5166	2.295	5165.8	3.268	7.60192e-05	6.92971e-05	0.000310555	5.78612e-05
5166.3	0.5824	5166.1	2.171	5166.1	1.708	5165.9	4.935	7.78505e-05	3.90257e-05	0.000231123	8.73761e-05
5166.4	0.5944	5166.2	1.257	5166.2	1.171	5166	6.158	7.94546e-05	2.25957e-05	0.000158457	0.00010903
5166.5	0.6044	5166.3	0.7952	5166.3	0.7546	5166.1	6.261	8.07913e-05	1.42944e-05	0.000102111	0.000110853
5166.6	0.6122	5166.4	0.5685	5166.4	0.4739	5166.2	5.157	8.1834e-05	1.02193e-05	6.41272e-05	9.13067e-05
5166.7	0.6178	5166.5	0.455	5166.5	0.3078	5166.3	3.437	8.25825e-05	8.17904e-06	4.16509e-05	6.08534e-05
5166.8	0.621	5166.6	0.3949	5166.6	0.2239	5166.4	1.871	8.30103e-05	7.09869e-06	3.02977e-05	3.31268e-05
5166.9	0.6223	5166.7	0.3607	5166.7	0.1934	5166.5	0.875	8.3184e-05	6.48391e-06	2.61705e-05	1.54922e-05
5167	0.6218	5166.8	0.3399	5166.8	0.1965	5166.6	0.4153	8.31172e-05	6.11001e-06	2.659e-05	7.35304e-06
5167.1	0.6198	5166.9	0.3263	5166.9	0.2222	5166.7	0.2674	8.28499e-05	5.86554e-06	3.00676e-05	4.73442e-06
5167.2	0.6166	5167	0.3164	5167	0.2649	5166.8	0.247	8.24221e-05	5.68758e-06	3.58457e-05	4.37323e-06
5167.3	0.6125	5167.1	0.3078	5167.1	0.3218	5166.9	0.2641	8.18741e-05	5.53298e-06	4.35453e-05	4.67599e-06
5167.4	0.6078	5167.2	0.2994	5167.2	0.3902	5167	0.29	8.12458e-05	5.38199e-06	5.28011e-05	5.13456e-06
5167.5	0.603	5167.3	0.2909	5167.3	0.4658	5167.1	0.3224	8.06042e-05	5.22919e-06	6.30311e-05	5.70821e-06
5167.6	0.5982	5167.4	0.2825	5167.4	0.5429	5167.2	0.3686	7.99625e-05	5.07819e-06	7.34641e-05	6.5262e-06
5167.7	0.594	5167.5	0.275	5167.5	0.614	5167.3	0.4368	7.94011e-05	4.94337e-06	8.30852e-05	7.73371e-06
5167.8	0.5907	5167.6	0.269	5167.6	0.6713	5167.4	0.5277	7.896e-05	4.83552e-06	9.08389e-05	9.34313e-06
5167.9	0.5889	5167.7	0.2658	5167.7	0.7083	5167.5	0.6291	7.87194e-05	4.778e-06	9.58457e-05	1.11385e-05
5168	0.5888	5167.8	0.266	5167.8	0.7206	5167.6	0.717	7.8706e-05	4.78159e-06	9.75101e-05	1.26948e-05
5168.1	0.5908	5167.9	0.2705	5167.9	0.7067	5167.7	0.767	7.89734e-05	4.86248e-06	9.56292e-05	1.358e-05
5168.2	0.5954	5168	0.2797	5168	0.6684	5167.8	0.7684	7.95883e-05	5.02786e-06	9.04465e-05	1.36048e-05
5168.3	0.6027	5168.1	0.2942	5168.1	0.6112	5167.9	0.7286	8.05641e-05	5.28851e-06	8.27063e-05	1.29001e-05
5168.4	0.6131	5168.2	0.3141	5168.2	0.5425	5168	0.6662	8.19543e-05	5.64623e-06	7.341e-05	1.17953e-05
5168.5	0.6264	5168.3	0.3392	5168.3	0.4699	5168.1	0.5989	8.37321e-05	6.09743e-06	6.35859e-05	1.06038e-05
5168.6	0.6426	5168.4	0.3676	5168.4	0.3997	5168.2	0.536	8.58976e-05	6.60794e-06	5.40866e-05	9.49008e-06
5168.7	0.6616	5168.5	0.3957	5168.5	0.3362	5168.3	0.4798	8.84374e-05	7.11307e-06	4.54939e-05	8.49504e-06
5168.8	0.6828	5168.6	0.4183	5168.6	0.282	5168.4	0.4302	9.12712e-05	7.51932e-06	3.81596e-05	7.61686e-06
5168.9	0.7058	5168.7	0.4311	5168.7	0.2378	5168.5	0.387	9.43457e-05	7.74941e-06	3.21786e-05	6.85198e-06
5169	0.7299	5168.8	0.4335	5168.8	0.2034	5168.6	0.3502	9.75671e-05	7.79256e-06	2.75237e-05	6.20042e-06
5169.1	0.7545	5168.9	0.4295	5168.9	0.1779	5168.7	0.3194	0.000100855	7.72065e-06	2.4073e-05	5.6551e-06
5169.2	0.7788	5169	0.4249	5169	0.1597	5168.8	0.2946	0.000104104	7.63796e-06	2.16103e-05	5.21601e-06
5169.3	0.802	5169.1	0.4242	5169.1	0.1475	5168.9	0.2757	0.000107205	7.62538e-06	1.99594e-05	4.88137e-06
5169.4	0.8237	5169.2	0.4287	5169.2	0.14	5169	0.2623	0.000110106	7.70627e-06	1.89445e-05	4.64412e-06
5169.5	0.8434	5169.3	0.4372	5169.3	0.1362	5169.1	0.254	0.000112739	7.85907e-06	1.84303e-05	4.49717e-06
5169.6	0.8609	5169.4	0.4472	5169.4	0.1351	5169.2	0.2498	0.000115078	8.03883e-06	1.82814e-05	4.4228e-06
5169.7	0.8762	5169.5	0.4561	5169.5	0.1363	5169.3	0.2489	0.000117123	8.19881e-06	1.84438e-05	4.40687e-06
5169.8	0.8894	5169.6	0.462	5169.6	0.1394	5169.4	0.2509	0.000118888	8.30487e-06	1.88633e-05	4.44228e-06
5169.9	0.9008	5169.7	0.4639	5169.7	0.1443	5169.5	0.2562	0.000120412	8.33902e-06	1.95264e-05	4.53612e-06
5170	0.9106	5169.8	0.4614	5169.8	0.1511	5169.6	0.2703	0.000121722	8.29408e-06	2.04465e-05	4.78576e-06
5170.1	0.9189	5169.9	0.4547	5169.9	0.1603	5169.7	0.3171	0.000122831	8.17365e-06	2.16914e-05	5.61438e-06
5170.2	0.926	5170	0.4444	5170	0.1721	5169.8	0.4828	0.00012378	7.98849e-06	2.32882e-05	8.54816e-06
5170.3	0.932	5170.1	0.4315	5170.1	0.1875	5169.9	1.004	0.000124582	7.7566e-06	2.53721e-05	1.77762e-05
5170.4	0.9367	5170.2	0.417	5170.2	0.207	5170	2.325	0.000125211	7.49595e-06	2.80108e-05	4.1165e-05
5170.5	0.9402	5170.3	0.402	5170.3	0.2316	5170.1	4.854	0.000125678	7.22631e-06	3.13396e-05	8.59419e-05
5170.6	0.9423	5170.4	0.3873	5170.4	0.262	5170.2	8.275	0.000125959	6.96207e-06	3.54533e-05	0.000146512
5170.7	0.9428	5170.5	0.3736	5170.5	0.2988	5170.3	11.11	0.000126026	6.7158e-06	4.0433e-05	0.000196707
5170.8	0.942	5170.6	0.3611	5170.6	0.3421	5170.4	11.65	0.000125919	6.4911e-06	4.62923e-05	0.000206268
5170.9	0.94	5170.7	0.3503	5170.7	0.3919	5170.5	9.61	0.000125652	6.29696e-06	5.30311e-05	0.000170149
5171	0.9372	5170.8	0.3417	5170.8	0.447	5170.6	6.4	0.000125277	6.14237e-06	6.04871e-05	0.000113314
5171.1	0.9339	5170.9	0.336	5170.9	0.5056	5170.7	3.643	0.000124836	6.0399e-06	6.84168e-05	6.45007e-05
5171.2	0.9305	5171	0.3343	5171	0.5653	5170.8	1.96	0.000124382	6.00935e-06	7.64952e-05	3.47025e-05
5171.3	0.9271	5171.1	0.3384	5171.1	0.6241	5170.9	1.145	0.000123927	6.08305e-06	8.44519e-05	2.02727e-05
5171.4	0.9241	5171.2	0.3513	5171.2	0.6808	5171	0.8016	0.000123526	6.31494e-06	9.21245e-05	1.41926e-05
5171.5	0.9214	5171.3	0.377	5171.3	0.7365	5171.1	0.6605	0.000123165	6.77692e-06	9.96617e-05	1.16944e-05
5171.6	0.9193	5171.4	0.4202	5171.4	0.795	5171.2	0.5959	0.000122885	7.55348e-06	0.000107578	1.05506e-05
5171.7	0.9176	5171.5	0.4853	5171.5	0.8626	5171.3	0.5626	0.000122657	8.72371e-06	0.000116725	9.96105e-06
5171.8	0.9162	5171.6	0.5739	5171.6	0.9477	5171.4	0.5504	0.00012247	1.03164e-05	0.000128241	9.74504e-06
5171.9	0.9153	5171.7	0.6813	5171.7	1.062	5171.5	0.5696	0.00012235	1.2247e-05	0.000143708	1.0085e-05
5172	0.9148	5171.8	0.7937	5171.8	1.219	5171.6	0.6551	0.000122283	1.42675e-05	0.000164953	1.15988e-05
5172.1	0.9147	5171.9	0.8891	5171.9	1.435	5171.7	0.8886	0.00012227	1.59824e-05	0.000194181	1.5733e-05
5172.2	0.915	5172	0.9435	5172	1.722	5171.8	1.437	0.00012231	1.69603e-05	0.000233018	2.54426e-05
5172.3	0.9157	5172.1	0.9401	5172.1	2.081	5171.9	2.598	0.000122403	1.68992e-05	0.000281597	4.59986e-05
5172.4	0.917	5172.2	0.8786	5172.2	2.495	5172	4.804	0.000122577	1.57936e-05	0.000337618	8.50567e-05
5172.5	0.919	5172.3	0.7782	5172.3	2.92	5172.1	8.5	0.000122845	1.39889e-05	0.000395129	0.000150496
5172.6	0.9218	5172.4	0.6721	5172.4	3.282	5172.2	13.82	0.000123219	1.20816e-05	0.000444114	0.000244688
5172.7	0.9255	5172.5	0.5986	5172.5	3.49	5172.3	20.15	0.000123713	1.07604e-05	0.00047226	0.000356763
5172.8	0.9304	5172.6	0.5946	5172.6	3.464	5172.4	25.92	0.000124368	1.06885e-05	0.000468742	0.000458924
5172.9	0.9365	5172.7	0.6871	5172.7	3.171	5172.5	28.85	0.000125184	1.23512e-05	0.000429093	0.0005108
5173	0.9442	5172.8	0.8713	5172.8	2.661	5172.6	27.31	0.000126213	1.56624e-05	0.000360081	0.000483534
5173.1	0.9536	5172.9	1.088	5172.9	2.049	5172.7	21.82	0.00012747	1.95578e-05	0.000277267	0.000386331
5173.2	0.9646	5173	1.237	5173	1.471	5172.8	14.85	0.00012894	2.22362e-05	0.000199053	0.000262925
5173.3	0.9772	5173.1	1.239	5173.1	1.018	5172.9	9.06	0.000130624	2.22722e-05	0.000137754	0.000160411
5173.4	0.991	5173.2	1.097	5173.2	0.716	5173	5.684	0.000132469	1.97196e-05	9.68877e-05	0.000100637
5173.5	1.006	5173.3	0.8948	5173.3	0.5357	5173.1	4.176	0.000134474	1.60848e-05	7.24898e-05	7.39377e-05
5173.6	1.021	5173.4	0.7257	5173.4	0.4297	5173.2	3.178	0.000136479	1.30451e-05	5.81461e-05	5.62677e-05
5173.7	1.037	5173.5	0.6314	5173.5	0.3597	5173.3	1.999	0.000138618	1.135e-05	4.86739e-05	3.53931e-05
5173.8	1.053	5173.6	0.5978	5173.6	0.3049	5173.4	0.9741	0.000140757	1.0746e-05	4.12584e-05	1.72468e-05
5173.9	1.069	5173.7	0.5912	5173.7	0.2578	5173.5	0.4667	0.000142895	1.06274e-05	3.4885e-05	8.2631e-06
5174	1.085	5173.8	0.5869	5173.8	0.2172	5173.6	0.3306	0.000145034	1.05501e-05	2.9391e-05	5.8534e-06
5174.1	1.1	5173.9	0.5754	5173.9	0.1835	5173.7	0.3078	0.000147039	1.03433e-05	2.48308e-05	5.44972e-06
5174.2	1.115	5174	0.5569	5174	0.1567	5173.8	0.2991	0.000149044	1.00108e-05	2.12043e-05	5.29568e-06
5174.3	1.129	5174.1	0.5344	5174.1	0.1363	5173.9	0.2897	0.000150916	9.60633e-06	1.84438e-05	5.12925e-06
5174.4	1.142	5174.2	0.5104	5174.2	0.1213	5174	0.2793	0.000152653	9.1749e-06	1.6414e-05	4.94511e-06
5174.5	1.153	5174.3	0.4867	5174.3	0.1106	5174.1	0.2681	0.000154124	8.74887e-06	1.49661e-05	4.74681e-06
5174.6	1.163	5174.4	0.4639	5174.4	0.1028	5174.2	0.2564	0.00015546	8.33902e-06	1.39107e-05	4.53966e-06
5174.7	1.17	5174.5	0.4425	5174.5	0.09721	5174.3	0.2448	0.000156396	7.95434e-06	1.31542e-05	4.33428e-06
5174.8	1.175	5174.6	0.4228	5174.6	0.09293	5174.4	0.2335	0.000157065	7.60021e-06	1.25751e-05	4.13421e-06
5174.9	1.178	5174.7	0.4051	5174.7	0.0895	5174.5	0.2226	0.000157466	7.28204e-06	1.21109e-05	3.94122e-06
5175	1.179	5174.8	0.3894	5174.8	0.08663	5174.6	0.2122	0.000157599	6.99982e-06	1.17226e-05	3.75708e-06
5175.1	1.177	5174.9	0.3757	5174.9	0.08413	5174.7	0.2024	0.000157332	6.75355e-06	1.13843e-05	3.58357e-06
5175.2	1.174	5175	0.3639	5175	0.0819	5174.8	0.193	0.000156931	6.54143e-06	1.10825e-05	3.41714e-06
5175.3	1.168	5175.1	0.3541	5175.1	0.07988	5174.9	0.1842	0.000156129	6.36527e-06	1.08092e-05	3.26133e-06
5175.4	1.16	5175.2	0.346	5175.2	0.07804	5175	0.176	0.000155059	6.21966e-06	1.05602e-05	3.11615e-06
5175.5	1.151	5175.3	0.3398	5175.3	0.07635	5175.1	0.1684	0.000153856	6.10821e-06	1.03315e-05	2.98159e-06
5175.6	1.141	5175.4	0.3354	5175.4	0.07482	5175.2	0.1613	0.00015252	6.02912e-06	1.01245e-05	2.85588e-06
5175.7	1.131	5175.5	0.3328	5175.5	0.07342	5175.3	0.1548	0.000151183	5.98238e-06	9.93502e-06	2.74079e-06
5175.8	1.121	5175.6	0.332	5175.6	0.07216	5175.4	0.1491	0.000149846	5.968e-06	9.76452e-06	2.63987e-06
5175.9	1.112	5175.7	0.3333	5175.7	0.07104	5175.5	0.1441	0.000148643	5.99137e-06	9.61296e-06	2.55135e-06
5176	1.104	5175.8	0.337	5175.8	0.07005	5175.6	0.1398	0.000147574	6.05788e-06	9.479e-06	2.47521e-06
5176.1	1.098	5175.9	0.3433	5175.9	0.06919	5175.7	0.1364	0.000146772	6.17113e-06	9.36263e-06	2.41501e-06
5176.2	1.094	5176	0.3527	5176	0.06847	5175.8	0.1336	0.000146237	6.3401e-06	9.2652e-06	2.36544e-06
5176.3	1.092	5176.1	0.3655	5176.1	0.06788	5175.9	0.1316	0.00014597	6.57019e-06	9.18536e-06	2.33003e-06
5176.4	1.093	5176.2	0.3824	5176.2	0.06743	5176	0.1302	0.000146103	6.87399e-06	9.12447e-06	2.30524e-06
5176.5	1.096	5176.3	0.4043	5176.3	0.06712	5176.1	0.1294	0.000146504	7.26766e-06	9.08252e-06	2.29108e-06
5176.6	1.103	5176.4	0.4335	5176.4	0.06694	5176.2	0.1292	0.00014744	7.79256e-06	9.05816e-06	2.28753e-06
5176.7	1.113	5176.5	0.4763	5176.5	0.06689	5176.3	0.1296	0.000148777	8.56193e-06	9.0514e-06	2.29462e-06
5176.8	1.127	5176.6	0.556	5176.6	0.06698	5176.4	0.1304	0.000150648	9.99461e-06	9.06357e-06	2.30878e-06
5176.9	1.144	5176.7	0.7584	5176.7	0.06719	5176.5	0.1318	0.000152921	1.36329e-05	9.09199e-06	2.33357e-06
5177	1.166	5176.8	1.358	5176.8	0.06752	5176.6	0.1335	0.000155861	2.44113e-05	9.13665e-06	2.36367e-06
5177.1	1.192	5176.9	3.045	5176.9	0.06795	5176.7	0.1356	0.000159337	5.47367e-05	9.19483e-06	2.40085e-06
5177.2	1.222	5177	7.045	5177	0.06848	5176.8	0.138	0.000163347	0.00012664	9.26655e-06	2.44334e-06
5177.3	1.256	5177.1	14.5	5177.1	0.0691	5176.9	0.1406	0.000167892	0.000260651	9.35045e-06	2.48938e-06
5177.4	1.293	5177.2	24.74	5177.2	0.0698	5177	0.1433	0.000172838	0.000444724	9.44517e-06	2.53718e-06
5177.5	1.334	5177.3	33.92	5177.3	0.07056	5177.1	0.146	0.000178318	0.000609743	9.54801e-06	2.58499e-06
5177.6	1.379	5177.4	37.04	5177.4	0.07138	5177.2	0.1488	0.000184334	0.000665828	9.65897e-06	2.63456e-06
5177.7	1.426	5177.5	32.35	5177.5	0.07226	5177.3	0.1515	0.000190616	0.000581521	9.77805e-06	2.68236e-06
5177.8	1.475	5177.6	22.92	5177.6	0.07317	5177.4	0.1541	0.000197166	0.000412008	9.90119e-06	2.7284e-06
5177.9	1.526	5177.7	13.45	5177.7	0.07409	5177.5	0.1565	0.000203983	0.000241776	1.00257e-05	2.77089e-06
5178	1.578	5177.8	6.841	5177.8	0.07502	5177.6	0.1586	0.000210934	0.000122973	1.01515e-05	2.80807e-06
5178.1	1.63	5177.9	3.389	5177.9	0.07591	5177.7	0.1603	0.000217885	6.09204e-05	1.0272e-05	2.83817e-06
5178.2	1.682	5178	2.062	5178	0.07676	5177.8	0.1615	0.000224836	3.70663e-05	1.0387e-05	2.85942e-06
5178.3	1.733	5178.1	1.748	5178.1	0.07753	5177.9	0.1621	0.000231653	3.14219e-05	1.04912e-05	2.87004e-06
5178.4	1.78	5178.2	1.751	5178.2	0.0782	5178	0.1623	0.000237936	3.14758e-05	1.05818e-05	2.87358e-06
5178.5	1.824	5178.3	1.746	5178.3	0.07876	5178.1	0.162	0.000243818	3.13859e-05	1.06576e-05	2.86827e-06
5178.6	1.862	5178.4	1.632	5178.4	0.07922	5178.2	0.1613	0.000248897	2.93367e-05	1.07199e-05	2.85588e-06
5178.7	1.893	5178.5	1.419	5178.5	0.07967	5178.3	0.1603	0.000253041	2.55078e-05	1.07808e-05	2.83817e-06
5178.8	1.915	5178.6	1.161	5178.6	0.08078	5178.4	0.1592	0.000255982	2.087e-05	1.0931e-05	2.8187e-06
5178.9	1.926	5178.7	0.9121	5178.7	0.08649	5178.5	0.1579	0.000257452	1.63958e-05	1.17036e-05	2.79568e-06
5179	1.926	5178.8	0.7065	5178.8	0.1142	5178.6	0.1565	0.000257452	1.27e-05	1.54533e-05	2.77089e-06
5179.1	1.915	5178.9	0.5537	5178.9	0.2188	5178.7	0.1552	0.000255982	9.95326e-06	2.96076e-05	2.74787e-06
5179.2	1.891	5179	0.4486	5179	0.5215	5178.8	0.1538	0.000252774	8.06399e-06	7.05683e-05	2.72309e-06
5179.3	1.858	5179.1	0.38	5179.1	1.198	5178.9	0.1524	0.000248362	6.83084e-06	0.000162111	2.6983e-06
5179.4	1.815	5179.2	0.337	5179.2	2.376	5179	0.151	0.000242615	6.05788e-06	0.000321516	2.67351e-06
5179.5	1.766	5179.3	0.3109	5179.3	3.988	5179.1	0.1498	0.000236065	5.58871e-06	0.000539648	2.65227e-06
5179.6	1.712	5179.4	0.2958	5179.4	5.698	5179.2	0.1489	0.000228846	5.31727e-06	0.000771042	2.63633e-06
5179.7	1.657	5179.5	0.288	5179.5	7.021	5179.3	0.1482	0.000221494	5.17706e-06	0.000950068	2.62394e-06
5179.8	1.601	5179.6	0.285	5179.6	7.565	5179.4	0.1481	0.000214009	5.12313e-06	0.00102368	2.62217e-06
5179.9	1.546	5179.7	0.2857	5179.7	7.23	5179.5	0.1484	0.000206657	5.13572e-06	0.000978349	2.62748e-06
5180	1.494	5179.8	0.289	5179.8	6.228	5179.6	0.149	0.000199706	5.19504e-06	0.00084276	2.6381e-06
5180.1	1.444	5179.9	0.2948	5179.9	4.932	5179.7	0.1495	0.000193022	5.2993e-06	0.000667388	2.64695e-06
5180.2	1.398	5180	0.303	5180	3.678	5179.8	0.1499	0.000186873	5.4467e-06	0.0004977	2.65404e-06
5180.3	1.356	5180.1	0.3137	5180.1	2.652	5179.9	0.1505	0.000181259	5.63904e-06	0.000358863	2.66466e-06
5180.4	1.318	5180.2	0.3276	5180.2	1.901	5180	0.1515	0.00017618	5.88891e-06	0.000257239	2.68236e-06
5180.5	1.284	5180.3	0.3461	5180.3	1.39	5180.1	0.1529	0.000171635	6.22146e-06	0.000188092	2.70715e-06
5180.6	1.255	5180.4	0.3719	5180.4	1.058	5180.2	0.1546	0.000167758	6.68524e-06	0.000143166	2.73725e-06
5180.7	1.231	5180.5	0.4107	5180.5	0.8482	5180.3	0.1565	0.00016455	7.38271e-06	0.000114777	2.77089e-06
5180.8	1.212	5180.6	0.4719	5180.6	0.7207	5180.4	0.1585	0.00016201	8.48283e-06	9.75237e-05	2.8063e-06
5180.9	1.199	5180.7	0.5689	5180.7	0.6489	5180.5	0.1605	0.000160273	1.02265e-05	8.78078e-05	2.84171e-06
5181	1.19	5180.8	0.7188	5180.8	0.6168	5180.6	0.1625	0.00015907	1.29211e-05	8.34641e-05	2.87712e-06
5181.1	1.186	5180.9	0.9421	5180.9	0.6157	5180.7	0.1645	0.000158535	1.69351e-05	8.33153e-05	2.91253e-06
5181.2	1.185	5181	1.259	5181	0.642	5180.8	0.1663	0.000158401	2.26317e-05	8.68741e-05	2.9444e-06
5181.3	1.189	5181.1	1.676	5181.1	0.6968	5180.9	0.1679	0.000158936	3.01276e-05	9.42896e-05	2.97273e-06
5181.4	1.195	5181.2	2.158	5181.2	0.7856	5181	0.1692	0.000159738	3.8792e-05	0.000106306	2.99575e-06
5181.5	1.203	5181.3	2.609	5181.3	0.9183	5181.1	0.1704	0.000160807	4.68992e-05	0.000124262	3.017e-06
5181.6	1.212	5181.4	2.903	5181.4	1.11	5181.2	0.1713	0.00016201	5.21841e-05	0.000150203	3.03293e-06
5181.7	1.22	5181.5	2.96	5181.5	1.382	5181.3	0.1723	0.00016308	5.32087e-05	0.000187009	3.05064e-06
5181.8	1.226	5181.6	2.8	5181.6	1.764	5181.4	0.1738	0.000163882	5.03326e-05	0.000238701	3.07719e-06
5181.9	1.23	5181.7	2.512	5181.7	2.3	5181.5	0.177	0.000164416	4.51555e-05	0.000311231	3.13385e-06
5182	1.232	5181.8	2.183	5181.8	3.048	5181.6	0.1832	0.000164684	3.92414e-05	0.000412449	3.24363e-06
5182.1	1.23	5181.9	1.861	5181.9	4.085	5181.7	0.1931	0.000164416	3.34532e-05	0.000552774	3.41891e-06
5182.2	1.226	5182	1.569	5182	5.499	5181.8	0.2053	0.000163882	2.82042e-05	0.000744114	3.63491e-06
5182.3	1.218	5182.1	1.318	5182.1	7.364	5181.9	0.2171	0.000162812	2.36923e-05	0.000996482	3.84384e-06
5182.4	1.208	5182.2	1.114	5182.2	9.668	5182	0.2264	0.000161476	2.00252e-05	0.00130825	4.0085e-06
5182.5	1.194	5182.3	0.9559	5182.3	12.25	5182.1	0.2311	0.000159604	1.71832e-05	0.00165765	4.09171e-06
5182.6	1.178	5182.4	0.839	5182.4	14.79	5182.2	0.2287	0.000157466	1.50818e-05	0.00200135	4.04922e-06
5182.7	1.159	5182.5	0.7566	5182.5	16.89	5182.3	0.2171	0.000154926	1.36006e-05	0.00228552	3.84384e-06
5182.8	1.139	5182.6	0.7027	5182.6	18.13	5182.4	0.1983	0.000152252	1.26317e-05	0.00245332	3.51098e-06
5182.9	1.117	5182.7	0.6736	5182.7	18.25	5182.5	0.1786	0.000149312	1.21086e-05	0.00246955	3.16218e-06
5183	1.093	5182.8	0.6674	5182.8	17.22	5182.6	0.1661	0.000146103	1.19971e-05	0.00233018	2.94086e-06
5183.1	1.068	5182.9	0.6846	5182.9	15.27	5182.7	0.1692	0.000142762	1.23063e-05	0.00206631	2.99575e-06
5183.2	1.042	5183	0.7276	5183	12.73	5182.8	0.201	0.000139286	1.30793e-05	0.0017226	3.55878e-06
5183.3	1.015	5183.1	0.7984	5183.1	9.988	5182.9	0.2798	0.000135677	1.4352e-05	0.00135156	4.95397e-06
5183.4	0.9869	5183.2	0.894	5183.2	7.374	5183	0.4129	0.000131921	1.60705e-05	0.000997835	7.31055e-06
5183.5	0.9589	5183.3	1.003	5183.3	5.122	5183.1	0.5661	0.000128178	1.80298e-05	0.000693099	1.0023e-05
5183.6	0.931	5183.4	1.11	5183.4	3.356	5183.2	0.6623	0.000124449	1.99533e-05	0.000454127	1.17263e-05
5183.7	0.9039	5183.5	1.196	5183.5	2.09	5183.3	0.6417	0.000120826	2.14992e-05	0.000282815	1.13615e-05
5183.8	0.878	5183.6	1.244	5183.6	1.255	5183.4	0.5201	0.000117364	2.2362e-05	0.000169824	9.20857e-06
5183.9	0.8538	5183.7	1.242	5183.7	0.7421	5183.5	0.3703	0.000114129	2.23261e-05	0.000100419	6.5563e-06
5184	0.8316	5183.8	1.186	5183.8	0.4447	5183.6	0.2544	0.000111162	2.13194e-05	6.01759e-05	4.50425e-06
5184.1	0.8116	5183.9	1.082	5183.9	0.2791	5183.7	0.1886	0.000108488	1.94499e-05	3.77672e-05	3.33923e-06
5184.2	0.7941	5184	0.9441	5184	0.1892	5183.8	0.1595	0.000106149	1.69711e-05	2.56021e-05	2.82401e-06
5184.3	0.7792	5184.1	0.7959	5184.1	0.1409	5183.9	0.1495	0.000104157	1.4307e-05	1.90663e-05	2.64695e-06
5184.4	0.7671	5184.2	0.6585	5184.2	0.1153	5184	0.1477	0.00010254	1.18371e-05	1.56021e-05	2.61508e-06
5184.5	0.7579	5184.3	0.5453	5184.3	0.1019	5184.1	0.1491	0.00010131	9.80226e-06	1.37889e-05	2.63987e-06
5184.6	0.7515	5184.4	0.4607	5184.4	0.09532	5184.2	0.1516	0.000100454	8.2815e-06	1.28985e-05	2.68414e-06
5184.7	0.748	5184.5	0.4028	5184.5	0.09245	5184.3	0.1545	9.99866e-05	7.2407e-06	1.25101e-05	2.73548e-06
5184.8	0.7473	5184.6	0.3669	5184.6	0.09173	5184.4	0.1571	9.9893e-05	6.59536e-06	1.24127e-05	2.78152e-06
5184.9	0.749	5184.7	0.3479	5184.7	0.09227	5184.5	0.1593	0.00010012	6.25382e-06	1.24858e-05	2.82047e-06
5185	0.7529	5184.8	0.3412	5184.8	0.0936	5184.6	0.1608	0.000100642	6.13338e-06	1.26657e-05	2.84702e-06
5185.1	0.7587	5184.9	0.3432	5184.9	0.09544	5184.7	0.1613	0.000101417	6.16933e-06	1.29147e-05	2.85588e-06
5185.2	0.7658	5185	0.351	5185	0.09766	5184.8	0.1608	0.000102366	6.30954e-06	1.32151e-05	2.84702e-06
5185.3	0.7735	5185.1	0.3624	5185.1	0.1002	5184.9	0.159	0.000103395	6.51447e-06	1.35588e-05	2.81516e-06
5185.4	0.7812	5185.2	0.3753	5185.2	0.103	5185	0.156	0.000104425	6.74636e-06	1.39377e-05	2.76204e-06
5185.5	0.788	5185.3	0.388	5185.3	0.106	5185.1	0.1519	0.000105333	6.97465e-06	1.43437e-05	2.68945e-06
5185.6	0.7932	5185.4	0.3984	5185.4	0.1095	5185.2	0.1467	0.000106029	7.1616e-06	1.48173e-05	2.59738e-06
5185.7	0.7961	5185.5	0.4048	5185.5	0.1135	5185.3	0.1407	0.000106416	7.27665e-06	1.53586e-05	2.49115e-06
5185.8	0.796	5185.6	0.4062	5185.6	0.1186	5185.4	0.1342	0.000106403	7.30181e-06	1.60487e-05	2.37606e-06
5185.9	0.7929	5185.7	0.4028	5185.7	0.1254	5185.5	0.1272	0.000105988	7.2407e-06	1.69689e-05	2.25212e-06
5186	0.7868	5185.8	0.3962	5185.8	0.1353	5185.6	0.1202	0.000105173	7.12205e-06	1.83085e-05	2.12819e-06
5186.1	0.7781	5185.9	0.3884	5185.9	0.1508	5185.7	0.1141	0.00010401	6.98184e-06	2.04059e-05	2.02018e-06
5186.2	0.7672	5186	0.382	5186	0.176	5185.8	0.1152	0.000102553	6.8668e-06	2.38159e-05	2.03966e-06
5186.3	0.7545	5186.1	0.3794	5186.1	0.2176	5185.9	0.1534	0.000100855	6.82006e-06	2.94452e-05	2.71601e-06
5186.4	0.7406	5186.2	0.3837	5186.2	0.2862	5186	0.3344	9.89974e-05	6.89736e-06	3.8728e-05	5.92068e-06
5186.5	0.7259	5186.3	0.3984	5186.3	0.3973	5186.1	0.8988	9.70325e-05	7.1616e-06	5.37618e-05	1.59136e-05
5186.6	0.7111	5186.4	0.4279	5186.4	0.5719	5186.2	2.161	9.50541e-05	7.69189e-06	7.73883e-05	3.82613e-05
5186.7	0.6968	5186.5	0.476	5186.5	0.8342	5186.3	4.26	9.31426e-05	8.55653e-06	0.000112882	7.54249e-05
5186.8	0.6837	5186.6	0.5453	5186.6	1.205	5186.4	6.93	9.13915e-05	9.80226e-06	0.000163058	0.000122698
5186.9	0.672	5186.7	0.6373	5186.7	1.694	5186.5	9.637	8.98275e-05	1.1456e-05	0.000229229	0.000170627
5187	0.6622	5186.8	0.7509	5186.8	2.281	5186.6	11.95	8.85176e-05	1.34981e-05	0.00030866	0.000211579
5187.1	0.6543	5186.9	0.8821	5186.9	2.915	5186.7	13.61	8.74615e-05	1.58566e-05	0.000394452	0.00024097
5187.2	0.6487	5187	1.023	5187	3.523	5186.8	14.4	8.6713e-05	1.83894e-05	0.000476725	0.000254958
5187.3	0.6454	5187.1	1.161	5187.1	4.035	5186.9	14.16	8.62719e-05	2.087e-05	0.000546008	0.000250708
5187.4	0.6446	5187.2	1.282	5187.2	4.395	5187	13.05	8.61649e-05	2.30451e-05	0.000594723	0.000231055
5187.5	0.6465	5187.3	1.37	5187.3	4.561	5187.1	11.45	8.64189e-05	2.4627e-05	0.000617185	0.000202727
5187.6	0.6512	5187.4	1.417	5187.4	4.513	5187.2	9.851	8.70472e-05	2.54719e-05	0.00061069	0.000174416
5187.7	0.6588	5187.5	1.423	5187.5	4.253	5187.3	8.625	8.80631e-05	2.55797e-05	0.000575507	0.000152709
5187.8	0.6697	5187.6	1.411	5187.6	3.815	5187.4	7.895	8.95201e-05	2.5364e-05	0.000516238	0.000139784
5187.9	0.6839	5187.7	1.425	5187.7	3.255	5187.5	7.587	9.14182e-05	2.56157e-05	0.00044046	0.000134331
5188	0.7013	5187.8	1.529	5187.8	2.643	5187.6	7.537	9.37441e-05	2.74852e-05	0.000357645	0.000133445
5188.1	0.7218	5187.9	1.776	5187.9	2.053	5187.7	7.533	9.64844e-05	3.19252e-05	0.000277808	0.000133375
5188.2	0.745	5188	2.165	5188	1.54	5187.8	7.395	9.95856e-05	3.89178e-05	0.00020839	0.000130931
5188.3	0.7704	5188.1	2.604	5188.1	1.136	5187.9	7.143	0.000102981	4.68093e-05	0.000153721	0.00012647
5188.4	0.7976	5188.2	2.927	5188.2	0.8465	5188	6.997	0.000106617	5.26155e-05	0.000114547	0.000123885
5188.5	0.8258	5188.3	2.977	5188.3	0.6556	5188.1	7.173	0.000110386	5.35143e-05	8.87145e-05	0.000127001
5188.6	0.8546	5188.4	2.712	5188.4	0.5395	5188.2	7.737	0.000114236	4.87507e-05	7.3004e-05	0.000136987
5188.7	0.8833	5188.5	2.228	5188.5	0.4751	5188.3	8.663	0.000118072	4.00503e-05	6.42896e-05	0.000153382
5188.8	0.9112	5188.6	1.69	5188.6	0.4436	5188.4	9.955	0.000121802	3.03793e-05	6.0027e-05	0.000176257
5188.9	0.9373	5188.7	1.233	5188.7	0.431	5188.5	11.63	0.000125291	2.21643e-05	5.8322e-05	0.000205914
5189	0.9608	5188.8	0.918	5188.8	0.4275	5188.6	13.56	0.000128432	1.65019e-05	5.78484e-05	0.000240085
5189.1	0.9808	5188.9	0.7354	5188.9	0.4261	5188.7	15.46	0.000131105	1.32195e-05	5.7659e-05	0.000273725
5189.2	0.9966	5189	0.6466	5189	0.4224	5188.8	16.88	0.000133217	1.16232e-05	5.71583e-05	0.000298867
5189.3	1.008	5189.1	0.6123	5189.1	0.4135	5188.9	17.38	0.000134741	1.10066e-05	5.5954e-05	0.00030772
5189.4	1.013	5189.2	0.6031	5189.2	0.3982	5189	16.75	0.00013541	1.08413e-05	5.38836e-05	0.000296565
5189.5	1.014	5189.3	0.6001	5189.3	0.3764	5189.1	15.23	0.000135543	1.07873e-05	5.09337e-05	0.000269653
5189.6	1.009	5189.4	0.593	5189.4	0.3492	5189.2	13.23	0.000134875	1.06597e-05	4.7253e-05	0.000234242
5189.7	1	5189.5	0.5806	5189.5	0.3183	5189.3	11.01	0.000133672	1.04368e-05	4.30717e-05	0.000194936
5189.8	0.9881	5189.6	0.568	5189.6	0.2856	5189.4	8.7	0.000132081	1.02103e-05	3.86468e-05	0.000154037
5189.9	0.9748	5189.7	0.5603	5189.7	0.2532	5189.5	6.479	0.000130303	1.00719e-05	3.42625e-05	0.000114713
5190	0.9615	5189.8	0.5571	5189.8	0.2229	5189.6	4.543	0.000128526	1.00144e-05	3.01624e-05	8.04356e-05
5190.1	0.9493	5189.9	0.5545	5189.9	0.1961	5189.7	3.043	0.000126895	9.96764e-06	2.65358e-05	5.38775e-05
5190.2	0.9387	5190	0.5494	5190	0.1733	5189.8	1.993	0.000125478	9.87596e-06	2.34506e-05	3.52868e-05
5190.3	0.9299	5190.1	0.542	5190.1	0.1549	5189.9	1.311	0.000124302	9.74294e-06	2.09607e-05	2.32118e-05
5190.4	0.9232	5190.2	0.5341	5190.2	0.1408	5190	0.9001	0.000123406	9.60093e-06	1.90527e-05	1.59366e-05
5190.5	0.9186	5190.3	0.5274	5190.3	0.1304	5190.1	0.6802	0.000122791	9.48049e-06	1.76454e-05	1.20432e-05
5190.6	0.9163	5190.4	0.5225	5190.4	0.1234	5190.2	0.5816	0.000122484	9.39241e-06	1.66982e-05	1.02974e-05
5190.7	0.9165	5190.5	0.5202	5190.5	0.1192	5190.3	0.5523	0.00012251	9.35107e-06	1.61299e-05	9.77868e-06
5190.8	0.9192	5190.6	0.5209	5190.6	0.1176	5190.4	0.5614	0.000122871	9.36365e-06	1.59134e-05	9.9398e-06
5190.9	0.9245	5190.7	0.5247	5190.7	0.1186	5190.5	0.5944	0.00012358	9.43196e-06	1.60487e-05	1.05241e-05
5191	0.9324	5190.8	0.532	5190.8	0.122	5190.6	0.6453	0.000124636	9.56318e-06	1.65088e-05	1.14253e-05
5191.1	0.9428	5190.9	0.5425	5190.9	0.1285	5190.7	0.7168	0.000126026	9.75193e-06	1.73883e-05	1.26912e-05
5191.2	0.9558	5191	0.5562	5191	0.1387	5190.8	0.8222	0.000127764	9.9982e-06	1.87686e-05	1.45574e-05
5191.3	0.971	5191.1	0.5717	5191.1	0.1539	5190.9	0.9789	0.000129795	1.02768e-05	2.08254e-05	1.73318e-05
5191.4	0.9882	5191.2	0.5846	5191.2	0.1762	5191	1.199	0.000132095	1.05087e-05	2.3843e-05	2.12288e-05
5191.5	1.007	5191.3	0.5891	5191.3	0.209	5191.1	1.478	0.000134608	1.05896e-05	2.82814e-05	2.61686e-05
5191.6	1.026	5191.4	0.5836	5191.4	0.2573	5191.2	1.798	0.000137147	1.04907e-05	3.48173e-05	3.18343e-05
5191.7	1.046	5191.5	0.5748	5191.5	0.329	5191.3	2.142	0.000139821	1.03326e-05	4.45196e-05	3.79249e-05
5191.8	1.066	5191.6	0.5754	5191.6	0.4348	5191.4	2.502	0.000142494	1.03433e-05	5.88362e-05	4.42989e-05
5191.9	1.084	5191.7	0.6033	5191.7	0.5888	5191.5	2.865	0.0001449	1.08449e-05	7.96752e-05	5.07259e-05
5192	1.102	5191.8	0.6846	5191.8	0.8054	5191.6	3.208	0.000147306	1.23063e-05	0.000108985	5.67989e-05
5192.1	1.118	5191.9	0.8551	5191.9	1.095	5191.7	3.494	0.000149445	1.53712e-05	0.000148173	6.18626e-05
5192.2	1.133	5192	1.149	5192	1.455	5191.8	3.685	0.00015145	2.06543e-05	0.000196888	6.52443e-05
5192.3	1.147	5192.1	1.585	5192.1	1.858	5191.9	3.779	0.000153322	2.84918e-05	0.000251421	6.69086e-05
5192.4	1.158	5192.2	2.158	5192.2	2.247	5192	3.808	0.000154792	3.8792e-05	0.00030406	6.74221e-05
5192.5	1.166	5192.3	2.863	5192.3	2.542	5192.1	3.801	0.000155861	5.1465e-05	0.000343978	6.72982e-05
5192.6	1.172	5192.4	3.691	5192.4	2.667	5192.2	3.748	0.000156664	6.63491e-05	0.000360893	6.63598e-05
5192.7	1.175	5192.5	4.6	5192.5	2.585	5192.3	3.578	0.000157065	8.26892e-05	0.000349797	6.33499e-05
5192.8	1.175	5192.6	5.483	5192.6	2.321	5192.4	3.188	0.000157065	9.85619e-05	0.000314073	5.64448e-05
5192.9	1.172	5192.7	6.18	5192.7	1.951	5192.5	2.554	0.000156664	0.000111091	0.000264005	4.52195e-05
5193	1.165	5192.8	6.53	5192.8	1.567	5192.6	1.832	0.000155728	0.000117383	0.000212043	3.24363e-05
5193.1	1.156	5192.9	6.457	5192.9	1.238	5192.7	1.238	0.000154525	0.00011607	0.000167524	2.19193e-05
5193.2	1.144	5193	6.02	5193	0.9886	5192.8	0.8606	0.000152921	0.000108215	0.000133775	1.52373e-05
5193.3	1.129	5193.1	5.392	5193.1	0.8094	5192.9	0.6478	0.000150916	9.69261e-05	0.000109526	1.14695e-05
5193.4	1.113	5193.2	4.783	5193.2	0.678	5193	0.5195	0.000148777	8.59788e-05	9.17456e-05	9.19795e-06
5193.5	1.096	5193.3	4.345	5193.3	0.5744	5193.1	0.4323	0.000146504	7.81053e-05	7.77266e-05	7.65404e-06
5193.6	1.077	5193.4	4.155	5193.4	0.4872	5193.2	0.3696	0.000143965	7.46899e-05	6.59269e-05	6.54391e-06
5193.7	1.058	5193.5	4.227	5193.5	0.4118	5193.3	0.324	0.000141425	7.59842e-05	5.57239e-05	5.73654e-06
5193.8	1.039	5193.6	4.502	5193.6	0.3474	5193.4	0.2905	0.000138885	8.09276e-05	4.70094e-05	5.14341e-06
5193.9	1.02	5193.7	4.85	5193.7	0.2941	5193.5	0.2655	0.000136345	8.71832e-05	3.9797e-05	4.70078e-06
5194	1.002	5193.8	5.091	5193.8	0.2518	5193.6	0.2464	0.000133939	9.15154e-05	3.4073e-05	4.36261e-06
5194.1	0.9842	5193.9	5.058	5193.9	0.2192	5193.7	0.2311	0.00013156	9.09222e-05	2.96617e-05	4.09171e-06
5194.2	0.9673	5194	4.668	5194	0.1946	5193.8	0.2186	0.000129301	8.39116e-05	2.63329e-05	3.8704e-06
5194.3	0.9511	5194.1	3.966	5194.1	0.1762	5193.9	0.2084	0.000127135	7.12925e-05	2.3843e-05	3.6898e-06
5194.4	0.9356	5194.2	3.109	5194.2	0.1623	5194	0.2	0.000125063	5.58871e-05	2.19621e-05	3.54108e-06
5194.5	0.9206	5194.3	2.292	5194.3	0.1519	5194.1	0.1932	0.000123058	4.12008e-05	2.05548e-05	3.42068e-06
5194.6	0.9062	5194.4	1.655	5194.4	0.1437	5194.2	0.1877	0.000121134	2.97501e-05	1.94452e-05	3.3233e-06
5194.7	0.8924	5194.5	1.234	5194.5	0.1371	5194.3	0.1834	0.000119289	2.21823e-05	1.85521e-05	3.24717e-06
5194.8	0.8792	5194.6	0.9831	5194.6	0.1317	5194.4	0.1799	0.000117524	1.76721e-05	1.78214e-05	3.1852e-06
5194.9	0.8667	5194.7	0.8335	5194.7	0.1271	5194.5	0.177	0.000115853	1.49829e-05	1.71989e-05	3.13385e-06
5195	0.8548	5194.8	0.735	5194.8	0.1232	5194.6	0.1746	0.000114263	1.32123e-05	1.66712e-05	3.09136e-06
5195.1	0.8437	5194.9	0.6625	5194.9	0.1199	5194.7	0.1723	0.000112779	1.1909e-05	1.62246e-05	3.05064e-06
5195.2	0.8334	5195	0.6065	5195	0.1169	5194.8	0.17	0.000111402	1.09024e-05	1.58186e-05	3.00991e-06
5195.3	0.8237	5195.1	0.5635	5195.1	0.1144	5194.9	0.1676	0.000110106	1.01294e-05	1.54804e-05	2.96742e-06
5195.4	0.8146	5195.2	0.5318	5195.2	0.1122	5195	0.1649	0.000108889	9.55959e-06	1.51827e-05	2.91962e-06
5195.5	0.8061	5195.3	0.5091	5195.3	0.1103	5195.1	0.162	0.000107753	9.15154e-06	1.49255e-05	2.86827e-06
5195.6	0.7982	5195.4	0.4937	5195.4	0.1087	5195.2	0.159	0.000106697	8.87471e-06	1.4709e-05	2.81516e-06
5195.7	0.7908	5195.5	0.4833	5195.5	0.1074	5195.3	0.1559	0.000105708	8.68776e-06	1.45331e-05	2.76027e-06
5195.8	0.7841	5195.6	0.4764	5195.6	0.1063	5195.4	0.1528	0.000104812	8.56372e-06	1.43843e-05	2.70538e-06
5195.9	0.778	5195.7	0.472	5195.7	0.1054	5195.5	0.1498	0.000103997	8.48463e-06	1.42625e-05	2.65227e-06
5196	0.7727	5195.8	0.47	5195.8	0.1048	5195.6	0.1469	0.000103288	8.44868e-06	1.41813e-05	2.60092e-06
5196.1	0.7682	5195.9	0.4705	5195.9	0.1044	5195.7	0.1443	0.000102687	8.45766e-06	1.41272e-05	2.55489e-06
5196.2	0.7646	5196	0.4739	5196	0.1043	5195.8	0.142	0.000102206	8.51878e-06	1.41136e-05	2.51416e-06
5196.3	0.7618	5196.1	0.4802	5196.1	0.1044	5195.9	0.1403	0.000101831	8.63203e-06	1.41272e-05	2.48406e-06
5196.4	0.76	5196.2	0.488	5196.2	0.1046	5196	0.139	0.000101591	8.77224e-06	1.41542e-05	2.46105e-06
5196.5	0.7592	5196.3	0.4953	5196.3	0.1051	5196.1	0.1383	0.000101484	8.90347e-06	1.42219e-05	2.44865e-06
5196.6	0.7594	5196.4	0.4995	5196.4	0.1057	5196.2	0.1382	0.00010151	8.97897e-06	1.43031e-05	2.44688e-06
5196.7	0.7608	5196.5	0.4977	5196.5	0.1066	5196.3	0.1387	0.000101698	8.94661e-06	1.44249e-05	2.45574e-06
5196.8	0.7634	5196.6	0.4887	5196.6	0.1076	5196.4	0.1398	0.000102045	8.78483e-06	1.45602e-05	2.47521e-06
5196.9	0.7673	5196.7	0.4729	5196.7	0.1088	5196.5	0.1416	0.000102566	8.50081e-06	1.47226e-05	2.50708e-06
5197	0.7725	5196.8	0.4532	5196.8	0.1101	5196.6	0.1442	0.000103262	8.14668e-06	1.48985e-05	2.55312e-06
5197.1	0.779	5196.9	0.4335	5196.9	0.1116	5196.7	0.1476	0.00010413	7.79256e-06	1.51015e-05	2.61331e-06
5197.2	0.7868	5197	0.417	5197	0.1134	5196.8	0.1519	0.000105173	7.49595e-06	1.5345e-05	2.68945e-06
5197.3	0.7958	5197.1	0.4053	5197.1	0.1154	5196.9	0.1572	0.000106376	7.28564e-06	1.56157e-05	2.78329e-06
5197.4	0.8058	5197.2	0.3981	5197.2	0.1181	5197	0.1637	0.000107713	7.15621e-06	1.5981e-05	2.89837e-06
5197.5	0.8165	5197.3	0.3944	5197.3	0.1229	5197.1	0.1713	0.000109143	7.0897e-06	1.66306e-05	3.03293e-06
5197.6	0.8276	5197.4	0.392	5197.4	0.1342	5197.2	0.1803	0.000110627	7.04656e-06	1.81596e-05	3.19228e-06
5197.7	0.8388	5197.5	0.3897	5197.5	0.1652	5197.3	0.1908	0.000112124	7.00521e-06	2.23545e-05	3.37819e-06
5197.8	0.8497	5197.6	0.3867	5197.6	0.2488	5197.4	0.2031	0.000113581	6.95128e-06	3.36671e-05	3.59596e-06
5197.9	0.8599	5197.7	0.3833	5197.7	0.4548	5197.5	0.2177	0.000114945	6.89017e-06	6.15426e-05	3.85446e-06
5198	0.8693	5197.8	0.3801	5197.8	0.9035	5197.6	0.2353	0.000116201	6.83264e-06	0.00012226	4.16608e-06
5198.1	0.8778	5197.9	0.3778	5197.9	1.748	5197.7	0.2569	0.000117337	6.7913e-06	0.000236536	4.54851e-06
5198.2	0.8854	5198	0.377	5198	3.098	5197.8	0.2835	0.000118353	6.77692e-06	0.000419215	5.01948e-06
5198.3	0.8923	5198.1	0.3779	5198.1	4.896	5197.9	0.3164	0.000119275	6.7931e-06	0.000662517	5.60198e-06
5198.4	0.8985	5198.2	0.3807	5198.2	6.86	5198	0.3567	0.000120104	6.84343e-06	0.000928281	6.31551e-06
5198.5	0.9041	5198.3	0.3852	5198.3	8.556	5198.1	0.4073	0.000120853	6.92432e-06	0.00115778	7.2114e-06
5198.6	0.909	5198.4	0.3916	5198.4	9.596	5198.2	0.4808	0.000121508	7.03937e-06	0.00129851	8.51275e-06
5198.7	0.9134	5198.5	0.3995	5198.5	9.809	5198.3	0.6083	0.000122096	7.18138e-06	0.00132733	1.07702e-05
5198.8	0.9172	5198.6	0.4088	5198.6	9.282	5198.4	0.8068	0.000122604	7.34855e-06	0.00125602	1.42847e-05
5198.9	0.9205	5198.7	0.4192	5198.7	8.245	5198.5	1.008	0.000123045	7.5355e-06	0.0011157	1.7847e-05
5199	0.9234	5198.8	0.4304	5198.8	6.944	5198.6	1.087	0.000123433	7.73683e-06	0.000939648	1.92458e-05
5199.1	0.9259	5198.9	0.4424	5198.9	5.579	5198.7	1.002	0.000123767	7.95254e-06	0.000754939	1.77408e-05
5199.2	0.9278	5199	0.455	5199	4.297	5198.8	0.8275	0.000124021	8.17904e-06	0.000581461	1.46512e-05
5199.3	0.9292	5199.1	0.4682	5199.1	3.195	5198.9	0.6561	0.000124208	8.41632e-06	0.000432341	1.16165e-05
5199.4	0.9298	5199.2	0.4819	5199.2	2.316	5199	0.5284	0.000124288	8.66259e-06	0.000313396	9.35552e-06
5199.5	0.93	5199.3	0.4961	5199.3	1.66	5199.1	0.4442	0.000124315	8.91785e-06	0.000224628	7.86473e-06
5199.6	0.9298	5199.4	0.5113	5199.4	1.197	5199.2	0.3889	0.000124288	9.19108e-06	0.000161976	6.88562e-06
5199.7	0.9298	5199.5	0.5281	5199.5	0.8831	5199.3	0.3499	0.000124288	9.49308e-06	0.000119499	6.19511e-06
5199.8	0.9302	5199.6	0.5474	5199.6	0.6764	5199.4	0.3198	0.000124342	9.84001e-06	9.15291e-05	5.66218e-06
5199.9	0.9315	5199.7	0.5707	5199.7	0.5424	5199.5	0.2955	0.000124515	1.02589e-05	7.33965e-05	5.23194e-06
5200	0.9338	5199.8	0.6	5199.8	0.4567	5199.6	0.2755	0.000124823	1.07855e-05	6.17997e-05	4.87783e-06
5200.1	0.9374	5199.9	0.6376	5199.9	0.403	5199.7	0.2591	0.000125304	1.14614e-05	5.45331e-05	4.58746e-06
[truncated: 18,003 more rows]

## Sheet: CleanCap
peak 12.7 min		peak 14.4 min		peak 17.0 min		peak 17.7 min		peak 12.7 min	peak 14.4 min	peak 17.0 min	peak 17.7 min
mass (Da)	intensity	mass (Da)	intensity	mass (Da)	intensity	mass (Da)	intensity	intensity normalised to max.
5000	0.122	5000	0.104	5000	0.1039	5000	0.02075	2.62874e-06	2.38894e-06	2.48208e-06	3.08521e-06
5000.1	0.09845	5000.1	0.08489	5000.1	0.08021	5000.1	0.01247	2.12131e-06	1.94963e-06	1.91615e-06	1.85362e-06
5000.2	0.006579	5000.2	0.08685	5000.2	0.07118	5000.2	0.001625	1.41758e-07	1.99468e-06	1.70043e-06	2.40499e-07
5000.3	1.7e-05	5000.3	0.3312	5000.3	0.238	5000.3	6.624e-05	3.65906e-10	7.61193e-06	5.68562e-06	8.64421e-09
5000.4	7.24e-05	5000.4	0.006342	5000.4	1.128	5000.4	8.125e-06	1.55961e-09	1.43926e-07	2.6947e-05	0
5000.5	0.000362	5000.5	0.03073	5000.5	5.599	5000.5	4.063e-05	7.79965e-09	7.0457e-07	0.000133755	4.8349e-09
5000.6	0.00181	5000.6	0.1535	5000.6	4.52e-08	5000.6	0.0002031	3.89998e-08	3.52687e-06	1.07979e-12	2.90012e-08
5000.7	0.0003888	5000.7	0.7304	5000.7	1.962e-32	5000.7	0.0003994	8.37711e-09	1.67889e-05	0	5.81995e-08
5000.8	0.254	5000.8	0.1386	5000.8	0.2039	5000.8	0.04541	5.47296e-06	3.18434e-06	4.871e-06	6.75322e-06
5000.9	0.3031	5000.9	0.1412	5000.9	0.1928	5000.9	0.0485	6.53092e-06	3.24411e-06	4.60583e-06	7.21283e-06
5001	0.407	5001	0.1452	5001	0.1826	5001	0.05267	8.76966e-06	3.33606e-06	4.36216e-06	7.83309e-06
5001.1	0.6	5001.1	0.1512	5001.1	0.1728	5001.1	0.05873	1.29282e-05	3.47399e-06	4.12805e-06	8.73447e-06
5001.2	0.8922	5001.2	0.1608	5001.2	0.1637	5001.2	0.06793	1.92243e-05	3.69468e-06	3.91065e-06	1.01029e-05
5001.3	1.279	5001.3	0.1786	5001.3	0.1552	5001.3	0.08176	2.75587e-05	4.10388e-06	3.7076e-06	1.216e-05
5001.4	1.792	5001.4	0.2143	5001.4	0.1475	5001.4	0.1014	3.86124e-05	4.92457e-06	3.52365e-06	1.50813e-05
5001.5	2.462	5001.5	0.2765	5001.5	0.1404	5001.5	0.1271	5.30489e-05	6.35445e-06	3.35404e-06	1.8904e-05
5001.6	3.17	5001.6	0.3586	5001.6	0.1339	5001.6	0.1584	6.83042e-05	8.24181e-06	3.19876e-06	2.35597e-05
5001.7	3.603	5001.7	0.4322	5001.7	0.1279	5001.7	0.196	7.76341e-05	9.93377e-06	3.05542e-06	2.91524e-05
5001.8	3.501	5001.8	0.4683	5001.8	0.1226	5001.8	0.2444	7.54363e-05	1.07637e-05	2.92881e-06	3.63516e-05
5001.9	2.914	5001.9	0.4626	5001.9	0.1177	5001.9	0.3103	6.27882e-05	1.06326e-05	2.81175e-06	4.61538e-05
5002	2.14	5002	0.4356	5002	0.1134	5002	0.3946	4.61108e-05	1.00119e-05	2.70903e-06	5.86928e-05
5002.1	1.457	5002.1	0.4118	5002.1	0.1096	5002.1	0.4825	3.13941e-05	9.4648e-06	2.61825e-06	7.17673e-05
5002.2	0.9758	5002.2	0.4061	5002.2	0.1065	5002.2	0.546	2.10256e-05	9.33377e-06	2.54419e-06	8.12125e-05
5002.3	0.6831	5002.3	0.4263	5002.3	0.104	5002.3	0.5602	1.47188e-05	9.79813e-06	2.48447e-06	8.33247e-05
5002.4	0.518	5002.4	0.4912	5002.4	0.1021	5002.4	0.5225	1.11614e-05	1.12901e-05	2.43908e-06	7.77171e-05
5002.5	0.4263	5002.5	0.6585	5002.5	0.1008	5002.5	0.451	9.18552e-06	1.51361e-05	2.40803e-06	6.70819e-05
5002.6	0.3733	5002.6	1.048	5002.6	0.1002	5002.6	0.3691	8.04352e-06	2.40901e-05	2.39369e-06	5.48999e-05
5002.7	0.3405	5002.7	1.822	5002.7	0.1001	5002.7	0.2934	7.33678e-06	4.18832e-05	2.3913e-06	4.364e-05
5002.8	0.3185	5002.8	3.068	5002.8	0.1007	5002.8	0.2316	6.86274e-06	7.05269e-05	2.40564e-06	3.44477e-05
5002.9	0.3026	5002.9	4.611	5002.9	0.1019	5002.9	0.185	6.52015e-06	0.000105998	2.4343e-06	2.75163e-05
5003	0.2905	5003	5.935	5003	0.1037	5003	0.1515	6.25943e-06	0.000136435	2.47731e-06	2.25334e-05
5003.1	0.2815	5003.1	6.476	5003.1	0.1063	5003.1	0.1279	6.0655e-06	0.000148872	2.53942e-06	1.9023e-05
5003.2	0.2758	5003.2	6.07	5003.2	0.1095	5003.2	0.1112	5.94268e-06	0.000139538	2.61586e-06	1.6539e-05
5003.3	0.2754	5003.3	5.019	5003.3	0.1135	5003.3	0.09926	5.93407e-06	0.000115377	2.71142e-06	1.4763e-05
5003.4	0.2845	5003.4	3.784	5003.4	0.1184	5003.4	0.09067	6.13014e-06	8.69866e-05	2.82848e-06	1.34853e-05
5003.5	0.3109	5003.5	2.703	5003.5	0.1244	5003.5	0.08447	6.69899e-06	6.21361e-05	2.97181e-06	1.25631e-05
5003.6	0.3661	5003.6	1.913	5003.6	0.1315	5003.6	0.07999	7.88839e-06	4.39751e-05	3.14142e-06	1.18968e-05
5003.7	0.4633	5003.7	1.406	5003.7	0.1403	5003.7	0.07682	9.98276e-06	3.232e-05	3.35165e-06	1.14252e-05
5003.8	0.6101	5003.8	1.121	5003.8	0.1511	5003.8	0.07475	1.31459e-05	2.57682e-05	3.60965e-06	1.11173e-05
5003.9	0.7962	5003.9	0.9927	5003.9	0.165	5003.9	0.0737	1.71558e-05	2.28188e-05	3.94171e-06	1.09612e-05
5004	0.9821	5004	0.9664	5004	0.1835	5004	0.07369	2.11614e-05	2.22142e-05	4.38366e-06	1.09597e-05
5004.1	1.104	5004.1	0.9991	5004.1	0.2093	5004.1	0.07483	2.3788e-05	2.29659e-05	5e-06	1.11292e-05
5004.2	1.106	5004.2	1.054	5004.2	0.2481	5004.2	0.07732	2.38311e-05	2.4228e-05	5.9269e-06	1.14996e-05
5004.3	0.9804	5004.3	1.097	5004.3	0.3224	5004.3	0.08149	2.11248e-05	2.52165e-05	7.70186e-06	1.21199e-05
5004.4	0.7793	5004.4	1.09	5004.4	0.5458	5004.4	0.08787	1.67916e-05	2.50556e-05	1.30387e-05	1.30688e-05
5004.5	0.5817	5004.5	1.013	5004.5	1.297	5004.5	0.09727	1.25339e-05	2.32855e-05	3.09842e-05	1.4467e-05
5004.6	0.4568	5004.6	0.8831	5004.6	3.179	5004.6	0.1115	9.84271e-06	2.02993e-05	7.59436e-05	1.65836e-05
5004.7	0.4501	5004.7	0.755	5004.7	6.113	5004.7	0.1354	9.69834e-06	1.73545e-05	0.000146034	2.01386e-05
5004.8	0.5845	5004.8	0.6733	5004.8	8.449	5004.8	0.1814	1.25943e-05	1.54763e-05	0.000201839	2.69808e-05
5004.9	0.8448	5004.9	0.6475	5004.9	8.345	5004.9	0.28	1.8203e-05	1.48832e-05	0.000199355	4.16469e-05
5005	1.154	5005	0.6625	5005	6.122	5005	0.4919	2.48653e-05	1.5228e-05	0.000146249	7.31655e-05
5005.1	1.389	5005.1	0.7	5005.1	3.816	5005.1	0.9088	2.99289e-05	1.60901e-05	9.1161e-05	0.000135177
5005.2	1.447	5005.2	0.746	5005.2	2.84	5005.2	1.622	3.11786e-05	1.71476e-05	6.78452e-05	0.00024126
5005.3	1.316	5005.3	0.7871	5005.3	3.325	5005.3	2.648	2.8356e-05	1.80924e-05	7.94314e-05	0.000393871
5005.4	1.069	5005.4	0.81	5005.4	5.009	5005.4	3.85	2.30338e-05	1.86188e-05	0.000119661	0.00057266
5005.5	0.8003	5005.5	0.8048	5005.5	7.773	5005.5	4.923	1.72441e-05	1.84993e-05	0.00018569	0.000732261
5005.6	0.5707	5005.6	0.7676	5005.6	11.41	5005.6	5.499	1.22969e-05	1.76441e-05	0.000272575	0.000817937
5005.7	0.4021	5005.7	0.7015	5005.7	15.18	5005.7	5.35	8.66408e-06	1.61246e-05	0.000362637	0.000795774
5005.8	0.2913	5005.8	0.6165	5005.8	17.58	5005.8	4.539	6.27666e-06	1.41705e-05	0.000419971	0.000675144
5005.9	0.2236	5005.9	0.527	5005.9	17.24	5005.9	3.391	4.81793e-06	1.21131e-05	0.000411849	0.000504387
5006	0.1833	5006	0.4455	5006	14.09	5006	2.295	3.94958e-06	1.02395e-05	0.000336598	0.000341364
5006.1	0.1589	5006.1	0.382	5006.1	9.562	5006.1	1.489	3.42383e-06	8.77974e-06	0.000228428	0.000221477
5006.2	0.1435	5006.2	0.3505	5006.2	5.412	5006.2	0.9906	3.09201e-06	8.0556e-06	0.000129288	0.000147344
5006.3	0.1331	5006.3	0.3792	5006.3	2.595	5006.3	0.7008	2.86792e-06	8.71537e-06	6.19924e-05	0.000104238
5006.4	0.1256	5006.4	0.51	5006.4	1.093	5006.4	0.517	2.70631e-06	1.17223e-05	2.61108e-05	7.6899e-05
5006.5	0.1198	5006.5	0.7712	5006.5	0.4378	5006.5	0.3829	2.58134e-06	1.77269e-05	1.04587e-05	5.69525e-05
5006.6	0.1154	5006.6	1.128	5006.6	0.1916	5006.6	0.2783	2.48653e-06	2.59292e-05	4.57716e-06	4.1394e-05
5006.7	0.1119	5006.7	1.459	5006.7	0.1081	5006.7	0.1984	2.41112e-06	3.35384e-05	2.58242e-06	2.95094e-05
5006.8	0.1094	5006.8	1.609	5006.8	0.08076	5006.8	0.1406	2.35725e-06	3.69866e-05	1.92929e-06	2.09121e-05
5006.9	0.108	5006.9	1.489	5006.9	0.07096	5006.9	0.1013	2.32708e-06	3.4228e-05	1.69517e-06	1.50665e-05
5007	0.1078	5007	1.154	5007	0.06653	5007	0.07608	2.32277e-06	2.65269e-05	1.58935e-06	1.13152e-05
5007.1	0.1097	5007.1	0.7616	5007.1	0.06408	5007.1	0.06041	2.36371e-06	1.75062e-05	1.53082e-06	8.98436e-06
5007.2	0.115	5007.2	0.4633	5007.2	0.06277	5007.2	0.05069	2.47791e-06	1.06487e-05	1.49952e-06	7.53858e-06
5007.3	0.1263	5007.3	0.3338	5007.3	0.06242	5007.3	0.04445	2.7214e-06	7.6717e-06	1.49116e-06	6.61042e-06
5007.4	0.1489	5007.4	0.3765	5007.4	0.06302	5007.4	0.04023	3.20836e-06	8.65331e-06	1.50549e-06	5.98273e-06
5007.5	0.1931	5007.5	0.5561	5007.5	0.0646	5007.5	0.03723	4.16074e-06	1.2782e-05	1.54324e-06	5.5365e-06
5007.6	0.2776	5007.6	0.8037	5007.6	0.06725	5007.6	0.03507	5.98147e-06	1.8474e-05	1.60655e-06	5.21521e-06
5007.7	0.4291	5007.7	1.013	5007.7	0.07106	5007.7	0.03355	9.24585e-06	2.32855e-05	1.69756e-06	4.98912e-06
5007.8	0.669	5007.8	1.083	5007.8	0.07611	5007.8	0.03256	1.4415e-05	2.48947e-05	1.8182e-06	4.84187e-06
5007.9	0.9845	5007.9	0.9881	5007.9	0.08258	5007.9	0.03203	2.12131e-05	2.27131e-05	1.97277e-06	4.76303e-06
5008	1.301	5008	0.7912	5008	0.09087	5008	0.0319	2.80328e-05	1.81866e-05	2.17081e-06	4.7437e-06
5008.1	1.502	5008.1	0.5836	5008.1	0.1017	5008.1	0.03214	3.23637e-05	1.34142e-05	2.42953e-06	4.7794e-06
5008.2	1.503	5008.2	0.4291	5008.2	0.1161	5008.2	0.03273	3.23853e-05	9.8625e-06	2.77353e-06	4.86715e-06
5008.3	1.319	5008.3	0.3558	5008.3	0.1366	5008.3	0.03366	2.84206e-05	8.17744e-06	3.26326e-06	5.00548e-06
5008.4	1.052	5008.4	0.3965	5008.4	0.1712	5008.4	0.03496	2.26675e-05	9.11308e-06	4.08982e-06	5.19885e-06
5008.5	0.8229	5008.5	0.6739	5008.5	0.25	5008.5	0.03668	1.77311e-05	1.54901e-05	5.97229e-06	5.45469e-06
5008.6	0.7168	5008.6	1.494	5008.6	0.4753	5008.6	0.03892	1.54449e-05	3.4343e-05	1.13545e-05	5.78787e-06
5008.7	0.7758	5008.7	3.246	5008.7	1.136	5008.7	0.0418	1.67162e-05	7.46188e-05	2.71381e-05	6.21625e-06
5008.8	1.003	5008.8	5.866	5008.8	2.841	5008.8	0.04553	2.16117e-05	0.000134849	6.78691e-05	6.77107e-06
5008.9	1.354	5008.9	8.233	5008.9	6.42	5008.9	0.05037	2.91747e-05	0.000189263	0.000153368	7.49098e-06
5009	1.723	5009	8.709	5009	12.09	5009	0.05665	3.71256e-05	0.000200205	0.00028882	8.42509e-06
5009.1	1.947	5009.1	6.854	5009.1	17.67	5009.1	0.06478	4.19522e-05	0.000157561	0.000422121	9.63437e-06
5009.2	1.892	5009.2	4.045	5009.2	18.69	5009.2	0.07508	4.07671e-05	9.29866e-05	0.000446488	1.11664e-05
5009.3	1.569	5009.3	1.877	5009.3	13.53	5009.3	0.08758	3.38074e-05	4.31476e-05	0.00032322	1.30257e-05
5009.4	1.134	5009.4	0.7767	5009.4	6.482	5009.4	0.1017	2.44344e-05	1.78533e-05	0.000154849	1.5126e-05
5009.5	0.7563	5009.5	0.3602	5009.5	2.081	5009.5	0.1163	1.62961e-05	8.27859e-06	4.97133e-05	1.72976e-05
5009.6	0.5029	5009.6	0.2227	5009.6	0.5459	5009.6	0.1299	1.0836e-05	5.11767e-06	1.30411e-05	1.93205e-05
5009.7	0.3568	5009.7	0.1708	5009.7	0.2061	5009.7	0.1415	7.688e-06	3.92457e-06	4.92355e-06	2.10459e-05
5009.8	0.2768	5009.8	0.1436	5009.8	0.1348	5009.8	0.1507	5.96423e-06	3.29928e-06	3.22026e-06	2.24144e-05
5009.9	0.2309	5009.9	0.1257	5009.9	0.1066	5009.9	0.1578	4.97522e-06	2.88779e-06	2.54658e-06	2.34705e-05
5010	0.2016	5010	0.1127	5010	0.08815	5010	0.1645	4.34389e-06	2.58894e-06	2.10583e-06	2.4467e-05
5010.1	0.181	5010.1	0.103	5010.1	0.07466	5010.1	0.1741	3.90002e-06	2.36595e-06	1.78356e-06	2.5895e-05
5010.2	0.1658	5010.2	0.096	5010.2	0.06457	5010.2	0.1915	3.57251e-06	2.20503e-06	1.54252e-06	2.84831e-05
5010.3	0.1547	5010.3	0.09147	5010.3	0.05693	5010.3	0.2209	3.33333e-06	2.10089e-06	1.36001e-06	3.28561e-05
5010.4	0.1469	5010.4	0.0894	5010.4	0.05105	5010.4	0.2618	3.16527e-06	2.05331e-06	1.21954e-06	3.89397e-05
5010.5	0.1417	5010.5	0.08977	5010.5	0.04649	5010.5	0.3064	3.05322e-06	2.06181e-06	1.11061e-06	4.55737e-05
5010.6	0.1386	5010.6	0.09268	5010.6	0.04295	5010.6	0.3437	2.98642e-06	2.12871e-06	1.02604e-06	5.11218e-05
5010.7	0.1372	5010.7	0.09846	5010.7	0.04026	5010.7	0.3693	2.95626e-06	2.26158e-06	9.61777e-07	5.49296e-05
5010.8	0.1378	5010.8	0.1077	5010.8	0.0383	5010.8	0.3943	2.96919e-06	2.47399e-06	9.14955e-07	5.86482e-05
5010.9	0.1405	5010.9	0.1217	5010.9	0.03697	5010.9	0.4462	3.02736e-06	2.79583e-06	8.83182e-07	6.6368e-05
5011	0.1461	5011	0.1426	5011	0.0362	5011	0.5667	3.14803e-06	3.27629e-06	8.64787e-07	8.42915e-05
5011.1	0.1563	5011.1	0.1759	5011.1	0.03595	5011.1	0.8016	3.36781e-06	4.04181e-06	8.58815e-07	0.000119231
5011.2	0.174	5011.2	0.235	5011.2	0.03618	5011.2	1.168	3.74919e-06	5.40043e-06	8.6431e-07	0.000173731
5011.3	0.2051	5011.3	0.3543	5011.3	0.03692	5011.3	1.603	4.41931e-06	8.14296e-06	8.81988e-07	0.000238434
5011.4	0.2591	5011.4	0.6059	5011.4	0.03819	5011.4	1.964	5.58285e-06	1.39269e-05	9.12327e-07	0.00029213
5011.5	0.3486	5011.5	1.096	5011.5	0.04	5011.5	2.118	7.51131e-06	2.51935e-05	9.55566e-07	0.000315037
5011.6	0.4849	5011.6	1.919	5011.6	0.04232	5011.6	2.057	1.04482e-05	4.41131e-05	1.01099e-06	0.000305963
5011.7	0.6702	5011.7	3.093	5011.7	0.04516	5011.7	1.894	1.44409e-05	7.11016e-05	1.07883e-06	0.000281718
5011.8	0.892	5011.8	4.445	5011.8	0.04852	5011.8	1.743	1.922e-05	0.000102182	1.1591e-06	0.000259258
5011.9	1.126	5011.9	5.422	5011.9	0.0524	5011.9	1.63	2.4262e-05	0.000124642	1.25179e-06	0.00024245
5012	1.345	5012	5.303	5012	0.05682	5012	1.514	2.89808e-05	0.000121906	1.35738e-06	0.000225196
5012.1	1.525	5012.1	4.027	5012.1	0.06189	5012.1	1.348	3.28593e-05	9.25728e-05	1.4785e-06	0.000200505
5012.2	1.646	5012.2	2.405	5012.2	0.06775	5012.2	1.121	3.54665e-05	5.52855e-05	1.61849e-06	0.00016674
5012.3	1.686	5012.3	1.23	5012.3	0.07458	5012.3	0.859	3.63284e-05	2.8274e-05	1.78165e-06	0.000127769
5012.4	1.631	5012.4	0.6425	5012.4	0.08258	5012.4	0.6112	3.51433e-05	1.47682e-05	1.97277e-06	9.09106e-05
5012.5	1.485	5012.5	0.4017	5012.5	0.0926	5012.5	0.4162	3.19974e-05	9.23262e-06	2.21214e-06	6.19057e-05
5012.6	1.283	5012.6	0.2953	5012.6	0.1158	5012.6	0.2825	2.76449e-05	6.78664e-06	2.76636e-06	4.20187e-05
5012.7	1.076	5012.7	0.2327	5012.7	0.2741	5012.7	0.1983	2.31847e-05	5.34756e-06	6.54802e-06	2.94946e-05
5012.8	0.9083	5012.8	0.1885	5012.8	1.41	5012.8	0.1475	1.95712e-05	4.33147e-06	3.36837e-05	2.19384e-05
5012.9	0.8025	5012.9	0.1575	5012.9	6.704	5012.9	0.1167	1.72915e-05	3.61882e-06	0.000160153	1.73571e-05
5013	0.7667	5013	0.1369	5013	20.77	5013	0.09736	1.65201e-05	3.14526e-06	0.000496178	1.44804e-05
5013.1	0.8139	5013.1	0.1238	5013.1	39.53	5013.1	0.08463	1.75372e-05	2.84411e-06	0.000944338	1.25869e-05
5013.2	0.973	5013.2	0.1156	5013.2	45.8	5013.2	0.07591	2.09653e-05	2.6556e-06	0.00109412	1.12899e-05
5013.3	1.286	5013.3	0.1106	5013.3	31.79	5013.3	0.06973	2.77095e-05	2.54066e-06	0.000759436	1.03706e-05
5013.4	1.79	5013.4	0.1077	5013.4	12.83	5013.4	0.06524	3.85693e-05	2.47399e-06	0.000306498	9.70279e-06
5013.5	2.48	5013.5	0.1064	5013.5	3.226	5013.5	0.06195	5.34368e-05	2.44411e-06	7.70664e-05	9.21343e-06
5013.6	3.264	5013.6	0.107	5013.6	1.302	5013.6	0.05963	7.03297e-05	2.4579e-06	3.11037e-05	8.86834e-06
5013.7	3.91	5013.7	0.1095	5013.7	1.581	5013.7	0.05818	8.42491e-05	2.51537e-06	3.77688e-05	8.65267e-06
5013.8	4.113	5013.8	0.1143	5013.8	2.19	5013.8	0.05759	8.86231e-05	2.62572e-06	5.23172e-05	8.56491e-06
5013.9	3.706	5013.9	0.1215	5013.9	2.792	5013.9	0.05797	7.98535e-05	2.79124e-06	6.66985e-05	8.62143e-06
5014	2.848	5014	0.1313	5014	3.199	5014	0.05946	6.13661e-05	3.01652e-06	7.64214e-05	8.84306e-06
5014.1	1.906	5014.1	0.1437	5014.1	3.253	5014.1	0.06211	4.10687e-05	3.30158e-06	7.77114e-05	9.23723e-06
5014.2	1.171	5014.2	0.1588	5014.2	2.905	5014.2	0.06594	2.52316e-05	3.64871e-06	6.9398e-05	9.80691e-06
5014.3	0.7188	5014.3	0.1766	5014.3	2.262	5014.3	0.07105	1.5488e-05	4.0579e-06	5.40373e-05	1.0567e-05
5014.4	0.4842	5014.4	0.1976	5014.4	1.542	5014.4	0.07757	1.04331e-05	4.54066e-06	3.68371e-05	1.15368e-05
5014.5	0.3772	5014.5	0.2229	5014.5	0.9417	5014.5	0.08584	8.12756e-06	5.12227e-06	2.24964e-05	1.27669e-05
5014.6	0.3339	5014.6	0.254	5014.6	0.5451	5014.6	0.09652	7.19457e-06	5.83721e-06	1.3022e-05	1.43555e-05
5014.7	0.3207	5014.7	0.2934	5014.7	0.3278	5014.7	0.1109	6.91015e-06	6.74296e-06	7.83086e-06	1.64944e-05
5014.8	0.3249	5014.8	0.3437	5014.8	0.2213	5014.8	0.1309	7.00065e-06	7.89928e-06	5.28667e-06	1.94693e-05
5014.9	0.3449	5014.9	0.409	5014.9	0.1676	5014.9	0.1595	7.43159e-06	9.40043e-06	4.00382e-06	2.37233e-05
5015	0.385	5015	0.4945	5015	0.135	5015	0.1998	8.29563e-06	1.13659e-05	3.22504e-06	2.97177e-05
5015.1	0.4538	5015.1	0.6052	5015.1	0.1111	5015.1	0.2543	9.77806e-06	1.39108e-05	2.65409e-06	3.78242e-05
5015.2	0.5615	5015.2	0.7398	5015.2	0.09196	5015.2	0.3238	1.20987e-05	1.7005e-05	2.19685e-06	4.81618e-05
5015.3	0.7117	5015.3	0.8866	5015.3	0.07651	5015.3	0.4075	1.53351e-05	2.03797e-05	1.82776e-06	6.06116e-05
5015.4	0.8886	5015.4	1.029	5015.4	0.06399	5015.4	0.5028	1.91467e-05	2.36533e-05	1.52867e-06	7.47868e-05
5015.5	1.047	5015.5	1.173	5015.5	0.05377	5015.5	0.6064	2.25598e-05	2.69637e-05	1.28452e-06	9.01966e-05
5015.6	1.129	5015.6	1.376	5015.6	0.04531	5015.6	0.7142	2.43267e-05	3.16303e-05	1.08242e-06	0.000106231
5015.7	1.103	5015.7	1.731	5015.7	0.03816	5015.7	0.824	2.37664e-05	3.97912e-05	9.1161e-07	0.000122563
5015.8	0.9936	5015.8	2.213	5015.8	0.03205	5015.8	0.9345	2.14092e-05	5.08717e-05	7.65647e-07	0.000138999
5015.9	0.8591	5015.9	2.568	5015.9	0.02676	5015.9	1.041	1.85111e-05	5.90326e-05	6.39274e-07	0.00015484
5016	0.7498	5016	2.499	5016	0.02218	5016	1.131	1.6156e-05	5.74464e-05	5.29861e-07	0.000168227
5016.1	0.6936	5016.1	1.997	5016.1	0.01824	5016.1	1.19	1.49451e-05	4.59062e-05	4.35738e-07	0.000177003
5016.2	0.7105	5016.2	1.355	5016.2	0.01487	5016.2	1.203	1.53092e-05	3.11476e-05	3.55232e-07	0.000178937
5016.3	0.8425	5016.3	0.8517	5016.3	0.01203	5016.3	1.161	1.81534e-05	1.95774e-05	2.87387e-07	0.00017269
5016.4	1.187	5016.4	0.5626	5016.4	0.00967	5016.4	1.071	2.55764e-05	1.29315e-05	2.31008e-07	0.000159303
5016.5	1.898	5016.5	0.4206	5016.5	0.007725	5016.5	0.9533	4.08964e-05	9.6671e-06	1.84544e-07	0.000141796
5016.6	3.064	5016.6	0.3474	5016.6	0.006142	5016.6	0.8293	6.60203e-05	7.98434e-06	1.46727e-07	0.000123351
5016.7	4.455	5016.7	0.3014	5016.7	0.004867	5016.7	0.7134	9.59922e-05	6.92687e-06	1.16269e-07	0.000106112
5016.8	5.414	5016.8	0.2679	5016.8	0.003847	5016.8	0.6122	0.000116656	6.15675e-06	9.19016e-08	9.10593e-05
5016.9	5.284	5016.9	0.2423	5016.9	0.003038	5016.9	0.527	0.000113855	5.56825e-06	7.25753e-08	7.83864e-05
5017	4.097	5017	0.2223	5017	0.002399	5017	0.4577	8.82784e-05	5.10848e-06	5.73101e-08	6.80785e-05
5017.1	2.582	5017.1	0.2067	5017.1	0.001898	5017.1	0.4027	5.56346e-05	4.74986e-06	4.53416e-08	5.98976e-05
5017.2	1.43	5017.2	0.1942	5017.2	0.001506	5017.2	0.3597	3.08123e-05	4.4625e-06	3.59771e-08	5.35017e-05
5017.3	0.8092	5017.3	0.1841	5017.3	0.0012	5017.3	0.3272	1.74359e-05	4.23032e-06	2.8667e-08	4.86675e-05
5017.4	0.5372	5017.4	0.1758	5017.4	0.0009612	5017.4	0.3041	1.15751e-05	4.03951e-06	2.29623e-08	4.52316e-05
5017.5	0.4148	5017.5	0.169	5017.5	0.0007756	5017.5	0.2896	8.93773e-06	3.88319e-06	1.85284e-08	4.30748e-05
5017.6	0.3445	5017.6	0.1633	5017.6	0.0006309	5017.6	0.283	7.42297e-06	3.75216e-06	1.50717e-08	4.20931e-05
5017.7	0.2954	5017.7	0.1585	5017.7	0.0005179	5017.7	0.284	6.36501e-06	3.64181e-06	1.23722e-08	4.22418e-05
5017.8	0.2592	5017.8	0.1544	5017.8	0.0004487	5017.8	0.2932	5.585e-06	3.54756e-06	1.07191e-08	4.36103e-05
5017.9	0.232	5017.9	0.151	5017.9	0.002265	5017.9	0.3124	4.99892e-06	3.4694e-06	5.41089e-08	4.64661e-05
5018	0.2112	5018	0.1482	5018	0.07957	5018	0.3448	4.55074e-06	3.40503e-06	1.90086e-06	5.12854e-05
5018.1	0.1947	5018.1	0.1461	5018.1	1.46	5018.1	0.3958	4.19522e-06	3.35675e-06	3.48782e-05	5.88713e-05
5018.2	0.1812	5018.2	0.1448	5018.2	12.97	5018.2	0.4731	3.90433e-06	3.32687e-06	0.000309842	7.03692e-05
5018.3	0.1696	5018.3	0.1445	5018.3	61.84	5018.3	0.588	3.65438e-06	3.31997e-06	0.00147731	8.74597e-05
5018.4	0.1596	5018.4	0.1453	5018.4	175.1	5018.4	0.7543	3.43891e-06	3.33836e-06	0.00418299	0.000112196
5018.5	0.1507	5018.5	0.1472	5018.5	317.1	5018.5	0.9845	3.24714e-06	3.38204e-06	0.00757525	0.000146436
5018.6	0.1428	5018.6	0.1493	5018.6	388.4	5018.6	1.284	3.07692e-06	3.43032e-06	0.00927855	0.000190985
5018.7	0.1359	5018.7	0.1505	5018.7	336.2	5018.7	1.643	2.92825e-06	3.4579e-06	0.00803153	0.000244384
5018.8	0.1298	5018.8	0.1501	5018.8	214.1	5018.8	2.033	2.79681e-06	3.44871e-06	0.00511467	0.000302394
5018.9	0.1245	5018.9	0.1478	5018.9	104.5	5018.9	2.411	2.68261e-06	3.39583e-06	0.00249642	0.000358618
5019	0.1199	5019	0.1446	5019	40.8	5019	2.731	2.58349e-06	3.32227e-06	0.000974677	0.000406216
5019.1	0.116	5019.1	0.1415	5019.1	13.34	5019.1	2.954	2.49946e-06	3.25101e-06	0.000318681	0.000439386
5019.2	0.1126	5019.2	0.1392	5019.2	3.843	5019.2	3.044	2.4262e-06	3.19813e-06	9.1806e-05	0.000452773
5019.3	0.1097	5019.3	0.138	5019.3	1.033	5019.3	2.98	2.36371e-06	3.17055e-06	2.46775e-05	0.000443253
5019.4	0.1072	5019.4	0.1377	5019.4	0.2732	5019.4	2.77	2.30985e-06	3.16365e-06	6.52652e-06	0.000412017
5019.5	0.1051	5019.5	0.1391	5019.5	0.074	5019.5	2.459	2.2646e-06	3.19583e-06	1.7678e-06	0.000365758
5019.6	0.1034	5019.6	0.1462	5019.6	0.02114	5019.6	2.114	2.22797e-06	3.35905e-06	5.05017e-07	0.000314442
5019.7	0.102	5019.7	0.1716	5019.7	0.006605	5019.7	1.789	2.1978e-06	3.94296e-06	1.57788e-07	0.0002661
5019.8	0.101	5019.8	0.2387	5019.8	0.002379	5019.8	1.518	2.17625e-06	5.48549e-06	5.68323e-08	0.000225791
5019.9	0.1003	5019.9	0.366	5019.9	0.001044	5019.9	1.309	2.16117e-06	8.41193e-06	2.49403e-08	0.000194704
5020	0.1002	5020	0.5285	5020	0.0005803	5020	1.155	2.15902e-06	1.21476e-05	1.38629e-08	0.000171797
5020.1	0.1005	5020.1	0.6447	5020.1	0.0004061	5020.1	1.042	2.16548e-06	1.48188e-05	9.70139e-09	0.000154989
5020.2	0.1013	5020.2	0.6384	5020.2	0.0003422	5020.2	0.959	2.18272e-06	1.4674e-05	8.17487e-09	0.000142643
5020.3	0.1028	5020.3	0.5165	5020.3	0.0003319	5020.3	0.8958	2.21504e-06	1.18717e-05	7.92881e-09	0.000133243
5020.4	0.1049	5020.4	0.3594	5020.4	0.0003634	5020.4	0.8489	2.26029e-06	8.2602e-06	8.68132e-09	0.000126267
5020.5	0.1077	5020.5	0.2399	5020.5	0.0004551	5020.5	0.8179	2.32062e-06	5.51308e-06	1.0872e-08	0.000121656
5020.6	0.1114	5020.6	0.1769	5020.6	0.0006747	5020.6	0.8037	2.40034e-06	4.0648e-06	1.6118e-08	0.000119544
5020.7	0.116	5020.7	0.153	5020.7	0.001214	5020.7	0.8046	2.49946e-06	3.51537e-06	2.90014e-08	0.000119678
5020.8	0.1216	5020.8	0.1471	5020.8	0.002622	5020.8	0.8136	2.62012e-06	3.37974e-06	6.26374e-08	0.000121016
5020.9	0.1282	5020.9	0.1476	5020.9	0.006499	5020.9	0.8211	2.76234e-06	3.39124e-06	1.55256e-07	0.000122132
5021	0.1358	5021	0.1501	5021	0.0175	5021	0.8205	2.92609e-06	3.44871e-06	4.1806e-07	0.000122043
5021.1	0.1445	5021.1	0.1532	5021.1	0.04865	5021.1	0.8125	3.11355e-06	3.51997e-06	1.16221e-06	0.000120853
5021.2	0.1542	5021.2	0.1567	5021.2	0.1345	5021.2	0.806	3.32256e-06	3.60043e-06	3.21309e-06	0.000119886
5021.3	0.1649	5021.3	0.1605	5021.3	0.3616	5021.3	0.8129	3.55311e-06	3.68779e-06	8.63832e-06	0.000120912
5021.4	0.1767	5021.4	0.1644	5021.4	0.9322	5021.4	0.8409	3.80737e-06	3.77744e-06	2.22695e-05	0.000125077
5021.5	0.1897	5021.5	0.1684	5021.5	2.275	5021.5	0.8878	4.08748e-06	3.8694e-06	5.43478e-05	0.000132053
5021.6	0.2042	5021.6	0.1724	5021.6	5.177	5021.6	0.9392	4.39991e-06	3.96135e-06	0.000123674	0.000139698
5021.7	0.221	5021.7	0.1761	5021.7	10.86	5021.7	0.9729	4.7619e-06	4.04641e-06	0.000259436	0.000144711
5021.8	0.2411	5021.8	0.1793	5021.8	20.93	5021.8	0.9675	5.195e-06	4.11997e-06	0.0005	0.000143908
5021.9	0.2662	5021.9	0.1819	5021.9	37.01	5021.9	0.9117	5.73583e-06	4.17974e-06	0.000884138	0.000135608
5022	0.2986	5022	0.1839	5022	60.08	5022	0.8099	6.43396e-06	4.22572e-06	0.00143526	0.000120466
5022.1	0.3421	5022.1	0.1852	5022.1	89.48	5022.1	0.6785	7.37126e-06	4.2556e-06	0.0021376	0.000100921
5022.2	0.4084	5022.2	0.1859	5022.2	122	5022.2	0.5381	8.79983e-06	4.2717e-06	0.00291448	8.00375e-05
5022.3	0.535	5022.3	0.1862	5022.3	151.9	5022.3	0.4073	1.15277e-05	4.27859e-06	0.00362876	6.05819e-05
5022.4	0.8032	5022.4	0.1862	5022.4	172.1	5022.4	0.2997	1.73066e-05	4.27859e-06	0.00411132	4.45771e-05
5022.5	1.306	5022.5	0.1862	5022.5	176.9	5022.5	0.2209	2.81405e-05	4.27859e-06	0.00422599	3.28561e-05
5022.6	2.031	5022.6	0.1864	5022.6	164.7	5022.6	0.1688	4.37621e-05	4.28319e-06	0.00393454	2.51066e-05
5022.7	2.761	5022.7	0.1867	5022.7	138.9	5022.7	0.1374	5.94915e-05	4.29009e-06	0.0033182	2.04361e-05
5022.8	3.17	5022.8	0.1872	5022.8	106.5	5022.8	0.1201	6.83042e-05	4.30158e-06	0.00254419	1.78628e-05
5022.9	3.069	5022.9	0.1875	5022.9	74.28	5022.9	0.1117	6.6128e-05	4.30848e-06	0.00177449	1.66134e-05
5023	2.561	5023	0.1873	5023	47.19	5023	0.1088	5.51821e-05	4.30388e-06	0.00112733	1.6182e-05
5023.1	1.928	5023.1	0.1864	5023.1	27.41	5023.1	0.1095	4.15428e-05	4.28319e-06	0.000654802	1.62862e-05
5023.2	1.398	5023.2	0.185	5023.2	14.65	5023.2	0.1127	3.01228e-05	4.25101e-06	0.000349976	1.67621e-05
5023.3	1.04	5023.3	0.1835	5023.3	7.259	5023.3	0.1181	2.2409e-05	4.21652e-06	0.000173411	1.75654e-05
5023.4	0.825	5023.4	0.1825	5023.4	3.375	5023.4	0.1256	1.77763e-05	4.19354e-06	8.06259e-05	1.86809e-05
5023.5	0.7052	5023.5	0.1822	5023.5	1.495	5023.5	0.1348	1.5195e-05	4.18664e-06	3.57143e-05	2.00494e-05
5023.6	0.6464	5023.6	0.1825	5023.6	0.6481	5023.6	0.1449	1.3928e-05	4.19354e-06	1.54826e-05	2.15517e-05
5023.7	0.6299	5023.7	0.1836	5023.7	0.2842	5023.7	0.1546	1.35725e-05	4.21882e-06	6.7893e-06	2.29945e-05
5023.8	0.6467	5023.8	0.1852	5023.8	0.1303	5023.8	0.1624	1.39345e-05	4.2556e-06	3.11276e-06	2.41547e-05
5023.9	0.6911	5023.9	0.1873	5023.9	0.06407	5023.9	0.1661	1.48912e-05	4.30388e-06	1.53058e-06	2.4705e-05
5024	0.7572	5024	0.19	5024	0.03471	5024	0.1643	1.63154e-05	4.36595e-06	8.29193e-07	2.44373e-05
5024.1	0.8427	5024.1	0.1933	5024.1	0.02133	5024.1	0.1563	1.81577e-05	4.44181e-06	5.09556e-07	2.32473e-05
5024.2	0.9581	5024.2	0.1976	5024.2	0.01532	5024.2	0.1434	2.06443e-05	4.54066e-06	3.65982e-07	2.13286e-05
5024.3	1.141	5024.3	0.2031	5024.3	0.01301	5024.3	0.1283	2.45852e-05	4.6671e-06	3.10798e-07	1.90825e-05
5024.4	1.473	5024.4	0.2102	5024.4	0.01278	5024.4	0.1138	3.17388e-05	4.83032e-06	3.05303e-07	1.69258e-05
5024.5	2.103	5024.5	0.2193	5024.5	0.01384	5024.5	0.1015	4.53135e-05	5.03951e-06	3.30626e-07	1.50962e-05
5024.6	3.227	5024.6	0.2307	5024.6	0.01583	5024.6	0.09201	6.95324e-05	5.30158e-06	3.78165e-07	1.36846e-05
5024.7	4.927	5024.7	0.2447	5024.7	0.01854	5024.7	0.08494	0.000106162	5.62342e-06	4.42905e-07	1.2633e-05
5024.8	6.852	5024.8	0.2616	5024.8	0.02187	5024.8	0.07997	0.000147641	6.01193e-06	5.22456e-07	1.18938e-05
5024.9	8.124	5024.9	0.2819	5024.9	0.02579	5024.9	0.07692	0.000175048	6.47859e-06	6.16101e-07	1.14401e-05
5025	7.936	5025	0.3062	5025	0.03031	5025	0.07589	0.000170998	7.03721e-06	7.2408e-07	1.12869e-05
5025.1	6.369	5025.1	0.3361	5025.1	0.03556	5025.1	0.07738	0.000137233	7.72457e-06	8.49498e-07	1.15085e-05
5025.2	4.326	5025.2	0.3743	5025.2	0.04192	5025.2	0.08221	9.32127e-05	8.60273e-06	1.00143e-06	1.2227e-05
5025.3	2.633	5025.3	0.4263	5025.3	0.0505	5025.3	0.09152	5.67335e-05	9.79813e-06	1.2064e-06	1.36118e-05
5025.4	1.535	5025.4	0.4993	5025.4	0.06443	5025.4	0.1068	3.30748e-05	1.14763e-05	1.53918e-06	1.58846e-05
5025.5	0.9141	5025.5	0.5981	5025.5	0.09264	5025.5	0.1295	1.96962e-05	1.37476e-05	2.21309e-06	1.9261e-05
5025.6	0.5936	5025.6	0.7152	5025.6	0.1593	5025.6	0.1608	1.27903e-05	1.64395e-05	3.80554e-06	2.39167e-05
5025.7	0.438	5025.7	0.826	5025.7	0.3229	5025.7	0.1999	9.43762e-06	1.89866e-05	7.71381e-06	2.97325e-05
5025.8	0.3605	5025.8	0.8996	5025.8	0.6964	5025.8	0.2433	7.76772e-06	2.06786e-05	1.66364e-05	3.6188e-05
5025.9	0.3156	5025.9	0.9153	5025.9	1.42	5025.9	0.2841	6.80026e-06	2.10395e-05	3.39226e-05	4.22567e-05
5026	0.2844	5026	0.8713	5026	2.527	5026	0.3129	6.12799e-06	2.0028e-05	6.03679e-05	4.65405e-05
5026.1	0.2602	5026.1	0.783	5026.1	3.775	5026.1	0.3218	5.60655e-06	1.79981e-05	9.01816e-05	4.78643e-05
5026.2	0.2405	5026.2	0.6747	5026.2	4.697	5026.2	0.3084	5.18207e-06	1.55085e-05	0.000112207	4.58712e-05
5026.3	0.2243	5026.3	0.5701	5026.3	4.921	5026.3	0.2771	4.83301e-06	1.31039e-05	0.000117559	4.12155e-05
5026.4	0.2107	5026.4	0.4843	5026.4	4.448	5026.4	0.237	4.53997e-06	1.11315e-05	0.000106259	3.52509e-05
5026.5	0.1991	5026.5	0.4209	5026.5	3.578	5026.5	0.1989	4.29002e-06	9.67399e-06	8.54754e-05	2.95838e-05
5026.6	0.1891	5026.6	0.3753	5026.6	2.647	5026.6	0.1736	4.07455e-06	8.62572e-06	6.32346e-05	2.58206e-05
5026.7	0.1803	5026.7	0.3413	5026.7	1.855	5026.7	0.1706	3.88494e-06	7.84411e-06	4.43144e-05	2.53744e-05
5026.8	0.1725	5026.8	0.3144	5026.8	1.267	5026.8	0.2009	3.71687e-06	7.22572e-06	3.02676e-05	2.98813e-05
5026.9	0.1657	5026.9	0.2926	5026.9	0.8757	5026.9	0.2791	3.57035e-06	6.72457e-06	2.09197e-05	4.1513e-05
5027	0.1598	5027	0.2748	5027	0.6493	5027	0.4238	3.44322e-06	6.31537e-06	1.55112e-05	6.30361e-05
5027.1	0.1547	5027.1	0.2603	5027.1	0.5456	5027.1	0.6498	3.33333e-06	5.98204e-06	1.30339e-05	9.66521e-05
5027.2	0.1505	5027.2	0.2488	5027.2	0.524	5027.2	0.9552	3.24284e-06	5.71767e-06	1.25179e-05	0.000142078
5027.3	0.147	5027.3	0.2398	5027.3	0.5519	5027.3	1.307	3.16742e-06	5.51078e-06	1.31844e-05	0.000194406
5027.4	0.1443	5027.4	0.2328	5027.4	0.6057	5027.4	1.632	3.10924e-06	5.34986e-06	1.44697e-05	0.000242748
5027.5	0.1422	5027.5	0.2278	5027.5	0.6697	5027.5	1.838	3.06399e-06	5.23491e-06	1.59986e-05	0.000273389
5027.6	0.1406	5027.6	0.2246	5027.6	0.733	5027.6	1.848	3.02952e-06	5.16135e-06	1.75108e-05	0.000274876
5027.7	0.1395	5027.7	0.2231	5027.7	0.7871	5027.7	1.654	3.00582e-06	5.12687e-06	1.88032e-05	0.00024602
5027.8	0.1388	5027.8	0.2232	5027.8	0.8261	5027.8	1.329	2.99073e-06	5.12917e-06	1.97348e-05	0.000197678
5027.9	0.1386	5027.9	0.2248	5027.9	0.8531	5027.9	0.9794	2.98642e-06	5.16595e-06	2.03798e-05	0.000145678
5028	0.1387	5028	0.228	5028	0.8804	5028	0.6813	2.98858e-06	5.23951e-06	2.1032e-05	0.000101337
5028.1	0.1393	5028.1	0.2332	5028.1	0.9249	5028.1	0.4637	3.00151e-06	5.35905e-06	2.20951e-05	6.8971e-05
5028.2	0.1402	5028.2	0.2409	5028.2	1.007	5028.2	0.32	3.0209e-06	5.53606e-06	2.40564e-05	4.75966e-05
5028.3	0.1415	5028.3	0.252	5028.3	1.15	5028.3	0.2303	3.04891e-06	5.79124e-06	2.74725e-05	3.42543e-05
5028.4	0.1433	5028.4	0.2677	5028.4	1.388	5028.4	0.1751	3.0877e-06	6.15216e-06	3.31581e-05	2.60437e-05
5028.5	0.1455	5028.5	0.2895	5028.5	1.763	5028.5	0.1402	3.1351e-06	6.65331e-06	4.21166e-05	2.08526e-05
5028.6	0.148	5028.6	0.3203	5028.6	2.309	5028.6	0.1169	3.18897e-06	7.36135e-06	5.51601e-05	1.73869e-05
5028.7	0.1507	5028.7	0.3652	5028.7	3.013	5028.7	0.1003	3.24714e-06	8.39354e-06	7.1978e-05	1.49177e-05
5028.8	0.1534	5028.8	0.4357	5028.8	3.759	5028.8	0.08783	3.30532e-06	1.00142e-05	8.97993e-05	1.30629e-05
5028.9	0.1558	5028.9	0.5551	5028.9	4.305	5028.9	0.07816	3.35703e-06	1.27591e-05	0.000102843	1.16246e-05
5029	0.1576	5029	0.7609	5029	4.411	5029	0.07061	3.39582e-06	1.74901e-05	0.000105375	1.05015e-05
5029.1	0.1589	5029.1	1.083	5029.1	4.011	5029.1	0.0648	3.42383e-06	2.48947e-05	9.58194e-05	9.63735e-06
5029.2	0.1597	5029.2	1.492	5029.2	3.254	5029.2	0.06037	3.44107e-06	3.4297e-05	7.77353e-05	8.97841e-06
5029.3	0.1599	5029.3	1.864	5029.3	2.39	5029.3	0.05701	3.44538e-06	4.28487e-05	5.70951e-05	8.47864e-06
5029.4	0.1601	5029.4	2.043	5029.4	1.638	5029.4	0.05445	3.44969e-06	4.69637e-05	3.91304e-05	8.09785e-06
5029.5	0.1604	5029.5	1.96	5029.5	1.103	5029.5	0.05249	3.45615e-06	4.50556e-05	2.63497e-05	7.80632e-06
5029.6	0.161	5029.6	1.7	5029.6	0.7766	5029.6	0.05096	3.46908e-06	3.90786e-05	1.85523e-05	7.57874e-06
5029.7	0.1615	5029.7	1.437	5029.7	0.5923	5029.7	0.04975	3.47985e-06	3.30326e-05	1.41495e-05	7.39876e-06
5029.8	0.1613	5029.8	1.319	5029.8	0.4887	5029.8	0.04881	3.47554e-06	3.032e-05	1.16746e-05	7.25894e-06
5029.9	0.1601	5029.9	1.428	5029.9	0.425	5029.9	0.0481	3.44969e-06	3.28257e-05	1.01529e-05	7.15334e-06
5030	0.1581	5030	1.812	5030	0.3793	5030	0.0477	3.40659e-06	4.16533e-05	9.06116e-06	7.09384e-06
5030.1	0.156	5030.1	2.498	5030.1	0.3421	5030.1	0.04781	3.36134e-06	5.74234e-05	8.17248e-06	7.1102e-06
5030.2	0.1544	5030.2	3.448	5030.2	0.3101	5030.2	0.04872	3.32687e-06	7.92625e-05	7.40803e-06	7.24556e-06
5030.3	0.1532	5030.3	4.557	5030.3	0.2823	5030.3	0.05065	3.30101e-06	0.000104757	6.74391e-06	7.53263e-06
5030.4	0.1524	5030.4	5.765	5030.4	0.2582	5030.4	0.05344	3.28377e-06	0.000132527	6.16818e-06	7.94762e-06
5030.5	0.1518	5030.5	7.168	5030.5	0.2373	5030.5	0.05635	3.27085e-06	0.00016478	5.6689e-06	8.38047e-06
5030.6	0.151	5030.6	8.923	5030.6	0.219	5030.6	0.05821	3.25361e-06	0.000205125	5.23172e-06	8.65713e-06
5030.7	0.15	5030.7	10.8	5030.7	0.203	5030.7	0.05797	3.23206e-06	0.000248274	4.8495e-06	8.62143e-06
5030.8	0.1486	5030.8	11.79	5030.8	0.1889	5030.8	0.05529	3.2019e-06	0.000271033	4.51266e-06	8.2228e-06
5030.9	0.1467	5030.9	10.72	5030.9	0.1766	5030.9	0.05083	3.16096e-06	0.000246435	4.21882e-06	7.5594e-06
5031	0.1443	5031	7.763	5031	0.1658	5031	0.04576	3.10924e-06	0.000178458	3.96082e-06	6.80528e-06
5031.1	0.1413	5031.1	4.427	5031.1	0.1565	5031.1	0.04111	3.0446e-06	0.000101768	3.73865e-06	6.11362e-06
5031.2	0.1377	5031.2	2.043	5031.2	0.1484	5031.2	0.03737	2.96703e-06	4.69637e-05	3.54515e-06	5.55732e-06
5031.3	0.1336	5031.3	0.8279	5031.3	0.1415	5031.3	0.03455	2.87869e-06	1.90303e-05	3.38032e-06	5.13787e-06
5031.4	0.1292	5031.4	0.3497	5031.4	0.1357	5031.4	0.03245	2.78388e-06	8.03721e-06	3.24176e-06	4.82551e-06
5031.5	0.1246	5031.5	0.1959	5031.5	0.1311	5031.5	0.0308	2.68477e-06	4.50158e-06	3.13187e-06	4.58008e-06
5031.6	0.12	5031.6	0.1582	5031.6	0.1276	5031.6	0.02941	2.58565e-06	3.63491e-06	3.04826e-06	4.37333e-06
5031.7	0.1159	5031.7	0.1607	5031.7	0.1252	5031.7	0.02814	2.49731e-06	3.69239e-06	2.99092e-06	4.18442e-06
5031.8	0.1131	5031.8	0.1826	5031.8	0.1234	5031.8	0.02692	2.43697e-06	4.19583e-06	2.94792e-06	4.00296e-06
5031.9	0.1129	5031.9	0.2304	5031.9	0.1218	5031.9	0.02569	2.43266e-06	5.29468e-06	2.9097e-06	3.82e-06
5032	0.1177	5032	0.3556	5032	0.1199	5032	0.02445	2.53609e-06	8.17285e-06	2.86431e-06	3.63556e-06
5032.1	0.1315	5032.1	0.7402	5032.1	0.1174	5032.1	0.02318	2.83344e-06	1.70142e-05	2.80459e-06	3.44666e-06
5032.2	0.1606	5032.2	1.801	5032.2	0.1143	5032.2	0.02188	3.46046e-06	4.14004e-05	2.73053e-06	3.25329e-06
5032.3	0.2139	5032.3	3.91	5032.3	0.1105	5032.3	0.02055	4.60892e-06	8.98832e-05	2.63975e-06	3.05546e-06
5032.4	0.3017	5032.4	6.381	5032.4	0.1059	5032.4	0.01921	6.50075e-06	0.000146688	2.52986e-06	2.85615e-06
5032.5	0.4311	5032.5	7.233	5032.5	0.1006	5032.5	0.01785	9.28895e-06	0.000166274	2.40325e-06	2.65386e-06
5032.6	0.5987	5032.6	5.476	5032.6	0.09428	5032.6	0.0165	1.29002e-05	0.000125883	2.25227e-06	2.45305e-06
5032.7	0.7845	5032.7	2.722	5032.7	0.08694	5032.7	0.01516	1.69037e-05	6.25728e-05	2.07692e-06	2.25374e-06
5032.8	0.9523	5032.8	0.9413	5032.8	0.07873	5032.8	0.01384	2.05193e-05	2.16372e-05	1.88079e-06	2.0574e-06
5032.9	1.058	5032.9	0.3176	5032.9	0.06998	5032.9	0.01257	2.27968e-05	7.29928e-06	1.67176e-06	1.86849e-06
5033	1.065	5033	0.1666	5033	0.0611	5033	0.01134	2.29476e-05	3.82802e-06	1.45963e-06	1.68554e-06
5033.1	0.963	5033.1	0.1145	5033.1	0.05243	5033.1	0.01017	2.07498e-05	2.63032e-06	1.25251e-06	1.51151e-06
5033.2	0.7737	5033.2	0.0831	5033.2	0.04417	5033.2	0.009106	1.6671e-05	1.90848e-06	1.05518e-06	1.35325e-06
5033.3	0.5482	5033.3	0.0614	5033.3	0.03646	5033.3	0.008352	1.18121e-05	1.40963e-06	8.70999e-07	1.24109e-06
5033.4	0.3441	5033.4	0.04541	5033.4	0.02939	5033.4	0.008765	7.41435e-06	1.04204e-06	7.02102e-07	1.30252e-06
5033.5	0.198	5033.5	0.03315	5033.5	0.0231	5033.5	0.01281	4.26632e-06	7.60202e-07	5.51839e-07	1.90419e-06
5033.6	0.1139	5033.6	0.02374	5033.6	0.01768	5033.6	0.02469	2.45421e-06	5.4388e-07	4.2236e-07	3.67126e-06
5033.7	0.07461	5033.7	0.01674	5033.7	0.01317	5033.7	0.04618	1.60763e-06	3.8296e-07	3.1462e-07	6.86775e-06
5033.8	0.05987	5033.8	0.01173	5033.8	0.009548	5033.8	0.0693	1.29002e-06	2.67788e-07	2.28094e-07	1.03067e-05
5033.9	0.05604	5033.9	0.008291	5033.9	0.006731	5033.9	0.07832	1.2075e-06	1.88731e-07	1.60798e-07	1.16484e-05
5034	0.05644	5034	0.005992	5034	0.004615	5034	0.06649	1.21612e-06	1.3588e-07	1.10248e-07	9.88872e-06
5034.1	0.05856	5034.1	0.004487	5034.1	0.003078	5034.1	0.04529	1.2618e-06	1.01282e-07	7.35308e-08	6.73537e-06
5034.2	0.06174	5034.2	0.00352	5034.2	0.002	5034.2	0.03071	1.33032e-06	7.90524e-08	4.77783e-08	4.56669e-06
5034.3	0.06593	5034.3	0.002922	5034.3	0.00127	5034.3	0.02796	1.4206e-06	6.53053e-08	3.03392e-08	4.15765e-06
5034.4	0.0713	5034.4	0.002587	5034.4	0.0007906	5034.4	0.03261	1.53631e-06	5.76041e-08	1.88868e-08	4.8493e-06
5034.5	0.0782	5034.5	0.002457	5034.5	0.0004852	5034.5	0.03847	1.68498e-06	5.46156e-08	1.1591e-08	5.72094e-06
5034.6	0.08714	5034.6	0.00251	5034.6	0.0002948	5034.6	0.04136	1.87761e-06	5.5834e-08	7.04252e-09	6.15081e-06
5034.7	0.09885	5034.7	0.00276	5034.7	0.0001783	5034.7	0.03952	2.12993e-06	6.15811e-08	4.25944e-09	5.87712e-06
5034.8	0.1143	5034.8	0.003264	5034.8	0.0001079	5034.8	0.03342	2.46283e-06	7.31674e-08	2.57764e-09	4.96979e-06
5034.9	0.1346	5034.9	0.004142	5034.9	6.652e-05	5034.9	0.02519	2.90024e-06	9.33513e-08	1.58911e-09	3.74563e-06
5035	0.1624	5035	0.005607	5035	5.767e-05	5035	0.01721	3.49925e-06	1.27029e-07	1.37769e-09	2.55866e-06
5035.1	0.2054	5035.1	0.008011	5035.1	0.0003154	5035.1	0.01094	4.42577e-06	1.82294e-07	7.53464e-09	1.62604e-06
5035.2	0.2923	5035.2	0.01191	5035.2	0.003741	5035.2	0.006659	6.29821e-06	2.71926e-07	8.93693e-08	9.89272e-07
5035.3	0.5064	5035.3	0.01814	5035.3	0.03581	5035.3	0.003993	1.09114e-05	4.15144e-07	8.55471e-07	5.92723e-07
5035.4	1.011	5035.4	0.02795	5035.4	0.2536	5035.4	0.002436	2.17841e-05	6.40662e-07	6.05829e-06	3.6113e-07
5035.5	1.97	5035.5	0.04349	5035.5	1.325	5035.5	0.001562	4.24477e-05	9.97903e-07	3.16531e-05	2.31128e-07
5035.6	3.287	5035.6	0.07065	5035.6	5.199	5035.6	0.001084	7.08253e-05	1.62227e-06	0.0001242	1.60029e-07
5035.7	4.431	5035.7	0.1414	5035.7	15.73	5035.7	0.0008296	9.54751e-05	3.24871e-06	0.000375776	1.22189e-07
5035.8	4.815	5035.8	1.981	5035.8	37.75	5035.8	0.0006996	0.000103749	4.55384e-05	0.000901816	1.02852e-07
5035.9	4.508	5035.9	22.42	5035.9	73.81	5035.9	0.0006417	9.71342e-05	0.0005154	0.00176326	9.42399e-08
5036	4.236	5036	54.26	5036	119.9	5036	0.0006286	9.12734e-05	0.00124735	0.00286431	9.22914e-08
5036.1	4.526	5036.1	49.59	5036.1	163.8	5036.1	0.0006476	9.75221e-05	0.00114	0.00391304	9.51175e-08
5036.2	5.167	5036.2	16.79	5036.2	189.1	5036.2	0.0006951	0.000111334	0.000385975	0.00451744	1.02183e-07
5036.3	5.535	5036.3	0.9934	5036.3	183.6	5036.3	0.0007751	0.000119263	2.28349e-05	0.00438605	1.14082e-07
5036.4	5.142	5036.4	0.1159	5036.4	148.1	5036.4	0.0009037	0.000110795	2.6625e-06	0.00353798	1.33211e-07
5036.5	3.955	5036.5	0.06453	5036.5	98.94	5036.5	0.00112	8.52187e-05	1.48158e-06	0.00236359	1.65384e-07
5036.6	2.428	5036.6	0.03891	5036.6	55.92	5036.6	0.001515	5.23163e-05	8.92616e-07	0.00133588	2.24137e-07
5036.7	1.168	5036.7	0.02309	5036.7	27.77	5036.7	0.002294	2.5167e-05	5.28937e-07	0.000663402	3.40008e-07
5036.8	0.4603	5036.8	0.01313	5036.8	12.53	5036.8	0.00391	9.91812e-06	2.99972e-07	0.000299331	5.80377e-07
5036.9	0.1806	5036.9	0.007209	5036.9	5.237	5036.9	0.007339	3.8914e-06	1.63857e-07	0.000125108	1.09042e-06
5037	0.09757	5037	0.003875	5037	2.04	5037	0.0146	2.10235e-06	8.72133e-08	4.87339e-05	2.17044e-06
5037.1	0.07532	5037.1	0.002076	5037.1	0.735	5037.1	0.02968	1.62293e-06	4.5857e-08	1.75585e-05	4.41349e-06
5037.2	0.06767	5037.2	0.001128	5037.2	0.2432	5037.2	0.05977	1.45809e-06	2.40639e-08	5.80984e-06	8.88917e-06
5037.3	0.06367	5037.3	0.0006335	5037.3	0.0745	5037.3	0.1164	1.3719e-06	1.26961e-08	1.77974e-06	1.73125e-05
5037.4	0.06121	5037.4	0.0003743	5037.4	0.02184	5037.4	0.2152	1.3189e-06	6.73747e-09	5.21739e-07	3.20083e-05
5037.5	0.05988	5037.5	0.0002369	5037.5	0.006533	5037.5	0.3723	1.29024e-06	3.57885e-09	1.56068e-07	5.53759e-05
5037.6	0.05955	5037.6	0.0001638	5037.6	0.002235	5037.6	0.5973	1.28313e-06	1.89839e-09	5.33923e-08	8.88431e-05
5037.7	0.06018	5037.7	0.0001258	5037.7	0.001059	5037.7	0.8816	1.2967e-06	1.02483e-09	2.52986e-08	0.000131131
5037.8	0.06179	5037.8	0.0001089	5037.8	0.0008374	5037.8	1.19	1.33139e-06	6.36322e-10	2.00048e-08	0.000177003
5037.9	0.06444	5037.9	0.0001064	5037.9	0.001021	5037.9	1.47	1.38849e-06	5.78851e-10	2.43908e-08	0.000218651
5038	0.06821	5038	0.0001157	5038	0.001523	5038	1.674	1.46973e-06	7.92644e-10	3.63832e-08	0.000248995
5038.1	0.07322	5038.1	0.0001383	5038.1	0.002422	5038.1	1.783	1.57768e-06	1.31218e-09	5.78595e-08	0.000265208
5038.2	0.07963	5038.2	0.0001787	5038.2	0.00389	5038.2	1.81	1.71579e-06	2.24092e-09	9.29288e-08	0.000269224
5038.3	0.08766	5038.3	0.0002467	5038.3	0.006179	5038.3	1.777	1.88882e-06	3.80414e-09	1.47611e-07	0.000264315
5038.4	0.09764	5038.4	0.000359	5038.4	0.009636	5038.4	1.693	2.10386e-06	6.38575e-09	2.30196e-07	0.000251821
5038.5	0.11	5038.5	0.0005443	5038.5	0.01474	5038.5	1.547	2.37018e-06	1.06455e-08	3.52126e-07	0.000230104
5038.6	0.1251	5038.6	0.00085	5038.6	0.02223	5038.6	1.335	2.69554e-06	1.76731e-08	5.31056e-07	0.000198571
5038.7	0.1438	5038.7	0.001354	5038.7	0.03332	5038.7	1.079	3.09847e-06	2.92593e-08	7.95987e-07	0.000160493
5038.8	0.1669	5038.8	0.002177	5038.8	0.04981	5038.8	0.819	3.59621e-06	4.81789e-08	1.18992e-06	0.000121819
5038.9	0.1971	5038.9	0.0035	5038.9	0.07354	5038.9	0.5884	4.24693e-06	7.85926e-08	1.75681e-06	8.75192e-05
5039	0.2399	5039	0.00558	5039	0.1052	5039	0.4038	5.16914e-06	1.26409e-07	2.51314e-06	6.00613e-05
5039.1	0.3039	5039.1	0.008736	5039.1	0.1437	5039.1	0.2659	6.54816e-06	1.9896e-07	3.43287e-06	3.95496e-05
5039.2	0.3943	5039.2	0.01332	5039.2	0.1893	5039.2	0.1687	8.49601e-06	3.0434e-07	4.52222e-06	2.50918e-05
5039.3	0.503	5039.3	0.01964	5039.3	0.2582	5039.3	0.1043	1.08382e-05	4.49627e-07	6.16818e-06	1.55127e-05
5039.4	0.602	5039.4	0.02796	5039.4	0.4533	5039.4	0.06481	1.29713e-05	6.40891e-07	1.0829e-05	9.63883e-06
5039.5	0.6549	5039.5	0.03861	5039.5	1.091	5039.5	0.0429	1.41112e-05	8.85719e-07	2.60631e-05	6.37987e-06
5039.6	0.6411	5039.6	0.05206	5039.6	2.571	5039.6	0.03234	1.38138e-05	1.19491e-06	6.1419e-05	4.80914e-06
5039.7	0.5704	5039.7	0.06861	5039.7	4.711	5039.7	0.02835	1.22905e-05	1.57537e-06	0.000112542	4.21566e-06
5039.8	0.4736	5039.8	0.08816	5039.8	6.42	5039.8	0.02772	1.02047e-05	2.0248e-06	0.000153368	4.12195e-06
5039.9	0.3808	5039.9	0.1108	5039.9	6.791	5039.9	0.02859	8.20513e-06	2.54526e-06	0.000162231	4.25136e-06
5040	0.3075	5040	0.1378	5040	6.984	5040	0.03004	6.62573e-06	3.16595e-06	0.000166842	4.46703e-06
5040.1	0.2555	5040.1	0.1734	5040.1	9.461	5040.1	0.03164	5.50528e-06	3.98434e-06	0.000226015	4.70502e-06
5040.2	0.2199	5040.2	0.23	5040.2	12.03	5040.2	0.0332	4.7382e-06	5.28549e-06	0.000287387	4.93706e-06
5040.3	0.1951	5040.3	0.3468	5040.3	9.649	5040.3	0.03465	4.20383e-06	7.97055e-06	0.000230506	5.15274e-06
5040.4	0.1772	5040.4	0.6511	5040.4	4.313	5040.4	0.03593	3.81814e-06	1.49659e-05	0.000103034	5.34313e-06
5040.5	0.1644	5040.5	1.528	5040.5	1.135	5040.5	0.03703	3.54234e-06	3.51246e-05	2.71142e-05	5.50675e-06
5040.6	0.1573	5040.6	3.926	5040.6	0.3296	5040.6	0.03794	3.38936e-06	9.0251e-05	7.87387e-06	5.64211e-06
5040.7	0.1623	5040.7	9.503	5040.7	0.1999	5040.7	0.03866	3.49709e-06	0.000218458	4.77544e-06	5.7492e-06
5040.8	0.1997	5040.8	19.96	5040.8	0.1626	5040.8	0.03919	4.30295e-06	0.000458849	3.88438e-06	5.82803e-06
5040.9	0.3226	5040.9	35.4	5040.9	0.1413	5040.9	0.03957	6.95109e-06	0.000813791	3.37554e-06	5.88456e-06
5041	0.6448	5041	52.39	5041	0.1266	5041	0.03983	1.38936e-05	0.00120437	3.02437e-06	5.92323e-06
5041.1	1.361	5041.1	63.63	5041.1	0.1156	5041.1	0.04002	2.93256e-05	0.00146276	2.76159e-06	5.95149e-06
5041.2	2.667	5041.2	62.05	5041.2	0.1072	5041.2	0.04019	5.74661e-05	0.00142643	2.56092e-06	5.97678e-06
5041.3	4.49	5041.3	47.33	5041.3	0.1005	5041.3	0.04036	9.67464e-05	0.00108804	2.40086e-06	6.00206e-06
5041.4	6.237	5041.4	27.44	5041.4	0.0954	5041.4	0.04057	0.000134389	0.000630803	2.27903e-06	6.0333e-06
5041.5	7.03	5041.5	11.81	5041.5	0.09141	5041.5	0.04087	0.000151476	0.000271492	2.18371e-06	6.07792e-06
5041.6	6.427	5041.6	3.805	5041.6	0.0884	5041.6	0.04129	0.000138483	8.74694e-05	2.1118e-06	6.14039e-06
5041.7	4.823	5041.7	1.048	5041.7	0.0862	5041.7	0.04186	0.000103922	2.40901e-05	2.05925e-06	6.22518e-06
5041.8	3.032	5041.8	0.3877	5041.8	0.08471	5041.8	0.04263	6.53307e-05	8.91078e-06	2.02365e-06	6.33971e-06
5041.9	1.647	5041.9	0.2609	5041.9	0.08388	5041.9	0.04363	3.5488e-05	5.99583e-06	2.00382e-06	6.48845e-06
5042	0.8226	5042	0.2282	5042	0.08371	5042	0.04491	1.77246e-05	5.24411e-06	1.99976e-06	6.67885e-06
5042.1	0.4304	5042.1	0.2093	5042.1	0.08423	5042.1	0.04651	9.27386e-06	4.80963e-06	2.01218e-06	6.91683e-06
5042.2	0.2798	5042.2	0.1934	5042.2	0.08547	5042.2	0.04847	6.02887e-06	4.44411e-06	2.04181e-06	7.20837e-06
5042.3	0.2356	5042.3	0.1792	5042.3	0.08746	5042.3	0.05088	5.07649e-06	4.11767e-06	2.08935e-06	7.56684e-06
5042.4	0.2314	5042.4	0.1666	5042.4	0.09027	5042.4	0.0538	4.98599e-06	3.82802e-06	2.15647e-06	8.00117e-06
5042.5	0.2413	5042.5	0.1558	5042.5	0.09393	5042.5	0.05737	5.19931e-06	3.57974e-06	2.24391e-06	8.53218e-06
5042.6	0.2571	5042.6	0.1468	5042.6	0.09849	5042.6	0.06183	5.53975e-06	3.37285e-06	2.35284e-06	9.19558e-06
5042.7	0.2763	5042.7	0.1398	5042.7	0.104	5042.7	0.06779	5.95346e-06	3.21193e-06	2.48447e-06	1.00821e-05
5042.8	0.2977	5042.8	0.1345	5042.8	0.1104	5042.8	0.07673	6.41457e-06	3.09009e-06	2.63736e-06	1.14119e-05
5042.9	0.3206	5042.9	0.1308	5042.9	0.1177	5042.9	0.09224	6.90799e-06	3.00503e-06	2.81175e-06	1.37189e-05
5043	0.3437	5043	0.1284	5043	0.1261	5043	0.1222	7.40573e-06	2.94986e-06	3.01242e-06	1.81752e-05
5043.1	0.3657	5043.1	0.1273	5043.1	0.1357	5043.1	0.1819	7.87977e-06	2.92457e-06	3.24176e-06	2.70552e-05
5043.2	0.3848	5043.2	0.1273	5043.2	0.1467	5043.2	0.2961	8.29132e-06	2.92457e-06	3.50454e-06	4.40416e-05
5043.3	0.3988	5043.3	0.1286	5043.3	0.1596	5043.3	0.4958	8.59298e-06	2.95445e-06	3.81271e-06	7.37456e-05
5043.4	0.4059	5043.4	0.1314	5043.4	0.1752	5043.4	0.8052	8.74596e-06	3.01882e-06	4.18538e-06	0.000119767
5043.5	0.4055	5043.5	0.1368	5043.5	0.1944	5043.5	1.217	8.73734e-06	3.14296e-06	4.64405e-06	0.000181019
5043.6	0.3984	5043.6	0.1465	5043.6	0.2177	5043.6	1.667	8.58436e-06	3.36595e-06	5.20067e-06	0.000247954
5043.7	0.3862	5043.7	0.1644	5043.7	0.2452	5043.7	2.045	8.32148e-06	3.77744e-06	5.85762e-06	0.000304178
5043.8	0.3714	5043.8	0.1987	5043.8	0.2765	5043.8	2.242	8.00259e-06	4.56595e-06	6.60535e-06	0.000333481
5043.9	0.356	5043.9	0.2643	5043.9	0.3087	5043.9	2.208	7.67076e-06	6.07399e-06	7.37458e-06	0.000328424
5044	0.3419	5044	0.3832	5044	0.3352	5044	1.966	7.36695e-06	8.80733e-06	8.00764e-06	0.000292428
5044.1	0.3297	5044.1	0.5772	5044.1	0.3461	5044.1	1.593	7.10407e-06	1.32671e-05	8.26804e-06	0.000236947
5044.2	0.3196	5044.2	0.8516	5044.2	0.3372	5044.2	1.181	6.88645e-06	1.95751e-05	8.05542e-06	0.000175664
5044.3	0.3116	5044.3	1.173	5044.3	0.3138	5044.3	0.8103	6.71407e-06	2.69637e-05	7.49642e-06	0.000120525
5044.4	0.3055	5044.4	1.454	5044.4	0.285	5044.4	0.5229	6.58263e-06	3.34234e-05	6.80841e-06	7.77766e-05
5044.5	0.301	5044.5	1.575	5044.5	0.2566	5044.5	0.3267	6.48567e-06	3.6205e-05	6.12996e-06	4.85932e-05
5044.6	0.2978	5044.6	1.479	5044.6	0.231	5044.6	0.2056	6.41672e-06	3.39981e-05	5.51839e-06	3.05804e-05
5044.7	0.2957	5044.7	1.273	5044.7	0.2089	5044.7	0.1361	6.37147e-06	2.92625e-05	4.99044e-06	2.02427e-05
5044.8	0.2949	5044.8	1.266	5044.8	0.1905	5044.8	0.09792	6.35423e-06	2.91016e-05	4.55088e-06	1.45637e-05
5044.9	0.2951	5044.9	1.843	5044.9	0.1754	5044.9	0.07724	6.35854e-06	4.23659e-05	4.19016e-06	1.14877e-05
5045	0.2962	5045	3.093	5045	0.163	5045	0.06581	6.38224e-06	7.11016e-05	3.89393e-06	9.78758e-06
5045.1	0.2978	5045.1	4.44	5045.1	0.1527	5045.1	0.05922	6.41672e-06	0.000102067	3.64787e-06	8.80736e-06
5045.2	0.2994	5045.2	4.959	5045.2	0.1439	5045.2	0.05525	6.4512e-06	0.000113998	3.43765e-06	8.21685e-06
5045.3	0.3006	5045.3	4.261	5045.3	0.1363	5045.3	0.05276	6.47705e-06	9.79522e-05	3.25609e-06	7.84648e-06
5045.4	0.301	5045.4	2.86	5045.4	0.1296	5045.4	0.0512	6.48567e-06	6.57453e-05	3.09603e-06	7.61444e-06
5045.5	0.3002	5045.5	1.574	5045.5	0.1238	5045.5	0.05027	6.46843e-06	3.6182e-05	2.95748e-06	7.47611e-06
5045.6	0.2978	5045.6	0.8028	5045.6	0.1188	5045.6	0.04982	6.41672e-06	1.84533e-05	2.83803e-06	7.40917e-06
5045.7	0.2936	5045.7	0.4609	5045.7	0.1146	5045.7	0.04984	6.32622e-06	1.05935e-05	2.7377e-06	7.41215e-06
5045.8	0.2874	5045.8	0.3288	5045.8	0.1113	5045.8	0.05035	6.19263e-06	7.55675e-06	2.65886e-06	7.48801e-06
5045.9	0.279	5045.9	0.2695	5045.9	0.1087	5045.9	0.05156	6.01164e-06	6.19354e-06	2.59675e-06	7.66799e-06
5046	0.2686	5046	0.2336	5046	0.1068	5046	0.05396	5.78755e-06	5.36825e-06	2.55136e-06	8.02497e-06
5046.1	0.2568	5046.1	0.2081	5046.1	0.1058	5046.1	0.05872	5.53329e-06	4.78204e-06	2.52747e-06	8.73299e-06
5046.2	0.2444	5046.2	0.1892	5046.2	0.1055	5046.2	0.06853	5.26611e-06	4.34756e-06	2.52031e-06	1.01922e-05
5046.3	0.2321	5046.3	0.1749	5046.3	0.106	5046.3	0.08919	5.00108e-06	4.01882e-06	2.53225e-06	1.32652e-05
5046.4	0.2205	5046.4	0.164	5046.4	0.1072	5046.4	0.1326	4.75113e-06	3.76825e-06	2.56092e-06	1.97221e-05
5046.5	0.2099	5046.5	0.1556	5046.5	0.1093	5046.5	0.2212	4.52273e-06	3.57514e-06	2.61108e-06	3.29008e-05
5046.6	0.2004	5046.6	0.1492	5046.6	0.1123	5046.6	0.3925	4.31803e-06	3.42802e-06	2.68275e-06	5.83805e-05
5046.7	0.192	5046.7	0.1446	5046.7	0.1185	5046.7	0.701	4.13704e-06	3.32227e-06	2.83086e-06	0.000104268
5046.8	0.1845	5046.8	0.1414	5046.8	0.1401	5046.8	1.205	3.97544e-06	3.24871e-06	3.34687e-06	0.000179234
5046.9	0.1779	5046.9	0.1395	5046.9	0.232	5046.9	1.925	3.83323e-06	3.20503e-06	5.54228e-06	0.000286329
5047	0.1721	5047	0.1389	5047	0.5605	5047	2.79	3.70825e-06	3.19124e-06	1.33899e-05	0.000414992
5047.1	0.1672	5047.1	0.1394	5047.1	1.407	5047.1	3.596	3.60267e-06	3.20273e-06	3.3612e-05	0.000534879
5047.2	0.163	5047.2	0.141	5047.2	2.811	5047.2	4.077	3.51217e-06	3.23951e-06	6.71524e-05	0.000606424
5047.3	0.1596	5047.3	0.1436	5047.3	4.035	5047.3	4.049	3.43891e-06	3.29928e-06	9.63927e-05	0.00060226
5047.4	0.1569	5047.4	0.1473	5047.4	4.012	5047.4	3.523	3.38074e-06	3.38434e-06	9.58433e-05	0.000524021
5047.5	0.1551	5047.5	0.1521	5047.5	2.733	5047.5	2.68	3.34195e-06	3.49468e-06	6.52891e-05	0.00039863
5047.6	0.1541	5047.6	0.1581	5047.6	1.326	5047.6	1.772	3.3204e-06	3.63262e-06	3.1677e-05	0.000263572
5047.7	0.1541	5047.7	0.1653	5047.7	0.5795	5047.7	1.014	3.3204e-06	3.79813e-06	1.38438e-05	0.000150824
5047.8	0.1551	5047.8	0.1741	5047.8	0.3915	5047.8	0.5068	3.34195e-06	4.00043e-06	9.3526e-06	7.53818e-05
5047.9	0.1573	5047.9	0.1848	5047.9	0.4342	5047.9	0.2353	3.38936e-06	4.24641e-06	1.03727e-05	3.4998e-05
5048	0.1607	5048	0.198	5048	0.5898	5048	0.1195	3.46262e-06	4.54986e-06	1.40898e-05	1.77736e-05
5048.1	0.1656	5048.1	0.2146	5048.1	0.8994	5048.1	0.08062	3.5682e-06	4.93147e-06	2.14859e-05	1.19905e-05
5048.2	0.172	5048.2	0.2358	5048.2	1.398	5048.2	0.07056	3.7061e-06	5.41882e-06	3.3397e-05	1.04941e-05
5048.3	0.1802	5048.3	0.2632	5048.3	1.955	5048.3	0.06884	3.88278e-06	6.04871e-06	4.67033e-05	1.02383e-05
5048.4	0.1905	5048.4	0.2992	5048.4	2.282	5048.4	0.06903	4.10472e-06	6.87629e-06	5.45151e-05	1.02665e-05
5048.5	0.2036	5048.5	0.3469	5048.5	2.185	5048.5	0.06958	4.38699e-06	7.97285e-06	5.21978e-05	1.03483e-05
5048.6	0.2201	5048.6	0.4138	5048.6	1.75	5048.6	0.07025	4.74251e-06	9.51078e-06	4.1806e-05	1.0448e-05
5048.7	0.2413	5048.7	0.5235	5048.7	1.23	5048.7	0.071	5.19931e-06	1.20326e-05	2.93837e-05	1.05596e-05
5048.8	0.269	5048.8	0.7352	5048.8	0.8253	5048.8	0.07187	5.79616e-06	1.68993e-05	1.97157e-05	1.0689e-05
5048.9	0.305	5048.9	1.145	5048.9	0.5812	5048.9	0.07284	6.57186e-06	2.632e-05	1.38844e-05	1.08332e-05
5049	0.3526	5049	1.819	5049	0.4483	5049	0.07384	7.5975e-06	4.18142e-05	1.07095e-05	1.0982e-05
5049.1	0.421	5049.1	2.672	5049.1	0.3705	5049.1	0.07474	9.07132e-06	6.14234e-05	8.85093e-06	1.11159e-05
5049.2	0.5422	5049.2	3.407	5049.2	0.3176	5049.2	0.07535	1.16828e-05	7.832e-05	7.5872e-06	1.12066e-05
5049.3	0.7968	5049.3	3.683	5049.3	0.278	5049.3	0.07548	1.71687e-05	8.46648e-05	6.64118e-06	1.12259e-05
5049.4	1.295	5049.4	3.389	5049.4	0.2478	5049.4	0.07501	2.79035e-05	7.79062e-05	5.91973e-06	1.1156e-05
5049.5	2.034	5049.5	2.73	5049.5	0.2248	5049.5	0.07394	4.38268e-05	6.27568e-05	5.37028e-06	1.09969e-05
5049.6	2.716	5049.6	2.022	5049.6	0.2072	5049.6	0.07238	5.85219e-05	4.64809e-05	4.94983e-06	1.07648e-05
5049.7	2.885	5049.7	1.454	5049.7	0.1937	5049.7	0.07047	6.21633e-05	3.34234e-05	4.62733e-06	1.04807e-05
5049.8	2.402	5049.8	1.059	5049.8	0.1836	5049.8	0.06833	5.17561e-05	2.4343e-05	4.38605e-06	1.01624e-05
5049.9	1.618	5049.9	0.7976	5049.9	0.176	5049.9	0.06609	3.48632e-05	1.83338e-05	4.20449e-06	9.82922e-06
5050	0.9729	5050	0.6269	5050	0.1704	5050	0.06383	2.09632e-05	1.44096e-05	4.07071e-06	9.49306e-06
5050.1	0.6141	5050.1	0.5158	5050.1	0.1664	5050.1	0.06162	1.32321e-05	1.18556e-05	3.97516e-06	9.16434e-06
5050.2	0.4522	5050.2	0.4436	5050.2	0.1637	5050.2	0.05948	9.74359e-06	1.01958e-05	3.91065e-06	8.84603e-06
5050.3	0.3766	5050.3	0.3966	5050.3	0.1624	5050.3	0.05745	8.11463e-06	9.11537e-06	3.8796e-06	8.54408e-06
5050.4	0.3323	5050.4	0.366	5050.4	0.1623	5050.4	0.05552	7.16009e-06	8.41193e-06	3.87721e-06	8.25701e-06
5050.5	0.3012	5050.5	0.3468	5050.5	0.1634	5050.5	0.0537	6.48998e-06	7.97055e-06	3.90349e-06	7.9863e-06
5050.6	0.2777	5050.6	0.3361	5050.6	0.1656	5050.6	0.05197	5.98362e-06	7.72457e-06	3.95604e-06	7.72897e-06
5050.7	0.2596	5050.7	0.332	5050.7	0.1692	5050.7	0.05034	5.59362e-06	7.63032e-06	4.04204e-06	7.48652e-06
5050.8	0.2456	5050.8	0.3331	5050.8	0.1744	5050.8	0.0488	5.29196e-06	7.6556e-06	4.16627e-06	7.25746e-06
5050.9	0.2347	5050.9	0.3391	5050.9	0.1817	5050.9	0.04735	5.0571e-06	7.79354e-06	4.34066e-06	7.04178e-06
5051	0.2263	5051	0.3512	5051	0.1914	5051	0.04598	4.8761e-06	8.0717e-06	4.57238e-06	6.838e-06
5051.1	0.22	5051.1	0.373	5051.1	0.2036	5051.1	0.04471	4.74036e-06	8.57285e-06	4.86383e-06	6.6491e-06
5051.2	0.2155	5051.2	0.4119	5051.2	0.2183	5051.2	0.04354	4.6434e-06	9.4671e-06	5.215e-06	6.47507e-06
5051.3	0.2125	5051.3	0.4861	5051.3	0.2356	5051.3	0.04245	4.57875e-06	1.11728e-05	5.62828e-06	6.31294e-06
5051.4	0.2108	5051.4	0.6369	5051.4	0.2549	5051.4	0.04145	4.54212e-06	1.46395e-05	6.08935e-06	6.16419e-06
5051.5	0.2103	5051.5	0.9478	5051.5	0.2757	5051.5	0.04054	4.53135e-06	2.17866e-05	6.58624e-06	6.02884e-06
5051.6	0.2109	5051.6	1.544	5051.6	0.2977	5051.6	0.0397	4.54428e-06	3.54924e-05	7.1118e-06	5.90389e-06
5051.7	0.2127	5051.7	2.523	5051.7	0.3205	5051.7	0.03893	4.58306e-06	5.79981e-05	7.65647e-06	5.78936e-06
5051.8	0.2159	5051.8	3.844	5051.8	0.3436	5051.8	0.03823	4.65201e-06	8.83659e-05	8.20831e-06	5.68524e-06
5051.9	0.2207	5051.9	5.296	5051.9	0.3665	5051.9	0.03759	4.75544e-06	0.000121745	8.75538e-06	5.59005e-06
5052	0.2273	5052	6.627	5052	0.3893	5052	0.03703	4.89765e-06	0.000152343	9.30005e-06	5.50675e-06
5052.1	0.2364	5052.1	7.67	5052.1	0.4125	5052.1	0.03654	5.09373e-06	0.00017632	9.85428e-06	5.43387e-06
5052.2	0.2484	5052.2	8.364	5052.2	0.4346	5052.2	0.03613	5.35229e-06	0.000192274	1.03822e-05	5.37288e-06
5052.3	0.2643	5052.3	8.702	5052.3	0.4513	5052.3	0.03582	5.69489e-06	0.000200044	1.07812e-05	5.32677e-06
5052.4	0.2854	5052.4	8.67	5052.4	0.4568	5052.4	0.0356	6.14954e-06	0.000199308	1.09126e-05	5.29405e-06
5052.5	0.3156	5052.5	8.28	5052.5	0.4468	5052.5	0.0355	6.80026e-06	0.000190343	1.06737e-05	5.27917e-06
5052.6	0.3674	5052.6	7.682	5052.6	0.4214	5052.6	0.03553	7.9164e-06	0.000176596	1.00669e-05	5.28363e-06
5052.7	0.4797	5052.7	7.128	5052.7	0.3848	5052.7	0.03572	1.03361e-05	0.00016386	9.19255e-06	5.3119e-06
5052.8	0.7434	5052.8	6.715	5052.8	0.3439	5052.8	0.03607	1.60181e-05	0.000154366	8.21548e-06	5.36396e-06
5052.9	1.299	5052.9	6.271	5052.9	0.3056	5052.9	0.0366	2.79897e-05	0.000144159	7.30053e-06	5.44279e-06
5053	2.245	5053	5.573	5053	0.2732	5053	0.03732	4.83732e-05	0.000128113	6.52652e-06	5.54988e-06
5053.1	3.464	5053.1	4.581	5053.1	0.2465	5053.1	0.03826	7.46391e-05	0.000105308	5.88868e-06	5.6897e-06
5053.2	4.537	5053.2	3.442	5053.2	0.2242	5053.2	0.03943	9.77591e-05	7.91246e-05	5.35595e-06	5.86373e-06
5053.3	4.971	5053.3	2.367	5053.3	0.2055	5053.3	0.04088	0.000107111	5.44119e-05	4.90922e-06	6.07941e-06
5053.4	4.586	5053.4	1.509	5053.4	0.1898	5053.4	0.04265	9.88149e-05	3.46878e-05	4.53416e-06	6.34269e-06
5053.5	3.632	5053.5	0.919	5053.5	0.177	5053.5	0.04479	7.8259e-05	2.11246e-05	4.22838e-06	6.661e-06
5053.6	2.542	5053.6	0.565	5053.6	0.1665	5053.6	0.04739	5.47727e-05	1.29866e-05	3.97754e-06	7.04773e-06
5053.7	1.636	5053.7	0.3761	5053.7	0.158	5053.7	0.05054	3.5251e-05	8.64411e-06	3.77449e-06	7.51627e-06
5053.8	1.024	5053.8	0.2838	5053.8	0.1509	5053.8	0.05442	2.20642e-05	6.52227e-06	3.60487e-06	8.09339e-06
5053.9	0.6706	5053.9	0.2408	5053.9	0.1449	5053.9	0.05924	1.44495e-05	5.53377e-06	3.46154e-06	8.81033e-06
5054	0.4887	5054	0.2209	5054	0.1397	5054	0.06538	1.05301e-05	5.07629e-06	3.33731e-06	9.72362e-06
5054.1	0.3982	5054.1	0.2128	5054.1	0.1351	5054.1	0.07348	8.58005e-06	4.89009e-06	3.22742e-06	1.09284e-05
5054.2	0.349	5054.2	0.2137	5054.2	0.131	5054.2	0.08504	7.51993e-06	4.91078e-06	3.12948e-06	1.26479e-05
5054.3	0.3175	5054.3	0.2251	5054.3	0.1275	5054.3	0.104	6.8412e-06	5.17285e-06	3.04587e-06	1.54681e-05
5054.4	0.2942	5054.4	0.2495	5054.4	0.1247	5054.4	0.141	6.33915e-06	5.73377e-06	2.97898e-06	2.09716e-05
5054.5	0.2755	5054.5	0.2881	5054.5	0.1228	5054.5	0.2234	5.93622e-06	6.62112e-06	2.93359e-06	3.3228e-05
5054.6	0.26	5054.6	0.3386	5054.6	0.1218	5054.6	0.4073	5.60224e-06	7.78204e-06	2.9097e-06	6.05819e-05
5054.7	0.2472	5054.7	0.3951	5054.7	0.1217	5054.7	0.7725	5.32644e-06	9.08089e-06	2.90731e-06	0.000114903
5054.8	0.2369	5054.8	0.4475	5054.8	0.1227	5054.8	1.375	5.1045e-06	1.02855e-05	2.9312e-06	0.000204521
5054.9	0.229	5054.9	0.4847	5054.9	0.1248	5054.9	2.167	4.93428e-06	1.11407e-05	2.98137e-06	0.000322325
5055	0.2232	5055	0.4992	5055	0.1281	5055	2.958	4.80931e-06	1.1474e-05	3.0602e-06	0.000439981
5055.1	0.2194	5055.1	0.4904	5055.1	0.1326	5055.1	3.475	4.72743e-06	1.12717e-05	3.1677e-06	0.000516881
5055.2	0.2182	5055.2	0.4626	5055.2	0.1384	5055.2	3.524	4.70157e-06	1.06326e-05	3.30626e-06	0.00052417
5055.3	0.2206	5055.3	0.423	5055.3	0.1457	5055.3	3.121	4.75329e-06	9.72227e-06	3.48065e-06	0.000464226
5055.4	0.2292	5055.4	0.3793	5055.4	0.1546	5055.4	2.475	4.93859e-06	8.71767e-06	3.69326e-06	0.000368138
5055.5	0.2494	5055.5	0.3376	5055.5	0.1651	5055.5	1.825	5.37384e-06	7.75905e-06	3.9441e-06	0.000271455
5055.6	0.2932	5055.6	0.3021	5055.6	0.1771	5055.6	1.309	6.3176e-06	6.94296e-06	4.23077e-06	0.000194704
5055.7	0.3866	5055.7	0.2759	5055.7	0.1909	5055.7	0.9515	8.3301e-06	6.34066e-06	4.56044e-06	0.000141528
5055.8	0.5863	5055.8	0.2632	5055.8	0.2068	5055.8	0.7182	1.26331e-05	6.04871e-06	4.94028e-06	0.000106826
5055.9	1.003	5055.9	0.2714	5055.9	0.2262	5055.9	0.5614	2.16117e-05	6.23721e-06	5.40373e-06	8.35032e-05
5056	1.821	5056	0.3134	5056	0.2532	5056	0.4455	3.92372e-05	7.20273e-06	6.04873e-06	6.62639e-05
5056.1	3.261	5056.1	0.408	5056.1	0.3059	5056.1	0.3515	7.0265e-05	9.37744e-06	7.30769e-06	5.2282e-05
5056.2	5.402	5056.2	0.5774	5056.2	0.4662	5056.2	0.2726	0.000116397	1.32717e-05	1.11371e-05	4.05462e-05
5056.3	7.877	5056.3	0.8433	5056.3	1.025	5056.3	0.2076	0.000169726	1.93843e-05	2.44864e-05	3.08779e-05
5056.4	9.813	5056.4	1.219	5056.4	2.731	5056.4	0.1566	0.000211441	2.80211e-05	6.52413e-05	2.3292e-05
5056.5	10.32	5056.5	1.688	5056.5	6.836	5056.5	0.1186	0.000222366	3.88027e-05	0.000163306	1.76397e-05
5056.6	9.132	5056.6	2.175	5056.6	14.29	5056.6	0.09186	0.000196768	4.99981e-05	0.000341376	1.36623e-05
5056.7	6.818	5056.7	2.541	5056.7	24.01	5056.7	0.07418	0.000146908	5.84119e-05	0.000573579	1.10326e-05
5056.8	4.319	5056.8	2.647	5056.8	32.34	5056.8	0.06323	9.30618e-05	6.08487e-05	0.000772575	9.40382e-06
5056.9	2.364	5056.9	2.454	5056.9	35.27	5056.9	0.05715	5.09373e-05	5.64119e-05	0.00084257	8.49946e-06
5057	1.167	5057	2.076	5057	31.56	5057	0.05483	2.51454e-05	4.77223e-05	0.000753942	8.15438e-06
5057.1	0.5687	5057.1	1.713	5057.1	23.4	5057.1	0.05612	1.22538e-05	3.93774e-05	0.000559006	8.34626e-06
5057.2	0.3192	5057.2	1.532	5057.2	14.68	5057.2	0.06209	6.87783e-06	3.52165e-05	0.000350693	9.23425e-06
5057.3	0.2309	5057.3	1.63	5057.3	8.146	5057.3	0.07537	4.97522e-06	3.74694e-05	0.000194601	1.12096e-05
5057.4	0.2041	5057.4	2.046	5057.4	4.317	5057.4	0.1005	4.39776e-06	4.70326e-05	0.000103129	1.49475e-05
5057.5	0.1977	5057.5	2.794	5057.5	2.432	5057.5	0.1439	4.25986e-06	6.4228e-05	5.80984e-05	2.14029e-05
5057.6	0.1978	5057.6	3.867	5057.6	1.609	5057.6	0.2112	4.26201e-06	8.88947e-05	3.84376e-05	3.14133e-05
5057.7	0.2006	5057.7	5.193	5057.7	1.276	5057.7	0.3023	4.32234e-06	0.000119377	3.04826e-05	4.49638e-05
5057.8	0.2055	5057.8	6.592	5057.8	1.152	5057.8	0.4036	4.42792e-06	0.000151538	2.75203e-05	6.00315e-05
5057.9	0.2129	5057.9	7.8	5057.9	1.125	5057.9	0.4873	4.58737e-06	0.000179308	2.68753e-05	7.24813e-05
5058	0.224	5058	8.638	5058	1.161	5058	0.5236	4.82655e-06	0.000198573	2.77353e-05	7.78807e-05
5058.1	0.2412	5058.1	9.177	5058.1	1.264	5058.1	0.4977	5.19716e-06	0.000210964	3.01959e-05	7.40282e-05
5058.2	0.27	5058.2	9.716	5058.2	1.467	5058.2	0.4197	5.81771e-06	0.000223354	3.50454e-05	6.24263e-05
5058.3	0.3201	5058.3	10.52	5058.3	1.817	5058.3	0.3214	6.89722e-06	0.000241837	4.34066e-05	4.78048e-05
5058.4	0.4064	5058.4	11.56	5058.4	2.315	5058.4	0.2504	8.75673e-06	0.000265745	5.53034e-05	3.72441e-05
5058.5	0.5486	5058.5	12.58	5058.5	2.895	5058.5	0.279	1.18207e-05	0.000289194	6.91591e-05	4.14981e-05
5058.6	0.7718	5058.6	13.1	5058.6	3.422	5058.6	0.5471	1.663e-05	0.000301148	8.17487e-05	8.13762e-05
5058.7	1.115	5058.7	12.53	5058.7	3.734	5058.7	1.312	2.4025e-05	0.000288044	8.92021e-05	0.00019515
5058.8	1.634	5058.8	10.54	5058.8	3.715	5058.8	2.9	3.52079e-05	0.000242297	8.87482e-05	0.000431354
5058.9	2.364	5058.9	7.59	5058.9	3.371	5058.9	5.428	5.09373e-05	0.000174481	8.05303e-05	0.000807376
5059	3.242	5059	4.623	5059	2.851	5059	8.394	6.98556e-05	0.000106274	6.8108e-05	0.00124855
5059.1	4.061	5059.1	2.407	5059.1	2.323	5059.1	10.58	8.75027e-05	5.53315e-05	5.54945e-05	0.0015737
5059.2	4.541	5059.2	1.131	5059.2	1.86	5059.2	10.72	9.78453e-05	2.59981e-05	4.44338e-05	0.00159453
5059.3	4.47	5059.3	0.541	5059.3	1.482	5059.3	8.606	9.63154e-05	1.24349e-05	3.54037e-05	0.00128008
5059.4	3.839	5059.4	0.3084	5059.4	1.197	5059.4	5.397	8.27192e-05	7.08779e-06	2.85953e-05	0.000802765
5059.5	2.878	5059.5	0.2205	5059.5	0.9874	5059.5	2.625	6.20125e-05	5.0671e-06	2.35882e-05	0.000390449
5059.6	1.921	5059.6	0.1827	5059.6	0.8187	5059.6	1.01	4.13919e-05	4.19813e-06	1.95581e-05	0.000150229
5059.7	1.188	5059.7	0.1616	5059.7	0.6636	5059.7	0.3382	2.55979e-05	3.71308e-06	1.58528e-05	5.03037e-05
5059.8	0.7186	5059.8	0.1463	5059.8	0.515	5059.8	0.1264	1.54837e-05	3.36135e-06	1.23029e-05	1.87999e-05
5059.9	0.4523	5059.9	0.1337	5059.9	0.3794	5059.9	0.06762	9.74574e-06	3.0717e-06	9.06355e-06	1.00568e-05
5060	0.3109	5060	0.1231	5060	0.2678	5060	0.04827	6.69899e-06	2.82802e-06	6.39752e-06	7.17862e-06
5060.1	0.2359	5060.1	0.1147	5060.1	0.1893	5060.1	0.03895	5.08296e-06	2.63491e-06	4.52222e-06	5.79234e-06
5060.2	0.1926	5060.2	0.1082	5060.2	0.1457	5060.2	0.03297	4.14997e-06	2.48549e-06	3.48065e-06	4.90285e-06
5060.3	0.164	5060.3	0.1033	5060.3	0.1323	5060.3	0.02852	3.53372e-06	2.37285e-06	3.16054e-06	4.24095e-06
5060.4	0.1431	5060.4	0.1002	5060.4	0.142	5060.4	0.025	3.08339e-06	2.30158e-06	3.39226e-06	3.71737e-06
5060.5	0.1271	5060.5	0.0987	5060.5	0.1717	5060.5	0.02215	2.73863e-06	2.2671e-06	4.10177e-06	3.29345e-06
5060.6	0.1149	5060.6	0.09894	5060.6	0.2278	5060.6	0.01985	2.47576e-06	2.27262e-06	5.44195e-06	2.95134e-06
5060.7	0.1057	5060.7	0.1009	5060.7	0.3175	5060.7	0.01799	2.27753e-06	2.31767e-06	7.58481e-06	2.67468e-06
5060.8	0.09892	5060.8	0.1044	5060.8	0.4194	5060.8	0.01648	2.13144e-06	2.39813e-06	1.00191e-05	2.45008e-06
5060.9	0.0941	5060.9	0.1094	5060.9	0.4713	5060.9	0.01527	2.02758e-06	2.51308e-06	1.1259e-05	2.2701e-06
5061	0.0908	5061	0.1156	5061	0.4298	5061	0.01429	1.95647e-06	2.6556e-06	1.02676e-05	2.12433e-06
5061.1	0.08872	5061.1	0.1225	5061.1	0.3291	5061.1	0.01352	1.91166e-06	2.81422e-06	7.86192e-06	2.0098e-06
5061.2	0.08762	5061.2	0.1295	5061.2	0.2357	5061.2	0.01293	1.88795e-06	2.97514e-06	5.63067e-06	1.92204e-06
5061.3	0.0873	5061.3	0.1363	5061.3	0.175	5061.3	0.01251	1.88106e-06	3.13147e-06	4.1806e-06	1.85957e-06
5061.4	0.08759	5061.4	0.1429	5061.4	0.1368	5061.4	0.01226	1.88731e-06	3.28319e-06	3.26804e-06	1.82238e-06
5061.5	0.08839	5061.5	0.1496	5061.5	0.1095	5061.5	0.01215	1.90455e-06	3.43721e-06	2.61586e-06	1.80602e-06
5061.6	0.0897	5061.6	0.1564	5061.6	0.08875	5061.6	0.01218	1.93277e-06	3.59354e-06	2.12016e-06	1.81048e-06
5061.7	0.09161	5061.7	0.1631	5061.7	0.07277	5061.7	0.01235	1.97393e-06	3.74756e-06	1.73841e-06	1.83577e-06
5061.8	0.0942	5061.8	0.1691	5061.8	0.06051	5061.8	0.01266	2.02973e-06	3.88549e-06	1.44553e-06	1.88188e-06
5061.9	0.09758	5061.9	0.1742	5061.9	0.05104	5061.9	0.01309	2.10256e-06	4.00273e-06	1.2193e-06	1.94584e-06
5062	0.1018	5062	0.1803	5062	0.04363	5062	0.01365	2.19349e-06	4.14296e-06	1.04228e-06	2.02914e-06
5062.1	0.1071	5062.1	0.1961	5062.1	0.03774	5062.1	0.01434	2.30769e-06	4.50618e-06	9.01577e-07	2.13177e-06
5062.2	0.1134	5062.2	0.2441	5062.2	0.03304	5062.2	0.01516	2.44344e-06	5.60963e-06	7.89298e-07	2.25374e-06
5062.3	0.1206	5062.3	0.3719	5062.3	0.02931	5062.3	0.01611	2.59858e-06	8.54756e-06	7.00191e-07	2.39504e-06
5062.4	0.1284	5062.4	0.6791	5062.4	0.02639	5062.4	0.0172	2.76664e-06	1.56096e-05	6.30435e-07	2.55717e-06
5062.5	0.1366	5062.5	1.391	5062.5	0.02426	5062.5	0.01844	2.94333e-06	3.19751e-05	5.79551e-07	2.74161e-06
5062.6	0.1451	5062.6	2.99	5062.6	0.02357	5062.6	0.01984	3.12648e-06	6.87338e-05	5.63067e-07	2.94985e-06
5062.7	0.1545	5062.7	6.311	5062.7	0.02897	5062.7	0.02138	3.32902e-06	0.000145079	6.92069e-07	3.17892e-06
5062.8	0.1653	5062.8	12.17	5062.8	0.06449	5062.8	0.02307	3.56173e-06	0.000279768	1.54061e-06	3.4303e-06
5062.9	0.1801	5062.9	20	5062.9	0.2251	5062.9	0.02491	3.88063e-06	0.000459768	5.37745e-06	3.70398e-06
5063	0.2167	5063	26.34	5063	0.7671	5063	0.02726	4.66925e-06	0.000605515	1.83254e-05	4.05353e-06
5063.1	0.4166	5063.1	26.34	5063.1	2.011	5063.1	0.03411	8.97651e-06	0.000605515	4.80411e-05	5.07242e-06
5063.2	1.497	5063.2	19.3	5063.2	3.669	5063.2	0.06622	3.2256e-05	0.000443676	8.76493e-05	9.84856e-06
5063.3	5.411	5063.3	10.33	5063.3	4.434	5063.3	0.1713	0.000116591	0.000237469	0.000105925	2.54785e-05
5063.4	14.05	5063.4	4.321	5063.4	3.444	5063.4	0.3611	0.000302736	9.93315e-05	8.22742e-05	5.37099e-05
5063.5	24.76	5063.5	1.699	5063.5	1.671	5063.5	0.513	0.000533506	3.90556e-05	3.99188e-05	7.6304e-05
5063.6	29.86	5063.6	0.7249	5063.6	0.4977	5063.6	0.4759	0.000643396	1.66625e-05	1.18896e-05	7.07856e-05
5063.7	25.26	5063.7	0.3139	5063.7	0.1058	5063.7	0.2918	0.000544279	7.21422e-06	2.52747e-06	4.3402e-05
5063.8	15.78	5063.8	0.1372	5063.8	0.03873	5063.8	0.1288	0.000340013	3.15216e-06	9.25227e-07	1.91569e-05
5063.9	8.332	5063.9	0.07454	5063.9	0.03496	5063.9	0.05633	0.00017953	1.7117e-06	8.35165e-07	8.37749e-06
5064	4.846	5064	0.0574	5064	0.03765	5064	0.03769	0.000104417	1.31767e-06	8.99427e-07	5.60492e-06
5064.1	3.721	5064.1	0.05391	5064.1	0.0408	5064.1	0.03425	8.01767e-05	1.23744e-06	9.74677e-07	5.09324e-06
5064.2	3.373	5064.2	0.05375	5064.2	0.04407	5064.2	0.0331	7.26783e-05	1.23377e-06	1.0528e-06	4.92219e-06
5064.3	3.133	5064.3	0.05451	5064.3	0.04746	5064.3	0.03201	6.7507e-05	1.25124e-06	1.13378e-06	4.76006e-06
5064.4	2.815	5064.4	0.05569	5064.4	0.05099	5064.4	0.03078	6.0655e-05	1.27836e-06	1.21811e-06	4.5771e-06
5064.5	2.411	5064.5	0.05718	5064.5	0.05467	5064.5	0.02942	5.195e-05	1.31262e-06	1.30602e-06	4.37481e-06
5064.6	1.972	5064.6	0.05891	5064.6	0.05843	5064.6	0.02804	4.24908e-05	1.35239e-06	1.39584e-06	4.16955e-06
5064.7	1.551	5064.7	0.06085	5064.7	0.06217	5064.7	0.02672	3.34195e-05	1.39698e-06	1.48519e-06	3.97321e-06
5064.8	1.186	5064.8	0.063	5064.8	0.06576	5064.8	0.02552	2.55548e-05	1.44641e-06	1.57095e-06	3.79472e-06
5064.9	0.8946	5064.9	0.06541	5064.9	0.06907	5064.9	0.02449	1.9276e-05	1.50181e-06	1.65002e-06	3.64151e-06
5065	0.6818	5065	0.06811	5065	0.07198	5065	0.02363	1.46908e-05	1.56388e-06	1.71954e-06	3.51359e-06
5065.1	0.5387	5065.1	0.07115	5065.1	0.07444	5065.1	0.02294	1.16074e-05	1.63377e-06	1.77831e-06	3.41096e-06
5065.2	0.451	5065.2	0.07459	5065.2	0.07648	5065.2	0.02243	9.71773e-06	1.71285e-06	1.82704e-06	3.3351e-06
5065.3	0.4049	5065.3	0.07852	5065.3	0.0782	5065.3	0.02207	8.72441e-06	1.80319e-06	1.86813e-06	3.28155e-06
5065.4	0.3915	5065.4	0.08305	5065.4	0.07971	5065.4	0.02186	8.43568e-06	1.90733e-06	1.9042e-06	3.25032e-06
5065.5	0.4067	5065.5	0.08826	5065.5	0.0811	5065.5	0.02179	8.7632e-06	2.0271e-06	1.93741e-06	3.2399e-06
5065.6	0.4498	5065.6	0.09425	5065.6	0.08244	5065.6	0.02185	9.69188e-06	2.1648e-06	1.96942e-06	3.24883e-06
5065.7	0.5183	5065.7	0.1012	5065.7	0.08381	5065.7	0.02206	1.11679e-05	2.32457e-06	2.00215e-06	3.28006e-06
5065.8	0.6077	5065.8	0.1094	5065.8	0.08526	5065.8	0.02241	1.30942e-05	2.51308e-06	2.03679e-06	3.33212e-06
5065.9	0.7367	5065.9	0.119	5065.9	0.08684	5065.9	0.0229	1.58737e-05	2.73377e-06	2.07453e-06	3.40501e-06
5066	1.001	5066	0.1304	5066	0.0886	5066	0.02356	2.15686e-05	2.99583e-06	2.11658e-06	3.50318e-06
5066.1	1.557	5066.1	0.1438	5066.1	0.09061	5066.1	0.02437	3.35488e-05	3.30388e-06	2.1646e-06	3.62366e-06
5066.2	2.362	5066.2	0.1591	5066.2	0.09292	5066.2	0.02536	5.08942e-05	3.6556e-06	2.21978e-06	3.77092e-06
5066.3	2.927	5066.3	0.1764	5066.3	0.09555	5066.3	0.02653	6.30683e-05	4.05331e-06	2.28261e-06	3.94495e-06
5066.4	2.718	5066.4	0.1956	5066.4	0.09855	5066.4	0.02788	5.8565e-05	4.49468e-06	2.35428e-06	4.14575e-06
5066.5	1.874	5066.5	0.2171	5066.5	0.102	5066.5	0.02943	4.03792e-05	4.98894e-06	2.43669e-06	4.3763e-06
5066.6	1.033	5066.6	0.2419	5066.6	0.1059	5066.6	0.03117	2.22581e-05	5.55905e-06	2.52986e-06	4.63511e-06
5066.7	0.5608	5066.7	0.2729	5066.7	0.1106	5066.7	0.03312	1.20836e-05	6.2717e-06	2.64214e-06	4.92516e-06
5066.8	0.3775	5066.8	0.3205	5066.8	0.1162	5066.8	0.03526	8.13402e-06	7.36595e-06	2.77592e-06	5.24347e-06
5066.9	0.3091	5066.9	0.4174	5066.9	0.1229	5066.9	0.03763	6.6602e-06	9.59354e-06	2.93598e-06	5.596e-06
5067	0.271	5067	0.6324	5067	0.1306	5067	0.04025	5.83926e-06	1.45361e-05	3.11992e-06	5.9857e-06
5067.1	0.2421	5067.1	1.03	5067.1	0.1394	5067.1	0.04315	5.21655e-06	2.36763e-05	3.33015e-06	6.41706e-06
5067.2	0.219	5067.2	1.548	5067.2	0.1492	5067.2	0.04642	4.71881e-06	3.55843e-05	3.56426e-06	6.90345e-06
5067.3	0.2009	5067.3	1.954	5067.3	0.1601	5067.3	0.05017	4.32881e-06	4.49177e-05	3.82465e-06	7.46123e-06
5067.4	0.1867	5067.4	2.036	5067.4	0.1725	5067.4	0.05456	4.02284e-06	4.68027e-05	4.12088e-06	8.11422e-06
5067.5	0.1756	5067.5	1.818	5067.5	0.1869	5067.5	0.05981	3.78367e-06	4.17912e-05	4.46488e-06	8.89512e-06
5067.6	0.1668	5067.6	1.51	5067.6	0.2041	5067.6	0.06627	3.59405e-06	3.47108e-05	4.87578e-06	9.856e-06
5067.7	0.1598	5067.7	1.289	5067.7	0.2257	5067.7	0.07498	3.44322e-06	2.96303e-05	5.39178e-06	1.11516e-05
5067.8	0.1542	5067.8	1.187	5067.8	0.2537	5067.8	0.08961	3.32256e-06	2.72855e-05	6.06068e-06	1.33277e-05
5067.9	0.1499	5067.9	1.141	5067.9	0.2905	5067.9	0.121	3.22991e-06	2.6228e-05	6.9398e-06	1.79967e-05
5068	0.1467	5068	1.086	5068	0.3411	5068	0.1923	3.16096e-06	2.49637e-05	8.14859e-06	2.86021e-05
5068.1	0.1445	5068.1	1	5068.1	0.4228	5068.1	0.3354	3.11355e-06	2.29866e-05	1.01003e-05	4.98872e-05
5068.2	0.1432	5068.2	0.8983	5068.2	0.6013	5068.2	0.5666	3.08554e-06	2.06487e-05	1.43645e-05	8.42766e-05
5068.3	0.143	5068.3	0.801	5068.3	1.049	5068.3	0.8549	3.08123e-06	1.84119e-05	2.50597e-05	0.000127159
5068.4	0.1437	5068.4	0.7191	5068.4	2.016	5068.4	1.121	3.09632e-06	1.65292e-05	4.81605e-05	0.00016674
5068.5	0.1454	5068.5	0.6509	5068.5	3.564	5068.5	1.28	3.13295e-06	1.49614e-05	8.51409e-05	0.00019039
5068.6	0.1481	5068.6	0.5886	5068.6	5.242	5068.6	1.293	3.19112e-06	1.35292e-05	0.000125227	0.000192324
5068.7	0.152	5068.7	0.5264	5068.7	6.198	5068.7	1.181	3.27516e-06	1.20993e-05	0.000148065	0.000175664
5068.8	0.1569	5068.8	0.4661	5068.8	5.873	5068.8	0.9981	3.38074e-06	1.07131e-05	0.000140301	0.000148459
5068.9	0.1632	5068.9	0.4129	5068.9	4.531	5068.9	0.7924	3.51648e-06	9.49009e-06	0.000108242	0.000117863
5069	0.1709	5069	0.3698	5069	2.966	5069	0.5997	3.6824e-06	8.49928e-06	7.08552e-05	8.92e-05
5069.1	0.1805	5069.1	0.336	5069.1	1.764	5069.1	0.4413	3.88925e-06	7.72227e-06	4.21405e-05	6.56391e-05
5069.2	0.1922	5069.2	0.3091	5069.2	1.039	5069.2	0.3275	4.14135e-06	7.10388e-06	2.48208e-05	4.87122e-05
5069.3	0.2067	5069.3	0.2868	5069.3	0.6616	5069.3	0.2654	4.45378e-06	6.59124e-06	1.58051e-05	3.94752e-05
5069.4	0.2248	5069.4	0.2677	5069.4	0.4764	5069.4	0.2665	4.84378e-06	6.15216e-06	1.13808e-05	3.96388e-05
5069.5	0.2478	5069.5	0.2512	5069.5	0.3818	5069.5	0.352	5.33937e-06	5.77285e-06	9.12088e-06	5.23564e-05
5069.6	0.2774	5069.6	0.2371	5069.6	0.3269	5069.6	0.5523	5.97716e-06	5.44871e-06	7.80936e-06	8.21496e-05
5069.7	0.317	5069.7	0.2252	5069.7	0.2903	5069.7	0.8958	6.83042e-06	5.17514e-06	6.93502e-06	0.000133243
5069.8	0.3804	5069.8	0.2153	5069.8	0.264	5069.8	1.379	8.19651e-06	4.94756e-06	6.30674e-06	0.000205116
5069.9	0.5134	5069.9	0.2073	5069.9	0.2448	5069.9	1.929	1.10623e-05	4.76365e-06	5.84806e-06	0.000286924
5070	0.8303	5070	0.2008	5070	0.231	5070	2.404	1.78905e-05	4.61422e-06	5.51839e-06	0.000357577
5070.1	1.517	5070.1	0.1959	5070.1	0.2214	5070.1	2.642	3.26869e-05	4.50158e-06	5.28906e-06	0.000392978
5070.2	2.715	5070.2	0.1922	5070.2	0.2153	5070.2	2.558	5.85003e-05	4.41652e-06	5.14333e-06	0.000380484
5070.3	4.282	5070.3	0.1895	5070.3	0.212	5070.3	2.194	9.22646e-05	4.35445e-06	5.0645e-06	0.000326341
5070.4	5.628	5070.4	0.1878	5070.4	0.2111	5070.4	1.706	0.000121267	4.31537e-06	5.043e-06	0.000253755
5070.5	6.005	5070.5	0.1868	5070.5	0.2122	5070.5	1.261	0.00012939	4.29239e-06	5.06928e-06	0.000187564
5070.6	5.191	5070.6	0.1866	5070.6	0.2149	5070.6	0.9457	0.000111851	4.28779e-06	5.13378e-06	0.000140665
5070.7	3.721	5070.7	0.1874	5070.7	0.2188	5070.7	0.7533	8.01767e-05	4.30618e-06	5.22695e-06	0.000112047
5070.8	2.326	5070.8	0.1892	5070.8	0.2242	5070.8	0.639	5.01185e-05	4.34756e-06	5.35595e-06	9.50456e-05
5070.9	1.368	5070.9	0.1925	5070.9	0.2314	5070.9	0.5696	2.94764e-05	4.42342e-06	5.52795e-06	8.47229e-05
5071	0.8351	5071	0.1973	5071	0.2407	5071	0.5416	1.7994e-05	4.53377e-06	5.75012e-06	8.05581e-05
5071.1	0.575	5071.1	0.2041	5071.1	0.2525	5071.1	0.5727	1.23896e-05	4.69009e-06	6.03201e-06	8.5184e-05
5071.2	0.4529	5071.2	0.2132	5071.2	0.2676	5071.2	0.6836	9.75867e-06	4.89928e-06	6.39274e-06	0.00010168
5071.3	0.3914	5071.3	0.2255	5071.3	0.2876	5071.3	0.8784	8.43353e-06	5.18204e-06	6.87052e-06	0.000130655
5071.4	0.3559	5071.4	0.242	5071.4	0.3167	5071.4	1.124	7.66861e-06	5.56135e-06	7.5657e-06	0.000167186
5071.5	0.332	5071.5	0.2638	5071.5	0.3651	5071.5	1.339	7.15363e-06	6.0625e-06	8.72193e-06	0.000199166
5071.6	0.3143	5071.6	0.2919	5071.6	0.4596	5071.6	1.407	6.77225e-06	6.70848e-06	1.09795e-05	0.00020928
5071.7	0.3004	5071.7	0.3274	5071.7	0.6598	5071.7	1.252	6.47274e-06	7.52457e-06	1.57621e-05	0.000186225
5071.8	0.2888	5071.8	0.3728	5071.8	1.057	5071.8	0.9207	6.2228e-06	8.56825e-06	2.52508e-05	0.000136947
5071.9	0.2789	5071.9	0.4344	5071.9	1.691	5071.9	0.5579	6.00948e-06	9.98434e-06	4.03966e-05	8.29826e-05
5072	0.2699	5072	0.5298	5072	2.411	5072	0.2926	5.81556e-06	1.21774e-05	5.75968e-05	4.3521e-05
5072.1	0.2615	5072.1	0.7011	5072.1	2.872	5072.1	0.1532	5.63456e-06	1.61154e-05	6.86097e-05	2.27862e-05
5072.2	0.2537	5072.2	1.02	5072.2	2.807	5072.2	0.09609	5.46649e-06	2.34464e-05	6.70569e-05	1.42915e-05
5072.3	0.2464	5072.3	1.551	5072.3	2.273	5072.3	0.07371	5.3092e-06	3.56533e-05	5.43e-05	1.09626e-05
5072.4	0.2399	5072.4	2.264	5072.4	1.583	5072.4	0.06233	5.16914e-06	5.20441e-05	3.78165e-05	9.26995e-06
5072.5	0.2343	5072.5	2.969	5072.5	1.022	5072.5	0.05462	5.04848e-06	6.8251e-05	2.44147e-05	8.12314e-06
5072.6	0.2299	5072.6	3.381	5072.6	0.6758	5072.6	0.04882	4.95367e-06	7.77223e-05	1.61443e-05	7.26043e-06
5072.7	0.2267	5072.7	3.298	5072.7	0.4893	5072.7	0.04435	4.88472e-06	7.58142e-05	1.1689e-05	6.59555e-06
5072.8	0.2246	5072.8	2.761	5072.8	0.39	5072.8	0.04084	4.83947e-06	6.34694e-05	9.31677e-06	6.07346e-06
5072.9	0.2235	5072.9	2.031	5072.9	0.332	5072.9	0.03801	4.81577e-06	4.66878e-05	7.9312e-06	5.65252e-06
5073	0.2231	5073	1.383	5073	0.2931	5073	0.03566	4.80715e-06	3.17912e-05	7.00191e-06	5.30297e-06
5073.1	0.2231	5073.1	0.94	5073.1	0.2637	5073.1	0.03368	4.80715e-06	2.16073e-05	6.29957e-06	5.00846e-06
5073.2	0.2232	5073.2	0.6814	5073.2	0.2398	5073.2	0.03197	4.80931e-06	1.56625e-05	5.72862e-06	4.75411e-06
5073.3	0.2233	5073.3	0.5353	5073.3	0.2198	5073.3	0.03049	4.81146e-06	1.23039e-05	5.25084e-06	4.53397e-06
5073.4	0.2237	5073.4	0.4446	5073.4	0.203	5073.4	0.02921	4.82008e-06	1.02188e-05	4.8495e-06	4.34358e-06
5073.5	0.2247	5073.5	0.3807	5073.5	0.1886	5073.5	0.0281	4.84163e-06	8.74986e-06	4.50549e-06	4.17847e-06
5073.6	0.2268	5073.6	0.3327	5073.6	0.1764	5073.6	0.02714	4.88688e-06	7.64641e-06	4.21405e-06	4.03568e-06
5073.7	0.2304	5073.7	0.2961	5073.7	0.1661	5073.7	0.02633	4.96445e-06	6.80503e-06	3.96799e-06	3.9152e-06
5073.8	0.2357	5073.8	0.2681	5073.8	0.1573	5073.8	0.02567	5.07865e-06	6.16135e-06	3.75776e-06	3.81703e-06
5073.9	0.2431	5073.9	0.2465	5073.9	0.1499	5073.9	0.02514	5.23809e-06	5.6648e-06	3.58098e-06	3.73819e-06
5074	0.2531	5074	0.2293	5074	0.1437	5074	0.02476	5.45357e-06	5.2694e-06	3.43287e-06	3.68167e-06
5074.1	0.2659	5074.1	0.2155	5074.1	0.1384	5074.1	0.02458	5.72937e-06	4.95216e-06	3.30626e-06	3.6549e-06
5074.2	0.2821	5074.2	0.2043	5074.2	0.1338	5074.2	0.0247	6.07843e-06	4.69468e-06	3.19637e-06	3.67275e-06
5074.3	0.3024	5074.3	0.1953	5074.3	0.1299	5074.3	0.0254	6.51584e-06	4.48779e-06	3.1032e-06	3.77687e-06
5074.4	0.3285	5074.4	0.1882	5074.4	0.1264	5074.4	0.02727	7.07822e-06	4.32457e-06	3.01959e-06	4.05502e-06
5074.5	0.364	5074.5	0.1827	5074.5	0.1234	5074.5	0.03129	7.84314e-06	4.19813e-06	2.94792e-06	4.65296e-06
5074.6	0.423	5074.6	0.1786	5074.6	0.1206	5074.6	0.03851	9.11441e-06	4.10388e-06	2.88103e-06	5.72689e-06
5074.7	0.5542	5074.7	0.1759	5074.7	0.118	5074.7	0.04919	1.19414e-05	4.04181e-06	2.81892e-06	7.31547e-06
5074.8	0.882	5074.8	0.1744	5074.8	0.1156	5074.8	0.0617	1.90045e-05	4.00733e-06	2.76159e-06	9.17624e-06
5074.9	1.605	5074.9	0.174	5074.9	0.1135	5074.9	0.07223	3.45831e-05	3.99813e-06	2.71142e-06	1.07425e-05
5075	2.855	5075	0.1745	5075	0.1115	5075	0.07656	6.15169e-05	4.00963e-06	2.66364e-06	1.13866e-05
5075.1	4.475	5075.1	0.1761	5075.1	0.1097	5075.1	0.0728	9.64232e-05	4.04641e-06	2.62064e-06	1.08273e-05
5075.2	5.966	5075.2	0.1787	5075.2	0.1081	5075.2	0.06297	0.00012855	4.10618e-06	2.58242e-06	9.36515e-06
5075.3	6.712	5075.3	0.1824	5075.3	0.1066	5075.3	0.05158	0.000144624	4.19124e-06	2.54658e-06	7.67096e-06
5075.4	6.313	5075.4	0.1873	5075.4	0.1054	5075.4	0.04244	0.000136027	4.30388e-06	2.51792e-06	6.31145e-06
5075.5	4.889	5075.5	0.1936	5075.5	0.1043	5075.5	0.03697	0.000105344	4.44871e-06	2.49164e-06	5.49782e-06
5075.6	3.101	5075.6	0.2012	5075.6	0.1034	5075.6	0.03465	6.68175e-05	4.62342e-06	2.47014e-06	5.15274e-06
5075.7	1.668	5075.7	0.2101	5075.7	0.1027	5075.7	0.03432	3.59405e-05	4.82802e-06	2.45342e-06	5.10366e-06
5075.8	0.8577	5075.8	0.2202	5075.8	0.1022	5075.8	0.03503	1.84809e-05	5.0602e-06	2.44147e-06	5.20926e-06
5075.9	0.5085	5075.9	0.2316	5075.9	0.1018	5075.9	0.03624	1.09567e-05	5.32227e-06	2.43192e-06	5.38924e-06
5076	0.3751	5076	0.2446	5076	0.1016	5076	0.0377	8.08231e-06	5.62112e-06	2.42714e-06	5.60641e-06
5076.1	0.316	5076.1	0.2592	5076.1	0.1015	5076.1	0.03934	6.80888e-06	5.95675e-06	2.42475e-06	5.85035e-06
5076.2	0.2808	5076.2	0.2757	5076.2	0.1015	5076.2	0.04116	6.05042e-06	6.33606e-06	2.42475e-06	6.12106e-06
5076.3	0.2553	5076.3	0.2942	5076.3	0.1016	5076.3	0.0432	5.50097e-06	6.76135e-06	2.42714e-06	6.42449e-06
5076.4	0.2354	5076.4	0.3151	5076.4	0.1019	5076.4	0.04552	5.07218e-06	7.24181e-06	2.4343e-06	6.76958e-06
5076.5	0.2192	5076.5	0.3389	5076.5	0.1022	5076.5	0.0482	4.72312e-06	7.78894e-06	2.44147e-06	7.16821e-06
5076.6	0.2058	5076.6	0.3659	5076.6	0.1026	5076.6	0.05134	4.43439e-06	8.40963e-06	2.45103e-06	7.63526e-06
5076.7	0.1947	5076.7	0.3964	5076.7	0.1031	5076.7	0.05505	4.19522e-06	9.11078e-06	2.46297e-06	8.1871e-06
5076.8	0.1854	5076.8	0.4313	5076.8	0.1036	5076.8	0.05952	3.99483e-06	9.91308e-06	2.47492e-06	8.85198e-06
5076.9	0.1778	5076.9	0.4707	5076.9	0.1041	5076.9	0.06524	3.83107e-06	1.08188e-05	2.48686e-06	9.70279e-06
5077	0.1717	5077	0.5139	5077	0.1047	5077	0.07339	3.69963e-06	1.18119e-05	2.50119e-06	1.0915e-05
5077.1	0.167	5077.1	0.5598	5077.1	0.1053	5077.1	0.08681	3.59836e-06	1.28671e-05	2.51553e-06	1.29112e-05
5077.2	0.1636	5077.2	0.6081	5077.2	0.1059	5077.2	0.1114	3.5251e-06	1.39774e-05	2.52986e-06	1.65688e-05
5077.3	0.1613	5077.3	0.6587	5077.3	0.1065	5077.3	0.1565	3.47554e-06	1.51407e-05	2.54419e-06	2.32771e-05
5077.4	0.1601	5077.4	0.709	5077.4	0.1072	5077.4	0.2324	3.44969e-06	1.6297e-05	2.56092e-06	3.45667e-05
5077.5	0.16	5077.5	0.7517	5077.5	0.1079	5077.5	0.3423	3.44753e-06	1.72786e-05	2.57764e-06	5.09136e-05
5077.6	0.1609	5077.6	0.7797	5077.6	0.1086	5077.6	0.4722	3.46692e-06	1.79223e-05	2.59436e-06	7.02353e-05
5077.7	0.163	5077.7	0.7924	5077.7	0.1093	5077.7	0.5874	3.51217e-06	1.82142e-05	2.61108e-06	8.73705e-05
5077.8	0.166	5077.8	0.795	5077.8	0.1101	5077.8	0.6481	3.57681e-06	1.8274e-05	2.6302e-06	9.63992e-05
5077.9	0.1699	5077.9	0.7932	5077.9	0.1112	5077.9	0.6336	3.66085e-06	1.82326e-05	2.65647e-06	9.42424e-05
5078	0.1747	5078	0.7946	5078	0.1124	5078	0.5531	3.76427e-06	1.82648e-05	2.68514e-06	8.22686e-05
5078.1	0.18	5078.1	0.809	5078.1	0.114	5078.1	0.4358	3.87847e-06	1.85958e-05	2.72336e-06	6.4821e-05
5078.2	0.1858	5078.2	0.8421	5078.2	0.1159	5078.2	0.3152	4.00345e-06	1.93568e-05	2.76875e-06	4.68826e-05
5078.3	0.1918	5078.3	0.8892	5078.3	0.1182	5078.3	0.2162	4.13273e-06	2.04395e-05	2.8237e-06	3.21571e-05
5078.4	0.198	5078.4	0.9383	5078.4	0.1209	5078.4	0.1486	4.26632e-06	2.15682e-05	2.8882e-06	2.2102e-05
5078.5	0.2042	5078.5	0.9794	5078.5	0.1238	5078.5	0.1089	4.39991e-06	2.25131e-05	2.95748e-06	1.61969e-05
5078.6	0.2105	5078.6	1.008	5078.6	0.1269	5078.6	0.08747	4.53566e-06	2.31705e-05	3.03153e-06	1.30094e-05
5078.7	0.2169	5078.7	1.024	5078.7	0.1302	5078.7	0.07558	4.67356e-06	2.35384e-05	3.11037e-06	1.12408e-05
5078.8	0.2232	5078.8	1.026	5078.8	0.1335	5078.8	0.06799	4.80931e-06	2.35843e-05	3.1892e-06	1.01118e-05
5078.9	0.2296	5078.9	1.013	5078.9	0.1369	5078.9	0.06237	4.94721e-06	2.32855e-05	3.27043e-06	9.2759e-06
5079	0.2368	5079	0.9861	5079	0.1406	5079	0.05784	5.10235e-06	2.26671e-05	3.35882e-06	8.60209e-06
5079.1	0.2466	5079.1	0.9457	5079.1	0.1445	5079.1	0.05408	5.31351e-06	2.17384e-05	3.45198e-06	8.04282e-06
5079.2	0.2632	5079.2	0.8854	5079.2	0.1487	5079.2	0.05094	5.67119e-06	2.03522e-05	3.55232e-06	7.57577e-06
5079.3	0.2959	5079.3	0.8009	5079.3	0.1532	5079.3	0.04832	6.37578e-06	1.84096e-05	3.65982e-06	7.18606e-06
5079.4	0.363	5079.4	0.7011	5079.4	0.158	5079.4	0.04615	7.82159e-06	1.61154e-05	3.77449e-06	6.86329e-06
5079.5	0.4977	5079.5	0.6051	5079.5	0.1631	5079.5	0.04435	1.0724e-05	1.39085e-05	3.89632e-06	6.59555e-06
5079.6	0.7508	5079.6	0.5267	5079.6	0.1684	5079.6	0.04287	1.61775e-05	1.21062e-05	4.02293e-06	6.37541e-06
5079.7	1.182	5079.7	0.4678	5079.7	0.1739	5079.7	0.04167	2.54686e-05	1.07522e-05	4.15432e-06	6.19692e-06
5079.8	1.834	5079.8	0.4239	5079.8	0.1795	5079.8	0.04071	3.95173e-05	9.74296e-06	4.2881e-06	6.05412e-06
5079.9	2.702	5079.9	0.3895	5079.9	0.1853	5079.9	0.03998	5.82202e-05	8.95216e-06	4.42666e-06	5.94554e-06
5080	3.707	5080	0.3607	5080	0.191	5080	0.03946	7.9875e-05	8.29009e-06	4.56283e-06	5.8682e-06
5080.1	4.709	5080.1	0.3354	5080.1	0.1967	5080.1	0.03917	0.000101465	7.70848e-06	4.699e-06	5.82506e-06
5080.2	5.565	5080.2	0.3131	5080.2	0.2022	5080.2	0.03911	0.00011991	7.19583e-06	4.83039e-06	5.81613e-06
5080.3	6.203	5080.3	0.2941	5080.3	0.2074	5080.3	0.03929	0.000133657	6.75905e-06	4.95461e-06	5.84291e-06
5080.4	6.626	5080.4	0.2786	5080.4	0.2124	5080.4	0.03975	0.000142771	6.40273e-06	5.07406e-06	5.91133e-06
5080.5	6.86	5080.5	0.2663	5080.5	0.217	5080.5	0.0405	0.000147813	6.11997e-06	5.18395e-06	6.02289e-06
5080.6	6.923	5080.6	0.2569	5080.6	0.2214	5080.6	0.04159	0.00014917	5.90388e-06	5.28906e-06	6.18502e-06
5080.7	6.844	5080.7	0.2501	5080.7	0.2255	5080.7	0.04305	0.000147468	5.74756e-06	5.387e-06	6.40218e-06
5080.8	6.673	5080.8	0.2457	5080.8	0.2295	5080.8	0.04501	0.000143784	5.64641e-06	5.48256e-06	6.69372e-06
5080.9	6.438	5080.9	0.2434	5080.9	0.2333	5080.9	0.04774	0.00013872	5.59354e-06	5.57334e-06	7.09979e-06
5081	6.135	5081	0.2432	5081	0.2371	5081	0.05197	0.000132191	5.58894e-06	5.66412e-06	7.72897e-06
5081.1	5.759	5081.1	0.2453	5081.1	0.2406	5081.1	0.05942	0.00012409	5.63721e-06	5.74773e-06	8.83711e-06
5081.2	5.328	5081.2	0.2504	5081.2	0.2438	5081.2	0.07396	0.000114803	5.75445e-06	5.82418e-06	1.09998e-05
5081.3	4.865	5081.3	0.2598	5081.3	0.2465	5081.3	0.1024	0.000104827	5.97055e-06	5.88868e-06	1.52301e-05
5081.4	4.385	5081.4	0.2749	5081.4	0.2483	5081.4	0.154	9.44839e-05	6.31767e-06	5.93168e-06	2.29052e-05
5081.5	3.88	5081.5	0.298	5081.5	0.2493	5081.5	0.236	8.36027e-05	6.84871e-06	5.95557e-06	3.51022e-05
5081.6	3.323	5081.6	0.3328	5081.6	0.2494	5081.6	0.3488	7.16009e-05	7.64871e-06	5.95796e-06	5.18804e-05
5081.7	2.712	5081.7	0.387	5081.7	0.2491	5081.7	0.4852	5.84357e-05	8.89468e-06	5.95079e-06	7.2169e-05
5081.8	2.093	5081.8	0.479	5081.8	0.2487	5081.8	0.6396	4.5098e-05	1.10096e-05	5.94123e-06	9.51349e-05
5081.9	1.531	5081.9	0.6506	5081.9	0.2488	5081.9	0.8174	3.29886e-05	1.49545e-05	5.94362e-06	0.000121581
5082	1.079	5082	0.9924	5082	0.2502	5082	1.029	2.32493e-05	2.28119e-05	5.97707e-06	0.000153055
5082.1	0.7517	5082.1	1.681	5082.1	0.2535	5082.1	1.264	1.61969e-05	3.86418e-05	6.0559e-06	0.00018801
5082.2	0.5315	5082.2	2.988	5082.2	0.2597	5082.2	1.466	1.14523e-05	6.86878e-05	6.20401e-06	0.000218056
5082.3	0.3886	5082.3	5.126	5082.3	0.2701	5082.3	1.558	8.3732e-06	0.000117837	6.45246e-06	0.000231741
5082.4	0.2971	5082.4	7.798	5082.4	0.286	5082.4	1.508	6.40164e-06	0.000179263	6.8323e-06	0.000224303
5082.5	0.2394	5082.5	9.793	5082.5	0.3079	5082.5	1.358	5.15837e-06	0.000225125	7.35547e-06	0.000201992
5082.6	0.2033	5082.6	9.672	5082.6	0.3352	5082.6	1.176	4.38052e-06	0.000222343	8.00764e-06	0.000174921
5082.7	0.181	5082.7	7.375	5082.7	0.3658	5082.7	0.9973	3.90002e-06	0.000169538	8.73865e-06	0.00014834
5082.8	0.1673	5082.8	4.446	5082.8	0.3966	5082.8	0.8243	3.60483e-06	0.000102205	9.47444e-06	0.000122608
5082.9	0.1591	5082.9	2.297	5082.9	0.4258	5082.9	0.6546	3.42814e-06	5.28027e-05	1.0172e-05	9.7366e-05
5083	0.1544	5083	1.155	5083	0.4536	5083	0.4957	3.32687e-06	2.65499e-05	1.08361e-05	7.37308e-05
5083.1	0.1526	5083.1	0.6254	5083.1	0.4822	5083.1	0.3591	3.28808e-06	1.43751e-05	1.15194e-05	5.34124e-05
5083.2	0.1533	5083.2	0.3792	5083.2	0.5163	5083.2	0.2522	3.30317e-06	8.71537e-06	1.2334e-05	3.75118e-05
5083.3	0.1573	5083.3	0.2595	5083.3	0.5619	5083.3	0.1753	3.38936e-06	5.96365e-06	1.34233e-05	2.60735e-05
5083.4	0.1661	5083.4	0.1938	5083.4	0.6236	5083.4	0.1234	3.57897e-06	4.45331e-06	1.48973e-05	1.83537e-05
5083.5	0.1827	5083.5	0.1507	5083.5	0.7039	5083.5	0.08993	3.93665e-06	3.4625e-06	1.68156e-05	1.33753e-05
5083.6	0.2134	5083.6	0.1191	5083.6	0.8052	5083.6	0.06885	4.59815e-06	2.73606e-06	1.92355e-05	1.02398e-05
5083.7	0.2701	5083.7	0.09532	5083.7	0.9323	5083.7	0.05556	5.81987e-06	2.1894e-06	2.22719e-05	8.26296e-06
5083.8	0.3706	5083.8	0.07749	5083.8	1.088	5083.8	0.04697	7.98535e-06	1.77951e-06	2.59914e-05	6.98526e-06
5083.9	0.5338	5083.9	0.06402	5083.9	1.268	5083.9	0.04113	1.15018e-05	1.46986e-06	3.02914e-05	6.1166e-06
5084	0.766	5084	0.05363	5084	1.458	5084	0.03687	1.65051e-05	1.23101e-06	3.48304e-05	5.48295e-06
5084.1	1.048	5084.1	0.04542	5084.1	1.642	5084.1	0.03355	2.25813e-05	1.04227e-06	3.9226e-05	4.98912e-06
5084.2	1.342	5084.2	0.03883	5084.2	1.818	5084.2	0.03081	2.89162e-05	8.90777e-07	4.34305e-05	4.58157e-06
5084.3	1.617	5084.3	0.03347	5084.3	1.999	5084.3	0.02848	3.48416e-05	7.67558e-07	4.77544e-05	4.235e-06
5084.4	1.891	5084.4	0.02912	5084.4	2.201	5084.4	0.02644	4.07455e-05	6.67558e-07	5.258e-05	3.93156e-06
5084.5	2.256	5084.5	0.0256	5084.5	2.409	5084.5	0.02465	4.86102e-05	5.86639e-07	5.7549e-05	3.66531e-06
5084.6	2.868	5084.6	0.02282	5084.6	2.557	5084.6	0.02305	6.1797e-05	5.22731e-07	6.10846e-05	3.42732e-06
5084.7	3.852	5084.7	0.02068	5084.7	2.551	5084.7	0.02163	8.29994e-05	4.73535e-07	6.09412e-05	3.21611e-06
5084.8	5.122	5084.8	0.01915	5084.8	2.316	5084.8	0.02037	0.000110364	4.38363e-07	5.53273e-05	3.02869e-06
5084.9	6.238	5084.9	0.0182	5084.9	1.872	5084.9	0.01926	0.000134411	4.16524e-07	4.47205e-05	2.86358e-06
5085	6.529	5085	0.01783	5085	1.344	5085	0.01831	0.000140681	4.08018e-07	3.2107e-05	2.72228e-06
5085.1	5.644	5085.1	0.01801	5085.1	0.8801	5085.1	0.01749	0.000121612	4.12156e-07	2.10248e-05	2.60031e-06
5085.2	3.991	5085.2	0.01878	5085.2	0.5566	5085.2	0.0168	8.59944e-05	4.29857e-07	1.32967e-05	2.49768e-06
5085.3	2.365	5085.3	0.02015	5085.3	0.3641	5085.3	0.01624	5.09588e-05	4.61351e-07	8.69804e-06	2.41438e-06
5085.4	1.248	5085.4	0.02221	5085.4	0.2596	5085.4	0.01578	2.68908e-05	5.08708e-07	6.20162e-06	2.34596e-06
5085.5	0.649	5085.5	0.02511	5085.5	0.2028	5085.5	0.01543	1.39841e-05	5.75374e-07	4.84472e-06	2.2939e-06
5085.6	0.3727	5085.6	0.02906	5085.6	0.1688	5085.6	0.01518	8.0306e-06	6.66179e-07	4.03249e-06	2.25671e-06
5085.7	0.248	5085.7	0.03435	5085.7	0.1451	5085.7	0.01503	5.34368e-06	7.87788e-07	3.46632e-06	2.2344e-06
5085.8	0.1854	5085.8	0.04137	5085.8	0.1264	5085.8	0.01498	3.99483e-06	9.49167e-07	3.01959e-06	2.22696e-06
5085.9	0.149	5085.9	0.05097	5085.9	0.1106	5085.9	0.01506	3.21051e-06	1.16986e-06	2.64214e-06	2.23886e-06
5086	0.1258	5086	0.06851	5086	0.09695	5086	0.01528	2.71062e-06	1.57308e-06	2.31605e-06	2.27159e-06
5086.1	0.1105	5086.1	0.1313	5086.1	0.085	5086.1	0.0157	2.38095e-06	3.01652e-06	2.03058e-06	2.33406e-06
5086.2	0.1001	5086.2	0.355	5086.2	0.07473	5086.2	0.01643	2.15686e-06	8.15905e-06	1.78524e-06	2.44264e-06
5086.3	0.09236	5086.3	0.7916	5086.3	0.06618	5086.3	0.01765	1.99009e-06	1.81958e-05	1.58098e-06	2.62411e-06
5086.4	0.08608	5086.4	1.166	5086.4	0.05926	5086.4	0.01976	1.85477e-06	2.68027e-05	1.41567e-06	2.93796e-06
5086.5	0.0808	5086.5	1.496	5086.5	0.05381	5086.5	0.02336	1.741e-06	3.43889e-05	1.28548e-06	3.47343e-06
5086.6	0.07651	5086.6	3.543	5086.6	0.04959	5086.6	0.02951	1.64857e-06	8.14464e-05	1.18466e-06	4.3882e-06
5086.7	0.07324	5086.7	9.756	5086.7	0.04643	5086.7	0.03984	1.57811e-06	0.000224274	1.10917e-06	5.92472e-06
5086.8	0.07095	5086.8	17.87	5086.8	0.04413	5086.8	0.0568	1.52876e-06	0.000410803	1.05423e-06	8.4474e-06
5086.9	0.06951	5086.9	20.55	5086.9	0.04258	5086.9	0.08393	1.49774e-06	0.000472412	1.0172e-06	1.24828e-05
5087	0.06886	5087	15.21	5087	0.04172	5087	0.1264	1.48373e-06	0.000349653	9.96656e-07	1.87999e-05
5087.1	0.06913	5087.1	7.518	5087.1	0.04156	5087.1	0.1909	1.48955e-06	0.000172826	9.92833e-07	2.83939e-05
5087.2	0.07056	5087.2	2.651	5087.2	0.04216	5087.2	0.2847	1.52036e-06	6.09407e-05	1.00717e-06	4.2346e-05
5087.3	0.07355	5087.3	0.799	5087.3	0.04359	5087.3	0.4134	1.58479e-06	1.83659e-05	1.04133e-06	6.14892e-05
5087.4	0.07848	5087.4	0.3067	5087.4	0.04593	5087.4	0.5834	1.69101e-06	7.04871e-06	1.09723e-06	8.67755e-05
5087.5	0.08538	5087.5	0.1836	5087.5	0.04934	5087.5	0.8105	1.83969e-06	4.21882e-06	1.17869e-06	0.000120555
5087.6	0.09374	5087.6	0.1353	5087.6	0.054	5087.6	1.124	2.01982e-06	3.10848e-06	1.29001e-06	0.000167186
5087.7	0.1027	5087.7	0.1063	5087.7	0.06021	5087.7	1.539	2.21288e-06	2.44181e-06	1.43837e-06	0.000228914
5087.8	0.1119	5087.8	0.08672	5087.8	0.06837	5087.8	1.984	2.41112e-06	1.9917e-06	1.6333e-06	0.000295105
5087.9	0.1224	5087.9	0.07323	5087.9	0.07899	5087.9	2.268	2.63736e-06	1.68158e-06	1.887e-06	0.000337348
5088	0.1359	5088	0.06379	5088	0.09274	5088	2.203	2.92825e-06	1.46457e-06	2.21548e-06	0.00032768
5088.1	0.1541	5088.1	0.05712	5088.1	0.1107	5088.1	1.797	3.3204e-06	1.31124e-06	2.64453e-06	0.00026729
5088.2	0.1792	5088.2	0.05248	5088.2	0.136	5088.2	1.253	3.86124e-06	1.20457e-06	3.24892e-06	0.000186374
5088.3	0.2165	5088.3	0.04941	5088.3	0.1812	5088.3	0.7791	4.66494e-06	1.13399e-06	4.32871e-06	0.000115885
5088.4	0.2804	5088.4	0.0476	5088.4	0.3019	5088.4	0.46	6.0418e-06	1.09239e-06	7.21214e-06	6.84206e-05
5088.5	0.4047	5088.5	0.04679	5088.5	0.7115	5088.5	0.2811	8.7201e-06	1.07377e-06	1.69971e-05	4.18105e-05
5088.6	0.6505	5088.6	0.04671	5088.6	1.983	5088.6	0.1936	1.40164e-05	1.07193e-06	4.73722e-05	2.87955e-05
5088.7	1.092	5088.7	0.04719	5088.7	4.873	5088.7	0.1556	2.35294e-05	1.08296e-06	0.000116412	2.31432e-05
5088.8	1.755	5088.8	0.04813	5088.8	9.033	5088.8	0.1415	3.78151e-05	1.10457e-06	0.000215791	2.10459e-05
5088.9	2.517	5088.9	0.04948	5088.9	12.05	5088.9	0.1384	5.4234e-05	1.1356e-06	0.000287864	2.05848e-05
5089	3.106	5089	0.05125	5089	11.61	5089	0.1399	6.69252e-05	1.17629e-06	0.000277353	2.0808e-05
5089.1	3.296	5089.1	0.05342	5089.1	8.415	5089.1	0.1429	7.10192e-05	1.22618e-06	0.000201027	2.12542e-05
5089.2	3.096	5089.2	0.05602	5089.2	5.164	5089.2	0.1455	6.67098e-05	1.28595e-06	0.000123364	2.16409e-05
5089.3	2.671	5089.3	0.05912	5089.3	3.38	5089.3	0.1464	5.75523e-05	1.35721e-06	8.07453e-05	2.17748e-05
5089.4	2.188	5089.4	0.06286	5089.4	2.76	5089.4	0.1449	4.7145e-05	1.44319e-06	6.59341e-05	2.15517e-05
5089.5	1.755	5089.5	0.06738	5089.5	2.532	5089.5	0.1408	3.78151e-05	1.5471e-06	6.04873e-05	2.09418e-05
5089.6	1.42	5089.6	0.07302	5089.6	2.293	5089.6	0.1343	3.05969e-05	1.67675e-06	5.47778e-05	1.9975e-05
5089.7	1.202	5089.7	0.08157	5089.7	1.965	5089.7	0.1262	2.58996e-05	1.87331e-06	4.69422e-05	1.87702e-05
5089.8	1.111	5089.8	0.1047	5089.8	1.591	5089.8	0.1171	2.39388e-05	2.40503e-06	3.80076e-05	1.74166e-05
5089.9	1.174	5089.9	0.2107	5089.9	1.228	5089.9	0.1075	2.52963e-05	4.84181e-06	2.93359e-05	1.59887e-05
5090	1.426	5090	0.6704	5090	0.9103	5090	0.09823	3.07261e-05	1.54096e-05	2.17463e-05	1.46098e-05
5090.1	1.849	5090.1	2.115	5090.1	0.6533	5090.1	0.08997	3.98406e-05	4.86188e-05	1.56068e-05	1.33812e-05
5090.2	2.278	5090.2	5.131	5090.2	0.4561	5090.2	0.08327	4.90842e-05	0.000117952	1.08958e-05	1.23846e-05
5090.3	2.432	5090.3	9.002	5090.3	0.3102	5090.3	0.07845	5.24025e-05	0.000206941	7.41042e-06	1.16677e-05
5090.4	2.158	5090.4	11.35	5090.4	0.2066	5090.4	0.07567	4.64986e-05	0.000260918	4.9355e-06	1.12542e-05
5090.5	1.603	5090.5	10.42	5090.5	0.1382	5090.5	0.0749	3.454e-05	0.000239538	3.30148e-06	1.11397e-05
5090.6	1.054	5090.6	7.214	5090.6	0.09814	5090.6	0.07585	2.27106e-05	0.000165837	2.34448e-06	1.1281e-05
5090.7	0.68	5090.7	4.17	5090.7	0.07807	5090.7	0.07773	1.4652e-05	9.58602e-05	1.86503e-06	1.15606e-05
5090.8	0.4779	5090.8	2.44	5090.8	0.06978	5090.8	0.07925	1.02973e-05	5.60901e-05	1.66699e-06	1.17867e-05
5090.9	0.3777	5090.9	1.67	5090.9	0.06738	5090.9	0.0792	8.13833e-06	3.83889e-05	1.60965e-06	1.17792e-05
5091	0.326	5091	1.269	5091	0.06762	5091	0.0771	7.02435e-06	2.91705e-05	1.61538e-06	1.14669e-05
5091.1	0.3025	5091.1	0.9922	5091.1	0.06902	5091.1	0.07331	6.51799e-06	2.28073e-05	1.64883e-06	1.09031e-05
5091.2	0.3062	5091.2	0.811	5091.2	0.07095	5091.2	0.06873	6.59772e-06	1.86418e-05	1.69494e-06	1.02219e-05
5091.3	0.3369	5091.3	0.7901	5091.3	0.07316	5091.3	0.06427	7.25921e-06	1.81614e-05	1.74773e-06	9.55851e-06
5091.4	0.3797	5091.4	1.072	5091.4	0.07559	5091.4	0.06039	8.18143e-06	2.46418e-05	1.80578e-06	8.98139e-06
5091.5	0.4065	5091.5	1.691	5091.5	0.07827	5091.5	0.05715	8.75889e-06	3.88717e-05	1.8698e-06	8.49946e-06
5091.6	0.3962	5091.6	2.28	5091.6	0.08124	5091.6	0.05451	8.53695e-06	5.24119e-05	1.94075e-06	8.10678e-06
5091.7	0.3526	5091.7	2.314	5091.7	0.08448	5091.7	0.05242	7.5975e-06	5.31935e-05	2.01816e-06	7.79591e-06
5091.8	0.2972	5091.8	1.767	5091.8	0.08792	5091.8	0.05086	6.40379e-06	4.06188e-05	2.10033e-06	7.56387e-06
5091.9	0.25	5091.9	1.099	5091.9	0.09143	5091.9	0.0499	5.38677e-06	2.52625e-05	2.18419e-06	7.42107e-06
5092	0.2182	5092	0.6577	5092	0.09491	5092	0.04971	4.70157e-06	1.51177e-05	2.26732e-06	7.39281e-06
5092.1	0.2	5092.1	0.4478	5092.1	0.09824	5092.1	0.05056	4.30942e-06	1.02924e-05	2.34687e-06	7.51924e-06
5092.2	0.1907	5092.2	0.3529	5092.2	0.1014	5092.2	0.05274	4.10903e-06	8.11078e-06	2.42236e-06	7.8435e-06
5092.3	0.1864	5092.3	0.2992	5092.3	0.1043	5092.3	0.05655	4.01638e-06	6.87629e-06	2.49164e-06	8.41021e-06
5092.4	0.1849	5092.4	0.2616	5092.4	0.1072	5092.4	0.06264	3.98405e-06	6.01193e-06	2.56092e-06	9.31606e-06
5092.5	0.1853	5092.5	0.2336	5092.5	0.1101	5092.5	0.07365	3.99267e-06	5.36825e-06	2.6302e-06	1.09537e-05
5092.6	0.1874	5092.6	0.2125	5092.6	0.113	5092.6	0.09966	4.03792e-06	4.88319e-06	2.69947e-06	1.48225e-05
5092.7	0.1911	5092.7	0.1968	5092.7	0.1162	5092.7	0.1642	4.11765e-06	4.52227e-06	2.77592e-06	2.44224e-05
5092.8	0.1966	5092.8	0.1852	5092.8	0.1197	5092.8	0.2874	4.23616e-06	4.2556e-06	2.85953e-06	4.27476e-05
5092.9	0.2041	5092.9	0.1766	5092.9	0.1236	5092.9	0.4298	4.39776e-06	4.0579e-06	2.9527e-06	6.39286e-05
5093	0.2137	5093	0.1704	5093	0.128	5093	0.4841	4.60461e-06	3.91537e-06	3.05781e-06	7.20053e-05
5093.1	0.2257	5093.1	0.1662	5093.1	0.1329	5093.1	0.3948	4.86318e-06	3.81882e-06	3.17487e-06	5.87226e-05
5093.2	0.2406	5093.2	0.1636	5093.2	0.1382	5093.2	0.2416	5.18423e-06	3.75905e-06	3.30148e-06	3.59351e-05
5093.3	0.259	5093.3	0.1625	5093.3	0.1439	5093.3	0.13	5.58069e-06	3.73377e-06	3.43765e-06	1.93354e-05
5093.4	0.2821	5093.4	0.1628	5093.4	0.1502	5093.4	0.08042	6.07843e-06	3.74066e-06	3.58815e-06	1.19607e-05
5093.5	0.3113	5093.5	0.1644	5093.5	0.1573	5093.5	0.06156	6.70761e-06	3.77744e-06	3.75776e-06	9.15542e-06
5093.6	0.3495	5093.6	0.1674	5093.6	0.1654	5093.6	0.05177	7.5307e-06	3.84641e-06	3.95127e-06	7.69922e-06
5093.7	0.4017	5093.7	0.172	5093.7	0.175	5093.7	0.04497	8.65546e-06	3.95216e-06	4.1806e-06	6.68777e-06
5093.8	0.4776	5093.8	0.1784	5093.8	0.1865	5093.8	0.0399	1.02909e-05	4.09928e-06	4.45533e-06	5.93364e-06
5093.9	0.6004	5093.9	0.1868	5093.9	0.2003	5093.9	0.03597	1.29369e-05	4.29239e-06	4.785e-06	5.34908e-06
5094	0.8278	5094	0.1977	5094	0.2169	5094	0.03279	1.78367e-05	4.54296e-06	5.18156e-06	4.87608e-06
5094.1	1.299	5094.1	0.2117	5094.1	0.2364	5094.1	0.03014	2.79897e-05	4.8648e-06	5.6474e-06	4.48191e-06
5094.2	2.308	5094.2	0.2298	5094.2	0.2584	5094.2	0.02788	4.97307e-05	5.28089e-06	6.17296e-06	4.14575e-06
5094.3	4.32	5094.3	0.2531	5094.3	0.2813	5094.3	0.02595	9.30834e-05	5.81652e-06	6.72002e-06	3.85868e-06
5094.4	7.711	5094.4	0.285	5094.4	0.3006	5094.4	0.02427	0.00016615	6.54986e-06	7.18108e-06	3.60879e-06
5094.5	12.08	5094.5	0.337	5094.5	0.3088	5094.5	0.02282	0.000260289	7.74526e-06	7.37697e-06	3.39311e-06
5094.6	15.79	5094.6	0.4464	5094.6	0.3011	5094.6	0.02156	0.000340228	1.02602e-05	7.19302e-06	3.20569e-06
5094.7	16.94	5094.7	0.6929	5094.7	0.2803	5094.7	0.02048	0.000365008	1.59269e-05	6.69613e-06	3.04505e-06
5094.8	15.02	5094.8	1.152	5094.8	0.254	5094.8	0.01959	0.000323637	2.64809e-05	6.06785e-06	2.91267e-06
5094.9	11.39	5094.9	1.753	5094.9	0.2277	5094.9	0.01891	0.000245421	4.0297e-05	5.43956e-06	2.81152e-06
5095	7.837	5095	2.211	5095	0.2036	5095	0.01843	0.000168864	5.08257e-05	4.86383e-06	2.74013e-06
5095.1	5.316	5095.1	2.241	5095.1	0.1826	5095.1	0.01817	0.000114544	5.15154e-05	4.36216e-06	2.70145e-06
5095.2	3.922	5095.2	1.87	5095.2	0.165	5095.2	0.01816	8.45076e-05	4.29866e-05	3.94171e-06	2.69997e-06
5095.3	3.369	5095.3	1.458	5095.3	0.1504	5095.3	0.01842	7.25921e-05	3.35154e-05	3.59293e-06	2.73864e-06
5095.4	3.33	5095.4	1.462	5095.4	0.1381	5095.4	0.019	7.17518e-05	3.36073e-05	3.29909e-06	2.82491e-06
5095.5	3.535	5095.5	2.221	5095.5	0.1276	5095.5	0.01993	7.61689e-05	5.10556e-05	3.04826e-06	2.96324e-06
5095.6	3.774	5095.6	3.726	5095.6	0.1185	5095.6	0.02129	8.13187e-05	8.56533e-05	2.83086e-06	3.16553e-06
5095.7	3.901	5095.7	5.403	5095.7	0.1105	5095.7	0.02313	8.40552e-05	0.000124205	2.63975e-06	3.43922e-06
5095.8	3.85	5095.8	6.411	5095.8	0.1036	5095.8	0.02554	8.29563e-05	0.000147377	2.47492e-06	3.79769e-06
5095.9	3.621	5095.9	6.404	5095.9	0.09765	5095.9	0.02862	7.8022e-05	0.000147217	2.33278e-06	4.25582e-06
5096	3.261	5096	5.794	5096	0.09262	5096	0.03248	7.0265e-05	0.000133194	2.21261e-06	4.82997e-06
5096.1	2.843	5096.1	5.147	5096.1	0.08851	5096.1	0.03724	6.12583e-05	0.00011832	2.11443e-06	5.53799e-06
5096.2	2.44	5096.2	4.663	5096.2	0.08534	5096.2	0.04317	5.25749e-05	0.000107194	2.0387e-06	6.42003e-06
5096.3	2.094	5096.3	4.231	5096.3	0.0831	5096.3	0.05126	4.51196e-05	9.72625e-05	1.98519e-06	7.62336e-06
5096.4	1.827	5096.4	3.713	5096.4	0.08176	5096.4	0.06623	3.93665e-05	8.53545e-05	1.95318e-06	9.85005e-06
5096.5	1.64	5096.5	3.062	5096.5	0.08128	5096.5	0.1091	3.53372e-05	7.03889e-05	1.94171e-06	1.62267e-05
5096.6	1.524	5096.6	2.326	5096.6	0.08157	5096.6	0.2873	3.28378e-05	5.34694e-05	1.94864e-06	4.27327e-05
5096.7	1.464	5096.7	1.608	5096.7	0.08252	5096.7	1.896	3.15449e-05	3.69637e-05	1.97133e-06	0.000282016
5096.8	1.445	5096.8	1.014	5096.8	0.084	5096.8	12.77	3.11355e-05	2.33085e-05	2.00669e-06	0.00189945
5096.9	1.451	5096.9	0.6021	5096.9	0.08589	5096.9	36.97	3.12648e-05	1.38395e-05	2.05184e-06	0.00549903
5097	1.457	5097	0.3608	5097	0.08806	5097	48.64	3.13941e-05	8.29239e-06	2.10368e-06	0.00723486
5097.1	1.43	5097.1	0.2407	5097.1	0.09038	5097.1	30.08	3.08123e-05	5.53147e-06	2.1591e-06	0.00447419
5097.2	1.341	5097.2	0.1903	5097.2	0.09271	5097.2	8.343	2.88946e-05	4.37285e-06	2.21476e-06	0.00124096
5097.3	1.191	5097.3	0.1739	5097.3	0.09491	5097.3	1.274	2.56626e-05	3.99583e-06	2.26732e-06	0.000189498
5097.4	1.003	5097.4	0.1722	5097.4	0.09691	5097.4	0.3398	2.16117e-05	3.95675e-06	2.3151e-06	5.05417e-05
5097.5	0.8159	5097.5	0.1769	5097.5	0.09862	5097.5	0.1459	1.75803e-05	4.0648e-06	2.35595e-06	2.17004e-05
5097.6	0.6574	5097.6	0.1844	5097.6	0.1001	5097.6	0.09312	1.41651e-05	4.23721e-06	2.3913e-06	1.38498e-05
5097.7	0.537	5097.7	0.1937	5097.7	0.1013	5097.7	0.07749	1.15708e-05	4.45101e-06	2.41997e-06	1.15249e-05
5097.8	0.4516	5097.8	0.2043	5097.8	0.1026	5097.8	0.06722	9.73066e-06	4.69468e-06	2.45103e-06	9.9973e-06
5097.9	0.3956	5097.9	0.2161	5097.9	0.1039	5097.9	0.05682	8.52402e-06	4.96595e-06	2.48208e-06	8.45038e-06
5098	0.3645	5098	0.2286	5098	0.1056	5098	0.04683	7.85391e-06	5.25331e-06	2.52269e-06	6.96443e-06
5098.1	0.3544	5098.1	0.2411	5098.1	0.1075	5098.1	0.03824	7.63628e-06	5.54066e-06	2.56808e-06	5.68673e-06
5098.2	0.3616	5098.2	0.2524	5098.2	0.1099	5098.2	0.03148	7.79142e-06	5.80043e-06	2.62542e-06	4.68122e-06
5098.3	0.3826	5098.3	0.2613	5098.3	0.1126	5098.3	0.02641	8.24391e-06	6.00503e-06	2.68992e-06	3.9271e-06
5098.4	0.416	5098.4	0.2664	5098.4	0.1156	5098.4	0.02265	8.96359e-06	6.12227e-06	2.76159e-06	3.36782e-06
5098.5	0.4646	5098.5	0.2666	5098.5	0.1188	5098.5	0.0198	1.00108e-05	6.12687e-06	2.83803e-06	2.94391e-06
5098.6	0.5399	5098.6	0.2617	5098.6	0.1224	5098.6	0.01759	1.16333e-05	6.01422e-06	2.92403e-06	2.61518e-06
5098.7	0.6676	5098.7	0.2522	5098.7	0.1262	5098.7	0.01585	1.43848e-05	5.79583e-06	3.01481e-06	2.35637e-06
5098.8	0.8896	5098.8	0.2394	5098.8	0.13	5098.8	0.01448	1.91683e-05	5.50158e-06	3.10559e-06	2.15259e-06
5098.9	1.254	5098.9	0.2248	5098.9	0.1339	5098.9	0.01343	2.702e-05	5.16595e-06	3.19876e-06	1.99641e-06
5099	1.783	5099	0.2096	5099	0.1377	5099	0.01264	3.84184e-05	4.81652e-06	3.28954e-06	1.8789e-06
5099.1	2.43	5099.1	0.1947	5099.1	0.1411	5099.1	0.01207	5.23594e-05	4.47399e-06	3.37076e-06	1.79412e-06
5099.2	3.056	5099.2	0.1804	5099.2	0.1441	5099.2	0.01171	6.58479e-05	4.14526e-06	3.44243e-06	1.74057e-06
5099.3	3.462	5099.3	0.1668	5099.3	0.1465	5099.3	0.01156	7.4596e-05	3.83262e-06	3.49976e-06	1.71826e-06
5099.4	3.485	5099.4	0.154	5099.4	0.1485	5099.4	0.0116	7.50916e-05	3.53836e-06	3.54754e-06	1.72421e-06
5099.5	3.091	5099.5	0.1421	5099.5	0.1501	5099.5	0.01186	6.6602e-05	3.2648e-06	3.58576e-06	1.76288e-06
5099.6	2.43	5099.6	0.1312	5099.6	0.1513	5099.6	0.01235	5.23594e-05	3.01422e-06	3.61443e-06	1.83577e-06
5099.7	1.753	5099.7	0.1213	5099.7	0.1521	5099.7	0.01308	3.7772e-05	2.78664e-06	3.63354e-06	1.94435e-06
5099.8	1.244	5099.8	0.1126	5099.8	0.1522	5099.8	0.01408	2.68046e-05	2.58664e-06	3.63593e-06	2.09309e-06
5099.9	0.9364	5099.9	0.1049	5099.9	0.1516	5099.9	0.01536	2.01767e-05	2.40963e-06	3.6216e-06	2.28349e-06
5100	0.7734	5100	0.09831	5100	0.1502	5100	0.017	1.66645e-05	2.25813e-06	3.58815e-06	2.52742e-06
5100.1	0.6849	5100.1	0.09271	5100.1	0.1481	5100.1	0.01906	1.47576e-05	2.1294e-06	3.53798e-06	2.83384e-06
5100.2	0.6267	5100.2	0.08811	5100.2	0.1456	5100.2	0.0217	1.35036e-05	2.02365e-06	3.47826e-06	3.22652e-06
5100.3	0.5776	5100.3	0.08444	5100.3	0.1429	5100.3	0.02509	1.24456e-05	1.93928e-06	3.41376e-06	3.73076e-06
5100.4	0.5292	5100.4	0.08162	5100.4	0.14	5100.4	0.02946	1.14027e-05	1.87445e-06	3.34448e-06	4.38076e-06
5100.5	0.4796	5100.5	0.07958	5100.5	0.1371	5100.5	0.03512	1.0334e-05	1.82756e-06	3.2752e-06	5.22265e-06
5100.6	0.4316	5100.6	0.07824	5100.6	0.1342	5100.6	0.04277	9.29972e-06	1.79675e-06	3.20592e-06	6.36053e-06
5100.7	0.3888	5100.7	0.07757	5100.7	0.1313	5100.7	0.0548	8.3775e-06	1.78135e-06	3.13665e-06	8.14991e-06
5100.8	0.3534	5100.8	0.07753	5100.8	0.1285	5100.8	0.09886	7.61474e-06	1.78043e-06	3.06976e-06	1.47035e-05
5100.9	0.3256	5100.9	0.07809	5100.9	0.1258	5100.9	0.9239	7.01573e-06	1.79331e-06	3.00526e-06	0.000137423
5101	0.3046	5101	0.07923	5101	0.1234	5101	6.074	6.56324e-06	1.81951e-06	2.94792e-06	0.000903465
5101.1	0.2888	5101.1	0.08093	5101.1	0.1212	5101.1	13.88	6.2228e-06	1.85859e-06	2.89537e-06	0.00206455
5101.2	0.2768	5101.2	0.08314	5101.2	0.1193	5101.2	13.64	5.96423e-06	1.9094e-06	2.84998e-06	0.00202885
5101.3	0.2672	5101.3	0.08583	5101.3	0.1176	5101.3	5.752	5.75738e-06	1.97124e-06	2.80936e-06	0.000855569
5101.4	0.2593	5101.4	0.08894	5101.4	0.1162	5101.4	0.8415	5.58716e-06	2.04273e-06	2.77592e-06	0.000125166
5101.5	0.2526	5101.5	0.09242	5101.5	0.1149	5101.5	0.09901	5.44279e-06	2.12273e-06	2.74486e-06	1.47258e-05
5101.6	0.2472	5101.6	0.0962	5101.6	0.1136	5101.6	0.05585	5.32644e-06	2.20963e-06	2.71381e-06	8.30609e-06
5101.7	0.2431	5101.7	0.1002	5101.7	0.1125	5101.7	0.04269	5.23809e-06	2.30158e-06	2.68753e-06	6.34864e-06
5101.8	0.2405	5101.8	0.1043	5101.8	0.1117	5101.8	0.03479	5.18207e-06	2.39583e-06	2.66842e-06	5.17356e-06
5101.9	0.2396	5101.9	0.1083	5101.9	0.1111	5101.9	0.02922	5.16268e-06	2.48779e-06	2.65409e-06	4.34507e-06
5102	0.2404	5102	0.1121	5102	0.1108	5102	0.02497	5.17992e-06	2.57514e-06	2.64692e-06	3.71291e-06
5102.1	0.2426	5102.1	0.1153	5102.1	0.1108	5102.1	0.02167	5.22732e-06	2.64871e-06	2.64692e-06	3.22205e-06
5102.2	0.2453	5102.2	0.1178	5102.2	0.1111	5102.2	0.0191	5.2855e-06	2.70618e-06	2.65409e-06	2.83979e-06
5102.3	0.2467	5102.3	0.1193	5102.3	0.1116	5102.3	0.01708	5.31566e-06	2.74066e-06	2.66603e-06	2.53932e-06
5102.4	0.2449	5102.4	0.1196	5102.4	0.1124	5102.4	0.01551	5.27688e-06	2.74756e-06	2.68514e-06	2.3058e-06
5102.5	0.2388	5102.5	0.1187	5102.5	0.1133	5102.5	0.01428	5.14544e-06	2.72687e-06	2.70664e-06	2.12284e-06
5102.6	0.2284	5102.6	0.1166	5102.6	0.1146	5102.6	0.01334	4.92135e-06	2.67859e-06	2.7377e-06	1.98302e-06
5102.7	0.2154	5102.7	0.1136	5102.7	0.116	5102.7	0.01265	4.64124e-06	2.60963e-06	2.77114e-06	1.88039e-06
5102.8	0.2021	5102.8	0.1097	5102.8	0.1177	5102.8	0.01221	4.35466e-06	2.51997e-06	2.81175e-06	1.81494e-06
5102.9	0.1902	5102.9	0.1052	5102.9	0.1197	5102.9	0.01203	4.09825e-06	2.41652e-06	2.85953e-06	1.78817e-06
5103	0.1804	5103	0.1003	5103	0.1218	5103	0.01218	3.88709e-06	2.30388e-06	2.9097e-06	1.81048e-06
5103.1	0.1726	5103.1	0.09514	5103.1	0.1242	5103.1	0.01285	3.71903e-06	2.18526e-06	2.96703e-06	1.91014e-06
5103.2	0.1667	5103.2	0.08993	5103.2	0.1267	5103.2	0.01437	3.5919e-06	2.06549e-06	3.02676e-06	2.13623e-06
5103.3	0.1626	5103.3	0.08485	5103.3	0.1294	5103.3	0.01725	3.50355e-06	1.94871e-06	3.09126e-06	2.56461e-06
5103.4	0.1609	5103.4	0.08	5103.4	0.1321	5103.4	0.02221	3.46692e-06	1.83721e-06	3.15576e-06	3.30238e-06
5103.5	0.1634	5103.5	0.07547	5103.5	0.1349	5103.5	0.02992	3.52079e-06	1.73308e-06	3.22265e-06	4.44919e-06
5103.6	0.174	5103.6	0.07137	5103.6	0.1377	5103.6	0.04056	3.74919e-06	1.63882e-06	3.28954e-06	6.03181e-06
5103.7	0.2003	5103.7	0.06833	5103.7	0.1404	5103.7	0.0532	4.31588e-06	1.56894e-06	3.35404e-06	7.91193e-06
5103.8	0.2558	5103.8	0.06974	5103.8	0.1429	5103.8	0.06558	5.51174e-06	1.60135e-06	3.41376e-06	9.75337e-06
5103.9	0.3629	5103.9	0.08864	5103.9	0.1452	5103.9	0.07481	7.81944e-06	2.03583e-06	3.46871e-06	1.11263e-05
5104	0.5583	5104	0.1571	5104	0.1472	5104	0.07862	1.20297e-05	3.60963e-06	3.51648e-06	1.1693e-05
5104.1	0.9028	5104.1	0.3178	5104.1	0.1489	5104.1	0.07643	1.94527e-05	7.30388e-06	3.5571e-06	1.13672e-05
5104.2	1.486	5104.2	0.5716	5104.2	0.1505	5104.2	0.06952	3.2019e-05	1.31384e-05	3.59532e-06	1.03394e-05
5104.3	2.396	5104.3	0.8157	5104.3	0.1519	5104.3	0.06037	5.16268e-05	1.87499e-05	3.62876e-06	8.97841e-06
5104.4	3.627	5104.4	0.8903	5104.4	0.1533	5104.4	0.05161	7.81513e-05	2.04648e-05	3.66221e-06	7.67542e-06
5104.5	4.958	5104.5	0.7356	5104.5	0.1546	5104.5	0.04507	0.00010683	1.69085e-05	3.69326e-06	6.70264e-06
5104.6	5.94	5104.6	0.4626	5104.6	0.1559	5104.6	0.04154	0.00012799	1.06326e-05	3.72432e-06	6.17758e-06
5104.7	6.109	5104.7	0.2312	5104.7	0.157	5104.7	0.04098	0.000131631	5.31308e-06	3.7506e-06	6.09428e-06
5104.8	5.311	5104.8	0.1071	5104.8	0.1579	5104.8	0.04309	0.000114437	2.4602e-06	3.7721e-06	6.40813e-06
5104.9	3.875	5104.9	0.06228	5104.9	0.1585	5104.9	0.04775	8.34949e-05	1.42986e-06	3.78643e-06	7.10128e-06
5105	2.387	5105	0.05125	5105	0.1587	5105	0.05528	5.14329e-05	1.17629e-06	3.79121e-06	8.22131e-06
5105.1	1.281	5105.1	0.04967	5105.1	0.1586	5105.1	0.06638	2.76018e-05	1.13997e-06	3.78882e-06	9.87236e-06
5105.2	0.6568	5105.2	0.05001	5105.2	0.1583	5105.2	0.08204	1.41521e-05	1.14779e-06	3.78165e-06	1.22017e-05
5105.3	0.3901	5105.3	0.05075	5105.3	0.1579	5105.3	0.1044	8.40552e-06	1.1648e-06	3.7721e-06	1.55276e-05
5105.4	0.3144	5105.4	0.05168	5105.4	0.1574	5105.4	0.1412	6.7744e-06	1.18618e-06	3.76015e-06	2.10013e-05
5105.5	0.3178	5105.5	0.05276	5105.5	0.1569	5105.5	0.2143	6.84766e-06	1.21101e-06	3.74821e-06	3.18744e-05
5105.6	0.3532	5105.6	0.05399	5105.6	0.1563	5105.6	0.3598	7.61043e-06	1.23928e-06	3.73387e-06	5.35166e-05
5105.7	0.4182	5105.7	0.05534	5105.7	0.1558	5105.7	0.5973	9.01099e-06	1.27032e-06	3.72193e-06	8.88431e-05
5105.8	0.5351	5105.8	0.0568	5105.8	0.1553	5105.8	0.8803	1.15298e-05	1.30388e-06	3.70999e-06	0.000130937
5105.9	0.7245	5105.9	0.05834	5105.9	0.1548	5105.9	1.098	1.56109e-05	1.33928e-06	3.69804e-06	0.000163319
5106	0.9626	5106	0.05995	5106	0.1543	5106	1.159	2.07412e-05	1.37629e-06	3.6861e-06	0.000172392
5106.1	1.168	5106.1	0.06161	5106.1	0.1538	5106.1	1.064	2.5167e-05	1.41445e-06	3.67415e-06	0.000158261
5106.2	1.252	5106.2	0.06331	5106.2	0.1531	5106.2	0.8871	2.69769e-05	1.45354e-06	3.65743e-06	0.000131949
5106.3	1.182	5106.3	0.06502	5106.3	0.1523	5106.3	0.7036	2.54686e-05	1.49285e-06	3.63832e-06	0.000104654
5106.4	1.004	5106.4	0.06673	5106.4	0.1513	5106.4	0.5538	2.16333e-05	1.53216e-06	3.61443e-06	8.23727e-05
5106.5	0.7955	5106.5	0.06841	5106.5	0.1501	5106.5	0.448	1.71407e-05	1.57078e-06	3.58576e-06	6.66357e-05
5106.6	0.6171	5106.6	0.07007	5106.6	0.1488	5106.6	0.3834	1.32967e-05	1.60894e-06	3.55471e-06	5.70269e-05
5106.7	0.4908	5106.7	0.07168	5106.7	0.1474	5106.7	0.3527	1.05753e-05	1.64595e-06	3.52126e-06	5.24605e-05
5106.8	0.4111	5106.8	0.07325	5106.8	0.1462	5106.8	0.3481	8.858e-06	1.68204e-06	3.49259e-06	5.17763e-05
5106.9	0.3629	5106.9	0.07477	5106.9	0.1452	5106.9	0.3638	7.81944e-06	1.71698e-06	3.46871e-06	5.41115e-05
5107	0.333	5107	0.07622	5107	0.1446	5107	0.3971	7.17518e-06	1.75032e-06	3.45437e-06	5.90647e-05
5107.1	0.3139	5107.1	0.0776	5107.1	0.1444	5107.1	0.4478	6.76363e-06	1.78204e-06	3.44959e-06	6.6606e-05
5107.2	0.3018	5107.2	0.0789	5107.2	0.1449	5107.2	0.5154	6.50291e-06	1.81193e-06	3.46154e-06	7.6661e-05
5107.3	0.2949	5107.3	0.08015	5107.3	0.1464	5107.3	0.5958	6.35423e-06	1.84066e-06	3.49737e-06	8.86199e-05
5107.4	0.2926	5107.4	0.08139	5107.4	0.1489	5107.4	0.6805	6.30468e-06	1.86917e-06	3.5571e-06	0.000101218
5107.5	0.295	5107.5	0.08267	5107.5	0.153	5107.5	0.7599	6.35639e-06	1.89859e-06	3.65504e-06	0.000113029
5107.6	0.3023	5107.6	0.08403	5107.6	0.1588	5107.6	0.829	6.51368e-06	1.92986e-06	3.7936e-06	0.000123307
5107.7	0.3153	5107.7	0.08547	5107.7	0.1669	5107.7	0.8919	6.79379e-06	1.96296e-06	3.9871e-06	0.000132663
5107.8	0.3355	5107.8	0.08698	5107.8	0.1781	5107.8	0.9601	7.22905e-06	1.99767e-06	4.25466e-06	0.000142807
5107.9	0.3651	5107.9	0.08856	5107.9	0.1939	5107.9	1.047	7.86684e-06	2.03399e-06	4.63211e-06	0.000155733
5108	0.4081	5108	0.09017	5108	0.2175	5108	1.16	8.79336e-06	2.07101e-06	5.19589e-06	0.000172541
5108.1	0.47	5108.1	0.0918	5108.1	0.2546	5108.1	1.301	1.01271e-05	2.10848e-06	6.08218e-06	0.000193514
5108.2	0.5593	5108.2	0.09345	5108.2	0.315	5108.2	1.462	1.20513e-05	2.14641e-06	7.52508e-06	0.000217461
5108.3	0.6878	5108.3	0.09511	5108.3	0.4158	5108.3	1.621	1.48201e-05	2.18457e-06	9.93311e-06	0.000241111
5108.4	0.8729	5108.4	0.0968	5108.4	0.5852	5108.4	1.737	1.88084e-05	2.22342e-06	1.39799e-05	0.000258366
5108.5	1.14	5108.5	0.09856	5108.5	0.8674	5108.5	1.76	2.45637e-05	2.26388e-06	2.07215e-05	0.000261787
5108.6	1.515	5108.6	0.1005	5108.6	1.325	5108.6	1.657	3.26438e-05	2.30848e-06	3.16531e-05	0.000246466
5108.7	2.004	5108.7	0.1026	5108.7	2.016	5108.7	1.441	4.31803e-05	2.35675e-06	4.81605e-05	0.000214338
5108.8	2.562	5108.8	0.1051	5108.8	2.941	5108.8	1.169	5.52036e-05	2.41422e-06	7.0258e-05	0.000173879
5108.9	3.071	5108.9	0.108	5108.9	3.967	5108.9	0.9035	6.61711e-05	2.48089e-06	9.47683e-05	0.000134388
5109	3.367	5109	0.1112	5109	4.814	5109	0.6757	7.2549e-05	2.55445e-06	0.000115002	0.000100505
5109.1	3.322	5109.1	0.1145	5109.1	5.148	5109.1	0.4938	7.15794e-05	2.63032e-06	0.000122981	7.34481e-05
5109.2	2.943	5109.2	0.1183	5109.2	4.793	5109.2	0.3557	6.34131e-05	2.71767e-06	0.000114501	5.29067e-05
5109.3	2.406	5109.3	0.1254	5109.3	3.877	5109.3	0.2567	5.18423e-05	2.88089e-06	9.26183e-05	3.81812e-05
5109.4	1.989	5109.4	0.1618	5109.4	2.742	5109.4	0.1897	4.28571e-05	3.71767e-06	6.55041e-05	2.82154e-05
5109.5	1.949	5109.5	0.3691	5109.5	1.727	5109.5	0.1465	4.19953e-05	8.48319e-06	4.12566e-05	2.17897e-05
5109.6	2.481	5109.6	1.25	5109.6	1.029	5109.6	0.1202	5.34583e-05	2.87338e-05	2.45819e-05	1.78777e-05
5109.7	3.611	5109.7	3.866	5109.7	0.7495	5109.7	0.1059	7.78065e-05	8.88717e-05	1.79049e-05	1.57507e-05
5109.8	4.884	5109.8	9.179	5109.8	1.048	5109.8	0.1009	0.000105236	0.00021101	2.50358e-05	1.5007e-05
5109.9	5.394	5109.9	16.41	5109.9	2.184	5109.9	0.1039	0.000116225	0.00037724	5.21739e-05	1.54532e-05
5110	4.624	5110	22.5	5110	4.202	5110	0.1148	9.96337e-05	0.00051724	0.000100382	1.70745e-05
5110.1	3.056	5110.1	24.26	5110.1	6.454	5110.1	0.1341	6.58479e-05	0.000557699	0.000154181	1.99452e-05
5110.2	1.594	5110.2	20.91	5110.2	7.738	5110.2	0.1626	3.4346e-05	0.000480688	0.000184854	2.41844e-05
5110.3	0.7032	5110.3	14.51	5110.3	7.33	5110.3	0.2033	1.51519e-05	0.000333561	0.000175108	3.02383e-05
5110.4	0.3079	5110.4	8.096	5110.4	5.644	5110.4	0.2645	6.63435e-06	0.000186113	0.00013483	3.93413e-05
5110.5	0.1693	5110.5	3.733	5110.5	3.658	5110.5	0.3656	3.64792e-06	8.58142e-05	8.73865e-05	5.43793e-05
5110.6	0.1262	5110.6	1.68	5110.6	2.049	5110.6	0.543	2.71924e-06	3.86188e-05	4.89489e-05	8.07663e-05
5110.7	0.1121	5110.7	1.133	5110.7	1.011	5110.7	0.847	2.41543e-06	2.60441e-05	2.41519e-05	0.000125984
5110.8	0.1065	5110.8	1.288	5110.8	0.4595	5110.8	1.315	2.29476e-06	2.96073e-05	1.09771e-05	0.000195596
5110.9	0.104	5110.9	1.739	5110.9	0.219	5110.9	1.931	2.2409e-06	3.99751e-05	5.23172e-06	0.000287222
5111	0.1034	5111	2.345	5111	0.1321	5111	2.63	2.22797e-06	5.39062e-05	3.15576e-06	0.000391193
5111.1	0.1044	5111.1	3.023	5111.1	0.1028	5111.1	3.364	2.24951e-06	6.94924e-05	2.45581e-06	0.000500371
5111.2	0.107	5111.2	3.612	5111.2	0.08879	5111.2	4.141	2.30554e-06	8.30326e-05	2.12112e-06	0.000615944
5111.3	0.1111	5111.3	3.888	5111.3	0.07777	5111.3	4.958	2.39388e-06	8.93774e-05	1.85786e-06	0.000737467
5111.4	0.1169	5111.4	3.724	5111.4	0.06817	5111.4	5.696	2.51885e-06	8.56073e-05	1.62852e-06	0.00084724
5111.5	0.1246	5111.5	3.181	5111.5	0.06072	5111.5	6.089	2.68477e-06	7.31246e-05	1.45055e-06	0.000905696
5111.6	0.1347	5111.6	2.445	5111.6	0.05578	5111.6	5.855	2.90239e-06	5.6205e-05	1.33254e-06	0.00087089
5111.7	0.1479	5111.7	1.716	5111.7	0.05312	5111.7	4.938	3.18681e-06	3.94464e-05	1.26899e-06	0.000734492
5111.8	0.1661	5111.8	1.136	5111.8	0.05218	5111.8	3.625	3.57897e-06	2.61131e-05	1.24654e-06	0.000539193
5111.9	0.1946	5111.9	0.7527	5111.9	0.05243	5111.9	2.359	4.19306e-06	1.73016e-05	1.25251e-06	0.000350884
5112	0.248	5112	0.5298	5112	0.0535	5112	1.431	5.34368e-06	1.21774e-05	1.27807e-06	0.00021285
5112.1	0.3607	5112.1	0.4066	5112.1	0.05516	5112.1	0.8634	7.77203e-06	9.34526e-06	1.31773e-06	0.000128424
5112.2	0.5843	5112.2	0.338	5112.2	0.05727	5112.2	0.5448	1.259e-05	7.76825e-06	1.36813e-06	8.1034e-05
5112.3	0.9501	5112.3	0.2983	5112.3	0.05972	5112.3	0.364	2.04719e-05	6.8556e-06	1.42666e-06	5.41413e-05
5112.4	1.415	5112.4	0.2739	5112.4	0.06247	5112.4	0.2523	3.04891e-05	6.29468e-06	1.49236e-06	3.75267e-05
5112.5	1.861	5112.5	0.2584	5112.5	0.06544	5112.5	0.1761	4.00991e-05	5.93836e-06	1.56331e-06	2.61925e-05
5112.6	2.153	5112.6	0.2488	5112.6	0.06856	5112.6	0.1227	4.63909e-05	5.71767e-06	1.63784e-06	1.82496e-05
5112.7	2.201	5112.7	0.2441	5112.7	0.07177	5112.7	0.08778	4.74251e-05	5.60963e-06	1.71452e-06	1.30555e-05
5112.8	1.996	5112.8	0.2457	5112.8	0.07498	5112.8	0.06803	4.3008e-05	5.64641e-06	1.79121e-06	1.01178e-05
5112.9	1.624	5112.9	0.2572	5112.9	0.07813	5112.9	0.05912	3.49925e-05	5.91078e-06	1.86646e-06	8.79248e-06
5113	1.21	5113	0.2847	5113	0.08115	5113	0.05724	2.6072e-05	6.54296e-06	1.9386e-06	8.51285e-06
5113.1	0.8511	5113.1	0.3393	5113.1	0.08399	5113.1	0.05949	1.83387e-05	7.79813e-06	2.00645e-06	8.84752e-06
5113.2	0.5857	5113.2	0.4419	5113.2	0.08659	5113.2	0.06347	1.26201e-05	1.01568e-05	2.06856e-06	9.43952e-06
5113.3	0.4117	5113.3	0.6303	5113.3	0.08892	5113.3	0.06768	8.87093e-06	1.44878e-05	2.12422e-06	1.00657e-05
5113.4	0.3056	5113.4	0.9626	5113.4	0.09093	5113.4	0.0722	6.58479e-06	2.21269e-05	2.17224e-06	1.0738e-05
5113.5	0.2423	5113.5	1.513	5113.5	0.0926	5113.5	0.07855	5.22086e-06	3.47797e-05	2.21214e-06	1.16826e-05
5113.6	0.203	5113.6	2.369	5113.6	0.09389	5113.6	0.0894	4.37406e-06	5.44579e-05	2.24295e-06	1.32964e-05
5113.7	0.1768	5113.7	3.665	5113.7	0.09478	5113.7	0.1085	3.80952e-06	8.4251e-05	2.26421e-06	1.61374e-05
5113.8	0.1582	5113.8	5.686	5113.8	0.09527	5113.8	0.14	3.40875e-06	0.000130711	2.27592e-06	2.08228e-05
5113.9	0.1447	5113.9	8.896	5113.9	0.09538	5113.9	0.1857	3.11786e-06	0.000204504	2.27855e-06	2.76204e-05
5114	0.1348	5114	13.46	5114	0.09511	5114	0.24	2.90455e-06	0.000309423	2.2721e-06	3.56971e-05
5114.1	0.1277	5114.1	18.41	5114.1	0.09451	5114.1	0.2907	2.75156e-06	0.000423217	2.25776e-06	4.32384e-05
5114.2	0.123	5114.2	21.73	5114.2	0.09362	5114.2	0.3269	2.65029e-06	0.000499538	2.2365e-06	4.86229e-05
5114.3	0.1209	5114.3	21.9	5114.3	0.0925	5114.3	0.3468	2.60504e-06	0.000503446	2.20975e-06	5.15829e-05
5114.4	0.1245	5114.4	19.15	5114.4	0.09121	5114.4	0.3584	2.68261e-06	0.000440228	2.17893e-06	5.33083e-05
5114.5	0.1448	5114.5	14.95	5114.5	0.08983	5114.5	0.3727	3.12002e-06	0.000343676	2.14596e-06	5.54354e-05
5114.6	0.2122	5114.6	10.88	5114.6	0.08841	5114.6	0.3957	4.57229e-06	0.000250113	2.11204e-06	5.88564e-05
5114.7	0.389	5114.7	7.787	5114.7	0.08701	5114.7	0.4216	8.38181e-06	0.00017901	2.0786e-06	6.27089e-05
5114.8	0.7585	5114.8	5.744	5114.8	0.08567	5114.8	0.436	1.63435e-05	0.000132044	2.04658e-06	6.48508e-05
5114.9	1.357	5114.9	4.41	5114.9	0.08441	5114.9	0.43	2.92394e-05	0.000101377	2.01648e-06	6.39583e-05
5115	2.067	5115	3.442	5115	0.08326	5115	0.4115	4.45378e-05	7.91246e-05	1.98901e-06	6.12066e-05
5115.1	2.6	5115.1	2.662	5115.1	0.08221	5115.1	0.4026	5.60224e-05	6.11935e-05	1.96393e-06	5.98828e-05
5115.2	2.675	5115.2	2.019	5115.2	0.08127	5115.2	0.4293	5.76384e-05	4.64119e-05	1.94147e-06	6.38542e-05
5115.3	2.26	5115.3	1.508	5115.3	0.08042	5115.3	0.5122	4.86964e-05	3.46648e-05	1.92117e-06	7.6185e-05
5115.4	1.59	5115.4	1.115	5115.4	0.07966	5115.4	0.6652	3.42599e-05	2.56303e-05	1.90301e-06	9.89427e-05
5115.5	0.962	5115.5	0.8188	5115.5	0.07897	5115.5	0.8964	2.07283e-05	1.88211e-05	1.88653e-06	0.000133332
5115.6	0.5391	5115.6	0.5967	5115.6	0.07836	5115.6	1.204	1.1616e-05	1.37154e-05	1.87195e-06	0.000179086
5115.7	0.3229	5115.7	0.4333	5115.7	0.07781	5115.7	1.579	6.95755e-06	9.95905e-06	1.85882e-06	0.000234864
5115.8	0.2409	5115.8	0.3183	5115.8	0.07733	5115.8	2.023	5.19069e-06	7.31537e-06	1.84735e-06	0.000300906
5115.9	0.2285	5115.9	0.2427	5115.9	0.07691	5115.9	2.593	4.92351e-06	5.57744e-06	1.83731e-06	0.00038569
5116	0.2572	5116	0.1973	5116	0.07656	5116	3.399	5.54191e-06	4.53377e-06	1.82895e-06	0.000505577
5116.1	0.3342	5116.1	0.1736	5116.1	0.07629	5116.1	4.522	7.20103e-06	3.98894e-06	1.8225e-06	0.000672615
5116.2	0.4903	5116.2	0.1645	5116.2	0.0761	5116.2	5.874	1.05645e-05	3.77974e-06	1.81796e-06	0.000873716
5116.3	0.7526	5116.3	0.165	5116.3	0.076	5116.3	7.1	1.62163e-05	3.79124e-06	1.81558e-06	0.00105607
5116.4	1.102	5116.4	0.1718	5116.4	0.07599	5116.4	7.667	2.37449e-05	3.94756e-06	1.81534e-06	0.00114041
5116.5	1.449	5116.5	0.1826	5116.5	0.07609	5116.5	7.242	3.12217e-05	4.19583e-06	1.81773e-06	0.0010772
5116.6	1.662	5116.6	0.196	5116.6	0.07629	5116.6	5.995	3.58112e-05	4.50388e-06	1.8225e-06	0.000891714
5116.7	1.654	5116.7	0.2106	5116.7	0.07661	5116.7	4.444	3.56389e-05	4.83951e-06	1.83015e-06	0.000661013
5116.8	1.45	5116.8	0.2253	5116.8	0.07703	5116.8	3.018	3.12433e-05	5.17744e-06	1.84018e-06	0.000448906
5116.9	1.162	5116.9	0.238	5116.9	0.07758	5116.9	1.888	2.50377e-05	5.4694e-06	1.85332e-06	0.000280826
5117	0.9	5117	0.246	5117	0.07825	5117	1.07	1.93924e-05	5.65331e-06	1.86933e-06	0.000159154
5117.1	0.7163	5117.1	0.2474	5117.1	0.07905	5117.1	0.5382	1.54342e-05	5.68549e-06	1.88844e-06	8.00523e-05
5117.2	0.6125	5117.2	0.2417	5117.2	0.07999	5117.2	0.2466	1.31976e-05	5.55445e-06	1.91089e-06	3.66788e-05
5117.3	0.5722	5117.3	0.2302	5117.3	0.0811	5117.3	0.1175	1.23292e-05	5.29009e-06	1.93741e-06	1.74761e-05
5117.4	0.594	5117.4	0.2151	5117.4	0.08238	5117.4	0.07212	1.2799e-05	4.94296e-06	1.96799e-06	1.07261e-05
5117.5	0.7138	5117.5	0.1985	5117.5	0.08386	5117.5	0.05875	1.53803e-05	4.56135e-06	2.00334e-06	8.73745e-06
5117.6	1.016	5117.6	0.1821	5117.6	0.08555	5117.6	0.05475	2.18918e-05	4.18434e-06	2.04372e-06	8.14248e-06
5117.7	1.605	5117.7	0.1666	5117.7	0.08746	5117.7	0.0529	3.45831e-05	3.82802e-06	2.08935e-06	7.8673e-06
5117.8	2.512	5117.8	0.1522	5117.8	0.0896	5117.8	0.05138	5.41263e-05	3.49698e-06	2.14047e-06	7.64121e-06
5117.9	3.581	5117.9	0.1389	5117.9	0.09197	5117.9	0.04983	7.71601e-05	3.19124e-06	2.19709e-06	7.41066e-06
5118	4.464	5118	0.1268	5118	0.09459	5118	0.04825	9.61862e-05	2.91308e-06	2.25968e-06	7.17565e-06
5118.1	4.794	5118.1	0.1159	5118.1	0.0975	5118.1	0.04674	0.000103297	2.6625e-06	2.32919e-06	6.95104e-06
5118.2	4.432	5118.2	0.1061	5118.2	0.1007	5118.2	0.0454	9.54967e-05	2.43721e-06	2.40564e-06	6.75173e-06
5118.3	3.545	5118.3	0.09756	5118.3	0.1043	5118.3	0.04429	7.63844e-05	2.24089e-06	2.49164e-06	6.58662e-06
5118.4	2.484	5118.4	0.09009	5118.4	0.1083	5118.4	0.04343	5.35229e-05	2.06917e-06	2.5872e-06	6.45871e-06
5118.5	1.566	5118.5	0.08362	5118.5	0.1127	5118.5	0.04283	3.37427e-05	1.92043e-06	2.69231e-06	6.36946e-06
5118.6	0.9404	5118.6	0.07805	5118.6	0.1174	5118.6	0.04255	2.02629e-05	1.79239e-06	2.80459e-06	6.32781e-06
5118.7	0.5902	5118.7	0.07328	5118.7	0.1225	5118.7	0.04273	1.27171e-05	1.68273e-06	2.92642e-06	6.35459e-06
5118.8	0.4209	5118.8	0.0692	5118.8	0.128	5118.8	0.04382	9.06917e-06	1.58894e-06	3.05781e-06	6.51672e-06
5118.9	0.3425	5118.9	0.06574	5118.9	0.1337	5118.9	0.04695	7.37987e-06	1.5094e-06	3.19398e-06	6.98228e-06
5119	0.3007	5119	0.06283	5119	0.1397	5119	0.0547	6.47921e-06	1.4425e-06	3.33731e-06	8.13504e-06
5119.1	0.2724	5119.1	0.06039	5119.1	0.1458	5119.1	0.07231	5.86942e-06	1.38641e-06	3.48304e-06	1.07544e-05
5119.2	0.2503	5119.2	0.05839	5119.2	0.1519	5119.2	0.1091	5.39323e-06	1.34043e-06	3.62876e-06	1.62267e-05
5119.3	0.2323	5119.3	0.05676	5119.3	0.1577	5119.3	0.1783	5.00539e-06	1.30296e-06	3.76732e-06	2.65197e-05
5119.4	0.2174	5119.4	0.05547	5119.4	0.1628	5119.4	0.2938	4.68433e-06	1.27331e-06	3.88915e-06	4.36995e-05
5119.5	0.2051	5119.5	0.05449	5119.5	0.1672	5119.5	0.461	4.41931e-06	1.25078e-06	3.99427e-06	6.85694e-05
5119.6	0.1949	5119.6	0.0538	5119.6	0.1704	5119.6	0.6676	4.19953e-06	1.23491e-06	4.07071e-06	9.92997e-05
5119.7	0.1864	5119.7	0.05336	5119.7	0.1723	5119.7	0.8777	4.01638e-06	1.2248e-06	4.1161e-06	0.000130551
5119.8	0.1797	5119.8	0.05316	5119.8	0.1729	5119.8	1.04	3.87201e-06	1.2202e-06	4.13043e-06	0.000154692
5119.9	0.1757	5119.9	0.05318	5119.9	0.1724	5119.9	1.113	3.78582e-06	1.22066e-06	4.11849e-06	0.00016555
5120	0.1755	5120	0.05341	5120	0.1709	5120	1.111	3.78151e-06	1.22595e-06	4.08266e-06	0.000165252
5120.1	0.1817	5120.1	0.05383	5120.1	0.1687	5120.1	1.144	3.9151e-06	1.2356e-06	4.0301e-06	0.000170161
5120.2	0.1982	5120.2	0.05443	5120.2	0.1659	5120.2	1.42	4.27063e-06	1.2494e-06	3.96321e-06	0.000211214
5120.3	0.2335	5120.3	0.05518	5120.3	0.1629	5120.3	2.087	5.03124e-06	1.26664e-06	3.89154e-06	0.000310426
5120.4	0.3075	5120.4	0.05607	5120.4	0.1599	5120.4	2.98	6.62573e-06	1.2871e-06	3.81988e-06	0.000443253
5120.5	0.4639	5120.5	0.05707	5120.5	0.1572	5120.5	3.588	9.99569e-06	1.31009e-06	3.75538e-06	0.000533689
5120.6	0.7737	5120.6	0.05816	5120.6	0.1549	5120.6	3.457	1.6671e-05	1.33514e-06	3.70043e-06	0.000514204
5120.7	1.296	5120.7	0.05934	5120.7	0.1531	5120.7	2.63	2.7925e-05	1.36227e-06	3.65743e-06	0.000391193
5120.8	1.979	5120.8	0.06057	5120.8	0.152	5120.8	1.592	4.26417e-05	1.39055e-06	3.63115e-06	0.000236798
5120.9	2.573	5120.9	0.06184	5120.9	0.1517	5120.9	0.7917	5.54406e-05	1.41974e-06	3.62398e-06	0.000117759
5121	2.738	5121	0.06311	5121	0.1522	5121	0.3506	5.89959e-05	1.44894e-06	3.63593e-06	5.21481e-05
5121.1	2.337	5121.1	0.06436	5121.1	0.1538	5121.1	0.1627	5.03555e-05	1.47767e-06	3.67415e-06	2.41993e-05
5121.2	1.597	5121.2	0.06558	5121.2	0.1564	5121.2	0.0953	3.44107e-05	1.50572e-06	3.73626e-06	1.4174e-05
5121.3	0.8933	5121.3	0.06675	5121.3	0.1603	5121.3	0.07147	1.9248e-05	1.53262e-06	3.82943e-06	1.06295e-05
5121.4	0.4425	5121.4	0.06785	5121.4	0.1657	5121.4	0.061	9.53458e-06	1.5579e-06	3.95843e-06	9.07212e-06
5121.5	0.2319	5121.5	0.06887	5121.5	0.1729	5121.5	0.05467	4.99677e-06	1.58135e-06	4.13043e-06	8.13058e-06
5121.6	0.1569	5121.6	0.0698	5121.6	0.1824	5121.6	0.05003	3.38074e-06	1.60273e-06	4.35738e-06	7.44041e-06
5121.7	0.1361	5121.7	0.07065	5121.7	0.1949	5121.7	0.04639	2.93256e-06	1.62227e-06	4.656e-06	6.89898e-06
5121.8	0.1323	5121.8	0.07143	5121.8	0.2113	5121.8	0.04348	2.85068e-06	1.6402e-06	5.04778e-06	6.46614e-06
5121.9	0.133	5121.9	0.07216	5121.9	0.233	5121.9	0.04117	2.86576e-06	1.65698e-06	5.56617e-06	6.12255e-06
5122	0.1353	5122	0.07286	5122	0.2639	5122	0.03934	2.91532e-06	1.67308e-06	6.30435e-06	5.85035e-06
5122.1	0.1384	5122.1	0.07359	5122.1	0.3197	5122.1	0.03791	2.98212e-06	1.68986e-06	7.63736e-06	5.63764e-06
5122.2	0.1423	5122.2	0.07436	5122.2	0.4642	5122.2	0.03685	3.06615e-06	1.70756e-06	1.10893e-05	5.47998e-06
5122.3	0.1471	5122.3	0.07523	5122.3	0.8866	5122.3	0.0361	3.16958e-06	1.72756e-06	2.11801e-05	5.36842e-06
5122.4	0.1527	5122.4	0.07622	5122.4	1.921	5122.4	0.03564	3.29024e-06	1.75032e-06	4.58911e-05	5.3e-06
5122.5	0.1592	5122.5	0.07739	5122.5	3.822	5122.5	0.03545	3.43029e-06	1.77721e-06	9.13043e-05	5.27174e-06
5122.6	0.1667	5122.6	0.07876	5122.6	6.607	5122.6	0.0355	3.5919e-06	1.80871e-06	0.000157836	5.27917e-06
5122.7	0.1753	5122.7	0.08036	5122.7	10.62	5122.7	0.03581	3.7772e-06	1.84549e-06	0.000253703	5.32528e-06
5122.8	0.1853	5122.8	0.0822	5122.8	16.74	5122.8	0.03636	3.99267e-06	1.88779e-06	0.000399904	5.40709e-06
5122.9	0.1967	5122.9	0.08432	5122.9	24.19	5122.9	0.03721	4.23831e-06	1.93652e-06	0.000577879	5.53352e-06
5123	0.2099	5123	0.08675	5123	28.94	5123	0.03849	4.52273e-06	1.99239e-06	0.000691352	5.72391e-06
5123.1	0.225	5123.1	0.08953	5123.1	26.96	5123.1	0.04064	4.84809e-06	2.05629e-06	0.000644052	6.04371e-06
5123.2	0.2422	5123.2	0.09269	5123.2	19.18	5123.2	0.04475	5.2187e-06	2.12894e-06	0.000458194	6.65505e-06
5123.3	0.2613	5123.3	0.09629	5123.3	10.46	5123.3	0.05336	5.63025e-06	2.2117e-06	0.000249881	7.93572e-06
5123.4	0.2819	5123.4	0.1004	5123.4	4.492	5123.4	0.07148	6.07412e-06	2.30618e-06	0.00010731	1.06309e-05
5123.5	0.303	5123.5	0.1051	5123.5	1.616	5123.5	0.1071	6.52876e-06	2.41422e-06	3.86049e-05	1.59292e-05
5123.6	0.3226	5123.6	0.1104	5123.6	0.5609	5123.6	0.1692	6.95109e-06	2.53606e-06	1.33994e-05	2.51661e-05
5123.7	0.337	5123.7	0.1163	5123.7	0.2421	5123.7	0.26	7.26137e-06	2.6717e-06	5.78356e-06	3.8672e-05
5123.8	0.3417	5123.8	0.123	5123.8	0.154	5123.8	0.3656	7.36264e-06	2.82572e-06	3.67893e-06	5.43793e-05
5123.9	0.3348	5123.9	0.1304	5123.9	0.1262	5123.9	0.454	7.21396e-06	2.99583e-06	3.01481e-06	6.75282e-05
5124	0.3184	5124	0.1385	5124	0.1128	5124	0.4909	6.86059e-06	3.18204e-06	2.6947e-06	7.30168e-05
5124.1	0.2967	5124.1	0.1475	5124.1	0.1032	5124.1	0.4667	6.39302e-06	3.38894e-06	2.46536e-06	6.94172e-05
5124.2	0.2737	5124.2	0.1574	5124.2	0.09542	5124.2	0.4093	5.89744e-06	3.61652e-06	2.2795e-06	6.08794e-05
5124.3	0.2518	5124.3	0.1681	5124.3	0.08882	5124.3	0.3721	5.42555e-06	3.8625e-06	2.12183e-06	5.53461e-05
5124.4	0.233	5124.4	0.1796	5124.4	0.08327	5124.4	0.4081	5.02047e-06	4.12687e-06	1.98925e-06	6.07009e-05
5124.5	0.2197	5124.5	0.1919	5124.5	0.07862	5124.5	0.548	4.73389e-06	4.40963e-06	1.87817e-06	8.151e-05
5124.6	0.2168	5124.6	0.205	5124.6	0.07473	5124.6	0.7884	4.67141e-06	4.71078e-06	1.78524e-06	0.000117268
5124.7	0.2318	5124.7	0.2193	5124.7	0.07148	5124.7	1.098	4.99461e-06	5.03951e-06	1.7076e-06	0.000163319
5124.8	0.2738	5124.8	0.2353	5124.8	0.06879	5124.8	1.437	5.89959e-06	5.40733e-06	1.64333e-06	0.000213743
5124.9	0.3471	5124.9	0.2537	5124.9	0.06657	5124.9	1.768	7.47899e-06	5.83032e-06	1.5903e-06	0.000262977
5125	0.4458	5125	0.2754	5125	0.06476	5125	2.053	9.60569e-06	6.32917e-06	1.54706e-06	0.000305368
5125.1	0.5554	5125.1	0.3023	5125.1	0.06332	5125.1	2.239	1.19672e-05	6.94756e-06	1.51266e-06	0.000333035
5125.2	0.6607	5125.2	0.3396	5125.2	0.0622	5125.2	2.277	1.42362e-05	7.80503e-06	1.48591e-06	0.000338687
5125.3	0.7539	5125.3	0.3972	5125.3	0.06136	5125.3	2.159	1.62443e-05	9.12917e-06	1.46584e-06	0.000321135
5125.4	0.8362	5125.4	0.4854	5125.4	0.06077	5125.4	1.917	1.80177e-05	1.11568e-05	1.45174e-06	0.000285139
5125.5	0.913	5125.5	0.6035	5125.5	0.06044	5125.5	1.6	1.96725e-05	1.38717e-05	1.44386e-06	0.000237988
5125.6	0.9858	5125.6	0.7292	5125.6	0.06039	5125.6	1.249	2.12411e-05	1.67614e-05	1.44267e-06	0.000185779
5125.7	1.051	5125.7	0.8272	5125.7	0.06063	5125.7	0.9072	2.2646e-05	1.90142e-05	1.4484e-06	0.000134939
5125.8	1.105	5125.8	0.8732	5125.8	0.06118	5125.8	0.6122	2.38095e-05	2.00717e-05	1.46154e-06	9.10593e-05
5125.9	1.16	5125.9	0.8668	5125.9	0.06207	5125.9	0.3887	2.49946e-05	1.99246e-05	1.4828e-06	5.78152e-05
5126	1.263	5126	0.8281	5126	0.06331	5126	0.2414	2.7214e-05	1.90349e-05	1.51242e-06	3.59054e-05
5126.1	1.522	5126.1	0.785	5126.1	0.06493	5126.1	0.1563	3.27947e-05	1.80441e-05	1.55112e-06	2.32473e-05
5126.2	2.108	5126.2	0.7581	5126.2	0.06694	5126.2	0.1115	4.54212e-05	1.74257e-05	1.59914e-06	1.65836e-05
5126.3	3.178	5126.3	0.7571	5126.3	0.06936	5126.3	0.08857	6.84766e-05	1.74027e-05	1.65695e-06	1.3173e-05
5126.4	4.671	5126.4	0.7872	5126.4	0.07219	5126.4	0.07612	0.000100646	1.80947e-05	1.72456e-06	1.13211e-05
5126.5	6.092	5126.5	0.8553	5126.5	0.07547	5126.5	0.06851	0.000131265	1.96602e-05	1.80291e-06	1.01892e-05
5126.6	6.673	5126.6	0.9718	5126.6	0.07925	5126.6	0.06314	0.000143784	2.23384e-05	1.89322e-06	9.39043e-06
5126.7	5.977	5126.7	1.141	5126.7	0.08375	5126.7	0.0589	0.000128787	2.6228e-05	2.00072e-06	8.75976e-06
5126.8	4.345	5126.8	1.345	5126.8	0.08973	5126.8	0.05532	9.36221e-05	3.09177e-05	2.14357e-06	8.22726e-06
5126.9	2.595	5126.9	1.533	5126.9	0.1	5126.9	0.05225	5.59147e-05	3.52395e-05	2.38892e-06	7.77062e-06
5127	1.344	5127	1.645	5127	0.1244	5127	0.04962	2.89593e-05	3.78142e-05	2.97181e-06	7.37943e-06
5127.1	0.6883	5127.1	1.639	5127.1	0.1946	5127.1	0.04742	1.48309e-05	3.76763e-05	4.64883e-06	7.05219e-06
5127.2	0.4227	5127.2	1.515	5127.2	0.3999	5127.2	0.0456	9.10795e-06	3.48257e-05	9.55327e-06	6.78148e-06
5127.3	0.3363	5127.3	1.322	5127.3	0.9474	5127.3	0.04413	7.24628e-06	3.03889e-05	2.26326e-05	6.56283e-06
5127.4	0.3185	5127.4	1.119	5127.4	2.199	5127.4	0.04296	6.86274e-06	2.57223e-05	5.25323e-05	6.3888e-06
5127.5	0.3302	5127.5	0.9423	5127.5	4.517	5127.5	0.04204	7.11485e-06	2.16602e-05	0.000107907	6.25195e-06
5127.6	0.3652	5127.6	0.8021	5127.6	7.812	5127.6	0.04137	7.86899e-06	1.84372e-05	0.000186622	6.15229e-06
5127.7	0.4399	5127.7	0.6939	5127.7	11.1	5127.7	0.04095	9.47856e-06	1.59499e-05	0.00026517	6.08982e-06
5127.8	0.6027	5127.8	0.6095	5127.8	12.75	5127.8	0.04082	1.29864e-05	1.40096e-05	0.000304587	6.07049e-06
5127.9	0.9357	5127.9	0.5419	5127.9	11.7	5127.9	0.04102	2.01616e-05	1.24556e-05	0.000279503	6.10023e-06
5128	1.502	5128	0.4856	5128	8.481	5128	0.04165	3.23637e-05	1.11614e-05	0.000202604	6.19394e-06
5128.1	2.242	5128.1	0.4368	5128.1	4.826	5128.1	0.04284	4.83086e-05	1.00395e-05	0.000115289	6.37095e-06
5128.2	2.926	5128.2	0.3954	5128.2	2.18	5128.2	0.04484	6.30468e-05	9.08779e-06	5.20784e-05	6.66843e-06
5128.3	3.261	5128.3	0.3628	5128.3	0.8441	5128.3	0.04805	7.0265e-05	8.33836e-06	2.01648e-05	7.1459e-06
5128.4	3.09	5128.4	0.3389	5128.4	0.3597	5128.4	0.0529	6.65805e-05	7.78894e-06	8.59293e-06	7.8673e-06
5128.5	2.511	5128.5	0.3215	5128.5	0.2325	5128.5	0.0597	5.41047e-05	7.38894e-06	5.55423e-06	8.87876e-06
5128.6	1.803	5128.6	0.3076	5128.6	0.2111	5128.6	0.06834	3.88494e-05	7.0694e-06	5.043e-06	1.01639e-05
5128.7	1.207	5128.7	0.2953	5128.7	0.2147	5128.7	0.07808	2.60073e-05	6.78664e-06	5.129e-06	1.16127e-05
5128.8	0.8144	5128.8	0.2844	5128.8	0.2253	5128.8	0.08773	1.75479e-05	6.53606e-06	5.38223e-06	1.3048e-05
5128.9	0.594	5128.9	0.2759	5128.9	0.2408	5128.9	0.09652	1.2799e-05	6.34066e-06	5.75251e-06	1.43555e-05
5129	0.4805	5129	0.2705	5129	0.2637	5129	0.1059	1.03534e-05	6.21652e-06	6.29957e-06	1.57507e-05
5129.1	0.423	5129.1	0.268	5129.1	0.2986	5129.1	0.1239	9.11441e-06	6.15905e-06	7.1333e-06	1.84281e-05
5129.2	0.3935	5129.2	0.2679	5129.2	0.35	5129.2	0.1783	8.47878e-06	6.15675e-06	8.3612e-06	2.65197e-05
5129.3	0.3782	5129.3	0.2702	5129.3	0.4196	5129.3	0.3431	8.14911e-06	6.20963e-06	1.00239e-05	5.10326e-05
5129.4	0.3675	5129.4	0.2756	5129.4	0.5024	5129.4	0.7818	7.91855e-06	6.33377e-06	1.20019e-05	0.000116286
5129.5	0.3518	5129.5	0.2865	5129.5	0.587	5129.5	1.769	7.58026e-06	6.58434e-06	1.40229e-05	0.000263125
5129.6	0.3245	5129.6	0.3058	5129.6	0.662	5129.6	3.595	6.99203e-06	7.02802e-06	1.58146e-05	0.00053473
5129.7	0.2881	5129.7	0.334	5129.7	0.7222	5129.7	6.268	6.20771e-06	7.67629e-06	1.72527e-05	0.000932321
5129.8	0.2526	5129.8	0.365	5129.8	0.7716	5129.8	9.175	5.44279e-06	8.38894e-06	1.84329e-05	0.00136472
5129.9	0.2254	5129.9	0.3871	5129.9	0.8287	5129.9	11.18	4.85671e-06	8.89698e-06	1.97969e-05	0.00166295
5130	0.2063	5130	0.3917	5130	0.9325	5130	11.4	4.44516e-06	9.00273e-06	2.22766e-05	0.00169567
5130.1	0.1916	5130.1	0.3819	5130.1	1.139	5130.1	9.908	4.12842e-06	8.77744e-06	2.72097e-05	0.00147375
5130.2	0.1787	5130.2	0.3707	5130.2	1.499	5130.2	7.535	3.85046e-06	8.51997e-06	3.58098e-05	0.00112078
5130.3	0.1666	5130.3	0.372	5130.3	2.025	5130.3	5.117	3.58974e-06	8.54986e-06	4.83755e-05	0.000761117
5130.4	0.1553	5130.4	0.3964	5130.4	2.661	5130.4	3.138	3.34626e-06	9.11078e-06	6.3569e-05	0.000466755
5130.5	0.1447	5130.5	0.4553	5130.5	3.278	5130.5	1.748	3.11786e-06	1.04648e-05	7.83086e-05	0.000260002
5130.6	0.1348	5130.6	0.5694	5130.6	3.71	5130.6	0.8952	2.90455e-06	1.30878e-05	8.86288e-05	0.000133154
5130.7	0.1257	5130.7	0.7736	5130.7	3.83	5130.7	0.4382	2.70847e-06	1.7782e-05	9.14955e-05	6.5178e-05
5130.8	0.1173	5130.8	1.112	5130.8	3.601	5130.8	0.2242	2.52747e-06	2.55614e-05	8.60248e-05	3.3347e-05
5130.9	0.1097	5130.9	1.632	5130.9	3.116	5130.9	0.1339	2.36371e-06	3.75154e-05	7.44386e-05	1.99155e-05
5131	0.103	5131	2.421	5131	2.666	5131	0.09722	2.21935e-06	5.56533e-05	6.36885e-05	1.44596e-05
5131.1	0.09694	5131.1	3.682	5131.1	2.984	5131.1	0.08117	2.08877e-06	8.46418e-05	7.12852e-05	1.20723e-05
5131.2	0.09168	5131.2	5.801	5131.2	5.67	5131.2	0.07291	1.97544e-06	0.000133354	0.000135452	1.08437e-05
5131.3	0.08715	5131.3	9.271	5131.3	12.88	5131.3	0.06782	1.87783e-06	0.000213125	0.000307692	1.00865e-05
5131.4	0.08334	5131.4	14.26	5131.4	24.66	5131.4	0.06424	1.79573e-06	0.000327814	0.000589107	9.55405e-06
5131.5	0.08024	5131.5	19.82	5131.5	35.72	5131.5	0.06156	1.72894e-06	0.00045563	0.000853321	9.15542e-06
5131.6	0.07787	5131.6	23.63	5131.6	38.24	5131.6	0.05958	1.67787e-06	0.000543217	0.000913521	8.86091e-06
5131.7	0.07624	5131.7	23.18	5131.7	30.05	5131.7	0.05834	1.64275e-06	0.000532872	0.000717869	8.67647e-06
5131.8	0.07536	5131.8	18.26	5131.8	17.24	5131.8	0.05816	1.62379e-06	0.000419768	0.000411849	8.64969e-06
5131.9	0.07527	5131.9	11.66	5131.9	7.255	5131.9	0.0599	1.62185e-06	0.000268044	0.000173316	8.9085e-06
5132	0.07599	5132	6.59	5132	2.382	5132	0.06549	1.63736e-06	0.000151492	5.6904e-05	9.73998e-06
5132.1	0.07758	5132.1	4.118	5132.1	0.8207	5132.1	0.07868	1.67162e-06	9.46648e-05	1.96058e-05	1.17019e-05
5132.2	0.08009	5132.2	3.316	5132.2	0.4786	5132.2	0.1057	1.72571e-06	7.6228e-05	1.14333e-05	1.57209e-05
5132.3	0.08359	5132.3	2.929	5132.3	0.4116	5132.3	0.1553	1.80112e-06	6.73315e-05	9.83278e-06	2.30986e-05
5132.4	0.08824	5132.4	2.364	5132.4	0.383	5132.4	0.2354	1.90131e-06	5.4343e-05	9.14955e-06	3.50129e-05
5132.5	0.09426	5132.5	1.646	5132.5	0.3572	5132.5	0.3472	2.03103e-06	3.78372e-05	8.53321e-06	5.16424e-05
5132.6	0.102	5132.6	0.9984	5132.6	0.3315	5132.6	0.4764	2.1978e-06	2.29499e-05	7.91925e-06	7.086e-05
5132.7	0.112	5132.7	0.5586	5132.7	0.3068	5132.7	0.5895	2.41327e-06	1.28395e-05	7.32919e-06	8.76829e-05
5132.8	0.125	5132.8	0.326	5132.8	0.2839	5132.8	0.6468	2.69338e-06	7.49239e-06	6.78213e-06	9.62058e-05
5132.9	0.1419	5132.9	0.2271	5132.9	0.2633	5132.9	0.6264	3.05753e-06	5.21882e-06	6.29001e-06	9.31715e-05
5133	0.164	5133	0.1903	5133	0.2453	5133	0.5383	3.53372e-06	4.37285e-06	5.86001e-06	8.00672e-05
5133.1	0.1935	5133.1	0.1755	5133.1	0.2297	5133.1	0.4159	4.16936e-06	4.03262e-06	5.48734e-06	6.18611e-05
5133.2	0.2356	5133.2	0.1673	5133.2	0.2163	5133.2	0.2964	5.07649e-06	3.84411e-06	5.16722e-06	4.40863e-05
5133.3	0.3059	5133.3	0.1614	5133.3	0.205	5133.3	0.205	6.59125e-06	3.70848e-06	4.89728e-06	3.04911e-05
5133.4	0.4449	5133.4	0.1572	5133.4	0.1958	5133.4	0.1502	9.5863e-06	3.61193e-06	4.6775e-06	2.234e-05
5133.5	0.7315	5133.5	0.1546	5133.5	0.1886	5133.5	0.1282	1.57617e-05	3.55216e-06	4.50549e-06	1.90677e-05
5133.6	1.262	5133.6	0.1538	5133.6	0.1832	5133.6	0.1309	2.71924e-05	3.53377e-06	4.37649e-06	1.94693e-05
5133.7	2.071	5133.7	0.1549	5133.7	0.1795	5133.7	0.1519	4.4624e-05	3.55905e-06	4.2881e-06	2.25929e-05
5133.8	3.061	5133.8	0.1581	5133.8	0.1776	5133.8	0.1882	6.59556e-05	3.63262e-06	4.24271e-06	2.79922e-05
5133.9	4.06	5133.9	0.1634	5133.9	0.1776	5133.9	0.2389	8.74811e-05	3.75445e-06	4.24271e-06	3.55335e-05
5134	4.819	5134	0.171	5134	0.1795	5134	0.3025	0.000103835	3.92917e-06	4.2881e-06	4.49936e-05
5134.1	4.941	5134.1	0.1811	5134.1	0.1832	5134.1	0.3742	0.000106464	4.16135e-06	4.37649e-06	5.56585e-05
5134.2	4.243	5134.2	0.1944	5134.2	0.1884	5134.2	0.4441	9.14243e-05	4.4671e-06	4.50072e-06	6.60556e-05
5134.3	3.088	5134.3	0.2122	5134.3	0.1953	5134.3	0.4972	6.65374e-05	4.87629e-06	4.66555e-06	7.39539e-05
5134.4	1.985	5134.4	0.2371	5134.4	0.2048	5134.4	0.5181	4.2771e-05	5.44871e-06	4.8925e-06	7.70626e-05
5134.5	1.184	5134.5	0.2744	5134.5	0.2185	5134.5	0.4976	2.55117e-05	6.30618e-06	5.21978e-06	7.40134e-05
5134.6	0.7092	5134.6	0.3343	5134.6	0.2394	5134.6	0.438	1.52812e-05	7.68319e-06	5.71906e-06	6.51483e-05
5134.7	0.4876	5134.7	0.4348	5134.7	0.2726	5134.7	0.3533	1.05064e-05	9.99354e-06	6.51218e-06	5.25497e-05
5134.8	0.7907	5134.8	0.6028	5134.8	0.3257	5134.8	0.264	1.70373e-05	1.38556e-05	7.7807e-06	3.9267e-05
5134.9	4.655	5134.9	0.8738	5134.9	0.4107	5134.9	0.187	0.000100302	2.00855e-05	9.81128e-06	2.78138e-05
5135	21.59	5135	1.283	5135	0.5425	5135	0.1302	0.000465201	2.94924e-05	1.29599e-05	1.93651e-05
5135.1	57.6	5135.1	1.84	5135.1	0.733	5135.1	0.09279	0.00124111	4.2297e-05	1.75108e-05	1.38007e-05
5135.2	92.82	5135.2	2.489	5135.2	0.9782	5135.2	0.06971	0.002	5.72165e-05	2.33684e-05	1.03677e-05
5135.3	95.05	5135.3	3.113	5135.3	1.243	5135.3	0.05553	0.00204805	7.15614e-05	2.96942e-05	8.2585e-06
5135.4	63.96	5135.4	3.619	5135.4	1.462	5135.4	0.04635	0.00137815	8.31935e-05	3.49259e-05	6.89304e-06
5135.5	29.02	5135.5	4.021	5135.5	1.56	5135.5	0.03991	0.000625296	9.24349e-05	3.72671e-05	5.93513e-06
5135.6	9.376	5135.6	4.414	5135.6	1.505	5135.6	0.03507	0.000202025	0.000101469	3.59532e-05	5.21521e-06
5135.7	2.913	5135.7	4.75	5135.7	1.333	5135.7	0.03131	6.27666e-05	0.000109194	3.18442e-05	4.65594e-06
5135.8	2.004	5135.8	4.767	5135.8	1.116	5135.8	0.02837	4.31803e-05	0.000109584	2.66603e-05	4.21863e-06
5135.9	2.804	5135.9	4.329	5135.9	0.9122	5135.9	0.02611	6.0418e-05	9.95154e-05	2.17917e-05	3.88247e-06
5136	4.531	5136	3.642	5136	0.7477	5136	0.02443	9.76298e-05	8.37223e-05	1.78619e-05	3.63259e-06
5136.1	7.377	5136.1	2.965	5136.1	0.6225	5136.1	0.02324	0.000158953	6.81591e-05	1.4871e-05	3.45558e-06
5136.2	11.19	5136.2	2.358	5136.2	0.523	5136.2	0.02248	0.000241112	5.4205e-05	1.2494e-05	3.34254e-06
5136.3	14.21	5136.3	1.792	5136.3	0.4413	5136.3	0.02211	0.000306184	4.11935e-05	1.05423e-05	3.2875e-06
5136.4	13.61	5136.4	1.288	5136.4	0.381	5136.4	0.02217	0.000293256	2.96073e-05	9.10177e-06	3.29643e-06
5136.5	9.052	5136.5	0.8953	5136.5	0.3694	5136.5	0.02276	0.000195044	2.05797e-05	8.82465e-06	3.38418e-06
5136.6	3.988	5136.6	0.624	5136.6	0.5232	5136.6	0.02425	8.59298e-05	1.4343e-05	1.24988e-05	3.60581e-06
5136.7	1.236	5136.7	0.4503	5136.7	1.149	5136.7	0.02774	2.66322e-05	1.03499e-05	2.74486e-05	4.12493e-06
5136.8	0.41	5136.8	0.3429	5136.8	2.635	5136.8	0.036	8.8343e-06	7.88089e-06	6.29479e-05	5.35354e-06
5136.9	0.2246	5136.9	0.2764	5136.9	4.886	5136.9	0.05522	4.83947e-06	6.35216e-06	0.000116722	8.21239e-06
5137	0.2162	5137	0.2335	5137	6.819	5137	0.09667	4.65848e-06	5.36595e-06	0.0001629	1.43778e-05
5137.1	1.193	5137.1	0.204	5137.1	7.04	5137.1	0.1762	2.57057e-05	4.68779e-06	0.00016818	2.62073e-05
5137.2	9.577	5137.2	0.1819	5137.2	5.351	5137.2	0.3091	0.000206356	4.17974e-06	0.000127831	4.59753e-05
5137.3	43.81	5137.3	0.1638	5137.3	3.022	5137.3	0.5006	0.000943978	3.76365e-06	7.2193e-05	7.44596e-05
5137.4	109.5	5137.4	0.1481	5137.4	1.345	5137.4	0.7385	0.00235941	3.40273e-06	3.21309e-05	0.000109846
5137.5	155.4	5137.5	0.1343	5137.5	0.5849	5137.5	0.9958	0.00334842	3.08549e-06	1.39728e-05	0.000148117
5137.6	127.6	5137.6	0.1221	5137.6	0.3608	5137.6	1.246	0.00274941	2.80503e-06	8.61921e-06	0.000185333
5137.7	59.96	5137.7	0.1115	5137.7	0.3244	5137.7	1.487	0.00129196	2.56135e-06	7.74964e-06	0.00022118
5137.8	15.5	5137.8	0.1026	5137.8	0.3408	5137.8	1.751	0.00033398	2.35675e-06	8.14142e-06	0.000260448
5137.9	2.146	5137.9	0.09527	5137.9	0.3832	5137.9	2.089	4.624e-05	2.18825e-06	9.15432e-06	0.000310723
5138	0.2595	5138	0.08949	5138	0.4456	5138	2.505	5.59147e-06	2.05537e-06	1.0645e-05	0.0003726
5138.1	0.2903	5138.1	0.0851	5138.1	0.5131	5138.1	2.921	6.25512e-06	1.95445e-06	1.22575e-05	0.000434477
5138.2	0.6831	5138.2	0.08196	5138.2	0.5586	5138.2	3.221	1.47188e-05	1.88227e-06	1.33445e-05	0.0004791
5138.3	1.47	5138.3	0.08	5138.3	0.5662	5138.3	3.331	3.16742e-05	1.83721e-06	1.3526e-05	0.000495462
5138.4	2.778	5138.4	0.07916	5138.4	0.5745	5138.4	3.239	5.98578e-05	1.8179e-06	1.37243e-05	0.000481778
5138.5	4.565	5138.5	0.07938	5138.5	0.6955	5138.5	2.973	9.83624e-05	1.82296e-06	1.66149e-05	0.000442212
5138.6	6.492	5138.6	0.0806	5138.6	1.058	5138.6	2.6	0.000139884	1.85101e-06	2.52747e-05	0.000386731
5138.7	8.054	5138.7	0.08288	5138.7	1.65	5138.7	2.189	0.00017354	1.90342e-06	3.94171e-05	0.000325597
5138.8	8.96	5138.8	0.08651	5138.8	2.194	5138.8	1.798	0.000193062	1.98687e-06	5.24128e-05	0.000267439
5138.9	9.271	5138.9	0.09214	5138.9	2.3	5138.9	1.46	0.000199763	2.11629e-06	5.49451e-05	0.000217164
5139	9.052	5139	0.1006	5139	1.854	5139	1.187	0.000195044	2.31078e-06	4.42905e-05	0.000176557
5139.1	8.183	5139.1	0.1126	5139.1	1.156	5139.1	0.9824	0.00017632	2.58664e-06	2.76159e-05	0.000146124
5139.2	6.671	5139.2	0.1276	5139.2	0.5867	5139.2	0.8494	0.000143741	2.93147e-06	1.40158e-05	0.000126341
5139.3	4.848	5139.3	0.1448	5139.3	0.2891	5139.3	0.7828	0.00010446	3.32687e-06	6.90635e-06	0.000116435
5139.4	3.145	5139.4	0.1646	5139.4	0.1879	5139.4	0.7702	6.77656e-05	3.78204e-06	4.48877e-06	0.000114561
5139.5	1.833	5139.5	0.1921	5139.5	0.1738	5139.5	0.8008	3.94958e-05	4.41422e-06	4.15194e-06	0.000119112
5139.6	0.9745	5139.6	0.2446	5139.6	0.1885	5139.6	0.8679	2.09976e-05	5.62112e-06	4.50311e-06	0.000129093
5139.7	0.4925	5139.7	0.3703	5139.7	0.2149	5139.7	0.9662	1.06119e-05	8.51078e-06	5.13378e-06	0.000143714
5139.8	0.2597	5139.8	0.677	5139.8	0.2525	5139.8	1.082	5.59578e-06	1.55614e-05	6.03201e-06	0.000160939
5139.9	0.1641	5139.9	1.316	5139.9	0.3089	5139.9	1.188	3.53588e-06	3.0251e-05	7.37936e-06	0.000176706
5140	0.1337	5140	2.347	5140	0.4006	5140	1.26	2.88084e-06	5.39522e-05	9.57e-06	0.000187415
5140.1	0.1313	5140.1	3.548	5140.1	0.5564	5140.1	1.29	2.82913e-06	8.15614e-05	1.32919e-05	0.000191877
5140.2	0.1404	5140.2	4.467	5140.2	0.8223	5140.2	1.278	3.02521e-06	0.000102688	1.96441e-05	0.000190092
5140.3	0.1543	5140.3	4.753	5140.3	1.253	5140.3	1.231	3.32471e-06	0.000109263	2.99331e-05	0.000183102
5140.4	0.1712	5140.4	4.391	5140.4	1.866	5140.4	1.156	3.68886e-06	0.000100941	4.45772e-05	0.000171946
5140.5	0.1918	5140.5	3.631	5140.5	2.544	5140.5	1.063	4.13273e-06	8.34694e-05	6.0774e-05	0.000158113
5140.6	0.22	5140.6	2.763	5140.6	3.004	5140.6	0.9578	4.74036e-06	6.35154e-05	7.1763e-05	0.000142465
5140.7	0.2652	5140.7	1.986	5140.7	2.983	5140.7	0.8449	5.71429e-06	4.56533e-05	7.12613e-05	0.000125672
5140.8	0.3479	5140.8	1.384	5140.8	2.481	5140.8	0.7232	7.49623e-06	3.18142e-05	5.9269e-05	0.00010757
5140.9	0.5087	5140.9	0.955	5140.9	1.757	5140.9	0.5953	1.0961e-05	2.19522e-05	4.19732e-05	8.85456e-05
5141	0.8265	5141	0.6666	5141	1.105	5141	0.471	1.78087e-05	1.53223e-05	2.63975e-05	7.00568e-05
5141.1	1.451	5141.1	0.4806	5141.1	0.6649	5141.1	0.3614	3.12648e-05	1.10464e-05	1.58839e-05	5.37546e-05
5141.2	2.565	5141.2	0.3654	5141.2	0.4193	5141.2	0.2734	5.52683e-05	8.39813e-06	1.00167e-05	4.06652e-05
5141.3	4.135	5141.3	0.2964	5141.3	0.294	5141.3	0.2079	8.90972e-05	6.81193e-06	7.02341e-06	3.09225e-05
5141.4	5.688	5141.4	0.2563	5141.4	0.2304	5141.4	0.162	0.00012256	5.89009e-06	5.50406e-06	2.40952e-05
5141.5	6.592	5141.5	0.2346	5141.5	0.196	5141.5	0.1315	0.000142038	5.39124e-06	4.68227e-06	1.95585e-05
5141.6	6.616	5141.6	0.2269	5141.6	0.1754	5141.6	0.1118	0.000142555	5.21422e-06	4.19016e-06	1.66283e-05
5141.7	6.028	5141.7	0.2324	5141.7	0.1616	5141.7	0.09923	0.000129886	5.34066e-06	3.86049e-06	1.47586e-05
5141.8	5.195	5141.8	0.2514	5141.8	0.1516	5141.8	0.09125	0.000111937	5.77744e-06	3.6216e-06	1.35716e-05
5141.9	4.299	5141.9	0.2802	5141.9	0.144	5141.9	0.08657	9.26309e-05	6.43951e-06	3.44004e-06	1.28755e-05
5142	3.39	5142	0.3081	5142	0.1383	5142	0.08477	7.30446e-05	7.08089e-06	3.30387e-06	1.26077e-05
5142.1	2.521	5142.1	0.3209	5142.1	0.1342	5142.1	0.08602	5.43202e-05	7.37514e-06	3.20592e-06	1.27937e-05
5142.2	1.769	5142.2	0.3115	5142.2	0.1318	5142.2	0.09089	3.81168e-05	7.15905e-06	3.14859e-06	1.35181e-05
5142.3	1.19	5142.3	0.2864	5142.3	0.1314	5142.3	0.09988	2.5641e-05	6.58204e-06	3.13903e-06	1.48553e-05
5142.4	0.7947	5142.4	0.2592	5142.4	0.1331	5142.4	0.1126	1.71235e-05	5.95675e-06	3.17965e-06	1.67473e-05
5142.5	0.5521	5142.5	0.2391	5142.5	0.1369	5142.5	0.1266	1.18961e-05	5.49468e-06	3.27043e-06	1.88297e-05
5142.6	0.4137	5142.6	0.2268	5142.6	0.1431	5142.6	0.1378	8.91403e-06	5.21193e-06	3.41854e-06	2.04956e-05
5142.7	0.337	5142.7	0.2187	5142.7	0.1517	5142.7	0.142	7.26137e-06	5.02572e-06	3.62398e-06	2.11203e-05
5142.8	0.2948	5142.8	0.2118	5142.8	0.1631	5142.8	0.1387	6.35208e-06	4.8671e-06	3.89632e-06	2.06295e-05
5142.9	0.2726	5142.9	0.2043	5142.9	0.1774	5142.9	0.1308	5.87373e-06	4.69468e-06	4.23794e-06	1.94544e-05
5143	0.264	5143	0.1959	5143	0.1951	5143	0.1224	5.68843e-06	4.50158e-06	4.66077e-06	1.82049e-05
5143.1	0.2648	5143.1	0.1867	5143.1	0.2168	5143.1	0.1158	5.70567e-06	4.29009e-06	5.17917e-06	1.72232e-05
5143.2	0.2707	5143.2	0.1769	5143.2	0.2437	5143.2	0.1119	5.83279e-06	4.0648e-06	5.82179e-06	1.66431e-05
5143.3	0.2764	5143.3	0.1669	5143.3	0.2794	5143.3	0.1107	5.95561e-06	3.83491e-06	6.67463e-06	1.64647e-05
5143.4	0.2768	5143.4	0.157	5143.4	0.3294	5143.4	0.112	5.96423e-06	3.60733e-06	7.86909e-06	1.6658e-05
5143.5	0.2694	5143.5	0.1475	5143.5	0.3962	5143.5	0.1163	5.80478e-06	3.38894e-06	9.46488e-06	1.72976e-05
5143.6	0.2552	5143.6	0.1386	5143.6	0.4727	5143.6	0.1236	5.49881e-06	3.18434e-06	1.12924e-05	1.83834e-05
5143.7	0.2373	5143.7	0.1306	5143.7	0.5402	5143.7	0.1342	5.11312e-06	3.00043e-06	1.29049e-05	1.99601e-05
5143.8	0.2191	5143.8	0.1234	5143.8	0.5767	5143.8	0.1488	4.72096e-06	2.83491e-06	1.37769e-05	2.21318e-05
5143.9	0.2032	5143.9	0.1173	5143.9	0.5715	5143.9	0.1682	4.37837e-06	2.69468e-06	1.36527e-05	2.50174e-05
5144	0.1908	5144	0.112	5144	0.532	5144	0.1948	4.11118e-06	2.57285e-06	1.2709e-05	2.8974e-05
5144.1	0.1823	5144.1	0.1077	5144.1	0.4776	5144.1	0.2347	3.92803e-06	2.47399e-06	1.14095e-05	3.49088e-05
5144.2	0.1769	5144.2	0.1042	5144.2	0.4279	5144.2	0.3037	3.81168e-06	2.39354e-06	1.02222e-05	4.51721e-05
5144.3	0.174	5144.3	0.1015	5144.3	0.4004	5144.3	0.4299	3.74919e-06	2.33147e-06	9.56522e-06	6.39435e-05
5144.4	0.1727	5144.4	0.09951	5144.4	0.4206	5144.4	0.6505	3.72118e-06	2.28572e-06	1.00478e-05	9.67562e-05
5144.5	0.1724	5144.5	0.09811	5144.5	0.5429	5144.5	0.9978	3.71472e-06	2.25354e-06	1.29694e-05	0.000148415
5144.6	0.1729	5144.6	0.09726	5144.6	0.8696	5144.6	1.479	3.72549e-06	2.23399e-06	2.0774e-05	0.00021999
5144.7	0.174	5144.7	0.09696	5144.7	1.555	5144.7	2.054	3.74919e-06	2.2271e-06	3.71476e-05	0.000305517
5144.8	0.1757	5144.8	0.09723	5144.8	2.758	5144.8	2.632	3.78582e-06	2.23331e-06	6.58863e-05	0.000391491
5144.9	0.1783	5144.9	0.09811	5144.9	4.501	5144.9	3.103	3.84184e-06	2.25354e-06	0.000107525	0.000461549
5145	0.1817	5145	0.09964	5145	6.498	5145	3.39	3.9151e-06	2.28871e-06	0.000155232	0.000504238
5145.1	0.1863	5145.1	0.1019	5145.1	8.171	5145.1	3.48	4.01422e-06	2.34066e-06	0.000195198	0.000517625
5145.2	0.1922	5145.2	0.1049	5145.2	8.995	5145.2	3.416	4.14135e-06	2.40963e-06	0.000214883	0.000508105
5145.3	0.1996	5145.3	0.1089	5145.3	8.88	5145.3	3.258	4.3008e-06	2.50158e-06	0.000212136	0.000484604
5145.4	0.2087	5145.4	0.1143	5145.4	8.147	5145.4	3.035	4.49688e-06	2.62572e-06	0.000194625	0.000451434
5145.5	0.2203	5145.5	0.1218	5145.5	7.202	5145.5	2.746	4.74682e-06	2.79813e-06	0.00017205	0.000408447
5145.6	0.2356	5145.6	0.1332	5145.6	6.301	5145.6	2.401	5.07649e-06	3.0602e-06	0.000150526	0.000357131
5145.7	0.2583	5145.7	0.1527	5145.7	5.549	5145.7	2.029	5.56561e-06	3.50848e-06	0.000132561	0.000301799
5145.8	0.3002	5145.8	0.1903	5145.8	4.968	5145.8	1.67	6.46843e-06	4.37285e-06	0.000118681	0.0002484
5145.9	0.3988	5145.9	0.2707	5145.9	4.534	5145.9	1.355	8.59298e-06	6.22112e-06	0.000108313	0.000201546
5146	0.6548	5146	0.4556	5146	4.178	5146	1.103	1.4109e-05	1.04717e-05	9.98089e-05	0.000164062
5146.1	1.295	5146.1	0.8876	5146.1	3.812	5146.1	0.9184	2.79035e-05	2.04027e-05	9.10655e-05	0.000136604
5146.2	2.728	5146.2	1.842	5146.2	3.365	5146.2	0.7936	5.87804e-05	4.2343e-05	8.0387e-05	0.000118041
5146.3	5.449	5146.3	3.711	5146.3	2.817	5146.3	0.7155	0.00011741	8.53085e-05	6.72957e-05	0.000106424
5146.4	9.54	5146.4	6.768	5146.4	2.205	5146.4	0.6699	0.000205559	0.000155584	5.26756e-05	9.96418e-05
5146.5	13.96	5146.5	10.8	5146.5	1.606	5146.5	0.6417	0.000300797	0.000248274	3.8366e-05	9.54473e-05
5146.6	16.7	5146.6	15.24	5146.6	1.098	5146.6	0.6131	0.000359836	0.000350343	2.62303e-05	9.11932e-05
5146.7	16.2	5146.7	20.1	5146.7	0.7268	5146.7	0.568	0.000349063	0.000462067	1.73626e-05	8.44849e-05
5146.8	12.75	5146.8	26.17	5146.8	0.4894	5146.8	0.5002	0.000274725	0.000601607	1.16914e-05	7.44001e-05
5146.9	8.205	5146.9	32.89	5146.9	0.3535	5146.9	0.4173	0.000176794	0.00075609	8.44482e-06	6.20693e-05
5147	4.419	5147	36.38	5147	0.2805	5147	0.3352	9.52165e-05	0.00083632	6.70091e-06	4.98575e-05
5147.1	2.115	5147.1	32.44	5147.1	0.2412	5147.1	0.2666	4.55721e-05	0.000745745	5.76206e-06	3.96537e-05
5147.2	1.017	5147.2	22.12	5147.2	0.2183	5147.2	0.2157	2.19134e-05	0.000508504	5.215e-06	3.20827e-05
5147.3	0.5808	5147.3	11.29	5147.3	0.2036	5147.3	0.1813	1.25145e-05	0.000259538	4.86383e-06	2.69659e-05
5147.4	0.4289	5147.4	4.403	5147.4	0.1932	5147.4	0.1598	9.24154e-06	0.000101217	4.61538e-06	2.37679e-05
5147.5	0.3866	5147.5	1.475	5147.5	0.1856	5147.5	0.1478	8.3301e-06	3.39062e-05	4.43383e-06	2.1983e-05
5147.6	0.3871	5147.6	0.5862	5147.6	0.1798	5147.6	0.1425	8.34087e-06	1.3474e-05	4.29527e-06	2.11947e-05
5147.7	0.402	5147.7	0.3608	5147.7	0.1755	5147.7	0.1419	8.66193e-06	8.29239e-06	4.19255e-06	2.11054e-05
5147.8	0.4137	5147.8	0.2914	5147.8	0.1723	5147.8	0.1444	8.91403e-06	6.69698e-06	4.1161e-06	2.14773e-05
5147.9	0.4106	5147.9	0.2564	5147.9	0.1701	5147.9	0.1491	8.84723e-06	5.89239e-06	4.06355e-06	2.21764e-05
5148	0.3886	5148	0.233	5148	0.1687	5148	0.1547	8.3732e-06	5.35445e-06	4.0301e-06	2.30094e-05
5148.1	0.3518	5148.1	0.2161	5148.1	0.1682	5148.1	0.1598	7.58026e-06	4.96595e-06	4.01816e-06	2.37679e-05
5148.2	0.309	5148.2	0.204	5148.2	0.1686	5148.2	0.1625	6.65805e-06	4.68779e-06	4.02771e-06	2.41695e-05
5148.3	0.269	5148.3	0.1956	5148.3	0.17	5148.3	0.161	5.79616e-06	4.49468e-06	4.06116e-06	2.39464e-05
5148.4	0.2376	5148.4	0.1902	5148.4	0.1726	5148.4	0.1546	5.11959e-06	4.37055e-06	4.12327e-06	2.29945e-05
5148.5	0.2166	5148.5	0.1872	5148.5	0.1765	5148.5	0.1441	4.6671e-06	4.30158e-06	4.21644e-06	2.14327e-05
5148.6	0.2048	5148.6	0.1861	5148.6	0.1821	5148.6	0.1317	4.41284e-06	4.27629e-06	4.35022e-06	1.95883e-05
5148.7	0.2001	5148.7	0.1868	5148.7	0.1899	5148.7	0.1195	4.31157e-06	4.29239e-06	4.53655e-06	1.77736e-05
5148.8	0.2001	5148.8	0.1891	5148.8	0.201	5148.8	0.1087	4.31157e-06	4.34526e-06	4.80172e-06	1.61672e-05
5148.9	0.2033	5148.9	0.193	5148.9	0.2179	5148.9	0.09938	4.38052e-06	4.43491e-06	5.20545e-06	1.47809e-05
5149	0.209	5149	0.1988	5149	0.2461	5149	0.09137	4.50334e-06	4.56825e-06	5.87912e-06	1.35895e-05
5149.1	0.217	5149.1	0.2069	5149.1	0.2961	5149.1	0.08441	4.67572e-06	4.75445e-06	7.07358e-06	1.25542e-05
5149.2	0.2274	5149.2	0.2184	5149.2	0.385	5149.2	0.07835	4.89981e-06	5.01882e-06	9.19732e-06	1.16528e-05
5149.3	0.2406	5149.3	0.2345	5149.3	0.538	5149.3	0.07301	5.18423e-06	5.38894e-06	1.28524e-05	1.08585e-05
5149.4	0.2572	5149.4	0.2567	5149.4	0.8111	5149.4	0.06822	5.54191e-06	5.89928e-06	1.93765e-05	1.0146e-05
5149.5	0.2776	5149.5	0.2874	5149.5	1.517	5149.5	0.06387	5.98147e-06	6.60503e-06	3.62398e-05	9.49901e-06
5149.6	0.3025	5149.6	0.3305	5149.6	4.212	5149.6	0.05994	6.51799e-06	7.59583e-06	0.000100621	8.91445e-06
5149.7	0.3326	5149.7	0.3975	5149.7	12.78	5149.7	0.05655	7.16656e-06	9.13606e-06	0.000305303	8.41021e-06
5149.8	0.3694	5149.8	0.5366	5149.8	29.05	5149.8	0.05394	7.95949e-06	1.23338e-05	0.00069398	8.022e-06
5149.9	0.4146	5149.9	0.9295	5149.9	43.38	5149.9	0.05262	8.93342e-06	2.13659e-05	0.00103631	7.82565e-06
5150	0.4669	5150	2.107	5150	41.16	5150	0.05345	1.00603e-05	4.84349e-05	0.000983278	7.94911e-06
5150.1	0.5176	5150.1	5.062	5150.1	24.3	5150.1	0.05788	1.11528e-05	0.000116366	0.000580506	8.60804e-06
5150.2	0.5508	5150.2	10.38	5150.2	8.811	5150.2	0.06795	1.18681e-05	0.000238619	0.000210487	1.01059e-05
5150.3	0.5517	5150.3	16.21	5150.3	2.117	5150.3	0.08587	1.18875e-05	0.000372642	5.05733e-05	1.27714e-05
5150.4	0.5194	5150.4	18.34	5150.4	0.5529	5150.4	0.1127	1.11916e-05	0.000421607	1.32083e-05	1.67621e-05
5150.5	0.4683	5150.5	14.97	5150.5	0.2864	5150.5	0.1464	1.00905e-05	0.000344136	6.84185e-06	2.17748e-05
5150.6	0.4159	5150.6	9.427	5150.6	0.2091	5150.6	0.1808	8.96143e-06	0.000216711	4.99522e-06	2.68915e-05
5150.7	0.3717	5150.7	6.59	5150.7	0.1678	5150.7	0.2067	8.00905e-06	0.000151492	4.0086e-06	3.0744e-05
5150.8	0.3366	5150.8	9.013	5150.8	0.1421	5150.8	0.2146	7.25275e-06	0.000207194	3.39465e-06	3.19191e-05
5150.9	0.3081	5150.9	16.27	5150.9	0.1245	5150.9	0.2006	6.63866e-06	0.000374021	2.9742e-06	2.98367e-05
5151	0.2845	5151	24.73	5151	0.1115	5151	0.1692	6.13014e-06	0.000568504	2.66364e-06	2.51661e-05
5151.1	0.265	5151.1	28.67	5151.1	0.1012	5151.1	0.1311	5.70998e-06	0.000659079	2.41758e-06	1.9499e-05
5151.2	0.2493	5151.2	24.9	5151.2	0.0929	5151.2	0.09666	5.37169e-06	0.000572412	2.2193e-06	1.43763e-05
5151.3	0.2381	5151.3	16.11	5151.3	0.08613	5151.3	0.07122	5.13036e-06	0.000370343	2.05757e-06	1.05923e-05
5151.4	0.2331	5151.4	7.794	5151.4	0.08059	5151.4	0.055	5.02262e-06	0.000179171	1.92523e-06	8.17966e-06
5151.5	0.239	5151.5	2.892	5151.5	0.07605	5151.5	0.04575	5.14975e-06	6.64809e-05	1.81677e-06	6.80379e-06
5151.6	0.2656	5151.6	0.9039	5151.6	0.07237	5151.6	0.041	5.7229e-06	2.07774e-05	1.72886e-06	6.09726e-06
5151.7	0.3318	5151.7	0.3213	5151.7	0.06946	5151.7	0.03898	7.14932e-06	7.38434e-06	1.65934e-06	5.7968e-06
5151.8	0.4686	5151.8	0.1905	5151.8	0.06726	5151.8	0.03859	1.0097e-05	4.37744e-06	1.60678e-06	5.73879e-06
5151.9	0.7174	5151.9	0.1636	5151.9	0.06575	5151.9	0.03921	1.54579e-05	3.75905e-06	1.57071e-06	5.83101e-06
5152	1.113	5152	0.1552	5152	0.0649	5152	0.04049	2.39819e-05	3.56595e-06	1.55041e-06	6.0214e-06
5152.1	1.644	5152.1	0.15	5152.1	0.06468	5152.1	0.04228	3.54234e-05	3.44641e-06	1.54515e-06	6.28765e-06
5152.2	2.228	5152.2	0.146	5152.2	0.06512	5152.2	0.04453	4.80069e-05	3.35445e-06	1.55566e-06	6.62232e-06
5152.3	2.737	5152.3	0.1427	5152.3	0.0662	5152.3	0.04724	5.89744e-05	3.27859e-06	1.58146e-06	7.02542e-06
5152.4	3.102	5152.4	0.1403	5152.4	0.06798	5152.4	0.05046	6.6839e-05	3.22342e-06	1.62398e-06	7.50437e-06
5152.5	3.392	5152.5	0.1388	5152.5	0.07053	5152.5	0.05425	7.30877e-05	3.18894e-06	1.6849e-06	8.06811e-06
5152.6	3.755	5152.6	0.138	5152.6	0.07398	5152.6	0.05869	8.09093e-05	3.17055e-06	1.76732e-06	8.72853e-06
5152.7	4.231	5152.7	0.138	5152.7	0.07847	5152.7	0.06396	9.11657e-05	3.17055e-06	1.87458e-06	9.5124e-06
5152.8	4.662	5152.8	0.1386	5152.8	0.08417	5152.8	0.07036	0.000100452	3.18434e-06	2.01075e-06	1.04644e-05
5152.9	4.803	5152.9	0.1398	5152.9	0.09129	5152.9	0.07811	0.000103491	3.21193e-06	2.18084e-06	1.16171e-05
5153	4.516	5153	0.1414	5153	0.1	5153	0.08652	9.73066e-05	3.24871e-06	2.38892e-06	1.2868e-05
5153.1	3.855	5153.1	0.1436	5153.1	0.1107	5153.1	0.09326	8.3064e-05	3.29928e-06	2.64453e-06	1.38706e-05
5153.2	3.013	5153.2	0.1461	5153.2	0.1237	5153.2	0.09524	6.49214e-05	3.35675e-06	2.95509e-06	1.41651e-05
5153.3	2.188	5153.3	0.1491	5153.3	0.1395	5153.3	0.09124	4.7145e-05	3.42572e-06	3.33254e-06	1.35701e-05
5153.4	1.501	5153.4	0.1524	5153.4	0.1595	5153.4	0.08323	3.23422e-05	3.50158e-06	3.81032e-06	1.23787e-05
5153.5	0.9914	5153.5	0.156	5153.5	0.1857	5153.5	0.07445	2.13618e-05	3.58434e-06	4.43622e-06	1.10727e-05
5153.6	0.6448	5153.6	0.1599	5153.6	0.2228	5153.6	0.06681	1.38936e-05	3.67399e-06	5.3225e-06	9.93632e-06
5153.7	0.4234	5153.7	0.1639	5153.7	0.2876	5153.7	0.06062	9.12303e-06	3.76595e-06	6.87052e-06	9.0156e-06
5153.8	0.2874	5153.8	0.1682	5153.8	0.5245	5153.8	0.05551	6.19263e-06	3.8648e-06	1.25299e-05	8.25552e-06
5153.9	0.2062	5153.9	0.1727	5153.9	1.799	5153.9	0.0512	4.44301e-06	3.96825e-06	4.29766e-05	7.61444e-06
5154	0.1595	5154	0.1777	5154	6.342	5154	0.04755	3.43676e-06	4.08319e-06	0.000151505	7.07153e-06
5154.1	0.1337	5154.1	0.1832	5154.1	14.89	5154.1	0.04446	2.88084e-06	4.20963e-06	0.00035571	6.61191e-06
5154.2	0.1203	5154.2	0.1896	5154.2	21.65	5154.2	0.04184	2.59211e-06	4.35675e-06	0.0005172	6.2222e-06
5154.3	0.114	5154.3	0.197	5154.3	19.47	5154.3	0.03962	2.45637e-06	4.52687e-06	0.000465122	5.89199e-06
5154.4	0.1117	5154.4	0.2054	5154.4	10.85	5154.4	0.03771	2.40681e-06	4.71997e-06	0.000259197	5.60789e-06
5154.5	0.1119	5154.5	0.2151	5154.5	3.835	5154.5	0.03608	2.41112e-06	4.94296e-06	9.16149e-05	5.36544e-06
5154.6	0.1139	5154.6	0.2262	5154.6	1.061	5154.6	0.03467	2.45421e-06	5.19813e-06	2.53464e-05	5.15572e-06
5154.7	0.1171	5154.7	0.2388	5154.7	0.4282	5154.7	0.03347	2.52316e-06	5.48779e-06	1.02293e-05	4.97722e-06
5154.8	0.1216	5154.8	0.2532	5154.8	0.3029	5154.8	0.03244	2.62012e-06	5.81882e-06	7.23602e-06	4.82402e-06
5154.9	0.1273	5154.9	0.2699	5154.9	0.2542	5154.9	0.03159	2.74294e-06	6.20273e-06	6.07262e-06	4.69759e-06
5155	0.1343	5155	0.2892	5155	0.2211	5155	0.0309	2.89377e-06	6.64641e-06	5.28189e-06	4.59495e-06
5155.1	0.1426	5155.1	0.3118	5155.1	0.1956	5155.1	0.03037	3.07261e-06	7.16595e-06	4.67272e-06	4.51612e-06
5155.2	0.1523	5155.2	0.3398	5155.2	0.1749	5155.2	0.02998	3.28162e-06	7.80963e-06	4.17821e-06	4.45811e-06
5155.3	0.1638	5155.3	0.3781	5155.3	0.1574	5155.3	0.02973	3.52941e-06	8.69009e-06	3.76015e-06	4.42092e-06
5155.4	0.1773	5155.4	0.4382	5155.4	0.1422	5155.4	0.02962	3.8203e-06	1.00717e-05	3.39704e-06	4.40456e-06
5155.5	0.1936	5155.5	0.5379	5155.5	0.1289	5155.5	0.02963	4.17151e-06	1.23637e-05	3.07931e-06	4.40605e-06
5155.6	0.2135	5155.6	0.6915	5155.6	0.1172	5155.6	0.02975	4.6003e-06	1.58947e-05	2.79981e-06	4.4239e-06
5155.7	0.2388	5155.7	0.8817	5155.7	0.1071	5155.7	0.02999	5.14544e-06	2.02671e-05	2.55853e-06	4.4596e-06
5155.8	0.2718	5155.8	1.037	5155.8	0.09846	5155.8	0.03031	5.8565e-06	2.38372e-05	2.35213e-06	4.5072e-06
5155.9	0.3189	5155.9	1.062	5155.9	0.0911	5155.9	0.03073	6.87136e-06	2.44119e-05	2.1763e-06	4.56967e-06
5156	0.4161	5156	0.9263	5156	0.08486	5156	0.03122	8.96574e-06	2.12924e-05	2.02723e-06	4.64255e-06
5156.1	0.7568	5156.1	0.7023	5156.1	0.07954	5156.1	0.03177	1.63068e-05	1.6143e-05	1.90014e-06	4.72436e-06
5156.2	2.073	5156.2	0.5009	5156.2	0.07498	5156.2	0.03239	4.46671e-05	1.15131e-05	1.79121e-06	4.81658e-06
5156.3	6.048	5156.3	0.3764	5156.3	0.07102	5156.3	0.03307	0.000130317	8.65101e-06	1.69661e-06	4.91773e-06
5156.4	14.34	5156.4	0.3195	5156.4	0.06757	5156.4	0.03379	0.000308985	7.34296e-06	1.61419e-06	5.02482e-06
5156.5	25.32	5156.5	0.3088	5156.5	0.06457	5156.5	0.03456	0.000545572	7.09698e-06	1.54252e-06	5.13935e-06
5156.6	32.76	5156.6	0.3333	5156.6	0.06196	5156.6	0.03536	0.000705882	7.6602e-06	1.48017e-06	5.25835e-06
5156.7	31.43	5156.7	0.3756	5156.7	0.0597	5156.7	0.03621	0.000677225	8.63262e-06	1.42618e-06	5.38478e-06
5156.8	22.93	5156.8	0.3996	5156.8	0.05775	5156.8	0.03709	0.000494075	9.18434e-06	1.3796e-06	5.51567e-06
5156.9	13.32	5156.9	0.3758	5156.9	0.05608	5156.9	0.038	0.000287007	8.63721e-06	1.3397e-06	5.65103e-06
5157	6.705	5157	0.3122	5157	0.05464	5157	0.03898	0.000144473	7.17514e-06	1.3053e-06	5.7968e-06
5157.1	3.254	5157.1	0.2451	5157.1	0.05342	5157.1	0.04011	7.01142e-05	5.63262e-06	1.27616e-06	5.96488e-06
5157.2	1.638	5157.2	0.202	5157.2	0.05238	5157.2	0.04164	3.52941e-05	4.64181e-06	1.25131e-06	6.19246e-06
5157.3	0.8908	5157.3	0.1857	5157.3	0.0515	5157.3	0.04412	1.91941e-05	4.2671e-06	1.23029e-06	6.56134e-06
5157.4	0.5523	5157.4	0.1861	5157.4	0.05076	5157.4	0.04859	1.19005e-05	4.27629e-06	1.21261e-06	7.22622e-06
5157.5	0.4049	5157.5	0.1932	5157.5	0.05017	5157.5	0.05666	8.72441e-06	4.43951e-06	1.19852e-06	8.42658e-06
5157.6	0.3421	5157.6	0.2009	5157.6	0.0497	5157.6	0.07029	7.37126e-06	4.61652e-06	1.18729e-06	1.04539e-05
5157.7	0.3148	5157.7	0.206	5157.7	0.04935	5157.7	0.0913	6.78302e-06	4.73377e-06	1.17893e-06	1.3579e-05
5157.8	0.3018	5157.8	0.2069	5157.8	0.04909	5157.8	0.1208	6.50291e-06	4.75445e-06	1.17272e-06	1.7967e-05
5157.9	0.295	5157.9	0.2032	5157.9	0.04891	5157.9	0.1589	6.35639e-06	4.6694e-06	1.16842e-06	2.36341e-05
5158	0.2914	5158	0.1954	5158	0.04878	5158	0.2044	6.27882e-06	4.49009e-06	1.16531e-06	3.04019e-05
5158.1	0.2902	5158.1	0.1845	5158.1	0.04872	5158.1	0.2556	6.25296e-06	4.23951e-06	1.16388e-06	3.80175e-05
5158.2	0.2911	5158.2	0.1726	5158.2	0.04874	5158.2	0.311	6.27235e-06	3.96595e-06	1.16436e-06	4.62579e-05
5158.3	0.2944	5158.3	0.1619	5158.3	0.04884	5158.3	0.3702	6.34346e-06	3.71997e-06	1.16675e-06	5.50635e-05
5158.4	0.3003	5158.4	0.1541	5158.4	0.04904	5158.4	0.4323	6.47059e-06	3.54066e-06	1.17152e-06	6.43004e-05
5158.5	0.3094	5158.5	0.1501	5158.5	0.04934	5158.5	0.4952	6.66667e-06	3.44871e-06	1.17869e-06	7.36564e-05
5158.6	0.3225	5158.6	0.15	5158.6	0.04975	5158.6	0.556	6.94893e-06	3.44641e-06	1.18849e-06	8.27e-05
5158.7	0.3408	5158.7	0.1539	5158.7	0.05026	5158.7	0.6114	7.34324e-06	3.53606e-06	1.20067e-06	9.09403e-05
5158.8	0.3661	5158.8	0.1621	5158.8	0.05087	5158.8	0.6562	7.88839e-06	3.72457e-06	1.21524e-06	9.7604e-05
5158.9	0.4016	5158.9	0.1754	5158.9	0.05156	5158.9	0.6825	8.65331e-06	4.03032e-06	1.23172e-06	0.000101516
5159	0.4511	5159	0.196	5159	0.05234	5159	0.6845	9.71989e-06	4.50388e-06	1.25036e-06	0.000101813
5159.1	0.5191	5159.1	0.2293	5159.1	0.0532	5159.1	0.6637	1.11851e-05	5.2694e-06	1.2709e-06	9.87196e-05
5159.2	0.6109	5159.2	0.2874	5159.2	0.05413	5159.2	0.6293	1.31631e-05	6.60503e-06	1.29312e-06	9.36028e-05
5159.3	0.7337	5159.3	0.399	5159.3	0.0551	5159.3	0.5937	1.58091e-05	9.17055e-06	1.31629e-06	8.83076e-05
5159.4	0.9014	5159.4	0.6662	5159.4	0.05609	5159.4	0.5674	1.94225e-05	1.53131e-05	1.33994e-06	8.43956e-05
5159.5	1.146	5159.5	1.569	5159.5	0.05704	5159.5	0.5587	2.4693e-05	3.60671e-05	1.36264e-06	8.31016e-05
5159.6	1.535	5159.6	4.544	5159.6	0.05788	5159.6	0.5758	3.30748e-05	0.000104458	1.3827e-06	8.56451e-05
5159.7	2.165	5159.7	10.96	5159.7	0.05857	5159.7	0.6303	4.66494e-05	0.000251952	1.39919e-06	9.37516e-05
5159.8	3.081	5159.8	18.56	5159.8	0.05908	5159.8	0.7408	6.63866e-05	0.000426665	1.41137e-06	0.000110188
5159.9	4.132	5159.9	22.43	5159.9	0.05939	5159.9	0.9336	8.90325e-05	0.00051563	1.41878e-06	0.000138865
5160	4.909	5160	21.56	5160	0.05948	5160	1.239	0.000105775	0.00049563	1.42093e-06	0.000184292
5160.1	5.02	5160.1	18.51	5160.1	0.05934	5160.1	1.678	0.000108166	0.000425515	1.41758e-06	0.00024959
5160.2	4.506	5160.2	14.3	5160.2	0.05894	5160.2	2.231	9.70911e-05	0.000328734	1.40803e-06	0.000331845
5160.3	3.917	5160.3	9.288	5160.3	0.05832	5160.3	2.81	8.43999e-05	0.000213515	1.39322e-06	0.000417967
5160.4	3.987	5160.4	5.043	5160.4	0.05752	5160.4	3.27	8.59082e-05	0.000115929	1.3741e-06	0.000486389
5160.5	5.267	5160.5	2.574	5160.5	0.05659	5160.5	3.457	0.000113488	5.91705e-05	1.35189e-06	0.000514204
5160.6	7.758	5160.6	1.49	5160.6	0.05559	5160.6	3.282	0.000167162	3.4251e-05	1.328e-06	0.000488174
5160.7	10.53	5160.7	1.034	5160.7	0.0546	5160.7	2.767	0.000226891	2.37682e-05	1.30435e-06	0.000411571
5160.8	11.91	5160.8	0.7985	5160.8	0.05372	5160.8	2.052	0.000256626	1.83545e-05	1.28333e-06	0.00030522
5160.9	10.71	5160.9	0.6574	5160.9	0.05302	5160.9	1.325	0.000230769	1.51108e-05	1.2666e-06	0.000197083
5161	7.492	5161	0.5771	5161	0.0526	5161	0.742	0.000161431	1.32648e-05	1.25657e-06	0.000110366
5161.1	4.042	5161.1	0.5408	5161.1	0.05251	5161.1	0.3643	8.70933e-05	1.24303e-05	1.25442e-06	5.41859e-05
5161.2	1.711	5161.2	0.5364	5161.2	0.05282	5161.2	0.1664	3.68671e-05	1.23292e-05	1.26183e-06	2.47496e-05
5161.3	0.6244	5161.3	0.5565	5161.3	0.05355	5161.3	0.0849	1.3454e-05	1.27912e-05	1.27926e-06	1.26271e-05
5161.4	0.2596	5161.4	0.5971	5161.4	0.05468	5161.4	0.06415	5.59362e-06	1.37246e-05	1.30626e-06	9.54066e-06
5161.5	0.1662	5161.5	0.6544	5161.5	0.0562	5161.5	0.06989	3.58112e-06	1.50418e-05	1.34257e-06	1.03944e-05
5161.6	0.1454	5161.6	0.7266	5161.6	0.05813	5161.6	0.08185	3.13295e-06	1.67016e-05	1.38868e-06	1.21734e-05
5161.7	0.1412	5161.7	0.8154	5161.7	0.06045	5161.7	0.08642	3.04245e-06	1.8743e-05	1.4441e-06	1.28532e-05
5161.8	0.1421	5161.8	0.9232	5161.8	0.0632	5161.8	0.078	3.06184e-06	2.12211e-05	1.50979e-06	1.16008e-05
5161.9	0.1462	5161.9	1.046	5161.9	0.06636	5161.9	0.06112	3.15018e-06	2.40441e-05	1.58528e-06	9.08997e-06
5162	0.1531	5162	1.17	5162	0.06997	5162	0.04474	3.29886e-06	2.68947e-05	1.67152e-06	6.65356e-06
5162.1	0.1627	5162.1	1.267	5162.1	0.07402	5162.1	0.0342	3.50571e-06	2.91246e-05	1.76828e-06	5.08581e-06
5162.2	0.175	5162.2	1.302	5162.2	0.07848	5162.2	0.02937	3.77074e-06	2.99292e-05	1.87482e-06	4.36738e-06
5162.3	0.1898	5162.3	1.248	5162.3	0.08328	5162.3	0.02781	4.08964e-06	2.86878e-05	1.98949e-06	4.13534e-06
5162.4	0.2071	5162.4	1.103	5162.4	0.08823	5162.4	0.0276	4.4624e-06	2.53545e-05	2.10774e-06	4.1041e-06
5162.5	0.2258	5162.5	0.894	5162.5	0.09307	5162.5	0.02787	4.86533e-06	2.05499e-05	2.22336e-06	4.14426e-06
5162.6	0.2441	5162.6	0.6689	5162.6	0.0974	5162.6	0.02836	5.25964e-06	1.53751e-05	2.3268e-06	4.21715e-06
5162.7	0.2579	5162.7	0.4748	5162.7	0.1007	5162.7	0.02903	5.55699e-06	1.09131e-05	2.40564e-06	4.3168e-06
5162.8	0.2624	5162.8	0.3371	5162.8	0.1025	5162.8	0.02987	5.65395e-06	7.74756e-06	2.44864e-06	4.44175e-06
5162.9	0.2546	5162.9	0.2524	5162.9	0.1023	5162.9	0.03093	5.48589e-06	5.80043e-06	2.44386e-06	4.59942e-06
5163	0.2362	5163	0.2025	5163	0.1001	5163	0.03225	5.08942e-06	4.65331e-06	2.3913e-06	4.79576e-06
5163.1	0.2125	5163.1	0.1714	5163.1	0.09606	5163.1	0.03392	4.57875e-06	3.93836e-06	2.29479e-06	5.04416e-06
5163.2	0.188	5163.2	0.1502	5163.2	0.09079	5163.2	0.03606	4.05085e-06	3.45101e-06	2.1689e-06	5.36247e-06
5163.3	0.165	5163.3	0.1347	5163.3	0.08481	5163.3	0.03889	3.55527e-06	3.09468e-06	2.02604e-06	5.78341e-06
5163.4	0.144	5163.4	0.1232	5163.4	0.07859	5163.4	0.04274	3.10278e-06	2.83032e-06	1.87745e-06	6.35607e-06
5163.5	0.1255	5163.5	0.1148	5163.5	0.07246	5163.5	0.04808	2.70416e-06	2.63721e-06	1.73101e-06	7.15036e-06
5163.6	0.1095	5163.6	0.1089	5163.6	0.06665	5163.6	0.05555	2.3594e-06	2.50158e-06	1.59221e-06	8.26147e-06
5163.7	0.09585	5163.7	0.1053	5163.7	0.06127	5163.7	0.06578	2.06529e-06	2.41882e-06	1.46369e-06	9.78311e-06
5163.8	0.08444	5163.8	0.1037	5163.8	0.05634	5163.8	0.07886	1.81944e-06	2.38204e-06	1.34591e-06	1.17287e-05
5163.9	0.07495	5163.9	0.104	5163.9	0.05186	5163.9	0.09406	1.61495e-06	2.38894e-06	1.23889e-06	1.39896e-05
5164	0.06709	5164	0.106	5164	0.04781	5164	0.1099	1.44559e-06	2.43491e-06	1.14214e-06	1.63457e-05
5164.1	0.0606	5164.1	0.1099	5164.1	0.04418	5164.1	0.1246	1.30575e-06	2.52457e-06	1.05542e-06	1.85322e-05
5164.2	0.05528	5164.2	0.1158	5164.2	0.04093	5164.2	0.1359	1.19112e-06	2.6602e-06	9.77783e-07	2.0213e-05
5164.3	0.051	5164.3	0.1246	5164.3	0.03806	5164.3	0.1418	1.0989e-06	2.8625e-06	9.09221e-07	2.10906e-05
5164.4	0.04769	5164.4	0.1369	5164.4	0.03556	5164.4	0.1412	1.02758e-06	3.14526e-06	8.49498e-07	2.10013e-05
5164.5	0.0453	5164.5	0.1547	5164.5	0.03343	5164.5	0.134	9.76082e-07	3.55445e-06	7.98614e-07	1.99304e-05
5164.6	0.04379	5164.6	0.1823	5164.6	0.03165	5164.6	0.1214	9.43546e-07	4.18894e-06	7.56092e-07	1.80562e-05
5164.7	0.04308	5164.7	0.2322	5164.7	0.0302	5164.7	0.1056	9.28248e-07	5.33606e-06	7.21452e-07	1.57061e-05
5164.8	0.0431	5164.8	0.3376	5164.8	0.02904	5164.8	0.08919	9.28679e-07	7.75905e-06	6.93741e-07	1.32652e-05
5164.9	0.0438	5164.9	0.5711	5164.9	0.02816	5164.9	0.07414	9.43762e-07	1.31269e-05	6.72719e-07	1.10266e-05
5165	0.04518	5165	1.044	5165	0.02753	5165	0.06179	9.73497e-07	2.39981e-05	6.57668e-07	9.18963e-06
5165.1	0.04729	5165.1	1.861	5165.1	0.02713	5165.1	0.05292	1.01896e-06	4.27797e-05	6.48113e-07	7.87028e-06
5165.2	0.05021	5165.2	3.431	5165.2	0.02695	5165.2	0.05109	1.08188e-06	7.88717e-05	6.43813e-07	7.59808e-06
5165.3	0.05417	5165.3	8.486	5165.3	0.02697	5165.3	0.08263	1.1672e-06	0.000195079	6.4429e-07	1.22894e-05
5165.4	0.06094	5165.4	22.38	5165.4	0.02718	5165.4	0.2722	1.31308e-06	0.000514481	6.49307e-07	4.04867e-05
5165.5	0.0896	5165.5	40.65	5165.5	0.02756	5165.5	0.9928	1.93062e-06	0.000934481	6.58385e-07	0.000147671
5165.6	0.2803	5165.6	44.05	5165.6	0.0281	5165.6	2.861	6.03965e-06	0.00101264	6.71285e-07	0.000425553
5165.7	1.242	5165.7	27.4	5165.7	0.02881	5165.7	6.094	2.67615e-05	0.000629883	6.88247e-07	0.000906439
5165.8	4.365	5165.8	9.507	5165.8	0.02966	5165.8	9.557	9.4053e-05	0.00021855	7.08552e-07	0.00142154
5165.9	10.68	5165.9	1.98	5165.9	0.03065	5165.9	11.14	0.000230123	4.55154e-05	7.32203e-07	0.001657
5166	18.23	5166	0.5262	5166	0.03179	5166	9.758	0.000392803	1.20947e-05	7.59436e-07	0.00145143
5166.1	22.3	5166.1	0.3652	5166.1	0.03306	5166.1	6.507	0.0004805	8.39354e-06	7.89775e-07	0.00096787
5166.2	20.21	5166.2	0.322	5166.2	0.03447	5166.2	3.366	0.000435466	7.40043e-06	8.23459e-07	0.000500668
5166.3	14.14	5166.3	0.2787	5166.3	0.036	5166.3	1.412	0.000304676	6.40503e-06	8.6001e-07	0.000210024
5166.4	8.231	5166.4	0.233	5166.4	0.03763	5166.4	0.5676	0.000177354	5.35445e-06	8.98949e-07	8.44254e-05
5166.5	4.813	5166.5	0.1922	5166.5	0.03935	5166.5	0.3624	0.000103706	4.41652e-06	9.40038e-07	5.39033e-05
5166.6	3.944	5166.6	0.1621	5166.6	0.04114	5166.6	0.4421	8.49817e-05	3.72457e-06	9.828e-07	6.57581e-05
5166.7	4.574	5166.7	0.1434	5166.7	0.04297	5166.7	0.5977	9.85563e-05	3.29468e-06	1.02652e-06	8.89026e-05
5166.8	5.459	5166.8	0.133	5166.8	0.04482	5166.8	0.6862	0.000117626	3.0556e-06	1.07071e-06	0.000102066
5166.9	5.701	5166.9	0.1266	5166.9	0.04666	5166.9	0.6433	0.00012284	2.90848e-06	1.11467e-06	9.56852e-05
5167	5.089	5167	0.1217	5167	0.04847	5167	0.5095	0.000109653	2.79583e-06	1.15791e-06	7.57834e-05
5167.1	3.983	5167.1	0.1184	5167.1	0.05023	5167.1	0.3704	8.5822e-05	2.71997e-06	1.19995e-06	5.50932e-05
5167.2	2.864	5167.2	0.1175	5167.2	0.05193	5167.2	0.2725	6.17108e-05	2.69928e-06	1.24056e-06	4.05313e-05
5167.3	2.007	5167.3	0.1191	5167.3	0.05357	5167.3	0.2115	4.3245e-05	2.73606e-06	1.27974e-06	3.1458e-05
5167.4	1.446	5167.4	0.1224	5167.4	0.05514	5167.4	0.168	3.11571e-05	2.81193e-06	1.31725e-06	2.49876e-05
5167.5	1.088	5167.5	0.1266	5167.5	0.05665	5167.5	0.1312	2.34432e-05	2.90848e-06	1.35332e-06	1.95139e-05
5167.6	0.8365	5167.6	0.1309	5167.6	0.05814	5167.6	0.0998	1.80241e-05	3.00733e-06	1.38892e-06	1.48434e-05
5167.7	0.6397	5167.7	0.135	5167.7	0.05963	5167.7	0.07472	1.37837e-05	3.10158e-06	1.42451e-06	1.11129e-05
5167.8	0.4846	5167.8	0.1388	5167.8	0.06113	5167.8	0.0564	1.04417e-05	3.18894e-06	1.46034e-06	8.3879e-06
5167.9	0.3717	5167.9	0.1419	5167.9	0.0627	5167.9	0.04409	8.00905e-06	3.2602e-06	1.49785e-06	6.55688e-06
5168	0.2973	5168	0.1443	5168	0.06433	5168	0.03635	6.40595e-06	3.31537e-06	1.53679e-06	5.4056e-06
5168.1	0.2521	5168.1	0.146	5168.1	0.06604	5168.1	0.0317	5.43202e-06	3.35445e-06	1.57764e-06	4.71395e-06
5168.2	0.2263	5168.2	0.147	5168.2	0.0678	5168.2	0.02897	4.8761e-06	3.37744e-06	1.61968e-06	4.30788e-06
5168.3	0.2131	5168.3	0.1474	5168.3	0.0696	5168.3	0.02733	4.59168e-06	3.38664e-06	1.66269e-06	4.06394e-06
5168.4	0.2087	5168.4	0.1473	5168.4	0.0714	5168.4	0.02629	4.49688e-06	3.38434e-06	1.70569e-06	3.90925e-06
5168.5	0.2122	5168.5	0.1466	5168.5	0.07318	5168.5	0.02559	4.57229e-06	3.36825e-06	1.74821e-06	3.80513e-06
5168.6	0.225	5168.6	0.1454	5168.6	0.07493	5168.6	0.02507	4.84809e-06	3.34066e-06	1.79001e-06	3.72778e-06
5168.7	0.2518	5168.7	0.1439	5168.7	0.07663	5168.7	0.02468	5.42555e-06	3.30618e-06	1.83063e-06	3.66977e-06
5168.8	0.3013	5168.8	0.1423	5168.8	0.07827	5168.8	0.02436	6.49213e-06	3.2694e-06	1.8698e-06	3.62217e-06
5168.9	0.3865	5168.9	0.1406	5168.9	0.07985	5168.9	0.02412	8.32795e-06	3.23032e-06	1.90755e-06	3.58648e-06
5169	0.5216	5169	0.1393	5169	0.08134	5169	0.02394	1.1239e-05	3.20043e-06	1.94314e-06	3.5597e-06
5169.1	0.7097	5169.1	0.1384	5169.1	0.08276	5169.1	0.02382	1.5292e-05	3.17974e-06	1.97707e-06	3.54185e-06
5169.2	0.9275	5169.2	0.1382	5169.2	0.08412	5169.2	0.02376	1.99849e-05	3.17514e-06	2.00956e-06	3.53293e-06
5169.3	1.132	5169.3	0.1388	5169.3	0.08542	5169.3	0.02375	2.43913e-05	3.18894e-06	2.04061e-06	3.53144e-06
5169.4	1.287	5169.4	0.1405	5169.4	0.0867	5169.4	0.02379	2.77311e-05	3.22802e-06	2.07119e-06	3.53739e-06
5169.5	1.38	5169.5	0.1433	5169.5	0.08796	5169.5	0.0239	2.9735e-05	3.29239e-06	2.10129e-06	3.55375e-06
5169.6	1.412	5169.6	0.1476	5169.6	0.08923	5169.6	0.02409	3.04245e-05	3.39124e-06	2.13163e-06	3.58201e-06
5169.7	1.396	5169.7	0.1534	5169.7	0.09052	5169.7	0.02438	3.00797e-05	3.52457e-06	2.16245e-06	3.62515e-06
5169.8	1.35	5169.8	0.1611	5169.8	0.09184	5169.8	0.02477	2.90886e-05	3.70158e-06	2.19398e-06	3.68316e-06
5169.9	1.279	5169.9	0.1711	5169.9	0.09319	5169.9	0.02526	2.75587e-05	3.93147e-06	2.22623e-06	3.75604e-06
5170	1.181	5170	0.1838	5170	0.09462	5170	0.02584	2.54471e-05	4.22342e-06	2.26039e-06	3.84231e-06
5170.1	1.052	5170.1	0.1999	5170.1	0.09616	5170.1	0.02653	2.26675e-05	4.59354e-06	2.29718e-06	3.94495e-06
5170.2	0.9016	5170.2	0.2207	5170.2	0.09786	5170.2	0.02731	1.94268e-05	5.0717e-06	2.33779e-06	4.06097e-06
5170.3	0.7478	5170.3	0.2479	5170.3	0.09979	5170.3	0.02819	1.61129e-05	5.69698e-06	2.3839e-06	4.19186e-06
5170.4	0.6123	5170.4	0.2854	5170.4	0.102	5170.4	0.02917	1.31933e-05	6.55905e-06	2.43669e-06	4.33763e-06
5170.5	0.5113	5170.5	0.3522	5170.5	0.1047	5170.5	0.03025	1.1017e-05	8.09468e-06	2.50119e-06	4.49827e-06
5170.6	0.4525	5170.6	0.5558	5170.6	0.1078	5170.6	0.03143	9.75005e-06	1.27751e-05	2.57525e-06	4.67379e-06
5170.7	0.4395	5170.7	1.344	5170.7	0.1115	5170.7	0.03273	9.46994e-06	3.08947e-05	2.66364e-06	4.86715e-06
5170.8	0.4839	5170.8	3.896	5170.8	0.1158	5170.8	0.03415	1.04266e-05	8.95614e-05	2.76636e-06	5.07837e-06
5170.9	0.6124	5170.9	9.604	5170.9	0.1208	5170.9	0.03574	1.31954e-05	0.00022078	2.88581e-06	5.31487e-06
5171	0.861	5171	17.36	5171	0.1267	5171	0.0375	1.8552e-05	0.000399079	3.02676e-06	5.57666e-06
5171.1	1.255	5171.1	22.06	5171.1	0.1335	5171.1	0.03949	2.70416e-05	0.000507125	3.1892e-06	5.87266e-06
5171.2	1.789	5171.2	19.74	5171.2	0.1415	5171.2	0.04176	3.85477e-05	0.000453791	3.38032e-06	6.2103e-06
5171.3	2.415	5171.3	12.91	5171.3	0.1507	5171.3	0.04438	5.20362e-05	0.00029678	3.6001e-06	6.60001e-06
5171.4	3.067	5171.4	6.844	5171.4	0.1617	5171.4	0.04747	6.60849e-05	0.000157331	3.86288e-06	7.05963e-06
5171.5	3.672	5171.5	3.423	5171.5	0.1746	5171.5	0.05115	7.91209e-05	7.86878e-05	4.17105e-06	7.607e-06
5171.6	4.15	5171.6	1.705	5171.6	0.1901	5171.6	0.0556	8.94204e-05	3.91935e-05	4.54133e-06	8.26891e-06
5171.7	4.42	5171.7	0.8026	5171.7	0.209	5171.7	0.06113	9.52381e-05	1.84487e-05	4.99283e-06	9.09146e-06
5171.8	4.428	5171.8	0.3764	5171.8	0.2325	5171.8	0.06873	9.54105e-05	8.65101e-06	5.55423e-06	1.02219e-05
5171.9	4.181	5171.9	0.2133	5171.9	0.2635	5171.9	0.08222	9.00883e-05	4.90158e-06	6.29479e-06	1.22285e-05
5172	3.742	5172	0.1572	5172	0.3105	5172	0.1151	8.06292e-05	3.61193e-06	7.41758e-06	1.71191e-05
5172.1	3.198	5172.1	0.1335	5172.1	0.398	5172.1	0.2091	6.89076e-05	3.0671e-06	9.50788e-06	3.1101e-05
5172.2	2.629	5172.2	0.1185	5172.2	0.5843	5172.2	0.4773	5.66473e-05	2.72227e-06	1.39584e-05	7.09939e-05
5172.3	2.092	5172.3	0.1066	5172.3	0.9649	5172.3	1.185	4.50765e-05	2.44871e-06	2.30506e-05	0.000176259
5172.4	1.623	5172.4	0.0967	5172.4	1.602	5172.4	2.83	3.49709e-05	2.22112e-06	3.82704e-05	0.000420942
5172.5	1.25	5172.5	0.0883	5172.5	2.373	5172.5	5.956	2.69339e-05	2.02802e-06	5.6689e-05	0.000885913
5172.6	1.003	5172.6	0.08114	5172.6	2.929	5172.6	10.34	2.16117e-05	1.86342e-06	6.99713e-05	0.001538
5172.7	0.9107	5172.7	0.07501	5172.7	2.938	5172.7	14.14	1.96229e-05	1.7225e-06	7.01863e-05	0.00210323
5172.8	1.01	5172.8	0.06973	5172.8	2.413	5172.8	14.79	2.17626e-05	1.60112e-06	5.76445e-05	0.00219991
5172.9	1.372	5172.9	0.06514	5172.9	1.718	5172.9	11.65	2.95626e-05	1.4956e-06	4.10416e-05	0.00173286
5173	2.132	5173	0.06114	5173	1.219	5173	6.849	4.59384e-05	1.40365e-06	2.91209e-05	0.00101874
5173.1	3.54	5173.1	0.05765	5173.1	1.001	5173.1	3.013	7.62767e-05	1.32342e-06	2.3913e-05	0.000448162
5173.2	5.949	5173.2	0.05461	5173.2	0.8977	5173.2	1.018	0.000128184	1.25354e-06	2.14453e-05	0.000151419
5173.3	9.642	5173.3	0.052	5173.3	0.7443	5173.3	0.2948	0.000207757	1.19354e-06	1.77807e-05	4.38483e-05
5173.4	14.37	5173.4	0.04978	5173.4	0.5408	5173.4	0.1017	0.000309632	1.1425e-06	1.29193e-05	1.5126e-05
5173.5	18.89	5173.5	0.04794	5173.5	0.377	5173.5	0.05896	0.000407024	1.1002e-06	9.00621e-06	8.76869e-06
5173.6	21.16	5173.6	0.04647	5173.6	0.2894	5173.6	0.04784	0.000455936	1.06641e-06	6.91352e-06	7.11466e-06
5173.7	19.79	5173.7	0.04537	5173.7	0.2517	5173.7	0.04259	0.000426417	1.04112e-06	6.0129e-06	6.33376e-06
5173.8	15.4	5173.8	0.04464	5173.8	0.2329	5173.8	0.03887	0.000331825	1.02434e-06	5.56378e-06	5.78044e-06
5173.9	10.14	5173.9	0.04429	5173.9	0.2199	5173.9	0.03587	0.000218487	1.01629e-06	5.25323e-06	5.33421e-06
5174	5.881	5174	0.04432	5174	0.2094	5174	0.03335	0.000126718	1.01698e-06	5.00239e-06	4.95937e-06
5174.1	3.182	5174.1	0.04475	5174.1	0.2008	5174.1	0.0312	6.85628e-05	1.02687e-06	4.79694e-06	4.63958e-06
5174.2	1.735	5174.2	0.0456	5174.2	0.1939	5174.2	0.02934	3.73842e-05	1.04641e-06	4.63211e-06	4.36291e-06
5174.3	1.037	5174.3	0.0469	5174.3	0.1885	5174.3	0.02774	2.23443e-05	1.07629e-06	4.50311e-06	4.12493e-06
5174.4	0.7207	5174.4	0.0487	5174.4	0.1845	5174.4	0.02637	1.5529e-05	1.11767e-06	4.40755e-06	3.92115e-06
5174.5	0.5851	5174.5	0.05104	5174.5	0.1819	5174.5	0.02519	1.26072e-05	1.17147e-06	4.34544e-06	3.74563e-06
5174.6	0.5363	5174.6	0.05402	5174.6	0.1806	5174.6	0.02417	1.15557e-05	1.23997e-06	4.31438e-06	3.59391e-06
5174.7	0.5325	5174.7	0.05774	5174.7	0.1807	5174.7	0.02329	1.14738e-05	1.32549e-06	4.31677e-06	3.46302e-06
5174.8	0.5541	5174.8	0.06243	5174.8	0.1819	5174.8	0.02252	1.19392e-05	1.43331e-06	4.34544e-06	3.34849e-06
5174.9	0.5901	5174.9	0.06851	5174.9	0.1843	5174.9	0.02184	1.27149e-05	1.57308e-06	4.40277e-06	3.24734e-06
5175	0.6331	5175	0.07684	5175	0.1878	5175	0.02127	1.36415e-05	1.76457e-06	4.48638e-06	3.16256e-06
5175.1	0.6784	5175.1	0.08938	5175.1	0.1922	5175.1	0.02081	1.46175e-05	2.05285e-06	4.5915e-06	3.09414e-06
5175.2	0.7233	5175.2	0.1105	5175.2	0.1972	5175.2	0.02049	1.5585e-05	2.53836e-06	4.71094e-06	3.04654e-06
5175.3	0.7676	5175.3	0.1497	5175.3	0.2028	5175.3	0.02034	1.65395e-05	3.43951e-06	4.84472e-06	3.02423e-06
5175.4	0.8121	5175.4	0.2299	5175.4	0.2088	5175.4	0.02041	1.74984e-05	5.28319e-06	4.98806e-06	3.03464e-06
5175.5	0.8594	5175.5	0.4175	5175.5	0.2152	5175.5	0.02073	1.85176e-05	9.59583e-06	5.14095e-06	3.08224e-06
5175.6	0.9144	5175.6	0.9349	5175.6	0.2221	5175.6	0.02129	1.97026e-05	2.14901e-05	5.30578e-06	3.16553e-06
5175.7	0.9852	5175.7	2.47	5175.7	0.2294	5175.7	0.02209	2.12282e-05	5.67797e-05	5.48017e-06	3.28453e-06
5175.8	1.084	5175.8	7.065	5175.8	0.2369	5175.8	0.02301	2.3357e-05	0.000162412	5.65934e-06	3.42137e-06
5175.9	1.225	5175.9	22.66	5175.9	0.2444	5175.9	0.02391	2.63952e-05	0.000520918	5.83851e-06	3.55524e-06
5176	1.419	5176	54.44	5176	0.2515	5176	0.02465	3.05753e-05	0.00125149	6.00812e-06	3.66531e-06
5176.1	1.662	5176.1	73.75	5176.1	0.2581	5176.1	0.02511	3.58112e-05	0.0016954	6.16579e-06	3.73373e-06
5176.2	1.916	5176.2	55.5	5176.2	0.2636	5176.2	0.02532	4.12842e-05	0.00127586	6.29718e-06	3.76497e-06
5176.3	2.108	5176.3	26.66	5176.3	0.2678	5176.3	0.02538	4.54212e-05	0.000612872	6.39752e-06	3.77389e-06
5176.4	2.167	5176.4	10.99	5176.4	0.2704	5176.4	0.02549	4.66925e-05	0.000252642	6.45963e-06	3.79025e-06
5176.5	2.071	5176.5	4.475	5176.5	0.271	5176.5	0.02588	4.4624e-05	0.000102872	6.47396e-06	3.84826e-06
5176.6	1.873	5176.6	2.064	5176.6	0.2697	5176.6	0.0267	4.03577e-05	4.74464e-05	6.4429e-06	3.97023e-06
5176.7	1.658	5176.7	1.085	5176.7	0.2664	5176.7	0.02805	3.57251e-05	2.49407e-05	6.36407e-06	4.17104e-06
5176.8	1.487	5176.8	0.5651	5176.8	0.2614	5176.8	0.02999	3.20405e-05	1.29889e-05	6.24462e-06	4.4596e-06
5176.9	1.388	5176.9	0.2844	5176.9	0.2551	5176.9	0.03253	2.99073e-05	6.53606e-06	6.09412e-06	4.83741e-06
5177	1.365	5177	0.1461	5177	0.2479	5177	0.03572	2.94118e-05	3.35675e-06	5.92212e-06	5.3119e-06
5177.1	1.416	5177.1	0.08219	5177.1	0.2404	5177.1	0.03965	3.05107e-05	1.88756e-06	5.74295e-06	5.89646e-06
5177.2	1.542	5177.2	0.05257	5177.2	0.2328	5177.2	0.04457	3.32256e-05	1.20664e-06	5.5614e-06	6.62827e-06
5177.3	1.749	5177.3	0.0376	5177.3	0.2254	5177.3	0.05094	3.76858e-05	8.62501e-07	5.38462e-06	7.57577e-06
5177.4	2.036	5177.4	0.02885	5177.4	0.2182	5177.4	0.05997	4.38699e-05	6.61351e-07	5.21261e-06	8.91892e-06
5177.5	2.383	5177.5	0.02296	5177.5	0.2111	5177.5	0.07925	5.13467e-05	5.25949e-07	5.043e-06	1.17867e-05
5177.6	2.742	5177.6	0.0186	5177.6	0.2042	5177.6	0.1634	5.90821e-05	4.25719e-07	4.87817e-06	2.43034e-05
5177.7	3.076	5177.7	0.01523	5177.7	0.1974	5177.7	0.5363	6.62788e-05	3.48248e-07	4.71572e-06	7.97697e-05
5177.8	3.433	5177.8	0.01258	5177.8	0.1909	5177.8	1.526	7.39711e-05	2.87328e-07	4.56044e-06	0.000226981
5177.9	4.015	5177.9	0.01048	5177.9	0.1845	5177.9	2.809	8.65115e-05	2.39052e-07	4.40755e-06	0.000417818
5178	5.147	5178	0.008841	5178	0.1782	5178	3.191	0.000110903	2.01374e-07	4.25705e-06	0.000474638
5178.1	7.056	5178.1	0.00756	5178.1	0.1721	5178.1	2.241	0.000152036	1.71926e-07	4.11132e-06	0.000333332
5178.2	9.583	5178.2	0.006576	5178.2	0.166	5178.2	0.9946	0.000206486	1.49305e-07	3.9656e-06	0.000147939
5178.3	12.14	5178.3	0.005836	5178.3	0.1601	5178.3	0.3149	0.000261582	1.32294e-07	3.82465e-06	4.6838e-05
5178.4	14	5178.4	0.005302	5178.4	0.1542	5178.4	0.1108	0.000301659	1.20018e-07	3.68371e-06	1.64795e-05
5178.5	14.57	5178.5	0.00494	5178.5	0.1486	5178.5	0.06721	0.000313941	1.11696e-07	3.54993e-06	9.99582e-06
5178.6	13.59	5178.6	0.00473	5178.6	0.1432	5178.6	0.05382	0.000292825	1.06869e-07	3.42093e-06	8.00415e-06
5178.7	11.18	5178.7	0.00466	5178.7	0.1381	5178.7	0.04577	0.000240896	1.05259e-07	3.29909e-06	6.80676e-06
5178.8	8.038	5178.8	0.004727	5178.8	0.1332	5178.8	0.03986	0.000173195	1.068e-07	3.18204e-06	5.92769e-06
5178.9	5.086	5178.9	0.004934	5178.9	0.1286	5178.9	0.03527	0.000109588	1.11558e-07	3.07215e-06	5.24496e-06
5179	2.944	5179	0.005291	5179	0.1242	5179	0.03157	6.34346e-05	1.19765e-07	2.96703e-06	4.69461e-06
5179.1	1.668	5179.1	0.005816	5179.1	0.1201	5179.1	0.02849	3.59405e-05	1.31834e-07	2.86909e-06	4.23648e-06
5179.2	1.003	5179.2	0.006536	5179.2	0.1162	5179.2	0.02593	2.16117e-05	1.48386e-07	2.77592e-06	3.8557e-06
5179.3	0.6793	5179.3	0.007487	5179.3	0.1127	5179.3	0.02376	1.46369e-05	1.70248e-07	2.69231e-06	3.53293e-06
5179.4	0.5233	5179.4	0.00871	5179.4	0.1094	5179.4	0.02192	1.12756e-05	1.98363e-07	2.61347e-06	3.25924e-06
5179.5	0.4444	5179.5	0.01026	5179.5	0.1066	5179.5	0.02033	9.57552e-06	2.33995e-07	2.54658e-06	3.02274e-06
5179.6	0.4004	5179.6	0.01219	5179.6	0.1041	5179.6	0.01897	8.62745e-06	2.78363e-07	2.48686e-06	2.82045e-06
5179.7	0.3727	5179.7	0.01456	5179.7	0.1019	5179.7	0.01779	8.0306e-06	3.32846e-07	2.4343e-06	2.64493e-06
5179.8	0.3533	5179.8	0.01745	5179.8	0.09998	5179.8	0.01679	7.61258e-06	3.99282e-07	2.38844e-06	2.49619e-06
5179.9	0.339	5179.9	0.02092	5179.9	0.0983	5179.9	0.01596	7.30446e-06	4.79052e-07	2.3483e-06	2.37273e-06
5180	0.3284	5180	0.02505	5180	0.09684	5180	0.01529	7.07606e-06	5.73995e-07	2.31343e-06	2.27307e-06
5180.1	0.3208	5180.1	0.02988	5180.1	0.0956	5180.1	0.01474	6.9123e-06	6.85029e-07	2.2838e-06	2.19127e-06
5180.2	0.3156	5180.2	0.03546	5180.2	0.09457	5180.2	0.01432	6.80026e-06	8.13305e-07	2.2592e-06	2.12879e-06
5180.3	0.3123	5180.3	0.04184	5180.3	0.09373	5180.3	0.01402	6.72915e-06	9.59972e-07	2.23913e-06	2.08417e-06
5180.4	0.3107	5180.4	0.04906	5180.4	0.09306	5180.4	0.01383	6.69468e-06	1.12595e-06	2.22312e-06	2.05591e-06
5180.5	0.3104	5180.5	0.05719	5180.5	0.09252	5180.5	0.01377	6.68821e-06	1.31285e-06	2.21022e-06	2.04698e-06
5180.6	0.3113	5180.6	0.06629	5180.6	0.09208	5180.6	0.01384	6.70761e-06	1.52204e-06	2.19971e-06	2.0574e-06
5180.7	0.3135	5180.7	0.07639	5180.7	0.09173	5180.7	0.01405	6.75501e-06	1.75422e-06	2.19135e-06	2.08863e-06
5180.8	0.3174	5180.8	0.08734	5180.8	0.09148	5180.8	0.01439	6.83904e-06	2.00595e-06	2.18538e-06	2.1392e-06
5180.9	0.3239	5180.9	0.0989	5180.9	0.09133	5180.9	0.01486	6.9791e-06	2.2717e-06	2.1818e-06	2.20911e-06
5181	0.3339	5181	0.1108	5181	0.09133	5181	0.01546	7.19457e-06	2.54526e-06	2.1818e-06	2.29836e-06
5181.1	0.349	5181.1	0.1373	5181.1	0.09147	5181.1	0.01619	7.51993e-06	3.15445e-06	2.18514e-06	2.40694e-06
5181.2	0.3709	5181.2	0.974	5181.2	0.09177	5181.2	0.01703	7.99181e-06	2.23889e-05	2.19231e-06	2.53189e-06
5181.3	0.4018	5181.3	13.83	5181.3	0.09222	5181.3	0.01801	8.65762e-06	0.000317929	2.20306e-06	2.67766e-06
5181.4	0.4446	5181.4	83.19	5181.4	0.0928	5181.4	0.01914	9.57983e-06	0.00191241	2.21691e-06	2.84573e-06
5181.5	0.5033	5181.5	242.8	5181.5	0.0935	5181.5	0.02043	1.08446e-05	0.00558161	2.23364e-06	3.03761e-06
5181.6	0.584	5181.6	406	5181.6	0.0943	5181.6	0.02191	1.25835e-05	0.00933333	2.25275e-06	3.25775e-06
5181.7	0.6973	5181.7	434.8	5181.7	0.09523	5181.7	0.02357	1.50248e-05	0.0099954	2.27496e-06	3.50467e-06
5181.8	0.8611	5181.8	327.2	5181.8	0.0963	5181.8	0.02542	1.85542e-05	0.00752184	2.30053e-06	3.77984e-06
5181.9	1.105	5181.9	188.9	5181.9	0.09754	5181.9	0.02745	2.38095e-05	0.00434253	2.33015e-06	4.08179e-06
5182	1.471	5182	90.12	5182	0.09895	5182	0.02968	3.16958e-05	0.00207172	2.36383e-06	4.41349e-06
5182.1	2.013	5182.1	37.72	5182.1	0.1005	5182.1	0.03212	4.33743e-05	0.000867125	2.40086e-06	4.77642e-06
5182.2	2.764	5182.2	14.69	5182.2	0.1022	5182.2	0.03481	5.95561e-05	0.000337699	2.44147e-06	5.17654e-06
5182.3	3.694	5182.3	5.755	5182.3	0.104	5182.3	0.03785	7.95949e-05	0.000132297	2.48447e-06	5.62872e-06
5182.4	4.674	5182.4	2.534	5182.4	0.106	5182.4	0.04142	0.000100711	5.8251e-05	2.53225e-06	6.15973e-06
5182.5	5.487	5182.5	1.429	5182.5	0.108	5182.5	0.04586	0.000118229	3.28487e-05	2.58003e-06	6.82015e-06
5182.6	5.884	5182.6	1.137	5182.6	0.1102	5182.6	0.05183	0.000126783	2.61361e-05	2.63258e-06	7.70815e-06
5182.7	5.689	5182.7	1.294	5182.7	0.1125	5182.7	0.06057	0.000122581	2.97453e-05	2.68753e-06	9.00816e-06
5182.8	4.938	5182.8	1.987	5182.8	0.115	5182.8	0.07412	0.000106399	4.56763e-05	2.74725e-06	1.10236e-05
5182.9	3.906	5182.9	3.71	5182.9	0.1177	5182.9	0.09521	8.41629e-05	8.52855e-05	2.81175e-06	1.41606e-05
5183	2.93	5183	7.539	5183	0.1206	5183	0.1264	6.31329e-05	0.000173308	2.88103e-06	1.87999e-05
5183.1	2.197	5183.1	15.21	5183.1	0.1236	5183.1	0.1678	4.73389e-05	0.000349653	2.9527e-06	2.49579e-05
5183.2	1.705	5183.2	28.66	5183.2	0.1268	5183.2	0.2148	3.67378e-05	0.000658849	3.02914e-06	3.19488e-05
5183.3	1.369	5183.3	48.48	5183.3	0.1301	5183.3	0.2562	2.9498e-05	0.00111448	3.10798e-06	3.81068e-05
5183.4	1.115	5183.4	71.33	5183.4	0.1336	5183.4	0.2784	2.4025e-05	0.00163977	3.19159e-06	4.14089e-05
5183.5	0.9093	5183.5	86.41	5183.5	0.1373	5183.5	0.2717	1.95928e-05	0.00198643	3.27998e-06	4.04123e-05
5183.6	0.7458	5183.6	79.18	5183.6	0.1413	5183.6	0.2371	1.60698e-05	0.00182023	3.37554e-06	3.52658e-05
5183.7	0.6192	5183.7	49.95	5183.7	0.1455	5183.7	0.1857	1.3342e-05	0.00114827	3.47587e-06	2.76204e-05
5183.8	0.5216	5183.8	19.78	5183.8	0.15	5183.8	0.1329	1.1239e-05	0.000454711	3.58337e-06	1.97668e-05
5183.9	0.4441	5183.9	4.577	5183.9	0.1548	5183.9	0.09005	9.56906e-06	0.000105217	3.69804e-06	1.33931e-05
5184	0.378	5184	0.8344	5184	0.1596	5184	0.06085	8.1448e-06	1.91797e-05	3.81271e-06	9.04981e-06
5184.1	0.3187	5184.1	0.4809	5184.1	0.1646	5184.1	0.04369	6.86705e-06	1.10533e-05	3.93215e-06	6.49738e-06
5184.2	0.2674	5184.2	0.5027	5184.2	0.1702	5184.2	0.03485	5.76169e-06	1.15545e-05	4.06593e-06	5.18249e-06
5184.3	0.2287	5184.3	0.4725	5184.3	0.1808	5184.3	0.03088	4.92782e-06	1.08602e-05	4.31916e-06	4.59198e-06
5184.4	0.2041	5184.4	0.3805	5184.4	0.2101	5184.4	0.02935	4.39776e-06	8.74526e-06	5.01911e-06	4.3644e-06
5184.5	0.1916	5184.5	0.2742	5184.5	0.2814	5184.5	0.02877	4.12842e-06	6.30158e-06	6.72241e-06	4.27813e-06
5184.6	0.1874	5184.6	0.192	5184.6	0.4056	5184.6	0.02837	4.03792e-06	4.41193e-06	9.68944e-06	4.21863e-06
5184.7	0.1878	5184.7	0.1412	5184.7	0.5536	5184.7	0.02783	4.04654e-06	3.24411e-06	1.3225e-05	4.13831e-06
5184.8	0.191	5184.8	0.1116	5184.8	0.7633	5184.8	0.02712	4.11549e-06	2.56365e-06	1.82346e-05	4.0327e-06
5184.9	0.196	5184.9	0.09242	5184.9	1.602	5184.9	0.02632	4.22323e-06	2.12273e-06	3.82704e-05	3.91371e-06
5185	0.2025	5185	0.07779	5185	3.788	5185	0.02554	4.36328e-06	1.78641e-06	9.04921e-05	3.79769e-06
5185.1	0.2104	5185.1	0.06568	5185.1	5.938	5185.1	0.0249	4.53351e-06	1.50802e-06	0.000141854	3.7025e-06
5185.2	0.2198	5185.2	0.05535	5185.2	5.48	5185.2	0.02451	4.73605e-06	1.27055e-06	0.000130913	3.64449e-06
5185.3	0.2304	5185.3	0.04645	5185.3	2.974	5185.3	0.02441	4.96445e-06	1.06595e-06	7.10463e-05	3.62961e-06
5185.4	0.2424	5185.4	0.03869	5185.4	1.006	5185.4	0.02461	5.22301e-06	8.87558e-07	2.40325e-05	3.65936e-06
5185.5	0.2557	5185.5	0.0319	5185.5	0.2919	5185.5	0.02507	5.50959e-06	7.31466e-07	6.97324e-06	3.72778e-06
5185.6	0.2702	5185.6	0.02599	5185.6	0.1415	5185.6	0.02578	5.82202e-06	5.95604e-07	3.38032e-06	3.83339e-06
5185.7	0.286	5185.7	0.02093	5185.7	0.1116	5185.7	0.02672	6.16246e-06	4.79282e-07	2.66603e-06	3.97321e-06
5185.8	0.3033	5185.8	0.01669	5185.8	0.09951	5185.8	0.02786	6.53523e-06	3.81811e-07	2.37721e-06	4.14277e-06
5185.9	0.3223	5185.9	0.01324	5185.9	0.09246	5185.9	0.0292	6.94462e-06	3.02501e-07	2.20879e-06	4.34209e-06
5186	0.3441	5186	0.01048	5186	0.08946	5186	0.03071	7.41435e-06	2.39052e-07	2.13712e-06	4.56669e-06
5186.1	0.3708	5186.1	0.008331	5186.1	0.09042	5186.1	0.03237	7.98966e-06	1.8965e-07	2.16006e-06	4.81361e-06
5186.2	0.4055	5186.2	0.006673	5186.2	0.09457	5186.2	0.03421	8.73734e-06	1.51535e-07	2.2592e-06	5.08729e-06
5186.3	0.4516	5186.3	0.005417	5186.3	0.09984	5186.3	0.03645	9.73066e-06	1.22662e-07	2.38509e-06	5.42048e-06
5186.4	0.5102	5186.4	0.004484	5186.4	0.103	5186.4	0.04149	1.09933e-05	1.01213e-07	2.46058e-06	6.17014e-06
5186.5	0.5793	5186.5	0.00381	5186.5	0.1015	5186.5	0.06875	1.24822e-05	8.57191e-08	2.42475e-06	1.02249e-05
5186.6	0.6546	5186.6	0.003343	5186.6	0.09512	5186.6	0.2126	1.41047e-05	7.49834e-08	2.27234e-06	3.16216e-05
5186.7	0.7319	5186.7	0.003045	5186.7	0.08632	5186.7	0.6915	1.57703e-05	6.81329e-08	2.06211e-06	0.000102855
5186.8	0.808	5186.8	0.002893	5186.8	0.07821	5186.8	1.58	1.741e-05	6.46386e-08	1.86837e-06	0.000235013
5186.9	0.8787	5186.9	0.002877	5186.9	0.07286	5186.9	2.327	1.89334e-05	6.42708e-08	1.74056e-06	0.000346124
5187	0.9371	5187	0.003006	5187	0.07104	5187	2.187	2.01918e-05	6.72363e-08	1.69709e-06	0.0003253
5187.1	0.9737	5187.1	0.00331	5187.1	0.07296	5187.1	1.313	2.09804e-05	7.42248e-08	1.74295e-06	0.000195299
5187.2	0.9788	5187.2	0.003848	5187.2	0.07906	5187.2	0.5254	2.10903e-05	8.65926e-08	1.88868e-06	7.81484e-05
5187.3	0.9468	5187.3	0.004725	5187.3	0.09046	5187.3	0.1815	2.04008e-05	1.06754e-07	2.16101e-06	2.69957e-05
5187.4	0.8807	5187.4	0.006108	5187.4	0.1093	5187.4	0.09561	1.89765e-05	1.38547e-07	2.61108e-06	1.42201e-05
5187.5	0.7942	5187.5	0.008266	5187.5	0.1387	5187.5	0.07397	1.71127e-05	1.88156e-07	3.31343e-06	1.10013e-05
5187.6	0.7146	5187.6	0.01161	5187.6	0.1825	5187.6	0.05981	1.53975e-05	2.65029e-07	4.35977e-06	8.89512e-06
5187.7	0.6945	5187.7	0.01686	5187.7	0.2452	5187.7	0.04781	1.49644e-05	3.85719e-07	5.85762e-06	7.1102e-06
5187.8	0.8333	5187.8	0.03047	5187.8	0.3369	5187.8	0.03899	1.79552e-05	6.98593e-07	8.04826e-06	5.79829e-06
5187.9	1.277	5187.9	0.1166	5187.9	0.4954	5187.9	0.03344	2.75156e-05	2.67859e-06	1.18347e-05	4.97276e-06
5188	2.139	5188	0.4393	5188	0.8372	5188	0.03035	4.60892e-05	1.0097e-05	2e-05	4.51315e-06
5188.1	3.334	5188.1	0.925	5188.1	1.6	5188.1	0.02875	7.1838e-05	2.12625e-05	3.82226e-05	4.27516e-06
5188.2	4.476	5188.2	1.096	5188.2	3.025	5188.2	0.02782	9.64447e-05	2.51935e-05	7.22647e-05	4.13683e-06
5188.3	5.048	5188.3	1.051	5188.3	4.969	5188.3	0.02702	0.00010877	2.41591e-05	0.000118705	4.01783e-06
5188.4	4.763	5188.4	6.121	5188.4	6.591	5188.4	0.02613	0.000102629	0.000140711	0.000157453	3.88545e-06
5188.5	3.783	5188.5	33.23	5188.5	6.801	5188.5	0.02513	8.15126e-05	0.000763906	0.00016247	3.73671e-06
5188.6	2.564	5188.6	66.27	5188.6	5.36	5188.6	0.02412	5.52467e-05	0.00152345	0.000128046	3.58648e-06
5188.7	1.516	5188.7	56.54	5188.7	3.238	5188.7	0.02324	3.26654e-05	0.00129977	7.73531e-05	3.45558e-06
[truncated: 18,113 more rows]

## Sheet: CleaN3
peak 12.8 min		peak 14.8 min		peak 17.5 min		peak 19.6 min		peak 11.1 min	peak 12.0 min	peak 13.4 min	peak 13.8 min
[truncated: 20,002 more rows]
