# Supplementary material for: Enhancing cap-independent translation of linear mRNA
Source: Nat Commun. 2025 Oct 16;16:9205. doi: 10.1038/s41467-025-64257-6 (PMC12532787; doi:10.1038/s41467-025-64257-6)
Supplement: Supplementary file 11 — Source Data [file 41467_2025_64257_MOESM11_ESM.zip › Source Data/Supplementary Figure 3/AF647-mRNA (D1 and D2) HPLC chromatograms.xlsx]

## Sheet: Sheet1
AF647-mRNA (D1 and D2 mix)		AF647-mRNA (D1)		AF647-mRNA (D2)		AF647-mRNA (D1 and D2 mix)		AF647-mRNA (D1)		AF647-mRNA (D2)
time (min)	absorbance at 260 nm (mAU)	time (min)	absorbance at 260 nm (mAU)	time (min)	absorbance at 260 nm (mAU)	time (min)	absorbance (norm. to max)	time (min)	absorbance (norm. to max)	time (min)	absorbance (norm. to max)
0.000416667	0.000953674	0.000208333	0.0305176	0.00104167	0.0128746	0.000416667	0.000199603	0.000208333	0.000263365	0.00104167	0.000200836
0.00208333	0.00238419	0.001875	0.0300407	0.00270833	0.00858307	0.00208333	0.00020214	0.001875	0.000262493	0.00270833	0.000193045
0.00375	0.00238419	0.00354167	0.0276566	0.004375	0.00524521	0.00375	0.00020214	0.00354167	0.000258132	0.004375	0.000186985
0.00541667	0	0.00520833	0.0247955	0.00604167	0.00190735	0.00541667	0.000197911	0.00520833	0.0002529	0.00604167	0.000180925
0.00708333	-0.00190735	0.006875	0.0209808	0.00770833	0.000476837	0.00708333	0.000194528	0.006875	0.000245924	0.00770833	0.000178328
0.00875	-0.00238419	0.00854167	0.0171661	0.009375	-0.000476837	0.00875	0.000193682	0.00854167	0.000238947	0.009375	0.000176597
0.0104167	-0.00619888	0.0102083	0.0138283	0.0110417	0.000476837	0.0104167	0.000186916	0.0102083	0.000232842	0.0110417	0.000178328
0.0120833	-0.0152588	0.011875	0.0100136	0.0127083	0.00143051	0.0120833	0.000170846	0.011875	0.000225866	0.0127083	0.00018006
0.01375	-0.026226	0.0135417	0.00572205	0.014375	0.000476837	0.01375	0.000151394	0.0135417	0.000218017	0.014375	0.000178328
0.0154167	-0.0343323	0.0152083	-0.000953674	0.0160417	-0.00238419	0.0154167	0.000137015	0.0152083	0.000205808	0.0160417	0.000173134
0.0170833	-0.0414848	0.016875	-0.00953674	0.0177083	-0.00953674	0.0170833	0.000124329	0.016875	0.000190111	0.0177083	0.000160149
0.01875	-0.0505447	0.0185417	-0.0181198	0.019375	-0.0195503	0.01875	0.000108259	0.0185417	0.000174414	0.019375	0.00014197
0.0204167	-0.0610352	0.0202083	-0.0267029	0.0210417	-0.0333786	0.0204167	8.96521e-05	0.0202083	0.000158717	0.0210417	0.000116866
0.0220833	-0.0700951	0.021875	-0.0324249	0.0227083	-0.0481606	0.0220833	7.35824e-05	0.021875	0.000148252	0.0227083	9.00298e-05
0.02375	-0.0758171	0.0235417	-0.0357628	0.024375	-0.0629425	0.02375	6.34331e-05	0.0235417	0.000142147	0.024375	6.3194e-05
0.0254167	-0.0834465	0.0252083	-0.038147	0.0260417	-0.0762939	0.0254167	4.99007e-05	0.0252083	0.000137787	0.0260417	3.89552e-05
0.0270833	-0.0925064	0.026875	-0.0419617	0.0277083	-0.087738	0.0270833	3.3831e-05	0.026875	0.00013081	0.0277083	1.81791e-05
0.02875	-0.0987053	0.0285417	-0.0472069	0.029375	-0.0948906	0.02875	2.28359e-05	0.0285417	0.000121218	0.029375	5.19403e-06
0.0304167	-0.0991821	0.0302083	-0.0514984	0.0310417	-0.0977516	0.0304167	2.19901e-05	0.0302083	0.000113369	0.0310417	0
0.0320833	-0.0948906	0.031875	-0.0548363	0.0327083	-0.0953674	0.0320833	2.96021e-05	0.031875	0.000107265	0.0327083	4.32836e-06
0.03375	-0.0886917	0.0335417	-0.0572205	0.034375	-0.0891685	0.03375	4.05972e-05	0.0335417	0.000102904	0.034375	1.55821e-05
0.0354167	-0.082016	0.0352083	-0.0572205	0.0360417	-0.0829697	0.0354167	5.2438e-05	0.0352083	0.000102904	0.0360417	2.68358e-05
0.0370833	-0.0767708	0.036875	-0.0524521	0.0377083	-0.0762939	0.0370833	6.17416e-05	0.036875	0.000111625	0.0377083	3.89552e-05
0.03875	-0.0743866	0.0385417	-0.043869	0.039375	-0.0710487	0.03875	6.59704e-05	0.0385417	0.000127322	0.039375	4.84776e-05
0.0404167	-0.0739098	0.0402083	-0.0362396	0.0410417	-0.0658035	0.0404167	6.68162e-05	0.0402083	0.000141275	0.0410417	5.8e-05
0.0420833	-0.0743866	0.041875	-0.0314713	0.0427083	-0.0624657	0.0420833	6.59704e-05	0.041875	0.000149996	0.0427083	6.40597e-05
0.04375	-0.0762939	0.0435417	-0.0329018	0.044375	-0.0634193	0.04375	6.25873e-05	0.0435417	0.00014738	0.044375	6.23283e-05
0.0454167	-0.0805855	0.0452083	-0.0395775	0.0460417	-0.067234	0.0454167	5.49754e-05	0.0452083	0.000135171	0.0460417	5.5403e-05
0.0470833	-0.0839233	0.046875	-0.0505447	0.0477083	-0.0734329	0.0470833	4.90549e-05	0.046875	0.000115113	0.0477083	4.41492e-05
0.04875	-0.0858307	0.0485417	-0.061512	0.049375	-0.0777245	0.04875	4.56718e-05	0.0485417	9.50555e-05	0.049375	3.63582e-05
0.0504167	-0.087738	0.0502083	-0.0700951	0.0510417	-0.0810623	0.0504167	4.22887e-05	0.0502083	7.93583e-05	0.0510417	3.02985e-05
0.0520833	-0.0910759	0.051875	-0.0758171	0.0527083	-0.0829697	0.0520833	3.63683e-05	0.051875	6.88935e-05	0.0527083	2.68358e-05
0.05375	-0.0915527	0.0535417	-0.0810623	0.054375	-0.0839233	0.05375	3.55225e-05	0.0535417	5.93007e-05	0.054375	2.51045e-05
0.0554167	-0.0863075	0.0552083	-0.0839233	0.0560417	-0.0839233	0.0554167	4.48261e-05	0.0552083	5.40683e-05	0.0560417	2.51045e-05
0.0570833	-0.0786781	0.056875	-0.0844002	0.0577083	-0.082016	0.0570833	5.83585e-05	0.056875	5.31962e-05	0.0577083	2.85671e-05
0.05875	-0.0720024	0.0585417	-0.0810623	0.059375	-0.0777245	0.05875	7.01993e-05	0.0585417	5.93007e-05	0.059375	3.63582e-05
0.0604167	-0.0667572	0.0602083	-0.0739098	0.0610417	-0.0691414	0.0604167	7.95028e-05	0.0602083	7.23817e-05	0.0610417	5.19403e-05
0.0620833	-0.0624657	0.061875	-0.0648499	0.0627083	-0.0610352	0.0620833	8.71148e-05	0.061875	8.89511e-05	0.0627083	6.66567e-05
0.06375	-0.0596046	0.0635417	-0.0538826	0.064375	-0.0538826	0.06375	9.21894e-05	0.0635417	0.000109009	0.064375	7.96418e-05
0.0654167	-0.0610352	0.0652083	-0.0424385	0.0660417	-0.0481606	0.0654167	8.96521e-05	0.0652083	0.000129938	0.0660417	9.00298e-05
0.0670833	-0.0624657	0.066875	-0.0309944	0.0677083	-0.0424385	0.0670833	8.71148e-05	0.066875	0.000150868	0.0677083	0.000100418
0.06875	-0.0619888	0.0685417	-0.023365	0.069375	-0.0395775	0.06875	8.79606e-05	0.0685417	0.000164821	0.069375	0.000105612
0.0704167	-0.0610352	0.0702083	-0.0209808	0.0710417	-0.043869	0.0704167	8.96521e-05	0.0702083	0.000169181	0.0710417	9.78208e-05
0.0720833	-0.0605583	0.071875	-0.023365	0.0727083	-0.0514984	0.0720833	9.04979e-05	0.071875	0.000164821	0.0727083	8.39701e-05
0.07375	-0.0610352	0.0735417	-0.0286102	0.074375	-0.0591278	0.07375	8.96521e-05	0.0735417	0.000155228	0.074375	7.01194e-05
0.0754167	-0.0610352	0.0752083	-0.0329018	0.0760417	-0.0634193	0.0754167	8.96521e-05	0.0752083	0.00014738	0.0760417	6.23283e-05
0.0770833	-0.0596046	0.076875	-0.0367165	0.0777083	-0.0658035	0.0770833	9.21894e-05	0.076875	0.000140403	0.0777083	5.8e-05
0.07875	-0.0576973	0.0785417	-0.0405312	0.079375	-0.0658035	0.07875	9.55725e-05	0.0785417	0.000133427	0.079375	5.8e-05
0.0804167	-0.0553131	0.0802083	-0.0448227	0.0810417	-0.0653267	0.0804167	9.98014e-05	0.0802083	0.000125578	0.0810417	5.88656e-05
0.0820833	-0.0500679	0.081875	-0.0476837	0.0827083	-0.0648499	0.0820833	0.000109105	0.081875	0.000120346	0.0827083	5.97313e-05
0.08375	-0.0433922	0.0835417	-0.0462532	0.084375	-0.0629425	0.08375	0.000120946	0.0835417	0.000122962	0.084375	6.3194e-05
0.0854167	-0.0352859	0.0852083	-0.0419617	0.0860417	-0.0600815	0.0854167	0.000135324	0.0852083	0.00013081	0.0860417	6.8388e-05
0.0870833	-0.0290871	0.086875	-0.0357628	0.0877083	-0.0576973	0.0870833	0.000146319	0.086875	0.000142147	0.0877083	7.27164e-05
0.08875	-0.0252724	0.0885417	-0.0309944	0.089375	-0.0576973	0.08875	0.000153085	0.0885417	0.000150868	0.089375	7.27164e-05
0.0904167	-0.023365	0.0902083	-0.0271797	0.0910417	-0.0553131	0.0904167	0.000156468	0.0902083	0.000157845	0.0910417	7.70447e-05
0.0920833	-0.0228882	0.091875	-0.0219345	0.0927083	-0.0486374	0.0920833	0.000157314	0.091875	0.000167437	0.0927083	8.91641e-05
0.09375	-0.023365	0.0935417	-0.0166893	0.094375	-0.0414848	0.09375	0.000156468	0.0935417	0.00017703	0.094375	0.000102149
0.0954167	-0.0271797	0.0952083	-0.0138283	0.0960417	-0.0376701	0.0954167	0.000149702	0.0952083	0.000182262	0.0960417	0.000109075
0.0970833	-0.0314713	0.096875	-0.0152588	0.0977083	-0.0376701	0.0970833	0.00014209	0.096875	0.000179646	0.0977083	0.000109075
0.09875	-0.0362396	0.0985417	-0.017643	0.099375	-0.0376701	0.09875	0.000133632	0.0985417	0.000175286	0.099375	0.000109075
0.100417	-0.0400543	0.100208	-0.0171661	0.101042	-0.0376701	0.100417	0.000126866	0.100208	0.000176158	0.101042	0.000109075
0.102083	-0.0443459	0.101875	-0.0166893	0.102708	-0.0405312	0.102083	0.000119254	0.101875	0.00017703	0.102708	0.000103881
0.10375	-0.0486374	0.103542	-0.0181198	0.104375	-0.043869	0.10375	0.000111642	0.103542	0.000174414	0.104375	9.78208e-05
0.105417	-0.0529289	0.105208	-0.0200272	0.106042	-0.0433922	0.105417	0.00010403	0.105208	0.000170926	0.106042	9.86865e-05
0.107083	-0.0543594	0.106875	-0.0219345	0.107708	-0.0386238	0.107083	0.000101493	0.106875	0.000167437	0.107708	0.000107343
0.10875	-0.0505447	0.108542	-0.023365	0.109375	-0.0333786	0.10875	0.000108259	0.108542	0.000164821	0.109375	0.000116866
0.110417	-0.0429153	0.110208	-0.026226	0.111042	-0.0305176	0.110417	0.000121792	0.110208	0.000159589	0.111042	0.00012206
0.112083	-0.0357628	0.111875	-0.0305176	0.112708	-0.0276566	0.112083	0.000134478	0.111875	0.00015174	0.112708	0.000127254
0.11375	-0.0319481	0.113542	-0.0338554	0.114375	-0.0228882	0.11375	0.000141244	0.113542	0.000145636	0.114375	0.00013591
0.115417	-0.0295639	0.115208	-0.0348091	0.116042	-0.0190735	0.115417	0.000145473	0.115208	0.000143891	0.116042	0.000142836
0.117083	-0.0276566	0.116875	-0.0319481	0.117708	-0.0195503	0.117083	0.000148856	0.116875	0.000149124	0.117708	0.00014197
0.11875	-0.0286102	0.118542	-0.0281334	0.119375	-0.0228882	0.11875	0.000147165	0.118542	0.0001561	0.119375	0.00013591
0.120417	-0.0305176	0.120208	-0.0247955	0.121042	-0.0252724	0.120417	0.000143782	0.120208	0.000162205	0.121042	0.000131582
0.122083	-0.0309944	0.121875	-0.020504	0.122708	-0.0276566	0.122083	0.000142936	0.121875	0.000170053	0.122708	0.000127254
0.12375	-0.0286102	0.123542	-0.0162125	0.124375	-0.0300407	0.12375	0.000147165	0.123542	0.000177902	0.124375	0.000122925
0.125417	-0.0243187	0.125208	-0.0128746	0.126042	-0.0338554	0.125417	0.000154777	0.125208	0.000184007	0.126042	0.000116
0.127083	-0.0209808	0.126875	-0.0119209	0.127708	-0.0362396	0.127083	0.000160697	0.126875	0.000185751	0.127708	0.000111672
0.12875	-0.0209808	0.128542	-0.0114441	0.129375	-0.0348091	0.12875	0.000160697	0.128542	0.000186623	0.129375	0.000114269
0.130417	-0.0257492	0.130208	-0.0104904	0.131042	-0.0348091	0.130417	0.000152239	0.130208	0.000188367	0.131042	0.000114269
0.132083	-0.0309944	0.131875	-0.0114441	0.132708	-0.0376701	0.132083	0.000142936	0.131875	0.000186623	0.132708	0.000109075
0.13375	-0.0319481	0.133542	-0.014782	0.134375	-0.0429153	0.13375	0.000141244	0.133542	0.000180518	0.134375	9.95522e-05
0.135417	-0.0281334	0.135208	-0.0195503	0.136042	-0.0500679	0.135417	0.000148011	0.135208	0.000171798	0.136042	8.65671e-05
0.137083	-0.0243187	0.136875	-0.0228882	0.137708	-0.0557899	0.137083	0.000154777	0.136875	0.000165693	0.137708	7.61791e-05
0.13875	-0.020504	0.138542	-0.0228882	0.139375	-0.0591278	0.13875	0.000161543	0.138542	0.000165693	0.139375	7.01194e-05
0.140417	-0.0152588	0.140208	-0.0214577	0.141042	-0.0572205	0.140417	0.000170846	0.140208	0.000168309	0.141042	7.35821e-05
0.142083	-0.0100136	0.141875	-0.0200272	0.142708	-0.0505447	0.142083	0.00018015	0.141875	0.000170926	0.142708	8.57014e-05
0.14375	-0.00762939	0.143542	-0.0171661	0.144375	-0.0395775	0.14375	0.000184379	0.143542	0.000176158	0.144375	0.000105612
0.145417	-0.00858307	0.145208	-0.0119209	0.146042	-0.0276566	0.145417	0.000182687	0.145208	0.000185751	0.146042	0.000127254
0.147083	-0.0109673	0.146875	-0.00619888	0.147708	-0.017643	0.147083	0.000178458	0.146875	0.000196216	0.147708	0.000145433
0.14875	-0.0128746	0.148542	-0.00286102	0.149375	-0.0114441	0.14875	0.000175075	0.148542	0.00020232	0.149375	0.000156686
0.150417	-0.0143051	0.150208	-0.00286102	0.151042	-0.00953674	0.150417	0.000172538	0.150208	0.00020232	0.151042	0.000160149
0.152083	-0.014782	0.151875	-0.0038147	0.152708	-0.0114441	0.152083	0.000171692	0.151875	0.000200576	0.152708	0.000156686
0.15375	-0.0157356	0.153542	-0.00333786	0.154375	-0.0162125	0.15375	0.000170001	0.153542	0.000201448	0.154375	0.00014803
0.155417	-0.0195503	0.155208	-0.000476837	0.156042	-0.0219345	0.155417	0.000163235	0.155208	0.00020668	0.156042	0.000137642
0.157083	-0.0243187	0.156875	0.000953674	0.157708	-0.0271797	0.157083	0.000154777	0.156875	0.000209297	0.157708	0.000128119
0.15875	-0.0290871	0.158542	0	0.159375	-0.0314713	0.15875	0.000146319	0.158542	0.000207552	0.159375	0.000120328
0.160417	-0.0319481	0.160208	-0.000953674	0.161042	-0.0348091	0.160417	0.000141244	0.160208	0.000205808	0.161042	0.000114269
0.162083	-0.0329018	0.161875	-0.00238419	0.162708	-0.038147	0.162083	0.000139553	0.161875	0.000203192	0.162708	0.000108209
0.16375	-0.0324249	0.163542	-0.00619888	0.164375	-0.041008	0.16375	0.000140399	0.163542	0.000196216	0.164375	0.000103015
0.165417	-0.0295639	0.165208	-0.0123978	0.166042	-0.0400543	0.165417	0.000145473	0.165208	0.000184879	0.166042	0.000104746
0.167083	-0.026226	0.166875	-0.0157356	0.167708	-0.0338554	0.167083	0.000151394	0.166875	0.000178774	0.167708	0.000116
0.16875	-0.020504	0.168542	-0.0133514	0.169375	-0.0247955	0.16875	0.000161543	0.168542	0.000183135	0.169375	0.000132448
0.170417	-0.0157356	0.170208	-0.00667572	0.171042	-0.0157356	0.170417	0.000170001	0.170208	0.000195343	0.171042	0.000148895
0.172083	-0.0128746	0.171875	0	0.172708	-0.00619888	0.172083	0.000175075	0.171875	0.000207552	0.172708	0.000166209
0.17375	-0.0119209	0.173542	0.00858307	0.174375	0.0038147	0.17375	0.000176767	0.173542	0.00022325	0.174375	0.000184388
0.175417	-0.0133514	0.175208	0.0190735	0.176042	0.0100136	0.175417	0.00017423	0.175208	0.000242435	0.176042	0.000195642
0.177083	-0.0152588	0.176875	0.0267029	0.177708	0.0109673	0.177083	0.000170846	0.176875	0.000256388	0.177708	0.000197373
0.17875	-0.0195503	0.178542	0.0276566	0.179375	0.00619888	0.17875	0.000163235	0.178542	0.000258132	0.179375	0.000188716
0.180417	-0.023365	0.180208	0.0228882	0.181042	-0.000953674	0.180417	0.000156468	0.180208	0.000249412	0.181042	0.000175731
0.182083	-0.0267029	0.181875	0.017643	0.182708	-0.00762939	0.182083	0.000150548	0.181875	0.000239819	0.182708	0.000163612
0.18375	-0.0286102	0.183542	0.014782	0.184375	-0.0157356	0.18375	0.000147165	0.183542	0.000234587	0.184375	0.000148895
0.185417	-0.0290871	0.185208	0.00953674	0.186042	-0.0209808	0.185417	0.000146319	0.185208	0.000224994	0.186042	0.000139373
0.187083	-0.026226	0.186875	0.00143051	0.187708	-0.0252724	0.187083	0.000151394	0.186875	0.000210169	0.187708	0.000131582
0.18875	-0.020504	0.188542	-0.00238419	0.189375	-0.0276566	0.18875	0.000161543	0.188542	0.000203192	0.189375	0.000127254
0.190417	-0.014782	0.190208	-0.00143051	0.191042	-0.0276566	0.190417	0.000171692	0.190208	0.000204936	0.191042	0.000127254
0.192083	-0.00953674	0.191875	0.00190735	0.192708	-0.0238419	0.192083	0.000180996	0.191875	0.000211041	0.192708	0.000134179
0.19375	-0.00762939	0.193542	0.00476837	0.194375	-0.014782	0.19375	0.000184379	0.193542	0.000216273	0.194375	0.000150627
0.195417	-0.00905991	0.195208	0.00858307	0.196042	-0.00524521	0.195417	0.000181842	0.195208	0.00022325	0.196042	0.00016794
0.197083	-0.0133514	0.196875	0.0138283	0.197708	0.0038147	0.197083	0.00017423	0.196875	0.000232842	0.197708	0.000184388
0.19875	-0.020504	0.198542	0.0185966	0.199375	0.0100136	0.19875	0.000161543	0.198542	0.000241563	0.199375	0.000195642
0.200417	-0.0290871	0.200208	0.023365	0.201042	0.0157356	0.200417	0.000146319	0.200208	0.000250284	0.201042	0.00020603
0.202083	-0.0376701	0.201875	0.026226	0.202708	0.0185966	0.202083	0.000131095	0.201875	0.000255516	0.202708	0.000211224
0.20375	-0.041008	0.203542	0.0257492	0.204375	0.0162125	0.20375	0.000125175	0.203542	0.000254644	0.204375	0.000206895
0.205417	-0.0395775	0.205208	0.0219345	0.206042	0.00953674	0.205417	0.000127712	0.205208	0.000247668	0.206042	0.000194776
0.207083	-0.0352859	0.206875	0.017643	0.207708	0.00286102	0.207083	0.000135324	0.206875	0.000239819	0.207708	0.000182657
0.20875	-0.0314713	0.208542	0.0143051	0.209375	0.000476837	0.20875	0.00014209	0.208542	0.000233715	0.209375	0.000178328
0.210417	-0.0281334	0.210208	0.0100136	0.211042	0	0.210417	0.000148011	0.210208	0.000225866	0.211042	0.000177463
0.212083	-0.0247955	0.211875	0.00619888	0.212708	0.000476837	0.212083	0.000153931	0.211875	0.000218889	0.212708	0.000178328
0.21375	-0.0219345	0.213542	0.00333786	0.214375	0.00190735	0.21375	0.000159006	0.213542	0.000213657	0.214375	0.000180925
0.215417	-0.0185966	0.215208	0.000953674	0.216042	0.00333786	0.215417	0.000164926	0.215208	0.000209297	0.216042	0.000183522
0.217083	-0.0143051	0.216875	-0.00333786	0.217708	0.00667572	0.217083	0.000172538	0.216875	0.000201448	0.217708	0.000189582
0.21875	-0.00619888	0.218542	-0.00715256	0.219375	0.0114441	0.21875	0.000186916	0.218542	0.000194471	0.219375	0.000198239
0.220417	0.0038147	0.220208	-0.00762939	0.221042	0.0181198	0.220417	0.000204677	0.220208	0.000193599	0.221042	0.000210358
0.222083	0.0109673	0.221875	-0.00333786	0.222708	0.0228882	0.222083	0.000217364	0.221875	0.000201448	0.222708	0.000219015
0.22375	0.0123978	0.223542	0.00429153	0.224375	0.0257492	0.22375	0.000219901	0.223542	0.000215401	0.224375	0.000224209
0.225417	0.00762939	0.225208	0.0133514	0.226042	0.0281334	0.225417	0.000211444	0.225208	0.00023197	0.226042	0.000228537
0.227083	0.000476837	0.226875	0.0228882	0.227708	0.0286102	0.227083	0.000198757	0.226875	0.000249412	0.227708	0.000229403
0.22875	-0.00858307	0.228542	0.0314713	0.229375	0.0252724	0.22875	0.000182687	0.228542	0.000265109	0.229375	0.000223343
0.230417	-0.0171661	0.230208	0.0348091	0.231042	0.0171661	0.230417	0.000167463	0.230208	0.000271214	0.231042	0.000208627
0.232083	-0.023365	0.231875	0.0319481	0.232708	0.00953674	0.232083	0.000156468	0.231875	0.000265981	0.232708	0.000194776
0.23375	-0.0267029	0.233542	0.0271797	0.234375	0.00667572	0.23375	0.000150548	0.233542	0.00025726	0.234375	0.000189582
0.235417	-0.0267029	0.235208	0.0228882	0.236042	0.00524521	0.235417	0.000150548	0.235208	0.000249412	0.236042	0.000186985
0.237083	-0.0243187	0.236875	0.0171661	0.237708	0.00333786	0.237083	0.000154777	0.236875	0.000238947	0.237708	0.000183522
0.23875	-0.020504	0.238542	0.00905991	0.239375	0.00238419	0.23875	0.000161543	0.238542	0.000224122	0.239375	0.000181791
0.240417	-0.0157356	0.240208	0.000953674	0.241042	0.00286102	0.240417	0.000170001	0.240208	0.000209297	0.241042	0.000182657
0.242083	-0.0119209	0.241875	-0.00524521	0.242708	0.00286102	0.242083	0.000176767	0.241875	0.00019796	0.242708	0.000182657
0.24375	-0.0100136	0.243542	-0.0133514	0.244375	-0.000953674	0.24375	0.00018015	0.243542	0.000183135	0.244375	0.000175731
0.245417	-0.00858307	0.245208	-0.0219345	0.246042	-0.00476837	0.245417	0.000182687	0.245208	0.000167437	0.246042	0.000168806
0.247083	-0.00762939	0.246875	-0.0247955	0.247708	-0.00286102	0.247083	0.000184379	0.246875	0.000162205	0.247708	0.000172269
0.24875	-0.00715256	0.248542	-0.0214577	0.249375	0.00238419	0.24875	0.000185225	0.248542	0.000168309	0.249375	0.000181791
0.250417	-0.00667572	0.250208	-0.0157356	0.251042	0.00953674	0.250417	0.00018607	0.250208	0.000178774	0.251042	0.000194776
0.252083	-0.00429153	0.251875	-0.00905991	0.252708	0.0171661	0.252083	0.000190299	0.251875	0.000190983	0.252708	0.000208627
0.25375	0.000953674	0.253542	0	0.254375	0.0276566	0.25375	0.000199603	0.253542	0.000207552	0.254375	0.000227672
0.255417	0.00476837	0.255208	0.00953674	0.256042	0.0367165	0.255417	0.000206369	0.255208	0.000224994	0.256042	0.000244119
0.257083	0.00476837	0.256875	0.0128746	0.257708	0.0400543	0.257083	0.000206369	0.256875	0.000231098	0.257708	0.000250179
0.25875	0.00190735	0.258542	0.0123978	0.259375	0.0395775	0.25875	0.000201294	0.258542	0.000230226	0.259375	0.000249313
0.260417	-0.00143051	0.260208	0.0119209	0.261042	0.038147	0.260417	0.000195374	0.260208	0.000229354	0.261042	0.000246716
0.262083	-0.00667572	0.261875	0.0128746	0.262708	0.0367165	0.262083	0.00018607	0.261875	0.000231098	0.262708	0.000244119
0.26375	-0.0123978	0.263542	0.0114441	0.264375	0.0329018	0.26375	0.000175921	0.263542	0.000228482	0.264375	0.000237194
0.265417	-0.017643	0.265208	0.00762939	0.266042	0.0286102	0.265417	0.000166618	0.265208	0.000221506	0.266042	0.000229403
0.267083	-0.0181198	0.266875	0.00524521	0.267708	0.0267029	0.267083	0.000165772	0.266875	0.000217145	0.267708	0.00022594
0.26875	-0.0119209	0.268542	0.0038147	0.269375	0.0257492	0.26875	0.000176767	0.268542	0.000214529	0.269375	0.000224209
0.270417	-0.0038147	0.270208	0.00190735	0.271042	0.0238419	0.270417	0.000191145	0.270208	0.000211041	0.271042	0.000220746
0.272083	0.00572205	0.271875	-0.00190735	0.272708	0.0209808	0.272083	0.000208061	0.271875	0.000204064	0.272708	0.000215552
0.27375	0.0166893	0.273542	-0.00333786	0.274375	0.0185966	0.27375	0.000227513	0.273542	0.000201448	0.274375	0.000211224
0.275417	0.026226	0.275208	0	0.276042	0.0166893	0.275417	0.000244429	0.275208	0.000207552	0.276042	0.000207761
0.277083	0.0305176	0.276875	0.00715256	0.277708	0.0162125	0.277083	0.000252041	0.276875	0.000220634	0.277708	0.000206895
0.27875	0.0267029	0.278542	0.0143051	0.279375	0.0162125	0.27875	0.000245275	0.278542	0.000233715	0.279375	0.000206895
0.280417	0.0181198	0.280208	0.017643	0.281042	0.0171661	0.280417	0.000230051	0.280208	0.000239819	0.281042	0.000208627
0.282083	0.00619888	0.281875	0.0181198	0.282708	0.0190735	0.282083	0.000208906	0.281875	0.000240691	0.282708	0.000212089
0.28375	-0.00762939	0.283542	0.0185966	0.284375	0.0214577	0.28375	0.000184379	0.283542	0.000241563	0.284375	0.000216418
0.285417	-0.0214577	0.285208	0.0166893	0.286042	0.023365	0.285417	0.000159851	0.285208	0.000238075	0.286042	0.00021988
0.287083	-0.0314713	0.286875	0.0119209	0.287708	0.0238419	0.287083	0.00014209	0.286875	0.000229354	0.287708	0.000220746
0.28875	-0.0367165	0.288542	0.00667572	0.289375	0.0238419	0.28875	0.000132787	0.288542	0.000219761	0.289375	0.000220746
0.290417	-0.0400543	0.290208	0.00524521	0.291042	0.0228882	0.290417	0.000126866	0.290208	0.000217145	0.291042	0.000219015
0.292083	-0.0419617	0.291875	0.00619888	0.292708	0.0209808	0.292083	0.000123483	0.291875	0.000218889	0.292708	0.000215552
0.29375	-0.041008	0.293542	0.00476837	0.294375	0.0162125	0.29375	0.000125175	0.293542	0.000216273	0.294375	0.000206895
0.295417	-0.0352859	0.295208	0.00238419	0.296042	0.0100136	0.295417	0.000135324	0.295208	0.000211913	0.296042	0.000195642
0.297083	-0.0290871	0.296875	0.00286102	0.297708	0.00238419	0.297083	0.000146319	0.296875	0.000212785	0.297708	0.000181791
0.29875	-0.0219345	0.298542	0.00619888	0.299375	-0.00238419	0.29875	0.000159006	0.298542	0.000218889	0.299375	0.000173134
0.300417	-0.0138283	0.300208	0.0109673	0.301042	-0.00333786	0.300417	0.000173384	0.300208	0.00022761	0.301042	0.000171403
0.302083	-0.00333786	0.301875	0.0152588	0.302708	-0.00143051	0.302083	0.000191991	0.301875	0.000235459	0.302708	0.000174866
0.30375	0.00715256	0.303542	0.0214577	0.304375	0.00524521	0.30375	0.000210598	0.303542	0.000246796	0.304375	0.000186985
0.305417	0.0123978	0.305208	0.026226	0.306042	0.014782	0.305417	0.000219901	0.305208	0.000255516	0.306042	0.000204298
0.307083	0.0157356	0.306875	0.0257492	0.307708	0.0243187	0.307083	0.000225822	0.306875	0.000254644	0.307708	0.000221612
0.30875	0.0162125	0.308542	0.0214577	0.309375	0.0295639	0.30875	0.000226668	0.308542	0.000246796	0.309375	0.000231134
0.310417	0.0152588	0.310208	0.0162125	0.311042	0.0300407	0.310417	0.000224976	0.310208	0.000237203	0.311042	0.000232
0.312083	0.0100136	0.311875	0.0114441	0.312708	0.0286102	0.312083	0.000215673	0.311875	0.000228482	0.312708	0.000229403
0.31375	0.00238419	0.313542	0.00810623	0.314375	0.026226	0.31375	0.00020214	0.313542	0.000222378	0.314375	0.000225075
0.315417	-0.00524521	0.315208	0.00762939	0.316042	0.0247955	0.315417	0.000188608	0.315208	0.000221506	0.316042	0.000222477
0.317083	-0.0104904	0.316875	0.00953674	0.317708	0.0214577	0.317083	0.000179304	0.316875	0.000224994	0.317708	0.000216418
0.31875	-0.0133514	0.318542	0.0123978	0.319375	0.0185966	0.31875	0.00017423	0.318542	0.000230226	0.319375	0.000211224
0.320417	-0.0152588	0.320208	0.0133514	0.321042	0.0152588	0.320417	0.000170846	0.320208	0.00023197	0.321042	0.000205164
0.322083	-0.0128746	0.321875	0.0133514	0.322708	0.0133514	0.322083	0.000175075	0.321875	0.00023197	0.322708	0.000201701
0.32375	-0.00905991	0.323542	0.0104904	0.324375	0.0123978	0.32375	0.000181842	0.323542	0.000226738	0.324375	0.00019997
0.325417	-0.0038147	0.325208	0.00858307	0.326042	0.0128746	0.325417	0.000191145	0.325208	0.00022325	0.326042	0.000200836
0.327083	0.00190735	0.326875	0.00905991	0.327708	0.0181198	0.327083	0.000201294	0.326875	0.000224122	0.327708	0.000210358
0.32875	0.00953674	0.328542	0.0119209	0.329375	0.0257492	0.32875	0.000214827	0.328542	0.000229354	0.329375	0.000224209
0.330417	0.0171661	0.330208	0.0162125	0.331042	0.0329018	0.330417	0.000228359	0.330208	0.000237203	0.331042	0.000237194
0.332083	0.0214577	0.331875	0.0209808	0.332708	0.0362396	0.332083	0.000235971	0.331875	0.000245924	0.332708	0.000243254
0.33375	0.0214577	0.333542	0.0276566	0.334375	0.0357628	0.33375	0.000235971	0.333542	0.000258132	0.334375	0.000242388
0.335417	0.017643	0.335208	0.0324249	0.336042	0.0333786	0.335417	0.000229205	0.335208	0.000266853	0.336042	0.00023806
0.337083	0.0114441	0.336875	0.0343323	0.337708	0.0276566	0.337083	0.00021821	0.336875	0.000270341	0.337708	0.000227672
0.33875	0.00333786	0.338542	0.0324249	0.339375	0.020504	0.33875	0.000203832	0.338542	0.000266853	0.339375	0.000214686
0.340417	-0.00524521	0.340208	0.0281334	0.341042	0.0128746	0.340417	0.000188608	0.340208	0.000259005	0.341042	0.000200836
0.342083	-0.0119209	0.341875	0.0247955	0.342708	0.00858307	0.342083	0.000176767	0.341875	0.0002529	0.342708	0.000193045
0.34375	-0.0157356	0.343542	0.0219345	0.344375	0.00667572	0.34375	0.000170001	0.343542	0.000247668	0.344375	0.000189582
0.345417	-0.0157356	0.345208	0.0185966	0.346042	0.00572205	0.345417	0.000170001	0.345208	0.000241563	0.346042	0.000187851
0.347083	-0.0133514	0.346875	0.0143051	0.347708	0.00524521	0.347083	0.00017423	0.346875	0.000233715	0.347708	0.000186985
0.34875	-0.00667572	0.348542	0.0119209	0.349375	0.00286102	0.34875	0.00018607	0.348542	0.000229354	0.349375	0.000182657
0.350417	0.00238419	0.350208	0.0104904	0.351042	0.00143051	0.350417	0.00020214	0.350208	0.000226738	0.351042	0.00018006
0.352083	0.0128746	0.351875	0.00953674	0.352708	0.000476837	0.352083	0.000220747	0.351875	0.000224994	0.352708	0.000178328
0.35375	0.0219345	0.353542	0.00858307	0.354375	0.00143051	0.35375	0.000236817	0.353542	0.00022325	0.354375	0.00018006
0.355417	0.0281334	0.355208	0.00905991	0.356042	0.00476837	0.355417	0.000247812	0.355208	0.000224122	0.356042	0.000186119
0.357083	0.0305176	0.356875	0.0123978	0.357708	0.0109673	0.357083	0.000252041	0.356875	0.000230226	0.357708	0.000197373
0.35875	0.0247955	0.358542	0.0162125	0.359375	0.0200272	0.35875	0.000241892	0.358542	0.000237203	0.359375	0.000213821
0.360417	0.0138283	0.360208	0.0190735	0.361042	0.0295639	0.360417	0.000222439	0.360208	0.000242435	0.361042	0.000231134
0.362083	0.00190735	0.361875	0.020504	0.362708	0.0371933	0.362083	0.000201294	0.361875	0.000245051	0.362708	0.000244985
0.36375	-0.00762939	0.363542	0.0195503	0.364375	0.0400543	0.36375	0.000184379	0.363542	0.000243307	0.364375	0.000250179
0.365417	-0.014782	0.365208	0.0185966	0.366042	0.0376701	0.365417	0.000171692	0.365208	0.000241563	0.366042	0.000245851
0.367083	-0.0209808	0.366875	0.0162125	0.367708	0.0329018	0.367083	0.000160697	0.366875	0.000237203	0.367708	0.000237194
0.36875	-0.0257492	0.368542	0.0133514	0.369375	0.0267029	0.36875	0.000152239	0.368542	0.00023197	0.369375	0.00022594
0.370417	-0.0286102	0.370208	0.0104904	0.371042	0.0185966	0.370417	0.000147165	0.370208	0.000226738	0.371042	0.000211224
0.372083	-0.0276566	0.371875	0.00762939	0.372708	0.0114441	0.372083	0.000148856	0.371875	0.000221506	0.372708	0.000198239
0.37375	-0.0238419	0.373542	0.00572205	0.374375	0.0038147	0.37375	0.000155623	0.373542	0.000218017	0.374375	0.000184388
0.375417	-0.0190735	0.375208	0.0038147	0.376042	-0.00238419	0.375417	0.00016408	0.375208	0.000214529	0.376042	0.000173134
0.377083	-0.0138283	0.376875	0.00429153	0.377708	-0.00810623	0.377083	0.000173384	0.376875	0.000215401	0.377708	0.000162746
0.37875	-0.00524521	0.378542	0.00858307	0.379375	-0.0109673	0.37875	0.000188608	0.378542	0.00022325	0.379375	0.000157552
0.380417	0.00572205	0.380208	0.0157356	0.381042	-0.00905991	0.380417	0.000208061	0.380208	0.000236331	0.381042	0.000161015
0.382083	0.014782	0.381875	0.0228882	0.382708	-0.00286102	0.382083	0.00022413	0.381875	0.000249412	0.382708	0.000172269
0.38375	0.0185966	0.383542	0.0267029	0.384375	0.00715256	0.38375	0.000230896	0.383542	0.000256388	0.384375	0.000190448
0.385417	0.0181198	0.385208	0.0295639	0.386042	0.0190735	0.385417	0.000230051	0.385208	0.000261621	0.386042	0.000212089
0.387083	0.0157356	0.386875	0.0300407	0.387708	0.0309944	0.387083	0.000225822	0.386875	0.000262493	0.387708	0.000233731
0.38875	0.00953674	0.388542	0.0300407	0.389375	0.0376701	0.38875	0.000214827	0.388542	0.000262493	0.389375	0.000245851
0.390417	0.000476837	0.390208	0.0290871	0.391042	0.0371933	0.390417	0.000198757	0.390208	0.000260749	0.391042	0.000244985
0.392083	-0.00905991	0.391875	0.0286102	0.392708	0.0305176	0.392083	0.000181842	0.391875	0.000259877	0.392708	0.000232866
0.39375	-0.0157356	0.393542	0.0300407	0.394375	0.0224113	0.39375	0.000170001	0.393542	0.000262493	0.394375	0.000218149
0.395417	-0.0200272	0.395208	0.0300407	0.396042	0.014782	0.395417	0.000162389	0.395208	0.000262493	0.396042	0.000204298
0.397083	-0.020504	0.396875	0.0267029	0.397708	0.00715256	0.397083	0.000161543	0.396875	0.000256388	0.397708	0.000190448
0.39875	-0.0181198	0.398542	0.0200272	0.399375	0.00143051	0.39875	0.000165772	0.398542	0.000244179	0.399375	0.00018006
0.400417	-0.0114441	0.400208	0.0114441	0.401042	0.000476837	0.400417	0.000177613	0.400208	0.000228482	0.401042	0.000178328
0.402083	-0.00286102	0.401875	0.00524521	0.402708	0.00572205	0.402083	0.000192837	0.401875	0.000217145	0.402708	0.000187851
0.40375	0.00572205	0.403542	0.00190735	0.404375	0.0123978	0.40375	0.000208061	0.403542	0.000211041	0.404375	0.00019997
0.405417	0.0143051	0.405208	0.00429153	0.406042	0.020504	0.405417	0.000223285	0.405208	0.000215401	0.406042	0.000214686
0.407083	0.0209808	0.406875	0.0104904	0.407708	0.0319481	0.407083	0.000235125	0.406875	0.000226738	0.407708	0.000235463
0.40875	0.0247955	0.408542	0.0185966	0.409375	0.043869	0.40875	0.000241892	0.408542	0.000241563	0.409375	0.000257104
0.410417	0.0243187	0.410208	0.0271797	0.411042	0.0529289	0.410417	0.000241046	0.410208	0.00025726	0.411042	0.000273552
0.412083	0.020504	0.411875	0.0333786	0.412708	0.0562668	0.412083	0.00023428	0.411875	0.000268597	0.412708	0.000279612
0.41375	0.0138283	0.413542	0.0348091	0.414375	0.0567436	0.41375	0.000222439	0.413542	0.000271214	0.414375	0.000280477
0.415417	0.00619888	0.415208	0.0324249	0.416042	0.0529289	0.415417	0.000208906	0.415208	0.000266853	0.416042	0.000273552
0.417083	-0.000953674	0.416875	0.0295639	0.417708	0.043869	0.417083	0.00019622	0.416875	0.000261621	0.417708	0.000257104
0.41875	-0.00762939	0.418542	0.0276566	0.419375	0.0343323	0.41875	0.000184379	0.418542	0.000258132	0.419375	0.000239791
0.420417	-0.0123978	0.420208	0.0243187	0.421042	0.0295639	0.420417	0.000175921	0.420208	0.000252028	0.421042	0.000231134
0.422083	-0.0166893	0.421875	0.0200272	0.422708	0.0281334	0.422083	0.000168309	0.421875	0.000244179	0.422708	0.000228537
0.42375	-0.020504	0.423542	0.0157356	0.424375	0.0252724	0.42375	0.000161543	0.423542	0.000236331	0.424375	0.000223343
0.425417	-0.0228882	0.425208	0.0119209	0.426042	0.0209808	0.425417	0.000157314	0.425208	0.000229354	0.426042	0.000215552
0.427083	-0.0209808	0.426875	0.00524521	0.427708	0.0185966	0.427083	0.000160697	0.426875	0.000217145	0.427708	0.000211224
0.42875	-0.0133514	0.428542	-0.00190735	0.429375	0.0162125	0.42875	0.00017423	0.428542	0.000204064	0.429375	0.000206895
0.430417	-0.0038147	0.430208	-0.00572205	0.431042	0.0109673	0.430417	0.000191145	0.430208	0.000197088	0.431042	0.000197373
0.432083	0.00667572	0.431875	-0.00333786	0.432708	0.00476837	0.432083	0.000209752	0.431875	0.000201448	0.432708	0.000186119
0.43375	0.0152588	0.433542	0.00476837	0.434375	0.0038147	0.43375	0.000224976	0.433542	0.000216273	0.434375	0.000184388
0.435417	0.0228882	0.435208	0.014782	0.436042	0.00762939	0.435417	0.000238508	0.435208	0.000234587	0.436042	0.000191313
0.437083	0.026226	0.436875	0.0271797	0.437708	0.0123978	0.437083	0.000244429	0.436875	0.00025726	0.437708	0.00019997
0.43875	0.0257492	0.438542	0.0395775	0.439375	0.0143051	0.43875	0.000243583	0.438542	0.000279934	0.439375	0.000203433
0.440417	0.023365	0.440208	0.0505447	0.441042	0.0152588	0.440417	0.000239354	0.440208	0.000299992	0.441042	0.000205164
0.442083	0.0219345	0.441875	0.0581741	0.442708	0.014782	0.442083	0.000236817	0.441875	0.000313945	0.442708	0.000204298
0.44375	0.0209808	0.443542	0.0605583	0.444375	0.0138283	0.44375	0.000235125	0.443542	0.000318305	0.444375	0.000202567
0.445417	0.020504	0.445208	0.0572205	0.446042	0.0109673	0.445417	0.00023428	0.445208	0.000312201	0.446042	0.000197373
0.447083	0.0200272	0.446875	0.0491142	0.447708	0.00715256	0.447083	0.000233434	0.446875	0.000297376	0.447708	0.000190448
0.44875	0.0181198	0.448542	0.038147	0.449375	0.00476837	0.44875	0.000230051	0.448542	0.000277318	0.449375	0.000186119
0.450417	0.0104904	0.450208	0.0267029	0.451042	0.00429153	0.450417	0.000216518	0.450208	0.000256388	0.451042	0.000185254
0.452083	-0.000953674	0.451875	0.0143051	0.452708	0.00524521	0.452083	0.00019622	0.451875	0.000233715	0.452708	0.000186985
0.45375	-0.0104904	0.453542	0.0038147	0.454375	0.00429153	0.45375	0.000179304	0.453542	0.000214529	0.454375	0.000185254
0.455417	-0.0143051	0.455208	-0.00286102	0.456042	0.0038147	0.455417	0.000172538	0.455208	0.00020232	0.456042	0.000184388
0.457083	-0.0138283	0.456875	-0.00524521	0.457708	0.0038147	0.457083	0.000173384	0.456875	0.00019796	0.457708	0.000184388
0.45875	-0.0100136	0.458542	-0.00333786	0.459375	0.00810623	0.45875	0.00018015	0.458542	0.000201448	0.459375	0.000192179
0.460417	-0.00286102	0.460208	0.00238419	0.461042	0.0162125	0.460417	0.000192837	0.460208	0.000211913	0.461042	0.000206895
0.462083	0.00619888	0.461875	0.0109673	0.462708	0.023365	0.462083	0.000208906	0.461875	0.00022761	0.462708	0.00021988
0.46375	0.0138283	0.463542	0.0195503	0.464375	0.0271797	0.46375	0.000222439	0.463542	0.000243307	0.464375	0.000226806
0.465417	0.0162125	0.465208	0.0267029	0.466042	0.0290871	0.465417	0.000226668	0.465208	0.000256388	0.466042	0.000230269
0.467083	0.0123978	0.466875	0.0319481	0.467708	0.0305176	0.467083	0.000219901	0.466875	0.000265981	0.467708	0.000232866
0.46875	0.0038147	0.468542	0.0348091	0.469375	0.0295639	0.46875	0.000204677	0.468542	0.000271214	0.469375	0.000231134
0.470417	-0.00476837	0.470208	0.0343323	0.471042	0.0257492	0.470417	0.000189454	0.470208	0.000270341	0.471042	0.000224209
0.472083	-0.0133514	0.471875	0.0324249	0.472708	0.0219345	0.472083	0.00017423	0.471875	0.000266853	0.472708	0.000217283
0.47375	-0.0214577	0.473542	0.0305176	0.474375	0.0200272	0.47375	0.000159851	0.473542	0.000263365	0.474375	0.000213821
0.475417	-0.0271797	0.475208	0.0290871	0.476042	0.0190735	0.475417	0.000149702	0.475208	0.000260749	0.476042	0.000212089
0.477083	-0.0300407	0.476875	0.0252724	0.477708	0.014782	0.477083	0.000144627	0.476875	0.000253772	0.477708	0.000204298
0.47875	-0.0290871	0.478542	0.0200272	0.479375	0.00905991	0.47875	0.000146319	0.478542	0.000244179	0.479375	0.00019391
0.480417	-0.0271797	0.480208	0.0133514	0.481042	0.000476837	0.480417	0.000149702	0.480208	0.00023197	0.481042	0.000178328
0.482083	-0.0228882	0.481875	0.00667572	0.482708	-0.00858307	0.482083	0.000157314	0.481875	0.000219761	0.482708	0.000161881
0.48375	-0.0157356	0.483542	0.00190735	0.484375	-0.0152588	0.48375	0.000170001	0.483542	0.000211041	0.484375	0.000149761
0.485417	-0.00905991	0.485208	0	0.486042	-0.017643	0.485417	0.000181842	0.485208	0.000207552	0.486042	0.000145433
0.487083	-0.00286102	0.486875	0.00286102	0.487708	-0.0133514	0.487083	0.000192837	0.486875	0.000212785	0.487708	0.000153224
0.48875	0.00143051	0.488542	0.00667572	0.489375	-0.00572205	0.48875	0.000200449	0.488542	0.000219761	0.489375	0.000167075
0.490417	0.00619888	0.490208	0.0100136	0.491042	0.00429153	0.490417	0.000208906	0.490208	0.000225866	0.491042	0.000185254
0.492083	0.0100136	0.491875	0.0114441	0.492708	0.0143051	0.492083	0.000215673	0.491875	0.000228482	0.492708	0.000203433
0.49375	0.0114441	0.493542	0.0123978	0.494375	0.0214577	0.49375	0.00021821	0.493542	0.000230226	0.494375	0.000216418
0.495417	0.0119209	0.495208	0.0128746	0.496042	0.0243187	0.495417	0.000219056	0.495208	0.000231098	0.496042	0.000221612
0.497083	0.0109673	0.496875	0.0138283	0.497708	0.023365	0.497083	0.000217364	0.496875	0.000232842	0.497708	0.00021988
0.49875	0.00858307	0.498542	0.0152588	0.499375	0.0219345	0.49875	0.000213135	0.498542	0.000235459	0.499375	0.000217283
0.500417	0.00572205	0.500208	0.0157356	0.501042	0.020504	0.500417	0.000208061	0.500208	0.000236331	0.501042	0.000214686
0.502083	0.00238419	0.501875	0.0152588	0.502708	0.0166893	0.502083	0.00020214	0.501875	0.000235459	0.502708	0.000207761
0.50375	-0.00333786	0.503542	0.0128746	0.504375	0.0123978	0.50375	0.000191991	0.503542	0.000231098	0.504375	0.00019997
0.505417	-0.00905991	0.505208	0.0119209	0.506042	0.00858307	0.505417	0.000181842	0.505208	0.000229354	0.506042	0.000193045
0.507083	-0.0114441	0.506875	0.0138283	0.507708	0.00476837	0.507083	0.000177613	0.506875	0.000232842	0.507708	0.000186119
0.50875	-0.00667572	0.508542	0.017643	0.509375	-0.000953674	0.50875	0.00018607	0.508542	0.000239819	0.509375	0.000175731
0.510417	-0.000953674	0.510208	0.0209808	0.511042	-0.00762939	0.510417	0.00019622	0.510208	0.000245924	0.511042	0.000163612
0.512083	0.00429153	0.511875	0.0247955	0.512708	-0.00953674	0.512083	0.000205523	0.511875	0.0002529	0.512708	0.000160149
0.51375	0.0104904	0.513542	0.0305176	0.514375	-0.00715256	0.51375	0.000216518	0.513542	0.000263365	0.514375	0.000164478
0.515417	0.0171661	0.515208	0.0343323	0.516042	-0.00190735	0.515417	0.000228359	0.515208	0.000270341	0.516042	0.000174
0.517083	0.020504	0.516875	0.0352859	0.517708	0.0038147	0.517083	0.00023428	0.516875	0.000272086	0.517708	0.000184388
0.51875	0.017643	0.518542	0.0338554	0.519375	0.0104904	0.51875	0.000229205	0.518542	0.000269469	0.519375	0.000196507
0.520417	0.0123978	0.520208	0.0348091	0.521042	0.0181198	0.520417	0.000219901	0.520208	0.000271214	0.521042	0.000210358
0.522083	0.00762939	0.521875	0.0371933	0.522708	0.0238419	0.522083	0.000211444	0.521875	0.000275574	0.522708	0.000220746
0.52375	0.00429153	0.523542	0.038147	0.524375	0.0257492	0.52375	0.000205523	0.523542	0.000277318	0.524375	0.000224209
0.525417	0.000953674	0.525208	0.0362396	0.526042	0.0247955	0.525417	0.000199603	0.525208	0.00027383	0.526042	0.000222477
0.527083	-0.00143051	0.526875	0.0329018	0.527708	0.0209808	0.527083	0.000195374	0.526875	0.000267725	0.527708	0.000215552
0.52875	-0.00286102	0.528542	0.0281334	0.529375	0.0162125	0.52875	0.000192837	0.528542	0.000259005	0.529375	0.000206895
0.530417	-0.0038147	0.530208	0.0209808	0.531042	0.00953674	0.530417	0.000191145	0.530208	0.000245924	0.531042	0.000194776
0.532083	-0.00429153	0.531875	0.0119209	0.532708	0.0038147	0.532083	0.000190299	0.531875	0.000229354	0.532708	0.000184388
0.53375	-0.00286102	0.533542	0.00238419	0.534375	-0.00143051	0.53375	0.000192837	0.533542	0.000211913	0.534375	0.000174866
0.535417	-0.000476837	0.535208	-0.00810623	0.536042	-0.00619888	0.535417	0.000197066	0.535208	0.000192727	0.536042	0.000166209
0.537083	0.000476837	0.536875	-0.0162125	0.537708	-0.0100136	0.537083	0.000198757	0.536875	0.000177902	0.537708	0.000159284
0.53875	0.00238419	0.538542	-0.0166893	0.539375	-0.00905991	0.53875	0.00020214	0.538542	0.00017703	0.539375	0.000161015
0.540417	0.00667572	0.540208	-0.0109673	0.541042	-0.00286102	0.540417	0.000209752	0.540208	0.000187495	0.541042	0.000172269
0.542083	0.0133514	0.541875	-0.00238419	0.542708	0.0038147	0.542083	0.000221593	0.541875	0.000203192	0.542708	0.000184388
0.54375	0.0171661	0.543542	0.00715256	0.544375	0.00953674	0.54375	0.000228359	0.543542	0.000220634	0.544375	0.000194776
0.545417	0.017643	0.545208	0.0181198	0.546042	0.0138283	0.545417	0.000229205	0.545208	0.000240691	0.546042	0.000202567
0.547083	0.014782	0.546875	0.0300407	0.547708	0.0157356	0.547083	0.00022413	0.546875	0.000262493	0.547708	0.00020603
0.54875	0.00953674	0.548542	0.0376701	0.549375	0.0143051	0.54875	0.000214827	0.548542	0.000276446	0.549375	0.000203433
0.550417	0.00333786	0.550208	0.0405312	0.551042	0.00953674	0.550417	0.000203832	0.550208	0.000281678	0.551042	0.000194776
0.552083	-0.0038147	0.551875	0.0419617	0.552708	0.00572205	0.552083	0.000191145	0.551875	0.000284295	0.552708	0.000187851
0.55375	-0.0100136	0.553542	0.043869	0.554375	0.00286102	0.55375	0.00018015	0.553542	0.000287783	0.554375	0.000182657
0.555417	-0.0157356	0.555208	0.0443459	0.556042	0.00143051	0.555417	0.000170001	0.555208	0.000288655	0.556042	0.00018006
0.557083	-0.0190735	0.556875	0.0424385	0.557708	0	0.557083	0.00016408	0.556875	0.000285167	0.557708	0.000177463
0.55875	-0.0214577	0.558542	0.0376701	0.559375	-0.00143051	0.55875	0.000159851	0.558542	0.000276446	0.559375	0.000174866
0.560417	-0.0195503	0.560208	0.0309944	0.561042	-0.00286102	0.560417	0.000163235	0.560208	0.000264237	0.561042	0.000172269
0.562083	-0.0128746	0.561875	0.0247955	0.562708	-0.00572205	0.562083	0.000175075	0.561875	0.0002529	0.562708	0.000167075
0.56375	-0.00333786	0.563542	0.0181198	0.564375	-0.00715256	0.56375	0.000191991	0.563542	0.000240691	0.564375	0.000164478
0.565417	0.00572205	0.565208	0.0133514	0.566042	-0.00572205	0.565417	0.000208061	0.565208	0.00023197	0.566042	0.000167075
0.567083	0.0143051	0.566875	0.0114441	0.567708	0.00143051	0.567083	0.000223285	0.566875	0.000228482	0.567708	0.00018006
0.56875	0.023365	0.568542	0.014782	0.569375	0.00858307	0.56875	0.000239354	0.568542	0.000234587	0.569375	0.000193045
0.570417	0.0271797	0.570208	0.0219345	0.571042	0.0133514	0.570417	0.00024612	0.570208	0.000247668	0.571042	0.000201701
0.572083	0.0238419	0.571875	0.0300407	0.572708	0.0157356	0.572083	0.0002402	0.571875	0.000262493	0.572708	0.00020603
0.57375	0.0162125	0.573542	0.0376701	0.574375	0.017643	0.57375	0.000226668	0.573542	0.000276446	0.574375	0.000209492
0.575417	0.00905991	0.575208	0.0433922	0.576042	0.0166893	0.575417	0.000213981	0.575208	0.000286911	0.576042	0.000207761
0.577083	0.00429153	0.576875	0.0457764	0.577708	0.0114441	0.577083	0.000205523	0.576875	0.000291271	0.577708	0.000198239
0.57875	-0.000953674	0.578542	0.0429153	0.579375	0.00762939	0.57875	0.00019622	0.578542	0.000286039	0.579375	0.000191313
0.580417	-0.00572205	0.580208	0.0348091	0.581042	0.00810623	0.580417	0.000187762	0.580208	0.000271214	0.581042	0.000192179
0.582083	-0.0100136	0.581875	0.0257492	0.582708	0.00953674	0.582083	0.00018015	0.581875	0.000254644	0.582708	0.000194776
0.58375	-0.0119209	0.583542	0.0162125	0.584375	0.00810623	0.58375	0.000176767	0.583542	0.000237203	0.584375	0.000192179
0.585417	-0.0104904	0.585208	0.00762939	0.586042	0.00429153	0.585417	0.000179304	0.585208	0.000221506	0.586042	0.000185254
0.587083	-0.00524521	0.586875	-0.000476837	0.587708	0.000953674	0.587083	0.000188608	0.586875	0.00020668	0.587708	0.000179194
0.58875	0.000953674	0.588542	-0.00572205	0.589375	-0.00190735	0.58875	0.000199603	0.588542	0.000197088	0.589375	0.000174
0.590417	0.00667572	0.590208	-0.00810623	0.591042	-0.00524521	0.590417	0.000209752	0.590208	0.000192727	0.591042	0.00016794
0.592083	0.0119209	0.591875	-0.00429153	0.592708	-0.00476837	0.592083	0.000219056	0.591875	0.000199704	0.592708	0.000168806
0.59375	0.017643	0.593542	0.00524521	0.594375	0.00143051	0.59375	0.000229205	0.593542	0.000217145	0.594375	0.00018006
0.595417	0.0219345	0.595208	0.0185966	0.596042	0.0109673	0.595417	0.000236817	0.595208	0.000241563	0.596042	0.000197373
0.597083	0.0219345	0.596875	0.0305176	0.597708	0.0185966	0.597083	0.000236817	0.596875	0.000263365	0.597708	0.000211224
0.59875	0.0190735	0.598542	0.0376701	0.599375	0.0243187	0.59875	0.000231742	0.598542	0.000276446	0.599375	0.000221612
0.600417	0.0171661	0.600208	0.041008	0.601042	0.0271797	0.600417	0.000228359	0.600208	0.00028255	0.601042	0.000226806
0.602083	0.0166893	0.601875	0.0391006	0.602708	0.0271797	0.602083	0.000227513	0.601875	0.000279062	0.602708	0.000226806
0.60375	0.014782	0.603542	0.0314713	0.604375	0.023365	0.60375	0.00022413	0.603542	0.000265109	0.604375	0.00021988
0.605417	0.0109673	0.605208	0.0185966	0.606042	0.0185966	0.605417	0.000217364	0.605208	0.000241563	0.606042	0.000211224
0.607083	0.00762939	0.606875	0.00762939	0.607708	0.0157356	0.607083	0.000211444	0.606875	0.000221506	0.607708	0.00020603
0.60875	0.00476837	0.608542	0.00333786	0.609375	0.014782	0.60875	0.000206369	0.608542	0.000213657	0.609375	0.000204298
0.610417	0.000476837	0.610208	0.00238419	0.611042	0.0114441	0.610417	0.000198757	0.610208	0.000211913	0.611042	0.000198239
0.612083	-0.0038147	0.611875	0.00190735	0.612708	0.00619888	0.612083	0.000191145	0.611875	0.000211041	0.612708	0.000188716
0.61375	-0.00524521	0.613542	0.00238419	0.614375	0.000953674	0.61375	0.000188608	0.613542	0.000211913	0.614375	0.000179194
0.615417	-0.00333786	0.615208	0.00524521	0.616042	-0.00476837	0.615417	0.000191991	0.615208	0.000217145	0.616042	0.000168806
0.617083	0	0.616875	0.00762939	0.617708	-0.0109673	0.617083	0.000197911	0.616875	0.000221506	0.617708	0.000157552
0.61875	0.00429153	0.618542	0.0104904	0.619375	-0.0143051	0.61875	0.000205523	0.618542	0.000226738	0.619375	0.000151492
0.620417	0.00858307	0.620208	0.0162125	0.621042	-0.0104904	0.620417	0.000213135	0.620208	0.000237203	0.621042	0.000158418
0.622083	0.0109673	0.621875	0.0224113	0.622708	-0.00238419	0.622083	0.000217364	0.621875	0.00024854	0.622708	0.000173134
0.62375	0.0114441	0.623542	0.0267029	0.624375	0.00715256	0.62375	0.00021821	0.623542	0.000256388	0.624375	0.000190448
0.625417	0.0114441	0.625208	0.0300407	0.626042	0.0171661	0.625417	0.00021821	0.625208	0.000262493	0.626042	0.000208627
0.627083	0.00905991	0.626875	0.0367165	0.627708	0.0276566	0.627083	0.000213981	0.626875	0.000274702	0.627708	0.000227672
0.62875	0.0038147	0.628542	0.0424385	0.629375	0.0348091	0.62875	0.000204677	0.628542	0.000285167	0.629375	0.000240657
0.630417	0	0.630208	0.0433922	0.631042	0.0343323	0.630417	0.000197911	0.630208	0.000286911	0.631042	0.000239791
0.632083	-0.00238419	0.631875	0.0414848	0.632708	0.0276566	0.632083	0.000193682	0.631875	0.000283422	0.632708	0.000227672
0.63375	-0.00190735	0.633542	0.0391006	0.634375	0.020504	0.63375	0.000194528	0.633542	0.000279062	0.634375	0.000214686
0.635417	-0.00238419	0.635208	0.0376701	0.636042	0.0133514	0.635417	0.000193682	0.635208	0.000276446	0.636042	0.000201701
0.637083	-0.00190735	0.636875	0.0329018	0.637708	0.00667572	0.637083	0.000194528	0.636875	0.000267725	0.637708	0.000189582
0.63875	0.000476837	0.638542	0.0257492	0.639375	0.000953674	0.63875	0.000198757	0.638542	0.000254644	0.639375	0.000179194
0.640417	0.0038147	0.640208	0.0185966	0.641042	-0.0038147	0.640417	0.000204677	0.640208	0.000241563	0.641042	0.000170537
0.642083	0.00953674	0.641875	0.0123978	0.642708	-0.00524521	0.642083	0.000214827	0.641875	0.000230226	0.642708	0.00016794
0.64375	0.0143051	0.643542	0.0100136	0.644375	-0.00572205	0.64375	0.000223285	0.643542	0.000225866	0.644375	0.000167075
0.645417	0.020504	0.645208	0.0109673	0.646042	-0.00286102	0.645417	0.00023428	0.645208	0.00022761	0.646042	0.000172269
0.647083	0.0257492	0.646875	0.0128746	0.647708	0.000476837	0.647083	0.000243583	0.646875	0.000231098	0.647708	0.000178328
0.64875	0.0276566	0.648542	0.0133514	0.649375	0.00476837	0.64875	0.000246966	0.648542	0.00023197	0.649375	0.000186119
0.650417	0.0257492	0.650208	0.0133514	0.651042	0.0104904	0.650417	0.000243583	0.650208	0.00023197	0.651042	0.000196507
0.652083	0.0190735	0.651875	0.0143051	0.652708	0.0195503	0.652083	0.000231742	0.651875	0.000233715	0.652708	0.000212955
0.65375	0.0109673	0.653542	0.0166893	0.654375	0.0314713	0.65375	0.000217364	0.653542	0.000238075	0.654375	0.000234597
0.655417	0.00143051	0.655208	0.0181198	0.656042	0.0395775	0.655417	0.000200449	0.655208	0.000240691	0.656042	0.000249313
0.657083	-0.00572205	0.656875	0.017643	0.657708	0.0419617	0.657083	0.000187762	0.656875	0.000239819	0.657708	0.000253642
0.65875	-0.0104904	0.658542	0.0190735	0.659375	0.0400543	0.65875	0.000179304	0.658542	0.000242435	0.659375	0.000250179
0.660417	-0.0133514	0.660208	0.0209808	0.661042	0.0357628	0.660417	0.00017423	0.660208	0.000245924	0.661042	0.000242388
0.662083	-0.0171661	0.661875	0.0214577	0.662708	0.0300407	0.662083	0.000167463	0.661875	0.000246796	0.662708	0.000232
0.66375	-0.0214577	0.663542	0.0162125	0.664375	0.0200272	0.66375	0.000159851	0.663542	0.000237203	0.664375	0.000213821
0.665417	-0.0243187	0.665208	0.00953674	0.666042	0.00905991	0.665417	0.000154777	0.665208	0.000224994	0.666042	0.00019391
0.667083	-0.0247955	0.666875	0.00524521	0.667708	0.000953674	0.667083	0.000153931	0.666875	0.000217145	0.667708	0.000179194
0.66875	-0.0185966	0.668542	0.00190735	0.669375	-0.0038147	0.66875	0.000164926	0.668542	0.000211041	0.669375	0.000170537
0.670417	-0.00858307	0.670208	0.000953674	0.671042	-0.00762939	0.670417	0.000182687	0.670208	0.000209297	0.671042	0.000163612
0.672083	0.00524521	0.671875	0.00333786	0.672708	-0.0100136	0.672083	0.000207215	0.671875	0.000213657	0.672708	0.000159284
0.67375	0.0166893	0.673542	0.0100136	0.674375	-0.00667572	0.67375	0.000227513	0.673542	0.000225866	0.674375	0.000165343
0.675417	0.0243187	0.675208	0.0190735	0.676042	0.000476837	0.675417	0.000241046	0.675208	0.000242435	0.676042	0.000178328
0.677083	0.0257492	0.676875	0.0281334	0.677708	0.00762939	0.677083	0.000243583	0.676875	0.000259005	0.677708	0.000191313
0.67875	0.0219345	0.678542	0.0391006	0.679375	0.0143051	0.67875	0.000236817	0.678542	0.000279062	0.679375	0.000203433
0.680417	0.0157356	0.680208	0.0500679	0.681042	0.0219345	0.680417	0.000225822	0.680208	0.00029912	0.681042	0.000217283
0.682083	0.00953674	0.681875	0.0591278	0.682708	0.0271797	0.682083	0.000214827	0.681875	0.000315689	0.682708	0.000226806
0.68375	0.00476837	0.683542	0.0619888	0.684375	0.026226	0.68375	0.000206369	0.683542	0.000320921	0.684375	0.000225075
0.685417	0.000476837	0.685208	0.0581741	0.686042	0.023365	0.685417	0.000198757	0.685208	0.000313945	0.686042	0.00021988
0.687083	-0.00286102	0.686875	0.0505447	0.687708	0.023365	0.687083	0.000192837	0.686875	0.000299992	0.687708	0.00021988
0.68875	-0.00667572	0.688542	0.0419617	0.689375	0.0238419	0.68875	0.00018607	0.688542	0.000284295	0.689375	0.000220746
0.690417	-0.0114441	0.690208	0.0319481	0.691042	0.0209808	0.690417	0.000177613	0.690208	0.000265981	0.691042	0.000215552
0.692083	-0.0152588	0.691875	0.020504	0.692708	0.0166893	0.692083	0.000170846	0.691875	0.000245051	0.692708	0.000207761
0.69375	-0.0157356	0.693542	0.0114441	0.694375	0.0138283	0.69375	0.000170001	0.693542	0.000228482	0.694375	0.000202567
0.695417	-0.0104904	0.695208	0.00715256	0.696042	0.0100136	0.695417	0.000179304	0.695208	0.000220634	0.696042	0.000195642
0.697083	-0.00333786	0.696875	0.00667572	0.697708	0.0038147	0.697083	0.000191991	0.696875	0.000219761	0.697708	0.000184388
0.69875	0.00286102	0.698542	0.00810623	0.699375	-0.000953674	0.69875	0.000202986	0.698542	0.000222378	0.699375	0.000175731
0.700417	0.00762939	0.700208	0.0133514	0.701042	0.00143051	0.700417	0.000211444	0.700208	0.00023197	0.701042	0.00018006
0.702083	0.0100136	0.701875	0.0209808	0.702708	0.00715256	0.702083	0.000215673	0.701875	0.000245924	0.702708	0.000190448
0.70375	0.00905991	0.703542	0.0305176	0.704375	0.0123978	0.70375	0.000213981	0.703542	0.000263365	0.704375	0.00019997
0.705417	0.00619888	0.705208	0.0357628	0.706042	0.0157356	0.705417	0.000208906	0.705208	0.000272958	0.706042	0.00020603
0.707083	0.00143051	0.706875	0.0376701	0.707708	0.017643	0.707083	0.000200449	0.706875	0.000276446	0.707708	0.000209492
0.70875	-0.00286102	0.708542	0.0376701	0.709375	0.017643	0.70875	0.000192837	0.708542	0.000276446	0.709375	0.000209492
0.710417	-0.00572205	0.710208	0.0324249	0.711042	0.0157356	0.710417	0.000187762	0.710208	0.000266853	0.711042	0.00020603
0.712083	-0.00619888	0.711875	0.0257492	0.712708	0.0128746	0.712083	0.000186916	0.711875	0.000254644	0.712708	0.000200836
0.71375	-0.00572205	0.713542	0.0190735	0.714375	0.00858307	0.71375	0.000187762	0.713542	0.000242435	0.714375	0.000193045
0.715417	-0.00715256	0.715208	0.014782	0.716042	0.00524521	0.715417	0.000185225	0.715208	0.000234587	0.716042	0.000186985
0.717083	-0.00858307	0.716875	0.0114441	0.717708	0.00429153	0.717083	0.000182687	0.716875	0.000228482	0.717708	0.000185254
0.71875	-0.00905991	0.718542	0.00715256	0.719375	0.00524521	0.71875	0.000181842	0.718542	0.000220634	0.719375	0.000186985
0.720417	-0.00715256	0.720208	0.00572205	0.721042	0.00429153	0.720417	0.000185225	0.720208	0.000218017	0.721042	0.000185254
0.722083	-0.00333786	0.721875	0.00619888	0.722708	-0.000476837	0.722083	0.000191991	0.721875	0.000218889	0.722708	0.000176597
0.72375	0.000476837	0.723542	0.0100136	0.724375	-0.00572205	0.72375	0.000198757	0.723542	0.000225866	0.724375	0.000167075
0.725417	0.00572205	0.725208	0.0162125	0.726042	-0.00715256	0.725417	0.000208061	0.725208	0.000237203	0.726042	0.000164478
0.727083	0.0128746	0.726875	0.0247955	0.727708	-0.0038147	0.727083	0.000220747	0.726875	0.0002529	0.727708	0.000170537
0.72875	0.0209808	0.728542	0.0314713	0.729375	-0.000476837	0.72875	0.000235125	0.728542	0.000265109	0.729375	0.000176597
0.730417	0.0257492	0.730208	0.0357628	0.731042	0.00429153	0.730417	0.000243583	0.730208	0.000272958	0.731042	0.000185254
0.732083	0.0238419	0.731875	0.038147	0.732708	0.0133514	0.732083	0.0002402	0.731875	0.000277318	0.732708	0.000201701
0.73375	0.0181198	0.733542	0.0391006	0.734375	0.026226	0.73375	0.000230051	0.733542	0.000279062	0.734375	0.000225075
0.735417	0.0119209	0.735208	0.0376701	0.736042	0.0348091	0.735417	0.000219056	0.735208	0.000276446	0.736042	0.000240657
0.737083	0.00715256	0.736875	0.0329018	0.737708	0.0348091	0.737083	0.000210598	0.736875	0.000267725	0.737708	0.000240657
0.73875	0.0038147	0.738542	0.026226	0.739375	0.0286102	0.73875	0.000204677	0.738542	0.000255516	0.739375	0.000229403
0.740417	0.00286102	0.740208	0.0200272	0.741042	0.0209808	0.740417	0.000202986	0.740208	0.000244179	0.741042	0.000215552
0.742083	0.0038147	0.741875	0.0162125	0.742708	0.0128746	0.742083	0.000204677	0.741875	0.000237203	0.742708	0.000200836
0.74375	0.00333786	0.743542	0.0133514	0.744375	0.00286102	0.74375	0.000203832	0.743542	0.00023197	0.744375	0.000182657
0.745417	-0.000476837	0.745208	0.0109673	0.746042	-0.00762939	0.745417	0.000197066	0.745208	0.00022761	0.746042	0.000163612
0.747083	-0.00333786	0.746875	0.0104904	0.747708	-0.0152588	0.747083	0.000191991	0.746875	0.000226738	0.747708	0.000149761
0.74875	-0.00333786	0.748542	0.0114441	0.749375	-0.0185966	0.74875	0.000191991	0.748542	0.000228482	0.749375	0.000143701
0.750417	-0.000953674	0.750208	0.0123978	0.751042	-0.0181198	0.750417	0.00019622	0.750208	0.000230226	0.751042	0.000144567
0.752083	0.00190735	0.751875	0.0128746	0.752708	-0.0138283	0.752083	0.000201294	0.751875	0.000231098	0.752708	0.000152358
0.75375	0.00905991	0.753542	0.0157356	0.754375	-0.00715256	0.75375	0.000213981	0.753542	0.000236331	0.754375	0.000164478
0.755417	0.0190735	0.755208	0.0200272	0.756042	0.000476837	0.755417	0.000231742	0.755208	0.000244179	0.756042	0.000178328
0.757083	0.0271797	0.756875	0.0247955	0.757708	0.00953674	0.757083	0.00024612	0.756875	0.0002529	0.757708	0.000194776
0.75875	0.0286102	0.758542	0.0290871	0.759375	0.0190735	0.75875	0.000248658	0.758542	0.000260749	0.759375	0.000212089
0.760417	0.026226	0.760208	0.0343323	0.761042	0.026226	0.760417	0.000244429	0.760208	0.000270341	0.761042	0.000225075
0.762083	0.023365	0.761875	0.0400543	0.762708	0.0281334	0.762083	0.000239354	0.761875	0.000280806	0.762708	0.000228537
0.76375	0.0190735	0.763542	0.0419617	0.764375	0.0257492	0.76375	0.000231742	0.763542	0.000284295	0.764375	0.000224209
0.765417	0.0133514	0.765208	0.0400543	0.766042	0.0219345	0.765417	0.000221593	0.765208	0.000280806	0.766042	0.000217283
0.767083	0.00667572	0.766875	0.0371933	0.767708	0.0171661	0.767083	0.000209752	0.766875	0.000275574	0.767708	0.000208627
0.76875	0.000953674	0.768542	0.0367165	0.769375	0.0100136	0.76875	0.000199603	0.768542	0.000274702	0.769375	0.000195642
0.770417	-0.00333786	0.770208	0.0371933	0.771042	0.00286102	0.770417	0.000191991	0.770208	0.000275574	0.771042	0.000182657
0.772083	-0.00572205	0.771875	0.0357628	0.772708	-0.00143051	0.772083	0.000187762	0.771875	0.000272958	0.772708	0.000174866
0.77375	-0.00524521	0.773542	0.0300407	0.774375	-0.00238419	0.77375	0.000188608	0.773542	0.000262493	0.774375	0.000173134
0.775417	-0.00333786	0.775208	0.0219345	0.776042	-0.00190735	0.775417	0.000191991	0.775208	0.000247668	0.776042	0.000174
0.777083	-0.000476837	0.776875	0.0143051	0.777708	-0.00238419	0.777083	0.000197066	0.776875	0.000233715	0.777708	0.000173134
0.77875	0.00429153	0.778542	0.00905991	0.779375	-0.00143051	0.77875	0.000205523	0.778542	0.000224122	0.779375	0.000174866
0.780417	0.00905991	0.780208	0.00715256	0.781042	0.00333786	0.780417	0.000213981	0.780208	0.000220634	0.781042	0.000183522
0.782083	0.0128746	0.781875	0.00905991	0.782708	0.00858307	0.782083	0.000220747	0.781875	0.000224122	0.782708	0.000193045
0.78375	0.014782	0.783542	0.0162125	0.784375	0.0109673	0.78375	0.00022413	0.783542	0.000237203	0.784375	0.000197373
0.785417	0.0143051	0.785208	0.0276566	0.786042	0.0123978	0.785417	0.000223285	0.785208	0.000258132	0.786042	0.00019997
0.787083	0.0114441	0.786875	0.0391006	0.787708	0.0157356	0.787083	0.00021821	0.786875	0.000279062	0.787708	0.00020603
0.78875	0.00715256	0.788542	0.0472069	0.789375	0.0190735	0.78875	0.000210598	0.788542	0.000293887	0.789375	0.000212089
0.790417	0.00238419	0.790208	0.0505447	0.791042	0.020504	0.790417	0.00020214	0.790208	0.000299992	0.791042	0.000214686
0.792083	-0.00190735	0.791875	0.0491142	0.792708	0.017643	0.792083	0.000194528	0.791875	0.000297376	0.792708	0.000209492
0.79375	-0.00524521	0.793542	0.0452995	0.794375	0.0128746	0.79375	0.000188608	0.793542	0.000290399	0.794375	0.000200836
0.795417	-0.0100136	0.795208	0.041008	0.796042	0.00953674	0.795417	0.00018015	0.795208	0.00028255	0.796042	0.000194776
0.797083	-0.0143051	0.796875	0.0376701	0.797708	0.00810623	0.797083	0.000172538	0.796875	0.000276446	0.797708	0.000192179
0.79875	-0.0195503	0.798542	0.0343323	0.799375	0.00715256	0.79875	0.000163235	0.798542	0.000270341	0.799375	0.000190448
0.800417	-0.0209808	0.800208	0.0295639	0.801042	0.00429153	0.800417	0.000160697	0.800208	0.000261621	0.801042	0.000185254
0.802083	-0.0181198	0.801875	0.0238419	0.802708	0.000476837	0.802083	0.000165772	0.801875	0.000251156	0.802708	0.000178328
0.80375	-0.0123978	0.803542	0.0171661	0.804375	-0.000953674	0.80375	0.000175921	0.803542	0.000238947	0.804375	0.000175731
0.805417	-0.00476837	0.805208	0.0128746	0.806042	-0.000476837	0.805417	0.000189454	0.805208	0.000231098	0.806042	0.000176597
0.807083	0.00476837	0.806875	0.0133514	0.807708	0.00238419	0.807083	0.000206369	0.806875	0.00023197	0.807708	0.000181791
0.80875	0.0166893	0.808542	0.0171661	0.809375	0.00619888	0.80875	0.000227513	0.808542	0.000238947	0.809375	0.000188716
0.810417	0.026226	0.810208	0.0243187	0.811042	0.0133514	0.810417	0.000244429	0.810208	0.000252028	0.811042	0.000201701
0.812083	0.0305176	0.811875	0.0324249	0.812708	0.0247955	0.812083	0.000252041	0.811875	0.000266853	0.812708	0.000222477
0.81375	0.0290871	0.813542	0.0386238	0.814375	0.0376701	0.81375	0.000249504	0.813542	0.00027819	0.814375	0.000245851
0.815417	0.0247955	0.815208	0.0400543	0.816042	0.0476837	0.815417	0.000241892	0.815208	0.000280806	0.816042	0.00026403
0.817083	0.0185966	0.816875	0.0362396	0.817708	0.0514984	0.817083	0.000230896	0.816875	0.00027383	0.817708	0.000270955
0.81875	0.0109673	0.818542	0.0319481	0.819375	0.0505447	0.81875	0.000217364	0.818542	0.000265981	0.819375	0.000269224
0.820417	0.00143051	0.820208	0.0271797	0.821042	0.0476837	0.820417	0.000200449	0.820208	0.00025726	0.821042	0.00026403
0.822083	-0.00762939	0.821875	0.0214577	0.822708	0.0424385	0.822083	0.000184379	0.821875	0.000246796	0.822708	0.000254507
0.82375	-0.0123978	0.823542	0.0162125	0.824375	0.0352859	0.82375	0.000175921	0.823542	0.000237203	0.824375	0.000241522
0.825417	-0.0123978	0.825208	0.0143051	0.826042	0.0290871	0.825417	0.000175921	0.825208	0.000233715	0.826042	0.000230269
0.827083	-0.00810623	0.826875	0.0143051	0.827708	0.0238419	0.827083	0.000183533	0.826875	0.000233715	0.827708	0.000220746
0.82875	-0.00143051	0.828542	0.0114441	0.829375	0.0195503	0.82875	0.000195374	0.828542	0.000228482	0.829375	0.000212955
0.830417	0.00715256	0.830208	0.00619888	0.831042	0.0143051	0.830417	0.000210598	0.830208	0.000218889	0.831042	0.000203433
0.832083	0.0166893	0.831875	0.00476837	0.832708	0.0119209	0.832083	0.000227513	0.831875	0.000216273	0.832708	0.000199104
0.83375	0.0247955	0.833542	0.0100136	0.834375	0.0138283	0.83375	0.000241892	0.833542	0.000225866	0.834375	0.000202567
0.835417	0.0309944	0.835208	0.0162125	0.836042	0.0185966	0.835417	0.000252887	0.835208	0.000237203	0.836042	0.000211224
0.837083	0.0348091	0.836875	0.020504	0.837708	0.0252724	0.837083	0.000259653	0.836875	0.000245051	0.837708	0.000223343
0.83875	0.0333786	0.838542	0.0228882	0.839375	0.0319481	0.83875	0.000257116	0.838542	0.000249412	0.839375	0.000235463
0.840417	0.0300407	0.840208	0.0267029	0.841042	0.0367165	0.840417	0.000251195	0.840208	0.000256388	0.841042	0.000244119
0.842083	0.0252724	0.841875	0.0295639	0.842708	0.0362396	0.842083	0.000242737	0.841875	0.000261621	0.842708	0.000243254
0.84375	0.020504	0.843542	0.0281334	0.844375	0.0319481	0.84375	0.00023428	0.843542	0.000259005	0.844375	0.000235463
0.845417	0.014782	0.845208	0.0243187	0.846042	0.0267029	0.845417	0.00022413	0.845208	0.000252028	0.846042	0.00022594
0.847083	0.00810623	0.846875	0.0185966	0.847708	0.0214577	0.847083	0.000212289	0.846875	0.000241563	0.847708	0.000216418
0.84875	0.000953674	0.848542	0.014782	0.849375	0.0181198	0.84875	0.000199603	0.848542	0.000234587	0.849375	0.000210358
0.850417	-0.00715256	0.850208	0.0123978	0.851042	0.0162125	0.850417	0.000185225	0.850208	0.000230226	0.851042	0.000206895
0.852083	-0.014782	0.851875	0.0104904	0.852708	0.0171661	0.852083	0.000171692	0.851875	0.000226738	0.852708	0.000208627
0.85375	-0.017643	0.853542	0.00905991	0.854375	0.0181198	0.85375	0.000166618	0.853542	0.000224122	0.854375	0.000210358
0.855417	-0.0143051	0.855208	0.00762939	0.856042	0.0171661	0.855417	0.000172538	0.855208	0.000221506	0.856042	0.000208627
0.857083	-0.00715256	0.856875	0.00762939	0.857708	0.014782	0.857083	0.000185225	0.856875	0.000221506	0.857708	0.000204298
0.85875	0.00143051	0.858542	0.0100136	0.859375	0.0143051	0.85875	0.000200449	0.858542	0.000225866	0.859375	0.000203433
0.860417	0.0100136	0.860208	0.0157356	0.861042	0.0190735	0.860417	0.000215673	0.860208	0.000236331	0.861042	0.000212089
0.862083	0.0185966	0.861875	0.0209808	0.862708	0.0243187	0.862083	0.000230896	0.861875	0.000245924	0.862708	0.000221612
0.86375	0.023365	0.863542	0.0257492	0.864375	0.0300407	0.86375	0.000239354	0.863542	0.000254644	0.864375	0.000232
0.865417	0.0228882	0.865208	0.0295639	0.866042	0.0338554	0.865417	0.000238508	0.865208	0.000261621	0.866042	0.000238925
0.867083	0.0195503	0.866875	0.0324249	0.867708	0.0367165	0.867083	0.000232588	0.866875	0.000266853	0.867708	0.000244119
0.86875	0.0157356	0.868542	0.0352859	0.869375	0.0362396	0.86875	0.000225822	0.868542	0.000272086	0.869375	0.000243254
0.870417	0.0109673	0.870208	0.0357628	0.871042	0.0324249	0.870417	0.000217364	0.870208	0.000272958	0.871042	0.000236328
0.872083	0.00667572	0.871875	0.0338554	0.872708	0.0271797	0.872083	0.000209752	0.871875	0.000269469	0.872708	0.000226806
0.87375	0.00143051	0.873542	0.0309944	0.874375	0.0224113	0.87375	0.000200449	0.873542	0.000264237	0.874375	0.000218149
0.875417	-0.00429153	0.875208	0.0281334	0.876042	0.020504	0.875417	0.000190299	0.875208	0.000259005	0.876042	0.000214686
0.877083	-0.00858307	0.876875	0.0252724	0.877708	0.0200272	0.877083	0.000182687	0.876875	0.000253772	0.877708	0.000213821
0.87875	-0.0114441	0.878542	0.0214577	0.879375	0.0209808	0.87875	0.000177613	0.878542	0.000246796	0.879375	0.000215552
0.880417	-0.00858307	0.880208	0.0157356	0.881042	0.0209808	0.880417	0.000182687	0.880208	0.000236331	0.881042	0.000215552
0.882083	-0.00238419	0.881875	0.0109673	0.882708	0.0200272	0.882083	0.000193682	0.881875	0.00022761	0.882708	0.000213821
0.88375	0.00524521	0.883542	0.00905991	0.884375	0.0190735	0.88375	0.000207215	0.883542	0.000224122	0.884375	0.000212089
0.885417	0.0123978	0.885208	0.0128746	0.886042	0.020504	0.885417	0.000219901	0.885208	0.000231098	0.886042	0.000214686
0.887083	0.0171661	0.886875	0.0190735	0.887708	0.0243187	0.887083	0.000228359	0.886875	0.000242435	0.887708	0.000221612
0.88875	0.0185966	0.888542	0.0252724	0.889375	0.0281334	0.88875	0.000230896	0.888542	0.000253772	0.889375	0.000228537
0.890417	0.0157356	0.890208	0.0329018	0.891042	0.0314713	0.890417	0.000225822	0.890208	0.000267725	0.891042	0.000234597
0.892083	0.0123978	0.891875	0.0395775	0.892708	0.0348091	0.892083	0.000219901	0.891875	0.000279934	0.892708	0.000240657
0.89375	0.0100136	0.893542	0.0433922	0.894375	0.0386238	0.89375	0.000215673	0.893542	0.000286911	0.894375	0.000247582
0.895417	0.00905991	0.895208	0.043869	0.896042	0.0395775	0.895417	0.000213981	0.895208	0.000287783	0.896042	0.000249313
0.897083	0.00762939	0.896875	0.0429153	0.897708	0.0371933	0.897083	0.000211444	0.896875	0.000286039	0.897708	0.000244985
0.89875	0.00667572	0.898542	0.0414848	0.899375	0.0333786	0.89875	0.000209752	0.898542	0.000283422	0.899375	0.00023806
0.900417	0.00715256	0.900208	0.0386238	0.901042	0.0300407	0.900417	0.000210598	0.900208	0.00027819	0.901042	0.000232
0.902083	0.00476837	0.901875	0.0343323	0.902708	0.0271797	0.902083	0.000206369	0.901875	0.000270341	0.902708	0.000226806
0.90375	-0.000953674	0.903542	0.0309944	0.904375	0.023365	0.90375	0.00019622	0.903542	0.000264237	0.904375	0.00021988
0.905417	-0.00905991	0.905208	0.0252724	0.906042	0.0185966	0.905417	0.000181842	0.905208	0.000253772	0.906042	0.000211224
0.907083	-0.0123978	0.906875	0.0157356	0.907708	0.0138283	0.907083	0.000175921	0.906875	0.000236331	0.907708	0.000202567
0.90875	-0.00953674	0.908542	0.00572205	0.909375	0.00953674	0.90875	0.000180996	0.908542	0.000218017	0.909375	0.000194776
0.910417	-0.0038147	0.910208	-0.00143051	0.911042	0.00715256	0.910417	0.000191145	0.910208	0.000204936	0.911042	0.000190448
0.912083	0.00190735	0.911875	-0.00190735	0.912708	0.00858307	0.912083	0.000201294	0.911875	0.000204064	0.912708	0.000193045
0.91375	0.00810623	0.913542	0.00476837	0.914375	0.0157356	0.91375	0.000212289	0.913542	0.000216273	0.914375	0.00020603
0.915417	0.014782	0.915208	0.0138283	0.916042	0.0238419	0.915417	0.00022413	0.915208	0.000232842	0.916042	0.000220746
0.917083	0.0190735	0.916875	0.0238419	0.917708	0.0300407	0.917083	0.000231742	0.916875	0.000251156	0.917708	0.000232
0.91875	0.0190735	0.918542	0.0319481	0.919375	0.0348091	0.91875	0.000231742	0.918542	0.000265981	0.919375	0.000240657
0.920417	0.014782	0.920208	0.038147	0.921042	0.0391006	0.920417	0.00022413	0.920208	0.000277318	0.921042	0.000248448
0.922083	0.00905991	0.921875	0.0405312	0.922708	0.0400543	0.922083	0.000213981	0.921875	0.000281678	0.922708	0.000250179
0.92375	0.00286102	0.923542	0.038147	0.924375	0.0329018	0.92375	0.000202986	0.923542	0.000277318	0.924375	0.000237194
0.925417	-0.00238419	0.925208	0.0357628	0.926042	0.0228882	0.925417	0.000193682	0.925208	0.000272958	0.926042	0.000219015
0.927083	-0.00810623	0.926875	0.0338554	0.927708	0.0157356	0.927083	0.000183533	0.926875	0.000269469	0.927708	0.00020603
0.92875	-0.0133514	0.928542	0.0324249	0.929375	0.0138283	0.92875	0.00017423	0.928542	0.000266853	0.929375	0.000202567
0.930417	-0.017643	0.930208	0.0314713	0.931042	0.0119209	0.930417	0.000166618	0.930208	0.000265109	0.931042	0.000199104
0.932083	-0.0228882	0.931875	0.0300407	0.932708	0.0104904	0.932083	0.000157314	0.931875	0.000262493	0.932708	0.000196507
0.93375	-0.0276566	0.933542	0.026226	0.934375	0.0104904	0.93375	0.000148856	0.933542	0.000255516	0.934375	0.000196507
0.935417	-0.0286102	0.935208	0.0190735	0.936042	0.0123978	0.935417	0.000147165	0.935208	0.000242435	0.936042	0.00019997
0.937083	-0.026226	0.936875	0.0128746	0.937708	0.0143051	0.937083	0.000151394	0.936875	0.000231098	0.937708	0.000203433
0.93875	-0.0214577	0.938542	0.0100136	0.939375	0.0152588	0.93875	0.000159851	0.938542	0.000225866	0.939375	0.000205164
0.940417	-0.0152588	0.940208	0.0109673	0.941042	0.0195503	0.940417	0.000170846	0.940208	0.00022761	0.941042	0.000212955
0.942083	-0.00810623	0.941875	0.0119209	0.942708	0.0243187	0.942083	0.000183533	0.941875	0.000229354	0.942708	0.000221612
0.94375	-0.00238419	0.943542	0.0152588	0.944375	0.0295639	0.94375	0.000193682	0.943542	0.000235459	0.944375	0.000231134
0.945417	-0.000953674	0.945208	0.0209808	0.946042	0.0329018	0.945417	0.00019622	0.945208	0.000245924	0.946042	0.000237194
0.947083	-0.00238419	0.946875	0.0276566	0.947708	0.0352859	0.947083	0.000193682	0.946875	0.000258132	0.947708	0.000241522
0.94875	-0.00667572	0.948542	0.0314713	0.949375	0.0343323	0.94875	0.00018607	0.948542	0.000265109	0.949375	0.000239791
0.950417	-0.0114441	0.950208	0.0319481	0.951042	0.0305176	0.950417	0.000177613	0.950208	0.000265981	0.951042	0.000232866
0.952083	-0.0152588	0.951875	0.0295639	0.952708	0.0247955	0.952083	0.000170846	0.951875	0.000261621	0.952708	0.000222477
0.95375	-0.0152588	0.953542	0.0271797	0.954375	0.0190735	0.95375	0.000170846	0.953542	0.00025726	0.954375	0.000212089
0.955417	-0.0133514	0.955208	0.026226	0.956042	0.0152588	0.955417	0.00017423	0.955208	0.000255516	0.956042	0.000205164
0.957083	-0.0119209	0.956875	0.0257492	0.957708	0.0128746	0.957083	0.000176767	0.956875	0.000254644	0.957708	0.000200836
0.95875	-0.0123978	0.958542	0.0238419	0.959375	0.0109673	0.95875	0.000175921	0.958542	0.000251156	0.959375	0.000197373
0.960417	-0.00905991	0.960208	0.0195503	0.961042	0.00905991	0.960417	0.000181842	0.960208	0.000243307	0.961042	0.00019391
0.962083	0	0.961875	0.0152588	0.962708	0.00858307	0.962083	0.000197911	0.961875	0.000235459	0.962708	0.000193045
0.96375	0.00905991	0.963542	0.0119209	0.964375	0.00715256	0.96375	0.000213981	0.963542	0.000229354	0.964375	0.000190448
0.965417	0.014782	0.965208	0.00858307	0.966042	0.00667572	0.965417	0.00022413	0.965208	0.00022325	0.966042	0.000189582
0.967083	0.0185966	0.966875	0.00762939	0.967708	0.0104904	0.967083	0.000230896	0.966875	0.000221506	0.967708	0.000196507
0.96875	0.0238419	0.968542	0.00953674	0.969375	0.0166893	0.96875	0.0002402	0.968542	0.000224994	0.969375	0.000207761
0.970417	0.0276566	0.970208	0.0152588	0.971042	0.0219345	0.970417	0.000246966	0.970208	0.000235459	0.971042	0.000217283
0.972083	0.0257492	0.971875	0.0214577	0.972708	0.0271797	0.972083	0.000243583	0.971875	0.000246796	0.972708	0.000226806
0.97375	0.020504	0.973542	0.0257492	0.974375	0.0333786	0.97375	0.00023428	0.973542	0.000254644	0.974375	0.00023806
0.975417	0.0162125	0.975208	0.0267029	0.976042	0.0395775	0.975417	0.000226668	0.975208	0.000256388	0.976042	0.000249313
0.977083	0.0133514	0.976875	0.023365	0.977708	0.0419617	0.977083	0.000221593	0.976875	0.000250284	0.977708	0.000253642
0.97875	0.00858307	0.978542	0.0181198	0.979375	0.0405312	0.97875	0.000213135	0.978542	0.000240691	0.979375	0.000251045
0.980417	0	0.980208	0.0128746	0.981042	0.038147	0.980417	0.000197911	0.980208	0.000231098	0.981042	0.000246716
0.982083	-0.0133514	0.981875	0.00953674	0.982708	0.0352859	0.982083	0.00017423	0.981875	0.000224994	0.982708	0.000241522
0.98375	-0.0271797	0.983542	0.00715256	0.984375	0.0319481	0.98375	0.000149702	0.983542	0.000220634	0.984375	0.000235463
0.985417	-0.0362396	0.985208	0.00572205	0.986042	0.0281334	0.985417	0.000133632	0.985208	0.000218017	0.986042	0.000228537
0.987083	-0.0391006	0.986875	0.00572205	0.987708	0.0247955	0.987083	0.000128558	0.986875	0.000218017	0.987708	0.000222477
0.98875	-0.0352859	0.988542	0.00619888	0.989375	0.0214577	0.98875	0.000135324	0.988542	0.000218889	0.989375	0.000216418
0.990417	-0.0276566	0.990208	0.00524521	0.991042	0.017643	0.990417	0.000148856	0.990208	0.000217145	0.991042	0.000209492
0.992083	-0.0157356	0.991875	0.00524521	0.992708	0.0143051	0.992083	0.000170001	0.991875	0.000217145	0.992708	0.000203433
0.99375	-0.00143051	0.993542	0.00953674	0.994375	0.0152588	0.99375	0.000195374	0.993542	0.000224994	0.994375	0.000205164
0.995417	0.0119209	0.995208	0.0166893	0.996042	0.0181198	0.995417	0.000219056	0.995208	0.000238075	0.996042	0.000210358
0.997083	0.0228882	0.996875	0.0247955	0.997708	0.0209808	0.997083	0.000238508	0.996875	0.0002529	0.997708	0.000215552
0.99875	0.0295639	0.998542	0.0309944	0.999375	0.0200272	0.99875	0.000250349	0.998542	0.000264237	0.999375	0.000213821
1.00042	0.0324249	1.00021	0.0352859	1.00104	0.0166893	1.00042	0.000255424	1.00021	0.000272086	1.00104	0.000207761
1.00208	0.0314713	1.00188	0.0395775	1.00271	0.0133514	1.00208	0.000253732	1.00188	0.000279934	1.00271	0.000201701
1.00375	0.0267029	1.00354	0.0391006	1.00438	0.00858307	1.00375	0.000245275	1.00354	0.000279062	1.00438	0.000193045
1.00542	0.0195503	1.00521	0.0352859	1.00604	0.00429153	1.00542	0.000232588	1.00521	0.000272086	1.00604	0.000185254
1.00708	0.00905991	1.00687	0.0290871	1.00771	0.00190735	1.00708	0.000213981	1.00687	0.000260749	1.00771	0.000180925
1.00875	-0.00286102	1.00854	0.0247955	1.00937	0.00476837	1.00875	0.000192837	1.00854	0.0002529	1.00937	0.000186119
1.01042	-0.0133514	1.01021	0.0224113	1.01104	0.0114441	1.01042	0.00017423	1.01021	0.00024854	1.01104	0.000198239
1.01208	-0.0181198	1.01188	0.0200272	1.01271	0.0185966	1.01208	0.000165772	1.01188	0.000244179	1.01271	0.000211224
1.01375	-0.014782	1.01354	0.0171661	1.01438	0.0243187	1.01375	0.000171692	1.01354	0.000238947	1.01438	0.000221612
1.01542	-0.00715256	1.01521	0.0123978	1.01604	0.0247955	1.01542	0.000185225	1.01521	0.000230226	1.01604	0.000222477
1.01708	0.000476837	1.01687	0.00905991	1.01771	0.0209808	1.01708	0.000198757	1.01687	0.000224122	1.01771	0.000215552
1.01875	0.00905991	1.01854	0.0104904	1.01937	0.0171661	1.01875	0.000213981	1.01854	0.000226738	1.01937	0.000208627
1.02042	0.017643	1.02021	0.0162125	1.02104	0.0171661	1.02042	0.000229205	1.02021	0.000237203	1.02104	0.000208627
1.02208	0.0257492	1.02188	0.0219345	1.02271	0.0195503	1.02208	0.000243583	1.02188	0.000247668	1.02271	0.000212955
1.02375	0.0276566	1.02354	0.0271797	1.02438	0.0200272	1.02375	0.000246966	1.02354	0.00025726	1.02438	0.000213821
1.02542	0.023365	1.02521	0.0352859	1.02604	0.0219345	1.02542	0.000239354	1.02521	0.000272086	1.02604	0.000217283
1.02708	0.0162125	1.02687	0.0452995	1.02771	0.0267029	1.02708	0.000226668	1.02687	0.000290399	1.02771	0.00022594
1.02875	0.00953674	1.02854	0.0519753	1.02937	0.0305176	1.02875	0.000214827	1.02854	0.000302608	1.02937	0.000232866
1.03042	0.0038147	1.03021	0.0524521	1.03104	0.0290871	1.03042	0.000204677	1.03021	0.00030348	1.03104	0.000230269
1.03208	0	1.03188	0.0495911	1.03271	0.0243187	1.03208	0.000197911	1.03188	0.000298248	1.03271	0.000221612
1.03375	-0.000476837	1.03354	0.04673	1.03438	0.0209808	1.03375	0.000197066	1.03354	0.000293015	1.03438	0.000215552
1.03542	0.000476837	1.03521	0.0429153	1.03604	0.0181198	1.03542	0.000198757	1.03521	0.000286039	1.03604	0.000210358
1.03708	0.00333786	1.03687	0.0371933	1.03771	0.0133514	1.03708	0.000203832	1.03687	0.000275574	1.03771	0.000201701
1.03875	0.00762939	1.03854	0.0314713	1.03937	0.00858307	1.03875	0.000211444	1.03854	0.000265109	1.03937	0.000193045
1.04042	0.0109673	1.04021	0.026226	1.04104	0.00333786	1.04042	0.000217364	1.04021	0.000255516	1.04104	0.000183522
1.04208	0.0143051	1.04188	0.0243187	1.04271	-0.00190735	1.04208	0.000223285	1.04188	0.000252028	1.04271	0.000174
1.04375	0.0152588	1.04354	0.023365	1.04438	-0.00619888	1.04375	0.000224976	1.04354	0.000250284	1.04438	0.000166209
1.04542	0.017643	1.04521	0.0238419	1.04604	-0.00762939	1.04542	0.000229205	1.04521	0.000251156	1.04604	0.000163612
1.04708	0.0209808	1.04688	0.0267029	1.04771	-0.00667572	1.04708	0.000235125	1.04688	0.000256388	1.04771	0.000165343
1.04875	0.0243187	1.04854	0.0271797	1.04937	-0.00619888	1.04875	0.000241046	1.04854	0.00025726	1.04937	0.000166209
1.05042	0.0252724	1.05021	0.0257492	1.05104	-0.00429153	1.05042	0.000242737	1.05021	0.000254644	1.05104	0.000169672
1.05208	0.020504	1.05187	0.0247955	1.05271	-0.00190735	1.05208	0.00023428	1.05187	0.0002529	1.05271	0.000174
1.05375	0.0138283	1.05354	0.0271797	1.05438	-0.00143051	1.05375	0.000222439	1.05354	0.00025726	1.05438	0.000174866
1.05542	0.00715256	1.05521	0.0324249	1.05604	-0.0038147	1.05542	0.000210598	1.05521	0.000266853	1.05604	0.000170537
1.05708	0.000476837	1.05688	0.0367165	1.05771	-0.00762939	1.05708	0.000198757	1.05688	0.000274702	1.05771	0.000163612
1.05875	-0.00572205	1.05854	0.041008	1.05937	-0.0104904	1.05875	0.000187762	1.05854	0.00028255	1.05937	0.000158418
1.06042	-0.0100136	1.06021	0.0462532	1.06104	-0.0133514	1.06042	0.00018015	1.06021	0.000292143	1.06104	0.000153224
1.06208	-0.0114441	1.06187	0.0495911	1.06271	-0.0143051	1.06208	0.000177613	1.06187	0.000298248	1.06271	0.000151492
1.06375	-0.00905991	1.06354	0.0495911	1.06438	-0.0133514	1.06375	0.000181842	1.06354	0.000298248	1.06438	0.000153224
1.06542	-0.00476837	1.06521	0.0472069	1.06604	-0.00953674	1.06542	0.000189454	1.06521	0.000293887	1.06604	0.000160149
1.06708	0.000953674	1.06688	0.0429153	1.06771	-0.00429153	1.06708	0.000199603	1.06688	0.000286039	1.06771	0.000169672
1.06875	0.00715256	1.06854	0.0386238	1.06937	0	1.06875	0.000210598	1.06854	0.00027819	1.06937	0.000177463
1.07042	0.0119209	1.07021	0.0329018	1.07104	0.0038147	1.07042	0.000219056	1.07021	0.000267725	1.07104	0.000184388
1.07208	0.0166893	1.07187	0.0300407	1.07271	0.00715256	1.07208	0.000227513	1.07187	0.000262493	1.07271	0.000190448
1.07375	0.017643	1.07354	0.0290871	1.07438	0.0119209	1.07375	0.000229205	1.07354	0.000260749	1.07438	0.000199104
1.07542	0.0166893	1.07521	0.0290871	1.07604	0.0152588	1.07542	0.000227513	1.07521	0.000260749	1.07604	0.000205164
1.07708	0.014782	1.07688	0.0290871	1.07771	0.0185966	1.07708	0.00022413	1.07688	0.000260749	1.07771	0.000211224
1.07875	0.0100136	1.07854	0.0295639	1.07937	0.0238419	1.07875	0.000215673	1.07854	0.000261621	1.07937	0.000220746
1.08042	0.00333786	1.08021	0.0324249	1.08104	0.0295639	1.08042	0.000203832	1.08021	0.000266853	1.08104	0.000231134
1.08208	-0.00429153	1.08187	0.0333786	1.08271	0.0314713	1.08208	0.000190299	1.08187	0.000268597	1.08271	0.000234597
1.08375	-0.00905991	1.08354	0.0295639	1.08438	0.0286102	1.08375	0.000181842	1.08354	0.000261621	1.08438	0.000229403
1.08542	-0.0123978	1.08521	0.0243187	1.08604	0.023365	1.08542	0.000175921	1.08521	0.000252028	1.08604	0.00021988
1.08708	-0.014782	1.08688	0.0195503	1.08771	0.0171661	1.08708	0.000171692	1.08688	0.000243307	1.08771	0.000208627
1.08875	-0.0162125	1.08854	0.0166893	1.08937	0.0100136	1.08875	0.000169155	1.08854	0.000238075	1.08937	0.000195642
1.09042	-0.0162125	1.09021	0.0128746	1.09104	0.00333786	1.09042	0.000169155	1.09021	0.000231098	1.09104	0.000183522
1.09208	-0.0143051	1.09187	0.00715256	1.09271	-0.000953674	1.09208	0.000172538	1.09187	0.000220634	1.09271	0.000175731
1.09375	-0.0109673	1.09354	0.00286102	1.09438	-0.0038147	1.09375	0.000178458	1.09354	0.000212785	1.09438	0.000170537
1.09542	-0.00619888	1.09521	0.000953674	1.09604	-0.00667572	1.09542	0.000186916	1.09521	0.000209297	1.09604	0.000165343
1.09708	-0.000953674	1.09688	0.00143051	1.09771	-0.0104904	1.09708	0.00019622	1.09688	0.000210169	1.09771	0.000158418
1.09875	0.00286102	1.09854	0.00762939	1.09937	-0.0114441	1.09875	0.000202986	1.09854	0.000221506	1.09937	0.000156686
1.10042	0.00715256	1.10021	0.0200272	1.10104	-0.00858307	1.10042	0.000210598	1.10021	0.000244179	1.10104	0.000161881
1.10208	0.0119209	1.10187	0.0352859	1.10271	-0.00143051	1.10208	0.000219056	1.10187	0.000272086	1.10271	0.000174866
1.10375	0.0143051	1.10354	0.0481606	1.10438	0.00667572	1.10375	0.000223285	1.10354	0.000295631	1.10438	0.000189582
1.10542	0.0128746	1.10521	0.0557899	1.10604	0.0138283	1.10542	0.000220747	1.10521	0.000309585	1.10604	0.000202567
1.10708	0.00762939	1.10688	0.0596046	1.10771	0.020504	1.10708	0.000211444	1.10688	0.000316561	1.10771	0.000214686
1.10875	0.00333786	1.10854	0.0576973	1.10938	0.0243187	1.10875	0.000203832	1.10854	0.000313073	1.10938	0.000221612
1.11042	0.000953674	1.11021	0.0505447	1.11104	0.0238419	1.11042	0.000199603	1.11021	0.000299992	1.11104	0.000220746
1.11208	-0.00143051	1.11187	0.0400543	1.11271	0.0190735	1.11208	0.000195374	1.11187	0.000280806	1.11271	0.000212089
1.11375	-0.0038147	1.11354	0.0300407	1.11437	0.0143051	1.11375	0.000191145	1.11354	0.000262493	1.11437	0.000203433
1.11542	-0.00572205	1.11521	0.0238419	1.11604	0.0119209	1.11542	0.000187762	1.11521	0.000251156	1.11604	0.000199104
1.11708	-0.00619888	1.11688	0.0200272	1.11771	0.0104904	1.11708	0.000186916	1.11688	0.000244179	1.11771	0.000196507
1.11875	-0.00762939	1.11854	0.017643	1.11938	0.00858307	1.11875	0.000184379	1.11854	0.000239819	1.11938	0.000193045
1.12042	-0.00858307	1.12021	0.0171661	1.12104	0.00238419	1.12042	0.000182687	1.12021	0.000238947	1.12104	0.000181791
1.12208	-0.00572205	1.12187	0.0181198	1.12271	-0.0038147	1.12208	0.000187762	1.12187	0.000240691	1.12271	0.000170537
1.12375	-0.000953674	1.12354	0.0214577	1.12437	-0.00905991	1.12375	0.00019622	1.12354	0.000246796	1.12437	0.000161015
1.12542	0.00476837	1.12521	0.0228882	1.12604	-0.0128746	1.12542	0.000206369	1.12521	0.000249412	1.12604	0.000154089
1.12708	0.0123978	1.12688	0.0228882	1.12771	-0.0128746	1.12708	0.000219901	1.12688	0.000249412	1.12771	0.000154089
1.12875	0.0209808	1.12854	0.0228882	1.12938	-0.00858307	1.12875	0.000235125	1.12854	0.000249412	1.12938	0.000161881
1.13042	0.0247955	1.13021	0.0252724	1.13104	0.00143051	1.13042	0.000241892	1.13021	0.000253772	1.13104	0.00018006
1.13208	0.0243187	1.13187	0.0286102	1.13271	0.0114441	1.13208	0.000241046	1.13187	0.000259877	1.13271	0.000198239
1.13375	0.0224113	1.13354	0.0309944	1.13437	0.0185966	1.13375	0.000237663	1.13354	0.000264237	1.13437	0.000211224
1.13542	0.0181198	1.13521	0.0338554	1.13604	0.0219345	1.13542	0.000230051	1.13521	0.000269469	1.13604	0.000217283
1.13708	0.0100136	1.13688	0.0367165	1.13771	0.0219345	1.13708	0.000215673	1.13688	0.000274702	1.13771	0.000217283
1.13875	0	1.13854	0.0376701	1.13938	0.0181198	1.13875	0.000197911	1.13854	0.000276446	1.13938	0.000210358
1.14042	-0.00858307	1.14021	0.0367165	1.14104	0.0109673	1.14042	0.000182687	1.14021	0.000274702	1.14104	0.000197373
1.14208	-0.0162125	1.14187	0.0348091	1.14271	0.00286102	1.14208	0.000169155	1.14187	0.000271214	1.14271	0.000182657
1.14375	-0.0228882	1.14354	0.0333786	1.14437	-0.00476837	1.14375	0.000157314	1.14354	0.000268597	1.14437	0.000168806
1.14542	-0.026226	1.14521	0.0314713	1.14604	-0.00858307	1.14542	0.000151394	1.14521	0.000265109	1.14604	0.000161881
1.14708	-0.0243187	1.14688	0.0252724	1.14771	-0.0104904	1.14708	0.000154777	1.14688	0.000253772	1.14771	0.000158418
1.14875	-0.0181198	1.14854	0.0162125	1.14938	-0.00905991	1.14875	0.000165772	1.14854	0.000237203	1.14938	0.000161015
1.15042	-0.0119209	1.15021	0.00667572	1.15104	-0.00619888	1.15042	0.000176767	1.15021	0.000219761	1.15104	0.000166209
1.15208	-0.00572205	1.15187	0.00286102	1.15271	-0.000953674	1.15208	0.000187762	1.15187	0.000212785	1.15271	0.000175731
1.15375	0	1.15354	0.00667572	1.15437	0.00619888	1.15375	0.000197911	1.15354	0.000219761	1.15437	0.000188716
1.15542	0.00524521	1.15521	0.0143051	1.15604	0.0123978	1.15542	0.000207215	1.15521	0.000233715	1.15604	0.00019997
1.15708	0.00905991	1.15688	0.0238419	1.15771	0.0171661	1.15708	0.000213981	1.15688	0.000251156	1.15771	0.000208627
1.15875	0.0119209	1.15854	0.0338554	1.15938	0.020504	1.15875	0.000219056	1.15854	0.000269469	1.15938	0.000214686
1.16042	0.0152588	1.16021	0.0424385	1.16104	0.0243187	1.16042	0.000224976	1.16021	0.000285167	1.16104	0.000221612
1.16208	0.0166893	1.16187	0.0443459	1.16271	0.0290871	1.16208	0.000227513	1.16187	0.000288655	1.16271	0.000230269
1.16375	0.0133514	1.16354	0.0376701	1.16437	0.0324249	1.16375	0.000221593	1.16354	0.000276446	1.16437	0.000236328
1.16542	0.00858307	1.16521	0.0290871	1.16604	0.0343323	1.16542	0.000213135	1.16521	0.000260749	1.16604	0.000239791
1.16708	0.00429153	1.16688	0.0243187	1.16771	0.0319481	1.16708	0.000205523	1.16688	0.000252028	1.16771	0.000235463
1.16875	0.000953674	1.16854	0.0243187	1.16938	0.0290871	1.16875	0.000199603	1.16854	0.000252028	1.16938	0.000230269
1.17042	-0.000953674	1.17021	0.0257492	1.17104	0.0257492	1.17042	0.00019622	1.17021	0.000254644	1.17104	0.000224209
1.17208	-0.00429153	1.17188	0.0286102	1.17271	0.0209808	1.17208	0.000190299	1.17188	0.000259877	1.17271	0.000215552
1.17375	-0.00524521	1.17354	0.0309944	1.17437	0.0152588	1.17375	0.000188608	1.17354	0.000264237	1.17437	0.000205164
1.17542	-0.00476837	1.17521	0.0314713	1.17604	0.0114441	1.17542	0.000189454	1.17521	0.000265109	1.17604	0.000198239
1.17708	-0.00429153	1.17687	0.0295639	1.17771	0.0104904	1.17708	0.000190299	1.17687	0.000261621	1.17771	0.000196507
1.17875	-0.0038147	1.17854	0.0281334	1.17938	0.0128746	1.17875	0.000191145	1.17854	0.000259005	1.17938	0.000200836
1.18042	-0.00333786	1.18021	0.0271797	1.18104	0.0190735	1.18042	0.000191991	1.18021	0.00025726	1.18104	0.000212089
1.18208	0.000953674	1.18188	0.0267029	1.18271	0.0271797	1.18208	0.000199603	1.18188	0.000256388	1.18271	0.000226806
1.18375	0.00619888	1.18354	0.0267029	1.18437	0.0362396	1.18375	0.000208906	1.18354	0.000256388	1.18437	0.000243254
1.18542	0.00905991	1.18521	0.0281334	1.18604	0.0452995	1.18542	0.000213981	1.18521	0.000259005	1.18604	0.000259701
1.18708	0.00905991	1.18687	0.0295639	1.18771	0.0534058	1.18708	0.000213981	1.18687	0.000261621	1.18771	0.000274418
1.18875	0.00524521	1.18854	0.0305176	1.18938	0.058651	1.18875	0.000207215	1.18854	0.000263365	1.18938	0.00028394
1.19042	-0.000476837	1.19021	0.0314713	1.19104	0.0581741	1.19042	0.000197066	1.19021	0.000265109	1.19104	0.000283074
1.19208	-0.00524521	1.19188	0.0329018	1.19271	0.0529289	1.19208	0.000188608	1.19188	0.000267725	1.19271	0.000273552
1.19375	-0.00715256	1.19354	0.0348091	1.19437	0.0462532	1.19375	0.000185225	1.19354	0.000271214	1.19437	0.000261433
1.19542	-0.00619888	1.19521	0.0352859	1.19604	0.0395775	1.19542	0.000186916	1.19521	0.000272086	1.19604	0.000249313
1.19708	-0.00429153	1.19687	0.0348091	1.19771	0.0329018	1.19708	0.000190299	1.19687	0.000271214	1.19771	0.000237194
1.19875	-0.000953674	1.19854	0.0324249	1.19938	0.0271797	1.19875	0.00019622	1.19854	0.000266853	1.19938	0.000226806
1.20042	0.00524521	1.20021	0.0267029	1.20104	0.0228882	1.20042	0.000207215	1.20021	0.000256388	1.20104	0.000219015
1.20208	0.0162125	1.20188	0.0181198	1.20271	0.023365	1.20208	0.000226668	1.20188	0.000240691	1.20271	0.00021988
1.20375	0.0267029	1.20354	0.0100136	1.20437	0.0267029	1.20375	0.000245275	1.20354	0.000225866	1.20437	0.00022594
1.20542	0.0338554	1.20521	0.00762939	1.20604	0.0329018	1.20542	0.000257961	1.20521	0.000221506	1.20604	0.000237194
1.20708	0.0395775	1.20687	0.0104904	1.20771	0.0395775	1.20708	0.000268111	1.20687	0.000226738	1.20771	0.000249313
1.20875	0.0443459	1.20854	0.0162125	1.20938	0.0443459	1.20875	0.000276568	1.20854	0.000237203	1.20938	0.00025797
1.21042	0.0472069	1.21021	0.0247955	1.21104	0.0481606	1.21042	0.000281643	1.21021	0.0002529	1.21104	0.000264895
1.21208	0.0429153	1.21188	0.0338554	1.21271	0.0505447	1.21208	0.000274031	1.21188	0.000269469	1.21271	0.000269224
1.21375	0.0348091	1.21354	0.0424385	1.21437	0.0524521	1.21375	0.000259653	1.21354	0.000285167	1.21437	0.000272686
1.21542	0.0257492	1.21521	0.0448227	1.21604	0.0524521	1.21542	0.000243583	1.21521	0.000289527	1.21604	0.000272686
1.21708	0.0181198	1.21687	0.0433922	1.21771	0.0495911	1.21708	0.000230051	1.21687	0.000286911	1.21771	0.000267492
1.21875	0.0100136	1.21854	0.0400543	1.21938	0.0457764	1.21875	0.000215673	1.21854	0.000280806	1.21938	0.000260567
1.22042	0.00238419	1.22021	0.0348091	1.22104	0.0429153	1.22042	0.00020214	1.22021	0.000271214	1.22104	0.000255373
1.22208	-0.00524521	1.22188	0.0286102	1.22271	0.0395775	1.22208	0.000188608	1.22188	0.000259877	1.22271	0.000249313
1.22375	-0.0128746	1.22354	0.0219345	1.22437	0.0348091	1.22375	0.000175075	1.22354	0.000247668	1.22437	0.000240657
1.22542	-0.0166893	1.22521	0.017643	1.22604	0.0300407	1.22542	0.000168309	1.22521	0.000239819	1.22604	0.000232
1.22708	-0.0138283	1.22687	0.0138283	1.22771	0.0252724	1.22708	0.000173384	1.22687	0.000232842	1.22771	0.000223343
1.22875	-0.00476837	1.22854	0.00810623	1.22938	0.0214577	1.22875	0.000189454	1.22854	0.000222378	1.22938	0.000216418
1.23042	0.00476837	1.23021	0.00286102	1.23104	0.017643	1.23042	0.000206369	1.23021	0.000212785	1.23104	0.000209492
1.23208	0.0143051	1.23188	0.00429153	1.23271	0.0171661	1.23208	0.000223285	1.23188	0.000215401	1.23271	0.000208627
1.23375	0.0228882	1.23354	0.0119209	1.23438	0.020504	1.23375	0.000238508	1.23354	0.000229354	1.23438	0.000214686
1.23542	0.0290871	1.23521	0.0209808	1.23604	0.0252724	1.23542	0.000249504	1.23521	0.000245924	1.23604	0.000223343
1.23708	0.0290871	1.23687	0.0290871	1.23771	0.0305176	1.23708	0.000249504	1.23687	0.000260749	1.23771	0.000232866
1.23875	0.023365	1.23854	0.0362396	1.23937	0.0352859	1.23875	0.000239354	1.23854	0.00027383	1.23937	0.000241522
1.24042	0.0185966	1.24021	0.0448227	1.24104	0.0391006	1.24042	0.000230896	1.24021	0.000289527	1.24104	0.000248448
1.24208	0.0171661	1.24188	0.0500679	1.24271	0.0405312	1.24208	0.000228359	1.24188	0.00029912	1.24271	0.000251045
1.24375	0.0157356	1.24354	0.0486374	1.24438	0.0376701	1.24375	0.000225822	1.24354	0.000296504	1.24438	0.000245851
1.24542	0.0104904	1.24521	0.0433922	1.24604	0.0319481	1.24542	0.000216518	1.24521	0.000286911	1.24604	0.000235463
1.24708	0.00476837	1.24687	0.0395775	1.24771	0.026226	1.24708	0.000206369	1.24687	0.000279934	1.24771	0.000225075
1.24875	-0.000476837	1.24854	0.0376701	1.24937	0.0243187	1.24875	0.000197066	1.24854	0.000276446	1.24937	0.000221612
1.25042	-0.00572205	1.25021	0.0357628	1.25104	0.0243187	1.25042	0.000187762	1.25021	0.000272958	1.25104	0.000221612
1.25208	-0.0114441	1.25188	0.0348091	1.25271	0.0243187	1.25208	0.000177613	1.25188	0.000271214	1.25271	0.000221612
1.25375	-0.0119209	1.25354	0.0362396	1.25438	0.0243187	1.25375	0.000176767	1.25354	0.00027383	1.25438	0.000221612
1.25542	-0.0038147	1.25521	0.0376701	1.25604	0.0252724	1.25542	0.000191145	1.25521	0.000276446	1.25604	0.000223343
1.25708	0.00953674	1.25687	0.0376701	1.25771	0.0281334	1.25708	0.000214827	1.25687	0.000276446	1.25771	0.000228537
1.25875	0.0224113	1.25854	0.038147	1.25937	0.0333786	1.25875	0.000237663	1.25854	0.000277318	1.25937	0.00023806
1.26042	0.0314713	1.26021	0.041008	1.26104	0.0424385	1.26042	0.000253732	1.26021	0.00028255	1.26104	0.000254507
1.26208	0.038147	1.26188	0.0433922	1.26271	0.0510216	1.26208	0.000265573	1.26188	0.000286911	1.26271	0.000270089
1.26375	0.0405312	1.26354	0.0429153	1.26438	0.058651	1.26375	0.000269802	1.26354	0.000286039	1.26438	0.00028394
1.26542	0.0376701	1.26521	0.0419617	1.26604	0.0658035	1.26542	0.000264727	1.26521	0.000284295	1.26604	0.000296925
1.26708	0.0319481	1.26687	0.0429153	1.26771	0.0705719	1.26708	0.000254578	1.26687	0.000286039	1.26771	0.000305582
1.26875	0.0243187	1.26854	0.0429153	1.26937	0.0705719	1.26875	0.000241046	1.26854	0.000286039	1.26937	0.000305582
1.27042	0.0195503	1.27021	0.038147	1.27104	0.0638962	1.27042	0.000232588	1.27021	0.000277318	1.27104	0.000293463
1.27208	0.0162125	1.27188	0.0295639	1.27271	0.0553131	1.27208	0.000226668	1.27188	0.000261621	1.27271	0.00027788
1.27375	0.0128746	1.27354	0.0228882	1.27438	0.0481606	1.27375	0.000220747	1.27354	0.000249412	1.27438	0.000264895
1.27542	0.00619888	1.27521	0.0185966	1.27604	0.0429153	1.27542	0.000208906	1.27521	0.000241563	1.27604	0.000255373
1.27708	-0.00333786	1.27687	0.014782	1.27771	0.0376701	1.27708	0.000191991	1.27687	0.000234587	1.27771	0.000245851
1.27875	-0.0128746	1.27854	0.0109673	1.27937	0.0329018	1.27875	0.000175075	1.27854	0.00022761	1.27937	0.000237194
1.28042	-0.017643	1.28021	0.00810623	1.28104	0.0281334	1.28042	0.000166618	1.28021	0.000222378	1.28104	0.000228537
1.28208	-0.0152588	1.28188	0.00619888	1.28271	0.0252724	1.28208	0.000170846	1.28188	0.000218889	1.28271	0.000223343
1.28375	-0.0104904	1.28354	0.00286102	1.28438	0.0228882	1.28375	0.000179304	1.28354	0.000212785	1.28438	0.000219015
1.28542	-0.00476837	1.28521	0.00143051	1.28604	0.0219345	1.28542	0.000189454	1.28521	0.000210169	1.28604	0.000217283
1.28708	0.00238419	1.28687	0.0038147	1.28771	0.0238419	1.28708	0.00020214	1.28687	0.000214529	1.28771	0.000220746
1.28875	0.0104904	1.28854	0.00810623	1.28937	0.0257492	1.28875	0.000216518	1.28854	0.000222378	1.28937	0.000224209
1.29042	0.0157356	1.29021	0.014782	1.29104	0.0286102	1.29042	0.000225822	1.29021	0.000234587	1.29104	0.000229403
1.29208	0.014782	1.29188	0.023365	1.29271	0.0305176	1.29208	0.00022413	1.29188	0.000250284	1.29271	0.000232866
1.29375	0.0114441	1.29354	0.0338554	1.29438	0.0319481	1.29375	0.00021821	1.29354	0.000269469	1.29438	0.000235463
1.29542	0.00762939	1.29521	0.0414848	1.29604	0.0319481	1.29542	0.000211444	1.29521	0.000283422	1.29604	0.000235463
1.29708	0.00619888	1.29688	0.0429153	1.29771	0.0305176	1.29708	0.000208906	1.29688	0.000286039	1.29771	0.000232866
1.29875	0.00715256	1.29854	0.0400543	1.29937	0.0295639	1.29875	0.000210598	1.29854	0.000280806	1.29937	0.000231134
1.30042	0.00619888	1.30021	0.0362396	1.30104	0.0286102	1.30042	0.000208906	1.30021	0.00027383	1.30104	0.000229403
1.30208	0.000953674	1.30187	0.0319481	1.30271	0.0286102	1.30208	0.000199603	1.30187	0.000265981	1.30271	0.000229403
1.30375	-0.00667572	1.30354	0.0267029	1.30438	0.0276566	1.30375	0.00018607	1.30354	0.000256388	1.30438	0.000227672
1.30542	-0.0109673	1.30521	0.020504	1.30604	0.0247955	1.30542	0.000178458	1.30521	0.000245051	1.30604	0.000222477
1.30708	-0.0109673	1.30688	0.0128746	1.30771	0.020504	1.30708	0.000178458	1.30688	0.000231098	1.30771	0.000214686
1.30875	-0.00762939	1.30854	0.00572205	1.30937	0.0162125	1.30875	0.000184379	1.30854	0.000218017	1.30937	0.000206895
1.31042	-0.00190735	1.31021	-0.000953674	1.31104	0.0133514	1.31042	0.000194528	1.31021	0.000205808	1.31104	0.000201701
1.31208	0.00858307	1.31187	-0.00238419	1.31271	0.0128746	1.31208	0.000213135	1.31187	0.000203192	1.31271	0.000200836
1.31375	0.0224113	1.31354	0.00190735	1.31438	0.0143051	1.31375	0.000237663	1.31354	0.000211041	1.31438	0.000203433
1.31542	0.0357628	1.31521	0.00905991	1.31604	0.0171661	1.31542	0.000261344	1.31521	0.000224122	1.31604	0.000208627
1.31708	0.0443459	1.31688	0.0181198	1.31771	0.0224113	1.31708	0.000276568	1.31688	0.000240691	1.31771	0.000218149
1.31875	0.0472069	1.31854	0.026226	1.31937	0.0295639	1.31875	0.000281643	1.31854	0.000255516	1.31937	0.000231134
1.32042	0.0462532	1.32021	0.0352859	1.32104	0.038147	1.32042	0.000279951	1.32021	0.000272086	1.32104	0.000246716
1.32208	0.0448227	1.32187	0.0405312	1.32271	0.0443459	1.32208	0.000277414	1.32187	0.000281678	1.32271	0.00025797
1.32375	0.0405312	1.32354	0.041008	1.32438	0.0472069	1.32375	0.000269802	1.32354	0.00028255	1.32438	0.000263164
1.32542	0.0338554	1.32521	0.0391006	1.32604	0.0481606	1.32542	0.000257961	1.32521	0.000279062	1.32604	0.000264895
1.32708	0.0247955	1.32688	0.0367165	1.32771	0.0486374	1.32708	0.000241892	1.32688	0.000274702	1.32771	0.000265761
1.32875	0.0143051	1.32854	0.0343323	1.32937	0.0472069	1.32875	0.000223285	1.32854	0.000270341	1.32937	0.000263164
1.33042	0.00524521	1.33021	0.0300407	1.33104	0.0433922	1.33042	0.000207215	1.33021	0.000262493	1.33104	0.000256239
1.33208	-0.0038147	1.33187	0.0224113	1.33271	0.0400543	1.33208	0.000191145	1.33187	0.00024854	1.33271	0.000250179
1.33375	-0.00858307	1.33354	0.0119209	1.33438	0.0386238	1.33375	0.000182687	1.33354	0.000229354	1.33438	0.000247582
1.33542	-0.00905991	1.33521	0.00190735	1.33604	0.0362396	1.33542	0.000181842	1.33521	0.000211041	1.33604	0.000243254
1.33708	-0.0038147	1.33688	-0.00619888	1.33771	0.0309944	1.33708	0.000191145	1.33688	0.000196216	1.33771	0.000233731
1.33875	0.00619888	1.33854	-0.0100136	1.33937	0.026226	1.33875	0.000208906	1.33854	0.000189239	1.33937	0.000225075
1.34042	0.017643	1.34021	-0.00905991	1.34104	0.0243187	1.34042	0.000229205	1.34021	0.000190983	1.34104	0.000221612
1.34208	0.0300407	1.34187	-0.0038147	1.34271	0.023365	1.34208	0.000251195	1.34187	0.000200576	1.34271	0.00021988
1.34375	0.038147	1.34354	0.00524521	1.34438	0.0214577	1.34375	0.000265573	1.34354	0.000217145	1.34438	0.000216418
1.34542	0.0414848	1.34521	0.0138283	1.34604	0.020504	1.34542	0.000271494	1.34521	0.000232842	1.34604	0.000214686
1.34708	0.0395775	1.34688	0.0200272	1.34771	0.0209808	1.34708	0.000268111	1.34688	0.000244179	1.34771	0.000215552
1.34875	0.0343323	1.34854	0.0243187	1.34937	0.0214577	1.34875	0.000258807	1.34854	0.000252028	1.34937	0.000216418
1.35042	0.026226	1.35021	0.026226	1.35104	0.0219345	1.35042	0.000244429	1.35021	0.000255516	1.35104	0.000217283
1.35208	0.0157356	1.35187	0.0267029	1.35271	0.020504	1.35208	0.000225822	1.35187	0.000256388	1.35271	0.000214686
1.35375	0.00762939	1.35354	0.0257492	1.35438	0.0185966	1.35375	0.000211444	1.35354	0.000254644	1.35438	0.000211224
1.35542	0.00333786	1.35521	0.023365	1.35604	0.0166893	1.35542	0.000203832	1.35521	0.000250284	1.35604	0.000207761
1.35708	0.0038147	1.35688	0.0200272	1.35771	0.017643	1.35708	0.000204677	1.35688	0.000244179	1.35771	0.000209492
1.35875	0.00667572	1.35854	0.017643	1.35938	0.0195503	1.35875	0.000209752	1.35854	0.000239819	1.35938	0.000212955
1.36042	0.0123978	1.36021	0.0143051	1.36104	0.0200272	1.36042	0.000219901	1.36021	0.000233715	1.36104	0.000213821
1.36208	0.020504	1.36187	0.0114441	1.36271	0.0195503	1.36208	0.00023428	1.36187	0.000228482	1.36271	0.000212955
1.36375	0.0281334	1.36354	0.00953674	1.36437	0.0181198	1.36375	0.000247812	1.36354	0.000224994	1.36437	0.000210358
1.36542	0.0333786	1.36521	0.0104904	1.36604	0.0171661	1.36542	0.000257116	1.36521	0.000226738	1.36604	0.000208627
1.36708	0.0338554	1.36688	0.0157356	1.36771	0.0157356	1.36708	0.000257961	1.36688	0.000236331	1.36771	0.00020603
1.36875	0.0319481	1.36854	0.020504	1.36938	0.0133514	1.36875	0.000254578	1.36854	0.000245051	1.36938	0.000201701
1.37042	0.0281334	1.37021	0.0243187	1.37104	0.0138283	1.37042	0.000247812	1.37021	0.000252028	1.37104	0.000202567
1.37208	0.0219345	1.37187	0.0252724	1.37271	0.0171661	1.37208	0.000236817	1.37187	0.000253772	1.37271	0.000208627
1.37375	0.0157356	1.37354	0.0238419	1.37437	0.0247955	1.37375	0.000225822	1.37354	0.000251156	1.37437	0.000222477
1.37542	0.0109673	1.37521	0.020504	1.37604	0.0324249	1.37542	0.000217364	1.37521	0.000245051	1.37604	0.000236328
1.37708	0.00858307	1.37688	0.0143051	1.37771	0.0371933	1.37708	0.000213135	1.37688	0.000233715	1.37771	0.000244985
1.37875	0.00810623	1.37854	0.00715256	1.37938	0.0371933	1.37875	0.000212289	1.37854	0.000220634	1.37938	0.000244985
1.38042	0.00953674	1.38021	0	1.38104	0.0333786	1.38042	0.000214827	1.38021	0.000207552	1.38104	0.00023806
1.38208	0.0109673	1.38187	-0.00572205	1.38271	0.0281334	1.38208	0.000217364	1.38187	0.000197088	1.38271	0.000228537
1.38375	0.0104904	1.38354	-0.00810623	1.38437	0.0214577	1.38375	0.000216518	1.38354	0.000192727	1.38437	0.000216418
1.38542	0.00953674	1.38521	-0.00715256	1.38604	0.0152588	1.38542	0.000214827	1.38521	0.000194471	1.38604	0.000205164
1.38708	0.00953674	1.38688	-0.00524521	1.38771	0.0100136	1.38708	0.000214827	1.38688	0.00019796	1.38771	0.000195642
1.38875	0.0100136	1.38854	-0.00429153	1.38938	0.00715256	1.38875	0.000215673	1.38854	0.000199704	1.38938	0.000190448
1.39042	0.0104904	1.39021	-0.00429153	1.39104	0.00810623	1.39042	0.000216518	1.39021	0.000199704	1.39104	0.000192179
1.39208	0.0119209	1.39187	-0.00238419	1.39271	0.0119209	1.39208	0.000219056	1.39187	0.000203192	1.39271	0.000199104
1.39375	0.0166893	1.39354	0.00143051	1.39437	0.0171661	1.39375	0.000227513	1.39354	0.000210169	1.39437	0.000208627
1.39542	0.0219345	1.39521	0.00524521	1.39604	0.0228882	1.39542	0.000236817	1.39521	0.000217145	1.39604	0.000219015
1.39708	0.0238419	1.39688	0.00905991	1.39771	0.0290871	1.39708	0.0002402	1.39688	0.000224122	1.39771	0.000230269
1.39875	0.0238419	1.39854	0.0133514	1.39938	0.0362396	1.39875	0.0002402	1.39854	0.00023197	1.39938	0.000243254
1.40042	0.0257492	1.40021	0.0209808	1.40104	0.0424385	1.40042	0.000243583	1.40021	0.000245924	1.40104	0.000254507
1.40208	0.0281334	1.40187	0.0286102	1.40271	0.0443459	1.40208	0.000247812	1.40187	0.000259877	1.40271	0.00025797
1.40375	0.0271797	1.40354	0.0333786	1.40437	0.0443459	1.40375	0.00024612	1.40354	0.000268597	1.40437	0.00025797
1.40542	0.023365	1.40521	0.0367165	1.40604	0.043869	1.40542	0.000239354	1.40521	0.000274702	1.40604	0.000257104
1.40708	0.0200272	1.40688	0.038147	1.40771	0.0429153	1.40708	0.000233434	1.40688	0.000277318	1.40771	0.000255373
1.40875	0.017643	1.40854	0.038147	1.40938	0.041008	1.40875	0.000229205	1.40854	0.000277318	1.40938	0.00025191
1.41042	0.0123978	1.41021	0.0319481	1.41104	0.0391006	1.41042	0.000219901	1.41021	0.000265981	1.41104	0.000248448
1.41208	0.00429153	1.41187	0.0219345	1.41271	0.0362396	1.41208	0.000205523	1.41187	0.000247668	1.41271	0.000243254
1.41375	0.000476837	1.41354	0.0128746	1.41437	0.0295639	1.41375	0.000198757	1.41354	0.000231098	1.41437	0.000231134
1.41542	0.00286102	1.41521	0.00429153	1.41604	0.0195503	1.41542	0.000202986	1.41521	0.000215401	1.41604	0.000212955
1.41708	0.00810623	1.41688	-0.00143051	1.41771	0.0104904	1.41708	0.000212289	1.41688	0.000204936	1.41771	0.000196507
1.41875	0.0128746	1.41854	-0.00286102	1.41938	0.00715256	1.41875	0.000220747	1.41854	0.00020232	1.41938	0.000190448
1.42042	0.0171661	1.42021	0.0038147	1.42104	0.0109673	1.42042	0.000228359	1.42021	0.000214529	1.42104	0.000197373
1.42208	0.0209808	1.42188	0.0138283	1.42271	0.0185966	1.42208	0.000235125	1.42188	0.000232842	1.42271	0.000211224
1.42375	0.0200272	1.42354	0.023365	1.42437	0.0300407	1.42375	0.000233434	1.42354	0.000250284	1.42437	0.000232
1.42542	0.0133514	1.42521	0.0314713	1.42604	0.0452995	1.42542	0.000221593	1.42521	0.000265109	1.42604	0.000259701
1.42708	0.00619888	1.42687	0.0386238	1.42771	0.0581741	1.42708	0.000208906	1.42687	0.00027819	1.42771	0.000283074
1.42875	0.00143051	1.42854	0.0424385	1.42938	0.0624657	1.42875	0.000200449	1.42854	0.000285167	1.42938	0.000290866
1.43042	-0.000953674	1.43021	0.041008	1.43104	0.0581741	1.43042	0.00019622	1.43021	0.00028255	1.43104	0.000283074
1.43208	-0.00238419	1.43188	0.0352859	1.43271	0.0505447	1.43208	0.000193682	1.43188	0.000272086	1.43271	0.000269224
1.43375	-0.00190735	1.43354	0.0290871	1.43437	0.0443459	1.43375	0.000194528	1.43354	0.000260749	1.43437	0.00025797
1.43542	-0.000953674	1.43521	0.0224113	1.43604	0.0395775	1.43542	0.00019622	1.43521	0.00024854	1.43604	0.000249313
1.43708	-0.000953674	1.43687	0.0166893	1.43771	0.0357628	1.43708	0.00019622	1.43687	0.000238075	1.43771	0.000242388
1.43875	-0.00476837	1.43854	0.0119209	1.43938	0.0343323	1.43875	0.000189454	1.43854	0.000229354	1.43938	0.000239791
1.44042	-0.00858307	1.44021	0.00715256	1.44104	0.0329018	1.44042	0.000182687	1.44021	0.000220634	1.44104	0.000237194
1.44208	-0.00858307	1.44188	0.00190735	1.44271	0.0300407	1.44208	0.000182687	1.44188	0.000211041	1.44271	0.000232
1.44375	-0.00524521	1.44354	-0.00238419	1.44437	0.0243187	1.44375	0.000188608	1.44354	0.000203192	1.44437	0.000221612
1.44542	0	1.44521	-0.00333786	1.44604	0.0195503	1.44542	0.000197911	1.44521	0.000201448	1.44604	0.000212955
1.44708	0.00572205	1.44687	0.00143051	1.44771	0.0185966	1.44708	0.000208061	1.44687	0.000210169	1.44771	0.000211224
1.44875	0.0143051	1.44854	0.00953674	1.44938	0.0185966	1.44875	0.000223285	1.44854	0.000224994	1.44938	0.000211224
1.45042	0.0224113	1.45021	0.0190735	1.45104	0.0200272	1.45042	0.000237663	1.45021	0.000242435	1.45104	0.000213821
1.45208	0.0252724	1.45188	0.0295639	1.45271	0.0252724	1.45208	0.000242737	1.45188	0.000261621	1.45271	0.000223343
1.45375	0.0247955	1.45354	0.0395775	1.45437	0.0324249	1.45375	0.000241892	1.45354	0.000279934	1.45437	0.000236328
1.45542	0.0209808	1.45521	0.0448227	1.45604	0.0362396	1.45542	0.000235125	1.45521	0.000289527	1.45604	0.000243254
1.45708	0.0152588	1.45687	0.043869	1.45771	0.0357628	1.45708	0.000224976	1.45687	0.000287783	1.45771	0.000242388
1.45875	0.00715256	1.45854	0.0376701	1.45938	0.0319481	1.45875	0.000210598	1.45854	0.000276446	1.45938	0.000235463
1.46042	-0.00143051	1.46021	0.0305176	1.46104	0.0271797	1.46042	0.000195374	1.46021	0.000263365	1.46104	0.000226806
1.46208	-0.00810623	1.46188	0.0247955	1.46271	0.0219345	1.46208	0.000183533	1.46188	0.0002529	1.46271	0.000217283
1.46375	-0.0128746	1.46354	0.0200272	1.46437	0.0157356	1.46375	0.000175075	1.46354	0.000244179	1.46437	0.00020603
1.46542	-0.014782	1.46521	0.0166893	1.46604	0.0100136	1.46542	0.000171692	1.46521	0.000238075	1.46604	0.000195642
1.46708	-0.0123978	1.46687	0.014782	1.46771	0.00476837	1.46708	0.000175921	1.46687	0.000234587	1.46771	0.000186119
1.46875	-0.00619888	1.46854	0.0138283	1.46938	0.00286102	1.46875	0.000186916	1.46854	0.000232842	1.46938	0.000182657
1.47042	-0.00190735	1.47021	0.014782	1.47104	0.00286102	1.47042	0.000194528	1.47021	0.000234587	1.47104	0.000182657
1.47208	0.000476837	1.47188	0.0181198	1.47271	0.00429153	1.47208	0.000198757	1.47188	0.000240691	1.47271	0.000185254
1.47375	0.00190735	1.47354	0.0219345	1.47437	0.00953674	1.47375	0.000201294	1.47354	0.000247668	1.47437	0.000194776
1.47542	0.00619888	1.47521	0.023365	1.47604	0.0185966	1.47542	0.000208906	1.47521	0.000250284	1.47604	0.000211224
1.47708	0.0100136	1.47687	0.0243187	1.47771	0.0305176	1.47708	0.000215673	1.47687	0.000252028	1.47771	0.000232866
1.47875	0.0119209	1.47854	0.026226	1.47938	0.0400543	1.47875	0.000219056	1.47854	0.000255516	1.47938	0.000250179
1.48042	0.0119209	1.48021	0.0286102	1.48104	0.0472069	1.48042	0.000219056	1.48021	0.000259877	1.48104	0.000263164
1.48208	0.0119209	1.48188	0.0281334	1.48271	0.0519753	1.48208	0.000219056	1.48188	0.000259005	1.48271	0.000271821
1.48375	0.0123978	1.48354	0.0267029	1.48438	0.0534058	1.48375	0.000219901	1.48354	0.000256388	1.48438	0.000274418
1.48542	0.0119209	1.48521	0.0257492	1.48604	0.0500679	1.48542	0.000219056	1.48521	0.000254644	1.48604	0.000268358
1.48708	0.00953674	1.48687	0.0243187	1.48771	0.0419617	1.48708	0.000214827	1.48687	0.000252028	1.48771	0.000253642
1.48875	0.00619888	1.48854	0.023365	1.48937	0.0333786	1.48875	0.000208906	1.48854	0.000250284	1.48937	0.00023806
1.49042	0.00476837	1.49021	0.0228882	1.49104	0.0290871	1.49042	0.000206369	1.49021	0.000249412	1.49104	0.000230269
1.49208	0.00572205	1.49188	0.0238419	1.49271	0.026226	1.49208	0.000208061	1.49188	0.000251156	1.49271	0.000225075
1.49375	0.00810623	1.49354	0.0247955	1.49438	0.0219345	1.49375	0.000212289	1.49354	0.0002529	1.49438	0.000217283
1.49542	0.0109673	1.49521	0.0267029	1.49604	0.0166893	1.49542	0.000217364	1.49521	0.000256388	1.49604	0.000207761
1.49708	0.0143051	1.49687	0.0271797	1.49771	0.0152588	1.49708	0.000223285	1.49687	0.00025726	1.49771	0.000205164
1.49875	0.0181198	1.49854	0.0271797	1.49937	0.0181198	1.49875	0.000230051	1.49854	0.00025726	1.49937	0.000210358
1.50042	0.0228882	1.50021	0.0271797	1.50104	0.0228882	1.50042	0.000238508	1.50021	0.00025726	1.50104	0.000219015
1.50208	0.026226	1.50188	0.0281334	1.50271	0.0252724	1.50208	0.000244429	1.50188	0.000259005	1.50271	0.000223343
1.50375	0.026226	1.50354	0.0314713	1.50438	0.0286102	1.50375	0.000244429	1.50354	0.000265109	1.50438	0.000229403
1.50542	0.0228882	1.50521	0.0343323	1.50604	0.0338554	1.50542	0.000238508	1.50521	0.000270341	1.50604	0.000238925
1.50708	0.0195503	1.50687	0.0352859	1.50771	0.038147	1.50708	0.000232588	1.50687	0.000272086	1.50771	0.000246716
1.50875	0.0143051	1.50854	0.0352859	1.50937	0.0386238	1.50875	0.000223285	1.50854	0.000272086	1.50937	0.000247582
1.51042	0.00858307	1.51021	0.0352859	1.51104	0.0362396	1.51042	0.000213135	1.51021	0.000272086	1.51104	0.000243254
1.51208	0.00238419	1.51188	0.0329018	1.51271	0.0333786	1.51208	0.00020214	1.51188	0.000267725	1.51271	0.00023806
1.51375	-0.000476837	1.51354	0.0271797	1.51438	0.0290871	1.51375	0.000197066	1.51354	0.00025726	1.51438	0.000230269
1.51542	-0.000476837	1.51521	0.0214577	1.51604	0.0257492	1.51542	0.000197066	1.51521	0.000246796	1.51604	0.000224209
1.51708	0.000476837	1.51687	0.0185966	1.51771	0.0238419	1.51708	0.000198757	1.51687	0.000241563	1.51771	0.000220746
1.51875	0.00286102	1.51854	0.0171661	1.51937	0.0228882	1.51875	0.000202986	1.51854	0.000238947	1.51937	0.000219015
1.52042	0.00858307	1.52021	0.0138283	1.52104	0.0195503	1.52042	0.000213135	1.52021	0.000232842	1.52104	0.000212955
1.52208	0.0181198	1.52188	0.00953674	1.52271	0.0166893	1.52208	0.000230051	1.52188	0.000224994	1.52271	0.000207761
1.52375	0.026226	1.52354	0.00810623	1.52438	0.0152588	1.52375	0.000244429	1.52354	0.000222378	1.52438	0.000205164
1.52542	0.0324249	1.52521	0.0109673	1.52604	0.0171661	1.52542	0.000255424	1.52521	0.00022761	1.52604	0.000208627
1.52708	0.0362396	1.52687	0.0171661	1.52771	0.0209808	1.52708	0.00026219	1.52687	0.000238947	1.52771	0.000215552
1.52875	0.0400543	1.52854	0.0238419	1.52937	0.0257492	1.52875	0.000268956	1.52854	0.000251156	1.52937	0.000224209
1.53042	0.0414848	1.53021	0.0305176	1.53104	0.0329018	1.53042	0.000271494	1.53021	0.000263365	1.53104	0.000237194
1.53208	0.0391006	1.53188	0.0362396	1.53271	0.0386238	1.53208	0.000267265	1.53188	0.00027383	1.53271	0.000247582
1.53375	0.0338554	1.53354	0.0414848	1.53438	0.0433922	1.53375	0.000257961	1.53354	0.000283422	1.53438	0.000256239
1.53542	0.0267029	1.53521	0.043869	1.53604	0.0433922	1.53542	0.000245275	1.53521	0.000287783	1.53604	0.000256239
1.53708	0.0200272	1.53687	0.043869	1.53771	0.0395775	1.53708	0.000233434	1.53687	0.000287783	1.53771	0.000249313
1.53875	0.0133514	1.53854	0.0419617	1.53937	0.0319481	1.53875	0.000221593	1.53854	0.000284295	1.53937	0.000235463
1.54042	0.00905991	1.54021	0.0391006	1.54104	0.0224113	1.54042	0.000213981	1.54021	0.000279062	1.54104	0.000218149
1.54208	0.00619888	1.54188	0.0367165	1.54271	0.0143051	1.54208	0.000208906	1.54188	0.000274702	1.54271	0.000203433
1.54375	0.00476837	1.54354	0.0333786	1.54438	0.00858307	1.54375	0.000206369	1.54354	0.000268597	1.54438	0.000193045
1.54542	0.00429153	1.54521	0.0286102	1.54604	0.00715256	1.54542	0.000205523	1.54521	0.000259877	1.54604	0.000190448
1.54708	0.00762939	1.54688	0.0209808	1.54771	0.00810623	1.54708	0.000211444	1.54688	0.000245924	1.54771	0.000192179
1.54875	0.0143051	1.54854	0.0123978	1.54937	0.0114441	1.54875	0.000223285	1.54854	0.000230226	1.54937	0.000198239
1.55042	0.0209808	1.55021	0.00476837	1.55104	0.0152588	1.55042	0.000235125	1.55021	0.000216273	1.55104	0.000205164
1.55208	0.026226	1.55187	0.000476837	1.55271	0.0214577	1.55208	0.000244429	1.55187	0.000208425	1.55271	0.000216418
1.55375	0.0309944	1.55354	0.000953674	1.55438	0.0300407	1.55375	0.000252887	1.55354	0.000209297	1.55438	0.000232
1.55542	0.0357628	1.55521	0.00619888	1.55604	0.0371933	1.55542	0.000261344	1.55521	0.000218889	1.55604	0.000244985
1.55708	0.0371933	1.55688	0.0152588	1.55771	0.0414848	1.55708	0.000263882	1.55688	0.000235459	1.55771	0.000252776
1.55875	0.0329018	1.55854	0.0238419	1.55937	0.0452995	1.55875	0.00025627	1.55854	0.000251156	1.55937	0.000259701
1.56042	0.0271797	1.56021	0.0309944	1.56104	0.0491142	1.56042	0.00024612	1.56021	0.000264237	1.56104	0.000266627
1.56208	0.0219345	1.56187	0.0348091	1.56271	0.0510216	1.56208	0.000236817	1.56187	0.000271214	1.56271	0.000270089
1.56375	0.017643	1.56354	0.0338554	1.56438	0.0476837	1.56375	0.000229205	1.56354	0.000269469	1.56438	0.00026403
1.56542	0.0128746	1.56521	0.0271797	1.56604	0.0419617	1.56542	0.000220747	1.56521	0.00025726	1.56604	0.000253642
1.56708	0.0100136	1.56688	0.0200272	1.56771	0.0371933	1.56708	0.000215673	1.56688	0.000244179	1.56771	0.000244985
1.56875	0.00953674	1.56854	0.0152588	1.56937	0.0352859	1.56875	0.000214827	1.56854	0.000235459	1.56937	0.000241522
1.57042	0.00953674	1.57021	0.0128746	1.57104	0.0343323	1.57042	0.000214827	1.57021	0.000231098	1.57104	0.000239791
1.57208	0.00667572	1.57187	0.0109673	1.57271	0.0333786	1.57208	0.000209752	1.57187	0.00022761	1.57271	0.00023806
1.57375	0.00333786	1.57354	0.0100136	1.57438	0.0319481	1.57375	0.000203832	1.57354	0.000225866	1.57438	0.000235463
1.57542	0.00333786	1.57521	0.0100136	1.57604	0.0300407	1.57542	0.000203832	1.57521	0.000225866	1.57604	0.000232
1.57708	0.00667572	1.57688	0.0100136	1.57771	0.026226	1.57708	0.000209752	1.57688	0.000225866	1.57771	0.000225075
1.57875	0.0114441	1.57854	0.0123978	1.57937	0.023365	1.57875	0.00021821	1.57854	0.000230226	1.57937	0.00021988
1.58042	0.0152588	1.58021	0.0181198	1.58104	0.0228882	1.58042	0.000224976	1.58021	0.000240691	1.58104	0.000219015
1.58208	0.020504	1.58187	0.0252724	1.58271	0.023365	1.58208	0.00023428	1.58187	0.000253772	1.58271	0.00021988
1.58375	0.0257492	1.58354	0.0319481	1.58438	0.026226	1.58375	0.000243583	1.58354	0.000265981	1.58438	0.000225075
1.58542	0.0295639	1.58521	0.0362396	1.58604	0.0305176	1.58542	0.000250349	1.58521	0.00027383	1.58604	0.000232866
1.58708	0.0290871	1.58688	0.0395775	1.58771	0.0348091	1.58708	0.000249504	1.58688	0.000279934	1.58771	0.000240657
1.58875	0.026226	1.58854	0.0405312	1.58937	0.0352859	1.58875	0.000244429	1.58854	0.000281678	1.58937	0.000241522
1.59042	0.0228882	1.59021	0.0391006	1.59104	0.0329018	1.59042	0.000238508	1.59021	0.000279062	1.59104	0.000237194
1.59208	0.0185966	1.59187	0.0362396	1.59271	0.0300407	1.59208	0.000230896	1.59187	0.00027383	1.59271	0.000232
1.59375	0.0143051	1.59354	0.0333786	1.59438	0.0271797	1.59375	0.000223285	1.59354	0.000268597	1.59438	0.000226806
1.59542	0.0100136	1.59521	0.0329018	1.59604	0.0238419	1.59542	0.000215673	1.59521	0.000267725	1.59604	0.000220746
1.59708	0.00524521	1.59688	0.0300407	1.59771	0.0224113	1.59708	0.000207215	1.59688	0.000262493	1.59771	0.000218149
1.59875	0.000476837	1.59854	0.026226	1.59937	0.0224113	1.59875	0.000198757	1.59854	0.000255516	1.59937	0.000218149
1.60042	-0.000476837	1.60021	0.0200272	1.60104	0.023365	1.60042	0.000197066	1.60021	0.000244179	1.60104	0.00021988
1.60208	0.00572205	1.60187	0.014782	1.60271	0.023365	1.60208	0.000208061	1.60187	0.000234587	1.60271	0.00021988
1.60375	0.0133514	1.60354	0.0119209	1.60438	0.0219345	1.60375	0.000221593	1.60354	0.000229354	1.60438	0.000217283
1.60542	0.0214577	1.60521	0.0114441	1.60604	0.023365	1.60542	0.000235971	1.60521	0.000228482	1.60604	0.00021988
1.60708	0.0290871	1.60688	0.0152588	1.60771	0.0290871	1.60708	0.000249504	1.60688	0.000235459	1.60771	0.000230269
1.60875	0.0362396	1.60854	0.0200272	1.60938	0.0362396	1.60875	0.00026219	1.60854	0.000244179	1.60938	0.000243254
1.61042	0.038147	1.61021	0.0267029	1.61104	0.0419617	1.61042	0.000265573	1.61021	0.000256388	1.61104	0.000253642
1.61208	0.0333786	1.61187	0.0338554	1.61271	0.0448227	1.61208	0.000257116	1.61187	0.000269469	1.61271	0.000258836
1.61375	0.0252724	1.61354	0.038147	1.61437	0.04673	1.61375	0.000242737	1.61354	0.000277318	1.61437	0.000262298
1.61542	0.0157356	1.61521	0.0376701	1.61604	0.0457764	1.61542	0.000225822	1.61521	0.000276446	1.61604	0.000260567
1.61708	0.00762939	1.61688	0.0348091	1.61771	0.041008	1.61708	0.000211444	1.61688	0.000271214	1.61771	0.00025191
1.61875	0.00238419	1.61854	0.0324249	1.61938	0.0348091	1.61875	0.00020214	1.61854	0.000266853	1.61938	0.000240657
1.62042	0.00143051	1.62021	0.0314713	1.62104	0.0286102	1.62042	0.000200449	1.62021	0.000265109	1.62104	0.000229403
1.62208	0.00333786	1.62187	0.0305176	1.62271	0.0257492	1.62208	0.000203832	1.62187	0.000263365	1.62271	0.000224209
1.62375	0.00619888	1.62354	0.0290871	1.62437	0.0243187	1.62375	0.000208906	1.62354	0.000260749	1.62437	0.000221612
1.62542	0.00715256	1.62521	0.0295639	1.62604	0.0257492	1.62542	0.000210598	1.62521	0.000261621	1.62604	0.000224209
1.62708	0.00762939	1.62688	0.0309944	1.62771	0.0252724	1.62708	0.000211444	1.62688	0.000264237	1.62771	0.000223343
1.62875	0.00858307	1.62854	0.0324249	1.62938	0.0200272	1.62875	0.000213135	1.62854	0.000266853	1.62938	0.000213821
1.63042	0.0114441	1.63021	0.0295639	1.63104	0.0138283	1.63042	0.00021821	1.63021	0.000261621	1.63104	0.000202567
1.63208	0.0162125	1.63187	0.026226	1.63271	0.0114441	1.63208	0.000226668	1.63187	0.000255516	1.63271	0.000198239
1.63375	0.0224113	1.63354	0.0276566	1.63437	0.0133514	1.63375	0.000237663	1.63354	0.000258132	1.63437	0.000201701
1.63542	0.0305176	1.63521	0.0333786	1.63604	0.0143051	1.63542	0.000252041	1.63521	0.000268597	1.63604	0.000203433
1.63708	0.0357628	1.63688	0.0400543	1.63771	0.0166893	1.63708	0.000261344	1.63688	0.000280806	1.63771	0.000207761
1.63875	0.0357628	1.63854	0.0452995	1.63938	0.0228882	1.63875	0.000261344	1.63854	0.000290399	1.63938	0.000219015
1.64042	0.0314713	1.64021	0.0500679	1.64104	0.0309944	1.64042	0.000253732	1.64021	0.00029912	1.64104	0.000233731
1.64208	0.0243187	1.64187	0.0529289	1.64271	0.0338554	1.64208	0.000241046	1.64187	0.000304352	1.64271	0.000238925
1.64375	0.0152588	1.64354	0.0524521	1.64437	0.0305176	1.64375	0.000224976	1.64354	0.00030348	1.64437	0.000232866
1.64542	0.00524521	1.64521	0.0486374	1.64604	0.0238419	1.64542	0.000207215	1.64521	0.000296504	1.64604	0.000220746
1.64708	-0.00143051	1.64688	0.0443459	1.64771	0.0157356	1.64708	0.000195374	1.64688	0.000288655	1.64771	0.00020603
1.64875	-0.00619888	1.64854	0.0405312	1.64938	0.00858307	1.64875	0.000186916	1.64854	0.000281678	1.64938	0.000193045
1.65042	-0.00905991	1.65021	0.0386238	1.65104	0.00190735	1.65042	0.000181842	1.65021	0.00027819	1.65104	0.000180925
1.65208	-0.0109673	1.65187	0.0386238	1.65271	-0.00286102	1.65208	0.000178458	1.65187	0.00027819	1.65271	0.000172269
1.65375	-0.0100136	1.65354	0.038147	1.65437	-0.00572205	1.65375	0.00018015	1.65354	0.000277318	1.65437	0.000167075
1.65542	-0.00667572	1.65521	0.0367165	1.65604	-0.00619888	1.65542	0.00018607	1.65521	0.000274702	1.65604	0.000166209
1.65708	-0.00286102	1.65688	0.0338554	1.65771	-0.00476837	1.65708	0.000192837	1.65688	0.000269469	1.65771	0.000168806
1.65875	-0.000476837	1.65854	0.0329018	1.65938	-0.00143051	1.65875	0.000197066	1.65854	0.000267725	1.65938	0.000174866
1.66042	-0.00143051	1.66021	0.0343323	1.66104	0.00476837	1.66042	0.000195374	1.66021	0.000270341	1.66104	0.000186119
1.66208	-0.0038147	1.66187	0.038147	1.66271	0.0133514	1.66208	0.000191145	1.66187	0.000277318	1.66271	0.000201701
1.66375	-0.00619888	1.66354	0.0424385	1.66437	0.0238419	1.66375	0.000186916	1.66354	0.000285167	1.66437	0.000220746
1.66542	-0.00810623	1.66521	0.04673	1.66604	0.0329018	1.66542	0.000183533	1.66521	0.000293015	1.66604	0.000237194
1.66708	-0.00762939	1.66688	0.0524521	1.66771	0.0391006	1.66708	0.000184379	1.66688	0.00030348	1.66771	0.000248448
1.66875	-0.0038147	1.66854	0.0572205	1.66938	0.0429153	1.66875	0.000191145	1.66854	0.000312201	1.66938	0.000255373
1.67042	0.00286102	1.67021	0.0591278	1.67104	0.0405312	1.67042	0.000202986	1.67021	0.000315689	1.67104	0.000251045
1.67208	0.00810623	1.67188	0.0572205	1.67271	0.0333786	1.67208	0.000212289	1.67188	0.000312201	1.67271	0.00023806
1.67375	0.0104904	1.67354	0.0538826	1.67437	0.023365	1.67375	0.000216518	1.67354	0.000306096	1.67437	0.00021988
1.67542	0.00810623	1.67521	0.0495911	1.67604	0.0162125	1.67542	0.000212289	1.67521	0.000298248	1.67604	0.000206895
1.67708	0.00286102	1.67687	0.0443459	1.67771	0.0123978	1.67708	0.000202986	1.67687	0.000288655	1.67771	0.00019997
1.67875	-0.00429153	1.67854	0.0395775	1.67938	0.0104904	1.67875	0.000190299	1.67854	0.000279934	1.67938	0.000196507
1.68042	-0.0109673	1.68021	0.0343323	1.68104	0.0100136	1.68042	0.000178458	1.68021	0.000270341	1.68104	0.000195642
1.68208	-0.0138283	1.68188	0.0305176	1.68271	0.0109673	1.68208	0.000173384	1.68188	0.000263365	1.68271	0.000197373
1.68375	-0.0143051	1.68354	0.0286102	1.68437	0.0138283	1.68375	0.000172538	1.68354	0.000259877	1.68437	0.000202567
1.68542	-0.0128746	1.68521	0.0290871	1.68604	0.0185966	1.68542	0.000175075	1.68521	0.000260749	1.68604	0.000211224
1.68708	-0.0100136	1.68687	0.0309944	1.68771	0.0238419	1.68708	0.00018015	1.68687	0.000264237	1.68771	0.000220746
1.68875	-0.00619888	1.68854	0.0319481	1.68938	0.0286102	1.68875	0.000186916	1.68854	0.000265981	1.68938	0.000229403
1.69042	-0.000953674	1.69021	0.0333786	1.69104	0.0324249	1.69042	0.00019622	1.69021	0.000268597	1.69104	0.000236328
1.69208	0.00476837	1.69188	0.0343323	1.69271	0.0362396	1.69208	0.000206369	1.69188	0.000270341	1.69271	0.000243254
1.69375	0.0109673	1.69354	0.0352859	1.69437	0.0400543	1.69375	0.000217364	1.69354	0.000272086	1.69437	0.000250179
1.69542	0.017643	1.69521	0.0367165	1.69604	0.0414848	1.69542	0.000229205	1.69521	0.000274702	1.69604	0.000252776
1.69708	0.0228882	1.69687	0.0362396	1.69771	0.0391006	1.69708	0.000238508	1.69687	0.00027383	1.69771	0.000248448
1.69875	0.0252724	1.69854	0.0362396	1.69938	0.0343323	1.69875	0.000242737	1.69854	0.00027383	1.69938	0.000239791
1.70042	0.0252724	1.70021	0.0338554	1.70104	0.0295639	1.70042	0.000242737	1.70021	0.000269469	1.70104	0.000231134
1.70208	0.023365	1.70188	0.0314713	1.70271	0.0247955	1.70208	0.000239354	1.70188	0.000265109	1.70271	0.000222477
1.70375	0.0195503	1.70354	0.0300407	1.70437	0.0200272	1.70375	0.000232588	1.70354	0.000262493	1.70437	0.000213821
1.70542	0.0138283	1.70521	0.0300407	1.70604	0.0157356	1.70542	0.000222439	1.70521	0.000262493	1.70604	0.00020603
1.70708	0.0104904	1.70687	0.0314713	1.70771	0.0119209	1.70708	0.000216518	1.70687	0.000265109	1.70771	0.000199104
1.70875	0.0104904	1.70854	0.0338554	1.70938	0.0109673	1.70875	0.000216518	1.70854	0.000269469	1.70938	0.000197373
1.71042	0.0123978	1.71021	0.038147	1.71104	0.0104904	1.71042	0.000219901	1.71021	0.000277318	1.71104	0.000196507
1.71208	0.0162125	1.71188	0.043869	1.71271	0.0114441	1.71208	0.000226668	1.71188	0.000287783	1.71271	0.000198239
1.71375	0.0228882	1.71354	0.0481606	1.71437	0.014782	1.71375	0.000238508	1.71354	0.000295631	1.71437	0.000204298
1.71542	0.0300407	1.71521	0.0486374	1.71604	0.0214577	1.71542	0.000251195	1.71521	0.000296504	1.71604	0.000216418
1.71708	0.0352859	1.71687	0.0462532	1.71771	0.0305176	1.71708	0.000260499	1.71687	0.000292143	1.71771	0.000232866
1.71875	0.0352859	1.71854	0.0419617	1.71938	0.038147	1.71875	0.000260499	1.71854	0.000284295	1.71938	0.000246716
1.72042	0.0319481	1.72021	0.0400543	1.72104	0.0452995	1.72042	0.000254578	1.72021	0.000280806	1.72104	0.000259701
1.72208	0.0257492	1.72188	0.0405312	1.72271	0.0505447	1.72208	0.000243583	1.72188	0.000281678	1.72271	0.000269224
1.72375	0.0185966	1.72354	0.043869	1.72437	0.0519753	1.72375	0.000230896	1.72354	0.000287783	1.72437	0.000271821
1.72542	0.0123978	1.72521	0.0462532	1.72604	0.0472069	1.72542	0.000219901	1.72521	0.000292143	1.72604	0.000263164
1.72708	0.00858307	1.72687	0.04673	1.72771	0.0376701	1.72708	0.000213135	1.72687	0.000293015	1.72771	0.000245851
1.72875	0.00667572	1.72854	0.0462532	1.72938	0.0271797	1.72875	0.000209752	1.72854	0.000292143	1.72938	0.000226806
1.73042	0.00524521	1.73021	0.0405312	1.73104	0.0171661	1.73042	0.000207215	1.73021	0.000281678	1.73104	0.000208627
1.73208	0.00286102	1.73188	0.0295639	1.73271	0.00858307	1.73208	0.000202986	1.73188	0.000261621	1.73271	0.000193045
1.73375	0.00238419	1.73354	0.0157356	1.73438	0.000953674	1.73375	0.00020214	1.73354	0.000236331	1.73438	0.000179194
1.73542	0.00429153	1.73521	0.0038147	1.73604	-0.00572205	1.73542	0.000205523	1.73521	0.000214529	1.73604	0.000167075
1.73708	0.00905991	1.73687	-0.000476837	1.73771	-0.00905991	1.73708	0.000213981	1.73687	0.00020668	1.73771	0.000161015
1.73875	0.0138283	1.73854	0.000476837	1.73937	-0.00667572	1.73875	0.000222439	1.73854	0.000208425	1.73937	0.000165343
1.74042	0.017643	1.74021	0.00667572	1.74104	0.00190735	1.74042	0.000229205	1.74021	0.000219761	1.74104	0.000180925
1.74208	0.023365	1.74188	0.0157356	1.74271	0.0100136	1.74208	0.000239354	1.74188	0.000236331	1.74271	0.000195642
1.74375	0.0295639	1.74354	0.0267029	1.74438	0.0157356	1.74375	0.000250349	1.74354	0.000256388	1.74438	0.00020603
1.74542	0.0319481	1.74521	0.0371933	1.74604	0.0190735	1.74542	0.000254578	1.74521	0.000275574	1.74604	0.000212089
1.74708	0.0300407	1.74687	0.0452995	1.74771	0.0209808	1.74708	0.000251195	1.74687	0.000290399	1.74771	0.000215552
1.74875	0.0271797	1.74854	0.0495911	1.74937	0.0200272	1.74875	0.00024612	1.74854	0.000298248	1.74937	0.000213821
1.75042	0.0238419	1.75021	0.0491142	1.75104	0.0162125	1.75042	0.0002402	1.75021	0.000297376	1.75104	0.000206895
1.75208	0.0181198	1.75188	0.0476837	1.75271	0.0119209	1.75208	0.000230051	1.75188	0.000294759	1.75271	0.000199104
1.75375	0.0114441	1.75354	0.0443459	1.75438	0.0104904	1.75375	0.00021821	1.75354	0.000288655	1.75438	0.000196507
1.75542	0.00524521	1.75521	0.0414848	1.75604	0.0114441	1.75542	0.000207215	1.75521	0.000283422	1.75604	0.000198239
1.75708	0.00190735	1.75687	0.0376701	1.75771	0.0143051	1.75708	0.000201294	1.75687	0.000276446	1.75771	0.000203433
1.75875	-0.000476837	1.75854	0.0343323	1.75937	0.0152588	1.75875	0.000197066	1.75854	0.000270341	1.75937	0.000205164
1.76042	-0.000476837	1.76021	0.0305176	1.76104	0.0128746	1.76042	0.000197066	1.76021	0.000263365	1.76104	0.000200836
1.76208	0.00476837	1.76188	0.0252724	1.76271	0.00762939	1.76208	0.000206369	1.76188	0.000253772	1.76271	0.000191313
1.76375	0.0114441	1.76354	0.0190735	1.76438	0.00238419	1.76375	0.00021821	1.76354	0.000242435	1.76438	0.000181791
1.76542	0.017643	1.76521	0.014782	1.76604	-0.000476837	1.76542	0.000229205	1.76521	0.000234587	1.76604	0.000176597
1.76708	0.0219345	1.76687	0.0157356	1.76771	-0.000476837	1.76708	0.000236817	1.76687	0.000236331	1.76771	0.000176597
1.76875	0.0271797	1.76854	0.0195503	1.76937	0.00143051	1.76875	0.00024612	1.76854	0.000243307	1.76937	0.00018006
1.77042	0.0324249	1.77021	0.0252724	1.77104	0.00524521	1.77042	0.000255424	1.77021	0.000253772	1.77104	0.000186985
1.77208	0.0357628	1.77188	0.0343323	1.77271	0.0114441	1.77208	0.000261344	1.77188	0.000270341	1.77271	0.000198239
1.77375	0.0348091	1.77354	0.0443459	1.77438	0.0195503	1.77375	0.000259653	1.77354	0.000288655	1.77438	0.000212955
1.77542	0.0314713	1.77521	0.0505447	1.77604	0.0257492	1.77542	0.000253732	1.77521	0.000299992	1.77604	0.000224209
1.77708	0.0271797	1.77687	0.0514984	1.77771	0.0281334	1.77708	0.00024612	1.77687	0.000301736	1.77771	0.000228537
1.77875	0.023365	1.77854	0.0481606	1.77937	0.0276566	1.77875	0.000239354	1.77854	0.000295631	1.77937	0.000227672
1.78042	0.0195503	1.78021	0.0424385	1.78104	0.026226	1.78042	0.000232588	1.78021	0.000285167	1.78104	0.000225075
1.78208	0.0133514	1.78188	0.0367165	1.78271	0.0238419	1.78208	0.000221593	1.78188	0.000274702	1.78271	0.000220746
1.78375	0.00762939	1.78354	0.0314713	1.78438	0.0181198	1.78375	0.000211444	1.78354	0.000265109	1.78438	0.000210358
1.78542	0.00476837	1.78521	0.0276566	1.78604	0.0123978	1.78542	0.000206369	1.78521	0.000258132	1.78604	0.00019997
1.78708	0.00524521	1.78687	0.0219345	1.78771	0.00715256	1.78708	0.000207215	1.78687	0.000247668	1.78771	0.000190448
1.78875	0.00619888	1.78854	0.0152588	1.78937	0.00238419	1.78875	0.000208906	1.78854	0.000235459	1.78937	0.000181791
1.79042	0.00476837	1.79021	0.00858307	1.79104	-0.00286102	1.79042	0.000206369	1.79021	0.00022325	1.79104	0.000172269
1.79208	0.00524521	1.79188	0.00333786	1.79271	-0.00476837	1.79208	0.000207215	1.79188	0.000213657	1.79271	0.000168806
1.79375	0.00667572	1.79354	0.00143051	1.79438	0	1.79375	0.000209752	1.79354	0.000210169	1.79438	0.000177463
1.79542	0.00762939	1.79521	0.00190735	1.79604	0.00619888	1.79542	0.000211444	1.79521	0.000211041	1.79604	0.000188716
1.79708	0.00667572	1.79688	0.00762939	1.79771	0.0133514	1.79708	0.000209752	1.79688	0.000221506	1.79771	0.000201701
1.79875	0.00429153	1.79854	0.0162125	1.79937	0.020504	1.79875	0.000205523	1.79854	0.000237203	1.79937	0.000214686
1.80042	0.00286102	1.80021	0.0252724	1.80104	0.0267029	1.80042	0.000202986	1.80021	0.000253772	1.80104	0.00022594
1.80208	0.00476837	1.80187	0.0319481	1.80271	0.0281334	1.80208	0.000206369	1.80187	0.000265981	1.80271	0.000228537
1.80375	0.00619888	1.80354	0.0329018	1.80438	0.0228882	1.80375	0.000208906	1.80354	0.000267725	1.80438	0.000219015
1.80542	0.00619888	1.80521	0.0295639	1.80604	0.0143051	1.80542	0.000208906	1.80521	0.000261621	1.80604	0.000203433
1.80708	0.0038147	1.80688	0.0224113	1.80771	0.00667572	1.80708	0.000204677	1.80688	0.00024854	1.80771	0.000189582
1.80875	-0.000476837	1.80854	0.014782	1.80937	0.000953674	1.80875	0.000197066	1.80854	0.000234587	1.80937	0.000179194
1.81042	-0.00715256	1.81021	0.00905991	1.81104	-0.00286102	1.81042	0.000185225	1.81021	0.000224122	1.81104	0.000172269
1.81208	-0.0152588	1.81187	0.00619888	1.81271	-0.00238419	1.81208	0.000170846	1.81187	0.000218889	1.81271	0.000173134
1.81375	-0.0200272	1.81354	0.00429153	1.81438	0.00143051	1.81375	0.000162389	1.81354	0.000215401	1.81438	0.00018006
1.81542	-0.0185966	1.81521	0.00286102	1.81604	0.00572205	1.81542	0.000164926	1.81521	0.000212785	1.81604	0.000187851
1.81708	-0.0128746	1.81688	0.000953674	1.81771	0.00524521	1.81708	0.000175075	1.81688	0.000209297	1.81771	0.000186985
1.81875	-0.00429153	1.81854	0.00190735	1.81937	0.00238419	1.81875	0.000190299	1.81854	0.000211041	1.81937	0.000181791
1.82042	0.00715256	1.82021	0.00810623	1.82104	0.00190735	1.82042	0.000210598	1.82021	0.000222378	1.82104	0.000180925
1.82208	0.0200272	1.82187	0.0152588	1.82271	0.00143051	1.82208	0.000233434	1.82187	0.000235459	1.82271	0.00018006
1.82375	0.0295639	1.82354	0.0214577	1.82438	0.000953674	1.82375	0.000250349	1.82354	0.000246796	1.82438	0.000179194
1.82542	0.0324249	1.82521	0.0271797	1.82604	-0.000953674	1.82542	0.000255424	1.82521	0.00025726	1.82604	0.000175731
1.82708	0.0290871	1.82688	0.0343323	1.82771	-0.00143051	1.82708	0.000249504	1.82688	0.000270341	1.82771	0.000174866
1.82875	0.023365	1.82854	0.0391006	1.82937	-0.00238419	1.82875	0.000239354	1.82854	0.000279062	1.82937	0.000173134
1.83042	0.0166893	1.83021	0.0367165	1.83104	-0.00715256	1.83042	0.000227513	1.83021	0.000274702	1.83104	0.000164478
1.83208	0.0104904	1.83187	0.0290871	1.83271	-0.0123978	1.83208	0.000216518	1.83187	0.000260749	1.83271	0.000154955
1.83375	0.00429153	1.83354	0.0219345	1.83438	-0.0157356	1.83375	0.000205523	1.83354	0.000247668	1.83438	0.000148895
1.83542	0	1.83521	0.0214577	1.83604	-0.0162125	1.83542	0.000197911	1.83521	0.000246796	1.83604	0.00014803
1.83708	-0.00143051	1.83688	0.0238419	1.83771	-0.0152588	1.83708	0.000195374	1.83688	0.000251156	1.83771	0.000149761
1.83875	-0.00190735	1.83854	0.0267029	1.83937	-0.0128746	1.83875	0.000194528	1.83854	0.000256388	1.83937	0.000154089
1.84042	-0.00143051	1.84021	0.0305176	1.84104	-0.0109673	1.84042	0.000195374	1.84021	0.000263365	1.84104	0.000157552
1.84208	0	1.84187	0.0348091	1.84271	-0.0104904	1.84208	0.000197911	1.84187	0.000271214	1.84271	0.000158418
1.84375	0.00143051	1.84354	0.0376701	1.84438	-0.0133514	1.84375	0.000200449	1.84354	0.000276446	1.84438	0.000153224
1.84542	0.00333786	1.84521	0.0362396	1.84604	-0.0166893	1.84542	0.000203832	1.84521	0.00027383	1.84604	0.000147164
1.84708	0.00476837	1.84688	0.0348091	1.84771	-0.0157356	1.84708	0.000206369	1.84688	0.000271214	1.84771	0.000148895
1.84875	0.00715256	1.84854	0.0343323	1.84937	-0.0104904	1.84875	0.000210598	1.84854	0.000270341	1.84937	0.000158418
1.85042	0.00715256	1.85021	0.0348091	1.85104	-0.00238419	1.85042	0.000210598	1.85021	0.000271214	1.85104	0.000173134
1.85208	0.00429153	1.85187	0.0362396	1.85271	0.00524521	1.85208	0.000205523	1.85187	0.00027383	1.85271	0.000186985
1.85375	-0.000476837	1.85354	0.0391006	1.85438	0.0128746	1.85375	0.000197066	1.85354	0.000279062	1.85438	0.000200836
1.85542	-0.00286102	1.85521	0.0419617	1.85604	0.017643	1.85542	0.000192837	1.85521	0.000284295	1.85604	0.000209492
1.85708	-0.00333786	1.85688	0.0429153	1.85771	0.0171661	1.85708	0.000191991	1.85688	0.000286039	1.85771	0.000208627
1.85875	-0.0038147	1.85854	0.0429153	1.85938	0.0114441	1.85875	0.000191145	1.85854	0.000286039	1.85938	0.000198239
1.86042	-0.0038147	1.86021	0.0414848	1.86104	0.00333786	1.86042	0.000191145	1.86021	0.000283422	1.86104	0.000183522
1.86208	-0.00238419	1.86187	0.0367165	1.86271	-0.00238419	1.86208	0.000193682	1.86187	0.000274702	1.86271	0.000173134
1.86375	0	1.86354	0.0300407	1.86437	-0.00572205	1.86375	0.000197911	1.86354	0.000262493	1.86437	0.000167075
1.86542	0.000476837	1.86521	0.0243187	1.86604	-0.00667572	1.86542	0.000198757	1.86521	0.000252028	1.86604	0.000165343
1.86708	0.00190735	1.86688	0.0185966	1.86771	-0.00762939	1.86708	0.000201294	1.86688	0.000241563	1.86771	0.000163612
1.86875	0.00715256	1.86854	0.0104904	1.86938	-0.00858307	1.86875	0.000210598	1.86854	0.000226738	1.86938	0.000161881
1.87042	0.014782	1.87021	0.00143051	1.87104	-0.0100136	1.87042	0.00022413	1.87021	0.000210169	1.87104	0.000159284
1.87208	0.0214577	1.87187	-0.000953674	1.87271	-0.00953674	1.87208	0.000235971	1.87187	0.000205808	1.87271	0.000160149
1.87375	0.0238419	1.87354	0.00572205	1.87437	-0.00667572	1.87375	0.0002402	1.87354	0.000218017	1.87437	0.000165343
1.87542	0.0243187	1.87521	0.014782	1.87604	-0.00143051	1.87542	0.000241046	1.87521	0.000234587	1.87604	0.000174866
1.87708	0.0219345	1.87688	0.023365	1.87771	0.00476837	1.87708	0.000236817	1.87688	0.000250284	1.87771	0.000186119
1.87875	0.0162125	1.87854	0.0333786	1.87938	0.0114441	1.87875	0.000226668	1.87854	0.000268597	1.87938	0.000198239
1.88042	0.00810623	1.88021	0.0448227	1.88104	0.0181198	1.88042	0.000212289	1.88021	0.000289527	1.88104	0.000210358
1.88208	0	1.88187	0.0514984	1.88271	0.0228882	1.88208	0.000197911	1.88187	0.000301736	1.88271	0.000219015
1.88375	-0.00476837	1.88354	0.0505447	1.88437	0.023365	1.88375	0.000189454	1.88354	0.000299992	1.88437	0.00021988
1.88542	-0.00619888	1.88521	0.0472069	1.88604	0.0185966	1.88542	0.000186916	1.88521	0.000293887	1.88604	0.000211224
1.88708	-0.00572205	1.88688	0.0433922	1.88771	0.0119209	1.88708	0.000187762	1.88688	0.000286911	1.88771	0.000199104
1.88875	-0.00476837	1.88854	0.0395775	1.88938	0.00667572	1.88875	0.000189454	1.88854	0.000279934	1.88938	0.000189582
1.89042	-0.00476837	1.89021	0.0352859	1.89104	0.000953674	1.89042	0.000189454	1.89021	0.000272086	1.89104	0.000179194
1.89208	-0.00429153	1.89187	0.0309944	1.89271	-0.00572205	1.89208	0.000190299	1.89187	0.000264237	1.89271	0.000167075
1.89375	-0.000476837	1.89354	0.0271797	1.89437	-0.0123978	1.89375	0.000197066	1.89354	0.00025726	1.89437	0.000154955
1.89542	0.00619888	1.89521	0.0224113	1.89604	-0.017643	1.89542	0.000208906	1.89521	0.00024854	1.89604	0.000145433
1.89708	0.0114441	1.89688	0.017643	1.89771	-0.020504	1.89708	0.00021821	1.89688	0.000239819	1.89771	0.000140239
1.89875	0.0133514	1.89854	0.0157356	1.89938	-0.0214577	1.89875	0.000221593	1.89854	0.000236331	1.89938	0.000138507
1.90042	0.0128746	1.90021	0.0171661	1.90104	-0.0171661	1.90042	0.000220747	1.90021	0.000238947	1.90104	0.000146298
1.90208	0.0133514	1.90187	0.0190735	1.90271	-0.00905991	1.90208	0.000221593	1.90187	0.000242435	1.90271	0.000161015
1.90375	0.0123978	1.90354	0.0224113	1.90437	0.000476837	1.90375	0.000219901	1.90354	0.00024854	1.90437	0.000178328
1.90542	0.00953674	1.90521	0.0295639	1.90604	0.00905991	1.90542	0.000214827	1.90521	0.000261621	1.90604	0.00019391
1.90708	0.00619888	1.90688	0.0391006	1.90771	0.0162125	1.90708	0.000208906	1.90688	0.000279062	1.90771	0.000206895
1.90875	0.00476837	1.90854	0.0452995	1.90938	0.0209808	1.90875	0.000206369	1.90854	0.000290399	1.90938	0.000215552
1.91042	0.00429153	1.91021	0.0476837	1.91104	0.0195503	1.91042	0.000205523	1.91021	0.000294759	1.91104	0.000212955
1.91208	0.00286102	1.91187	0.0472069	1.91271	0.0143051	1.91208	0.000202986	1.91187	0.000293887	1.91271	0.000203433
1.91375	0.000953674	1.91354	0.0452995	1.91437	0.00858307	1.91375	0.000199603	1.91354	0.000290399	1.91437	0.000193045
1.91542	-0.00238419	1.91521	0.0400543	1.91604	0.00476837	1.91542	0.000193682	1.91521	0.000280806	1.91604	0.000186119
1.91708	-0.00715256	1.91688	0.0333786	1.91771	0.00333786	1.91708	0.000185225	1.91688	0.000268597	1.91771	0.000183522
1.91875	-0.0100136	1.91854	0.0276566	1.91938	0.00429153	1.91875	0.00018015	1.91854	0.000258132	1.91938	0.000185254
1.92042	-0.00715256	1.92021	0.0224113	1.92104	0.00619888	1.92042	0.000185225	1.92021	0.00024854	1.92104	0.000188716
1.92208	-0.000476837	1.92188	0.0190735	1.92271	0.00619888	1.92208	0.000197066	1.92188	0.000242435	1.92271	0.000188716
1.92375	0.00810623	1.92354	0.014782	1.92437	0.0038147	1.92375	0.000212289	1.92354	0.000234587	1.92437	0.000184388
1.92542	0.0166893	1.92521	0.0114441	1.92604	0.00238419	1.92542	0.000227513	1.92521	0.000228482	1.92604	0.000181791
1.92708	0.0247955	1.92687	0.00858307	1.92771	0.00286102	1.92708	0.000241892	1.92687	0.00022325	1.92771	0.000182657
1.92875	0.0300407	1.92854	0.00810623	1.92938	0.00286102	1.92875	0.000251195	1.92854	0.000222378	1.92938	0.000182657
1.93042	0.0276566	1.93021	0.0114441	1.93104	0.00429153	1.93042	0.000246966	1.93021	0.000228482	1.93104	0.000185254
1.93208	0.020504	1.93188	0.0166893	1.93271	0.00810623	1.93208	0.00023428	1.93188	0.000238075	1.93271	0.000192179
1.93375	0.0104904	1.93354	0.0238419	1.93437	0.0157356	1.93375	0.000216518	1.93354	0.000251156	1.93437	0.00020603
1.93542	0.00238419	1.93521	0.0295639	1.93604	0.023365	1.93542	0.00020214	1.93521	0.000261621	1.93604	0.00021988
1.93708	-0.00429153	1.93687	0.0324249	1.93771	0.0271797	1.93708	0.000190299	1.93687	0.000266853	1.93771	0.000226806
1.93875	-0.00762939	1.93854	0.0305176	1.93938	0.0271797	1.93875	0.000184379	1.93854	0.000263365	1.93938	0.000226806
1.94042	-0.00715256	1.94021	0.0267029	1.94104	0.023365	1.94042	0.000185225	1.94021	0.000256388	1.94104	0.00021988
1.94208	-0.00667572	1.94188	0.0252724	1.94271	0.0181198	1.94208	0.00018607	1.94188	0.000253772	1.94271	0.000210358
1.94375	-0.00810623	1.94354	0.0281334	1.94437	0.0123978	1.94375	0.000183533	1.94354	0.000259005	1.94437	0.00019997
1.94542	-0.0119209	1.94521	0.0324249	1.94604	0.00715256	1.94542	0.000176767	1.94521	0.000266853	1.94604	0.000190448
1.94708	-0.0128746	1.94687	0.0338554	1.94771	0.00286102	1.94708	0.000175075	1.94687	0.000269469	1.94771	0.000182657
1.94875	-0.00953674	1.94854	0.0324249	1.94938	0.000476837	1.94875	0.000180996	1.94854	0.000266853	1.94938	0.000178328
1.95042	-0.00333786	1.95021	0.0295639	1.95104	0.000953674	1.95042	0.000191991	1.95021	0.000261621	1.95104	0.000179194
1.95208	0.00619888	1.95188	0.0257492	1.95271	0.00524521	1.95208	0.000208906	1.95188	0.000254644	1.95271	0.000186985
1.95375	0.0181198	1.95354	0.0228882	1.95437	0.0104904	1.95375	0.000230051	1.95354	0.000249412	1.95437	0.000196507
1.95542	0.0305176	1.95521	0.0209808	1.95604	0.0157356	1.95542	0.000252041	1.95521	0.000245924	1.95604	0.00020603
1.95708	0.0367165	1.95687	0.0238419	1.95771	0.0209808	1.95708	0.000263036	1.95687	0.000251156	1.95771	0.000215552
1.95875	0.0338554	1.95854	0.0295639	1.95938	0.0267029	1.95875	0.000257961	1.95854	0.000261621	1.95938	0.00022594
1.96042	0.0247955	1.96021	0.0348091	1.96104	0.0329018	1.96042	0.000241892	1.96021	0.000271214	1.96104	0.000237194
1.96208	0.0128746	1.96188	0.0376701	1.96271	0.0371933	1.96208	0.000220747	1.96188	0.000276446	1.96271	0.000244985
1.96375	0.000476837	1.96354	0.0367165	1.96437	0.0371933	1.96375	0.000198757	1.96354	0.000274702	1.96437	0.000244985
1.96542	-0.0100136	1.96521	0.0324249	1.96604	0.0329018	1.96542	0.00018015	1.96521	0.000266853	1.96604	0.000237194
1.96708	-0.0162125	1.96687	0.0267029	1.96771	0.0281334	1.96708	0.000169155	1.96687	0.000256388	1.96771	0.000228537
1.96875	-0.0195503	1.96854	0.0214577	1.96938	0.0238419	1.96875	0.000163235	1.96854	0.000246796	1.96938	0.000220746
1.97042	-0.0214577	1.97021	0.0181198	1.97104	0.0181198	1.97042	0.000159851	1.97021	0.000240691	1.97104	0.000210358
1.97208	-0.0247955	1.97188	0.0152588	1.97271	0.0104904	1.97208	0.000153931	1.97188	0.000235459	1.97271	0.000196507
1.97375	-0.0257492	1.97354	0.0133514	1.97437	0.00286102	1.97375	0.000152239	1.97354	0.00023197	1.97437	0.000182657
1.97542	-0.0238419	1.97521	0.0104904	1.97604	-0.0038147	1.97542	0.000155623	1.97521	0.000226738	1.97604	0.000170537
1.97708	-0.0195503	1.97687	0.00667572	1.97771	-0.00810623	1.97708	0.000163235	1.97687	0.000219761	1.97771	0.000162746
1.97875	-0.0123978	1.97854	0.00619888	1.97938	-0.00953674	1.97875	0.000175921	1.97854	0.000218889	1.97938	0.000160149
1.98042	-0.00286102	1.98021	0.0123978	1.98104	-0.00715256	1.98042	0.000192837	1.98021	0.000230226	1.98104	0.000164478
1.98208	0.00905991	1.98188	0.0214577	1.98271	-0.0038147	1.98208	0.000213981	1.98188	0.000246796	1.98271	0.000170537
1.98375	0.0171661	1.98354	0.0290871	1.98438	0.00333786	1.98375	0.000228359	1.98354	0.000260749	1.98438	0.000183522
1.98542	0.0195503	1.98521	0.0367165	1.98604	0.0119209	1.98542	0.000232588	1.98521	0.000274702	1.98604	0.000199104
1.98708	0.0162125	1.98687	0.0448227	1.98771	0.0185966	1.98708	0.000226668	1.98687	0.000289527	1.98771	0.000211224
1.98875	0.0119209	1.98854	0.04673	1.98937	0.020504	1.98875	0.000219056	1.98854	0.000293015	1.98937	0.000214686
1.99042	0.00953674	1.99021	0.0414848	1.99104	0.0195503	1.99042	0.000214827	1.99021	0.000283422	1.99104	0.000212955
1.99208	0.00667572	1.99188	0.0319481	1.99271	0.0195503	1.99208	0.000209752	1.99188	0.000265981	1.99271	0.000212955
1.99375	0.0038147	1.99354	0.0247955	1.99438	0.017643	1.99375	0.000204677	1.99354	0.0002529	1.99438	0.000209492
1.99542	0.000476837	1.99521	0.0214577	1.99604	0.014782	1.99542	0.000198757	1.99521	0.000246796	1.99604	0.000204298
1.99708	-0.00190735	1.99687	0.020504	1.99771	0.0114441	1.99708	0.000194528	1.99687	0.000245051	1.99771	0.000198239
1.99875	-0.00619888	1.99854	0.023365	1.99937	0.00953674	1.99875	0.000186916	1.99854	0.000250284	1.99937	0.000194776
2.00042	-0.0114441	2.00021	0.0257492	2.00104	0.00667572	2.00042	0.000177613	2.00021	0.000254644	2.00104	0.000189582
2.00208	-0.014782	2.00188	0.026226	2.00271	0.00190735	2.00208	0.000171692	2.00188	0.000255516	2.00271	0.000180925
2.00375	-0.0143051	2.00354	0.0247955	2.00438	-0.00286102	2.00375	0.000172538	2.00354	0.0002529	2.00438	0.000172269
2.00542	-0.00858307	2.00521	0.0228882	2.00604	-0.00286102	2.00542	0.000182687	2.00521	0.000249412	2.00604	0.000172269
2.00708	-0.000953674	2.00687	0.0219345	2.00771	0.00286102	2.00708	0.00019622	2.00687	0.000247668	2.00771	0.000182657
2.00875	0.00810623	2.00854	0.0214577	2.00937	0.0123978	2.00875	0.000212289	2.00854	0.000246796	2.00937	0.00019997
2.01042	0.0152588	2.01021	0.0247955	2.01104	0.0238419	2.01042	0.000224976	2.01021	0.0002529	2.01104	0.000220746
2.01208	0.0185966	2.01187	0.0305176	2.01271	0.0376701	2.01208	0.000230896	2.01187	0.000263365	2.01271	0.000245851
2.01375	0.0190735	2.01354	0.0357628	2.01437	0.0495911	2.01375	0.000231742	2.01354	0.000272958	2.01437	0.000267492
2.01542	0.017643	2.01521	0.0395775	2.01604	0.0553131	2.01542	0.000229205	2.01521	0.000279934	2.01604	0.00027788
2.01708	0.0166893	2.01688	0.0419617	2.01771	0.0519753	2.01708	0.000227513	2.01688	0.000284295	2.01771	0.000271821
2.01875	0.0157356	2.01854	0.0419617	2.01938	0.043869	2.01875	0.000225822	2.01854	0.000284295	2.01938	0.000257104
2.02042	0.0138283	2.02021	0.0391006	2.02104	0.0348091	2.02042	0.000222439	2.02021	0.000279062	2.02104	0.000240657
2.02208	0.00905991	2.02188	0.0348091	2.02271	0.0252724	2.02208	0.000213981	2.02188	0.000271214	2.02271	0.000223343
2.02375	0.00524521	2.02354	0.0295639	2.02438	0.017643	2.02375	0.000207215	2.02354	0.000261621	2.02438	0.000209492
2.02542	0.00143051	2.02521	0.0243187	2.02604	0.0128746	2.02542	0.000200449	2.02521	0.000252028	2.02604	0.000200836
2.02708	-0.000953674	2.02687	0.0166893	2.02771	0.0104904	2.02708	0.00019622	2.02687	0.000238075	2.02771	0.000196507
2.02875	0	2.02854	0.0104904	2.02937	0.00953674	2.02875	0.000197911	2.02854	0.000226738	2.02937	0.000194776
2.03042	0.00429153	2.03021	0.00762939	2.03104	0.00858307	2.03042	0.000205523	2.03021	0.000221506	2.03104	0.000193045
2.03208	0.0123978	2.03187	0.00762939	2.03271	0.00858307	2.03208	0.000219901	2.03187	0.000221506	2.03271	0.000193045
2.03375	0.0195503	2.03354	0.0109673	2.03437	0.0100136	2.03375	0.000232588	2.03354	0.00022761	2.03437	0.000195642
2.03542	0.0257492	2.03521	0.0157356	2.03604	0.0100136	2.03542	0.000243583	2.03521	0.000236331	2.03604	0.000195642
2.03708	0.0290871	2.03688	0.0238419	2.03771	0.0114441	2.03708	0.000249504	2.03688	0.000251156	2.03771	0.000198239
2.03875	0.0286102	2.03854	0.0314713	2.03938	0.0143051	2.03875	0.000248658	2.03854	0.000265109	2.03938	0.000203433
2.04042	0.0243187	2.04021	0.0348091	2.04104	0.0190735	2.04042	0.000241046	2.04021	0.000271214	2.04104	0.000212089
2.04208	0.017643	2.04188	0.0348091	2.04271	0.0238419	2.04208	0.000229205	2.04188	0.000271214	2.04271	0.000220746
2.04375	0.0114441	2.04354	0.0348091	2.04438	0.0257492	2.04375	0.00021821	2.04354	0.000271214	2.04438	0.000224209
2.04542	0.00762939	2.04521	0.0357628	2.04604	0.0286102	2.04542	0.000211444	2.04521	0.000272958	2.04604	0.000229403
2.04708	0.00667572	2.04688	0.0343323	2.04771	0.0314713	2.04708	0.000209752	2.04688	0.000270341	2.04771	0.000234597
2.04875	0.00619888	2.04854	0.0333786	2.04937	0.0324249	2.04875	0.000208906	2.04854	0.000268597	2.04937	0.000236328
2.05042	0.00524521	2.05021	0.0362396	2.05104	0.0300407	2.05042	0.000207215	2.05021	0.00027383	2.05104	0.000232
2.05208	0.00476837	2.05187	0.041008	2.05271	0.0276566	2.05208	0.000206369	2.05187	0.00028255	2.05271	0.000227672
2.05375	0.00858307	2.05354	0.0395775	2.05437	0.0257492	2.05375	0.000213135	2.05354	0.000279934	2.05437	0.000224209
2.05542	0.0157356	2.05521	0.0333786	2.05604	0.0214577	2.05542	0.000225822	2.05521	0.000268597	2.05604	0.000216418
2.05708	0.0224113	2.05687	0.0295639	2.05771	0.0157356	2.05708	0.000237663	2.05687	0.000261621	2.05771	0.00020603
2.05875	0.026226	2.05854	0.0300407	2.05938	0.0138283	2.05875	0.000244429	2.05854	0.000262493	2.05938	0.000202567
2.06042	0.0309944	2.06021	0.0324249	2.06104	0.0190735	2.06042	0.000252887	2.06021	0.000266853	2.06104	0.000212089
2.06208	0.0371933	2.06188	0.0343323	2.06271	0.0267029	2.06208	0.000263882	2.06188	0.000270341	2.06271	0.00022594
2.06375	0.041008	2.06354	0.0376701	2.06438	0.0348091	2.06375	0.000270648	2.06354	0.000276446	2.06438	0.000240657
2.06542	0.0391006	2.06521	0.0419617	2.06604	0.0429153	2.06542	0.000267265	2.06521	0.000284295	2.06604	0.000255373
2.06708	0.0319481	2.06688	0.0429153	2.06771	0.0510216	2.06708	0.000254578	2.06688	0.000286039	2.06771	0.000270089
2.06875	0.023365	2.06854	0.0376701	2.06937	0.0557899	2.06875	0.000239354	2.06854	0.000276446	2.06937	0.000278746
2.07042	0.0143051	2.07021	0.0290871	2.07104	0.0529289	2.07042	0.000223285	2.07021	0.000260749	2.07104	0.000273552
2.07208	0.00476837	2.07187	0.0209808	2.07271	0.0457764	2.07208	0.000206369	2.07187	0.000245924	2.07271	0.000260567
2.07375	-0.00190735	2.07354	0.0162125	2.07437	0.0386238	2.07375	0.000194528	2.07354	0.000237203	2.07437	0.000247582
2.07542	-0.00762939	2.07521	0.0133514	2.07604	0.0338554	2.07542	0.000184379	2.07521	0.00023197	2.07604	0.000238925
2.07708	-0.0104904	2.07687	0.0104904	2.07771	0.0295639	2.07708	0.000179304	2.07687	0.000226738	2.07771	0.000231134
2.07875	-0.0109673	2.07854	0.00715256	2.07938	0.0257492	2.07875	0.000178458	2.07854	0.000220634	2.07938	0.000224209
2.08042	-0.00905991	2.08021	0.00286102	2.08104	0.0224113	2.08042	0.000181842	2.08021	0.000212785	2.08104	0.000218149
2.08208	-0.00476837	2.08188	-0.00238419	2.08271	0.0219345	2.08208	0.000189454	2.08188	0.000203192	2.08271	0.000217283
2.08375	-0.00286102	2.08354	-0.00667572	2.08438	0.0209808	2.08375	0.000192837	2.08354	0.000195343	2.08438	0.000215552
2.08542	-0.000953674	2.08521	-0.00524521	2.08604	0.0190735	2.08542	0.00019622	2.08521	0.00019796	2.08604	0.000212089
2.08708	0.00143051	2.08688	0.0038147	2.08771	0.0200272	2.08708	0.000200449	2.08688	0.000214529	2.08771	0.000213821
2.08875	0.00572205	2.08854	0.0166893	2.08937	0.0219345	2.08875	0.000208061	2.08854	0.000238075	2.08937	0.000217283
2.09042	0.0104904	2.09021	0.0319481	2.09104	0.0247955	2.09042	0.000216518	2.09021	0.000265981	2.09104	0.000222477
2.09208	0.0128746	2.09187	0.0457764	2.09271	0.0247955	2.09208	0.000220747	2.09187	0.000291271	2.09271	0.000222477
2.09375	0.0143051	2.09354	0.0567436	2.09437	0.0252724	2.09375	0.000223285	2.09354	0.000311329	2.09437	0.000223343
2.09542	0.0128746	2.09521	0.0619888	2.09604	0.0276566	2.09542	0.000220747	2.09521	0.000320921	2.09604	0.000227672
2.09708	0.00858307	2.09687	0.0610352	2.09771	0.0300407	2.09708	0.000213135	2.09687	0.000319177	2.09771	0.000232
2.09875	0.00429153	2.09854	0.0591278	2.09938	0.0309944	2.09875	0.000205523	2.09854	0.000315689	2.09938	0.000233731
2.10042	0	2.10021	0.0567436	2.10104	0.0281334	2.10042	0.000197911	2.10021	0.000311329	2.10104	0.000228537
2.10208	-0.00476837	2.10188	0.0553131	2.10271	0.0252724	2.10208	0.000189454	2.10188	0.000308712	2.10271	0.000223343
2.10375	-0.00905991	2.10354	0.0543594	2.10438	0.0209808	2.10375	0.000181842	2.10354	0.000306968	2.10438	0.000215552
2.10542	-0.0123978	2.10521	0.0534058	2.10604	0.0171661	2.10542	0.000175921	2.10521	0.000305224	2.10604	0.000208627
2.10708	-0.0119209	2.10688	0.0481606	2.10771	0.0128746	2.10708	0.000176767	2.10688	0.000295631	2.10771	0.000200836
2.10875	-0.00810623	2.10854	0.0376701	2.10938	0.0104904	2.10875	0.000183533	2.10854	0.000276446	2.10938	0.000196507
2.11042	-0.00190735	2.11021	0.0252724	2.11104	0.0114441	2.11042	0.000194528	2.11021	0.000253772	2.11104	0.000198239
2.11208	0.00572205	2.11187	0.0166893	2.11271	0.0185966	2.11208	0.000208061	2.11187	0.000238075	2.11271	0.000211224
2.11375	0.0128746	2.11354	0.0133514	2.11437	0.0319481	2.11375	0.000220747	2.11354	0.00023197	2.11437	0.000235463
2.11542	0.0185966	2.11521	0.0123978	2.11604	0.0433922	2.11542	0.000230896	2.11521	0.000230226	2.11604	0.000256239
2.11708	0.0214577	2.11687	0.0143051	2.11771	0.0500679	2.11708	0.000235971	2.11687	0.000233715	2.11771	0.000268358
2.11875	0.0195503	2.11854	0.0195503	2.11937	0.0514984	2.11875	0.000232588	2.11854	0.000243307	2.11937	0.000270955
2.12042	0.0114441	2.12021	0.0276566	2.12104	0.0534058	2.12042	0.00021821	2.12021	0.000258132	2.12104	0.000274418
2.12208	0.000953674	2.12188	0.0319481	2.12271	0.0548363	2.12208	0.000199603	2.12188	0.000265981	2.12271	0.000277015
2.12375	-0.00715256	2.12354	0.0329018	2.12438	0.0534058	2.12375	0.000185225	2.12354	0.000267725	2.12438	0.000274418
2.12542	-0.0114441	2.12521	0.0319481	2.12604	0.0481606	2.12542	0.000177613	2.12521	0.000265981	2.12604	0.000264895
2.12708	-0.0128746	2.12688	0.0324249	2.12771	0.0405312	2.12708	0.000175075	2.12688	0.000266853	2.12771	0.000251045
2.12875	-0.0133514	2.12854	0.0333786	2.12938	0.0357628	2.12875	0.00017423	2.12854	0.000268597	2.12938	0.000242388
2.13042	-0.0114441	2.13021	0.0324249	2.13104	0.0314713	2.13042	0.000177613	2.13021	0.000266853	2.13104	0.000234597
2.13208	-0.00762939	2.13187	0.0295639	2.13271	0.0257492	2.13208	0.000184379	2.13187	0.000261621	2.13271	0.000224209
2.13375	-0.00238419	2.13354	0.0243187	2.13437	0.0185966	2.13375	0.000193682	2.13354	0.000252028	2.13437	0.000211224
2.13542	0.00476837	2.13521	0.0200272	2.13604	0.014782	2.13542	0.000206369	2.13521	0.000244179	2.13604	0.000204298
2.13708	0.0104904	2.13687	0.0171661	2.13771	0.0171661	2.13708	0.000216518	2.13687	0.000238947	2.13771	0.000208627
2.13875	0.014782	2.13854	0.0181198	2.13937	0.0219345	2.13875	0.00022413	2.13854	0.000240691	2.13937	0.000217283
2.14042	0.0171661	2.14021	0.0228882	2.14104	0.0281334	2.14042	0.000228359	2.14021	0.000249412	2.14104	0.000228537
2.14208	0.0190735	2.14188	0.0295639	2.14271	0.0338554	2.14208	0.000231742	2.14188	0.000261621	2.14271	0.000238925
2.14375	0.0195503	2.14354	0.0367165	2.14438	0.0405312	2.14375	0.000232588	2.14354	0.000274702	2.14438	0.000251045
2.14542	0.017643	2.14521	0.0429153	2.14604	0.0476837	2.14542	0.000229205	2.14521	0.000286039	2.14604	0.00026403
2.14708	0.014782	2.14688	0.0462532	2.14771	0.0534058	2.14708	0.00022413	2.14688	0.000292143	2.14771	0.000274418
2.14875	0.0119209	2.14854	0.0481606	2.14938	0.0581741	2.14875	0.000219056	2.14854	0.000295631	2.14938	0.000283074
2.15042	0.0100136	2.15021	0.0472069	2.15104	0.0624657	2.15042	0.000215673	2.15021	0.000293887	2.15104	0.000290866
2.15208	0.00858307	2.15187	0.043869	2.15271	0.064373	2.15208	0.000213135	2.15187	0.000287783	2.15271	0.000294328
2.15375	0.00858307	2.15354	0.0376701	2.15437	0.0634193	2.15375	0.000213135	2.15354	0.000276446	2.15437	0.000292597
2.15542	0.00762939	2.15521	0.0314713	2.15604	0.0605583	2.15542	0.000211444	2.15521	0.000265109	2.15604	0.000287403
2.15708	0.00715256	2.15687	0.0281334	2.15771	0.0557899	2.15708	0.000210598	2.15687	0.000259005	2.15771	0.000278746
2.15875	0.00858307	2.15854	0.026226	2.15937	0.0486374	2.15875	0.000213135	2.15854	0.000255516	2.15937	0.000265761
2.16042	0.0138283	2.16021	0.0238419	2.16104	0.0391006	2.16042	0.000222439	2.16021	0.000251156	2.16104	0.000248448
2.16208	0.0200272	2.16188	0.0224113	2.16271	0.0305176	2.16208	0.000233434	2.16188	0.00024854	2.16271	0.000232866
2.16375	0.0243187	2.16354	0.0243187	2.16438	0.0228882	2.16375	0.000241046	2.16354	0.000252028	2.16438	0.000219015
2.16542	0.0267029	2.16521	0.0295639	2.16604	0.0181198	2.16542	0.000245275	2.16521	0.000261621	2.16604	0.000210358
2.16708	0.0276566	2.16688	0.0362396	2.16771	0.020504	2.16708	0.000246966	2.16688	0.00027383	2.16771	0.000214686
2.16875	0.0286102	2.16854	0.0405312	2.16938	0.0276566	2.16875	0.000248658	2.16854	0.000281678	2.16938	0.000227672
2.17042	0.0267029	2.17021	0.0448227	2.17104	0.0371933	2.17042	0.000245275	2.17021	0.000289527	2.17104	0.000244985
2.17208	0.0243187	2.17188	0.0495911	2.17271	0.0457764	2.17208	0.000241046	2.17188	0.000298248	2.17271	0.000260567
2.17375	0.0224113	2.17354	0.0534058	2.17437	0.0538826	2.17375	0.000237663	2.17354	0.000305224	2.17437	0.000275283
2.17542	0.0209808	2.17521	0.0538826	2.17604	0.0600815	2.17542	0.000235125	2.17521	0.000306096	2.17604	0.000286537
2.17708	0.020504	2.17687	0.0486374	2.17771	0.0600815	2.17708	0.00023428	2.17687	0.000296504	2.17771	0.000286537
2.17875	0.017643	2.17854	0.0414848	2.17937	0.0548363	2.17875	0.000229205	2.17854	0.000283422	2.17937	0.000277015
2.18042	0.0128746	2.18021	0.0343323	2.18104	0.0457764	2.18042	0.000220747	2.18021	0.000270341	2.18104	0.000260567
2.18208	0.00476837	2.18187	0.0281334	2.18271	0.0371933	2.18208	0.000206369	2.18187	0.000259005	2.18271	0.000244985
2.18375	-0.00333786	2.18354	0.0224113	2.18438	0.0290871	2.18375	0.000191991	2.18354	0.00024854	2.18438	0.000230269
2.18542	-0.00953674	2.18521	0.0181198	2.18604	0.0228882	2.18542	0.000180996	2.18521	0.000240691	2.18604	0.000219015
2.18708	-0.0109673	2.18688	0.0166893	2.18771	0.0200272	2.18708	0.000178458	2.18688	0.000238075	2.18771	0.000213821
2.18875	-0.00572205	2.18854	0.0166893	2.18938	0.0200272	2.18875	0.000187762	2.18854	0.000238075	2.18938	0.000213821
2.19042	0.00190735	2.19021	0.0166893	2.19104	0.0224113	2.19042	0.000201294	2.19021	0.000238075	2.19104	0.000218149
2.19208	0.0104904	2.19188	0.0185966	2.19271	0.026226	2.19208	0.000216518	2.19188	0.000241563	2.19271	0.000225075
2.19375	0.017643	2.19354	0.0228882	2.19437	0.0305176	2.19375	0.000229205	2.19354	0.000249412	2.19437	0.000232866
2.19542	0.0209808	2.19521	0.0286102	2.19604	0.0333786	2.19542	0.000235125	2.19521	0.000259877	2.19604	0.00023806
2.19708	0.0219345	2.19687	0.0343323	2.19771	0.038147	2.19708	0.000236817	2.19687	0.000270341	2.19771	0.000246716
2.19875	0.0190735	2.19854	0.0400543	2.19937	0.0448227	2.19875	0.000231742	2.19854	0.000280806	2.19937	0.000258836
2.20042	0.0162125	2.20021	0.0457764	2.20104	0.0500679	2.20042	0.000226668	2.20021	0.000291271	2.20104	0.000268358
2.20208	0.014782	2.20187	0.0481606	2.20271	0.0534058	2.20208	0.00022413	2.20187	0.000295631	2.20271	0.000274418
2.20375	0.0162125	2.20354	0.0481606	2.20438	0.0538826	2.20375	0.000226668	2.20354	0.000295631	2.20438	0.000275283
2.20542	0.0195503	2.20521	0.0457764	2.20604	0.0524521	2.20542	0.000232588	2.20521	0.000291271	2.20604	0.000272686
2.20708	0.0214577	2.20688	0.0429153	2.20771	0.0481606	2.20708	0.000235971	2.20688	0.000286039	2.20771	0.000264895
2.20875	0.020504	2.20854	0.0391006	2.20938	0.0414848	2.20875	0.00023428	2.20854	0.000279062	2.20938	0.000252776
2.21042	0.0181198	2.21021	0.0333786	2.21104	0.0348091	2.21042	0.000230051	2.21021	0.000268597	2.21104	0.000240657
2.21208	0.014782	2.21188	0.0286102	2.21271	0.0300407	2.21208	0.00022413	2.21188	0.000259877	2.21271	0.000232
2.21375	0.0109673	2.21354	0.0243187	2.21437	0.0276566	2.21375	0.000217364	2.21354	0.000252028	2.21437	0.000227672
2.21542	0.00715256	2.21521	0.0200272	2.21604	0.0281334	2.21542	0.000210598	2.21521	0.000244179	2.21604	0.000228537
2.21708	0.00476837	2.21687	0.0157356	2.21771	0.0300407	2.21708	0.000206369	2.21687	0.000236331	2.21771	0.000232
2.21875	0.00524521	2.21854	0.014782	2.21937	0.0329018	2.21875	0.000207215	2.21854	0.000234587	2.21937	0.000237194
2.22042	0.00762939	2.22021	0.0195503	2.22104	0.0376701	2.22042	0.000211444	2.22021	0.000243307	2.22104	0.000245851
2.22208	0.0123978	2.22187	0.0252724	2.22271	0.0429153	2.22208	0.000219901	2.22187	0.000253772	2.22271	0.000255373
2.22375	0.0171661	2.22354	0.0300407	2.22438	0.0486374	2.22375	0.000228359	2.22354	0.000262493	2.22438	0.000265761
2.22542	0.0214577	2.22521	0.0319481	2.22604	0.0529289	2.22542	0.000235971	2.22521	0.000265981	2.22604	0.000273552
2.22708	0.0243187	2.22688	0.0324249	2.22771	0.0567436	2.22708	0.000241046	2.22688	0.000266853	2.22771	0.000280477
2.22875	0.0252724	2.22854	0.0314713	2.22938	0.0581741	2.22875	0.000242737	2.22854	0.000265109	2.22938	0.000283074
2.23042	0.0243187	2.23021	0.0276566	2.23104	0.0567436	2.23042	0.000241046	2.23021	0.000258132	2.23104	0.000280477
2.23208	0.0219345	2.23188	0.0243187	2.23271	0.0524521	2.23208	0.000236817	2.23188	0.000252028	2.23271	0.000272686
2.23375	0.0185966	2.23354	0.023365	2.23438	0.0462532	2.23375	0.000230896	2.23354	0.000250284	2.23438	0.000261433
2.23542	0.014782	2.23521	0.026226	2.23604	0.0395775	2.23542	0.00022413	2.23521	0.000255516	2.23604	0.000249313
2.23708	0.0138283	2.23687	0.0300407	2.23771	0.0338554	2.23708	0.000222439	2.23687	0.000262493	2.23771	0.000238925
2.23875	0.0138283	2.23854	0.0333786	2.23937	0.0290871	2.23875	0.000222439	2.23854	0.000268597	2.23937	0.000230269
2.24042	0.0133514	2.24021	0.0357628	2.24104	0.0247955	2.24042	0.000221593	2.24021	0.000272958	2.24104	0.000222477
2.24208	0.0104904	2.24187	0.0338554	2.24271	0.0219345	2.24208	0.000216518	2.24187	0.000269469	2.24271	0.000217283
2.24375	0.00762939	2.24354	0.0276566	2.24437	0.0219345	2.24375	0.000211444	2.24354	0.000258132	2.24437	0.000217283
2.24542	0.00905991	2.24521	0.0214577	2.24604	0.0267029	2.24542	0.000213981	2.24521	0.000246796	2.24604	0.00022594
2.24708	0.0109673	2.24688	0.0200272	2.24771	0.0343323	2.24708	0.000217364	2.24688	0.000244179	2.24771	0.000239791
2.24875	0.0143051	2.24854	0.0214577	2.24938	0.041008	2.24875	0.000223285	2.24854	0.000246796	2.24938	0.00025191
2.25042	0.0166893	2.25021	0.0224113	2.25104	0.0472069	2.25042	0.000227513	2.25021	0.00024854	2.25104	0.000263164
2.25208	0.0195503	2.25188	0.0252724	2.25271	0.0538826	2.25208	0.000232588	2.25188	0.000253772	2.25271	0.000275283
2.25375	0.020504	2.25354	0.0309944	2.25438	0.0596046	2.25375	0.00023428	2.25354	0.000264237	2.25438	0.000285671
2.25542	0.0166893	2.25521	0.0376701	2.25604	0.0629425	2.25542	0.000227513	2.25521	0.000276446	2.25604	0.000291731
2.25708	0.0104904	2.25687	0.038147	2.25771	0.0629425	2.25708	0.000216518	2.25687	0.000277318	2.25771	0.000291731
2.25875	0.00429153	2.25854	0.0348091	2.25937	0.061512	2.25875	0.000205523	2.25854	0.000271214	2.25937	0.000289134
2.26042	0.00143051	2.26021	0.0309944	2.26104	0.0591278	2.26042	0.000200449	2.26021	0.000264237	2.26104	0.000284806
2.26208	0.00143051	2.26187	0.0276566	2.26271	0.0553131	2.26208	0.000200449	2.26187	0.000258132	2.26271	0.00027788
2.26375	0.00143051	2.26354	0.0238419	2.26437	0.0514984	2.26375	0.000200449	2.26354	0.000251156	2.26437	0.000270955
2.26542	0.00143051	2.26521	0.0219345	2.26604	0.0472069	2.26542	0.000200449	2.26521	0.000247668	2.26604	0.000263164
2.26708	0.00238419	2.26688	0.0228882	2.26771	0.043869	2.26708	0.00020214	2.26688	0.000249412	2.26771	0.000257104
2.26875	0.00667572	2.26854	0.0257492	2.26938	0.0400543	2.26875	0.000209752	2.26854	0.000254644	2.26938	0.000250179
2.27042	0.0100136	2.27021	0.0267029	2.27104	0.0338554	2.27042	0.000215673	2.27021	0.000256388	2.27104	0.000238925
2.27208	0.0128746	2.27188	0.0276566	2.27271	0.0290871	2.27208	0.000220747	2.27188	0.000258132	2.27271	0.000230269
2.27375	0.0166893	2.27354	0.0309944	2.27438	0.0286102	2.27375	0.000227513	2.27354	0.000264237	2.27438	0.000229403
2.27542	0.0209808	2.27521	0.0319481	2.27604	0.0290871	2.27542	0.000235125	2.27521	0.000265981	2.27604	0.000230269
2.27708	0.023365	2.27687	0.0319481	2.27771	0.0295639	2.27708	0.000239354	2.27687	0.000265981	2.27771	0.000231134
2.27875	0.020504	2.27854	0.0305176	2.27937	0.0300407	2.27875	0.00023428	2.27854	0.000263365	2.27937	0.000232
2.28042	0.0152588	2.28021	0.0314713	2.28104	0.0362396	2.28042	0.000224976	2.28021	0.000265109	2.28104	0.000243254
2.28208	0.00905991	2.28187	0.0309944	2.28271	0.0448227	2.28208	0.000213981	2.28187	0.000264237	2.28271	0.000258836
2.28375	0.00333786	2.28354	0.0267029	2.28437	0.0495911	2.28375	0.000203832	2.28354	0.000256388	2.28437	0.000267492
2.28542	-0.00333786	2.28521	0.0195503	2.28604	0.0486374	2.28542	0.000191991	2.28521	0.000243307	2.28604	0.000265761
2.28708	-0.00905991	2.28688	0.0128746	2.28771	0.0443459	2.28708	0.000181842	2.28688	0.000231098	2.28771	0.00025797
2.28875	-0.0133514	2.28854	0.0100136	2.28938	0.0376701	2.28875	0.00017423	2.28854	0.000225866	2.28938	0.000245851
2.29042	-0.014782	2.29021	0.00953674	2.29104	0.0290871	2.29042	0.000171692	2.29021	0.000224994	2.29104	0.000230269
2.29208	-0.0157356	2.29188	0.0119209	2.29271	0.0209808	2.29208	0.000170001	2.29188	0.000229354	2.29271	0.000215552
2.29375	-0.0138283	2.29354	0.0157356	2.29438	0.0133514	2.29375	0.000173384	2.29354	0.000236331	2.29438	0.000201701
2.29542	-0.00762939	2.29521	0.020504	2.29604	0.00762939	2.29542	0.000184379	2.29521	0.000245051	2.29604	0.000191313
2.29708	-0.000476837	2.29688	0.0247955	2.29771	0.00667572	2.29708	0.000197066	2.29688	0.0002529	2.29771	0.000189582
2.29875	0.00762939	2.29854	0.0300407	2.29937	0.0138283	2.29875	0.000211444	2.29854	0.000262493	2.29937	0.000202567
2.30042	0.0138283	2.30021	0.0386238	2.30104	0.0238419	2.30042	0.000222439	2.30021	0.00027819	2.30104	0.000220746
2.30208	0.020504	2.30187	0.0472069	2.30271	0.0319481	2.30208	0.00023428	2.30187	0.000293887	2.30271	0.000235463
2.30375	0.0238419	2.30354	0.0553131	2.30437	0.0386238	2.30375	0.0002402	2.30354	0.000308712	2.30437	0.000247582
2.30542	0.0238419	2.30521	0.061512	2.30604	0.0472069	2.30542	0.0002402	2.30521	0.000320049	2.30604	0.000263164
2.30708	0.0209808	2.30687	0.0667572	2.30771	0.0548363	2.30708	0.000235125	2.30687	0.000329642	2.30771	0.000277015
2.30875	0.017643	2.30854	0.0681877	2.30938	0.0576973	2.30875	0.000229205	2.30854	0.000332258	2.30938	0.000282209
2.31042	0.0138283	2.31021	0.0624657	2.31104	0.0581741	2.31042	0.000222439	2.31021	0.000321794	2.31104	0.000283074
2.31208	0.00953674	2.31188	0.0538826	2.31271	0.0576973	2.31208	0.000214827	2.31188	0.000306096	2.31271	0.000282209
2.31375	0.00572205	2.31354	0.0452995	2.31438	0.0567436	2.31375	0.000208061	2.31354	0.000290399	2.31438	0.000280477
2.31542	0.000953674	2.31521	0.0391006	2.31604	0.0534058	2.31542	0.000199603	2.31521	0.000279062	2.31604	0.000274418
2.31708	-0.00429153	2.31688	0.0348091	2.31771	0.0472069	2.31708	0.000190299	2.31688	0.000271214	2.31771	0.000263164
2.31875	-0.0114441	2.31854	0.0324249	2.31937	0.0395775	2.31875	0.000177613	2.31854	0.000266853	2.31937	0.000249313
2.32042	-0.0171661	2.32021	0.0309944	2.32104	0.0329018	2.32042	0.000167463	2.32021	0.000264237	2.32104	0.000237194
2.32208	-0.0190735	2.32187	0.0290871	2.32271	0.0281334	2.32208	0.00016408	2.32187	0.000260749	2.32271	0.000228537
2.32375	-0.0166893	2.32354	0.0276566	2.32437	0.0276566	2.32375	0.000168309	2.32354	0.000258132	2.32437	0.000227672
2.32542	-0.0114441	2.32521	0.0276566	2.32604	0.0314713	2.32542	0.000177613	2.32521	0.000258132	2.32604	0.000234597
2.32708	-0.00476837	2.32687	0.0295639	2.32771	0.0367165	2.32708	0.000189454	2.32687	0.000261621	2.32771	0.000244119
2.32875	0.00572205	2.32854	0.0309944	2.32938	0.043869	2.32875	0.000208061	2.32854	0.000264237	2.32938	0.000257104
2.33042	0.0166893	2.33021	0.0329018	2.33104	0.0505447	2.33042	0.000227513	2.33021	0.000267725	2.33104	0.000269224
2.33208	0.0228882	2.33188	0.0376701	2.33271	0.0557899	2.33208	0.000238508	2.33188	0.000276446	2.33271	0.000278746
2.33375	0.0243187	2.33354	0.0424385	2.33438	0.0572205	2.33375	0.000241046	2.33354	0.000285167	2.33438	0.000281343
2.33542	0.0243187	2.33521	0.0433922	2.33604	0.0557899	2.33542	0.000241046	2.33521	0.000286911	2.33604	0.000278746
2.33708	0.0228882	2.33688	0.0386238	2.33771	0.0519753	2.33708	0.000238508	2.33688	0.00027819	2.33771	0.000271821
2.33875	0.0171661	2.33854	0.0314713	2.33937	0.0457764	2.33875	0.000228359	2.33854	0.000265109	2.33937	0.000260567
2.34042	0.00905991	2.34021	0.0252724	2.34104	0.038147	2.34042	0.000213981	2.34021	0.000253772	2.34104	0.000246716
2.34208	0.00143051	2.34187	0.0200272	2.34271	0.0309944	2.34208	0.000200449	2.34187	0.000244179	2.34271	0.000233731
2.34375	-0.00476837	2.34354	0.0162125	2.34437	0.0243187	2.34375	0.000189454	2.34354	0.000237203	2.34437	0.000221612
2.34542	-0.0104904	2.34521	0.014782	2.34604	0.0185966	2.34542	0.000179304	2.34521	0.000234587	2.34604	0.000211224
2.34708	-0.0119209	2.34687	0.0171661	2.34771	0.0152588	2.34708	0.000176767	2.34687	0.000238947	2.34771	0.000205164
2.34875	-0.00715256	2.34854	0.0200272	2.34938	0.014782	2.34875	0.000185225	2.34854	0.000244179	2.34938	0.000204298
2.35042	0.000476837	2.35021	0.0219345	2.35104	0.0157356	2.35042	0.000198757	2.35021	0.000247668	2.35104	0.00020603
2.35208	0.00572205	2.35188	0.0238419	2.35271	0.0181198	2.35208	0.000208061	2.35188	0.000251156	2.35271	0.000210358
2.35375	0.00762939	2.35354	0.0295639	2.35438	0.0228882	2.35375	0.000211444	2.35354	0.000261621	2.35438	0.000219015
2.35542	0.0109673	2.35521	0.0367165	2.35604	0.0271797	2.35542	0.000217364	2.35521	0.000274702	2.35604	0.000226806
2.35708	0.0138283	2.35688	0.0462532	2.35771	0.0319481	2.35708	0.000222439	2.35688	0.000292143	2.35771	0.000235463
2.35875	0.0152588	2.35854	0.0562668	2.35938	0.0376701	2.35875	0.000224976	2.35854	0.000310457	2.35938	0.000245851
2.36042	0.0166893	2.36021	0.0648499	2.36104	0.0452995	2.36042	0.000227513	2.36021	0.000326154	2.36104	0.000259701
2.36208	0.0195503	2.36187	0.0686646	2.36271	0.0500679	2.36208	0.000232588	2.36187	0.00033313	2.36271	0.000268358
2.36375	0.0228882	2.36354	0.0653267	2.36437	0.0524521	2.36375	0.000238508	2.36354	0.000327026	2.36437	0.000272686
2.36542	0.0209808	2.36521	0.0576973	2.36604	0.0534058	2.36542	0.000235125	2.36521	0.000313073	2.36604	0.000274418
2.36708	0.0143051	2.36687	0.0486374	2.36771	0.0519753	2.36708	0.000223285	2.36687	0.000296504	2.36771	0.000271821
2.36875	0.00333786	2.36854	0.0405312	2.36937	0.0462532	2.36875	0.000203832	2.36854	0.000281678	2.36937	0.000261433
2.37042	-0.00619888	2.37021	0.0338554	2.37104	0.0376701	2.37042	0.000186916	2.37021	0.000269469	2.37104	0.000245851
2.37208	-0.0138283	2.37188	0.0300407	2.37271	0.0295639	2.37208	0.000173384	2.37188	0.000262493	2.37271	0.000231134
2.37375	-0.0162125	2.37354	0.0276566	2.37438	0.023365	2.37375	0.000169155	2.37354	0.000258132	2.37438	0.00021988
2.37542	-0.00905991	2.37521	0.0243187	2.37604	0.0200272	2.37542	0.000181842	2.37521	0.000252028	2.37604	0.000213821
2.37708	0.00190735	2.37688	0.0195503	2.37771	0.0190735	2.37708	0.000201294	2.37688	0.000243307	2.37771	0.000212089
2.37875	0.014782	2.37854	0.017643	2.37938	0.0228882	2.37875	0.00022413	2.37854	0.000239819	2.37938	0.000219015
2.38042	0.0228882	2.38021	0.020504	2.38104	0.0309944	2.38042	0.000238508	2.38021	0.000245051	2.38104	0.000233731
2.38208	0.0267029	2.38187	0.0257492	2.38271	0.0386238	2.38208	0.000245275	2.38187	0.000254644	2.38271	0.000247582
2.38375	0.0276566	2.38354	0.0338554	2.38437	0.0452995	2.38375	0.000246966	2.38354	0.000269469	2.38437	0.000259701
2.38542	0.0252724	2.38521	0.0443459	2.38604	0.0500679	2.38542	0.000242737	2.38521	0.000288655	2.38604	0.000268358
2.38708	0.0209808	2.38687	0.0557899	2.38771	0.0538826	2.38708	0.000235125	2.38687	0.000309585	2.38771	0.000275283
2.38875	0.017643	2.38854	0.0634193	2.38937	0.0538826	2.38875	0.000229205	2.38854	0.000323538	2.38937	0.000275283
2.39042	0.0181198	2.39021	0.0658035	2.39104	0.0481606	2.39042	0.000230051	2.39021	0.000327898	2.39104	0.000264895
2.39208	0.020504	2.39188	0.0638962	2.39271	0.0405312	2.39208	0.00023428	2.39188	0.00032441	2.39271	0.000251045
2.39375	0.0209808	2.39354	0.0600815	2.39438	0.0333786	2.39375	0.000235125	2.39354	0.000317433	2.39438	0.00023806
2.39542	0.0181198	2.39521	0.0548363	2.39604	0.0281334	2.39542	0.000230051	2.39521	0.00030784	2.39604	0.000228537
2.39708	0.0128746	2.39688	0.0491142	2.39771	0.0228882	2.39708	0.000220747	2.39688	0.000297376	2.39771	0.000219015
2.39875	0.00715256	2.39854	0.0448227	2.39938	0.0200272	2.39875	0.000210598	2.39854	0.000289527	2.39938	0.000213821
2.40042	0.00333786	2.40021	0.041008	2.40104	0.0200272	2.40042	0.000203832	2.40021	0.00028255	2.40104	0.000213821
2.40208	0.0038147	2.40187	0.0376701	2.40271	0.0224113	2.40208	0.000204677	2.40187	0.000276446	2.40271	0.000218149
2.40375	0.00572205	2.40354	0.0324249	2.40437	0.0247955	2.40375	0.000208061	2.40354	0.000266853	2.40437	0.000222477
2.40542	0.00905991	2.40521	0.0281334	2.40604	0.0286102	2.40542	0.000213981	2.40521	0.000259005	2.40604	0.000229403
2.40708	0.014782	2.40687	0.026226	2.40771	0.0348091	2.40708	0.00022413	2.40687	0.000255516	2.40771	0.000240657
2.40875	0.020504	2.40854	0.0276566	2.40937	0.0405312	2.40875	0.00023428	2.40854	0.000258132	2.40937	0.000251045
2.41042	0.0214577	2.41021	0.0305176	2.41104	0.0452995	2.41042	0.000235971	2.41021	0.000263365	2.41104	0.000259701
2.41208	0.0157356	2.41188	0.0352859	2.41271	0.0481606	2.41208	0.000225822	2.41188	0.000272086	2.41271	0.000264895
2.41375	0.00858307	2.41354	0.0424385	2.41438	0.0495911	2.41375	0.000213135	2.41354	0.000285167	2.41438	0.000267492
2.41542	0.00333786	2.41521	0.0486374	2.41604	0.0472069	2.41542	0.000203832	2.41521	0.000296504	2.41604	0.000263164
2.41708	-0.000953674	2.41688	0.0505447	2.41771	0.0414848	2.41708	0.00019622	2.41688	0.000299992	2.41771	0.000252776
2.41875	-0.00524521	2.41854	0.0486374	2.41938	0.0367165	2.41875	0.000188608	2.41854	0.000296504	2.41938	0.000244119
2.42042	-0.00715256	2.42021	0.0443459	2.42104	0.0357628	2.42042	0.000185225	2.42021	0.000288655	2.42104	0.000242388
2.42208	-0.00667572	2.42188	0.0391006	2.42271	0.0367165	2.42208	0.00018607	2.42188	0.000279062	2.42271	0.000244119
2.42375	-0.00572205	2.42354	0.0352859	2.42437	0.0367165	2.42375	0.000187762	2.42354	0.000272086	2.42437	0.000244119
2.42542	-0.00572205	2.42521	0.0333786	2.42604	0.0367165	2.42542	0.000187762	2.42521	0.000268597	2.42604	0.000244119
2.42708	-0.00476837	2.42687	0.0333786	2.42771	0.0367165	2.42708	0.000189454	2.42687	0.000268597	2.42771	0.000244119
2.42875	-0.00190735	2.42854	0.0324249	2.42937	0.0348091	2.42875	0.000194528	2.42854	0.000266853	2.42937	0.000240657
2.43042	0.000476837	2.43021	0.0300407	2.43104	0.0295639	2.43042	0.000198757	2.43021	0.000262493	2.43104	0.000231134
2.43208	0.00190735	2.43187	0.0281334	2.43271	0.0247955	2.43208	0.000201294	2.43187	0.000259005	2.43271	0.000222477
2.43375	0.00524521	2.43354	0.0290871	2.43438	0.0243187	2.43375	0.000207215	2.43354	0.000260749	2.43438	0.000221612
2.43542	0.0114441	2.43521	0.0305176	2.43604	0.0271797	2.43542	0.00021821	2.43521	0.000263365	2.43604	0.000226806
2.43708	0.0181198	2.43688	0.0314713	2.43771	0.0309944	2.43708	0.000230051	2.43688	0.000265109	2.43771	0.000233731
2.43875	0.0219345	2.43854	0.0343323	2.43938	0.0329018	2.43875	0.000236817	2.43854	0.000270341	2.43938	0.000237194
2.44042	0.0247955	2.44021	0.0414848	2.44104	0.0343323	2.44042	0.000241892	2.44021	0.000283422	2.44104	0.000239791
2.44208	0.0286102	2.44188	0.0491142	2.44271	0.0329018	2.44208	0.000248658	2.44188	0.000297376	2.44271	0.000237194
2.44375	0.0300407	2.44354	0.0519753	2.44437	0.0295639	2.44375	0.000251195	2.44354	0.000302608	2.44437	0.000231134
2.44542	0.0276566	2.44521	0.0491142	2.44604	0.0276566	2.44542	0.000246966	2.44521	0.000297376	2.44604	0.000227672
2.44708	0.0228882	2.44687	0.0448227	2.44771	0.0257492	2.44708	0.000238508	2.44687	0.000289527	2.44771	0.000224209
2.44875	0.017643	2.44854	0.041008	2.44937	0.0243187	2.44875	0.000229205	2.44854	0.00028255	2.44937	0.000221612
2.45042	0.0109673	2.45021	0.0348091	2.45104	0.0219345	2.45042	0.000217364	2.45021	0.000271214	2.45104	0.000217283
2.45208	0.00190735	2.45187	0.0290871	2.45271	0.0195503	2.45208	0.000201294	2.45187	0.000260749	2.45271	0.000212955
2.45375	-0.00429153	2.45354	0.0247955	2.45438	0.0157356	2.45375	0.000190299	2.45354	0.0002529	2.45438	0.00020603
2.45542	-0.00619888	2.45521	0.023365	2.45604	0.00810623	2.45542	0.000186916	2.45521	0.000250284	2.45604	0.000192179
2.45708	-0.00667572	2.45688	0.023365	2.45771	0.000476837	2.45708	0.00018607	2.45688	0.000250284	2.45771	0.000178328
2.45875	-0.00619888	2.45854	0.0252724	2.45938	-0.00286102	2.45875	0.000186916	2.45854	0.000253772	2.45938	0.000172269
2.46042	-0.00476837	2.46021	0.0295639	2.46104	0.000953674	2.46042	0.000189454	2.46021	0.000261621	2.46104	0.000179194
2.46208	-0.000953674	2.46188	0.0324249	2.46271	0.00810623	2.46208	0.00019622	2.46188	0.000266853	2.46271	0.000192179
2.46375	0.00238419	2.46354	0.0362396	2.46437	0.0185966	2.46375	0.00020214	2.46354	0.00027383	2.46437	0.000211224
2.46542	0.00238419	2.46521	0.0400543	2.46604	0.0319481	2.46542	0.00020214	2.46521	0.000280806	2.46604	0.000235463
2.46708	0.00333786	2.46687	0.0443459	2.46771	0.043869	2.46708	0.000203832	2.46687	0.000288655	2.46771	0.000257104
2.46875	0.00619888	2.46854	0.0457764	2.46937	0.0510216	2.46875	0.000208906	2.46854	0.000291271	2.46937	0.000270089
2.47042	0.0100136	2.47021	0.0419617	2.47104	0.0514984	2.47042	0.000215673	2.47021	0.000284295	2.47104	0.000270955
2.47208	0.0123978	2.47187	0.0386238	2.47271	0.0476837	2.47208	0.000219901	2.47187	0.00027819	2.47271	0.00026403
2.47375	0.0128746	2.47354	0.0357628	2.47438	0.0419617	2.47375	0.000220747	2.47354	0.000272958	2.47438	0.000253642
2.47542	0.00953674	2.47521	0.0338554	2.47604	0.0343323	2.47542	0.000214827	2.47521	0.000269469	2.47604	0.000239791
2.47708	0.00238419	2.47688	0.0305176	2.47771	0.0276566	2.47708	0.00020214	2.47688	0.000263365	2.47771	0.000227672
2.47875	-0.00572205	2.47854	0.0257492	2.47938	0.0219345	2.47875	0.000187762	2.47854	0.000254644	2.47938	0.000217283
2.48042	-0.0119209	2.48021	0.0209808	2.48104	0.0166893	2.48042	0.000176767	2.48021	0.000245924	2.48104	0.000207761
2.48208	-0.0119209	2.48188	0.0138283	2.48271	0.0100136	2.48208	0.000176767	2.48188	0.000232842	2.48271	0.000195642
2.48375	-0.00667572	2.48354	0.00667572	2.48438	0.0038147	2.48375	0.00018607	2.48354	0.000219761	2.48438	0.000184388
2.48542	0.00143051	2.48521	0.00238419	2.48604	0.00238419	2.48542	0.000200449	2.48521	0.000211913	2.48604	0.000181791
2.48708	0.0104904	2.48687	0.00429153	2.48771	0.00572205	2.48708	0.000216518	2.48687	0.000215401	2.48771	0.000187851
2.48875	0.0171661	2.48854	0.0114441	2.48937	0.0123978	2.48875	0.000228359	2.48854	0.000228482	2.48937	0.00019997
2.49042	0.0209808	2.49021	0.0209808	2.49104	0.0224113	2.49042	0.000235125	2.49021	0.000245924	2.49104	0.000218149
2.49208	0.0209808	2.49187	0.0329018	2.49271	0.0333786	2.49208	0.000235125	2.49187	0.000267725	2.49271	0.00023806
2.49375	0.0190735	2.49354	0.0452995	2.49437	0.0433922	2.49375	0.000231742	2.49354	0.000290399	2.49437	0.000256239
2.49542	0.0162125	2.49521	0.0553131	2.49604	0.0476837	2.49542	0.000226668	2.49521	0.000308712	2.49604	0.00026403
2.49708	0.0152588	2.49688	0.0605583	2.49771	0.0462532	2.49708	0.000224976	2.49688	0.000318305	2.49771	0.000261433
2.49875	0.0162125	2.49854	0.0600815	2.49938	0.0424385	2.49875	0.000226668	2.49854	0.000317433	2.49938	0.000254507
2.50042	0.0166893	2.50021	0.0567436	2.50104	0.0371933	2.50042	0.000227513	2.50021	0.000311329	2.50104	0.000244985
2.50208	0.0152588	2.50188	0.0538826	2.50271	0.0329018	2.50208	0.000224976	2.50188	0.000306096	2.50271	0.000237194
2.50375	0.0100136	2.50354	0.0510216	2.50438	0.0295639	2.50375	0.000215673	2.50354	0.000300864	2.50438	0.000231134
2.50542	0.0038147	2.50521	0.0472069	2.50604	0.0267029	2.50542	0.000204677	2.50521	0.000293887	2.50604	0.00022594
2.50708	0.00143051	2.50687	0.041008	2.50771	0.0224113	2.50708	0.000200449	2.50687	0.00028255	2.50771	0.000218149
2.50875	0.00429153	2.50854	0.0348091	2.50937	0.0166893	2.50875	0.000205523	2.50854	0.000271214	2.50937	0.000207761
2.51042	0.00858307	2.51021	0.0295639	2.51104	0.0104904	2.51042	0.000213135	2.51021	0.000261621	2.51104	0.000196507
2.51208	0.0119209	2.51187	0.026226	2.51271	0.00524521	2.51208	0.000219056	2.51187	0.000255516	2.51271	0.000186985
2.51375	0.0166893	2.51354	0.0243187	2.51437	0.00286102	2.51375	0.000227513	2.51354	0.000252028	2.51437	0.000182657
2.51542	0.023365	2.51521	0.0247955	2.51604	0.0038147	2.51542	0.000239354	2.51521	0.0002529	2.51604	0.000184388
2.51708	0.0267029	2.51688	0.0276566	2.51771	0.00905991	2.51708	0.000245275	2.51688	0.000258132	2.51771	0.00019391
2.51875	0.0243187	2.51854	0.0305176	2.51938	0.0171661	2.51875	0.000241046	2.51854	0.000263365	2.51938	0.000208627
2.52042	0.0209808	2.52021	0.0338554	2.52104	0.0257492	2.52042	0.000235125	2.52021	0.000269469	2.52104	0.000224209
2.52208	0.0209808	2.52188	0.0362396	2.52271	0.0319481	2.52208	0.000235125	2.52188	0.00027383	2.52271	0.000235463
2.52375	0.0224113	2.52354	0.0367165	2.52438	0.0352859	2.52375	0.000237663	2.52354	0.000274702	2.52438	0.000241522
2.52542	0.0209808	2.52521	0.0357628	2.52604	0.0371933	2.52542	0.000235125	2.52521	0.000272958	2.52604	0.000244985
2.52708	0.0162125	2.52687	0.0362396	2.52771	0.0371933	2.52708	0.000226668	2.52687	0.00027383	2.52771	0.000244985
2.52875	0.0104904	2.52854	0.0386238	2.52937	0.0367165	2.52875	0.000216518	2.52854	0.00027819	2.52937	0.000244119
2.53042	0.00572205	2.53021	0.0419617	2.53104	0.0348091	2.53042	0.000208061	2.53021	0.000284295	2.53104	0.000240657
2.53208	0.000953674	2.53187	0.0424385	2.53271	0.0319481	2.53208	0.000199603	2.53187	0.000285167	2.53271	0.000235463
2.53375	-0.000953674	2.53354	0.0386238	2.53437	0.0281334	2.53375	0.00019622	2.53354	0.00027819	2.53437	0.000228537
2.53542	0.00238419	2.53521	0.0329018	2.53604	0.0228882	2.53542	0.00020214	2.53521	0.000267725	2.53604	0.000219015
2.53708	0.0100136	2.53688	0.0281334	2.53771	0.0162125	2.53708	0.000215673	2.53688	0.000259005	2.53771	0.000206895
2.53875	0.0185966	2.53854	0.0257492	2.53938	0.0109673	2.53875	0.000230896	2.53854	0.000254644	2.53938	0.000197373
2.54042	0.026226	2.54021	0.0267029	2.54104	0.0109673	2.54042	0.000244429	2.54021	0.000256388	2.54104	0.000197373
2.54208	0.0324249	2.54188	0.0300407	2.54271	0.0143051	2.54208	0.000255424	2.54188	0.000262493	2.54271	0.000203433
2.54375	0.0367165	2.54354	0.0367165	2.54438	0.0185966	2.54375	0.000263036	2.54354	0.000274702	2.54438	0.000211224
2.54542	0.0391006	2.54521	0.0448227	2.54604	0.0224113	2.54542	0.000267265	2.54521	0.000289527	2.54604	0.000218149
2.54708	0.0386238	2.54688	0.0519753	2.54771	0.0252724	2.54708	0.000266419	2.54688	0.000302608	2.54771	0.000223343
2.54875	0.0367165	2.54854	0.0562668	2.54937	0.0271797	2.54875	0.000263036	2.54854	0.000310457	2.54937	0.000226806
2.55042	0.0329018	2.55021	0.0576973	2.55104	0.0243187	2.55042	0.00025627	2.55021	0.000313073	2.55104	0.000221612
2.55208	0.0295639	2.55187	0.0572205	2.55271	0.0190735	2.55208	0.000250349	2.55187	0.000312201	2.55271	0.000212089
2.55375	0.0257492	2.55354	0.0538826	2.55437	0.014782	2.55375	0.000243583	2.55354	0.000306096	2.55437	0.000204298
2.55542	0.0209808	2.55521	0.0472069	2.55604	0.0114441	2.55542	0.000235125	2.55521	0.000293887	2.55604	0.000198239
2.55708	0.0162125	2.55687	0.0376701	2.55771	0.00762939	2.55708	0.000226668	2.55687	0.000276446	2.55771	0.000191313
2.55875	0.0138283	2.55854	0.0281334	2.55938	0.00476837	2.55875	0.000222439	2.55854	0.000259005	2.55938	0.000186119
2.56042	0.0152588	2.56021	0.0195503	2.56104	0.00572205	2.56042	0.000224976	2.56021	0.000243307	2.56104	0.000187851
2.56208	0.0200272	2.56188	0.0128746	2.56271	0.0114441	2.56208	0.000233434	2.56188	0.000231098	2.56271	0.000198239
2.56375	0.0247955	2.56354	0.00810623	2.56438	0.0171661	2.56375	0.000241892	2.56354	0.000222378	2.56438	0.000208627
2.56542	0.0319481	2.56521	0.00953674	2.56604	0.0224113	2.56542	0.000254578	2.56521	0.000224994	2.56604	0.000218149
2.56708	0.0391006	2.56688	0.0181198	2.56771	0.0286102	2.56708	0.000267265	2.56688	0.000240691	2.56771	0.000229403
2.56875	0.0457764	2.56854	0.0271797	2.56937	0.0343323	2.56875	0.000279106	2.56854	0.00025726	2.56937	0.000239791
2.57042	0.0495911	2.57021	0.0352859	2.57104	0.0395775	2.57042	0.000285872	2.57021	0.000272086	2.57104	0.000249313
2.57208	0.0486374	2.57187	0.0405312	2.57271	0.043869	2.57208	0.00028418	2.57187	0.000281678	2.57271	0.000257104
2.57375	0.043869	2.57354	0.0448227	2.57437	0.0481606	2.57375	0.000275723	2.57354	0.000289527	2.57437	0.000264895
2.57542	0.0371933	2.57521	0.0462532	2.57604	0.0514984	2.57542	0.000263882	2.57521	0.000292143	2.57604	0.000270955
2.57708	0.0329018	2.57687	0.0448227	2.57771	0.0505447	2.57708	0.00025627	2.57687	0.000289527	2.57771	0.000269224
2.57875	0.0314713	2.57854	0.0414848	2.57938	0.04673	2.57875	0.000253732	2.57854	0.000283422	2.57938	0.000262298
2.58042	0.0319481	2.58021	0.0367165	2.58104	0.0405312	2.58042	0.000254578	2.58021	0.000274702	2.58104	0.000251045
2.58208	0.0324249	2.58188	0.0333786	2.58271	0.0333786	2.58208	0.000255424	2.58188	0.000268597	2.58271	0.00023806
2.58375	0.0314713	2.58354	0.0324249	2.58438	0.0247955	2.58375	0.000253732	2.58354	0.000266853	2.58438	0.000222477
2.58542	0.0281334	2.58521	0.0338554	2.58604	0.017643	2.58542	0.000247812	2.58521	0.000269469	2.58604	0.000209492
2.58708	0.0252724	2.58688	0.0333786	2.58771	0.0138283	2.58708	0.000242737	2.58688	0.000268597	2.58771	0.000202567
2.58875	0.0228882	2.58854	0.0309944	2.58937	0.0128746	2.58875	0.000238508	2.58854	0.000264237	2.58937	0.000200836
2.59042	0.0190735	2.59021	0.0276566	2.59104	0.0109673	2.59042	0.000231742	2.59021	0.000258132	2.59104	0.000197373
2.59208	0.0171661	2.59187	0.0257492	2.59271	0.0104904	2.59208	0.000228359	2.59187	0.000254644	2.59271	0.000196507
2.59375	0.0185966	2.59354	0.0252724	2.59437	0.0152588	2.59375	0.000230896	2.59354	0.000253772	2.59437	0.000205164
2.59542	0.0243187	2.59521	0.026226	2.59604	0.0228882	2.59542	0.000241046	2.59521	0.000255516	2.59604	0.000219015
2.59708	0.0271797	2.59687	0.0276566	2.59771	0.0305176	2.59708	0.00024612	2.59687	0.000258132	2.59771	0.000232866
2.59875	0.0271797	2.59854	0.0295639	2.59938	0.0376701	2.59875	0.00024612	2.59854	0.000261621	2.59938	0.000245851
2.60042	0.0267029	2.60021	0.0329018	2.60104	0.0433922	2.60042	0.000245275	2.60021	0.000267725	2.60104	0.000256239
2.60208	0.0267029	2.60188	0.0367165	2.60271	0.0462532	2.60208	0.000245275	2.60188	0.000274702	2.60271	0.000261433
2.60375	0.0276566	2.60354	0.038147	2.60438	0.0448227	2.60375	0.000246966	2.60354	0.000277318	2.60438	0.000258836
2.60542	0.0267029	2.60521	0.0376701	2.60604	0.0419617	2.60542	0.000245275	2.60521	0.000276446	2.60604	0.000253642
2.60708	0.0243187	2.60688	0.0367165	2.60771	0.0395775	2.60708	0.000241046	2.60688	0.000274702	2.60771	0.000249313
2.60875	0.020504	2.60854	0.0362396	2.60938	0.0376701	2.60875	0.00023428	2.60854	0.00027383	2.60938	0.000245851
2.61042	0.0181198	2.61021	0.0357628	2.61104	0.0371933	2.61042	0.000230051	2.61021	0.000272958	2.61104	0.000244985
2.61208	0.0185966	2.61187	0.0352859	2.61271	0.0376701	2.61208	0.000230896	2.61187	0.000272086	2.61271	0.000245851
2.61375	0.020504	2.61354	0.0329018	2.61437	0.0352859	2.61375	0.00023428	2.61354	0.000267725	2.61437	0.000241522
2.61542	0.0243187	2.61521	0.0286102	2.61604	0.0314713	2.61542	0.000241046	2.61521	0.000259877	2.61604	0.000234597
2.61708	0.0276566	2.61687	0.023365	2.61771	0.0271797	2.61708	0.000246966	2.61687	0.000250284	2.61771	0.000226806
2.61875	0.0329018	2.61854	0.0209808	2.61937	0.0252724	2.61875	0.00025627	2.61854	0.000245924	2.61937	0.000223343
2.62042	0.0367165	2.62021	0.0214577	2.62104	0.0257492	2.62042	0.000263036	2.62021	0.000246796	2.62104	0.000224209
2.62208	0.0386238	2.62188	0.0238419	2.62271	0.0286102	2.62208	0.000266419	2.62188	0.000251156	2.62271	0.000229403
2.62375	0.0395775	2.62354	0.0286102	2.62438	0.0333786	2.62375	0.000268111	2.62354	0.000259877	2.62438	0.00023806
2.62542	0.0391006	2.62521	0.0338554	2.62604	0.0400543	2.62542	0.000267265	2.62521	0.000269469	2.62604	0.000250179
2.62708	0.038147	2.62688	0.0414848	2.62771	0.0481606	2.62708	0.000265573	2.62688	0.000283422	2.62771	0.000264895
2.62875	0.0357628	2.62854	0.0491142	2.62938	0.0543594	2.62875	0.000261344	2.62854	0.000297376	2.62938	0.000276149
2.63042	0.0333786	2.63021	0.0548363	2.63104	0.0572205	2.63042	0.000257116	2.63021	0.00030784	2.63104	0.000281343
2.63208	0.0295639	2.63187	0.0572205	2.63271	0.0562668	2.63208	0.000250349	2.63187	0.000312201	2.63271	0.000279612
2.63375	0.0238419	2.63354	0.0581741	2.63437	0.0534058	2.63375	0.0002402	2.63354	0.000313945	2.63437	0.000274418
2.63542	0.0166893	2.63521	0.0572205	2.63604	0.0491142	2.63542	0.000227513	2.63521	0.000312201	2.63604	0.000266627
2.63708	0.0109673	2.63687	0.0543594	2.63771	0.0419617	2.63708	0.000217364	2.63687	0.000306968	2.63771	0.000253642
2.63875	0.00762939	2.63854	0.0486374	2.63937	0.0333786	2.63875	0.000211444	2.63854	0.000296504	2.63937	0.00023806
2.64042	0.00953674	2.64021	0.0433922	2.64104	0.0247955	2.64042	0.000214827	2.64021	0.000286911	2.64104	0.000222477
2.64208	0.0195503	2.64188	0.038147	2.64271	0.017643	2.64208	0.000232588	2.64188	0.000277318	2.64271	0.000209492
2.64375	0.0362396	2.64354	0.0333786	2.64438	0.0104904	2.64375	0.00026219	2.64354	0.000268597	2.64438	0.000196507
2.64542	0.0543594	2.64521	0.0333786	2.64604	0.00810623	2.64542	0.00029433	2.64521	0.000268597	2.64604	0.000192179
2.64708	0.0667572	2.64688	0.0376701	2.64771	0.0133514	2.64708	0.00031632	2.64688	0.000276446	2.64771	0.000201701
2.64875	0.0743866	2.64854	0.0433922	2.64938	0.0243187	2.64875	0.000329852	2.64854	0.000286911	2.64938	0.000221612
2.65042	0.0767708	2.65021	0.0481606	2.65104	0.0371933	2.65042	0.000334081	2.65021	0.000295631	2.65104	0.000244985
2.65208	0.0720024	2.65187	0.0529289	2.65271	0.0491142	2.65208	0.000325623	2.65187	0.000304352	2.65271	0.000266627
2.65375	0.058651	2.65354	0.0557899	2.65437	0.0591278	2.65375	0.000301942	2.65354	0.000309585	2.65437	0.000284806
2.65542	0.0414848	2.65521	0.0557899	2.65604	0.0662804	2.65542	0.000271494	2.65521	0.000309585	2.65604	0.000297791
2.65708	0.0295639	2.65687	0.0524521	2.65771	0.0696182	2.65708	0.000250349	2.65687	0.00030348	2.65771	0.000303851
2.65875	0.0228882	2.65854	0.0476837	2.65937	0.0686646	2.65875	0.000238508	2.65854	0.000294759	2.65937	0.000302119
2.66042	0.0181198	2.66021	0.0429153	2.66104	0.0662804	2.66042	0.000230051	2.66021	0.000286039	2.66104	0.000297791
2.66208	0.0109673	2.66188	0.038147	2.66271	0.0634193	2.66208	0.000217364	2.66188	0.000277318	2.66271	0.000292597
2.66375	0.00524521	2.66354	0.0348091	2.66438	0.0619888	2.66375	0.000207215	2.66354	0.000271214	2.66438	0.00029
2.66542	0.0038147	2.66521	0.0329018	2.66604	0.0581741	2.66542	0.000204677	2.66521	0.000267725	2.66604	0.000283074
2.66708	0.00572205	2.66688	0.0319481	2.66771	0.0514984	2.66708	0.000208061	2.66688	0.000265981	2.66771	0.000270955
2.66875	0.0114441	2.66854	0.0319481	2.66938	0.0424385	2.66875	0.00021821	2.66854	0.000265981	2.66938	0.000254507
2.67042	0.0181198	2.67021	0.0324249	2.67104	0.0343323	2.67042	0.000230051	2.67021	0.000266853	2.67104	0.000239791
2.67208	0.0252724	2.67188	0.0367165	2.67271	0.0295639	2.67208	0.000242737	2.67188	0.000274702	2.67271	0.000231134
2.67375	0.0314713	2.67354	0.0448227	2.67437	0.0286102	2.67375	0.000253732	2.67354	0.000289527	2.67437	0.000229403
2.67542	0.0357628	2.67521	0.0524521	2.67604	0.0305176	2.67542	0.000261344	2.67521	0.00030348	2.67604	0.000232866
2.67708	0.0386238	2.67687	0.0576973	2.67771	0.0362396	2.67708	0.000266419	2.67687	0.000313073	2.67771	0.000243254
2.67875	0.0357628	2.67854	0.0591278	2.67937	0.0424385	2.67875	0.000261344	2.67854	0.000315689	2.67937	0.000254507
2.68042	0.0276566	2.68021	0.0581741	2.68104	0.0486374	2.68042	0.000246966	2.68021	0.000313945	2.68104	0.000265761
2.68208	0.0190735	2.68187	0.0529289	2.68271	0.0514984	2.68208	0.000231742	2.68187	0.000304352	2.68271	0.000270955
2.68375	0.0138283	2.68354	0.0452995	2.68438	0.0481606	2.68375	0.000222439	2.68354	0.000290399	2.68438	0.000264895
2.68542	0.0114441	2.68521	0.0376701	2.68604	0.0391006	2.68542	0.00021821	2.68521	0.000276446	2.68604	0.000248448
2.68708	0.00715256	2.68688	0.0333786	2.68771	0.0286102	2.68708	0.000210598	2.68688	0.000268597	2.68771	0.000229403
2.68875	0.00429153	2.68854	0.0319481	2.68938	0.0224113	2.68875	0.000205523	2.68854	0.000265981	2.68938	0.000218149
2.69042	0.00333786	2.69021	0.0333786	2.69104	0.0209808	2.69042	0.000203832	2.69021	0.000268597	2.69104	0.000215552
2.69208	0.00286102	2.69188	0.0367165	2.69271	0.0214577	2.69208	0.000202986	2.69188	0.000274702	2.69271	0.000216418
2.69375	0.00333786	2.69354	0.0386238	2.69437	0.0219345	2.69375	0.000203832	2.69354	0.00027819	2.69437	0.000217283
2.69542	0.00476837	2.69521	0.0395775	2.69604	0.023365	2.69542	0.000206369	2.69521	0.000279934	2.69604	0.00021988
2.69708	0.0100136	2.69687	0.0405312	2.69771	0.0243187	2.69708	0.000215673	2.69687	0.000281678	2.69771	0.000221612
2.69875	0.0143051	2.69854	0.0433922	2.69937	0.0252724	2.69875	0.000223285	2.69854	0.000286911	2.69937	0.000223343
2.70042	0.017643	2.70021	0.0476837	2.70104	0.0295639	2.70042	0.000229205	2.70021	0.000294759	2.70104	0.000231134
2.70208	0.0228882	2.70187	0.0505447	2.70271	0.0376701	2.70208	0.000238508	2.70187	0.000299992	2.70271	0.000245851
2.70375	0.0295639	2.70354	0.0514984	2.70438	0.0476837	2.70375	0.000250349	2.70354	0.000301736	2.70438	0.00026403
2.70542	0.0333786	2.70521	0.0514984	2.70604	0.0572205	2.70542	0.000257116	2.70521	0.000301736	2.70604	0.000281343
2.70708	0.0329018	2.70688	0.0514984	2.70771	0.0658035	2.70708	0.00025627	2.70688	0.000301736	2.70771	0.000296925
2.70875	0.0305176	2.70854	0.0495911	2.70938	0.0705719	2.70875	0.000252041	2.70854	0.000298248	2.70938	0.000305582
2.71042	0.0281334	2.71021	0.0443459	2.71104	0.0691414	2.71042	0.000247812	2.71021	0.000288655	2.71104	0.000302985
2.71208	0.023365	2.71188	0.0371933	2.71271	0.061512	2.71208	0.000239354	2.71188	0.000275574	2.71271	0.000289134
2.71375	0.0166893	2.71354	0.0309944	2.71437	0.0524521	2.71375	0.000227513	2.71354	0.000264237	2.71437	0.000272686
2.71542	0.00905991	2.71521	0.0267029	2.71604	0.0452995	2.71542	0.000213981	2.71521	0.000256388	2.71604	0.000259701
2.71708	0.00286102	2.71687	0.0214577	2.71771	0.0400543	2.71708	0.000202986	2.71687	0.000246796	2.71771	0.000250179
2.71875	0.000476837	2.71854	0.017643	2.71937	0.0333786	2.71875	0.000198757	2.71854	0.000239819	2.71937	0.00023806
2.72042	0.00238419	2.72021	0.0152588	2.72104	0.0238419	2.72042	0.00020214	2.72021	0.000235459	2.72104	0.000220746
2.72208	0.00905991	2.72187	0.014782	2.72271	0.0138283	2.72208	0.000213981	2.72187	0.000234587	2.72271	0.000202567
2.72375	0.0171661	2.72354	0.014782	2.72438	0.00762939	2.72375	0.000228359	2.72354	0.000234587	2.72438	0.000191313
2.72542	0.0247955	2.72521	0.0152588	2.72604	0.00715256	2.72542	0.000241892	2.72521	0.000235459	2.72604	0.000190448
2.72708	0.0314713	2.72688	0.0185966	2.72771	0.0119209	2.72708	0.000253732	2.72688	0.000241563	2.72771	0.000199104
2.72875	0.0376701	2.72854	0.0243187	2.72938	0.0200272	2.72875	0.000264727	2.72854	0.000252028	2.72938	0.000213821
2.73042	0.041008	2.73021	0.0319481	2.73104	0.0319481	2.73042	0.000270648	2.73021	0.000265981	2.73104	0.000235463
2.73208	0.0391006	2.73188	0.0400543	2.73271	0.0448227	2.73208	0.000267265	2.73188	0.000280806	2.73271	0.000258836
2.73375	0.0333786	2.73354	0.0491142	2.73438	0.0567436	2.73375	0.000257116	2.73354	0.000297376	2.73438	0.000280477
2.73542	0.0276566	2.73521	0.0557899	2.73604	0.0624657	2.73542	0.000246966	2.73521	0.000309585	2.73604	0.000290866
2.73708	0.023365	2.73687	0.0567436	2.73771	0.0610352	2.73708	0.000239354	2.73687	0.000311329	2.73771	0.000288269
2.73875	0.020504	2.73854	0.0538826	2.73937	0.0557899	2.73875	0.00023428	2.73854	0.000306096	2.73937	0.000278746
2.74042	0.0181198	2.74021	0.0486374	2.74104	0.0505447	2.74042	0.000230051	2.74021	0.000296504	2.74104	0.000269224
2.74208	0.0157356	2.74187	0.0448227	2.74271	0.0462532	2.74208	0.000225822	2.74187	0.000289527	2.74271	0.000261433
2.74375	0.0138283	2.74354	0.0419617	2.74437	0.0405312	2.74375	0.000222439	2.74354	0.000284295	2.74437	0.000251045
2.74542	0.0133514	2.74521	0.038147	2.74604	0.0371933	2.74542	0.000221593	2.74521	0.000277318	2.74604	0.000244985
2.74708	0.0128746	2.74688	0.0357628	2.74771	0.0357628	2.74708	0.000220747	2.74688	0.000272958	2.74771	0.000242388
2.74875	0.0119209	2.74854	0.0343323	2.74938	0.0348091	2.74875	0.000219056	2.74854	0.000270341	2.74938	0.000240657
2.75042	0.0100136	2.75021	0.0329018	2.75104	0.0319481	2.75042	0.000215673	2.75021	0.000267725	2.75104	0.000235463
2.75208	0.0104904	2.75188	0.0309944	2.75271	0.0314713	2.75208	0.000216518	2.75188	0.000264237	2.75271	0.000234597
2.75375	0.0123978	2.75354	0.0300407	2.75438	0.0338554	2.75375	0.000219901	2.75354	0.000262493	2.75438	0.000238925
2.75542	0.0138283	2.75521	0.0314713	2.75604	0.0352859	2.75542	0.000222439	2.75521	0.000265109	2.75604	0.000241522
2.75708	0.0138283	2.75687	0.0333786	2.75771	0.0362396	2.75708	0.000222439	2.75687	0.000268597	2.75771	0.000243254
2.75875	0.0133514	2.75854	0.0362396	2.75937	0.038147	2.75875	0.000221593	2.75854	0.00027383	2.75937	0.000246716
2.76042	0.0119209	2.76021	0.041008	2.76104	0.0419617	2.76042	0.000219056	2.76021	0.00028255	2.76104	0.000253642
2.76208	0.0100136	2.76187	0.0472069	2.76271	0.0433922	2.76208	0.000215673	2.76187	0.000293887	2.76271	0.000256239
2.76375	0.0100136	2.76354	0.0510216	2.76437	0.0419617	2.76375	0.000215673	2.76354	0.000300864	2.76437	0.000253642
2.76542	0.0109673	2.76521	0.0519753	2.76604	0.0414848	2.76542	0.000217364	2.76521	0.000302608	2.76604	0.000252776
2.76708	0.0138283	2.76688	0.0505447	2.76771	0.0424385	2.76708	0.000222439	2.76688	0.000299992	2.76771	0.000254507
2.76875	0.0166893	2.76854	0.0481606	2.76938	0.043869	2.76875	0.000227513	2.76854	0.000295631	2.76938	0.000257104
2.77042	0.020504	2.77021	0.0433922	2.77104	0.0433922	2.77042	0.00023428	2.77021	0.000286911	2.77104	0.000256239
2.77208	0.023365	2.77188	0.0362396	2.77271	0.0405312	2.77208	0.000239354	2.77188	0.00027383	2.77271	0.000251045
2.77375	0.0271797	2.77354	0.0281334	2.77438	0.0348091	2.77375	0.00024612	2.77354	0.000259005	2.77438	0.000240657
2.77542	0.0338554	2.77521	0.0214577	2.77604	0.0276566	2.77542	0.000257961	2.77521	0.000246796	2.77604	0.000227672
2.77708	0.038147	2.77687	0.017643	2.77771	0.0195503	2.77708	0.000265573	2.77687	0.000239819	2.77771	0.000212955
2.77875	0.0405312	2.77854	0.0166893	2.77937	0.014782	2.77875	0.000269802	2.77854	0.000238075	2.77937	0.000204298
2.78042	0.0419617	2.78021	0.0190735	2.78104	0.014782	2.78042	0.000272339	2.78021	0.000242435	2.78104	0.000204298
2.78208	0.043869	2.78187	0.0228882	2.78271	0.0200272	2.78208	0.000275723	2.78187	0.000249412	2.78271	0.000213821
2.78375	0.0424385	2.78354	0.0300407	2.78437	0.0276566	2.78375	0.000273185	2.78354	0.000262493	2.78437	0.000227672
2.78542	0.0357628	2.78521	0.0391006	2.78604	0.0357628	2.78542	0.000261344	2.78521	0.000279062	2.78604	0.000242388
2.78708	0.0281334	2.78688	0.0495911	2.78771	0.0433922	2.78708	0.000247812	2.78688	0.000298248	2.78771	0.000256239
2.78875	0.0228882	2.78854	0.058651	2.78938	0.0462532	2.78875	0.000238508	2.78854	0.000314817	2.78938	0.000261433
2.79042	0.0190735	2.79021	0.0638962	2.79104	0.0433922	2.79042	0.000231742	2.79021	0.00032441	2.79104	0.000256239
2.79208	0.0138283	2.79188	0.0648499	2.79271	0.0362396	2.79208	0.000222439	2.79188	0.000326154	2.79271	0.000243254
2.79375	0.00905991	2.79354	0.0619888	2.79438	0.0305176	2.79375	0.000213981	2.79354	0.000320921	2.79438	0.000232866
2.79542	0.00715256	2.79521	0.0576973	2.79604	0.026226	2.79542	0.000210598	2.79521	0.000313073	2.79604	0.000225075
2.79708	0.00667572	2.79688	0.0505447	2.79771	0.0209808	2.79708	0.000209752	2.79688	0.000299992	2.79771	0.000215552
2.79875	0.00524521	2.79854	0.0419617	2.79937	0.0185966	2.79875	0.000207215	2.79854	0.000284295	2.79937	0.000211224
2.80042	0.00572205	2.80021	0.0329018	2.80104	0.0181198	2.80042	0.000208061	2.80021	0.000267725	2.80104	0.000210358
2.80208	0.0119209	2.80187	0.0267029	2.80271	0.0190735	2.80208	0.000219056	2.80187	0.000256388	2.80271	0.000212089
2.80375	0.0200272	2.80354	0.0214577	2.80437	0.0181198	2.80375	0.000233434	2.80354	0.000246796	2.80437	0.000210358
2.80542	0.0271797	2.80521	0.0195503	2.80604	0.017643	2.80542	0.00024612	2.80521	0.000243307	2.80604	0.000209492
2.80708	0.0309944	2.80687	0.0219345	2.80771	0.020504	2.80708	0.000252887	2.80687	0.000247668	2.80771	0.000214686
2.80875	0.0357628	2.80854	0.0276566	2.80938	0.0252724	2.80875	0.000261344	2.80854	0.000258132	2.80938	0.000223343
2.81042	0.041008	2.81021	0.0352859	2.81104	0.0281334	2.81042	0.000270648	2.81021	0.000272086	2.81104	0.000228537
2.81208	0.0433922	2.81188	0.0429153	2.81271	0.0295639	2.81208	0.000274877	2.81188	0.000286039	2.81271	0.000231134
2.81375	0.0429153	2.81354	0.0500679	2.81438	0.0309944	2.81375	0.000274031	2.81354	0.00029912	2.81438	0.000233731
2.81542	0.041008	2.81521	0.0538826	2.81604	0.0314713	2.81542	0.000270648	2.81521	0.000306096	2.81604	0.000234597
2.81708	0.0391006	2.81688	0.0538826	2.81771	0.0286102	2.81708	0.000267265	2.81688	0.000306096	2.81771	0.000229403
2.81875	0.0357628	2.81854	0.0491142	2.81937	0.023365	2.81875	0.000261344	2.81854	0.000297376	2.81937	0.00021988
2.82042	0.0319481	2.82021	0.0433922	2.82104	0.0200272	2.82042	0.000254578	2.82021	0.000286911	2.82104	0.000213821
2.82208	0.0271797	2.82187	0.0371933	2.82271	0.0181198	2.82208	0.00024612	2.82187	0.000275574	2.82271	0.000210358
2.82375	0.0219345	2.82354	0.0314713	2.82437	0.0162125	2.82375	0.000236817	2.82354	0.000265109	2.82437	0.000206895
2.82542	0.0166893	2.82521	0.0286102	2.82604	0.0138283	2.82542	0.000227513	2.82521	0.000259877	2.82604	0.000202567
2.82708	0.0152588	2.82687	0.0271797	2.82771	0.0114441	2.82708	0.000224976	2.82687	0.00025726	2.82771	0.000198239
2.82875	0.0166893	2.82854	0.0290871	2.82938	0.0109673	2.82875	0.000227513	2.82854	0.000260749	2.82938	0.000197373
2.83042	0.017643	2.83021	0.0329018	2.83104	0.0109673	2.83042	0.000229205	2.83021	0.000267725	2.83104	0.000197373
2.83208	0.0195503	2.83188	0.0386238	2.83271	0.0162125	2.83208	0.000232588	2.83188	0.00027819	2.83271	0.000206895
2.83375	0.023365	2.83354	0.0457764	2.83438	0.0290871	2.83375	0.000239354	2.83354	0.000291271	2.83438	0.000230269
2.83542	0.0286102	2.83521	0.0524521	2.83604	0.0443459	2.83542	0.000248658	2.83521	0.00030348	2.83604	0.00025797
2.83708	0.0314713	2.83688	0.0576973	2.83771	0.058651	2.83708	0.000253732	2.83688	0.000313073	2.83771	0.00028394
2.83875	0.0314713	2.83854	0.058651	2.83937	0.0691414	2.83875	0.000253732	2.83854	0.000314817	2.83937	0.000302985
2.84042	0.0286102	2.84021	0.0562668	2.84104	0.0767708	2.84042	0.000248658	2.84021	0.000310457	2.84104	0.000316836
2.84208	0.0252724	2.84187	0.0514984	2.84271	0.0796318	2.84208	0.000242737	2.84187	0.000301736	2.84271	0.00032203
2.84375	0.0219345	2.84354	0.0472069	2.84437	0.0748634	2.84375	0.000236817	2.84354	0.000293887	2.84437	0.000313373
2.84542	0.0185966	2.84521	0.0433922	2.84604	0.0662804	2.84542	0.000230896	2.84521	0.000286911	2.84604	0.000297791
2.84708	0.0171661	2.84687	0.0391006	2.84771	0.0562668	2.84708	0.000228359	2.84687	0.000279062	2.84771	0.000279612
2.84875	0.0162125	2.84854	0.0371933	2.84938	0.0457764	2.84875	0.000226668	2.84854	0.000275574	2.84938	0.000260567
2.85042	0.0171661	2.85021	0.0386238	2.85104	0.0357628	2.85042	0.000228359	2.85021	0.00027819	2.85104	0.000242388
2.85208	0.0181198	2.85188	0.0405312	2.85271	0.0305176	2.85208	0.000230051	2.85188	0.000281678	2.85271	0.000232866
2.85375	0.020504	2.85354	0.0395775	2.85438	0.0281334	2.85375	0.00023428	2.85354	0.000279934	2.85438	0.000228537
2.85542	0.0238419	2.85521	0.0367165	2.85604	0.0267029	2.85542	0.0002402	2.85521	0.000274702	2.85604	0.00022594
2.85708	0.026226	2.85688	0.0333786	2.85771	0.0271797	2.85708	0.000244429	2.85688	0.000268597	2.85771	0.000226806
2.85875	0.0276566	2.85854	0.0309944	2.85938	0.0319481	2.85875	0.000246966	2.85854	0.000264237	2.85938	0.000235463
2.86042	0.0276566	2.86021	0.0286102	2.86104	0.0386238	2.86042	0.000246966	2.86021	0.000259877	2.86104	0.000247582
2.86208	0.0267029	2.86187	0.026226	2.86271	0.0443459	2.86208	0.000245275	2.86187	0.000255516	2.86271	0.00025797
2.86375	0.0238419	2.86354	0.0281334	2.86437	0.0495911	2.86375	0.0002402	2.86354	0.000259005	2.86437	0.000267492
2.86542	0.020504	2.86521	0.0343323	2.86604	0.0543594	2.86542	0.00023428	2.86521	0.000270341	2.86604	0.000276149
2.86708	0.0171661	2.86687	0.043869	2.86771	0.0581741	2.86708	0.000228359	2.86687	0.000287783	2.86771	0.000283074
2.86875	0.0152588	2.86854	0.0538826	2.86937	0.058651	2.86875	0.000224976	2.86854	0.000306096	2.86937	0.00028394
2.87042	0.0143051	2.87021	0.0605583	2.87104	0.0553131	2.87042	0.000223285	2.87021	0.000318305	2.87104	0.00027788
2.87208	0.0143051	2.87188	0.0648499	2.87271	0.0481606	2.87208	0.000223285	2.87188	0.000326154	2.87271	0.000264895
2.87375	0.014782	2.87354	0.0648499	2.87438	0.0391006	2.87375	0.00022413	2.87354	0.000326154	2.87438	0.000248448
2.87542	0.0138283	2.87521	0.0591278	2.87604	0.0329018	2.87542	0.000222439	2.87521	0.000315689	2.87604	0.000237194
2.87708	0.0143051	2.87688	0.0476837	2.87771	0.0295639	2.87708	0.000223285	2.87688	0.000294759	2.87771	0.000231134
2.87875	0.0152588	2.87854	0.0357628	2.87938	0.0295639	2.87875	0.000224976	2.87854	0.000272958	2.87938	0.000231134
2.88042	0.0190735	2.88021	0.026226	2.88104	0.0295639	2.88042	0.000231742	2.88021	0.000255516	2.88104	0.000231134
2.88208	0.0257492	2.88187	0.0195503	2.88271	0.0281334	2.88208	0.000243583	2.88187	0.000243307	2.88271	0.000228537
2.88375	0.0329018	2.88354	0.0166893	2.88437	0.026226	2.88375	0.00025627	2.88354	0.000238075	2.88437	0.000225075
2.88542	0.0395775	2.88521	0.0214577	2.88604	0.0247955	2.88542	0.000268111	2.88521	0.000246796	2.88604	0.000222477
2.88708	0.0429153	2.88687	0.0329018	2.88771	0.0281334	2.88708	0.000274031	2.88687	0.000267725	2.88771	0.000228537
2.88875	0.043869	2.88854	0.0448227	2.88937	0.0324249	2.88875	0.000275723	2.88854	0.000289527	2.88937	0.000236328
2.89042	0.0424385	2.89021	0.0548363	2.89104	0.0371933	2.89042	0.000273185	2.89021	0.00030784	2.89104	0.000244985
2.89208	0.0391006	2.89188	0.0638962	2.89271	0.041008	2.89208	0.000267265	2.89188	0.00032441	2.89271	0.00025191
2.89375	0.0343323	2.89354	0.0729561	2.89438	0.0452995	2.89375	0.000258807	2.89354	0.000340979	2.89438	0.000259701
2.89542	0.0295639	2.89521	0.079155	2.89604	0.0457764	2.89542	0.000250349	2.89521	0.000352316	2.89604	0.000260567
2.89708	0.0271797	2.89688	0.079155	2.89771	0.0386238	2.89708	0.00024612	2.89688	0.000352316	2.89771	0.000247582
2.89875	0.0271797	2.89854	0.0777245	2.89938	0.0281334	2.89875	0.00024612	2.89854	0.0003497	2.89938	0.000228537
2.90042	0.0281334	2.90021	0.0753403	2.90104	0.0190735	2.90042	0.000247812	2.90021	0.000345339	2.90104	0.000212089
2.90208	0.0281334	2.90187	0.0729561	2.90271	0.0162125	2.90208	0.000247812	2.90187	0.000340979	2.90271	0.000206895
2.90375	0.0290871	2.90354	0.0696182	2.90437	0.0162125	2.90375	0.000249504	2.90354	0.000334875	2.90437	0.000206895
2.90542	0.0309944	2.90521	0.0658035	2.90604	0.020504	2.90542	0.000252887	2.90521	0.000327898	2.90604	0.000214686
2.90708	0.0343323	2.90687	0.0600815	2.90771	0.0252724	2.90708	0.000258807	2.90687	0.000317433	2.90771	0.000223343
2.90875	0.038147	2.90854	0.0543594	2.90937	0.0276566	2.90875	0.000265573	2.90854	0.000306968	2.90937	0.000227672
2.91042	0.0414848	2.91021	0.0510216	2.91104	0.0271797	2.91042	0.000271494	2.91021	0.000300864	2.91104	0.000226806
2.91208	0.0443459	2.91188	0.0534058	2.91271	0.026226	2.91208	0.000276568	2.91188	0.000305224	2.91271	0.000225075
2.91375	0.04673	2.91354	0.0591278	2.91438	0.0286102	2.91375	0.000280797	2.91354	0.000315689	2.91438	0.000229403
2.91542	0.0495911	2.91521	0.0634193	2.91604	0.0314713	2.91542	0.000285872	2.91521	0.000323538	2.91604	0.000234597
2.91708	0.0510216	2.91688	0.0667572	2.91771	0.0352859	2.91708	0.000288409	2.91688	0.000329642	2.91771	0.000241522
2.91875	0.0491142	2.91854	0.0710487	2.91938	0.0395775	2.91875	0.000285026	2.91854	0.000337491	2.91938	0.000249313
2.92042	0.0443459	2.92021	0.0734329	2.92104	0.0457764	2.92042	0.000276568	2.92021	0.000341851	2.92104	0.000260567
2.92208	0.0400543	2.92188	0.0691414	2.92271	0.0505447	2.92208	0.000268956	2.92188	0.000334003	2.92271	0.000269224
2.92375	0.0352859	2.92354	0.0596046	2.92437	0.0495911	2.92375	0.000260499	2.92354	0.000316561	2.92437	0.000267492
2.92542	0.0300407	2.92521	0.0486374	2.92604	0.0457764	2.92542	0.000251195	2.92521	0.000296504	2.92604	0.000260567
2.92708	0.026226	2.92687	0.0376701	2.92771	0.0419617	2.92708	0.000244429	2.92687	0.000276446	2.92771	0.000253642
2.92875	0.0247955	2.92854	0.0281334	2.92937	0.0405312	2.92875	0.000241892	2.92854	0.000259005	2.92937	0.000251045
2.93042	0.0243187	2.93021	0.0219345	2.93104	0.0386238	2.93042	0.000241046	2.93021	0.000247668	2.93104	0.000247582
2.93208	0.0252724	2.93187	0.0190735	2.93271	0.0371933	2.93208	0.000242737	2.93187	0.000242435	2.93271	0.000244985
2.93375	0.0295639	2.93354	0.0190735	2.93438	0.0362396	2.93375	0.000250349	2.93354	0.000242435	2.93438	0.000243254
2.93542	0.0367165	2.93521	0.0209808	2.93604	0.0348091	2.93542	0.000263036	2.93521	0.000245924	2.93604	0.000240657
2.93708	0.0424385	2.93688	0.0257492	2.93771	0.0319481	2.93708	0.000273185	2.93688	0.000254644	2.93771	0.000235463
2.93875	0.0457764	2.93854	0.0324249	2.93938	0.0300407	2.93875	0.000279106	2.93854	0.000266853	2.93938	0.000232
2.94042	0.0476837	2.94021	0.0386238	2.94104	0.0338554	2.94042	0.000282489	2.94021	0.00027819	2.94104	0.000238925
2.94208	0.0486374	2.94188	0.0424385	2.94271	0.0391006	2.94208	0.00028418	2.94188	0.000285167	2.94271	0.000248448
2.94375	0.0452995	2.94354	0.0433922	2.94437	0.0443459	2.94375	0.00027826	2.94354	0.000286911	2.94437	0.00025797
2.94542	0.038147	2.94521	0.0433922	2.94604	0.0486374	2.94542	0.000265573	2.94521	0.000286911	2.94604	0.000265761
2.94708	0.0300407	2.94687	0.043869	2.94771	0.0524521	2.94708	0.000251195	2.94687	0.000287783	2.94771	0.000272686
2.94875	0.0247955	2.94854	0.0452995	2.94937	0.0548363	2.94875	0.000241892	2.94854	0.000290399	2.94937	0.000277015
2.95042	0.0224113	2.95021	0.0472069	2.95104	0.0519753	2.95042	0.000237663	2.95021	0.000293887	2.95104	0.000271821
2.95208	0.020504	2.95187	0.0495911	2.95271	0.0476837	2.95208	0.00023428	2.95187	0.000298248	2.95271	0.00026403
2.95375	0.0200272	2.95354	0.0529289	2.95438	0.0419617	2.95375	0.000233434	2.95354	0.000304352	2.95438	0.000253642
2.95542	0.020504	2.95521	0.0548363	2.95604	0.0376701	2.95542	0.00023428	2.95521	0.00030784	2.95604	0.000245851
2.95708	0.0200272	2.95688	0.0548363	2.95771	0.0348091	2.95708	0.000233434	2.95688	0.00030784	2.95771	0.000240657
2.95875	0.0162125	2.95854	0.0510216	2.95938	0.0333786	2.95875	0.000226668	2.95854	0.000300864	2.95938	0.00023806
2.96042	0.0143051	2.96021	0.0472069	2.96104	0.0324249	2.96042	0.000223285	2.96021	0.000293887	2.96104	0.000236328
2.96208	0.0157356	2.96188	0.0424385	2.96271	0.0300407	2.96208	0.000225822	2.96188	0.000285167	2.96271	0.000232
2.96375	0.017643	2.96354	0.0371933	2.96437	0.0267029	2.96375	0.000229205	2.96354	0.000275574	2.96437	0.00022594
2.96542	0.020504	2.96521	0.0343323	2.96604	0.0247955	2.96542	0.00023428	2.96521	0.000270341	2.96604	0.000222477
2.96708	0.0243187	2.96687	0.0348091	2.96771	0.0281334	2.96708	0.000241046	2.96687	0.000271214	2.96771	0.000228537
2.96875	0.0290871	2.96854	0.0367165	2.96937	0.0333786	2.96875	0.000249504	2.96854	0.000274702	2.96937	0.00023806
2.97042	0.0290871	2.97021	0.0376701	2.97104	0.038147	2.97042	0.000249504	2.97021	0.000276446	2.97104	0.000246716
2.97208	0.0238419	2.97187	0.0376701	2.97271	0.0429153	2.97208	0.0002402	2.97187	0.000276446	2.97271	0.000255373
2.97375	0.0166893	2.97354	0.0395775	2.97438	0.0514984	2.97375	0.000227513	2.97354	0.000279934	2.97438	0.000270955
2.97542	0.0114441	2.97521	0.043869	2.97604	0.061512	2.97542	0.00021821	2.97521	0.000287783	2.97604	0.000289134
2.97708	0.0104904	2.97688	0.04673	2.97771	0.067234	2.97708	0.000216518	2.97688	0.000293015	2.97771	0.000299522
2.97875	0.0123978	2.97854	0.04673	2.97938	0.0681877	2.97875	0.000219901	2.97854	0.000293015	2.97938	0.000301254
2.98042	0.0171661	2.98021	0.0462532	2.98104	0.0677109	2.98042	0.000228359	2.98021	0.000292143	2.98104	0.000300388
2.98208	0.0224113	2.98188	0.0462532	2.98271	0.0662804	2.98208	0.000237663	2.98188	0.000292143	2.98271	0.000297791
2.98375	0.0271797	2.98354	0.0452995	2.98438	0.061512	2.98375	0.00024612	2.98354	0.000290399	2.98438	0.000289134
2.98542	0.0309944	2.98521	0.0405312	2.98604	0.0562668	2.98542	0.000252887	2.98521	0.000281678	2.98604	0.000279612
2.98708	0.0357628	2.98687	0.0329018	2.98771	0.0514984	2.98708	0.000261344	2.98687	0.000267725	2.98771	0.000270955
2.98875	0.0419617	2.98854	0.0276566	2.98937	0.0476837	2.98875	0.000272339	2.98854	0.000258132	2.98937	0.00026403
2.99042	0.0481606	2.99021	0.0228882	2.99104	0.0433922	2.99042	0.000283335	2.99021	0.000249412	2.99104	0.000256239
2.99208	0.0553131	2.99187	0.0190735	2.99271	0.0433922	2.99208	0.000296021	2.99187	0.000242435	2.99271	0.000256239
2.99375	0.0634193	2.99354	0.0190735	2.99437	0.0491142	2.99375	0.000310399	2.99354	0.000242435	2.99437	0.000266627
2.99542	0.0696182	2.99521	0.0219345	2.99604	0.0548363	2.99542	0.000321394	2.99521	0.000247668	2.99604	0.000277015
2.99708	0.0710487	2.99688	0.0286102	2.99771	0.0591278	2.99708	0.000323932	2.99688	0.000259877	2.99771	0.000284806
2.99875	0.0677109	2.99854	0.0324249	2.99938	0.0624657	2.99875	0.000318011	2.99854	0.000266853	2.99938	0.000290866
3.00042	0.0610352	3.00021	0.0343323	3.00104	0.0662804	3.00042	0.00030617	3.00021	0.000270341	3.00104	0.000297791
3.00208	0.0529289	3.00188	0.0367165	3.00271	0.0677109	3.00208	0.000291792	3.00188	0.000274702	3.00271	0.000300388
3.00375	0.043869	3.00354	0.0371933	3.00438	0.0624657	3.00375	0.000275723	3.00354	0.000275574	3.00438	0.000290866
3.00542	0.0338554	3.00521	0.0357628	3.00604	0.0543594	3.00542	0.000257961	3.00521	0.000272958	3.00604	0.000276149
3.00708	0.0257492	3.00687	0.0329018	3.00771	0.0452995	3.00708	0.000243583	3.00687	0.000267725	3.00771	0.000259701
3.00875	0.020504	3.00854	0.0324249	3.00937	0.0386238	3.00875	0.00023428	3.00854	0.000266853	3.00937	0.000247582
3.01042	0.0200272	3.01021	0.0343323	3.01104	0.0343323	3.01042	0.000233434	3.01021	0.000270341	3.01104	0.000239791
3.01208	0.0195503	3.01187	0.0362396	3.01271	0.0314713	3.01208	0.000232588	3.01187	0.00027383	3.01271	0.000234597
3.01375	0.020504	3.01354	0.0357628	3.01437	0.0319481	3.01375	0.00023428	3.01354	0.000272958	3.01437	0.000235463
3.01542	0.0257492	3.01521	0.0352859	3.01604	0.0343323	3.01542	0.000243583	3.01521	0.000272086	3.01604	0.000239791
3.01708	0.0329018	3.01688	0.0352859	3.01771	0.0376701	3.01708	0.00025627	3.01688	0.000272086	3.01771	0.000245851
3.01875	0.0395775	3.01854	0.0371933	3.01938	0.0419617	3.01875	0.000268111	3.01854	0.000275574	3.01938	0.000253642
3.02042	0.0433922	3.02021	0.0424385	3.02104	0.0481606	3.02042	0.000274877	3.02021	0.000285167	3.02104	0.000264895
3.02208	0.0491142	3.02188	0.0472069	3.02271	0.0543594	3.02208	0.000285026	3.02188	0.000293887	3.02271	0.000276149
3.02375	0.0538826	3.02354	0.0495911	3.02438	0.058651	3.02375	0.000293484	3.02354	0.000298248	3.02438	0.00028394
3.02542	0.0534058	3.02521	0.0505447	3.02604	0.0624657	3.02542	0.000292638	3.02521	0.000299992	3.02604	0.000290866
3.02708	0.0481606	3.02687	0.0529289	3.02771	0.0667572	3.02708	0.000283335	3.02687	0.000304352	3.02771	0.000298657
3.02875	0.041008	3.02854	0.0553131	3.02937	0.0700951	3.02875	0.000270648	3.02854	0.000308712	3.02937	0.000304716
3.03042	0.0348091	3.03021	0.0543594	3.03104	0.067234	3.03042	0.000259653	3.03021	0.000306968	3.03104	0.000299522
3.03208	0.0276566	3.03187	0.0510216	3.03271	0.0605583	3.03208	0.000246966	3.03187	0.000300864	3.03271	0.000287403
3.03375	0.0200272	3.03354	0.0472069	3.03437	0.0514984	3.03375	0.000233434	3.03354	0.000293887	3.03437	0.000270955
3.03542	0.0128746	3.03521	0.0433922	3.03604	0.0433922	3.03542	0.000220747	3.03521	0.000286911	3.03604	0.000256239
3.03708	0.00715256	3.03688	0.038147	3.03771	0.0362396	3.03708	0.000210598	3.03688	0.000277318	3.03771	0.000243254
3.03875	0.00143051	3.03854	0.0300407	3.03938	0.0324249	3.03875	0.000200449	3.03854	0.000262493	3.03938	0.000236328
3.04042	-0.00286102	3.04021	0.0200272	3.04104	0.0324249	3.04042	0.000192837	3.04021	0.000244179	3.04104	0.000236328
3.04208	-0.00238419	3.04188	0.0109673	3.04271	0.0333786	3.04208	0.000193682	3.04188	0.00022761	3.04271	0.00023806
3.04375	0.000953674	3.04354	0.00572205	3.04438	0.0352859	3.04375	0.000199603	3.04354	0.000218017	3.04438	0.000241522
3.04542	0.00762939	3.04521	0.00619888	3.04604	0.038147	3.04542	0.000211444	3.04521	0.000218889	3.04604	0.000246716
3.04708	0.017643	3.04688	0.0114441	3.04771	0.0443459	3.04708	0.000229205	3.04688	0.000228482	3.04771	0.00025797
3.04875	0.0319481	3.04854	0.017643	3.04937	0.0491142	3.04875	0.000254578	3.04854	0.000239819	3.04937	0.000266627
3.05042	0.0448227	3.05021	0.0267029	3.05104	0.0529289	3.05042	0.000277414	3.05021	0.000256388	3.05104	0.000273552
3.05208	0.0519753	3.05187	0.0391006	3.05271	0.0572205	3.05208	0.000290101	3.05187	0.000279062	3.05271	0.000281343
3.05375	0.0519753	3.05354	0.0519753	3.05437	0.0638962	3.05375	0.000290101	3.05354	0.000302608	3.05437	0.000293463
3.05542	0.0481606	3.05521	0.0596046	3.05604	0.0720024	3.05542	0.000283335	3.05521	0.000316561	3.05604	0.000308179
3.05708	0.0433922	3.05687	0.0600815	3.05771	0.0767708	3.05708	0.000274877	3.05687	0.000317433	3.05771	0.000316836
3.05875	0.0348091	3.05854	0.0576973	3.05938	0.0777245	3.05875	0.000259653	3.05854	0.000313073	3.05938	0.000318567
3.06042	0.0252724	3.06021	0.0534058	3.06104	0.0767708	3.06042	0.000242737	3.06021	0.000305224	3.06104	0.000316836
3.06208	0.0185966	3.06188	0.04673	3.06271	0.0753403	3.06208	0.000230896	3.06188	0.000293015	3.06271	0.000314239
3.06375	0.0185966	3.06354	0.0376701	3.06438	0.0729561	3.06375	0.000230896	3.06354	0.000276446	3.06438	0.00030991
3.06542	0.0214577	3.06521	0.0300407	3.06604	0.0686646	3.06542	0.000235971	3.06521	0.000262493	3.06604	0.000302119
3.06708	0.0238419	3.06688	0.0243187	3.06771	0.0624657	3.06708	0.0002402	3.06688	0.000252028	3.06771	0.000290866
3.06875	0.0281334	3.06854	0.0209808	3.06937	0.0562668	3.06875	0.000247812	3.06854	0.000245924	3.06937	0.000279612
3.07042	0.0343323	3.07021	0.0190735	3.07104	0.0538826	3.07042	0.000258807	3.07021	0.000242435	3.07104	0.000275283
3.07208	0.0419617	3.07187	0.020504	3.07271	0.0553131	3.07208	0.000272339	3.07187	0.000245051	3.07271	0.00027788
3.07375	0.0472069	3.07354	0.026226	3.07437	0.058651	3.07375	0.000281643	3.07354	0.000255516	3.07437	0.00028394
3.07542	0.0510216	3.07521	0.0338554	3.07604	0.0619888	3.07542	0.000288409	3.07521	0.000269469	3.07604	0.00029
3.07708	0.0538826	3.07687	0.043869	3.07771	0.0662804	3.07708	0.000293484	3.07687	0.000287783	3.07771	0.000297791
3.07875	0.0543594	3.07854	0.0514984	3.07938	0.0705719	3.07875	0.00029433	3.07854	0.000301736	3.07938	0.000305582
3.08042	0.0519753	3.08021	0.0548363	3.08104	0.0734329	3.08042	0.000290101	3.08021	0.00030784	3.08104	0.000310776
3.08208	0.0472069	3.08188	0.0538826	3.08271	0.0720024	3.08208	0.000281643	3.08188	0.000306096	3.08271	0.000308179
3.08375	0.0419617	3.08354	0.0505447	3.08438	0.0667572	3.08375	0.000272339	3.08354	0.000299992	3.08438	0.000298657
3.08542	0.0371933	3.08521	0.0462532	3.08604	0.061512	3.08542	0.000263882	3.08521	0.000292143	3.08604	0.000289134
3.08708	0.0324249	3.08688	0.041008	3.08771	0.0553131	3.08708	0.000255424	3.08688	0.00028255	3.08771	0.00027788
3.08875	0.0286102	3.08854	0.0376701	3.08937	0.0495911	3.08875	0.000248658	3.08854	0.000276446	3.08937	0.000267492
3.09042	0.0228882	3.09021	0.038147	3.09104	0.0457764	3.09042	0.000238508	3.09021	0.000277318	3.09104	0.000260567
3.09208	0.0157356	3.09187	0.0414848	3.09271	0.0448227	3.09208	0.000225822	3.09187	0.000283422	3.09271	0.000258836
3.09375	0.0100136	3.09354	0.0424385	3.09437	0.0443459	3.09375	0.000215673	3.09354	0.000285167	3.09437	0.00025797
3.09542	0.00953674	3.09521	0.0405312	3.09604	0.0414848	3.09542	0.000214827	3.09521	0.000281678	3.09604	0.000252776
3.09708	0.0109673	3.09687	0.0376701	3.09771	0.038147	3.09708	0.000217364	3.09687	0.000276446	3.09771	0.000246716
3.09875	0.0138283	3.09854	0.0386238	3.09938	0.0376701	3.09875	0.000222439	3.09854	0.00027819	3.09938	0.000245851
3.10042	0.0200272	3.10021	0.0429153	3.10104	0.0414848	3.10042	0.000233434	3.10021	0.000286039	3.10104	0.000252776
3.10208	0.0281334	3.10188	0.0486374	3.10271	0.0457764	3.10208	0.000247812	3.10188	0.000296504	3.10271	0.000260567
3.10375	0.0348091	3.10354	0.0543594	3.10438	0.0486374	3.10375	0.000259653	3.10354	0.000306968	3.10438	0.000265761
3.10542	0.0357628	3.10521	0.0610352	3.10604	0.0510216	3.10542	0.000261344	3.10521	0.000319177	3.10604	0.000270089
3.10708	0.0324249	3.10688	0.0658035	3.10771	0.0538826	3.10708	0.000255424	3.10688	0.000327898	3.10771	0.000275283
3.10875	0.0267029	3.10854	0.0662804	3.10938	0.0548363	3.10875	0.000245275	3.10854	0.00032877	3.10938	0.000277015
3.11042	0.0209808	3.11021	0.0629425	3.11104	0.0514984	3.11042	0.000235125	3.11021	0.000322666	3.11104	0.000270955
3.11208	0.0181198	3.11187	0.0581741	3.11271	0.0476837	3.11208	0.000230051	3.11187	0.000313945	3.11271	0.00026403
3.11375	0.0185966	3.11354	0.0557899	3.11437	0.0457764	3.11375	0.000230896	3.11354	0.000309585	3.11437	0.000260567
3.11542	0.0200272	3.11521	0.0543594	3.11604	0.0486374	3.11542	0.000233434	3.11521	0.000306968	3.11604	0.000265761
3.11708	0.0214577	3.11687	0.0543594	3.11771	0.0505447	3.11708	0.000235971	3.11687	0.000306968	3.11771	0.000269224
3.11875	0.0243187	3.11854	0.0553131	3.11937	0.0514984	3.11875	0.000241046	3.11854	0.000308712	3.11937	0.000270955
3.12042	0.0290871	3.12021	0.0562668	3.12104	0.0505447	3.12042	0.000249504	3.12021	0.000310457	3.12104	0.000269224
3.12208	0.0324249	3.12188	0.0567436	3.12271	0.0505447	3.12208	0.000255424	3.12188	0.000311329	3.12271	0.000269224
3.12375	0.0329018	3.12354	0.0538826	3.12438	0.0505447	3.12375	0.00025627	3.12354	0.000306096	3.12438	0.000269224
3.12542	0.0338554	3.12521	0.0505447	3.12604	0.0519753	3.12542	0.000257961	3.12521	0.000299992	3.12604	0.000271821
3.12708	0.0376701	3.12688	0.0486374	3.12771	0.0562668	3.12708	0.000264727	3.12688	0.000296504	3.12771	0.000279612
3.12875	0.0424385	3.12854	0.0481606	3.12938	0.061512	3.12875	0.000273185	3.12854	0.000295631	3.12938	0.000289134
3.13042	0.0448227	3.13021	0.0476837	3.13104	0.0677109	3.13042	0.000277414	3.13021	0.000294759	3.13104	0.000300388
3.13208	0.0448227	3.13187	0.0472069	3.13271	0.0724792	3.13208	0.000277414	3.13187	0.000293887	3.13271	0.000309045
3.13375	0.043869	3.13354	0.0481606	3.13437	0.0753403	3.13375	0.000275723	3.13354	0.000295631	3.13437	0.000314239
3.13542	0.0424385	3.13521	0.0481606	3.13604	0.0748634	3.13542	0.000273185	3.13521	0.000295631	3.13604	0.000313373
3.13708	0.0414848	3.13687	0.0457764	3.13771	0.0705719	3.13708	0.000271494	3.13687	0.000291271	3.13771	0.000305582
3.13875	0.041008	3.13854	0.0424385	3.13937	0.0648499	3.13875	0.000270648	3.13854	0.000285167	3.13937	0.000295194
3.14042	0.0405312	3.14021	0.0395775	3.14104	0.0596046	3.14042	0.000269802	3.14021	0.000279934	3.14104	0.000285671
3.14208	0.0376701	3.14188	0.0391006	3.14271	0.0538826	3.14208	0.000264727	3.14188	0.000279062	3.14271	0.000275283
3.14375	0.0319481	3.14354	0.0419617	3.14438	0.0486374	3.14375	0.000254578	3.14354	0.000284295	3.14438	0.000265761
3.14542	0.0257492	3.14521	0.04673	3.14604	0.0429153	3.14542	0.000243583	3.14521	0.000293015	3.14604	0.000255373
3.14708	0.0224113	3.14688	0.0500679	3.14771	0.0386238	3.14708	0.000237663	3.14688	0.00029912	3.14771	0.000247582
3.14875	0.0228882	3.14854	0.0505447	3.14938	0.0348091	3.14875	0.000238508	3.14854	0.000299992	3.14938	0.000240657
3.15042	0.0243187	3.15021	0.0495911	3.15104	0.0319481	3.15042	0.000241046	3.15021	0.000298248	3.15104	0.000235463
3.15208	0.0290871	3.15187	0.0500679	3.15271	0.0309944	3.15208	0.000249504	3.15187	0.00029912	3.15271	0.000233731
3.15375	0.0362396	3.15354	0.0514984	3.15437	0.0357628	3.15375	0.00026219	3.15354	0.000301736	3.15437	0.000242388
3.15542	0.043869	3.15521	0.0538826	3.15604	0.0452995	3.15542	0.000275723	3.15521	0.000306096	3.15604	0.000259701
3.15708	0.0448227	3.15687	0.0581741	3.15771	0.0562668	3.15708	0.000277414	3.15687	0.000313945	3.15771	0.000279612
3.15875	0.041008	3.15854	0.064373	3.15937	0.0638962	3.15875	0.000270648	3.15854	0.000325282	3.15937	0.000293463
3.16042	0.038147	3.16021	0.0705719	3.16104	0.0677109	3.16042	0.000265573	3.16021	0.000336619	3.16104	0.000300388
3.16208	0.0391006	3.16188	0.0734329	3.16271	0.0696182	3.16208	0.000267265	3.16188	0.000341851	3.16271	0.000303851
3.16375	0.0414848	3.16354	0.0724792	3.16438	0.0662804	3.16375	0.000271494	3.16354	0.000340107	3.16438	0.000297791
3.16542	0.0419617	3.16521	0.0696182	3.16604	0.0591278	3.16542	0.000272339	3.16521	0.000334875	3.16604	0.000284806
3.16708	0.0419617	3.16688	0.0677109	3.16771	0.0505447	3.16708	0.000272339	3.16688	0.000331386	3.16771	0.000269224
3.16875	0.0419617	3.16854	0.0677109	3.16938	0.0452995	3.16875	0.000272339	3.16854	0.000331386	3.16938	0.000259701
3.17042	0.0395775	3.17021	0.067234	3.17104	0.04673	3.17042	0.000268111	3.17021	0.000330514	3.17104	0.000262298
3.17208	0.0352859	3.17188	0.0667572	3.17271	0.0510216	3.17208	0.000260499	3.17188	0.000329642	3.17271	0.000270089
3.17375	0.0305176	3.17354	0.0638962	3.17437	0.0543594	3.17375	0.000252041	3.17354	0.00032441	3.17437	0.000276149
3.17542	0.0300407	3.17521	0.0605583	3.17604	0.0557899	3.17542	0.000251195	3.17521	0.000318305	3.17604	0.000278746
3.17708	0.0314713	3.17687	0.0553131	3.17771	0.0581741	3.17708	0.000253732	3.17687	0.000308712	3.17771	0.000283074
3.17875	0.0352859	3.17854	0.0505447	3.17937	0.0634193	3.17875	0.000260499	3.17854	0.000299992	3.17937	0.000292597
3.18042	0.0400543	3.18021	0.0481606	3.18104	0.067234	3.18042	0.000268956	3.18021	0.000295631	3.18104	0.000299522
3.18208	0.0457764	3.18187	0.0486374	3.18271	0.0662804	3.18208	0.000279106	3.18187	0.000296504	3.18271	0.000297791
3.18375	0.0510216	3.18354	0.0529289	3.18438	0.0634193	3.18375	0.000288409	3.18354	0.000304352	3.18438	0.000292597
3.18542	0.0524521	3.18521	0.0572205	3.18604	0.0624657	3.18542	0.000290946	3.18521	0.000312201	3.18604	0.000290866
3.18708	0.0510216	3.18688	0.0596046	3.18771	0.0638962	3.18708	0.000288409	3.18688	0.000316561	3.18771	0.000293463
3.18875	0.0472069	3.18854	0.0581741	3.18938	0.0648499	3.18875	0.000281643	3.18854	0.000313945	3.18938	0.000295194
3.19042	0.0424385	3.19021	0.0524521	3.19104	0.0629425	3.19042	0.000273185	3.19021	0.00030348	3.19104	0.000291731
3.19208	0.0376701	3.19188	0.04673	3.19271	0.0619888	3.19208	0.000264727	3.19188	0.000293015	3.19271	0.00029
3.19375	0.0338554	3.19354	0.0429153	3.19437	0.0634193	3.19375	0.000257961	3.19354	0.000286039	3.19437	0.000292597
3.19542	0.0319481	3.19521	0.0424385	3.19604	0.0638962	3.19542	0.000254578	3.19521	0.000285167	3.19604	0.000293463
3.19708	0.0290871	3.19687	0.0457764	3.19771	0.058651	3.19708	0.000249504	3.19687	0.000291271	3.19771	0.00028394
3.19875	0.0286102	3.19854	0.0500679	3.19937	0.0491142	3.19875	0.000248658	3.19854	0.00029912	3.19937	0.000266627
3.20042	0.0305176	3.20021	0.0510216	3.20104	0.041008	3.20042	0.000252041	3.20021	0.000300864	3.20104	0.00025191
3.20208	0.0338554	3.20187	0.0472069	3.20271	0.0352859	3.20208	0.000257961	3.20187	0.000293887	3.20271	0.000241522
3.20375	0.0343323	3.20354	0.041008	3.20438	0.0300407	3.20375	0.000258807	3.20354	0.00028255	3.20438	0.000232
3.20542	0.0352859	3.20521	0.0362396	3.20604	0.0267029	3.20542	0.000260499	3.20521	0.00027383	3.20604	0.00022594
3.20708	0.0391006	3.20688	0.0333786	3.20771	0.0295639	3.20708	0.000267265	3.20688	0.000268597	3.20771	0.000231134
3.20875	0.0433922	3.20854	0.0338554	3.20938	0.0367165	3.20875	0.000274877	3.20854	0.000269469	3.20938	0.000244119
3.21042	0.0448227	3.21021	0.0405312	3.21104	0.0443459	3.21042	0.000277414	3.21021	0.000281678	3.21104	0.00025797
3.21208	0.0433922	3.21188	0.0500679	3.21271	0.0505447	3.21208	0.000274877	3.21188	0.00029912	3.21271	0.000269224
3.21375	0.0414848	3.21354	0.058651	3.21437	0.0548363	3.21375	0.000271494	3.21354	0.000314817	3.21437	0.000277015
3.21542	0.0376701	3.21521	0.064373	3.21604	0.0581741	3.21542	0.000264727	3.21521	0.000325282	3.21604	0.000283074
3.21708	0.0314713	3.21687	0.0667572	3.21771	0.0596046	3.21708	0.000253732	3.21687	0.000329642	3.21771	0.000285671
3.21875	0.0238419	3.21854	0.064373	3.21937	0.0591278	3.21875	0.0002402	3.21854	0.000325282	3.21937	0.000284806
3.22042	0.0181198	3.22021	0.0572205	3.22104	0.0572205	3.22042	0.000230051	3.22021	0.000312201	3.22104	0.000281343
3.22208	0.0128746	3.22187	0.0491142	3.22271	0.0538826	3.22208	0.000220747	3.22187	0.000297376	3.22271	0.000275283
3.22375	0.0109673	3.22354	0.0424385	3.22438	0.0510216	3.22375	0.000217364	3.22354	0.000285167	3.22438	0.000270089
3.22542	0.0138283	3.22521	0.0352859	3.22604	0.0495911	3.22542	0.000222439	3.22521	0.000272086	3.22604	0.000267492
3.22708	0.0214577	3.22688	0.0290871	3.22771	0.0472069	3.22708	0.000235971	3.22688	0.000260749	3.22771	0.000263164
3.22875	0.0324249	3.22854	0.0267029	3.22938	0.0433922	3.22875	0.000255424	3.22854	0.000256388	3.22938	0.000256239
3.23042	0.0414848	3.23021	0.0271797	3.23104	0.038147	3.23042	0.000271494	3.23021	0.00025726	3.23104	0.000246716
3.23208	0.0481606	3.23188	0.0305176	3.23271	0.0367165	3.23208	0.000283335	3.23188	0.000263365	3.23271	0.000244119
3.23375	0.0524521	3.23354	0.0357628	3.23438	0.0386238	3.23375	0.000290946	3.23354	0.000272958	3.23438	0.000247582
3.23542	0.0534058	3.23521	0.0419617	3.23604	0.0395775	3.23542	0.000292638	3.23521	0.000284295	3.23604	0.000249313
3.23708	0.0514984	3.23687	0.0486374	3.23771	0.0424385	3.23708	0.000289255	3.23687	0.000296504	3.23771	0.000254507
3.23875	0.04673	3.23854	0.0543594	3.23937	0.0481606	3.23875	0.000280797	3.23854	0.000306968	3.23937	0.000264895
3.24042	0.0429153	3.24021	0.0591278	3.24104	0.0562668	3.24042	0.000274031	3.24021	0.000315689	3.24104	0.000279612
3.24208	0.0400543	3.24187	0.0624657	3.24271	0.0610352	3.24208	0.000268956	3.24187	0.000321794	3.24271	0.000288269
3.24375	0.0376701	3.24354	0.0634193	3.24437	0.0629425	3.24375	0.000264727	3.24354	0.000323538	3.24437	0.000291731
3.24542	0.0371933	3.24521	0.0624657	3.24604	0.0634193	3.24542	0.000263882	3.24521	0.000321794	3.24604	0.000292597
3.24708	0.0376701	3.24688	0.0600815	3.24771	0.0634193	3.24708	0.000264727	3.24688	0.000317433	3.24771	0.000292597
3.24875	0.038147	3.24854	0.0557899	3.24938	0.0610352	3.24875	0.000265573	3.24854	0.000309585	3.24938	0.000288269
3.25042	0.0367165	3.25021	0.0529289	3.25104	0.0567436	3.25042	0.000263036	3.25021	0.000304352	3.25104	0.000280477
3.25208	0.0352859	3.25188	0.0524521	3.25271	0.0548363	3.25208	0.000260499	3.25188	0.00030348	3.25271	0.000277015
3.25375	0.0357628	3.25354	0.0519753	3.25438	0.0548363	3.25375	0.000261344	3.25354	0.000302608	3.25438	0.000277015
3.25542	0.0400543	3.25521	0.0481606	3.25604	0.0543594	3.25542	0.000268956	3.25521	0.000295631	3.25604	0.000276149
3.25708	0.0448227	3.25687	0.0429153	3.25771	0.0519753	3.25708	0.000277414	3.25687	0.000286039	3.25771	0.000271821
3.25875	0.0476837	3.25854	0.0424385	3.25937	0.0524521	3.25875	0.000282489	3.25854	0.000285167	3.25937	0.000272686
3.26042	0.0505447	3.26021	0.04673	3.26104	0.0567436	3.26042	0.000287563	3.26021	0.000293015	3.26104	0.000280477
3.26208	0.0534058	3.26187	0.0505447	3.26271	0.0610352	3.26208	0.000292638	3.26187	0.000299992	3.26271	0.000288269
3.26375	0.0548363	3.26354	0.0534058	3.26437	0.0662804	3.26375	0.000295175	3.26354	0.000305224	3.26437	0.000297791
3.26542	0.0491142	3.26521	0.0591278	3.26604	0.0734329	3.26542	0.000285026	3.26521	0.000315689	3.26604	0.000310776
3.26708	0.0414848	3.26688	0.0691414	3.26771	0.0810623	3.26708	0.000271494	3.26688	0.000334003	3.26771	0.000324627
3.26875	0.0357628	3.26854	0.0782013	3.26938	0.0839233	3.26875	0.000261344	3.26854	0.000350572	3.26938	0.000329821
3.27042	0.0329018	3.27021	0.082016	3.27104	0.0805855	3.27042	0.00025627	3.27021	0.000357548	3.27104	0.000323761
3.27208	0.0290871	3.27188	0.0815392	3.27271	0.0739098	3.27208	0.000249504	3.27188	0.000356676	3.27271	0.000311642
3.27375	0.0243187	3.27354	0.0796318	3.27438	0.0648499	3.27375	0.000241046	3.27354	0.000353188	3.27438	0.000295194
3.27542	0.0195503	3.27521	0.0767708	3.27604	0.0538826	3.27542	0.000232588	3.27521	0.000347956	3.27604	0.000275283
3.27708	0.0143051	3.27687	0.0715256	3.27771	0.0443459	3.27708	0.000223285	3.27687	0.000338363	3.27771	0.00025797
3.27875	0.00953674	3.27854	0.0638962	3.27937	0.0386238	3.27875	0.000214827	3.27854	0.00032441	3.27937	0.000247582
3.28042	0.00858307	3.28021	0.0562668	3.28104	0.0376701	3.28042	0.000213135	3.28021	0.000310457	3.28104	0.000245851
3.28208	0.0114441	3.28187	0.0486374	3.28271	0.038147	3.28208	0.00021821	3.28187	0.000296504	3.28271	0.000246716
3.28375	0.0157356	3.28354	0.041008	3.28437	0.0371933	3.28375	0.000225822	3.28354	0.00028255	3.28437	0.000244985
3.28542	0.0209808	3.28521	0.0357628	3.28604	0.0376701	3.28542	0.000235125	3.28521	0.000272958	3.28604	0.000245851
3.28708	0.0276566	3.28688	0.0348091	3.28771	0.0395775	3.28708	0.000246966	3.28688	0.000271214	3.28771	0.000249313
3.28875	0.0367165	3.28854	0.0357628	3.28938	0.0414848	3.28875	0.000263036	3.28854	0.000272958	3.28938	0.000252776
3.29042	0.0433922	3.29021	0.0376701	3.29104	0.0424385	3.29042	0.000274877	3.29021	0.000276446	3.29104	0.000254507
3.29208	0.0462532	3.29188	0.0419617	3.29271	0.0457764	3.29208	0.000279951	3.29188	0.000284295	3.29271	0.000260567
3.29375	0.0472069	3.29354	0.0491142	3.29438	0.0524521	3.29375	0.000281643	3.29354	0.000297376	3.29438	0.000272686
3.29542	0.0481606	3.29521	0.0562668	3.29604	0.0600815	3.29542	0.000283335	3.29521	0.000310457	3.29604	0.000286537
3.29708	0.0491142	3.29688	0.0610352	3.29771	0.0648499	3.29708	0.000285026	3.29688	0.000319177	3.29771	0.000295194
3.29875	0.04673	3.29854	0.0648499	3.29937	0.0667572	3.29875	0.000280797	3.29854	0.000326154	3.29937	0.000298657
3.30042	0.0424385	3.30021	0.067234	3.30104	0.067234	3.30042	0.000273185	3.30021	0.000330514	3.30104	0.000299522
3.30208	0.0367165	3.30187	0.0681877	3.30271	0.0653267	3.30208	0.000263036	3.30187	0.000332258	3.30271	0.00029606
3.30375	0.0333786	3.30354	0.067234	3.30437	0.0610352	3.30375	0.000257116	3.30354	0.000330514	3.30437	0.000288269
3.30542	0.0319481	3.30521	0.0658035	3.30604	0.0534058	3.30542	0.000254578	3.30521	0.000327898	3.30604	0.000274418
3.30708	0.0314713	3.30687	0.0638962	3.30771	0.0448227	3.30708	0.000253732	3.30687	0.00032441	3.30771	0.000258836
3.30875	0.0329018	3.30854	0.0591278	3.30938	0.0386238	3.30875	0.00025627	3.30854	0.000315689	3.30938	0.000247582
3.31042	0.0362396	3.31021	0.0538826	3.31104	0.0343323	3.31042	0.00026219	3.31021	0.000306096	3.31104	0.000239791
3.31208	0.0419617	3.31188	0.0514984	3.31271	0.0333786	3.31208	0.000272339	3.31188	0.000301736	3.31271	0.00023806
3.31375	0.0486374	3.31354	0.0534058	3.31438	0.0362396	3.31375	0.00028418	3.31354	0.000305224	3.31438	0.000243254
3.31542	0.0557899	3.31521	0.0557899	3.31604	0.041008	3.31542	0.000296867	3.31521	0.000309585	3.31604	0.00025191
3.31708	0.0629425	3.31688	0.0591278	3.31771	0.0476837	3.31708	0.000309554	3.31688	0.000315689	3.31771	0.00026403
3.31875	0.0667572	3.31854	0.064373	3.31937	0.0524521	3.31875	0.00031632	3.31854	0.000325282	3.31937	0.000272686
3.32042	0.0677109	3.32021	0.0710487	3.32104	0.0562668	3.32042	0.000318011	3.32021	0.000337491	3.32104	0.000279612
3.32208	0.064373	3.32187	0.0762939	3.32271	0.058651	3.32208	0.000312091	3.32187	0.000347084	3.32271	0.00028394
3.32375	0.0576973	3.32354	0.0777245	3.32437	0.058651	3.32375	0.00030025	3.32354	0.0003497	3.32437	0.00028394
3.32542	0.0486374	3.32521	0.0786781	3.32604	0.0567436	3.32542	0.00028418	3.32521	0.000351444	3.32604	0.000280477
3.32708	0.0386238	3.32687	0.0801086	3.32771	0.0534058	3.32708	0.000266419	3.32687	0.00035406	3.32771	0.000274418
3.32875	0.0309944	3.32854	0.0805855	3.32938	0.0534058	3.32875	0.000252887	3.32854	0.000354932	3.32938	0.000274418
[truncated: 13,004 more rows]
