# Supplementary material for: Enhancing cap-independent translation of linear mRNA
Source: Nat Commun. 2025 Oct 16;16:9205. doi: 10.1038/s41467-025-64257-6 (PMC12532787; doi:10.1038/s41467-025-64257-6)
Supplement: Supplementary file 11 — Source Data [file 41467_2025_64257_MOESM11_ESM.zip › Source Data/Supplementary Figure 3/DIBAC-AF647 HPLC chromatogram.xlsx]

## Sheet: Sheet1
time (min)	absorbance at 260 nm (mAU)
0.000416667	-0.00190735
0.00208333	-0.00143051
0.00375	0.00143051
0.00541667	0.00524521
0.00708333	0.00858307
0.00875	0.0104904
0.0104167	0.0109673
0.0120833	0.0114441
0.01375	0.0109673
0.0154167	0.0100136
0.0170833	0.00953674
0.01875	0.0104904
0.0204167	0.0119209
0.0220833	0.0114441
0.02375	0.0100136
0.0254167	0.00715256
0.0270833	0.00333786
0.02875	-0.000476837
0.0304167	-0.0038147
0.0320833	-0.00572205
0.03375	-0.00667572
0.0354167	-0.00715256
0.0370833	-0.00667572
0.03875	-0.00667572
0.0404167	-0.00715256
0.0420833	-0.00858307
0.04375	-0.0100136
0.0454167	-0.0114441
0.0470833	-0.0128746
0.04875	-0.0133514
0.0504167	-0.0138283
0.0520833	-0.0138283
0.05375	-0.0138283
0.0554167	-0.0133514
0.0570833	-0.0119209
0.05875	-0.0104904
0.0604167	-0.00905991
0.0620833	-0.00858307
0.06375	-0.00810623
0.0654167	-0.00715256
0.0670833	-0.00667572
0.06875	-0.00667572
0.0704167	-0.00619888
0.0720833	-0.00524521
0.07375	-0.00524521
0.0754167	-0.00667572
0.0770833	-0.00715256
0.07875	-0.00667572
0.0804167	-0.00524521
0.0820833	-0.00429153
0.08375	-0.00286102
0.0854167	-0.00143051
0.0870833	0
0.08875	0.000953674
0.0904167	-0.000476837
0.0920833	-0.00190735
0.09375	-0.00286102
0.0954167	-0.00333786
0.0970833	-0.00476837
0.09875	-0.00858307
0.100417	-0.0123978
0.102083	-0.014782
0.10375	-0.0162125
0.105417	-0.0162125
0.107083	-0.0143051
0.10875	-0.0119209
0.110417	-0.00858307
0.112083	-0.00619888
0.11375	-0.00524521
0.115417	-0.00715256
0.117083	-0.00953674
0.11875	-0.0109673
0.120417	-0.0119209
0.122083	-0.0128746
0.12375	-0.0133514
0.125417	-0.0119209
0.127083	-0.0104904
0.12875	-0.0114441
0.130417	-0.0123978
0.132083	-0.0138283
0.13375	-0.0152588
0.135417	-0.0171661
0.137083	-0.0181198
0.13875	-0.017643
0.140417	-0.017643
0.142083	-0.017643
0.14375	-0.017643
0.145417	-0.0166893
0.147083	-0.0152588
0.14875	-0.0138283
0.150417	-0.0119209
0.152083	-0.00905991
0.15375	-0.00667572
0.155417	-0.00572205
0.157083	-0.00619888
0.15875	-0.00572205
0.160417	-0.00524521
0.162083	-0.00524521
0.16375	-0.00572205
0.165417	-0.00572205
0.167083	-0.00429153
0.16875	-0.00238419
0.170417	-0.00143051
0.172083	-0.00143051
0.17375	-0.00190735
0.175417	-0.00286102
0.177083	-0.00572205
0.17875	-0.0100136
0.180417	-0.0128746
0.182083	-0.0138283
0.18375	-0.0143051
0.185417	-0.0133514
0.187083	-0.0123978
0.18875	-0.0114441
0.190417	-0.0100136
0.192083	-0.00905991
0.19375	-0.00905991
0.195417	-0.00953674
0.197083	-0.00905991
0.19875	-0.00810623
0.200417	-0.00762939
0.202083	-0.00762939
0.20375	-0.00715256
0.205417	-0.00572205
0.207083	-0.00476837
0.20875	-0.00429153
0.210417	-0.00429153
0.212083	-0.00524521
0.21375	-0.00619888
0.215417	-0.00762939
0.217083	-0.00905991
0.21875	-0.0114441
0.220417	-0.0123978
0.222083	-0.0114441
0.22375	-0.0100136
0.225417	-0.00810623
0.227083	-0.00667572
0.22875	-0.00429153
0.230417	-0.00238419
0.232083	-0.00190735
0.23375	-0.00190735
0.235417	-0.000953674
0.237083	0
0.23875	0.000476837
0.240417	0.000476837
0.242083	0.000953674
0.24375	0.000953674
0.245417	0.000476837
0.247083	-0.000476837
0.24875	-0.00286102
0.250417	-0.00476837
0.252083	-0.00715256
0.25375	-0.00953674
0.255417	-0.0109673
0.257083	-0.0104904
0.25875	-0.00858307
0.260417	-0.00667572
0.262083	-0.00476837
0.26375	-0.00286102
0.265417	-0.000953674
0.267083	0
0.26875	-0.00143051
0.270417	-0.00333786
0.272083	-0.00524521
0.27375	-0.00715256
0.275417	-0.00858307
0.277083	-0.0100136
0.27875	-0.00953674
0.280417	-0.00715256
0.282083	-0.00476837
0.28375	-0.00333786
0.285417	-0.00190735
0.287083	-0.000476837
0.28875	0
0.290417	-0.000476837
0.292083	-0.00190735
0.29375	-0.00286102
0.295417	-0.0038147
0.297083	-0.00429153
0.29875	-0.00333786
0.300417	-0.00238419
0.302083	-0.00190735
0.30375	-0.00190735
0.305417	-0.00190735
0.307083	-0.000953674
0.30875	0.000953674
0.310417	0.00190735
0.312083	0.00238419
0.31375	0.00333786
0.315417	0.0038147
0.317083	0.00429153
0.31875	0.00333786
0.320417	0.00190735
0.322083	0.000476837
0.32375	0
0.325417	-0.00143051
0.327083	-0.0038147
0.32875	-0.00476837
0.330417	-0.0038147
0.332083	-0.00143051
0.33375	0.000953674
0.335417	0.00286102
0.337083	0.00429153
0.33875	0.00524521
0.340417	0.00524521
0.342083	0.0038147
0.34375	0.00238419
0.345417	0.000953674
0.347083	-0.000476837
0.34875	-0.00143051
0.350417	-0.00286102
0.352083	-0.00333786
0.35375	-0.00333786
0.355417	-0.00286102
0.357083	-0.00190735
0.35875	-0.000953674
0.360417	0
0.362083	0.000953674
0.36375	0.00286102
0.365417	0.00476837
0.367083	0.00572205
0.36875	0.00572205
0.370417	0.00572205
0.372083	0.00619888
0.37375	0.00524521
0.375417	0.00333786
0.377083	0.00190735
0.37875	0.00190735
0.380417	0.000953674
0.382083	0
0.38375	-0.000476837
0.385417	0.00190735
0.387083	0.0038147
0.38875	0.00572205
0.390417	0.00810623
0.392083	0.00905991
0.39375	0.00858307
0.395417	0.00572205
0.397083	0.00333786
0.39875	0.00333786
0.400417	0.0038147
0.402083	0.00572205
0.40375	0.00810623
0.405417	0.0123978
0.407083	0.0152588
0.40875	0.0171661
0.410417	0.0181198
0.412083	0.0181198
0.41375	0.0166893
0.415417	0.0138283
0.417083	0.0104904
0.41875	0.00715256
0.420417	0.0038147
0.422083	0.00143051
0.42375	0
0.425417	0
0.427083	0.00143051
0.42875	0.00190735
0.430417	0.00286102
0.432083	0.00286102
0.43375	0.00333786
0.435417	0.00429153
0.437083	0.00524521
0.43875	0.00572205
0.440417	0.00667572
0.442083	0.00715256
0.44375	0.00619888
0.445417	0.00429153
0.447083	0.00143051
0.44875	-0.000476837
0.450417	-0.000476837
0.452083	0.00143051
0.45375	0.00476837
0.455417	0.00858307
0.457083	0.0123978
0.45875	0.0152588
0.460417	0.0162125
0.462083	0.0143051
0.46375	0.0104904
0.465417	0.00667572
0.467083	0.00286102
0.46875	0.000476837
0.470417	-0.000476837
0.472083	0
0.47375	0.00190735
0.475417	0.00333786
0.477083	0.00476837
0.47875	0.00524521
0.480417	0.00524521
0.482083	0.00429153
0.48375	0.00333786
0.485417	0.00190735
0.487083	-0.000476837
0.48875	-0.00190735
0.490417	-0.00238419
0.492083	-0.00190735
0.49375	-0.00143051
0.495417	0.000476837
0.497083	0.00286102
0.49875	0.00476837
0.500417	0.00572205
0.502083	0.00619888
0.50375	0.00762939
0.505417	0.00905991
0.507083	0.00953674
0.50875	0.00953674
0.510417	0.00858307
0.512083	0.00667572
0.51375	0.00429153
0.515417	0.00190735
0.517083	0.000953674
0.51875	0.000953674
0.520417	0.00190735
0.522083	0.00286102
0.52375	0.0038147
0.525417	0.00429153
0.527083	0.00429153
0.52875	0.00286102
0.530417	0.00238419
0.532083	0.00286102
0.53375	0.0038147
0.535417	0.00476837
0.537083	0.00667572
0.53875	0.00905991
0.540417	0.0109673
0.542083	0.0123978
0.54375	0.0133514
0.545417	0.0133514
0.547083	0.0123978
0.54875	0.0104904
0.550417	0.00858307
0.552083	0.00715256
0.55375	0.00619888
0.555417	0.00572205
0.557083	0.00476837
0.55875	0.00524521
0.560417	0.00572205
0.562083	0.00572205
0.56375	0.00429153
0.565417	0.00238419
0.567083	0.000476837
0.56875	-0.00238419
0.570417	-0.00524521
0.572083	-0.00715256
0.57375	-0.00858307
0.575417	-0.00905991
0.577083	-0.00715256
0.57875	-0.00476837
0.580417	-0.00333786
0.582083	-0.00286102
0.58375	-0.00190735
0.585417	0.000476837
0.587083	0.00238419
0.58875	0.00333786
0.590417	0.00429153
0.592083	0.00429153
0.59375	0.00333786
0.595417	0.00190735
0.597083	0.00143051
0.59875	0.00143051
0.600417	0.00190735
0.602083	0.00238419
0.60375	0.00238419
0.605417	0.000476837
0.607083	-0.00190735
0.60875	-0.0038147
0.610417	-0.0038147
0.612083	-0.00286102
0.61375	-0.000953674
0.615417	0.00143051
0.617083	0.00238419
0.61875	0.000953674
0.620417	-0.00238419
0.622083	-0.00524521
0.62375	-0.00762939
0.625417	-0.00858307
0.627083	-0.00858307
0.62875	-0.00715256
0.630417	-0.00333786
0.632083	0
0.63375	0.00286102
0.635417	0.0038147
0.637083	0.00476837
0.63875	0.00429153
0.640417	0.00238419
0.642083	0.000476837
0.64375	-0.000476837
0.645417	-0.000476837
0.647083	0.000476837
0.64875	0.00286102
0.650417	0.00715256
0.652083	0.0109673
0.65375	0.0133514
0.655417	0.0143051
0.657083	0.0157356
0.65875	0.0157356
0.660417	0.0138283
0.662083	0.0123978
0.66375	0.0133514
0.665417	0.0152588
0.667083	0.0166893
0.66875	0.0166893
0.670417	0.0157356
0.672083	0.0138283
0.67375	0.0109673
0.675417	0.00905991
0.677083	0.00715256
0.67875	0.00667572
0.680417	0.00667572
0.682083	0.00810623
0.68375	0.00858307
0.685417	0.00858307
0.687083	0.00762939
0.68875	0.00762939
0.690417	0.00810623
0.692083	0.00858307
0.69375	0.00762939
0.695417	0.00572205
0.697083	0.00429153
0.69875	0.00333786
0.700417	0.00238419
0.702083	0.00190735
0.70375	0.00143051
0.705417	0.00190735
0.707083	0.00143051
0.70875	0.000476837
0.710417	0.000476837
0.712083	0.000953674
0.71375	0.000953674
0.715417	0.000953674
0.717083	0.00143051
0.71875	0.00238419
0.720417	0.00238419
0.722083	0.00238419
0.72375	0.00190735
0.725417	0.00238419
0.727083	0.00190735
0.72875	0.00143051
0.730417	0.00190735
0.732083	0.00190735
0.73375	0.00190735
0.735417	0.00238419
0.737083	0.00286102
0.73875	0.00286102
0.740417	0.00143051
0.742083	0.000476837
0.74375	0.00143051
0.745417	0.00190735
0.747083	0.00333786
0.74875	0.00476837
0.750417	0.00762939
0.752083	0.0109673
0.75375	0.0133514
0.755417	0.014782
0.757083	0.0162125
0.75875	0.0171661
0.760417	0.017643
0.762083	0.017643
0.76375	0.017643
0.765417	0.0171661
0.767083	0.0157356
0.76875	0.0143051
0.770417	0.0143051
0.772083	0.0143051
0.77375	0.0152588
0.775417	0.0166893
0.777083	0.0190735
0.77875	0.0195503
0.780417	0.0181198
0.782083	0.014782
0.78375	0.0100136
0.785417	0.00476837
0.787083	0.000476837
0.78875	-0.00190735
0.790417	-0.00238419
0.792083	-0.00143051
0.79375	0
0.795417	0.00286102
0.797083	0.00619888
0.79875	0.00953674
0.800417	0.0109673
0.802083	0.0119209
0.80375	0.0119209
0.805417	0.0109673
0.807083	0.00905991
0.80875	0.00762939
0.810417	0.00715256
0.812083	0.00715256
0.81375	0.00667572
0.815417	0.00762939
0.817083	0.00953674
0.81875	0.0100136
0.820417	0.0104904
0.822083	0.0114441
0.82375	0.0133514
0.825417	0.014782
0.827083	0.0152588
0.82875	0.0152588
0.830417	0.0152588
0.832083	0.0143051
0.83375	0.0123978
0.835417	0.0114441
0.837083	0.0119209
0.83875	0.0128746
0.840417	0.0143051
0.842083	0.0152588
0.84375	0.0152588
0.845417	0.0152588
0.847083	0.014782
0.84875	0.0157356
0.850417	0.0171661
0.852083	0.0200272
0.85375	0.023365
0.855417	0.0271797
0.857083	0.0314713
0.85875	0.0367165
0.860417	0.0452995
0.862083	0.0605583
0.86375	0.084877
0.865417	0.124454
0.867083	0.186443
0.86875	0.27895
0.870417	0.413418
0.872083	0.601768
0.87375	0.859737
0.875417	1.2002
0.877083	1.63555
0.87875	2.17676
0.880417	2.83146
0.882083	3.6025
0.88375	4.48275
0.885417	5.45931
0.887083	6.51407
0.88875	7.62463
0.890417	8.76331
0.892083	9.90248
0.89375	11.0149
0.895417	12.0759
0.897083	13.062
0.89875	13.9565
0.900417	14.7476
0.902083	15.4295
0.90375	15.9998
0.905417	16.4628
0.907083	16.8262
0.90875	17.0984
0.910417	17.2901
0.912083	17.4122
0.91375	17.4756
0.915417	17.4899
0.917083	17.4656
0.91875	17.4112
0.920417	17.333
0.922083	17.2362
0.92375	17.127
0.925417	17.0097
0.927083	16.8872
0.92875	16.7613
0.930417	16.6349
0.932083	16.5086
0.93375	16.3836
0.935417	16.2625
0.937083	16.1448
0.93875	16.0303
0.940417	15.9216
0.942083	15.8224
0.94375	15.7309
0.945417	15.646
0.947083	15.5687
0.94875	15.5005
0.950417	15.4409
0.952083	15.3866
0.95375	15.337
0.955417	15.2926
0.957083	15.2535
0.95875	15.2202
0.960417	15.1901
0.962083	15.1649
0.96375	15.1443
0.965417	15.1291
0.967083	15.1172
0.96875	15.1067
0.970417	15.0976
0.972083	15.0924
0.97375	15.0905
0.975417	15.0914
0.977083	15.0962
0.97875	15.1024
0.980417	15.1095
0.982083	15.1162
0.98375	15.1238
0.985417	15.1305
0.987083	15.1353
0.98875	15.1386
0.990417	15.1415
0.992083	15.1429
0.99375	15.1396
0.995417	15.132
0.997083	15.1224
0.99875	15.1114
1.00042	15.0986
1.00208	15.0852
1.00375	15.0704
1.00542	15.0557
1.00708	15.0409
1.00875	15.027
1.01042	15.0142
1.01208	15.0023
1.01375	14.9918
1.01542	14.9841
1.01708	14.9813
1.01875	14.9841
1.02042	14.9927
1.02208	15.0089
1.02375	15.0347
1.02542	15.0719
1.02708	15.1186
1.02875	15.1749
1.03042	15.2407
1.03208	15.3146
1.03375	15.3952
1.03542	15.48
1.03708	15.5663
1.03875	15.6522
1.04042	15.7351
1.04208	15.8119
1.04375	15.8796
1.04542	15.9364
1.04708	15.9802
1.04875	16.0093
1.05042	16.0236
1.05208	16.0251
1.05375	16.017
1.05542	15.9988
1.05708	15.9717
1.05875	15.9383
1.06042	15.8997
1.06208	15.8563
1.06375	15.8081
1.06542	15.7585
1.06708	15.708
1.06875	15.6579
1.07042	15.6107
1.07208	15.5659
1.07375	15.5244
1.07542	15.4839
1.07708	15.4443
1.07875	15.4047
1.08042	15.3627
1.08208	15.3184
1.08375	15.2717
1.08542	15.2221
1.08708	15.1696
1.08875	15.1134
1.09042	15.0528
1.09208	14.986
1.09375	14.9121
1.09542	14.8311
1.09708	14.7429
1.09875	14.6484
1.10042	14.5483
1.10208	14.4429
1.10375	14.3332
1.10542	14.2179
1.10708	14.0977
1.10875	13.9747
1.11042	13.8493
1.11208	13.7215
1.11375	13.5932
1.11542	13.4635
1.11708	13.3333
1.11875	13.2012
1.12042	13.0682
1.12208	12.9347
1.12375	12.8007
1.12542	12.6681
1.12708	12.536
1.12875	12.4059
1.13042	12.2757
1.13208	12.1455
1.13375	12.0149
1.13542	11.8828
1.13708	11.7521
1.13875	11.622
1.14042	11.4918
1.14208	11.3626
1.14375	11.2348
1.14542	11.1094
1.14708	10.9868
1.14875	10.8671
1.15042	10.7489
1.15208	10.632
1.15375	10.5157
1.15542	10.3989
1.15708	10.2816
1.15875	10.1647
1.16042	10.0489
1.16208	9.93347
1.16375	9.81855
1.16542	9.70364
1.16708	9.5892
1.16875	9.47571
1.17042	9.36365
1.17208	9.25303
1.17375	9.14478
1.17542	9.03893
1.17708	8.93354
1.17875	8.82816
1.18042	8.72135
1.18208	8.61502
1.18375	8.51011
1.18542	8.40569
1.18708	8.30126
1.18875	8.19874
1.19042	8.09908
1.19208	8.00037
1.19375	7.90119
1.19542	7.80249
1.19708	7.70664
1.19875	7.61271
1.20042	7.51781
1.20208	7.42435
1.20375	7.33328
1.20542	7.24459
1.20708	7.15733
1.20875	7.07197
1.21042	6.98948
1.21208	6.90985
1.21375	6.8326
1.21542	6.75678
1.21708	6.68335
1.21875	6.61135
1.22042	6.54221
1.22208	6.47593
1.22375	6.41203
1.22542	6.35052
1.22708	6.29044
1.22875	6.22988
1.23042	6.16932
1.23208	6.10876
1.23375	6.04868
1.23542	5.99003
1.23708	5.93328
1.23875	5.87893
1.24042	5.82743
1.24208	5.77879
1.24375	5.73111
1.24542	5.6839
1.24708	5.63622
1.24875	5.58853
1.25042	5.54085
1.25208	5.49316
1.25375	5.445
1.25542	5.39637
1.25708	5.34725
1.25875	5.29718
1.26042	5.24664
1.26208	5.19466
1.26375	5.14317
1.26542	5.09262
1.26708	5.04303
1.26875	4.99487
1.27042	4.94623
1.27208	4.89759
1.27375	4.84848
1.27542	4.80032
1.27708	4.75264
1.27875	4.70352
1.28042	4.65393
1.28208	4.60482
1.28375	4.55618
1.28542	4.50468
1.28708	4.45127
1.28875	4.39739
1.29042	4.34494
1.29208	4.29344
1.29375	4.2429
1.29542	4.19283
1.29708	4.14515
1.29875	4.10032
1.30042	4.05502
1.30208	4.00877
1.30375	3.96347
1.30542	3.91912
1.30708	3.87669
1.30875	3.83377
1.31042	3.79229
1.31208	3.75128
1.31375	3.71075
1.31542	3.67022
1.31708	3.62825
1.31875	3.58629
1.32042	3.54528
1.32208	3.50618
1.32375	3.46947
1.32542	3.43466
1.32708	3.40223
1.32875	3.37267
1.33042	3.34358
1.33208	3.31593
1.33375	3.28827
1.33542	3.26061
1.33708	3.23439
1.33875	3.20768
1.34042	3.18098
1.34208	3.15332
1.34375	3.12519
1.34542	3.09753
1.34708	3.07035
1.34875	3.04461
1.35042	3.01981
1.35208	2.99549
1.35375	2.97213
1.35542	2.94924
1.35708	2.92778
1.35875	2.90585
1.36042	2.88439
1.36208	2.86436
1.36375	2.84624
1.36542	2.82907
1.36708	2.81096
1.36875	2.79284
1.37042	2.77424
1.37208	2.75564
1.37375	2.73657
1.37542	2.71654
1.37708	2.69604
1.37875	2.67553
1.38042	2.65551
1.38208	2.63643
1.38375	2.61831
1.38542	2.60067
1.38708	2.58303
1.38875	2.56634
1.39042	2.54917
1.39208	2.53153
1.39375	2.51245
1.39542	2.49338
1.39708	2.47526
1.39875	2.45714
1.40042	2.43855
1.40208	2.41995
1.40375	2.40135
1.40542	2.38323
1.40708	2.36607
1.40875	2.34938
1.41042	2.33221
1.41208	2.31504
1.41375	2.29692
1.41542	2.27642
1.41708	2.25449
1.41875	2.23064
1.42042	2.20633
1.42208	2.18296
1.42375	2.1615
1.42542	2.14148
1.42708	2.1224
1.42875	2.10476
1.43042	2.08759
1.43208	2.06852
1.43375	2.04897
1.43542	2.02942
1.43708	2.01035
1.43875	1.99127
1.44042	1.97172
1.44208	1.95217
1.44375	1.93405
1.44542	1.91545
1.44708	1.89543
1.44875	1.87492
1.45042	1.8549
1.45208	1.83582
1.45375	1.81675
1.45542	1.79768
1.45708	1.77908
1.45875	1.76001
1.46042	1.73998
1.46208	1.71995
1.46375	1.7004
1.46542	1.68133
1.46708	1.66368
1.46875	1.6489
1.47042	1.63746
1.47208	1.62601
1.47375	1.61362
1.47542	1.60027
1.47708	1.58501
1.47875	1.56927
1.48042	1.55401
1.48208	1.54018
1.48375	1.52683
1.48542	1.51491
1.48708	1.50442
1.48875	1.49488
1.49042	1.48487
1.49208	1.47438
1.49375	1.46437
1.49542	1.45435
1.49708	1.44386
1.49875	1.4329
1.50042	1.41907
1.50208	1.40429
1.50375	1.3895
1.50542	1.37663
1.50708	1.36328
1.50875	1.34897
1.51042	1.33514
1.51208	1.32322
1.51375	1.31226
1.51542	1.29938
1.51708	1.28698
1.51875	1.27602
1.52042	1.26648
1.52208	1.25647
1.52375	1.24598
1.52542	1.23453
1.52708	1.22309
1.52875	1.21164
1.53042	1.19972
1.53208	1.18828
1.53375	1.17826
1.53542	1.16873
1.53708	1.16014
1.53875	1.15204
1.54042	1.14536
1.54208	1.13869
1.54375	1.13249
1.54542	1.12677
1.54708	1.12247
1.54875	1.11866
1.55042	1.11389
1.55208	1.10817
1.55375	1.10102
1.55542	1.09386
1.55708	1.08624
1.55875	1.07765
1.56042	1.06955
1.56208	1.06335
1.56375	1.05858
1.56542	1.05429
1.56708	1.05
1.56875	1.04475
1.57042	1.03903
1.57208	1.03331
1.57375	1.02758
1.57542	1.02234
1.57708	1.01757
1.57875	1.01423
1.58042	1.01137
1.58208	1.00756
1.58375	1.00327
1.58542	0.997543
1.58708	0.990391
1.58875	0.983238
1.59042	0.977039
1.59208	0.972748
1.59375	0.968933
1.59542	0.965595
1.59708	0.963688
1.59875	0.962257
1.60042	0.960827
1.60208	0.958443
1.60375	0.956535
1.60542	0.955105
1.60708	0.953674
1.60875	0.953197
1.61042	0.954151
1.61208	0.956535
1.61375	0.960827
1.61542	0.966549
1.61708	0.972271
1.61875	0.977993
1.62042	0.984669
1.62208	0.992775
1.62375	1.00231
1.62542	1.0128
1.62708	1.02472
1.62875	1.03712
1.63042	1.05
1.63208	1.06192
1.63375	1.07336
1.63542	1.08433
1.63708	1.09577
1.63875	1.10817
1.64042	1.12152
1.64208	1.1363
1.64375	1.15204
1.64542	1.1673
1.64708	1.18208
1.64875	1.19638
1.65042	1.20974
1.65208	1.2207
1.65375	1.22976
1.65542	1.23835
1.65708	1.24645
1.65875	1.25217
1.66042	1.25504
1.66208	1.25694
1.66375	1.2598
1.66542	1.26219
1.66708	1.2641
1.66875	1.26505
1.67042	1.266
1.67208	1.26362
1.67375	1.25837
1.67542	1.2517
1.67708	1.2455
1.67875	1.23978
1.68042	1.23549
1.68208	1.23405
1.68375	1.23549
1.68542	1.23549
1.68708	1.23215
1.68875	1.22738
1.69042	1.22023
1.69208	1.21117
1.69375	1.20115
1.69542	1.19114
1.69708	1.18208
1.69875	1.1754
1.70042	1.16968
1.70208	1.16634
1.70375	1.16444
1.70542	1.16301
1.70708	1.16158
1.70875	1.15967
1.71042	1.15776
1.71208	1.15442
1.71375	1.1487
1.71542	1.14346
1.71708	1.13916
1.71875	1.13583
1.72042	1.13153
1.72208	1.1282
1.72375	1.12534
1.72542	1.12343
1.72708	1.12104
1.72875	1.11866
1.73042	1.11723
1.73208	1.11675
1.73375	1.11675
1.73542	1.11628
1.73708	1.11485
1.73875	1.11294
1.74042	1.10912
1.74208	1.10483
1.74375	1.10054
1.74542	1.0972
1.74708	1.09529
1.74875	1.09529
1.75042	1.0972
1.75208	1.10006
1.75375	1.10483
1.75542	1.10912
1.75708	1.11294
1.75875	1.11532
1.76042	1.1158
1.76208	1.11485
1.76375	1.11198
1.76542	1.10865
1.76708	1.10626
1.76875	1.10531
1.77042	1.10674
1.77208	1.11103
1.77375	1.11628
1.77542	1.12152
1.77708	1.12581
1.77875	1.1301
1.78042	1.13535
1.78208	1.14059
1.78375	1.14632
1.78542	1.15395
1.78708	1.16205
1.78875	1.17016
1.79042	1.17826
1.79208	1.18637
1.79375	1.19543
1.79542	1.20449
1.79708	1.2145
1.79875	1.22452
1.80042	1.23501
1.80208	1.24454
1.80375	1.2536
1.80542	1.26219
1.80708	1.26982
1.80875	1.2784
1.81042	1.28746
1.81208	1.29747
1.81375	1.30606
1.81542	1.31464
1.81708	1.32275
1.81875	1.33085
1.82042	1.33753
1.82208	1.3423
1.82375	1.34611
1.82542	1.34945
1.82708	1.35231
1.82875	1.35422
1.83042	1.35517
1.83208	1.35517
1.83375	1.35517
1.83542	1.35517
1.83708	1.35612
1.83875	1.35612
1.84042	1.35517
1.84208	1.35374
1.84375	1.35088
1.84542	1.34611
1.84708	1.33896
1.84875	1.33181
1.85042	1.32418
1.85208	1.3175
1.85375	1.31178
1.85542	1.30701
1.85708	1.30177
1.85875	1.29604
1.86042	1.28984
1.86208	1.28269
1.86375	1.27649
1.86542	1.27125
1.86708	1.26648
1.86875	1.26171
1.87042	1.25742
1.87208	1.25265
1.87375	1.24645
1.87542	1.23835
1.87708	1.23024
1.87875	1.22261
1.88042	1.21403
1.88208	1.20544
1.88375	1.19734
1.88542	1.18971
1.88708	1.18256
1.88875	1.17588
1.89042	1.17064
1.89208	1.16634
1.89375	1.16253
1.89542	1.16014
1.89708	1.15871
1.89875	1.15633
1.90042	1.15252
1.90208	1.1487
1.90375	1.14489
1.90542	1.14012
1.90708	1.13344
1.90875	1.12581
1.91042	1.11866
1.91208	1.11151
1.91375	1.10388
1.91542	1.09625
1.91708	1.09053
1.91875	1.08767
1.92042	1.08624
1.92208	1.08528
1.92375	1.08337
1.92542	1.07956
1.92708	1.07431
1.92875	1.06859
1.93042	1.06144
1.93208	1.05381
1.93375	1.04761
1.93542	1.04094
1.93708	1.03474
1.93875	1.02806
1.94042	1.02282
1.94208	1.019
1.94375	1.01614
1.94542	1.01423
1.94708	1.0128
1.94875	1.01137
1.95042	1.00803
1.95208	1.00231
1.95375	0.995159
1.95542	0.98753
1.95708	0.978947
1.95875	0.970364
1.96042	0.962734
1.96208	0.956535
1.96375	0.950813
1.96542	0.946045
1.96708	0.941277
1.96875	0.936031
1.97042	0.929832
1.97208	0.923634
1.97375	0.916958
1.97542	0.910282
1.97708	0.90456
1.97875	0.900269
1.98042	0.8955
1.98208	0.891209
1.98375	0.886917
1.98542	0.882149
1.98708	0.87595
1.98875	0.86832
1.99042	0.861168
1.99208	0.854015
1.99375	0.846386
1.99542	0.839233
1.99708	0.832081
1.99875	0.825405
2.00042	0.818729
2.00208	0.812531
2.00375	0.805855
2.00542	0.800133
2.00708	0.794888
2.00875	0.789642
2.01042	0.784874
2.01208	0.779152
2.01375	0.771999
2.01542	0.763416
2.01708	0.75531
2.01875	0.747204
2.02042	0.740051
2.02208	0.733376
2.02375	0.729084
2.02542	0.7267
2.02708	0.725269
2.02875	0.722885
2.03042	0.720024
2.03208	0.716686
2.03375	0.711918
2.03542	0.705719
2.03708	0.69809
2.03875	0.69046
2.04042	0.683308
2.04208	0.677109
2.04375	0.67091
2.04542	0.665665
2.04708	0.66185
2.04875	0.658989
2.05042	0.656128
2.05208	0.653267
2.05375	0.65136
2.05542	0.648499
2.05708	0.645161
2.05875	0.641346
2.06042	0.636578
2.06208	0.631809
2.06375	0.626564
2.06542	0.620842
2.06708	0.614643
2.06875	0.608921
2.07042	0.60463
2.07208	0.600338
2.07375	0.597477
2.07542	0.596046
2.07708	0.59557
2.07875	0.595093
2.08042	0.593662
2.08208	0.592232
2.08375	0.590801
2.08542	0.588894
2.08708	0.586033
2.08875	0.583172
2.09042	0.580788
2.09208	0.577927
2.09375	0.574589
2.09542	0.570774
2.09708	0.566959
2.09875	0.563622
2.10042	0.561237
2.10208	0.560284
2.10375	0.559807
2.10542	0.55933
2.10708	0.558376
2.10875	0.556469
2.11042	0.554085
2.11208	0.551224
2.11375	0.547409
2.11542	0.545025
2.11708	0.542641
2.11875	0.53978
2.12042	0.535011
2.12208	0.529766
2.12375	0.524998
2.12542	0.519753
2.12708	0.514984
2.12875	0.511646
2.13042	0.510216
2.13208	0.509262
2.13375	0.507832
2.13542	0.506878
2.13708	0.506401
2.13875	0.505924
2.14042	0.50354
2.14208	0.499249
2.14375	0.495434
2.14542	0.49305
2.14708	0.490189
2.14875	0.486851
2.15042	0.48399
2.15208	0.481129
2.15375	0.477791
2.15542	0.474453
2.15708	0.473022
2.15875	0.473976
2.16042	0.47636
2.16208	0.478268
2.16375	0.479698
2.16542	0.479698
2.16708	0.477314
2.16875	0.475407
2.17042	0.473499
2.17208	0.471115
2.17375	0.468731
2.17542	0.466824
2.17708	0.464439
2.17875	0.460148
2.18042	0.456333
2.18208	0.453949
2.18375	0.453949
2.18542	0.454426
2.18708	0.454903
2.18875	0.455379
2.19042	0.455379
2.19208	0.455379
2.19375	0.453472
2.19542	0.451088
2.19708	0.449657
2.19875	0.449181
2.20042	0.449181
2.20208	0.448704
2.20375	0.450611
2.20542	0.452518
2.20708	0.454426
2.20875	0.455379
2.21042	0.45681
2.21208	0.457764
2.21375	0.45681
2.21542	0.454426
2.21708	0.452042
2.21875	0.450134
2.22042	0.448227
2.22208	0.447273
2.22375	0.448227
2.22542	0.450134
2.22708	0.450611
2.22875	0.450134
2.23042	0.449657
2.23208	0.449181
2.23375	0.447273
2.23542	0.445366
2.23708	0.445366
2.23875	0.446796
2.24042	0.449181
2.24208	0.451088
2.24375	0.453949
2.24542	0.456333
2.24708	0.457764
2.24875	0.457287
2.25042	0.455379
2.25208	0.453472
2.25375	0.451565
2.25542	0.450134
2.25708	0.449657
2.25875	0.449181
2.26042	0.448704
2.26208	0.448704
2.26375	0.450134
2.26542	0.453472
2.26708	0.45681
2.26875	0.460625
2.27042	0.463963
2.27208	0.466824
2.27375	0.469208
2.27542	0.470161
2.27708	0.471115
2.27875	0.472546
2.28042	0.475407
2.28208	0.479221
2.28375	0.482559
2.28542	0.485897
2.28708	0.490665
2.28875	0.495911
2.29042	0.501633
2.29208	0.507355
2.29375	0.513077
2.29542	0.518799
2.29708	0.524998
2.29875	0.53072
2.30042	0.536442
2.30208	0.543118
2.30375	0.549793
2.30542	0.556946
2.30708	0.564575
2.30875	0.571728
2.31042	0.579834
2.31208	0.58794
2.31375	0.596523
2.31542	0.60606
2.31708	0.615597
2.31875	0.624657
2.32042	0.633717
2.32208	0.642776
2.32375	0.651836
2.32542	0.660419
2.32708	0.668526
2.32875	0.676155
2.33042	0.684738
2.33208	0.693321
2.33375	0.700474
2.33542	0.707626
2.33708	0.715733
2.33875	0.724792
2.34042	0.733852
2.34208	0.742435
2.34375	0.749588
2.34542	0.755787
2.34708	0.761986
2.34875	0.766754
2.35042	0.770569
2.35208	0.77486
2.35375	0.779152
2.35542	0.78392
2.35708	0.787258
2.35875	0.790119
2.36042	0.792503
2.36208	0.795841
2.36375	0.799179
2.36542	0.80204
2.36708	0.805855
2.36875	0.810623
2.37042	0.814915
2.37208	0.817776
2.37375	0.822067
2.37542	0.826836
2.37708	0.831127
2.37875	0.834465
2.38042	0.835896
2.38208	0.836372
2.38375	0.835419
2.38542	0.834465
2.38708	0.834942
2.38875	0.837326
2.39042	0.841618
2.39208	0.846863
2.39375	0.852108
2.39542	0.855923
2.39708	0.85783
2.39875	0.859261
2.40042	0.860214
2.40208	0.862122
2.40375	0.863075
2.40542	0.863552
2.40708	0.864029
2.40875	0.864506
2.41042	0.863075
2.41208	0.860691
2.41375	0.859261
2.41542	0.859261
2.41708	0.860214
2.41875	0.860691
2.42042	0.862122
2.42208	0.865459
2.42375	0.869751
2.42542	0.873089
2.42708	0.87595
2.42875	0.878334
2.43042	0.881195
2.43208	0.882149
2.43375	0.882626
2.43542	0.883102
2.43708	0.88501
2.43875	0.88644
2.44042	0.887871
2.44208	0.889301
2.44375	0.891209
2.44542	0.893593
2.44708	0.895023
2.44875	0.896931
2.45042	0.900269
2.45208	0.90456
2.45375	0.910759
2.45542	0.916481
2.45708	0.92268
2.45875	0.928402
2.46042	0.932693
2.46208	0.936985
2.46375	0.940323
2.46542	0.944138
2.46708	0.948429
2.46875	0.954151
2.47042	0.959873
2.47208	0.965118
2.47375	0.96941
2.47542	0.975132
2.47708	0.980854
2.47875	0.986099
2.48042	0.991344
2.48208	0.99802
2.48375	1.0047
2.48542	1.00946
2.48708	1.01233
2.48875	1.01519
2.49042	1.01805
2.49208	1.02043
2.49375	1.02282
2.49542	1.02615
2.49708	1.03092
2.49875	1.03617
2.50042	1.04141
2.50208	1.04666
2.50375	1.05238
2.50542	1.05906
2.50708	1.06525
2.50875	1.07145
2.51042	1.07718
2.51208	1.08194
2.51375	1.08433
2.51542	1.0848
2.51708	1.08433
2.51875	1.0848
2.52042	1.08576
2.52208	1.08814
2.52375	1.09196
2.52542	1.09816
2.52708	1.10531
2.52875	1.11103
2.53042	1.11675
2.53208	1.12104
2.53375	1.12438
2.53542	1.12677
2.53708	1.12867
2.53875	1.13058
2.54042	1.13249
2.54208	1.1344
2.54375	1.1363
2.54542	1.13821
2.54708	1.13916
2.54875	1.14012
2.55042	1.14107
2.55208	1.14202
2.55375	1.14298
2.55542	1.14489
2.55708	1.14727
2.55875	1.1487
2.56042	1.14965
2.56208	1.14965
2.56375	1.15013
2.56542	1.15013
2.56708	1.15013
2.56875	1.15156
2.57042	1.15252
2.57208	1.15299
2.57375	1.15252
2.57542	1.15013
2.57708	1.14775
2.57875	1.14489
2.58042	1.14298
2.58208	1.14202
2.58375	1.14298
2.58542	1.14536
2.58708	1.14775
2.58875	1.14775
2.59042	1.14489
2.59208	1.14155
2.59375	1.13869
2.59542	1.1363
2.59708	1.13392
2.59875	1.13344
2.60042	1.13487
2.60208	1.13583
2.60375	1.13583
2.60542	1.13344
2.60708	1.13153
2.60875	1.1301
2.61042	1.1301
2.61208	1.1301
2.61375	1.1301
2.61542	1.1301
2.61708	1.12963
2.61875	1.1282
2.62042	1.12581
2.62208	1.122
2.62375	1.11866
2.62542	1.1158
2.62708	1.11389
2.62875	1.11151
2.63042	1.11008
2.63208	1.1096
2.63375	1.11008
2.63542	1.11008
2.63708	1.11055
2.63875	1.11103
2.64042	1.11151
2.64208	1.11103
2.64375	1.11008
2.64542	1.10912
2.64708	1.10722
2.64875	1.10435
2.65042	1.10149
2.65208	1.09911
2.65375	1.0972
2.65542	1.09529
2.65708	1.09339
2.65875	1.09243
2.66042	1.09243
2.66208	1.09291
2.66375	1.09243
2.66542	1.09148
2.66708	1.09053
2.66875	1.08814
2.67042	1.0848
2.67208	1.08242
2.67375	1.08099
2.67542	1.08051
2.67708	1.08004
2.67875	1.08051
2.68042	1.08004
2.68208	1.08004
2.68375	1.08051
2.68542	1.08099
2.68708	1.08147
2.68875	1.08242
2.69042	1.0829
2.69208	1.08194
2.69375	1.07956
2.69542	1.07622
2.69708	1.07193
2.69875	1.06812
2.70042	1.06478
2.70208	1.06335
2.70375	1.06287
2.70542	1.06335
2.70708	1.06382
2.70875	1.06478
2.71042	1.06573
2.71208	1.06621
2.71375	1.06525
2.71542	1.06525
2.71708	1.06478
2.71875	1.06478
2.72042	1.0643
2.72208	1.06382
2.72375	1.06287
2.72542	1.06096
2.72708	1.05858
2.72875	1.05715
2.73042	1.05667
2.73208	1.05762
2.73375	1.05906
2.73542	1.06144
2.73708	1.06335
2.73875	1.06382
2.74042	1.06287
2.74208	1.06192
2.74375	1.06096
2.74542	1.06096
2.74708	1.06192
2.74875	1.06382
2.75042	1.0643
2.75208	1.06382
2.75375	1.06287
2.75542	1.06144
2.75708	1.05953
2.75875	1.05906
2.76042	1.06049
2.76208	1.0643
2.76375	1.06859
2.76542	1.07241
2.76708	1.07574
2.76875	1.07718
2.77042	1.07861
2.77208	1.08099
2.77375	1.08433
2.77542	1.08719
2.77708	1.08957
2.77875	1.091
2.78042	1.09148
2.78208	1.09053
2.78375	1.08862
2.78542	1.08767
2.78708	1.08957
2.78875	1.09386
2.79042	1.10006
2.79208	1.10626
2.79375	1.11198
2.79542	1.11723
2.79708	1.12152
2.79875	1.12438
2.80042	1.12534
2.80208	1.12629
2.80375	1.12867
2.80542	1.13201
2.80708	1.13535
2.80875	1.13916
2.81042	1.14441
2.81208	1.15013
2.81375	1.15585
2.81542	1.1611
2.81708	1.16587
2.81875	1.17111
2.82042	1.17588
2.82208	1.18065
2.82375	1.18494
2.82542	1.18923
2.82708	1.19448
2.82875	1.20115
2.83042	1.20783
2.83208	1.2145
2.83375	1.21975
2.83542	1.22547
2.83708	1.23024
2.83875	1.23453
2.84042	1.23787
2.84208	1.24216
2.84375	1.24836
2.84542	1.25456
2.84708	1.2598
2.84875	1.266
2.85042	1.2722
2.85208	1.27745
2.85375	1.28317
2.85542	1.28889
2.85708	1.29509
2.85875	1.30177
2.86042	1.30892
2.86208	1.31702
2.86375	1.32513
2.86542	1.33276
2.86708	1.33991
2.86875	1.34802
2.87042	1.35612
2.87208	1.36328
2.87375	1.37043
2.87542	1.37901
2.87708	1.38903
2.87875	1.39904
2.88042	1.4081
2.88208	1.41621
2.88375	1.42431
2.88542	1.43242
2.88708	1.43909
2.88875	1.44529
2.89042	1.45245
2.89208	1.46103
2.89375	1.47057
2.89542	1.4801
2.89708	1.48964
2.89875	1.49775
2.90042	1.50633
2.90208	1.51539
2.90375	1.52588
2.90542	1.53542
2.90708	1.54495
2.90875	1.55449
2.91042	1.56498
2.91208	1.57404
2.91375	1.58215
2.91542	1.5893
2.91708	1.59788
2.91875	1.60837
2.92042	1.62029
2.92208	1.63269
2.92375	1.64509
2.92542	1.65749
2.92708	1.66893
2.92875	1.67894
2.93042	1.68657
2.93208	1.69373
2.93375	1.70231
2.93542	1.7128
2.93708	1.72329
2.93875	1.73473
2.94042	1.7457
2.94208	1.75714
2.94375	1.76764
2.94542	1.7767
2.94708	1.78671
2.94875	1.79672
2.95042	1.80864
2.95208	1.82104
2.95375	1.83392
2.95542	1.84727
2.95708	1.85919
2.95875	1.86968
2.96042	1.87778
2.96208	1.88589
2.96375	1.894
2.96542	1.90163
2.96708	1.90973
2.96875	1.92118
2.97042	1.93357
2.97208	1.94454
2.97375	1.95456
2.97542	1.96409
2.97708	1.97458
2.97875	1.98412
2.98042	1.99413
2.98208	2.0051
2.98375	2.0175
2.98542	2.0299
2.98708	2.04086
2.98875	2.05088
2.99042	2.05994
2.99208	2.069
2.99375	2.07806
2.99542	2.08521
2.99708	2.09093
2.99875	2.09761
3.00042	2.10428
3.00208	2.11143
3.00375	2.11716
3.00542	2.12383
3.00708	2.13099
3.00875	2.13861
3.01042	2.14672
3.01208	2.15387
3.01375	2.1615
3.01542	2.16961
3.01708	2.17772
3.01875	2.18487
3.02042	2.18964
3.02208	2.19297
3.02375	2.19631
3.02542	2.19917
3.02708	2.2006
3.02875	2.20203
3.03042	2.20346
3.03208	2.20633
3.03375	2.21014
3.03542	2.21491
3.03708	2.22158
3.03875	2.22826
3.04042	2.23303
3.04208	2.23494
3.04375	2.23398
3.04542	2.2316
3.04708	2.22826
3.04875	2.22588
3.05042	2.2254
3.05208	2.2254
3.05375	2.22635
3.05542	2.22683
3.05708	2.22778
3.05875	2.22731
3.06042	2.22778
3.06208	2.22874
3.06375	2.23112
3.06542	2.23207
3.06708	2.23112
3.06875	2.22969
3.07042	2.22731
3.07208	2.22349
3.07375	2.21968
3.07542	2.21586
3.07708	2.213
3.07875	2.20966
3.08042	2.20537
3.08208	2.20203
3.08375	2.20108
3.08542	2.20156
3.08708	2.20346
3.08875	2.2049
3.09042	2.20633
3.09208	2.2068
3.09375	2.20442
3.09542	2.20013
3.09708	2.1944
3.09875	2.18821
3.10042	2.18153
3.10208	2.17628
3.10375	2.17247
3.10542	2.17104
3.10708	2.17056
3.10875	2.17056
3.11042	2.17056
3.11208	2.16961
3.11375	2.16675
3.11542	2.1615
3.11708	2.15673
3.11875	2.15292
3.12042	2.15101
3.12208	2.14863
3.12375	2.14624
3.12542	2.14481
3.12708	2.14386
3.12875	2.14148
3.13042	2.13766
3.13208	2.1348
3.13375	2.13289
3.13542	2.13003
3.13708	2.12669
3.13875	2.12288
3.14042	2.12002
3.14208	2.11668
3.14375	2.11334
3.14542	2.11048
3.14708	2.10667
3.14875	2.10238
3.15042	2.09665
3.15208	2.09188
3.15375	2.08807
3.15542	2.08473
3.15708	2.08044
3.15875	2.07663
3.16042	2.07424
3.16208	2.07138
3.16375	2.06804
3.16542	2.0647
3.16708	2.0628
3.16875	2.06041
3.17042	2.05898
3.17208	2.0566
3.17375	2.05421
3.17542	2.04992
3.17708	2.04563
3.17875	2.04229
3.18042	2.03705
3.18208	2.0318
3.18375	2.02656
3.18542	2.02179
3.18708	2.01654
3.18875	2.0113
3.19042	2.00748
3.19208	2.0051
3.19375	2.00272
3.19542	1.99986
3.19708	1.99795
3.19875	1.99652
3.20042	1.99413
3.20208	1.98936
3.20375	1.98317
3.20542	1.97792
3.20708	1.9722
3.20875	1.966
3.21042	1.96028
3.21208	1.95551
3.21375	1.95217
3.21542	1.94836
3.21708	1.94407
3.21875	1.93834
3.22042	1.93262
3.22208	1.92833
3.22375	1.92451
3.22542	1.92118
3.22708	1.91832
3.22875	1.91689
3.23042	1.91641
3.23208	1.91593
3.23375	1.91498
3.23542	1.91307
3.23708	1.91116
3.23875	1.90735
3.24042	1.90258
3.24208	1.89734
3.24375	1.89304
3.24542	1.89018
3.24708	1.8878
3.24875	1.88541
3.25042	1.88351
3.25208	1.8816
3.25375	1.87826
3.25542	1.87492
3.25708	1.87254
3.25875	1.87111
3.26042	1.86872
3.26208	1.86586
3.26375	1.86205
3.26542	1.85776
3.26708	1.85299
3.26875	1.8487
3.27042	1.84774
3.27208	1.84774
3.27375	1.84774
3.27542	1.84679
3.27708	1.84536
3.27875	1.84393
3.28042	1.84155
3.28208	1.83821
3.28375	1.83535
3.28542	1.83344
3.28708	1.83249
3.28875	1.83105
3.29042	1.82772
3.29208	1.82533
3.29375	1.82295
3.29542	1.82009
3.29708	1.8158
3.29875	1.81246
3.30042	1.80912
3.30208	1.80674
3.30375	1.80483
3.30542	1.80292
3.30708	1.80244
3.30875	1.80244
3.31042	1.80197
3.31208	1.80101
3.31375	1.79958
3.31542	1.79768
3.31708	1.79386
3.31875	1.79005
3.32042	1.78766
3.32208	1.78719
3.32375	1.78766
3.32542	1.78957
3.32708	1.791
3.32875	1.79148
3.33042	1.79148
[truncated: 10,002 more rows]
