# Supplementary material for: Enhancing cap-independent translation of linear mRNA
Source: Nat Commun. 2025 Oct 16;16:9205. doi: 10.1038/s41467-025-64257-6 (PMC12532787; doi:10.1038/s41467-025-64257-6)
Supplement: Supplementary file 11 — Source Data [file 41467_2025_64257_MOESM11_ESM.zip › Source Data/Supplementary Figure 3/DIBAC-AF647 separated D1 and D2 HPLC chromatograms.xlsx]

## Sheet: Sheet1
D1		D1 60 °C, 5 min		D2		D2 60 °C, 5 min		D1 (norm. to max)		D1 60 °C, 5 min		D2		D2 60 °C, 5 min
time (min)	absorbance at 260 nm (mAU)	time (min)	absorbance at 260 nm (mAU)	time (min)	absorbance at 260 nm (mAU)	time (min)	absorbance at 260 nm (mAU)	time (min)	absorbance (norm. to max)	time (min)	absorbance (norm. to max)	time (min)	absorbance (norm. to max)	time (min)	absorbance (norm. to max)
0.000416667	-0.0238419	0.00104167	0.00476837	0.00145833	-0.00953674	0.00145833	0.0100136	0.000416667	0.0124498	0.00104167	0.00753137	0.00145833	0.00916923	0.00145833	0.00440424
0.00208333	-0.0209808	0.00270833	0.0100136	0.003125	-0.00715256	0.003125	0.0162125	0.00208333	0.0124837	0.00270833	0.00759012	0.003125	0.00919584	0.003125	0.00447121
0.00375	-0.017643	0.004375	0.014782	0.00479167	-0.00572205	0.00479167	0.0209808	0.00375	0.0125232	0.004375	0.00764354	0.00479167	0.00921181	0.00479167	0.00452272
0.00541667	-0.0152588	0.00604167	0.0166893	0.00645833	-0.00429153	0.00645833	0.023365	0.00541667	0.0125515	0.00604167	0.0076649	0.00645833	0.00922777	0.00645833	0.00454847
0.00708333	-0.0128746	0.00770833	0.0171661	0.008125	-0.00333786	0.008125	0.0243187	0.00708333	0.0125797	0.00770833	0.00767024	0.008125	0.00923842	0.008125	0.00455878
0.00875	-0.0114441	0.009375	0.017643	0.00979167	-0.0038147	0.00979167	0.0228882	0.00875	0.0125966	0.009375	0.00767559	0.00979167	0.00923309	0.00979167	0.00454332
0.0104167	-0.0104904	0.0110417	0.0162125	0.0114583	-0.00619888	0.0114583	0.0190735	0.0104167	0.0126079	0.0110417	0.00765956	0.0114583	0.00920649	0.0114583	0.00450211
0.0120833	-0.0114441	0.0127083	0.0133514	0.013125	-0.00810623	0.013125	0.014782	0.0120833	0.0125966	0.0127083	0.00762751	0.013125	0.0091852	0.013125	0.00445575
0.01375	-0.0143051	0.014375	0.0100136	0.0147917	-0.00905991	0.0147917	0.0104904	0.01375	0.0125627	0.014375	0.00759012	0.0147917	0.00917456	0.0147917	0.00440939
0.0154167	-0.017643	0.0160417	0.00667572	0.0164583	-0.00953674	0.0164583	0.00619888	0.0154167	0.0125232	0.0160417	0.00755273	0.0164583	0.00916923	0.0164583	0.00436303
0.0170833	-0.0219345	0.0177083	0.00333786	0.018125	-0.0119209	0.018125	0.00143051	0.0170833	0.0124724	0.0177083	0.00751534	0.018125	0.00914263	0.018125	0.00431152
0.01875	-0.0257492	0.019375	-0.00143051	0.0197917	-0.0152588	0.0197917	-0.00333786	0.01875	0.0124272	0.019375	0.00746193	0.0197917	0.00910537	0.0197917	0.00426001
0.0204167	-0.0295639	0.0210417	-0.00667572	0.0214583	-0.0200272	0.0214583	-0.00667572	0.0204167	0.0123821	0.0210417	0.00740317	0.0214583	0.00905216	0.0214583	0.00422395
0.0220833	-0.0329018	0.0227083	-0.0119209	0.023125	-0.0252724	0.023125	-0.00810623	0.0220833	0.0123425	0.0227083	0.00734442	0.023125	0.00899362	0.023125	0.0042085
0.02375	-0.0348091	0.024375	-0.0166893	0.0247917	-0.0305176	0.0247917	-0.00953674	0.02375	0.01232	0.024375	0.007291	0.0247917	0.00893508	0.0247917	0.00419304
0.0254167	-0.0362396	0.0260417	-0.0200272	0.0264583	-0.0348091	0.0264583	-0.0123978	0.0254167	0.012303	0.0260417	0.00725361	0.0264583	0.00888719	0.0264583	0.00416214
0.0270833	-0.0371933	0.0277083	-0.020504	0.028125	-0.0371933	0.028125	-0.0157356	0.0270833	0.0122917	0.0277083	0.00724827	0.028125	0.00886058	0.028125	0.00412608
0.02875	-0.0386238	0.029375	-0.0195503	0.0297917	-0.0395775	0.0297917	-0.0181198	0.02875	0.0122748	0.029375	0.00725896	0.0297917	0.00883397	0.0297917	0.00410032
0.0304167	-0.0395775	0.0310417	-0.0181198	0.0314583	-0.0414848	0.0314583	-0.0200272	0.0304167	0.0122635	0.0310417	0.00727498	0.0314583	0.00881268	0.0314583	0.00407972
0.0320833	-0.0414848	0.0327083	-0.017643	0.033125	-0.0424385	0.033125	-0.0219345	0.0320833	0.0122409	0.0327083	0.00728032	0.033125	0.00880204	0.033125	0.00405911
0.03375	-0.0448227	0.034375	-0.017643	0.0347917	-0.0433922	0.0347917	-0.0228882	0.03375	0.0122014	0.034375	0.00728032	0.0347917	0.0087914	0.0347917	0.00404881
0.0354167	-0.0486374	0.0360417	-0.0195503	0.0364583	-0.0443459	0.0364583	-0.0238419	0.0354167	0.0121562	0.0360417	0.00725896	0.0364583	0.00878075	0.0364583	0.00403851
0.0370833	-0.0524521	0.0377083	-0.0228882	0.038125	-0.0452995	0.038125	-0.0247955	0.0370833	0.012111	0.0377083	0.00722157	0.038125	0.00877011	0.038125	0.00402821
0.03875	-0.0543594	0.039375	-0.0267029	0.0397917	-0.0452995	0.0397917	-0.026226	0.03875	0.0120885	0.039375	0.00717884	0.0397917	0.00877011	0.0397917	0.00401275
0.0404167	-0.0557899	0.0410417	-0.0295639	0.0414583	-0.0433922	0.0414583	-0.0281334	0.0404167	0.0120715	0.0410417	0.00714679	0.0414583	0.0087914	0.0414583	0.00399215
0.0420833	-0.0557899	0.0427083	-0.0309944	0.043125	-0.0414848	0.043125	-0.0295639	0.0420833	0.0120715	0.0427083	0.00713076	0.043125	0.00881268	0.043125	0.0039767
0.04375	-0.0543594	0.044375	-0.0309944	0.0447917	-0.0400543	0.0447917	-0.0309944	0.04375	0.0120885	0.044375	0.00713076	0.0447917	0.00882865	0.0447917	0.00396124
0.0454167	-0.0514984	0.0460417	-0.0305176	0.0464583	-0.0391006	0.0464583	-0.0324249	0.0454167	0.0121223	0.0460417	0.0071361	0.0464583	0.00883929	0.0464583	0.00394579
0.0470833	-0.0486374	0.0477083	-0.0300407	0.048125	-0.0395775	0.048125	-0.0333786	0.0470833	0.0121562	0.0477083	0.00714145	0.048125	0.00883397	0.048125	0.00393549
0.04875	-0.0476837	0.049375	-0.0300407	0.0497917	-0.041008	0.0497917	-0.0333786	0.04875	0.0121675	0.049375	0.00714145	0.0497917	0.008818	0.0497917	0.00393549
0.0504167	-0.0476837	0.0510417	-0.0305176	0.0514583	-0.0429153	0.0514583	-0.0329018	0.0504167	0.0121675	0.0510417	0.0071361	0.0514583	0.00879672	0.0514583	0.00394064
0.0520833	-0.0491142	0.0527083	-0.0305176	0.053125	-0.0443459	0.053125	-0.0338554	0.0520833	0.0121506	0.0527083	0.0071361	0.053125	0.00878075	0.053125	0.00393034
0.05375	-0.0505447	0.054375	-0.0300407	0.0547917	-0.0448227	0.0547917	-0.0348091	0.05375	0.0121336	0.054375	0.00714145	0.0547917	0.00877543	0.0547917	0.00392003
0.0554167	-0.0519753	0.0560417	-0.0295639	0.0564583	-0.0443459	0.0564583	-0.0348091	0.0554167	0.0121167	0.0560417	0.00714679	0.0564583	0.00878075	0.0564583	0.00392003
0.0570833	-0.0524521	0.0577083	-0.0290871	0.058125	-0.0429153	0.058125	-0.0338554	0.0570833	0.012111	0.0577083	0.00715213	0.058125	0.00879672	0.058125	0.00393034
0.05875	-0.0534058	0.059375	-0.0286102	0.0597917	-0.0395775	0.0597917	-0.0333786	0.05875	0.0120998	0.059375	0.00715747	0.0597917	0.00883397	0.0597917	0.00393549
0.0604167	-0.0543594	0.0610417	-0.0271797	0.0614583	-0.0357628	0.0614583	-0.0324249	0.0604167	0.0120885	0.0610417	0.00717349	0.0614583	0.00887654	0.0614583	0.00394579
0.0620833	-0.0557899	0.0627083	-0.0247955	0.063125	-0.0333786	0.063125	-0.0314713	0.0620833	0.0120715	0.0627083	0.0072002	0.063125	0.00890315	0.063125	0.00395609
0.06375	-0.0567436	0.064375	-0.0224113	0.0647917	-0.0333786	0.0647917	-0.0300407	0.06375	0.0120602	0.064375	0.00722691	0.0647917	0.00890315	0.0647917	0.00397154
0.0654167	-0.0576973	0.0660417	-0.020504	0.0664583	-0.0343323	0.0664583	-0.0281334	0.0654167	0.0120489	0.0660417	0.00724827	0.0664583	0.00889251	0.0664583	0.00399215
0.0670833	-0.0572205	0.0677083	-0.0185966	0.068125	-0.0357628	0.068125	-0.026226	0.0670833	0.0120546	0.0677083	0.00726964	0.068125	0.00887654	0.068125	0.00401275
0.06875	-0.0553131	0.069375	-0.0181198	0.0697917	-0.0367165	0.0697917	-0.0238419	0.06875	0.0120772	0.069375	0.00727498	0.0697917	0.0088659	0.0697917	0.00403851
0.0704167	-0.0534058	0.0710417	-0.0185966	0.0714583	-0.038147	0.0714583	-0.0219345	0.0704167	0.0120998	0.0710417	0.00726964	0.0714583	0.00884993	0.0714583	0.00405911
0.0720833	-0.0505447	0.0727083	-0.0214577	0.073125	-0.0405312	0.073125	-0.0200272	0.0720833	0.0121336	0.0727083	0.00723759	0.073125	0.00882333	0.073125	0.00407972
0.07375	-0.0481606	0.074375	-0.026226	0.0747917	-0.0429153	0.0747917	-0.0200272	0.07375	0.0121619	0.074375	0.00718418	0.0747917	0.00879672	0.0747917	0.00407972
0.0754167	-0.0457764	0.0760417	-0.0300407	0.0764583	-0.0448227	0.0764583	-0.020504	0.0754167	0.0121901	0.0760417	0.00714145	0.0764583	0.00877543	0.0764583	0.00407457
0.0770833	-0.0448227	0.0777083	-0.0314713	0.078125	-0.0457764	0.078125	-0.0214577	0.0770833	0.0122014	0.0777083	0.00712542	0.078125	0.00876479	0.078125	0.00406427
0.07875	-0.0448227	0.079375	-0.0309944	0.0797917	-0.0457764	0.0797917	-0.0228882	0.07875	0.0122014	0.079375	0.00713076	0.0797917	0.00876479	0.0797917	0.00404881
0.0804167	-0.0457764	0.0810417	-0.0300407	0.0814583	-0.0448227	0.0814583	-0.0238419	0.0804167	0.0121901	0.0810417	0.00714145	0.0814583	0.00877543	0.0814583	0.00403851
0.0820833	-0.0481606	0.0827083	-0.0300407	0.083125	-0.0429153	0.083125	-0.0238419	0.0820833	0.0121619	0.0827083	0.00714145	0.083125	0.00879672	0.083125	0.00403851
0.08375	-0.0505447	0.084375	-0.0300407	0.0847917	-0.0400543	0.0847917	-0.0243187	0.08375	0.0121336	0.084375	0.00714145	0.0847917	0.00882865	0.0847917	0.00403336
0.0854167	-0.0529289	0.0860417	-0.0300407	0.0864583	-0.0371933	0.0864583	-0.0252724	0.0854167	0.0121054	0.0860417	0.00714145	0.0864583	0.00886058	0.0864583	0.00402306
0.0870833	-0.0543594	0.0877083	-0.0305176	0.088125	-0.0362396	0.088125	-0.026226	0.0870833	0.0120885	0.0877083	0.0071361	0.088125	0.00887122	0.088125	0.00401275
0.08875	-0.0557899	0.089375	-0.0305176	0.0897917	-0.0371933	0.0897917	-0.0271797	0.08875	0.0120715	0.089375	0.0071361	0.0897917	0.00886058	0.0897917	0.00400245
0.0904167	-0.0557899	0.0910417	-0.0305176	0.0914583	-0.038147	0.0914583	-0.0300407	0.0904167	0.0120715	0.0910417	0.0071361	0.0914583	0.00884993	0.0914583	0.00397154
0.0920833	-0.0538826	0.0927083	-0.0295639	0.093125	-0.0367165	0.093125	-0.0338554	0.0920833	0.0120941	0.0927083	0.00714679	0.093125	0.0088659	0.093125	0.00393034
0.09375	-0.0495911	0.094375	-0.0281334	0.0947917	-0.0343323	0.0947917	-0.0357628	0.09375	0.0121449	0.094375	0.00716281	0.0947917	0.00889251	0.0947917	0.00390973
0.0954167	-0.0457764	0.0960417	-0.0257492	0.0964583	-0.0333786	0.0964583	-0.0352859	0.0954167	0.0121901	0.0960417	0.00718952	0.0964583	0.00890315	0.0964583	0.00391488
0.0970833	-0.0443459	0.0977083	-0.0238419	0.098125	-0.0343323	0.098125	-0.0333786	0.0970833	0.012207	0.0977083	0.00721088	0.098125	0.00889251	0.098125	0.00393549
0.09875	-0.0443459	0.099375	-0.0243187	0.0997917	-0.0352859	0.0997917	-0.0314713	0.09875	0.012207	0.099375	0.00720554	0.0997917	0.00888186	0.0997917	0.00395609
0.100417	-0.0457764	0.101042	-0.0257492	0.101458	-0.0371933	0.101458	-0.0286102	0.100417	0.0121901	0.101042	0.00718952	0.101458	0.00886058	0.101458	0.003987
0.102083	-0.0457764	0.102708	-0.026226	0.103125	-0.0386238	0.103125	-0.0252724	0.102083	0.0121901	0.102708	0.00718418	0.103125	0.00884461	0.103125	0.00402306
0.10375	-0.0462532	0.104375	-0.0252724	0.104792	-0.0386238	0.104792	-0.0228882	0.10375	0.0121844	0.104375	0.00719486	0.104792	0.00884461	0.104792	0.00404881
0.105417	-0.0472069	0.106042	-0.0243187	0.106458	-0.0357628	0.106458	-0.0224113	0.105417	0.0121732	0.106042	0.00720554	0.106458	0.00887654	0.106458	0.00405396
0.107083	-0.0481606	0.107708	-0.023365	0.108125	-0.0314713	0.108125	-0.0238419	0.107083	0.0121619	0.107708	0.00721623	0.108125	0.00892444	0.108125	0.00403851
0.10875	-0.0486374	0.109375	-0.023365	0.109792	-0.0281334	0.109792	-0.0257492	0.10875	0.0121562	0.109375	0.00721623	0.109792	0.00896169	0.109792	0.00401791
0.110417	-0.0476837	0.111042	-0.0238419	0.111458	-0.0267029	0.111458	-0.0276566	0.110417	0.0121675	0.111042	0.00721088	0.111458	0.00897765	0.111458	0.0039973
0.112083	-0.0462532	0.112708	-0.0238419	0.113125	-0.0271797	0.113125	-0.0286102	0.112083	0.0121844	0.112708	0.00721088	0.113125	0.00897233	0.113125	0.003987
0.11375	-0.0457764	0.114375	-0.0228882	0.114792	-0.0300407	0.114792	-0.0276566	0.11375	0.0121901	0.114375	0.00722157	0.114792	0.0089404	0.114792	0.0039973
0.115417	-0.0462532	0.116042	-0.0219345	0.116458	-0.0343323	0.116458	-0.0257492	0.115417	0.0121844	0.116042	0.00723225	0.116458	0.00889251	0.116458	0.00401791
0.117083	-0.0457764	0.117708	-0.020504	0.118125	-0.0367165	0.118125	-0.0243187	0.117083	0.0121901	0.117708	0.00724827	0.118125	0.0088659	0.118125	0.00403336
0.11875	-0.043869	0.119375	-0.0185966	0.119792	-0.0376701	0.119792	-0.0224113	0.11875	0.0122127	0.119375	0.00726964	0.119792	0.00885526	0.119792	0.00405396
0.120417	-0.0424385	0.121042	-0.0166893	0.121458	-0.038147	0.121458	-0.0209808	0.120417	0.0122296	0.121042	0.007291	0.121458	0.00884993	0.121458	0.00406942
0.122083	-0.0424385	0.122708	-0.0157356	0.123125	-0.0386238	0.123125	-0.0200272	0.122083	0.0122296	0.122708	0.00730169	0.123125	0.00884461	0.123125	0.00407972
0.12375	-0.0429153	0.124375	-0.0157356	0.124792	-0.0391006	0.124792	-0.020504	0.12375	0.012224	0.124375	0.00730169	0.124792	0.00883929	0.124792	0.00407457
0.125417	-0.0429153	0.126042	-0.0166893	0.126458	-0.0386238	0.126458	-0.0214577	0.125417	0.012224	0.126042	0.007291	0.126458	0.00884461	0.126458	0.00406427
0.127083	-0.0419617	0.127708	-0.0171661	0.128125	-0.0391006	0.128125	-0.0219345	0.127083	0.0122353	0.127708	0.00728566	0.128125	0.00883929	0.128125	0.00405911
0.12875	-0.0419617	0.129375	-0.0166893	0.129792	-0.0400543	0.129792	-0.0228882	0.12875	0.0122353	0.129375	0.007291	0.129792	0.00882865	0.129792	0.00404881
0.130417	-0.0419617	0.131042	-0.0157356	0.131458	-0.0405312	0.131458	-0.0228882	0.130417	0.0122353	0.131042	0.00730169	0.131458	0.00882333	0.131458	0.00404881
0.132083	-0.0424385	0.132708	-0.014782	0.133125	-0.0400543	0.133125	-0.0224113	0.132083	0.0122296	0.132708	0.00731237	0.133125	0.00882865	0.133125	0.00405396
0.13375	-0.0433922	0.134375	-0.014782	0.134792	-0.0386238	0.134792	-0.0219345	0.13375	0.0122183	0.134375	0.00731237	0.134792	0.00884461	0.134792	0.00405911
0.135417	-0.0448227	0.136042	-0.0157356	0.136458	-0.0386238	0.136458	-0.0219345	0.135417	0.0122014	0.136042	0.00730169	0.136458	0.00884461	0.136458	0.00405911
0.137083	-0.0457764	0.137708	-0.0195503	0.138125	-0.0386238	0.138125	-0.0219345	0.137083	0.0121901	0.137708	0.00725896	0.138125	0.00884461	0.138125	0.00405911
0.13875	-0.0472069	0.139375	-0.0228882	0.139792	-0.0386238	0.139792	-0.020504	0.13875	0.0121732	0.139375	0.00722157	0.139792	0.00884461	0.139792	0.00407457
0.140417	-0.0481606	0.141042	-0.026226	0.141458	-0.0371933	0.141458	-0.0190735	0.140417	0.0121619	0.141042	0.00718418	0.141458	0.00886058	0.141458	0.00409002
0.142083	-0.0495911	0.142708	-0.0271797	0.143125	-0.0357628	0.143125	-0.0190735	0.142083	0.0121449	0.142708	0.00717349	0.143125	0.00887654	0.143125	0.00409002
0.14375	-0.0510216	0.144375	-0.0286102	0.144792	-0.0348091	0.144792	-0.0190735	0.14375	0.012128	0.144375	0.00715747	0.144792	0.00888719	0.144792	0.00409002
0.145417	-0.0505447	0.146042	-0.0309944	0.146458	-0.0338554	0.146458	-0.0190735	0.145417	0.0121336	0.146042	0.00713076	0.146458	0.00889783	0.146458	0.00409002
0.147083	-0.0486374	0.147708	-0.0309944	0.148125	-0.0333786	0.148125	-0.0185966	0.147083	0.0121562	0.147708	0.00713076	0.148125	0.00890315	0.148125	0.00409517
0.14875	-0.0457764	0.149375	-0.0286102	0.149792	-0.0333786	0.149792	-0.0190735	0.14875	0.0121901	0.149375	0.00715747	0.149792	0.00890315	0.149792	0.00409002
0.150417	-0.0429153	0.151042	-0.0257492	0.151458	-0.0352859	0.151458	-0.0190735	0.150417	0.012224	0.151042	0.00718952	0.151458	0.00888186	0.151458	0.00409002
0.152083	-0.0400543	0.152708	-0.0243187	0.153125	-0.0386238	0.153125	-0.0190735	0.152083	0.0122578	0.152708	0.00720554	0.153125	0.00884461	0.153125	0.00409002
0.15375	-0.0367165	0.154375	-0.0238419	0.154792	-0.0424385	0.154792	-0.0195503	0.15375	0.0122974	0.154375	0.00721088	0.154792	0.00880204	0.154792	0.00408487
0.155417	-0.0352859	0.156042	-0.0219345	0.156458	-0.0452995	0.156458	-0.020504	0.155417	0.0123143	0.156042	0.00723225	0.156458	0.00877011	0.156458	0.00407457
0.157083	-0.0352859	0.157708	-0.020504	0.158125	-0.0462532	0.158125	-0.0214577	0.157083	0.0123143	0.157708	0.00724827	0.158125	0.00875947	0.158125	0.00406427
0.15875	-0.0371933	0.159375	-0.0209808	0.159792	-0.0457764	0.159792	-0.0214577	0.15875	0.0122917	0.159375	0.00724293	0.159792	0.00876479	0.159792	0.00406427
0.160417	-0.0391006	0.161042	-0.023365	0.161458	-0.0443459	0.161458	-0.0209808	0.160417	0.0122691	0.161042	0.00721623	0.161458	0.00878075	0.161458	0.00406942
0.162083	-0.0400543	0.162708	-0.0243187	0.163125	-0.0419617	0.163125	-0.0200272	0.162083	0.0122578	0.162708	0.00720554	0.163125	0.00880736	0.163125	0.00407972
0.16375	-0.0400543	0.164375	-0.0247955	0.164792	-0.0391006	0.164792	-0.0195503	0.16375	0.0122578	0.164375	0.0072002	0.164792	0.00883929	0.164792	0.00408487
0.165417	-0.0391006	0.166042	-0.0243187	0.166458	-0.0362396	0.166458	-0.0181198	0.165417	0.0122691	0.166042	0.00720554	0.166458	0.00887122	0.166458	0.00410032
0.167083	-0.0376701	0.167708	-0.0243187	0.168125	-0.0352859	0.168125	-0.0166893	0.167083	0.0122861	0.167708	0.00720554	0.168125	0.00888186	0.168125	0.00411578
0.16875	-0.0376701	0.169375	-0.023365	0.169792	-0.0348091	0.169792	-0.0166893	0.16875	0.0122861	0.169375	0.00721623	0.169792	0.00888719	0.169792	0.00411578
0.170417	-0.0391006	0.171042	-0.0224113	0.171458	-0.0352859	0.171458	-0.0190735	0.170417	0.0122691	0.171042	0.00722691	0.171458	0.00888186	0.171458	0.00409002
0.172083	-0.0419617	0.172708	-0.0228882	0.173125	-0.0357628	0.173125	-0.0219345	0.172083	0.0122353	0.172708	0.00722157	0.173125	0.00887654	0.173125	0.00405911
0.17375	-0.0443459	0.174375	-0.0238419	0.174792	-0.0357628	0.174792	-0.0247955	0.17375	0.012207	0.174375	0.00721088	0.174792	0.00887654	0.174792	0.00402821
0.175417	-0.0462532	0.176042	-0.0243187	0.176458	-0.0348091	0.176458	-0.026226	0.175417	0.0121844	0.176042	0.00720554	0.176458	0.00888719	0.176458	0.00401275
0.177083	-0.0462532	0.177708	-0.0238419	0.178125	-0.0329018	0.178125	-0.0276566	0.177083	0.0121844	0.177708	0.00721088	0.178125	0.00890847	0.178125	0.0039973
0.17875	-0.043869	0.179375	-0.023365	0.179792	-0.0300407	0.179792	-0.0281334	0.17875	0.0122127	0.179375	0.00721623	0.179792	0.0089404	0.179792	0.00399215
0.180417	-0.0405312	0.181042	-0.0219345	0.181458	-0.0286102	0.181458	-0.0276566	0.180417	0.0122522	0.181042	0.00723225	0.181458	0.00895637	0.181458	0.0039973
0.182083	-0.0376701	0.182708	-0.0200272	0.183125	-0.0276566	0.183125	-0.0257492	0.182083	0.0122861	0.182708	0.00725361	0.183125	0.00896701	0.183125	0.00401791
0.18375	-0.0376701	0.184375	-0.0185966	0.184792	-0.0281334	0.184792	-0.023365	0.18375	0.0122861	0.184375	0.00726964	0.184792	0.00896169	0.184792	0.00404366
0.185417	-0.0395775	0.186042	-0.0181198	0.186458	-0.0295639	0.186458	-0.0209808	0.185417	0.0122635	0.186042	0.00727498	0.186458	0.00894572	0.186458	0.00406942
0.187083	-0.0429153	0.187708	-0.0195503	0.188125	-0.0309944	0.188125	-0.0190735	0.187083	0.012224	0.187708	0.00725896	0.188125	0.00892976	0.188125	0.00409002
0.18875	-0.04673	0.189375	-0.020504	0.189792	-0.0329018	0.189792	-0.0181198	0.18875	0.0121788	0.189375	0.00724827	0.189792	0.00890847	0.189792	0.00410032
0.190417	-0.0491142	0.191042	-0.0219345	0.191458	-0.0343323	0.191458	-0.0157356	0.190417	0.0121506	0.191042	0.00723225	0.191458	0.00889251	0.191458	0.00412608
0.192083	-0.0495911	0.192708	-0.023365	0.193125	-0.0338554	0.193125	-0.0133514	0.192083	0.0121449	0.192708	0.00721623	0.193125	0.00889783	0.193125	0.00415184
0.19375	-0.0472069	0.194375	-0.0238419	0.194792	-0.0319481	0.194792	-0.0109673	0.19375	0.0121732	0.194375	0.00721088	0.194792	0.00891912	0.194792	0.00417759
0.195417	-0.043869	0.196042	-0.023365	0.196458	-0.0309944	0.196458	-0.00858307	0.195417	0.0122127	0.196042	0.00721623	0.196458	0.00892976	0.196458	0.00420335
0.197083	-0.0405312	0.197708	-0.0209808	0.198125	-0.0305176	0.198125	-0.00715256	0.197083	0.0122522	0.197708	0.00724293	0.198125	0.00893508	0.198125	0.0042188
0.19875	-0.0376701	0.199375	-0.020504	0.199792	-0.0305176	0.199792	-0.00667572	0.19875	0.0122861	0.199375	0.00724827	0.199792	0.00893508	0.199792	0.00422395
0.200417	-0.0352859	0.201042	-0.0209808	0.201458	-0.0295639	0.201458	-0.00715256	0.200417	0.0123143	0.201042	0.00724293	0.201458	0.00894572	0.201458	0.0042188
0.202083	-0.0333786	0.202708	-0.0224113	0.203125	-0.0281334	0.203125	-0.00858307	0.202083	0.0123369	0.202708	0.00722691	0.203125	0.00896169	0.203125	0.00420335
0.20375	-0.0333786	0.204375	-0.0219345	0.204792	-0.0271797	0.204792	-0.0104904	0.20375	0.0123369	0.204375	0.00723225	0.204792	0.00897233	0.204792	0.00418274
0.205417	-0.0343323	0.206042	-0.0219345	0.206458	-0.0271797	0.206458	-0.0123978	0.205417	0.0123256	0.206042	0.00723225	0.206458	0.00897233	0.206458	0.00416214
0.207083	-0.0357628	0.207708	-0.0228882	0.208125	-0.0286102	0.208125	-0.0128746	0.207083	0.0123087	0.207708	0.00722157	0.208125	0.00895637	0.208125	0.00415699
0.20875	-0.0371933	0.209375	-0.0228882	0.209792	-0.0305176	0.209792	-0.0123978	0.20875	0.0122917	0.209375	0.00722157	0.209792	0.00893508	0.209792	0.00416214
0.210417	-0.0391006	0.211042	-0.0228882	0.211458	-0.0324249	0.211458	-0.0119209	0.210417	0.0122691	0.211042	0.00722157	0.211458	0.00891379	0.211458	0.00416729
0.212083	-0.0414848	0.212708	-0.0209808	0.213125	-0.0338554	0.213125	-0.0123978	0.212083	0.0122409	0.212708	0.00724293	0.213125	0.00889783	0.213125	0.00416214
0.21375	-0.0433922	0.214375	-0.020504	0.214792	-0.0343323	0.214792	-0.0133514	0.21375	0.0122183	0.214375	0.00724827	0.214792	0.00889251	0.214792	0.00415184
0.215417	-0.043869	0.216042	-0.020504	0.216458	-0.0352859	0.216458	-0.014782	0.215417	0.0122127	0.216042	0.00724827	0.216458	0.00888186	0.216458	0.00413638
0.217083	-0.043869	0.217708	-0.0214577	0.218125	-0.0348091	0.218125	-0.0157356	0.217083	0.0122127	0.217708	0.00723759	0.218125	0.00888719	0.218125	0.00412608
0.21875	-0.0443459	0.219375	-0.0224113	0.219792	-0.0333786	0.219792	-0.0166893	0.21875	0.012207	0.219375	0.00722691	0.219792	0.00890315	0.219792	0.00411578
0.220417	-0.0448227	0.221042	-0.0247955	0.221458	-0.0324249	0.221458	-0.0171661	0.220417	0.0122014	0.221042	0.0072002	0.221458	0.00891379	0.221458	0.00411063
0.222083	-0.0452995	0.222708	-0.0276566	0.223125	-0.0324249	0.223125	-0.0157356	0.222083	0.0121957	0.222708	0.00716815	0.223125	0.00891379	0.223125	0.00412608
0.22375	-0.0457764	0.224375	-0.0300407	0.224792	-0.0333786	0.224792	-0.0143051	0.22375	0.0121901	0.224375	0.00714145	0.224792	0.00890315	0.224792	0.00414153
0.225417	-0.0462532	0.226042	-0.0319481	0.226458	-0.0333786	0.226458	-0.0133514	0.225417	0.0121844	0.226042	0.00712008	0.226458	0.00890315	0.226458	0.00415184
0.227083	-0.0457764	0.227708	-0.0333786	0.228125	-0.0329018	0.228125	-0.0123978	0.227083	0.0121901	0.227708	0.00710406	0.228125	0.00890847	0.228125	0.00416214
0.22875	-0.0443459	0.229375	-0.0333786	0.229792	-0.0338554	0.229792	-0.0104904	0.22875	0.012207	0.229375	0.00710406	0.229792	0.00889783	0.229792	0.00418274
0.230417	-0.0419617	0.231042	-0.0314713	0.231458	-0.0362396	0.231458	-0.00858307	0.230417	0.0122353	0.231042	0.00712542	0.231458	0.00887122	0.231458	0.00420335
0.232083	-0.0386238	0.232708	-0.0295639	0.233125	-0.0386238	0.233125	-0.00858307	0.232083	0.0122748	0.232708	0.00714679	0.233125	0.00884461	0.233125	0.00420335
0.23375	-0.0352859	0.234375	-0.0286102	0.234792	-0.041008	0.234792	-0.00905991	0.23375	0.0123143	0.234375	0.00715747	0.234792	0.008818	0.234792	0.0041982
0.235417	-0.0314713	0.236042	-0.0276566	0.236458	-0.0443459	0.236458	-0.00953674	0.235417	0.0123595	0.236042	0.00716815	0.236458	0.00878075	0.236458	0.00419304
0.237083	-0.0295639	0.237708	-0.0267029	0.238125	-0.0462532	0.238125	-0.0109673	0.237083	0.0123821	0.237708	0.00717884	0.238125	0.00875947	0.238125	0.00417759
0.23875	-0.0286102	0.239375	-0.0252724	0.239792	-0.0457764	0.239792	-0.0128746	0.23875	0.0123934	0.239375	0.00719486	0.239792	0.00876479	0.239792	0.00415699
0.240417	-0.0276566	0.241042	-0.0243187	0.241458	-0.0443459	0.241458	-0.0152588	0.240417	0.0124047	0.241042	0.00720554	0.241458	0.00878075	0.241458	0.00413123
0.242083	-0.0271797	0.242708	-0.0228882	0.243125	-0.0419617	0.243125	-0.0166893	0.242083	0.0124103	0.242708	0.00722157	0.243125	0.00880736	0.243125	0.00411578
0.24375	-0.0267029	0.244375	-0.0224113	0.244792	-0.0386238	0.244792	-0.0166893	0.24375	0.0124159	0.244375	0.00722691	0.244792	0.00884461	0.244792	0.00411578
0.245417	-0.0276566	0.246042	-0.0214577	0.246458	-0.0352859	0.246458	-0.014782	0.245417	0.0124047	0.246042	0.00723759	0.246458	0.00888186	0.246458	0.00413638
0.247083	-0.0281334	0.247708	-0.020504	0.248125	-0.0324249	0.248125	-0.0128746	0.247083	0.012399	0.247708	0.00724827	0.248125	0.00891379	0.248125	0.00415699
0.24875	-0.0295639	0.249375	-0.0190735	0.249792	-0.0305176	0.249792	-0.0119209	0.24875	0.0123821	0.249375	0.0072643	0.249792	0.00893508	0.249792	0.00416729
0.250417	-0.0309944	0.251042	-0.017643	0.251458	-0.0295639	0.251458	-0.0123978	0.250417	0.0123651	0.251042	0.00728032	0.251458	0.00894572	0.251458	0.00416214
0.252083	-0.0333786	0.252708	-0.0166893	0.253125	-0.0286102	0.253125	-0.0133514	0.252083	0.0123369	0.252708	0.007291	0.253125	0.00895637	0.253125	0.00415184
0.25375	-0.0352859	0.254375	-0.0157356	0.254792	-0.0271797	0.254792	-0.0152588	0.25375	0.0123143	0.254375	0.00730169	0.254792	0.00897233	0.254792	0.00413123
0.255417	-0.0362396	0.256042	-0.0162125	0.256458	-0.026226	0.256458	-0.0181198	0.255417	0.012303	0.256042	0.00729635	0.256458	0.00898298	0.256458	0.00410032
0.257083	-0.0376701	0.257708	-0.0166893	0.258125	-0.0257492	0.258125	-0.020504	0.257083	0.0122861	0.257708	0.007291	0.258125	0.0089883	0.258125	0.00407457
0.25875	-0.038147	0.259375	-0.017643	0.259792	-0.0271797	0.259792	-0.0219345	0.25875	0.0122804	0.259375	0.00728032	0.259792	0.00897233	0.259792	0.00405911
0.260417	-0.0386238	0.261042	-0.0195503	0.261458	-0.0300407	0.261458	-0.0219345	0.260417	0.0122748	0.261042	0.00725896	0.261458	0.0089404	0.261458	0.00405911
0.262083	-0.038147	0.262708	-0.0224113	0.263125	-0.0329018	0.263125	-0.0214577	0.262083	0.0122804	0.262708	0.00722691	0.263125	0.00890847	0.263125	0.00406427
0.26375	-0.0376701	0.264375	-0.0252724	0.264792	-0.0357628	0.264792	-0.0200272	0.26375	0.0122861	0.264375	0.00719486	0.264792	0.00887654	0.264792	0.00407972
0.265417	-0.0371933	0.266042	-0.0276566	0.266458	-0.0376701	0.266458	-0.0185966	0.265417	0.0122917	0.266042	0.00716815	0.266458	0.00885526	0.266458	0.00409517
0.267083	-0.0362396	0.267708	-0.0286102	0.268125	-0.0391006	0.268125	-0.017643	0.267083	0.012303	0.267708	0.00715747	0.268125	0.00883929	0.268125	0.00410548
0.26875	-0.0348091	0.269375	-0.0290871	0.269792	-0.0395775	0.269792	-0.0171661	0.26875	0.01232	0.269375	0.00715213	0.269792	0.00883397	0.269792	0.00411063
0.270417	-0.0338554	0.271042	-0.0295639	0.271458	-0.0386238	0.271458	-0.0171661	0.270417	0.0123312	0.271042	0.00714679	0.271458	0.00884461	0.271458	0.00411063
0.272083	-0.0329018	0.272708	-0.0290871	0.273125	-0.038147	0.273125	-0.0166893	0.272083	0.0123425	0.272708	0.00715213	0.273125	0.00884993	0.273125	0.00411578
0.27375	-0.0329018	0.274375	-0.0276566	0.274792	-0.0371933	0.274792	-0.0171661	0.27375	0.0123425	0.274375	0.00716815	0.274792	0.00886058	0.274792	0.00411063
0.275417	-0.0343323	0.276042	-0.0247955	0.276458	-0.0376701	0.276458	-0.0185966	0.275417	0.0123256	0.276042	0.0072002	0.276458	0.00885526	0.276458	0.00409517
0.277083	-0.0357628	0.277708	-0.0214577	0.278125	-0.0376701	0.278125	-0.0195503	0.277083	0.0123087	0.277708	0.00723759	0.278125	0.00885526	0.278125	0.00408487
0.27875	-0.0367165	0.279375	-0.0195503	0.279792	-0.0367165	0.279792	-0.0200272	0.27875	0.0122974	0.279375	0.00725896	0.279792	0.0088659	0.279792	0.00407972
0.280417	-0.0367165	0.281042	-0.0190735	0.281458	-0.0348091	0.281458	-0.0190735	0.280417	0.0122974	0.281042	0.0072643	0.281458	0.00888719	0.281458	0.00409002
0.282083	-0.0371933	0.282708	-0.0185966	0.283125	-0.0329018	0.283125	-0.0171661	0.282083	0.0122917	0.282708	0.00726964	0.283125	0.00890847	0.283125	0.00411063
0.28375	-0.0371933	0.284375	-0.017643	0.284792	-0.0305176	0.284792	-0.014782	0.28375	0.0122917	0.284375	0.00728032	0.284792	0.00893508	0.284792	0.00413638
0.285417	-0.0367165	0.286042	-0.0171661	0.286458	-0.0290871	0.286458	-0.0123978	0.285417	0.0122974	0.286042	0.00728566	0.286458	0.00895105	0.286458	0.00416214
0.287083	-0.0352859	0.287708	-0.0185966	0.288125	-0.0290871	0.288125	-0.00905991	0.287083	0.0123143	0.287708	0.00726964	0.288125	0.00895105	0.288125	0.0041982
0.28875	-0.0348091	0.289375	-0.0200272	0.289792	-0.0300407	0.289792	-0.00667572	0.28875	0.01232	0.289375	0.00725361	0.289792	0.0089404	0.289792	0.00422395
0.290417	-0.0348091	0.291042	-0.020504	0.291458	-0.0319481	0.291458	-0.00667572	0.290417	0.01232	0.291042	0.00724827	0.291458	0.00891912	0.291458	0.00422395
0.292083	-0.0348091	0.292708	-0.0200272	0.293125	-0.0329018	0.293125	-0.00858307	0.292083	0.01232	0.292708	0.00725361	0.293125	0.00890847	0.293125	0.00420335
0.29375	-0.0352859	0.294375	-0.0200272	0.294792	-0.0329018	0.294792	-0.0104904	0.29375	0.0123143	0.294375	0.00725361	0.294792	0.00890847	0.294792	0.00418274
0.295417	-0.0352859	0.296042	-0.020504	0.296458	-0.0324249	0.296458	-0.0119209	0.295417	0.0123143	0.296042	0.00724827	0.296458	0.00891379	0.296458	0.00416729
0.297083	-0.0357628	0.297708	-0.0214577	0.298125	-0.0295639	0.298125	-0.0128746	0.297083	0.0123087	0.297708	0.00723759	0.298125	0.00894572	0.298125	0.00415699
0.29875	-0.0367165	0.299375	-0.0219345	0.299792	-0.0267029	0.299792	-0.0143051	0.29875	0.0122974	0.299375	0.00723225	0.299792	0.00897765	0.299792	0.00414153
0.300417	-0.0376701	0.301042	-0.0224113	0.301458	-0.0252724	0.301458	-0.0143051	0.300417	0.0122861	0.301042	0.00722691	0.301458	0.00899362	0.301458	0.00414153
0.302083	-0.0395775	0.302708	-0.0219345	0.303125	-0.0243187	0.303125	-0.0133514	0.302083	0.0122635	0.302708	0.00723225	0.303125	0.00900426	0.303125	0.00415184
0.30375	-0.0405312	0.304375	-0.0209808	0.304792	-0.0243187	0.304792	-0.0143051	0.30375	0.0122522	0.304375	0.00724293	0.304792	0.00900426	0.304792	0.00414153
0.305417	-0.041008	0.306042	-0.020504	0.306458	-0.0252724	0.306458	-0.0157356	0.305417	0.0122466	0.306042	0.00724827	0.306458	0.00899362	0.306458	0.00412608
0.307083	-0.041008	0.307708	-0.020504	0.308125	-0.0267029	0.308125	-0.0185966	0.307083	0.0122466	0.307708	0.00724827	0.308125	0.00897765	0.308125	0.00409517
0.30875	-0.041008	0.309375	-0.0200272	0.309792	-0.0276566	0.309792	-0.020504	0.30875	0.0122466	0.309375	0.00725361	0.309792	0.00896701	0.309792	0.00407457
0.310417	-0.041008	0.311042	-0.0200272	0.311458	-0.0281334	0.311458	-0.0209808	0.310417	0.0122466	0.311042	0.00725361	0.311458	0.00896169	0.311458	0.00406942
0.312083	-0.0400543	0.312708	-0.0209808	0.313125	-0.0281334	0.313125	-0.0195503	0.312083	0.0122578	0.312708	0.00724293	0.313125	0.00896169	0.313125	0.00408487
0.31375	-0.0386238	0.314375	-0.0228882	0.314792	-0.0300407	0.314792	-0.0157356	0.31375	0.0122748	0.314375	0.00722157	0.314792	0.0089404	0.314792	0.00412608
0.315417	-0.0376701	0.316042	-0.023365	0.316458	-0.0333786	0.316458	-0.0114441	0.315417	0.0122861	0.316042	0.00721623	0.316458	0.00890315	0.316458	0.00417244
0.317083	-0.0386238	0.317708	-0.0224113	0.318125	-0.0362396	0.318125	-0.00715256	0.317083	0.0122748	0.317708	0.00722691	0.318125	0.00887122	0.318125	0.0042188
0.31875	-0.0395775	0.319375	-0.0209808	0.319792	-0.0386238	0.319792	-0.00476837	0.31875	0.0122635	0.319375	0.00724293	0.319792	0.00884461	0.319792	0.00424456
0.320417	-0.0400543	0.321042	-0.0209808	0.321458	-0.0400543	0.321458	-0.00429153	0.320417	0.0122578	0.321042	0.00724293	0.321458	0.00882865	0.321458	0.00424971
0.322083	-0.0400543	0.322708	-0.0214577	0.323125	-0.0405312	0.323125	-0.00619888	0.322083	0.0122578	0.322708	0.00723759	0.323125	0.00882333	0.323125	0.0042291
0.32375	-0.0414848	0.324375	-0.023365	0.324792	-0.0391006	0.324792	-0.00953674	0.32375	0.0122409	0.324375	0.00721623	0.324792	0.00883929	0.324792	0.00419304
0.325417	-0.0433922	0.326042	-0.0267029	0.326458	-0.0376701	0.326458	-0.0128746	0.325417	0.0122183	0.326042	0.00717884	0.326458	0.00885526	0.326458	0.00415699
0.327083	-0.0443459	0.327708	-0.0309944	0.328125	-0.0357628	0.328125	-0.014782	0.327083	0.012207	0.327708	0.00713076	0.328125	0.00887654	0.328125	0.00413638
0.32875	-0.0443459	0.329375	-0.0338554	0.329792	-0.0357628	0.329792	-0.0157356	0.32875	0.012207	0.329375	0.00709871	0.329792	0.00887654	0.329792	0.00412608
0.330417	-0.0448227	0.331042	-0.0348091	0.331458	-0.0367165	0.331458	-0.0166893	0.330417	0.0122014	0.331042	0.00708803	0.331458	0.0088659	0.331458	0.00411578
0.332083	-0.0452995	0.332708	-0.0348091	0.333125	-0.038147	0.333125	-0.017643	0.332083	0.0121957	0.332708	0.00708803	0.333125	0.00884993	0.333125	0.00410548
0.33375	-0.0452995	0.334375	-0.0333786	0.334792	-0.0391006	0.334792	-0.017643	0.33375	0.0121957	0.334375	0.00710406	0.334792	0.00883929	0.334792	0.00410548
0.335417	-0.0448227	0.336042	-0.0305176	0.336458	-0.0395775	0.336458	-0.0166893	0.335417	0.0122014	0.336042	0.0071361	0.336458	0.00883397	0.336458	0.00411578
0.337083	-0.0443459	0.337708	-0.0271797	0.338125	-0.0400543	0.338125	-0.0157356	0.337083	0.012207	0.337708	0.00717349	0.338125	0.00882865	0.338125	0.00412608
0.33875	-0.0448227	0.339375	-0.0247955	0.339792	-0.0391006	0.339792	-0.0157356	0.33875	0.0122014	0.339375	0.0072002	0.339792	0.00883929	0.339792	0.00412608
0.340417	-0.0462532	0.341042	-0.0238419	0.341458	-0.0386238	0.341458	-0.0143051	0.340417	0.0121844	0.341042	0.00721088	0.341458	0.00884461	0.341458	0.00414153
0.342083	-0.0462532	0.342708	-0.023365	0.343125	-0.038147	0.343125	-0.0114441	0.342083	0.0121844	0.342708	0.00721623	0.343125	0.00884993	0.343125	0.00417244
0.34375	-0.0457764	0.344375	-0.0238419	0.344792	-0.0371933	0.344792	-0.00953674	0.34375	0.0121901	0.344375	0.00721088	0.344792	0.00886058	0.344792	0.00419304
0.345417	-0.0457764	0.346042	-0.0247955	0.346458	-0.0357628	0.346458	-0.00905991	0.345417	0.0121901	0.346042	0.0072002	0.346458	0.00887654	0.346458	0.0041982
0.347083	-0.0462532	0.347708	-0.026226	0.348125	-0.0357628	0.348125	-0.0100136	0.347083	0.0121844	0.347708	0.00718418	0.348125	0.00887654	0.348125	0.00418789
0.34875	-0.0452995	0.349375	-0.0271797	0.349792	-0.0371933	0.349792	-0.00953674	0.34875	0.0121957	0.349375	0.00717349	0.349792	0.00886058	0.349792	0.00419304
0.350417	-0.043869	0.351042	-0.0286102	0.351458	-0.0391006	0.351458	-0.00953674	0.350417	0.0122127	0.351042	0.00715747	0.351458	0.00883929	0.351458	0.00419304
0.352083	-0.0443459	0.352708	-0.0314713	0.353125	-0.041008	0.353125	-0.0104904	0.352083	0.012207	0.352708	0.00712542	0.353125	0.008818	0.353125	0.00418274
0.35375	-0.0457764	0.354375	-0.0333786	0.354792	-0.0419617	0.354792	-0.0119209	0.35375	0.0121901	0.354375	0.00710406	0.354792	0.00880736	0.354792	0.00416729
0.355417	-0.0472069	0.356042	-0.0348091	0.356458	-0.0414848	0.356458	-0.0123978	0.355417	0.0121732	0.356042	0.00708803	0.356458	0.00881268	0.356458	0.00416214
0.357083	-0.0481606	0.357708	-0.0357628	0.358125	-0.0405312	0.358125	-0.0133514	0.357083	0.0121619	0.357708	0.00707735	0.358125	0.00882333	0.358125	0.00415184
0.35875	-0.0491142	0.359375	-0.0367165	0.359792	-0.0371933	0.359792	-0.0143051	0.35875	0.0121506	0.359375	0.00706667	0.359792	0.00886058	0.359792	0.00414153
0.360417	-0.0495911	0.361042	-0.0357628	0.361458	-0.0324249	0.361458	-0.0152588	0.360417	0.0121449	0.361042	0.00707735	0.361458	0.00891379	0.361458	0.00413123
0.362083	-0.0481606	0.362708	-0.0338554	0.363125	-0.0290871	0.363125	-0.0138283	0.362083	0.0121619	0.362708	0.00709871	0.363125	0.00895105	0.363125	0.00414668
0.36375	-0.0457764	0.364375	-0.0319481	0.364792	-0.0286102	0.364792	-0.0128746	0.36375	0.0121901	0.364375	0.00712008	0.364792	0.00895637	0.364792	0.00415699
0.365417	-0.043869	0.366042	-0.0309944	0.366458	-0.0305176	0.366458	-0.0123978	0.365417	0.0122127	0.366042	0.00713076	0.366458	0.00893508	0.366458	0.00416214
0.367083	-0.0433922	0.367708	-0.0305176	0.368125	-0.0333786	0.368125	-0.0138283	0.367083	0.0122183	0.367708	0.0071361	0.368125	0.00890315	0.368125	0.00414668
0.36875	-0.0433922	0.369375	-0.0305176	0.369792	-0.0357628	0.369792	-0.0157356	0.36875	0.0122183	0.369375	0.0071361	0.369792	0.00887654	0.369792	0.00412608
0.370417	-0.043869	0.371042	-0.0309944	0.371458	-0.0376701	0.371458	-0.0181198	0.370417	0.0122127	0.371042	0.00713076	0.371458	0.00885526	0.371458	0.00410032
0.372083	-0.0452995	0.372708	-0.0319481	0.373125	-0.038147	0.373125	-0.0209808	0.372083	0.0121957	0.372708	0.00712008	0.373125	0.00884993	0.373125	0.00406942
0.37375	-0.0462532	0.374375	-0.0329018	0.374792	-0.0371933	0.374792	-0.0228882	0.37375	0.0121844	0.374375	0.0071094	0.374792	0.00886058	0.374792	0.00404881
0.375417	-0.04673	0.376042	-0.0329018	0.376458	-0.0367165	0.376458	-0.0238419	0.375417	0.0121788	0.376042	0.0071094	0.376458	0.0088659	0.376458	0.00403851
0.377083	-0.0457764	0.377708	-0.0338554	0.378125	-0.0357628	0.378125	-0.0224113	0.377083	0.0121901	0.377708	0.00709871	0.378125	0.00887654	0.378125	0.00405396
0.37875	-0.0448227	0.379375	-0.0357628	0.379792	-0.0352859	0.379792	-0.0200272	0.37875	0.0122014	0.379375	0.00707735	0.379792	0.00888186	0.379792	0.00407972
0.380417	-0.043869	0.381042	-0.0376701	0.381458	-0.0357628	0.381458	-0.0171661	0.380417	0.0122127	0.381042	0.00705598	0.381458	0.00887654	0.381458	0.00411063
0.382083	-0.0443459	0.382708	-0.0376701	0.383125	-0.0371933	0.383125	-0.0157356	0.382083	0.012207	0.382708	0.00705598	0.383125	0.00886058	0.383125	0.00412608
0.38375	-0.0452995	0.384375	-0.0357628	0.384792	-0.0391006	0.384792	-0.0157356	0.38375	0.0121957	0.384375	0.00707735	0.384792	0.00883929	0.384792	0.00412608
0.385417	-0.0472069	0.386042	-0.0348091	0.386458	-0.0395775	0.386458	-0.0162125	0.385417	0.0121732	0.386042	0.00708803	0.386458	0.00883397	0.386458	0.00412093
0.387083	-0.0491142	0.387708	-0.0338554	0.388125	-0.0400543	0.388125	-0.017643	0.387083	0.0121506	0.387708	0.00709871	0.388125	0.00882865	0.388125	0.00410548
0.38875	-0.0514984	0.389375	-0.0329018	0.389792	-0.0400543	0.389792	-0.0185966	0.38875	0.0121223	0.389375	0.0071094	0.389792	0.00882865	0.389792	0.00409517
0.390417	-0.0538826	0.391042	-0.0314713	0.391458	-0.0405312	0.391458	-0.0195503	0.390417	0.0120941	0.391042	0.00712542	0.391458	0.00882333	0.391458	0.00408487
0.392083	-0.0562668	0.392708	-0.0295639	0.393125	-0.041008	0.393125	-0.0209808	0.392083	0.0120659	0.392708	0.00714679	0.393125	0.008818	0.393125	0.00406942
0.39375	-0.0572205	0.394375	-0.0290871	0.394792	-0.0405312	0.394792	-0.0209808	0.39375	0.0120546	0.394375	0.00715213	0.394792	0.00882333	0.394792	0.00406942
0.395417	-0.0572205	0.396042	-0.0281334	0.396458	-0.0391006	0.396458	-0.020504	0.395417	0.0120546	0.396042	0.00716281	0.396458	0.00883929	0.396458	0.00407457
0.397083	-0.0572205	0.397708	-0.026226	0.398125	-0.0371933	0.398125	-0.0190735	0.397083	0.0120546	0.397708	0.00718418	0.398125	0.00886058	0.398125	0.00409002
0.39875	-0.0567436	0.399375	-0.0243187	0.399792	-0.0348091	0.399792	-0.0171661	0.39875	0.0120602	0.399375	0.00720554	0.399792	0.00888719	0.399792	0.00411063
0.400417	-0.0562668	0.401042	-0.023365	0.401458	-0.0324249	0.401458	-0.0162125	0.400417	0.0120659	0.401042	0.00721623	0.401458	0.00891379	0.401458	0.00412093
0.402083	-0.0548363	0.402708	-0.0238419	0.403125	-0.0295639	0.403125	-0.014782	0.402083	0.0120828	0.402708	0.00721088	0.403125	0.00894572	0.403125	0.00413638
0.40375	-0.0529289	0.404375	-0.0257492	0.404792	-0.026226	0.404792	-0.0143051	0.40375	0.0121054	0.404375	0.00718952	0.404792	0.00898298	0.404792	0.00414153
0.405417	-0.0529289	0.406042	-0.026226	0.406458	-0.0243187	0.406458	-0.014782	0.405417	0.0121054	0.406042	0.00718418	0.406458	0.00900426	0.406458	0.00413638
0.407083	-0.0529289	0.407708	-0.0267029	0.408125	-0.0228882	0.408125	-0.0162125	0.407083	0.0121054	0.407708	0.00717884	0.408125	0.00902023	0.408125	0.00412093
0.40875	-0.0524521	0.409375	-0.026226	0.409792	-0.0238419	0.409792	-0.0190735	0.40875	0.012111	0.409375	0.00718418	0.409792	0.00900958	0.409792	0.00409002
0.410417	-0.0510216	0.411042	-0.0267029	0.411458	-0.026226	0.411458	-0.0224113	0.410417	0.012128	0.411042	0.00717884	0.411458	0.00898298	0.411458	0.00405396
0.412083	-0.0495911	0.412708	-0.0271797	0.413125	-0.0295639	0.413125	-0.0257492	0.412083	0.0121449	0.412708	0.00717349	0.413125	0.00894572	0.413125	0.00401791
0.41375	-0.0476837	0.414375	-0.0276566	0.414792	-0.0333786	0.414792	-0.0271797	0.41375	0.0121675	0.414375	0.00716815	0.414792	0.00890315	0.414792	0.00400245
0.415417	-0.0462532	0.416042	-0.0276566	0.416458	-0.0357628	0.416458	-0.0271797	0.415417	0.0121844	0.416042	0.00716815	0.416458	0.00887654	0.416458	0.00400245
0.417083	-0.0457764	0.417708	-0.0286102	0.418125	-0.038147	0.418125	-0.0271797	0.417083	0.0121901	0.417708	0.00715747	0.418125	0.00884993	0.418125	0.00400245
0.41875	-0.04673	0.419375	-0.0295639	0.419792	-0.0386238	0.419792	-0.0276566	0.41875	0.0121788	0.419375	0.00714679	0.419792	0.00884461	0.419792	0.0039973
0.420417	-0.0481606	0.421042	-0.0295639	0.421458	-0.0386238	0.421458	-0.0271797	0.420417	0.0121619	0.421042	0.00714679	0.421458	0.00884461	0.421458	0.00400245
0.422083	-0.0505447	0.422708	-0.0290871	0.423125	-0.0376701	0.423125	-0.0267029	0.422083	0.0121336	0.422708	0.00715213	0.423125	0.00885526	0.423125	0.0040076
0.42375	-0.0524521	0.424375	-0.0281334	0.424792	-0.0371933	0.424792	-0.0267029	0.42375	0.012111	0.424375	0.00716281	0.424792	0.00886058	0.424792	0.0040076
0.425417	-0.0543594	0.426042	-0.0271797	0.426458	-0.038147	0.426458	-0.0281334	0.425417	0.0120885	0.426042	0.00717349	0.426458	0.00884993	0.426458	0.00399215
0.427083	-0.0548363	0.427708	-0.026226	0.428125	-0.0400543	0.428125	-0.0286102	0.427083	0.0120828	0.427708	0.00718418	0.428125	0.00882865	0.428125	0.003987
0.42875	-0.0538826	0.429375	-0.0247955	0.429792	-0.0419617	0.429792	-0.0281334	0.42875	0.0120941	0.429375	0.0072002	0.429792	0.00880736	0.429792	0.00399215
0.430417	-0.0519753	0.431042	-0.0247955	0.431458	-0.0443459	0.431458	-0.0267029	0.430417	0.0121167	0.431042	0.0072002	0.431458	0.00878075	0.431458	0.0040076
0.432083	-0.0505447	0.432708	-0.026226	0.433125	-0.0472069	0.433125	-0.0228882	0.432083	0.0121336	0.432708	0.00718418	0.433125	0.00874882	0.433125	0.00404881
0.43375	-0.0505447	0.434375	-0.0290871	0.434792	-0.0481606	0.434792	-0.0195503	0.43375	0.0121336	0.434375	0.00715213	0.434792	0.00873818	0.434792	0.00408487
0.435417	-0.0510216	0.436042	-0.0314713	0.436458	-0.0481606	0.436458	-0.0181198	0.435417	0.012128	0.436042	0.00712542	0.436458	0.00873818	0.436458	0.00410032
0.437083	-0.0519753	0.437708	-0.0338554	0.438125	-0.0457764	0.438125	-0.0181198	0.437083	0.0121167	0.437708	0.00709871	0.438125	0.00876479	0.438125	0.00410032
0.43875	-0.0524521	0.439375	-0.0367165	0.439792	-0.0424385	0.439792	-0.0185966	0.43875	0.012111	0.439375	0.00706667	0.439792	0.00880204	0.439792	0.00409517
0.440417	-0.0524521	0.441042	-0.0386238	0.441458	-0.0400543	0.441458	-0.0181198	0.440417	0.012111	0.441042	0.0070453	0.441458	0.00882865	0.441458	0.00410032
0.442083	-0.0529289	0.442708	-0.0395775	0.443125	-0.038147	0.443125	-0.0181198	0.442083	0.0121054	0.442708	0.00703462	0.443125	0.00884993	0.443125	0.00410032
0.44375	-0.0529289	0.444375	-0.038147	0.444792	-0.038147	0.444792	-0.0185966	0.44375	0.0121054	0.444375	0.00705064	0.444792	0.00884993	0.444792	0.00409517
0.445417	-0.0529289	0.446042	-0.0362396	0.446458	-0.0391006	0.446458	-0.0185966	0.445417	0.0121054	0.446042	0.00707201	0.446458	0.00883929	0.446458	0.00409517
0.447083	-0.0514984	0.447708	-0.0348091	0.448125	-0.0414848	0.448125	-0.017643	0.447083	0.0121223	0.447708	0.00708803	0.448125	0.00881268	0.448125	0.00410548
0.44875	-0.0505447	0.449375	-0.0333786	0.449792	-0.043869	0.449792	-0.0166893	0.44875	0.0121336	0.449375	0.00710406	0.449792	0.00878607	0.449792	0.00411578
0.450417	-0.0495911	0.451042	-0.0314713	0.451458	-0.0448227	0.451458	-0.0171661	0.450417	0.0121449	0.451042	0.00712542	0.451458	0.00877543	0.451458	0.00411063
0.452083	-0.0486374	0.452708	-0.0300407	0.453125	-0.0429153	0.453125	-0.0185966	0.452083	0.0121562	0.452708	0.00714145	0.453125	0.00879672	0.453125	0.00409517
0.45375	-0.04673	0.454375	-0.0295639	0.454792	-0.0405312	0.454792	-0.0195503	0.45375	0.0121788	0.454375	0.00714679	0.454792	0.00882333	0.454792	0.00408487
0.455417	-0.0448227	0.456042	-0.0305176	0.456458	-0.0395775	0.456458	-0.0195503	0.455417	0.0122014	0.456042	0.0071361	0.456458	0.00883397	0.456458	0.00408487
0.457083	-0.0433922	0.457708	-0.0314713	0.458125	-0.0386238	0.458125	-0.0185966	0.457083	0.0122183	0.457708	0.00712542	0.458125	0.00884461	0.458125	0.00409517
0.45875	-0.043869	0.459375	-0.0309944	0.459792	-0.0386238	0.459792	-0.017643	0.45875	0.0122127	0.459375	0.00713076	0.459792	0.00884461	0.459792	0.00410548
0.460417	-0.0457764	0.461042	-0.0300407	0.461458	-0.0386238	0.461458	-0.0171661	0.460417	0.0121901	0.461042	0.00714145	0.461458	0.00884461	0.461458	0.00411063
0.462083	-0.0491142	0.462708	-0.0286102	0.463125	-0.0400543	0.463125	-0.0166893	0.462083	0.0121506	0.462708	0.00715747	0.463125	0.00882865	0.463125	0.00411578
0.46375	-0.0510216	0.464375	-0.0276566	0.464792	-0.0405312	0.464792	-0.017643	0.46375	0.012128	0.464375	0.00716815	0.464792	0.00882333	0.464792	0.00410548
0.465417	-0.0524521	0.466042	-0.0276566	0.466458	-0.0386238	0.466458	-0.0185966	0.465417	0.012111	0.466042	0.00716815	0.466458	0.00884461	0.466458	0.00409517
0.467083	-0.0529289	0.467708	-0.0281334	0.468125	-0.0352859	0.468125	-0.0190735	0.467083	0.0121054	0.467708	0.00716281	0.468125	0.00888186	0.468125	0.00409002
0.46875	-0.0534058	0.469375	-0.0290871	0.469792	-0.0324249	0.469792	-0.0185966	0.46875	0.0120998	0.469375	0.00715213	0.469792	0.00891379	0.469792	0.00409517
0.470417	-0.0529289	0.471042	-0.0290871	0.471458	-0.0314713	0.471458	-0.0190735	0.470417	0.0121054	0.471042	0.00715213	0.471458	0.00892444	0.471458	0.00409002
0.472083	-0.0514984	0.472708	-0.0295639	0.473125	-0.0314713	0.473125	-0.0200272	0.472083	0.0121223	0.472708	0.00714679	0.473125	0.00892444	0.473125	0.00407972
0.47375	-0.0500679	0.474375	-0.0314713	0.474792	-0.0324249	0.474792	-0.0209808	0.47375	0.0121393	0.474375	0.00712542	0.474792	0.00891379	0.474792	0.00406942
0.475417	-0.0495911	0.476042	-0.0329018	0.476458	-0.0348091	0.476458	-0.0219345	0.475417	0.0121449	0.476042	0.0071094	0.476458	0.00888719	0.476458	0.00405911
0.477083	-0.0495911	0.477708	-0.0343323	0.478125	-0.0376701	0.478125	-0.0224113	0.477083	0.0121449	0.477708	0.00709337	0.478125	0.00885526	0.478125	0.00405396
0.47875	-0.0495911	0.479375	-0.0348091	0.479792	-0.0395775	0.479792	-0.023365	0.47875	0.0121449	0.479375	0.00708803	0.479792	0.00883397	0.479792	0.00404366
0.480417	-0.0491142	0.481042	-0.0338554	0.481458	-0.0414848	0.481458	-0.0238419	0.480417	0.0121506	0.481042	0.00709871	0.481458	0.00881268	0.481458	0.00403851
0.482083	-0.0486374	0.482708	-0.0333786	0.483125	-0.0429153	0.483125	-0.0247955	0.482083	0.0121562	0.482708	0.00710406	0.483125	0.00879672	0.483125	0.00402821
0.48375	-0.0495911	0.484375	-0.0329018	0.484792	-0.043869	0.484792	-0.0252724	0.48375	0.0121449	0.484375	0.0071094	0.484792	0.00878607	0.484792	0.00402306
0.485417	-0.0519753	0.486042	-0.0319481	0.486458	-0.043869	0.486458	-0.026226	0.485417	0.0121167	0.486042	0.00712008	0.486458	0.00878607	0.486458	0.00401275
0.487083	-0.0548363	0.487708	-0.0309944	0.488125	-0.0424385	0.488125	-0.026226	0.487083	0.0120828	0.487708	0.00713076	0.488125	0.00880204	0.488125	0.00401275
0.48875	-0.0572205	0.489375	-0.0314713	0.489792	-0.041008	0.489792	-0.026226	0.48875	0.0120546	0.489375	0.00712542	0.489792	0.008818	0.489792	0.00401275
0.490417	-0.0572205	0.491042	-0.0333786	0.491458	-0.0391006	0.491458	-0.026226	0.490417	0.0120546	0.491042	0.00710406	0.491458	0.00883929	0.491458	0.00401275
0.492083	-0.0562668	0.492708	-0.0352859	0.493125	-0.0376701	0.493125	-0.026226	0.492083	0.0120659	0.492708	0.00708269	0.493125	0.00885526	0.493125	0.00401275
0.49375	-0.0553131	0.494375	-0.0357628	0.494792	-0.0357628	0.494792	-0.0257492	0.49375	0.0120772	0.494375	0.00707735	0.494792	0.00887654	0.494792	0.00401791
0.495417	-0.0543594	0.496042	-0.0357628	0.496458	-0.0348091	0.496458	-0.0243187	0.495417	0.0120885	0.496042	0.00707735	0.496458	0.00888719	0.496458	0.00403336
0.497083	-0.0534058	0.497708	-0.0348091	0.498125	-0.0357628	0.498125	-0.023365	0.497083	0.0120998	0.497708	0.00708803	0.498125	0.00887654	0.498125	0.00404366
0.49875	-0.0524521	0.499375	-0.0338554	0.499792	-0.0376701	0.499792	-0.023365	0.49875	0.012111	0.499375	0.00709871	0.499792	0.00885526	0.499792	0.00404366
0.500417	-0.0514984	0.501042	-0.0324249	0.501458	-0.0395775	0.501458	-0.023365	0.500417	0.0121223	0.501042	0.00711474	0.501458	0.00883397	0.501458	0.00404366
0.502083	-0.0514984	0.502708	-0.0314713	0.503125	-0.0414848	0.503125	-0.0219345	0.502083	0.0121223	0.502708	0.00712542	0.503125	0.00881268	0.503125	0.00405911
0.50375	-0.0514984	0.504375	-0.0309944	0.504792	-0.0424385	0.504792	-0.020504	0.50375	0.0121223	0.504375	0.00713076	0.504792	0.00880204	0.504792	0.00407457
0.505417	-0.0510216	0.506042	-0.0309944	0.506458	-0.0433922	0.506458	-0.0200272	0.505417	0.012128	0.506042	0.00713076	0.506458	0.0087914	0.506458	0.00407972
0.507083	-0.0505447	0.507708	-0.0309944	0.508125	-0.0443459	0.508125	-0.0195503	0.507083	0.0121336	0.507708	0.00713076	0.508125	0.00878075	0.508125	0.00408487
0.50875	-0.0500679	0.509375	-0.0309944	0.509792	-0.0448227	0.509792	-0.0181198	0.50875	0.0121393	0.509375	0.00713076	0.509792	0.00877543	0.509792	0.00410032
0.510417	-0.0491142	0.511042	-0.0333786	0.511458	-0.043869	0.511458	-0.0166893	0.510417	0.0121506	0.511042	0.00710406	0.511458	0.00878607	0.511458	0.00411578
0.512083	-0.0486374	0.512708	-0.0371933	0.513125	-0.0414848	0.513125	-0.0143051	0.512083	0.0121562	0.512708	0.00706132	0.513125	0.00881268	0.513125	0.00414153
0.51375	-0.0481606	0.514375	-0.041008	0.514792	-0.0371933	0.514792	-0.0123978	0.51375	0.0121619	0.514375	0.00701859	0.514792	0.00886058	0.514792	0.00416214
0.515417	-0.0472069	0.516042	-0.0429153	0.516458	-0.0333786	0.516458	-0.0104904	0.515417	0.0121732	0.516042	0.00699723	0.516458	0.00890315	0.516458	0.00418274
0.517083	-0.0462532	0.517708	-0.0443459	0.518125	-0.0300407	0.518125	-0.0100136	0.517083	0.0121844	0.517708	0.0069812	0.518125	0.0089404	0.518125	0.00418789
0.51875	-0.0462532	0.519375	-0.0457764	0.519792	-0.0290871	0.519792	-0.0100136	0.51875	0.0121844	0.519375	0.00696518	0.519792	0.00895105	0.519792	0.00418789
0.520417	-0.0462532	0.521042	-0.0448227	0.521458	-0.0290871	0.521458	-0.0104904	0.520417	0.0121844	0.521042	0.00697586	0.521458	0.00895105	0.521458	0.00418274
0.522083	-0.0462532	0.522708	-0.041008	0.523125	-0.0300407	0.523125	-0.0109673	0.522083	0.0121844	0.522708	0.00701859	0.523125	0.0089404	0.523125	0.00417759
0.52375	-0.0462532	0.524375	-0.0362396	0.524792	-0.0329018	0.524792	-0.0114441	0.52375	0.0121844	0.524375	0.00707201	0.524792	0.00890847	0.524792	0.00417244
0.525417	-0.0457764	0.526042	-0.0324249	0.526458	-0.0362396	0.526458	-0.0123978	0.525417	0.0121901	0.526042	0.00711474	0.526458	0.00887122	0.526458	0.00416214
0.527083	-0.0457764	0.527708	-0.0295639	0.528125	-0.0391006	0.528125	-0.0123978	0.527083	0.0121901	0.527708	0.00714679	0.528125	0.00883929	0.528125	0.00416214
0.52875	-0.0462532	0.529375	-0.0267029	0.529792	-0.0405312	0.529792	-0.0123978	0.52875	0.0121844	0.529375	0.00717884	0.529792	0.00882333	0.529792	0.00416214
0.530417	-0.0476837	0.531042	-0.0243187	0.531458	-0.0400543	0.531458	-0.0133514	0.530417	0.0121675	0.531042	0.00720554	0.531458	0.00882865	0.531458	0.00415184
0.532083	-0.0486374	0.532708	-0.023365	0.533125	-0.038147	0.533125	-0.0152588	0.532083	0.0121562	0.532708	0.00721623	0.533125	0.00884993	0.533125	0.00413123
0.53375	-0.0495911	0.534375	-0.0228882	0.534792	-0.0362396	0.534792	-0.0181198	0.53375	0.0121449	0.534375	0.00722157	0.534792	0.00887122	0.534792	0.00410032
0.535417	-0.0495911	0.536042	-0.023365	0.536458	-0.0352859	0.536458	-0.020504	0.535417	0.0121449	0.536042	0.00721623	0.536458	0.00888186	0.536458	0.00407457
0.537083	-0.0481606	0.537708	-0.0247955	0.538125	-0.0338554	0.538125	-0.0214577	0.537083	0.0121619	0.537708	0.0072002	0.538125	0.00889783	0.538125	0.00406427
0.53875	-0.0462532	0.539375	-0.026226	0.539792	-0.0314713	0.539792	-0.0224113	0.53875	0.0121844	0.539375	0.00718418	0.539792	0.00892444	0.539792	0.00405396
0.540417	-0.0452995	0.541042	-0.026226	0.541458	-0.0295639	0.541458	-0.0228882	0.540417	0.0121957	0.541042	0.00718418	0.541458	0.00894572	0.541458	0.00404881
0.542083	-0.0457764	0.542708	-0.026226	0.543125	-0.0290871	0.543125	-0.0238419	0.542083	0.0121901	0.542708	0.00718418	0.543125	0.00895105	0.543125	0.00403851
0.54375	-0.0457764	0.544375	-0.0271797	0.544792	-0.0286102	0.544792	-0.0252724	0.54375	0.0121901	0.544375	0.00717349	0.544792	0.00895637	0.544792	0.00402306
0.545417	-0.0457764	0.546042	-0.0286102	0.546458	-0.0276566	0.546458	-0.0271797	0.545417	0.0121901	0.546042	0.00715747	0.546458	0.00896701	0.546458	0.00400245
0.547083	-0.0452995	0.547708	-0.0300407	0.548125	-0.0271797	0.548125	-0.0281334	0.547083	0.0121957	0.547708	0.00714145	0.548125	0.00897233	0.548125	0.00399215
0.54875	-0.0448227	0.549375	-0.0314713	0.549792	-0.0281334	0.549792	-0.0286102	0.54875	0.0122014	0.549375	0.00712542	0.549792	0.00896169	0.549792	0.003987
0.550417	-0.0448227	0.551042	-0.0343323	0.551458	-0.0319481	0.551458	-0.0276566	0.550417	0.0122014	0.551042	0.00709337	0.551458	0.00891912	0.551458	0.0039973
0.552083	-0.0448227	0.552708	-0.0371933	0.553125	-0.0376701	0.553125	-0.0257492	0.552083	0.0122014	0.552708	0.00706132	0.553125	0.00885526	0.553125	0.00401791
0.55375	-0.043869	0.554375	-0.0386238	0.554792	-0.0424385	0.554792	-0.0214577	0.55375	0.0122127	0.554375	0.0070453	0.554792	0.00880204	0.554792	0.00406427
0.555417	-0.0429153	0.556042	-0.0376701	0.556458	-0.0462532	0.556458	-0.017643	0.555417	0.012224	0.556042	0.00705598	0.556458	0.00875947	0.556458	0.00410548
0.557083	-0.0424385	0.557708	-0.0352859	0.558125	-0.0481606	0.558125	-0.0152588	0.557083	0.0122296	0.557708	0.00708269	0.558125	0.00873818	0.558125	0.00413123
0.55875	-0.0419617	0.559375	-0.0319481	0.559792	-0.0486374	0.559792	-0.0152588	0.55875	0.0122353	0.559375	0.00712008	0.559792	0.00873286	0.559792	0.00413123
0.560417	-0.0419617	0.561042	-0.0290871	0.561458	-0.04673	0.561458	-0.0157356	0.560417	0.0122353	0.561042	0.00715213	0.561458	0.00875414	0.561458	0.00412608
0.562083	-0.041008	0.562708	-0.0267029	0.563125	-0.0433922	0.563125	-0.0171661	0.562083	0.0122466	0.562708	0.00717884	0.563125	0.0087914	0.563125	0.00411063
0.56375	-0.0400543	0.564375	-0.026226	0.564792	-0.0405312	0.564792	-0.0185966	0.56375	0.0122578	0.564375	0.00718418	0.564792	0.00882333	0.564792	0.00409517
0.565417	-0.0400543	0.566042	-0.0271797	0.566458	-0.0400543	0.566458	-0.0195503	0.565417	0.0122578	0.566042	0.00717349	0.566458	0.00882865	0.566458	0.00408487
0.567083	-0.0414848	0.567708	-0.0281334	0.568125	-0.0395775	0.568125	-0.020504	0.567083	0.0122409	0.567708	0.00716281	0.568125	0.00883397	0.568125	0.00407457
0.56875	-0.0443459	0.569375	-0.0290871	0.569792	-0.0400543	0.569792	-0.0219345	0.56875	0.012207	0.569375	0.00715213	0.569792	0.00882865	0.569792	0.00405911
0.570417	-0.0472069	0.571042	-0.0290871	0.571458	-0.0400543	0.571458	-0.0238419	0.570417	0.0121732	0.571042	0.00715213	0.571458	0.00882865	0.571458	0.00403851
0.572083	-0.0491142	0.572708	-0.0295639	0.573125	-0.0405312	0.573125	-0.0252724	0.572083	0.0121506	0.572708	0.00714679	0.573125	0.00882333	0.573125	0.00402306
0.57375	-0.0505447	0.574375	-0.0305176	0.574792	-0.041008	0.574792	-0.0271797	0.57375	0.0121336	0.574375	0.0071361	0.574792	0.008818	0.574792	0.00400245
0.575417	-0.0510216	0.576042	-0.0314713	0.576458	-0.0419617	0.576458	-0.0286102	0.575417	0.012128	0.576042	0.00712542	0.576458	0.00880736	0.576458	0.003987
0.577083	-0.0510216	0.577708	-0.0324249	0.578125	-0.0433922	0.578125	-0.0276566	0.577083	0.012128	0.577708	0.00711474	0.578125	0.0087914	0.578125	0.0039973
0.57875	-0.0491142	0.579375	-0.0338554	0.579792	-0.0448227	0.579792	-0.0247955	0.57875	0.0121506	0.579375	0.00709871	0.579792	0.00877543	0.579792	0.00402821
0.580417	-0.0472069	0.581042	-0.0357628	0.581458	-0.0472069	0.581458	-0.0219345	0.580417	0.0121732	0.581042	0.00707735	0.581458	0.00874882	0.581458	0.00405911
0.582083	-0.04673	0.582708	-0.0362396	0.583125	-0.0481606	0.583125	-0.0190735	0.582083	0.0121788	0.582708	0.00707201	0.583125	0.00873818	0.583125	0.00409002
0.58375	-0.0476837	0.584375	-0.0338554	0.584792	-0.0486374	0.584792	-0.0171661	0.58375	0.0121675	0.584375	0.00709871	0.584792	0.00873286	0.584792	0.00411063
0.585417	-0.0495911	0.586042	-0.0305176	0.586458	-0.0486374	0.586458	-0.014782	0.585417	0.0121449	0.586042	0.0071361	0.586458	0.00873286	0.586458	0.00413638
0.587083	-0.0510216	0.587708	-0.0290871	0.588125	-0.0486374	0.588125	-0.0143051	0.587083	0.012128	0.587708	0.00715213	0.588125	0.00873286	0.588125	0.00414153
0.58875	-0.0514984	0.589375	-0.0281334	0.589792	-0.0486374	0.589792	-0.0162125	0.58875	0.0121223	0.589375	0.00716281	0.589792	0.00873286	0.589792	0.00412093
0.590417	-0.0510216	0.591042	-0.0271797	0.591458	-0.0481606	0.591458	-0.0185966	0.590417	0.012128	0.591042	0.00717349	0.591458	0.00873818	0.591458	0.00409517
0.592083	-0.0505447	0.592708	-0.0271797	0.593125	-0.0481606	0.593125	-0.020504	0.592083	0.0121336	0.592708	0.00717349	0.593125	0.00873818	0.593125	0.00407457
0.59375	-0.0505447	0.594375	-0.0281334	0.594792	-0.0476837	0.594792	-0.0219345	0.59375	0.0121336	0.594375	0.00716281	0.594792	0.0087435	0.594792	0.00405911
0.595417	-0.0510216	0.596042	-0.0286102	0.596458	-0.0481606	0.596458	-0.023365	0.595417	0.012128	0.596042	0.00715747	0.596458	0.00873818	0.596458	0.00404366
0.597083	-0.0519753	0.597708	-0.0276566	0.598125	-0.0481606	0.598125	-0.0247955	0.597083	0.0121167	0.597708	0.00716815	0.598125	0.00873818	0.598125	0.00402821
0.59875	-0.0534058	0.599375	-0.026226	0.599792	-0.0486374	0.599792	-0.0247955	0.59875	0.0120998	0.599375	0.00718418	0.599792	0.00873286	0.599792	0.00402821
0.600417	-0.0538826	0.601042	-0.0238419	0.601458	-0.0472069	0.601458	-0.0252724	0.600417	0.0120941	0.601042	0.00721088	0.601458	0.00874882	0.601458	0.00402306
0.602083	-0.0538826	0.602708	-0.0228882	0.603125	-0.0452995	0.603125	-0.0257492	0.602083	0.0120941	0.602708	0.00722157	0.603125	0.00877011	0.603125	0.00401791
0.60375	-0.0538826	0.604375	-0.023365	0.604792	-0.0424385	0.604792	-0.0276566	0.60375	0.0120941	0.604375	0.00721623	0.604792	0.00880204	0.604792	0.0039973
0.605417	-0.0534058	0.606042	-0.0252724	0.606458	-0.0391006	0.606458	-0.0295639	0.605417	0.0120998	0.606042	0.00719486	0.606458	0.00883929	0.606458	0.0039767
0.607083	-0.0524521	0.607708	-0.026226	0.608125	-0.0371933	0.608125	-0.0309944	0.607083	0.012111	0.607708	0.00718418	0.608125	0.00886058	0.608125	0.00396124
0.60875	-0.0519753	0.609375	-0.026226	0.609792	-0.0371933	0.609792	-0.0305176	0.60875	0.0121167	0.609375	0.00718418	0.609792	0.00886058	0.609792	0.00396639
0.610417	-0.0514984	0.611042	-0.0271797	0.611458	-0.038147	0.611458	-0.0290871	0.610417	0.0121223	0.611042	0.00717349	0.611458	0.00884993	0.611458	0.00398185
0.612083	-0.0510216	0.612708	-0.0281334	0.613125	-0.0395775	0.613125	-0.0276566	0.612083	0.012128	0.612708	0.00716281	0.613125	0.00883397	0.613125	0.0039973
0.61375	-0.0495911	0.614375	-0.0276566	0.614792	-0.0419617	0.614792	-0.026226	0.61375	0.0121449	0.614375	0.00716815	0.614792	0.00880736	0.614792	0.00401275
0.615417	-0.0476837	0.616042	-0.0271797	0.616458	-0.0457764	0.616458	-0.0252724	0.615417	0.0121675	0.616042	0.00717349	0.616458	0.00876479	0.616458	0.00402306
0.617083	-0.0472069	0.617708	-0.0286102	0.618125	-0.0481606	0.618125	-0.0243187	0.617083	0.0121732	0.617708	0.00715747	0.618125	0.00873818	0.618125	0.00403336
0.61875	-0.0472069	0.619375	-0.0305176	0.619792	-0.0491142	0.619792	-0.023365	0.61875	0.0121732	0.619375	0.0071361	0.619792	0.00872754	0.619792	0.00404366
0.620417	-0.0491142	0.621042	-0.0314713	0.621458	-0.0491142	0.621458	-0.0228882	0.620417	0.0121506	0.621042	0.00712542	0.621458	0.00872754	0.621458	0.00404881
0.622083	-0.0519753	0.622708	-0.0314713	0.623125	-0.0495911	0.623125	-0.0219345	0.622083	0.0121167	0.622708	0.00712542	0.623125	0.00872221	0.623125	0.00405911
0.62375	-0.0557899	0.624375	-0.0314713	0.624792	-0.0491142	0.624792	-0.0214577	0.62375	0.0120715	0.624375	0.00712542	0.624792	0.00872754	0.624792	0.00406427
0.625417	-0.0591278	0.626042	-0.0309944	0.626458	-0.0481606	0.626458	-0.0219345	0.625417	0.012032	0.626042	0.00713076	0.626458	0.00873818	0.626458	0.00405911
0.627083	-0.0610352	0.627708	-0.0309944	0.628125	-0.04673	0.628125	-0.023365	0.627083	0.0120094	0.627708	0.00713076	0.628125	0.00875414	0.628125	0.00404366
0.62875	-0.0624657	0.629375	-0.0314713	0.629792	-0.0448227	0.629792	-0.0252724	0.62875	0.0119925	0.629375	0.00712542	0.629792	0.00877543	0.629792	0.00402306
0.630417	-0.0629425	0.631042	-0.0329018	0.631458	-0.043869	0.631458	-0.0271797	0.630417	0.0119868	0.631042	0.0071094	0.631458	0.00878607	0.631458	0.00400245
0.632083	-0.0619888	0.632708	-0.0343323	0.633125	-0.0448227	0.633125	-0.0290871	0.632083	0.0119981	0.632708	0.00709337	0.633125	0.00877543	0.633125	0.00398185
0.63375	-0.0605583	0.634375	-0.0348091	0.634792	-0.0472069	0.634792	-0.0305176	0.63375	0.0120151	0.634375	0.00708803	0.634792	0.00874882	0.634792	0.00396639
0.635417	-0.0591278	0.636042	-0.0352859	0.636458	-0.0486374	0.636458	-0.0305176	0.635417	0.012032	0.636042	0.00708269	0.636458	0.00873286	0.636458	0.00396639
0.637083	-0.0576973	0.637708	-0.0348091	0.638125	-0.0481606	0.638125	-0.0300407	0.637083	0.0120489	0.637708	0.00708803	0.638125	0.00873818	0.638125	0.00397154
0.63875	-0.0557899	0.639375	-0.0343323	0.639792	-0.0481606	0.639792	-0.0300407	0.63875	0.0120715	0.639375	0.00709337	0.639792	0.00873818	0.639792	0.00397154
0.640417	-0.0543594	0.641042	-0.0348091	0.641458	-0.0472069	0.641458	-0.0309944	0.640417	0.0120885	0.641042	0.00708803	0.641458	0.00874882	0.641458	0.00396124
0.642083	-0.0538826	0.642708	-0.0357628	0.643125	-0.0462532	0.643125	-0.0319481	0.642083	0.0120941	0.642708	0.00707735	0.643125	0.00875947	0.643125	0.00395094
0.64375	-0.0548363	0.644375	-0.0371933	0.644792	-0.0443459	0.644792	-0.0324249	0.64375	0.0120828	0.644375	0.00706132	0.644792	0.00878075	0.644792	0.00394579
0.645417	-0.0581741	0.646042	-0.0391006	0.646458	-0.0429153	0.646458	-0.0309944	0.645417	0.0120433	0.646042	0.00703996	0.646458	0.00879672	0.646458	0.00396124
0.647083	-0.0638962	0.647708	-0.0400543	0.648125	-0.0424385	0.648125	-0.0305176	0.647083	0.0119755	0.647708	0.00702928	0.648125	0.00880204	0.648125	0.00396639
0.64875	-0.0705719	0.649375	-0.0405312	0.649792	-0.0429153	0.649792	-0.0305176	0.64875	0.0118965	0.649375	0.00702393	0.649792	0.00879672	0.649792	0.00396639
0.650417	-0.0772476	0.651042	-0.0400543	0.651458	-0.0433922	0.651458	-0.0300407	0.650417	0.0118174	0.651042	0.00702928	0.651458	0.0087914	0.651458	0.00397154
0.652083	-0.0829697	0.652708	-0.0395775	0.653125	-0.0433922	0.653125	-0.0290871	0.652083	0.0117497	0.652708	0.00703462	0.653125	0.0087914	0.653125	0.00398185
0.65375	-0.087738	0.654375	-0.0386238	0.654792	-0.0424385	0.654792	-0.0281334	0.65375	0.0116932	0.654375	0.0070453	0.654792	0.00880204	0.654792	0.00399215
0.655417	-0.0905991	0.656042	-0.0386238	0.656458	-0.0424385	0.656458	-0.0276566	0.655417	0.0116594	0.656042	0.0070453	0.656458	0.00880204	0.656458	0.0039973
0.657083	-0.0920296	0.657708	-0.0386238	0.658125	-0.0443459	0.658125	-0.0281334	0.657083	0.0116424	0.657708	0.0070453	0.658125	0.00878075	0.658125	0.00399215
0.65875	-0.0920296	0.659375	-0.0391006	0.659792	-0.04673	0.659792	-0.0281334	0.65875	0.0116424	0.659375	0.00703996	0.659792	0.00875414	0.659792	0.00399215
0.660417	-0.0915527	0.661042	-0.0405312	0.661458	-0.0491142	0.661458	-0.0276566	0.660417	0.0116481	0.661042	0.00702393	0.661458	0.00872754	0.661458	0.0039973
0.662083	-0.0896454	0.662708	-0.0419617	0.663125	-0.0505447	0.663125	-0.0276566	0.662083	0.0116706	0.662708	0.00700791	0.663125	0.00871157	0.663125	0.0039973
0.66375	-0.0872612	0.664375	-0.0433922	0.664792	-0.0519753	0.664792	-0.0267029	0.66375	0.0116989	0.664375	0.00699189	0.664792	0.00869561	0.664792	0.0040076
0.665417	-0.0844002	0.666042	-0.0443459	0.666458	-0.0519753	0.666458	-0.0257492	0.665417	0.0117328	0.666042	0.0069812	0.666458	0.00869561	0.666458	0.00401791
0.667083	-0.0815392	0.667708	-0.0462532	0.668125	-0.0500679	0.668125	-0.0238419	0.667083	0.0117666	0.667708	0.00695984	0.668125	0.00871689	0.668125	0.00403851
0.66875	-0.0786781	0.669375	-0.0472069	0.669792	-0.0481606	0.669792	-0.0214577	0.66875	0.0118005	0.669375	0.00694916	0.669792	0.00873818	0.669792	0.00406427
0.670417	-0.0758171	0.671042	-0.0486374	0.671458	-0.0476837	0.671458	-0.0185966	0.670417	0.0118344	0.671042	0.00693313	0.671458	0.0087435	0.671458	0.00409517
0.672083	-0.0729561	0.672708	-0.0491142	0.673125	-0.0500679	0.673125	-0.0162125	0.672083	0.0118683	0.672708	0.00692779	0.673125	0.00871689	0.673125	0.00412093
0.67375	-0.0710487	0.674375	-0.0505447	0.674792	-0.0514984	0.674792	-0.0152588	0.67375	0.0118908	0.674375	0.00691177	0.674792	0.00870093	0.674792	0.00413123
0.675417	-0.0710487	0.676042	-0.0514984	0.676458	-0.0524521	0.676458	-0.0157356	0.675417	0.0118908	0.676042	0.00690108	0.676458	0.00869028	0.676458	0.00412608
0.677083	-0.0710487	0.677708	-0.0510216	0.678125	-0.0534058	0.678125	-0.017643	0.677083	0.0118908	0.677708	0.00690642	0.678125	0.00867964	0.678125	0.00410548
0.67875	-0.0715256	0.679375	-0.0500679	0.679792	-0.0553131	0.679792	-0.0195503	0.67875	0.0118852	0.679375	0.00691711	0.679792	0.00865835	0.679792	0.00408487
0.680417	-0.0720024	0.681042	-0.0486374	0.681458	-0.0557899	0.681458	-0.0214577	0.680417	0.0118796	0.681042	0.00693313	0.681458	0.00865303	0.681458	0.00406427
0.682083	-0.0715256	0.682708	-0.0462532	0.683125	-0.0548363	0.683125	-0.0224113	0.682083	0.0118852	0.682708	0.00695984	0.683125	0.00866368	0.683125	0.00405396
0.68375	-0.0705719	0.684375	-0.0443459	0.684792	-0.0538826	0.684792	-0.0228882	0.68375	0.0118965	0.684375	0.0069812	0.684792	0.00867432	0.684792	0.00404881
0.685417	-0.0686646	0.686042	-0.0429153	0.686458	-0.0538826	0.686458	-0.0228882	0.685417	0.0119191	0.686042	0.00699723	0.686458	0.00867432	0.686458	0.00404881
0.687083	-0.067234	0.687708	-0.0443459	0.688125	-0.0543594	0.688125	-0.0224113	0.687083	0.011936	0.687708	0.0069812	0.688125	0.008669	0.688125	0.00405396
0.68875	-0.0648499	0.689375	-0.0457764	0.689792	-0.0538826	0.689792	-0.0224113	0.68875	0.0119642	0.689375	0.00696518	0.689792	0.00867432	0.689792	0.00405396
0.690417	-0.0634193	0.691042	-0.0457764	0.691458	-0.0524521	0.691458	-0.023365	0.690417	0.0119812	0.691042	0.00696518	0.691458	0.00869028	0.691458	0.00404366
0.692083	-0.0629425	0.692708	-0.0443459	0.693125	-0.0510216	0.693125	-0.0257492	0.692083	0.0119868	0.692708	0.0069812	0.693125	0.00870625	0.693125	0.00401791
0.69375	-0.0629425	0.694375	-0.0429153	0.694792	-0.0510216	0.694792	-0.0286102	0.69375	0.0119868	0.694375	0.00699723	0.694792	0.00870625	0.694792	0.003987
0.695417	-0.0624657	0.696042	-0.0429153	0.696458	-0.0524521	0.696458	-0.0305176	0.695417	0.0119925	0.696042	0.00699723	0.696458	0.00869028	0.696458	0.00396639
0.697083	-0.0619888	0.697708	-0.0433922	0.698125	-0.0543594	0.698125	-0.0309944	0.697083	0.0119981	0.697708	0.00699189	0.698125	0.008669	0.698125	0.00396124
0.69875	-0.0624657	0.699375	-0.0443459	0.699792	-0.0557899	0.699792	-0.0309944	0.69875	0.0119925	0.699375	0.0069812	0.699792	0.00865303	0.699792	0.00396124
0.700417	-0.0634193	0.701042	-0.0457764	0.701458	-0.0572205	0.701458	-0.0314713	0.700417	0.0119812	0.701042	0.00696518	0.701458	0.00863707	0.701458	0.00395609
0.702083	-0.0653267	0.702708	-0.0481606	0.703125	-0.0576973	0.703125	-0.0319481	0.702083	0.0119586	0.702708	0.00693847	0.703125	0.00863175	0.703125	0.00395094
0.70375	-0.0681877	0.704375	-0.0495911	0.704792	-0.0572205	0.704792	-0.0329018	0.70375	0.0119247	0.704375	0.00692245	0.704792	0.00863707	0.704792	0.00394064
0.705417	-0.0700951	0.706042	-0.0491142	0.706458	-0.0553131	0.706458	-0.0352859	0.705417	0.0119021	0.706042	0.00692779	0.706458	0.00865835	0.706458	0.00391488
0.707083	-0.0710487	0.707708	-0.04673	0.708125	-0.0534058	0.708125	-0.0386238	0.707083	0.0118908	0.707708	0.0069545	0.708125	0.00867964	0.708125	0.00387882
0.70875	-0.0705719	0.709375	-0.0443459	0.709792	-0.0514984	0.709792	-0.0405312	0.70875	0.0118965	0.709375	0.0069812	0.709792	0.00870093	0.709792	0.00385822
0.710417	-0.0696182	0.711042	-0.0419617	0.711458	-0.0510216	0.711458	-0.041008	0.710417	0.0119078	0.711042	0.00700791	0.711458	0.00870625	0.711458	0.00385307
0.712083	-0.0677109	0.712708	-0.0405312	0.713125	-0.0524521	0.713125	-0.0400543	0.712083	0.0119304	0.712708	0.00702393	0.713125	0.00869028	0.713125	0.00386337
0.71375	-0.0653267	0.714375	-0.0391006	0.714792	-0.0543594	0.714792	-0.0362396	0.71375	0.0119586	0.714375	0.00703996	0.714792	0.008669	0.714792	0.00390458
0.715417	-0.0629425	0.716042	-0.0395775	0.716458	-0.0557899	0.716458	-0.0309944	0.715417	0.0119868	0.716042	0.00703462	0.716458	0.00865303	0.716458	0.00396124
0.717083	-0.0605583	0.717708	-0.0414848	0.718125	-0.0562668	0.718125	-0.0257492	0.717083	0.0120151	0.717708	0.00701325	0.718125	0.00864771	0.718125	0.00401791
0.71875	-0.0591278	0.719375	-0.043869	0.719792	-0.0562668	0.719792	-0.0228882	0.71875	0.012032	0.719375	0.00698655	0.719792	0.00864771	0.719792	0.00404881
0.720417	-0.0581741	0.721042	-0.0452995	0.721458	-0.0557899	0.721458	-0.0228882	0.720417	0.0120433	0.721042	0.00697052	0.721458	0.00865303	0.721458	0.00404881
0.722083	-0.0581741	0.722708	-0.0457764	0.723125	-0.0553131	0.723125	-0.0247955	0.722083	0.0120433	0.722708	0.00696518	0.723125	0.00865835	0.723125	0.00402821
0.72375	-0.0581741	0.724375	-0.0457764	0.724792	-0.0548363	0.724792	-0.0276566	0.72375	0.0120433	0.724375	0.00696518	0.724792	0.00866368	0.724792	0.0039973
0.725417	-0.0591278	0.726042	-0.0452995	0.726458	-0.0553131	0.726458	-0.0300407	0.725417	0.012032	0.726042	0.00697052	0.726458	0.00865835	0.726458	0.00397154
0.727083	-0.0605583	0.727708	-0.0433922	0.728125	-0.0553131	0.728125	-0.0319481	0.727083	0.0120151	0.727708	0.00699189	0.728125	0.00865835	0.728125	0.00395094
0.72875	-0.061512	0.729375	-0.0405312	0.729792	-0.0553131	0.729792	-0.0314713	0.72875	0.0120038	0.729375	0.00702393	0.729792	0.00865835	0.729792	0.00395609
0.730417	-0.0629425	0.731042	-0.038147	0.731458	-0.0543594	0.731458	-0.0300407	0.730417	0.0119868	0.731042	0.00705064	0.731458	0.008669	0.731458	0.00397154
0.732083	-0.0638962	0.732708	-0.0376701	0.733125	-0.0524521	0.733125	-0.0271797	0.732083	0.0119755	0.732708	0.00705598	0.733125	0.00869028	0.733125	0.00400245
0.73375	-0.0634193	0.734375	-0.038147	0.734792	-0.0500679	0.734792	-0.0238419	0.73375	0.0119812	0.734375	0.00705064	0.734792	0.00871689	0.734792	0.00403851
0.735417	-0.061512	0.736042	-0.038147	0.736458	-0.0491142	0.736458	-0.0214577	0.735417	0.0120038	0.736042	0.00705064	0.736458	0.00872754	0.736458	0.00406427
0.737083	-0.0610352	0.737708	-0.0386238	0.738125	-0.0491142	0.738125	-0.0214577	0.737083	0.0120094	0.737708	0.0070453	0.738125	0.00872754	0.738125	0.00406427
0.73875	-0.061512	0.739375	-0.0391006	0.739792	-0.0505447	0.739792	-0.023365	0.73875	0.0120038	0.739375	0.00703996	0.739792	0.00871157	0.739792	0.00404366
0.740417	-0.061512	0.741042	-0.041008	0.741458	-0.0543594	0.741458	-0.0257492	0.740417	0.0120038	0.741042	0.00701859	0.741458	0.008669	0.741458	0.00401791
0.742083	-0.0600815	0.742708	-0.041008	0.743125	-0.058651	0.743125	-0.0290871	0.742083	0.0120207	0.742708	0.00701859	0.743125	0.0086211	0.743125	0.00398185
0.74375	-0.0581741	0.744375	-0.0395775	0.744792	-0.0624657	0.744792	-0.0319481	0.74375	0.0120433	0.744375	0.00703462	0.744792	0.00857853	0.744792	0.00395094
0.745417	-0.0567436	0.746042	-0.0376701	0.746458	-0.0648499	0.746458	-0.0343323	0.745417	0.0120602	0.746042	0.00705598	0.746458	0.00855192	0.746458	0.00392518
0.747083	-0.0548363	0.747708	-0.0362396	0.748125	-0.0653267	0.748125	-0.0348091	0.747083	0.0120828	0.747708	0.00707201	0.748125	0.0085466	0.748125	0.00392003
0.74875	-0.0524521	0.749375	-0.0362396	0.749792	-0.0653267	0.749792	-0.0324249	0.74875	0.012111	0.749375	0.00707201	0.749792	0.0085466	0.749792	0.00394579
0.750417	-0.0514984	0.751042	-0.0362396	0.751458	-0.0638962	0.751458	-0.0290871	0.750417	0.0121223	0.751042	0.00707201	0.751458	0.00856256	0.751458	0.00398185
0.752083	-0.0524521	0.752708	-0.0352859	0.753125	-0.0624657	0.753125	-0.0247955	0.752083	0.012111	0.752708	0.00708269	0.753125	0.00857853	0.753125	0.00402821
0.75375	-0.0553131	0.754375	-0.0348091	0.754792	-0.061512	0.754792	-0.0214577	0.75375	0.0120772	0.754375	0.00708803	0.754792	0.00858917	0.754792	0.00406427
0.755417	-0.0600815	0.756042	-0.0343323	0.756458	-0.0610352	0.756458	-0.0200272	0.755417	0.0120207	0.756042	0.00709337	0.756458	0.00859449	0.756458	0.00407972
0.757083	-0.0648499	0.757708	-0.0338554	0.758125	-0.0596046	0.758125	-0.0209808	0.757083	0.0119642	0.757708	0.00709871	0.758125	0.00861046	0.758125	0.00406942
0.75875	-0.067234	0.759375	-0.0333786	0.759792	-0.0576973	0.759792	-0.023365	0.75875	0.011936	0.759375	0.00710406	0.759792	0.00863175	0.759792	0.00404366
0.760417	-0.0681877	0.761042	-0.0333786	0.761458	-0.0562668	0.761458	-0.0252724	0.760417	0.0119247	0.761042	0.00710406	0.761458	0.00864771	0.761458	0.00402306
0.762083	-0.0681877	0.762708	-0.0348091	0.763125	-0.0548363	0.763125	-0.026226	0.762083	0.0119247	0.762708	0.00708803	0.763125	0.00866368	0.763125	0.00401275
0.76375	-0.0686646	0.764375	-0.0367165	0.764792	-0.0538826	0.764792	-0.026226	0.76375	0.0119191	0.764375	0.00706667	0.764792	0.00867432	0.764792	0.00401275
0.765417	-0.0677109	0.766042	-0.0395775	0.766458	-0.0529289	0.766458	-0.026226	0.765417	0.0119304	0.766042	0.00703462	0.766458	0.00868496	0.766458	0.00401275
0.767083	-0.0667572	0.767708	-0.0419617	0.768125	-0.0519753	0.768125	-0.0257492	0.767083	0.0119417	0.767708	0.00700791	0.768125	0.00869561	0.768125	0.00401791
0.76875	-0.0648499	0.769375	-0.043869	0.769792	-0.0519753	0.769792	-0.0252724	0.76875	0.0119642	0.769375	0.00698655	0.769792	0.00869561	0.769792	0.00402306
0.770417	-0.0624657	0.771042	-0.043869	0.771458	-0.0510216	0.771458	-0.0252724	0.770417	0.0119925	0.771042	0.00698655	0.771458	0.00870625	0.771458	0.00402306
0.772083	-0.0605583	0.772708	-0.0414848	0.773125	-0.0495911	0.773125	-0.026226	0.772083	0.0120151	0.772708	0.00701325	0.773125	0.00872221	0.773125	0.00401275
0.77375	-0.0581741	0.774375	-0.0391006	0.774792	-0.0486374	0.774792	-0.0276566	0.77375	0.0120433	0.774375	0.00703996	0.774792	0.00873286	0.774792	0.0039973
0.775417	-0.0553131	0.776042	-0.0371933	0.776458	-0.0500679	0.776458	-0.0281334	0.775417	0.0120772	0.776042	0.00706132	0.776458	0.00871689	0.776458	0.00399215
0.777083	-0.0514984	0.777708	-0.0357628	0.778125	-0.0538826	0.778125	-0.0271797	0.777083	0.0121223	0.777708	0.00707735	0.778125	0.00867432	0.778125	0.00400245
0.77875	-0.0505447	0.779375	-0.0338554	0.779792	-0.0581741	0.779792	-0.0257492	0.77875	0.0121336	0.779375	0.00709871	0.779792	0.00862642	0.779792	0.00401791
0.780417	-0.0519753	0.781042	-0.0333786	0.781458	-0.0605583	0.781458	-0.0247955	0.780417	0.0121167	0.781042	0.00710406	0.781458	0.00859982	0.781458	0.00402821
0.782083	-0.0553131	0.782708	-0.0338554	0.783125	-0.0629425	0.783125	-0.0247955	0.782083	0.0120772	0.782708	0.00709871	0.783125	0.00857321	0.783125	0.00402821
0.78375	-0.0581741	0.784375	-0.0352859	0.784792	-0.064373	0.784792	-0.026226	0.78375	0.0120433	0.784375	0.00708269	0.784792	0.00855724	0.784792	0.00401275
0.785417	-0.0610352	0.786042	-0.0371933	0.786458	-0.0648499	0.786458	-0.0276566	0.785417	0.0120094	0.786042	0.00706132	0.786458	0.00855192	0.786458	0.0039973
0.787083	-0.0634193	0.787708	-0.0386238	0.788125	-0.0634193	0.788125	-0.0286102	0.787083	0.0119812	0.787708	0.0070453	0.788125	0.00856789	0.788125	0.003987
0.78875	-0.0648499	0.789375	-0.0405312	0.789792	-0.0610352	0.789792	-0.0286102	0.78875	0.0119642	0.789375	0.00702393	0.789792	0.00859449	0.789792	0.003987
0.790417	-0.0648499	0.791042	-0.0424385	0.791458	-0.0600815	0.791458	-0.026226	0.790417	0.0119642	0.791042	0.00700257	0.791458	0.00860514	0.791458	0.00401275
0.792083	-0.0629425	0.792708	-0.0443459	0.793125	-0.0600815	0.793125	-0.0243187	0.792083	0.0119868	0.792708	0.0069812	0.793125	0.00860514	0.793125	0.00403336
0.79375	-0.0610352	0.794375	-0.0452995	0.794792	-0.0596046	0.794792	-0.0214577	0.79375	0.0120094	0.794375	0.00697052	0.794792	0.00861046	0.794792	0.00406427
0.795417	-0.0591278	0.796042	-0.043869	0.796458	-0.0581741	0.796458	-0.0185966	0.795417	0.012032	0.796042	0.00698655	0.796458	0.00862642	0.796458	0.00409517
0.797083	-0.0581741	0.797708	-0.0424385	0.798125	-0.0567436	0.798125	-0.0157356	0.797083	0.0120433	0.797708	0.00700257	0.798125	0.00864239	0.798125	0.00412608
0.79875	-0.0576973	0.799375	-0.041008	0.799792	-0.0548363	0.799792	-0.0152588	0.79875	0.0120489	0.799375	0.00701859	0.799792	0.00866368	0.799792	0.00413123
0.800417	-0.0576973	0.801042	-0.041008	0.801458	-0.0529289	0.801458	-0.0166893	0.800417	0.0120489	0.801042	0.00701859	0.801458	0.00868496	0.801458	0.00411578
0.802083	-0.0576973	0.802708	-0.0395775	0.803125	-0.0519753	0.803125	-0.0185966	0.802083	0.0120489	0.802708	0.00703462	0.803125	0.00869561	0.803125	0.00409517
0.80375	-0.0576973	0.804375	-0.0386238	0.804792	-0.0510216	0.804792	-0.0200272	0.80375	0.0120489	0.804375	0.0070453	0.804792	0.00870625	0.804792	0.00407972
0.805417	-0.058651	0.806042	-0.038147	0.806458	-0.0514984	0.806458	-0.0214577	0.805417	0.0120376	0.806042	0.00705064	0.806458	0.00870093	0.806458	0.00406427
0.807083	-0.0605583	0.807708	-0.0367165	0.808125	-0.0510216	0.808125	-0.0228882	0.807083	0.0120151	0.807708	0.00706667	0.808125	0.00870625	0.808125	0.00404881
0.80875	-0.0634193	0.809375	-0.0357628	0.809792	-0.0505447	0.809792	-0.0243187	0.80875	0.0119812	0.809375	0.00707735	0.809792	0.00871157	0.809792	0.00403336
0.810417	-0.0653267	0.811042	-0.0348091	0.811458	-0.0486374	0.811458	-0.0257492	0.810417	0.0119586	0.811042	0.00708803	0.811458	0.00873286	0.811458	0.00401791
0.812083	-0.0677109	0.812708	-0.0348091	0.813125	-0.0452995	0.813125	-0.0271797	0.812083	0.0119304	0.812708	0.00708803	0.813125	0.00877011	0.813125	0.00400245
0.81375	-0.0705719	0.814375	-0.0352859	0.814792	-0.0405312	0.814792	-0.0290871	0.81375	0.0118965	0.814375	0.00708269	0.814792	0.00882333	0.814792	0.00398185
0.815417	-0.0734329	0.816042	-0.0352859	0.816458	-0.0362396	0.816458	-0.0300407	0.815417	0.0118626	0.816042	0.00708269	0.816458	0.00887122	0.816458	0.00397154
0.817083	-0.0748634	0.817708	-0.0357628	0.818125	-0.0343323	0.818125	-0.0300407	0.817083	0.0118457	0.817708	0.00707735	0.818125	0.00889251	0.818125	0.00397154
0.81875	-0.0748634	0.819375	-0.0357628	0.819792	-0.0348091	0.819792	-0.0309944	0.81875	0.0118457	0.819375	0.00707735	0.819792	0.00888719	0.819792	0.00396124
0.820417	-0.0748634	0.821042	-0.0357628	0.821458	-0.0386238	0.821458	-0.0314713	0.820417	0.0118457	0.821042	0.00707735	0.821458	0.00884461	0.821458	0.00395609
0.822083	-0.0748634	0.822708	-0.0367165	0.823125	-0.043869	0.823125	-0.0314713	0.822083	0.0118457	0.822708	0.00706667	0.823125	0.00878607	0.823125	0.00395609
0.82375	-0.0748634	0.824375	-0.0386238	0.824792	-0.0495911	0.824792	-0.0300407	0.82375	0.0118457	0.824375	0.0070453	0.824792	0.00872221	0.824792	0.00397154
0.825417	-0.0753403	0.826042	-0.0414848	0.826458	-0.0529289	0.826458	-0.0290871	0.825417	0.01184	0.826042	0.00701325	0.826458	0.00868496	0.826458	0.00398185
0.827083	-0.0772476	0.827708	-0.0443459	0.828125	-0.0529289	0.828125	-0.0300407	0.827083	0.0118174	0.827708	0.0069812	0.828125	0.00868496	0.828125	0.00397154
0.82875	-0.0805855	0.829375	-0.0472069	0.829792	-0.0524521	0.829792	-0.0314713	0.82875	0.0117779	0.829375	0.00694916	0.829792	0.00869028	0.829792	0.00395609
0.830417	-0.082016	0.831042	-0.0481606	0.831458	-0.0514984	0.831458	-0.0314713	0.830417	0.011761	0.831042	0.00693847	0.831458	0.00870093	0.831458	0.00395609
0.832083	-0.082016	0.832708	-0.0476837	0.833125	-0.0486374	0.833125	-0.0305176	0.832083	0.011761	0.832708	0.00694381	0.833125	0.00873286	0.833125	0.00396639
0.83375	-0.0810623	0.834375	-0.0457764	0.834792	-0.0452995	0.834792	-0.0305176	0.83375	0.0117723	0.834375	0.00696518	0.834792	0.00877011	0.834792	0.00396639
0.835417	-0.0796318	0.836042	-0.0433922	0.836458	-0.043869	0.836458	-0.0314713	0.835417	0.0117892	0.836042	0.00699189	0.836458	0.00878607	0.836458	0.00395609
0.837083	-0.0782013	0.837708	-0.0414848	0.838125	-0.0443459	0.838125	-0.0314713	0.837083	0.0118062	0.837708	0.00701325	0.838125	0.00878075	0.838125	0.00395609
0.83875	-0.0762939	0.839375	-0.0395775	0.839792	-0.0433922	0.839792	-0.0305176	0.83875	0.0118287	0.839375	0.00703462	0.839792	0.0087914	0.839792	0.00396639
0.840417	-0.0743866	0.841042	-0.038147	0.841458	-0.0405312	0.841458	-0.0309944	0.840417	0.0118513	0.841042	0.00705064	0.841458	0.00882333	0.841458	0.00396124
0.842083	-0.0724792	0.842708	-0.0371933	0.843125	-0.0376701	0.843125	-0.0314713	0.842083	0.0118739	0.842708	0.00706132	0.843125	0.00885526	0.843125	0.00395609
0.84375	-0.0715256	0.844375	-0.0352859	0.844792	-0.0376701	0.844792	-0.0324249	0.84375	0.0118852	0.844375	0.00708269	0.844792	0.00885526	0.844792	0.00394579
0.845417	-0.0700951	0.846042	-0.0324249	0.846458	-0.0395775	0.846458	-0.0324249	0.845417	0.0119021	0.846042	0.00711474	0.846458	0.00883397	0.846458	0.00394579
0.847083	-0.0686646	0.847708	-0.0314713	0.848125	-0.0424385	0.848125	-0.0324249	0.847083	0.0119191	0.847708	0.00712542	0.848125	0.00880204	0.848125	0.00394579
0.84875	-0.0667572	0.849375	-0.0314713	0.849792	-0.0457764	0.849792	-0.0319481	0.84875	0.0119417	0.849375	0.00712542	0.849792	0.00876479	0.849792	0.00395094
0.850417	-0.0667572	0.851042	-0.0329018	0.851458	-0.0486374	0.851458	-0.0305176	0.850417	0.0119417	0.851042	0.0071094	0.851458	0.00873286	0.851458	0.00396639
0.852083	-0.0677109	0.852708	-0.0329018	0.853125	-0.0500679	0.853125	-0.0290871	0.852083	0.0119304	0.852708	0.0071094	0.853125	0.00871689	0.853125	0.00398185
0.85375	-0.0691414	0.854375	-0.0338554	0.854792	-0.0500679	0.854792	-0.0276566	0.85375	0.0119134	0.854375	0.00709871	0.854792	0.00871689	0.854792	0.0039973
0.855417	-0.0700951	0.856042	-0.0352859	0.856458	-0.0486374	0.856458	-0.0267029	0.855417	0.0119021	0.856042	0.00708269	0.856458	0.00873286	0.856458	0.0040076
0.857083	-0.0715256	0.857708	-0.0367165	0.858125	-0.0476837	0.858125	-0.0252724	0.857083	0.0118852	0.857708	0.00706667	0.858125	0.0087435	0.858125	0.00402306
0.85875	-0.0729561	0.859375	-0.0367165	0.859792	-0.0472069	0.859792	-0.0238419	0.85875	0.0118683	0.859375	0.00706667	0.859792	0.00874882	0.859792	0.00403851
0.860417	-0.0729561	0.861042	-0.0362396	0.861458	-0.0476837	0.861458	-0.0224113	0.860417	0.0118683	0.861042	0.00707201	0.861458	0.0087435	0.861458	0.00405396
0.862083	-0.0729561	0.862708	-0.0357628	0.863125	-0.0486374	0.863125	-0.0209808	0.862083	0.0118683	0.862708	0.00707735	0.863125	0.00873286	0.863125	0.00406942
0.86375	-0.0729561	0.864375	-0.0362396	0.864792	-0.0486374	0.864792	-0.020504	0.86375	0.0118683	0.864375	0.00707201	0.864792	0.00873286	0.864792	0.00407457
0.865417	-0.0724792	0.866042	-0.0371933	0.866458	-0.0462532	0.866458	-0.0190735	0.865417	0.0118739	0.866042	0.00706132	0.866458	0.00875947	0.866458	0.00409002
0.867083	-0.0705719	0.867708	-0.0367165	0.868125	-0.0400543	0.868125	-0.0162125	0.867083	0.0118965	0.867708	0.00706667	0.868125	0.00882865	0.868125	0.00412093
0.86875	-0.0658035	0.869375	-0.0329018	0.869792	-0.0300407	0.869792	-0.0109673	0.86875	0.011953	0.869375	0.0071094	0.869792	0.0089404	0.869792	0.00417759
0.870417	-0.058651	0.871042	-0.0247955	0.871458	-0.0152588	0.871458	-0.00143051	0.870417	0.0120376	0.871042	0.0072002	0.871458	0.00910537	0.871458	0.00428061
0.872083	-0.0472069	0.872708	-0.0123978	0.873125	0.00333786	0.873125	0.0143051	0.872083	0.0121732	0.872708	0.00733908	0.873125	0.00931292	0.873125	0.0044506
0.87375	-0.0305176	0.874375	0.00476837	0.874792	0.0276566	0.874792	0.0395775	0.87375	0.0123708	0.874375	0.00753137	0.874792	0.00958432	0.874792	0.00472361
0.875417	-0.00762939	0.876042	0.0286102	0.876458	0.0600815	0.876458	0.0748634	0.875417	0.0126418	0.876042	0.00779844	0.876458	0.0099462	0.876458	0.0051048
0.877083	0.0228882	0.877708	0.061512	0.878125	0.10252	0.878125	0.121593	0.877083	0.0130031	0.877708	0.00816699	0.878125	0.0104198	0.878125	0.00560961
0.87875	0.0605583	0.879375	0.103474	0.879792	0.156879	0.879792	0.180721	0.87875	0.0134492	0.879375	0.00863704	0.879792	0.0110265	0.879792	0.00624836
0.880417	0.108242	0.881042	0.154972	0.881458	0.224113	0.881458	0.252724	0.880417	0.0140138	0.881042	0.00921391	0.881458	0.0117769	0.881458	0.00702618
0.882083	0.165939	0.882708	0.216484	0.883125	0.305653	0.883125	0.338078	0.882083	0.014697	0.882708	0.00990295	0.883125	0.0126869	0.883125	0.00794824
0.88375	0.235081	0.884375	0.289917	0.884792	0.401497	0.884792	0.436306	0.88375	0.0155157	0.884375	0.0107255	0.884792	0.0137565	0.884792	0.00900938
0.885417	0.313759	0.886042	0.373363	0.886458	0.511169	0.886458	0.546932	0.885417	0.0164473	0.886042	0.0116603	0.886458	0.0149805	0.886458	0.0102044
0.887083	0.401497	0.887708	0.46587	0.888125	0.632763	0.888125	0.669956	0.887083	0.0174862	0.887708	0.0126965	0.888125	0.0163375	0.888125	0.0115334
0.88875	0.494003	0.889375	0.564575	0.889792	0.761509	0.889792	0.80204	0.88875	0.0185816	0.889375	0.0138022	0.889792	0.0177744	0.889792	0.0129603
0.890417	0.590324	0.891042	0.667572	0.891458	0.893593	0.891458	0.939369	0.890417	0.0197221	0.891042	0.0149559	0.891458	0.0192485	0.891458	0.0144439
0.892083	0.68903	0.892708	0.770569	0.893125	1.0252	0.893125	1.07908	0.892083	0.0208909	0.892708	0.0161096	0.893125	0.0207173	0.893125	0.0159531
0.89375	0.788689	0.894375	0.872612	0.894792	1.15299	0.894792	1.21737	0.89375	0.0220709	0.894375	0.0172527	0.894792	0.0221435	0.894792	0.017447
0.895417	0.885963	0.896042	0.97084	0.896458	1.27459	0.896458	1.3504	0.895417	0.0232227	0.896042	0.018353	0.896458	0.0235005	0.896458	0.0188842
0.897083	0.97847	0.897708	1.06478	0.898125	1.38569	0.898125	1.47438	0.897083	0.0243181	0.897708	0.0194053	0.898125	0.0247404	0.898125	0.0202235
0.89875	1.06478	0.899375	1.15299	0.899792	1.48582	0.899792	1.58644	0.89875	0.02534	0.899375	0.0203934	0.899792	0.025858	0.899792	0.021434
0.900417	1.14298	0.901042	1.2331	0.901458	1.57499	0.901458	1.68753	0.900417	0.026266	0.901042	0.0212908	0.901458	0.0268531	0.901458	0.022526
0.902083	1.21021	0.902708	1.30463	0.903125	1.65224	0.903125	1.7767	0.902083	0.0270621	0.902708	0.022092	0.903125	0.0277152	0.903125	0.0234893
0.90375	1.26648	0.904375	1.36662	0.904792	1.71614	0.904792	1.85299	0.90375	0.0277284	0.904375	0.0227864	0.904792	0.0284284	0.904792	0.0243135
0.905417	1.31226	0.906042	1.41811	0.906458	1.76859	0.906458	1.91689	0.905417	0.0282704	0.906042	0.0233633	0.906458	0.0290137	0.906458	0.0250037
0.907083	1.3485	0.907708	1.4596	0.908125	1.8096	0.908125	1.96838	0.907083	0.0286995	0.907708	0.023828	0.908125	0.0294714	0.908125	0.0255601
0.90875	1.37615	0.909375	1.48916	0.909792	1.84011	0.909792	2.00748	0.90875	0.029027	0.909375	0.0241591	0.909792	0.029812	0.909792	0.0259825
0.910417	1.39523	0.911042	1.50871	0.911458	1.8611	0.911458	2.03419	0.910417	0.0292528	0.911042	0.0243781	0.911458	0.0300461	0.911458	0.0262709
0.912083	1.4081	0.912708	1.52111	0.913125	1.87445	0.913125	2.05088	0.912083	0.0294053	0.912708	0.024517	0.913125	0.0301951	0.913125	0.0264512
0.91375	1.41573	0.914375	1.52779	0.914792	1.88112	0.914792	2.05755	0.91375	0.0294956	0.914375	0.0245918	0.914792	0.0302696	0.914792	0.0265233
0.915417	1.41764	0.916042	1.53017	0.916458	1.88112	0.916458	2.05803	0.915417	0.0295182	0.916042	0.0246185	0.916458	0.0302696	0.916458	0.0265285
0.917083	1.41382	0.917708	1.52779	0.918125	1.8754	0.918125	2.05231	0.917083	0.029473	0.917708	0.0245918	0.918125	0.0302058	0.918125	0.0264667
0.91875	1.40667	0.919375	1.52302	0.919792	1.86682	0.919792	2.04277	0.91875	0.0293883	0.919375	0.0245384	0.919792	0.03011	0.919792	0.0263636
0.920417	1.39809	0.921042	1.5173	0.921458	1.85585	0.921458	2.03133	0.920417	0.0292867	0.921042	0.0244743	0.921458	0.0299876	0.921458	0.02624
0.922083	1.3876	0.922708	1.5111	0.923125	1.84345	0.923125	2.01797	0.922083	0.0291625	0.922708	0.0244048	0.923125	0.0298492	0.923125	0.0260958
0.92375	1.37472	0.924375	1.50251	0.924792	1.82962	0.924792	2.00319	0.92375	0.0290101	0.924375	0.0243087	0.924792	0.0296949	0.924792	0.0259361
0.925417	1.36232	0.926042	1.49345	0.926458	1.81341	0.926458	1.98698	0.925417	0.0288633	0.926042	0.0242072	0.926458	0.029514	0.926458	0.025761
0.927083	1.35183	0.927708	1.48392	0.928125	1.79577	0.928125	1.97029	0.927083	0.028739	0.927708	0.0241004	0.928125	0.0293171	0.928125	0.0255807
0.92875	1.34325	0.929375	1.4739	0.929792	1.77765	0.929792	1.95265	0.92875	0.0286374	0.929375	0.0239882	0.929792	0.0291148	0.929792	0.0253901
0.930417	1.33514	0.931042	1.46246	0.931458	1.76001	0.931458	1.93405	0.930417	0.0285414	0.931042	0.02386	0.931458	0.0289179	0.931458	0.0251892
0.932083	1.32751	0.932708	1.44958	0.933125	1.74332	0.933125	1.91641	0.932083	0.0284511	0.932708	0.0237158	0.933125	0.0287317	0.933125	0.0249986
0.93375	1.31989	0.934375	1.43719	0.934792	1.7271	0.934792	1.89924	0.93375	0.0283607	0.934375	0.0235769	0.934792	0.0285508	0.934792	0.0248131
0.935417	1.31226	0.936042	1.42431	0.936458	1.71232	0.936458	1.88351	0.935417	0.0282704	0.936042	0.0234327	0.936458	0.0283858	0.936458	0.0246432
0.937083	1.30463	0.937708	1.41191	0.938125	1.7004	0.938125	1.86825	0.937083	0.0281801	0.937708	0.0232938	0.938125	0.0282527	0.938125	0.0244783
0.93875	1.29652	0.939375	1.39952	0.939792	1.69039	0.939792	1.85537	0.93875	0.0280841	0.939375	0.0231549	0.939792	0.028141	0.939792	0.0243392
0.940417	1.28841	0.941042	1.38855	0.941458	1.68133	0.941458	1.84488	0.940417	0.0279881	0.941042	0.0230321	0.941458	0.0280399	0.941458	0.0242259
0.942083	1.28031	0.942708	1.37997	0.943125	1.67322	0.943125	1.83582	0.942083	0.0278921	0.942708	0.022936	0.943125	0.0279494	0.943125	0.024128
0.94375	1.27268	0.944375	1.37234	0.944792	1.66655	0.944792	1.82676	0.94375	0.0278018	0.944375	0.0228505	0.944792	0.0278749	0.944792	0.0240302
0.945417	1.26553	0.946042	1.36662	0.946458	1.66225	0.946458	1.81818	0.945417	0.0277171	0.946042	0.0227864	0.946458	0.027827	0.946458	0.0239374
0.947083	1.26028	0.947708	1.3628	0.948125	1.65939	0.948125	1.8115	0.947083	0.027655	0.947708	0.0227437	0.948125	0.0277951	0.948125	0.0238653
0.94875	1.25837	0.949375	1.36137	0.949792	1.65653	0.949792	1.80578	0.94875	0.0276324	0.949375	0.0227276	0.949792	0.0277631	0.949792	0.0238035
0.950417	1.25742	0.951042	1.36089	0.951458	1.65367	0.951458	1.80149	0.950417	0.0276211	0.951042	0.0227223	0.951458	0.0277312	0.951458	0.0237572
0.952083	1.25694	0.952708	1.36089	0.953125	1.65224	0.953125	1.79815	0.952083	0.0276155	0.952708	0.0227223	0.953125	0.0277152	0.953125	0.0237211
0.95375	1.25647	0.954375	1.36137	0.954792	1.65176	0.954792	1.79672	0.95375	0.0276098	0.954375	0.0227276	0.954792	0.0277099	0.954792	0.0237056
0.955417	1.25837	0.956042	1.3628	0.956458	1.65224	0.956458	1.79672	0.955417	0.0276324	0.956042	0.0227437	0.956458	0.0277152	0.956458	0.0237056
0.957083	1.26076	0.957708	1.36518	0.958125	1.65272	0.958125	1.79768	0.957083	0.0276606	0.957708	0.0227704	0.958125	0.0277206	0.958125	0.0237159
0.95875	1.26266	0.959375	1.369	0.959792	1.65558	0.959792	1.79911	0.95875	0.0276832	0.959375	0.0228131	0.959792	0.0277525	0.959792	0.0237314
0.960417	1.26505	0.961042	1.37186	0.961458	1.65987	0.961458	1.80149	0.960417	0.0277114	0.961042	0.0228451	0.961458	0.0278004	0.961458	0.0237572
0.962083	1.26791	0.962708	1.37472	0.963125	1.66368	0.963125	1.80387	0.962083	0.0277453	0.962708	0.0228772	0.963125	0.027843	0.963125	0.0237829
0.96375	1.27029	0.964375	1.37711	0.964792	1.66702	0.964792	1.80531	0.96375	0.0277735	0.964375	0.0229039	0.964792	0.0278802	0.964792	0.0237984
0.965417	1.27077	0.966042	1.37854	0.966458	1.66988	0.966458	1.80674	0.965417	0.0277792	0.966042	0.0229199	0.966458	0.0279121	0.966458	0.0238138
0.967083	1.26982	0.967708	1.37854	0.968125	1.67227	0.968125	1.80769	0.967083	0.0277679	0.967708	0.0229199	0.968125	0.0279388	0.968125	0.0238241
0.96875	1.26839	0.969375	1.37949	0.969792	1.67418	0.969792	1.80817	0.96875	0.027751	0.969375	0.0229306	0.969792	0.02796	0.969792	0.0238293
0.970417	1.26791	0.971042	1.3814	0.971458	1.67418	0.971458	1.80721	0.970417	0.0277453	0.971042	0.022952	0.971458	0.02796	0.971458	0.023819
0.972083	1.26934	0.972708	1.38426	0.973125	1.6737	0.973125	1.80626	0.972083	0.0277623	0.972708	0.022984	0.973125	0.0279547	0.973125	0.0238087
0.97375	1.27268	0.974375	1.38569	0.974792	1.6737	0.974792	1.80483	0.97375	0.0278018	0.974375	0.023	0.974792	0.0279547	0.974792	0.0237932
0.975417	1.27649	0.976042	1.38569	0.976458	1.67322	0.976458	1.80387	0.975417	0.0278469	0.976042	0.023	0.976458	0.0279494	0.976458	0.0237829
0.977083	1.27983	0.977708	1.38521	0.978125	1.67322	0.978125	1.80292	0.977083	0.0278865	0.977708	0.0229947	0.978125	0.0279494	0.978125	0.0237726
0.97875	1.28222	0.979375	1.38474	0.979792	1.67418	0.979792	1.80197	0.97875	0.0279147	0.979375	0.0229894	0.979792	0.02796	0.979792	0.0237623
0.980417	1.28317	0.981042	1.3833	0.981458	1.67608	0.981458	1.80101	0.980417	0.027926	0.981042	0.0229733	0.981458	0.0279813	0.981458	0.023752
0.982083	1.28365	0.982708	1.3814	0.983125	1.67894	0.983125	1.79958	0.982083	0.0279316	0.982708	0.022952	0.983125	0.0280133	0.983125	0.0237365
0.98375	1.28365	0.984375	1.38092	0.984792	1.68228	0.984792	1.79958	0.98375	0.0279316	0.984375	0.0229466	0.984792	0.0280505	0.984792	0.0237365
0.985417	1.28365	0.986042	1.38092	0.986458	1.68467	0.986458	1.80054	0.985417	0.0279316	0.986042	0.0229466	0.986458	0.0280771	0.986458	0.0237469
0.987083	1.28508	0.987708	1.38044	0.988125	1.68562	0.988125	1.80149	0.987083	0.0279486	0.987708	0.0229413	0.988125	0.0280878	0.988125	0.0237572
0.98875	1.28841	0.989375	1.37806	0.989792	1.68514	0.989792	1.80244	0.98875	0.0279881	0.989375	0.0229146	0.989792	0.0280824	0.989792	0.0237675
0.990417	1.29223	0.991042	1.3752	0.991458	1.68371	0.991458	1.80244	0.990417	0.0280333	0.991042	0.0228825	0.991458	0.0280665	0.991458	0.0237675
0.992083	1.29557	0.992708	1.37329	0.993125	1.68228	0.993125	1.80292	0.992083	0.0280728	0.992708	0.0228612	0.993125	0.0280505	0.993125	0.0237726
0.99375	1.29652	0.994375	1.37234	0.994792	1.6799	0.994792	1.80149	0.99375	0.0280841	0.994375	0.0228505	0.994792	0.0280239	0.994792	0.0237572
0.995417	1.29604	0.996042	1.37138	0.996458	1.67656	0.996458	1.79768	0.995417	0.0280784	0.996042	0.0228398	0.996458	0.0279867	0.996458	0.0237159
0.997083	1.29509	0.997708	1.37091	0.998125	1.67274	0.998125	1.79291	0.997083	0.0280671	0.997708	0.0228345	0.998125	0.0279441	0.998125	0.0236644
0.99875	1.29271	0.999375	1.36995	0.999792	1.66798	0.999792	1.78957	0.99875	0.0280389	0.999375	0.0228238	0.999792	0.0278909	0.999792	0.0236284
1.00042	1.28889	1.00104	1.369	1.00146	1.66273	1.00146	1.78862	1.00042	0.0279937	1.00104	0.0228131	1.00146	0.0278323	1.00146	0.0236181
1.00208	1.2846	1.00271	1.36662	1.00313	1.65701	1.00313	1.78909	1.00208	0.0279429	1.00271	0.0227864	1.00313	0.0277685	1.00313	0.0236232
1.00375	1.28031	1.00438	1.36423	1.00479	1.65129	1.00479	1.79005	1.00375	0.0278921	1.00438	0.0227597	1.00479	0.0277046	1.00479	0.0236335
1.00542	1.27697	1.00604	1.36232	1.00646	1.64652	1.00646	1.79148	1.00542	0.0278526	1.00604	0.0227383	1.00646	0.0276514	1.00646	0.023649
1.00708	1.27363	1.00771	1.36137	1.00812	1.6427	1.00812	1.79195	1.00708	0.0278131	1.00771	0.0227276	1.00812	0.0276088	1.00812	0.0236541
1.00875	1.27077	1.00937	1.36042	1.00979	1.63984	1.00979	1.79148	1.00875	0.0277792	1.00937	0.022717	1.00979	0.0275769	1.00979	0.023649
1.01042	1.26791	1.01104	1.35946	1.01146	1.63746	1.01146	1.78814	1.01042	0.0277453	1.01104	0.0227063	1.01146	0.0275503	1.01146	0.0236129
1.01208	1.26505	1.01271	1.35899	1.01313	1.63555	1.01313	1.78242	1.01208	0.0277114	1.01271	0.0227009	1.01313	0.027529	1.01313	0.0235511
1.01375	1.26314	1.01438	1.35708	1.01479	1.63221	1.01479	1.77574	1.01375	0.0276889	1.01438	0.0226796	1.01479	0.0274917	1.01479	0.023479
1.01542	1.26123	1.01604	1.35374	1.01646	1.62792	1.01646	1.76954	1.01542	0.0276663	1.01604	0.0226422	1.01646	0.0274438	1.01646	0.023412
1.01708	1.25933	1.01771	1.34897	1.01812	1.62315	1.01812	1.7643	1.01708	0.0276437	1.01771	0.0225888	1.01812	0.0273906	1.01812	0.0233554
1.01875	1.25647	1.01937	1.34373	1.01979	1.61886	1.01979	1.75953	1.01875	0.0276098	1.01937	0.02253	1.01979	0.0273427	1.01979	0.0233039
1.02042	1.25265	1.02104	1.33848	1.02146	1.61362	1.02146	1.75667	1.02042	0.0275646	1.02104	0.0224712	1.02146	0.0272842	1.02146	0.0232729
1.02208	1.24884	1.02271	1.33228	1.02313	1.60933	1.02313	1.75476	1.02208	0.0275195	1.02271	0.0224018	1.02313	0.0272363	1.02313	0.0232523
1.02375	1.24359	1.02438	1.32704	1.02479	1.60599	1.02479	1.75238	1.02375	0.0274574	1.02438	0.0223431	1.02479	0.027199	1.02479	0.0232266
1.02542	1.23739	1.02604	1.32227	1.02646	1.6036	1.02646	1.74856	1.02542	0.027384	1.02604	0.0222896	1.02646	0.0271724	1.02646	0.0231854
1.02708	1.23215	1.02771	1.31989	1.02812	1.60122	1.02812	1.74475	1.02708	0.0273218	1.02771	0.0222629	1.02812	0.0271458	1.02812	0.0231442
1.02875	1.22833	1.02937	1.31941	1.02979	1.59836	1.02979	1.74093	1.02875	0.0272767	1.02937	0.0222576	1.02979	0.0271139	1.02979	0.023103
1.03042	1.22499	1.03104	1.32084	1.03146	1.59359	1.03146	1.73473	1.03042	0.0272372	1.03104	0.0222736	1.03146	0.0270607	1.03146	0.023036
1.03208	1.22261	1.03271	1.32227	1.03313	1.58644	1.03313	1.72758	1.03208	0.0272089	1.03271	0.0222896	1.03313	0.0269809	1.03313	0.0229587
1.03375	1.22023	1.03438	1.32275	1.03479	1.57785	1.03479	1.72091	1.03375	0.0271807	1.03438	0.022295	1.03479	0.0268851	1.03479	0.0228866
1.03542	1.21784	1.03604	1.32179	1.03646	1.56927	1.03646	1.71566	1.03542	0.0271525	1.03604	0.0222843	1.03646	0.0267893	1.03646	0.0228299
1.03708	1.21403	1.03771	1.31941	1.03812	1.5626	1.03812	1.71089	1.03708	0.0271073	1.03771	0.0222576	1.03812	0.0267148	1.03812	0.0227784
1.03875	1.20878	1.03937	1.31464	1.03979	1.55687	1.03979	1.70469	1.03875	0.0270452	1.03937	0.0222042	1.03979	0.0266509	1.03979	0.0227115
1.04042	1.20258	1.04104	1.30844	1.04146	1.5521	1.04146	1.69849	1.04042	0.0269718	1.04104	0.0221347	1.04146	0.0265977	1.04146	0.0226445
1.04208	1.19734	1.04271	1.30224	1.04313	1.54829	1.04313	1.69325	1.04208	0.0269097	1.04271	0.0220653	1.04313	0.0265551	1.04313	0.0225878
1.04375	1.194	1.04438	1.29604	1.04479	1.54543	1.04479	1.68848	1.04375	0.0268702	1.04438	0.0219959	1.04479	0.0265232	1.04479	0.0225363
1.04542	1.19019	1.04604	1.29128	1.04646	1.54305	1.04646	1.68419	1.04542	0.026825	1.04604	0.0219425	1.04646	0.0264966	1.04646	0.02249
1.04708	1.18542	1.04771	1.28651	1.04812	1.5378	1.04812	1.6799	1.04708	0.0267685	1.04771	0.021889	1.04812	0.026438	1.04812	0.0224436
1.04875	1.18065	1.04937	1.28222	1.04979	1.53112	1.04979	1.67704	1.04875	0.0267121	1.04937	0.021841	1.04979	0.0263635	1.04979	0.0224127
1.05042	1.17636	1.05104	1.27935	1.05146	1.52349	1.05146	1.6737	1.05042	0.0266612	1.05104	0.0218089	1.05146	0.0262784	1.05146	0.0223766
1.05208	1.17159	1.05271	1.27554	1.05313	1.5173	1.05313	1.66798	1.05208	0.0266048	1.05271	0.0217662	1.05313	0.0262092	1.05313	0.0223148
1.05375	1.16587	1.05438	1.27125	1.05479	1.51062	1.05479	1.66082	1.05375	0.026537	1.05438	0.0217181	1.05479	0.0261347	1.05479	0.0222376
1.05542	1.16205	1.05604	1.2641	1.05646	1.50299	1.05646	1.65224	1.05542	0.0264919	1.05604	0.021638	1.05646	0.0260496	1.05646	0.0221448
1.05708	1.15967	1.05771	1.25694	1.05812	1.49536	1.05812	1.64413	1.05708	0.0264636	1.05771	0.0215579	1.05812	0.0259644	1.05812	0.0220573
1.05875	1.15919	1.05937	1.24931	1.05979	1.48964	1.05979	1.63555	1.05875	0.026458	1.05937	0.0214724	1.05979	0.0259006	1.05979	0.0219645
1.06042	1.15776	1.06104	1.24168	1.06146	1.48439	1.06146	1.62792	1.06042	0.026441	1.06104	0.0213869	1.06146	0.025842	1.06146	0.0218821
1.06208	1.15538	1.06271	1.23405	1.06313	1.4782	1.06313	1.62172	1.06208	0.0264128	1.06271	0.0213015	1.06313	0.0257728	1.06313	0.0218152
1.06375	1.15204	1.06438	1.22786	1.06479	1.47009	1.06479	1.61648	1.06375	0.0263733	1.06438	0.021232	1.06479	0.0256824	1.06479	0.0217585
1.06542	1.14679	1.06604	1.22404	1.06646	1.46246	1.06646	1.61171	1.06542	0.0263112	1.06604	0.0211893	1.06646	0.0255972	1.06646	0.021707
1.06708	1.13916	1.06771	1.2207	1.06812	1.45435	1.06812	1.60646	1.06708	0.0262208	1.06771	0.0211519	1.06812	0.0255068	1.06812	0.0216503
1.06875	1.1301	1.06937	1.21737	1.06979	1.44529	1.06979	1.59979	1.06875	0.0261136	1.06937	0.0211145	1.06979	0.0254056	1.06979	0.0215782
1.07042	1.122	1.07104	1.21212	1.07146	1.43576	1.07146	1.59216	1.07042	0.0260176	1.07104	0.0210558	1.07146	0.0252992	1.07146	0.0214958
1.07208	1.11389	1.07271	1.20592	1.07313	1.42622	1.07313	1.58358	1.07208	0.0259216	1.07271	0.0209863	1.07313	0.0251928	1.07313	0.0214031
1.07375	1.10579	1.07438	1.19925	1.07479	1.41907	1.07479	1.57452	1.07375	0.0258256	1.07438	0.0209116	1.07479	0.025113	1.07479	0.0213052
1.07542	1.09816	1.07604	1.19162	1.07646	1.41144	1.07646	1.56355	1.07542	0.0257353	1.07604	0.0208261	1.07646	0.0250278	1.07646	0.0211867
1.07708	1.09243	1.07771	1.18399	1.07812	1.40285	1.07812	1.55163	1.07708	0.0256675	1.07771	0.0207406	1.07812	0.024932	1.07812	0.0210579
1.07875	1.08671	1.07937	1.1754	1.07979	1.39427	1.07979	1.54018	1.07875	0.0255998	1.07937	0.0206445	1.07979	0.0248362	1.07979	0.0209343
1.08042	1.08099	1.08104	1.16587	1.08146	1.38617	1.08146	1.52969	1.08042	0.025532	1.08104	0.0205377	1.08146	0.0247458	1.08146	0.020821
1.08208	1.07431	1.08271	1.15776	1.08312	1.37806	1.08312	1.51873	1.08208	0.025453	1.08271	0.0204469	1.08312	0.0246553	1.08312	0.0207025
1.08375	1.06812	1.08438	1.15013	1.08479	1.369	1.08479	1.50681	1.08375	0.0253796	1.08438	0.0203614	1.08479	0.0245542	1.08479	0.0205737
1.08542	1.06144	1.08604	1.14202	1.08646	1.35899	1.08646	1.49488	1.08542	0.0253005	1.08604	0.0202706	1.08646	0.0244424	1.08646	0.020445
1.08708	1.05381	1.08771	1.13344	1.08813	1.34897	1.08813	1.48392	1.08708	0.0252102	1.08771	0.0201744	1.08813	0.0243307	1.08813	0.0203265
1.08875	1.0457	1.08937	1.12534	1.08979	1.33801	1.08979	1.47343	1.08875	0.0251142	1.08937	0.0200836	1.08979	0.0242083	1.08979	0.0202132
1.09042	1.03617	1.09104	1.11771	1.09146	1.32561	1.09146	1.46341	1.09042	0.0250013	1.09104	0.0199982	1.09146	0.0240699	1.09146	0.020105
1.09208	1.02758	1.09271	1.1096	1.09312	1.31321	1.09312	1.45245	1.09208	0.0248996	1.09271	0.0199074	1.09312	0.0239315	1.09312	0.0199865
1.09375	1.01948	1.09438	1.10054	1.09479	1.30081	1.09479	1.44243	1.09375	0.0248037	1.09438	0.0198059	1.09479	0.0237932	1.09479	0.0198783
1.09542	1.01137	1.09604	1.09148	1.09646	1.28984	1.09646	1.4329	1.09542	0.0247077	1.09604	0.0197044	1.09646	0.0236708	1.09646	0.0197753
1.09708	1.00374	1.09771	1.08147	1.09813	1.28031	1.09813	1.42288	1.09708	0.0246173	1.09771	0.0195922	1.09813	0.0235643	1.09813	0.0196671
1.09875	0.996113	1.09937	1.07193	1.09979	1.27172	1.09979	1.41191	1.09875	0.024527	1.09937	0.0194854	1.09979	0.0234686	1.09979	0.0195487
1.10042	0.989914	1.10104	1.06239	1.10146	1.2641	1.10146	1.39952	1.10042	0.0244536	1.10104	0.0193786	1.10146	0.0233834	1.10146	0.0194147
1.10208	0.982761	1.10271	1.05429	1.10312	1.25599	1.10312	1.38521	1.10208	0.0243689	1.10271	0.0192878	1.10312	0.0232929	1.10312	0.0192602
1.10375	0.973225	1.10438	1.04666	1.10479	1.24741	1.10479	1.36948	1.10375	0.024256	1.10438	0.0192023	1.10479	0.0231972	1.10479	0.0190902
1.10542	0.962257	1.10604	1.0376	1.10646	1.23739	1.10646	1.35279	1.10542	0.0241261	1.10604	0.0191008	1.10646	0.0230854	1.10646	0.0189099
1.10708	0.952244	1.10771	1.02854	1.10813	1.2269	1.10813	1.33705	1.10708	0.0240075	1.10771	0.0189993	1.10813	0.0229683	1.10813	0.0187399
1.10875	0.941753	1.10938	1.02043	1.10979	1.21546	1.10979	1.32275	1.10875	0.0238833	1.10938	0.0189085	1.10979	0.0228406	1.10979	0.0185854
1.11042	0.930786	1.11104	1.01185	1.11146	1.20306	1.11146	1.30939	1.11042	0.0237535	1.11104	0.0188124	1.11146	0.0227022	1.11146	0.0184412
1.11208	0.920773	1.11271	1.00231	1.11312	1.18923	1.11312	1.29604	1.11208	0.0236349	1.11271	0.0187056	1.11312	0.0225479	1.11312	0.0182969
1.11375	0.911713	1.11437	0.992298	1.11479	1.1735	1.11479	1.28365	1.11375	0.0235276	1.11437	0.0185934	1.11479	0.0223723	1.11479	0.018163
1.11542	0.902653	1.11604	0.982761	1.11646	1.15871	1.11646	1.2722	1.11542	0.0234203	1.11604	0.0184866	1.11646	0.0222073	1.11646	0.0180394
1.11708	0.892162	1.11771	0.972748	1.11813	1.14489	1.11813	1.26028	1.11708	0.0232961	1.11771	0.0183744	1.11813	0.022053	1.11813	0.0179106
1.11875	0.880241	1.11938	0.961304	1.11979	1.13201	1.11979	1.24598	1.11875	0.023155	1.11938	0.0182462	1.11979	0.0219093	1.11979	0.0177561
1.12042	0.868797	1.12104	0.948429	1.12146	1.12009	1.12146	1.23024	1.12042	0.0230195	1.12104	0.018102	1.12146	0.0217763	1.12146	0.0175861
1.12208	0.857353	1.12271	0.935555	1.12312	1.10865	1.12312	1.21641	1.12208	0.022884	1.12271	0.0179578	1.12312	0.0216485	1.12312	0.0174367
1.12375	0.846386	1.12437	0.923157	1.12479	1.09768	1.12479	1.20258	1.12375	0.0227541	1.12437	0.0178189	1.12479	0.0215261	1.12479	0.0172873
1.12542	0.836849	1.12604	0.912189	1.12646	1.08528	1.12646	1.18732	1.12542	0.0226412	1.12604	0.017696	1.12646	0.0213878	1.12646	0.0171225
1.12708	0.828743	1.12771	0.901222	1.12813	1.07193	1.12813	1.17207	1.12708	0.0225452	1.12771	0.0175732	1.12813	0.0212388	1.12813	0.0169576
1.12875	0.821114	1.12938	0.892162	1.12979	1.05715	1.12979	1.15681	1.12875	0.0224548	1.12938	0.0174717	1.12979	0.0210738	1.12979	0.0167928
1.13042	0.812054	1.13104	0.883102	1.13146	1.04094	1.13146	1.14202	1.13042	0.0223476	1.13104	0.0173702	1.13146	0.0208929	1.13146	0.0166331
1.13208	0.80204	1.13271	0.873089	1.13312	1.0252	1.13312	1.12534	1.13208	0.022229	1.13271	0.017258	1.13312	0.0207173	1.13312	0.0164528
1.13375	0.79155	1.13437	0.861645	1.13479	1.01089	1.13479	1.10865	1.13375	0.0221048	1.13437	0.0171299	1.13479	0.0205576	1.13479	0.0162725
1.13542	0.780582	1.13604	0.84877	1.13646	0.997543	1.13646	1.09196	1.13542	0.0219749	1.13604	0.0169856	1.13646	0.0204086	1.13646	0.0160922
1.13708	0.769615	1.13771	0.834942	1.13813	0.984192	1.13813	1.07527	1.13708	0.0218451	1.13771	0.0168307	1.13813	0.0202596	1.13813	0.0159119
1.13875	0.757694	1.13938	0.82016	1.13979	0.969887	1.13979	1.05762	1.13875	0.0217039	1.13938	0.0166652	1.13979	0.0200999	1.13979	0.0157213
1.14042	0.74625	1.14104	0.806332	1.14146	0.955582	1.14146	1.04046	1.14042	0.0215684	1.14104	0.0165103	1.14146	0.0199403	1.14146	0.0155359
1.14208	0.734806	1.14271	0.793457	1.14312	0.941753	1.14312	1.02568	1.14208	0.0214329	1.14271	0.016366	1.14312	0.019786	1.14312	0.0153762
1.14375	0.723362	1.14437	0.78249	1.14479	0.928879	1.14479	1.01137	1.14375	0.0212974	1.14437	0.0162432	1.14479	0.0196423	1.14479	0.0152217
1.14542	0.710964	1.14604	0.77343	1.14646	0.915527	1.14646	0.99659	1.14542	0.0211506	1.14604	0.0161417	1.14646	0.0194933	1.14646	0.015062
1.14708	0.697613	1.14771	0.763416	1.14813	0.901699	1.14813	0.981331	1.14708	0.0209925	1.14771	0.0160295	1.14813	0.0193389	1.14813	0.0148972
1.14875	0.685215	1.14938	0.752449	1.14979	0.887394	1.14979	0.966549	1.14875	0.0208457	1.14938	0.0159067	1.14979	0.0191793	1.14979	0.0147375
1.15042	0.675678	1.15104	0.739098	1.15146	0.873089	1.15146	0.952244	1.15042	0.0207328	1.15104	0.0157571	1.15146	0.0190196	1.15146	0.0145829
1.15208	0.666618	1.15271	0.724316	1.15312	0.859261	1.15312	0.937462	1.15208	0.0206255	1.15271	0.0155915	1.15312	0.0188653	1.15312	0.0144233
1.15375	0.657558	1.15437	0.709534	1.15479	0.844955	1.15479	0.921726	1.15375	0.0205182	1.15437	0.0154259	1.15479	0.0187057	1.15479	0.0142533
1.15542	0.647068	1.15604	0.695705	1.15646	0.829697	1.15646	0.905037	1.15542	0.020394	1.15604	0.015271	1.15646	0.0185354	1.15646	0.014073
1.15708	0.636578	1.15771	0.683308	1.15813	0.813961	1.15813	0.888348	1.15708	0.0202698	1.15771	0.0151322	1.15813	0.0183598	1.15813	0.0138927
1.15875	0.62418	1.15938	0.671864	1.15979	0.800133	1.15979	0.871181	1.15875	0.020123	1.15938	0.015004	1.15979	0.0182054	1.15979	0.0137072
1.16042	0.610828	1.16104	0.661373	1.16146	0.786781	1.16146	0.854015	1.16042	0.0199649	1.16104	0.0148865	1.16146	0.0180564	1.16146	0.0135218
1.16208	0.598431	1.16271	0.652313	1.16312	0.772953	1.16312	0.837326	1.16208	0.0198181	1.16271	0.014785	1.16312	0.0179021	1.16312	0.0133415
1.16375	0.585556	1.16437	0.642776	1.16479	0.758648	1.16479	0.821114	1.16375	0.0196656	1.16437	0.0146782	1.16479	0.0177424	1.16479	0.0131664
1.16542	0.574112	1.16604	0.632286	1.16646	0.744343	1.16646	0.805378	1.16542	0.0195301	1.16604	0.0145606	1.16646	0.0175828	1.16646	0.0129964
1.16708	0.563145	1.16771	0.620842	1.16813	0.730515	1.16813	0.790596	1.16708	0.0194003	1.16771	0.0144325	1.16813	0.0174285	1.16813	0.0128367
1.16875	0.553608	1.16938	0.609398	1.16979	0.716686	1.16979	0.775814	1.16875	0.0192873	1.16938	0.0143043	1.16979	0.0172741	1.16979	0.012677
1.17042	0.544071	1.17104	0.597	1.17146	0.702858	1.17146	0.760078	1.17042	0.0191744	1.17104	0.0141654	1.17146	0.0171198	1.17146	0.012507
1.17208	0.532627	1.17271	0.584602	1.17312	0.689507	1.17312	0.743866	1.17208	0.0190389	1.17271	0.0140265	1.17312	0.0169708	1.17312	0.0123319
1.17375	0.521183	1.17437	0.571251	1.17479	0.677586	1.17479	0.72813	1.17375	0.0189034	1.17437	0.0138769	1.17479	0.0168378	1.17479	0.0121619
1.17542	0.511169	1.17604	0.556946	1.17646	0.664234	1.17646	0.713348	1.17542	0.0187848	1.17604	0.0137167	1.17646	0.0166888	1.17646	0.0120022
1.17708	0.50354	1.17771	0.542164	1.17813	0.65136	1.17813	0.699997	1.17708	0.0186945	1.17771	0.0135511	1.17813	0.0165451	1.17813	0.011858
1.17875	0.495911	1.17938	0.528336	1.17979	0.639915	1.17979	0.687599	1.17875	0.0186042	1.17938	0.0133962	1.17979	0.0164173	1.17979	0.011724
1.18042	0.487804	1.18104	0.516891	1.18146	0.627995	1.18146	0.676155	1.18042	0.0185082	1.18104	0.013268	1.18146	0.0162843	1.18146	0.0116004
1.18208	0.477791	1.18271	0.507355	1.18312	0.614166	1.18312	0.665665	1.18208	0.0183896	1.18271	0.0131612	1.18312	0.01613	1.18312	0.0114871
1.18375	0.4673	1.18437	0.498772	1.18479	0.597954	1.18479	0.654221	1.18375	0.0182654	1.18437	0.0130651	1.18479	0.015949	1.18479	0.0113635
1.18542	0.454903	1.18604	0.490189	1.18646	0.584126	1.18646	0.641823	1.18542	0.0181186	1.18604	0.0129689	1.18646	0.0157947	1.18646	0.0112295
1.18708	0.442505	1.18771	0.482082	1.18813	0.571728	1.18813	0.627995	1.18708	0.0179718	1.18771	0.0128781	1.18813	0.0156563	1.18813	0.0110801
1.18875	0.430107	1.18938	0.473022	1.18979	0.559807	1.18979	0.614166	1.18875	0.017825	1.18938	0.0127766	1.18979	0.0155233	1.18979	0.0109308
1.19042	0.417709	1.19104	0.463486	1.19146	0.547886	1.19146	0.600338	1.19042	0.0176782	1.19104	0.0126698	1.19146	0.0153903	1.19146	0.0107814
1.19208	0.406742	1.19271	0.452518	1.19312	0.537395	1.19312	0.586033	1.19208	0.0175483	1.19271	0.0125469	1.19312	0.0152732	1.19312	0.0106268
1.19375	0.397682	1.19437	0.441074	1.19479	0.527382	1.19479	0.571251	1.19375	0.017441	1.19437	0.0124187	1.19479	0.0151614	1.19479	0.0104672
1.19542	0.39053	1.19604	0.42963	1.19646	0.515938	1.19646	0.555992	1.19542	0.0173563	1.19604	0.0122906	1.19646	0.0150337	1.19646	0.0103023
1.19708	0.383377	1.19771	0.417709	1.19813	0.504017	1.19813	0.541687	1.19708	0.0172717	1.19771	0.012157	1.19813	0.0149007	1.19813	0.0101478
1.19875	0.376225	1.19938	0.407219	1.19979	0.49305	1.19979	0.527859	1.19875	0.017187	1.19938	0.0120395	1.19979	0.0147783	1.19979	0.0099984
1.20042	0.368595	1.20104	0.397205	1.20146	0.483036	1.20146	0.514984	1.20042	0.0170966	1.20104	0.0119273	1.20146	0.0146665	1.20146	0.00985932
1.20208	0.361919	1.20271	0.387669	1.20312	0.473022	1.20312	0.50354	1.20208	0.0170176	1.20271	0.0118205	1.20312	0.0145548	1.20312	0.00973569
1.20375	0.354767	1.20437	0.378609	1.20479	0.462532	1.20479	0.494003	1.20375	0.0169329	1.20437	0.011719	1.20479	0.0144377	1.20479	0.00963267
1.20542	0.346184	1.20604	0.370026	1.20646	0.452042	1.20646	0.48542	1.20542	0.0168313	1.20604	0.0116229	1.20646	0.0143206	1.20646	0.00953995
1.20708	0.33617	1.20771	0.361443	1.20812	0.441074	1.20812	0.477791	1.20708	0.0167127	1.20771	0.0115267	1.20812	0.0141982	1.20812	0.00945753
1.20875	0.324726	1.20938	0.35429	1.20979	0.42963	1.20979	0.468731	1.20875	0.0165772	1.20938	0.0114466	1.20979	0.0140705	1.20979	0.00935966
1.21042	0.314236	1.21104	0.347614	1.21146	0.418186	1.21146	0.457764	1.21042	0.016453	1.21104	0.0113718	1.21146	0.0139428	1.21146	0.00924118
1.21208	0.304699	1.21271	0.340462	1.21313	0.407219	1.21313	0.445366	1.21208	0.01634	1.21271	0.0112917	1.21313	0.0138204	1.21313	0.00910725
1.21375	0.296116	1.21437	0.334263	1.21479	0.396729	1.21479	0.432968	1.21375	0.0162384	1.21437	0.0112223	1.21479	0.0137033	1.21479	0.00897332
1.21542	0.288486	1.21604	0.328064	1.21646	0.387192	1.21646	0.422001	1.21542	0.0161481	1.21604	0.0111528	1.21646	0.0135969	1.21646	0.00885485
1.21708	0.280857	1.21771	0.321865	1.21812	0.378132	1.21812	0.411034	1.21708	0.0160577	1.21771	0.0110834	1.21812	0.0134958	1.21812	0.00873637
1.21875	0.273705	1.21938	0.315189	1.21979	0.368595	1.21979	0.400543	1.21875	0.015973	1.21938	0.0110086	1.21979	0.0133893	1.21979	0.00862304
1.22042	0.267029	1.22104	0.308037	1.22146	0.359058	1.22146	0.392437	1.22042	0.015894	1.22104	0.0109285	1.22146	0.0132829	1.22146	0.00853547
1.22208	0.261307	1.22271	0.300884	1.22313	0.350475	1.22313	0.385761	1.22208	0.0158262	1.22271	0.0108484	1.22313	0.0131871	1.22313	0.00846336
1.22375	0.254631	1.22437	0.293732	1.22479	0.342846	1.22479	0.380039	1.22375	0.0157472	1.22437	0.0107683	1.22479	0.0131019	1.22479	0.00840154
1.22542	0.247955	1.22604	0.287056	1.22646	0.337124	1.22646	0.37384	1.22542	0.0156681	1.22604	0.0106935	1.22646	0.0130381	1.22646	0.00833458
1.22708	0.24271	1.22771	0.281811	1.22812	0.330925	1.22812	0.368595	1.22708	0.015606	1.22771	0.0106347	1.22812	0.0129689	1.22812	0.00827792
1.22875	0.238419	1.22938	0.276566	1.22979	0.324249	1.22979	0.362873	1.22875	0.0155552	1.22938	0.010576	1.22979	0.0128944	1.22979	0.0082161
1.23042	0.234604	1.23104	0.270844	1.23146	0.317097	1.23146	0.356674	1.23042	0.01551	1.23104	0.0105119	1.23146	0.0128146	1.23146	0.00814914
1.23208	0.231266	1.23271	0.264645	1.23313	0.310898	1.23313	0.349522	1.23208	0.0154705	1.23271	0.0104424	1.23313	0.0127454	1.23313	0.00807187
1.23375	0.228405	1.23438	0.259876	1.23479	0.305653	1.23479	0.341415	1.23375	0.0154366	1.23438	0.010389	1.23479	0.0126869	1.23479	0.0079843
1.23542	0.224113	1.23604	0.255585	1.23646	0.299931	1.23646	0.332832	1.23542	0.0153858	1.23604	0.0103409	1.23646	0.012623	1.23646	0.00789158
1.23708	0.217915	1.23771	0.251293	1.23812	0.293732	1.23812	0.322342	1.23708	0.0153124	1.23771	0.0102929	1.23812	0.0125538	1.23812	0.00777825
1.23875	0.210762	1.23937	0.246048	1.23979	0.28801	1.23979	0.310898	1.23875	0.0152277	1.23937	0.0102341	1.23979	0.01249	1.23979	0.00765462
1.24042	0.203609	1.24104	0.240326	1.24146	0.282288	1.24146	0.299454	1.24042	0.015143	1.24104	0.01017	1.24146	0.0124261	1.24146	0.007531
1.24208	0.196457	1.24271	0.234604	1.24313	0.277042	1.24313	0.291348	1.24208	0.0150584	1.24271	0.0101059	1.24313	0.0123676	1.24313	0.00744343
1.24375	0.188351	1.24438	0.228882	1.24479	0.271797	1.24479	0.285149	1.24375	0.0149624	1.24438	0.0100418	1.24479	0.012309	1.24479	0.00737646
1.24542	0.182152	1.24604	0.22316	1.24646	0.265598	1.24646	0.279903	1.24542	0.014889	1.24604	0.00997773	1.24646	0.0122398	1.24646	0.0073198
1.24708	0.178337	1.24771	0.217438	1.24812	0.258923	1.24812	0.276089	1.24708	0.0148438	1.24771	0.00991363	1.24812	0.0121653	1.24812	0.00727859
1.24875	0.175953	1.24937	0.212669	1.24979	0.252724	1.24979	0.272751	1.24875	0.0148156	1.24937	0.00986022	1.24979	0.0120962	1.24979	0.00724253
1.25042	0.173092	1.25104	0.209332	1.25146	0.247002	1.25146	0.270367	1.25042	0.0147817	1.25104	0.00982283	1.25146	0.0120323	1.25146	0.00721678
1.25208	0.169754	1.25271	0.20647	1.25313	0.240326	1.25313	0.265598	1.25208	0.0147422	1.25271	0.00979078	1.25313	0.0119578	1.25313	0.00716526
1.25375	0.166893	1.25438	0.201702	1.25479	0.233173	1.25479	0.259876	1.25375	0.0147083	1.25438	0.00973736	1.25479	0.011878	1.25479	0.00710345
1.25542	0.163555	1.25604	0.195503	1.25646	0.22459	1.25646	0.254631	1.25542	0.0146688	1.25604	0.00966793	1.25646	0.0117822	1.25646	0.00704679
1.25708	0.159264	1.25771	0.187397	1.25812	0.216961	1.25812	0.249863	1.25708	0.014618	1.25771	0.00957712	1.25812	0.011697	1.25812	0.00699528
1.25875	0.155449	1.25937	0.178814	1.25979	0.210285	1.25979	0.246525	1.25875	0.0145728	1.25937	0.00948098	1.25979	0.0116225	1.25979	0.00695922
1.26042	0.151634	1.26104	0.171661	1.26146	0.204563	1.26146	0.243664	1.26042	0.0145276	1.26104	0.00940086	1.26146	0.0115587	1.26146	0.00692831
1.26208	0.146389	1.26271	0.166416	1.26313	0.198841	1.26313	0.240326	1.26208	0.0144655	1.26271	0.0093421	1.26313	0.0114948	1.26313	0.00689225
1.26375	0.141621	1.26438	0.163078	1.26479	0.194073	1.26479	0.235558	1.26375	0.014409	1.26438	0.00930471	1.26479	0.0114416	1.26479	0.00684074
1.26542	0.136375	1.26604	0.160694	1.26646	0.189781	1.26646	0.229836	1.26542	0.0143469	1.26604	0.009278	1.26646	0.0113937	1.26646	0.00677893
1.26708	0.132084	1.26771	0.15974	1.26812	0.18549	1.26812	0.224113	1.26708	0.0142961	1.26771	0.00926732	1.26812	0.0113458	1.26812	0.00671711
1.26875	0.128746	1.26937	0.15831	1.26979	0.181198	1.26979	0.218391	1.26875	0.0142566	1.26937	0.0092513	1.26979	0.0112979	1.26979	0.0066553
1.27042	0.124931	1.27104	0.155449	1.27146	0.175953	1.27146	0.213146	1.27042	0.0142114	1.27104	0.00921925	1.27146	0.0112394	1.27146	0.00659864
1.27208	0.121117	1.27271	0.150681	1.27313	0.171185	1.27313	0.206947	1.27208	0.0141663	1.27271	0.00916583	1.27313	0.0111861	1.27313	0.00653167
1.27375	0.116825	1.27438	0.145435	1.27479	0.165939	1.27479	0.201702	1.27375	0.0141154	1.27438	0.00910708	1.27479	0.0111276	1.27479	0.00647501
1.27542	0.11301	1.27604	0.141144	1.27646	0.161648	1.27646	0.197411	1.27542	0.0140703	1.27604	0.00905901	1.27646	0.0110797	1.27646	0.00642865
1.27708	0.109196	1.27771	0.13876	1.27812	0.157833	1.27812	0.193119	1.27708	0.0140251	1.27771	0.0090323	1.27812	0.0110371	1.27812	0.00638229
1.27875	0.104427	1.27937	0.137806	1.27979	0.154018	1.27979	0.188351	1.27875	0.0139686	1.27937	0.00902162	1.27979	0.0109946	1.27979	0.00633078
1.28042	0.099659	1.28104	0.135422	1.28146	0.14925	1.28146	0.184536	1.28042	0.0139122	1.28104	0.00899491	1.28146	0.0109413	1.28146	0.00628957
1.28208	0.0963211	1.28271	0.132561	1.28313	0.144005	1.28313	0.181675	1.28208	0.0138727	1.28271	0.00896286	1.28313	0.0108828	1.28313	0.00625866
1.28375	0.0929832	1.28438	0.127792	1.28479	0.139713	1.28479	0.179291	1.28375	0.0138331	1.28438	0.00890945	1.28479	0.0108349	1.28479	0.0062329
1.28542	0.0896454	1.28604	0.123024	1.28646	0.135899	1.28646	0.176907	1.28542	0.0137936	1.28604	0.00885603	1.28646	0.0107923	1.28646	0.00620715
1.28708	0.0863075	1.28771	0.118256	1.28812	0.131607	1.28812	0.174046	1.28708	0.0137541	1.28771	0.00880262	1.28812	0.0107444	1.28812	0.00617624
1.28875	0.082016	1.28937	0.11301	1.28979	0.127316	1.28979	0.170231	1.28875	0.0137033	1.28937	0.00874386	1.28979	0.0106966	1.28979	0.00613503
1.29042	0.0767708	1.29104	0.108719	1.29146	0.123024	1.29146	0.165462	1.29042	0.0136412	1.29104	0.00869579	1.29146	0.0106487	1.29146	0.00608352
1.29208	0.0720024	1.29271	0.104904	1.29313	0.118256	1.29313	0.15974	1.29208	0.0135847	1.29271	0.00865306	1.29313	0.0105954	1.29313	0.00602171
1.29375	0.0691414	1.29438	0.10252	1.29479	0.113487	1.29479	0.154495	1.29375	0.0135508	1.29438	0.00862635	1.29479	0.0105422	1.29479	0.00596504
1.29542	0.067234	1.29604	0.0987053	1.29646	0.108719	1.29646	0.149727	1.29542	0.0135282	1.29604	0.00858362	1.29646	0.010489	1.29646	0.00591353
1.29708	0.0653267	1.29771	0.0939369	1.29812	0.104904	1.29812	0.144958	1.29708	0.0135057	1.29771	0.00853021	1.29812	0.0104464	1.29812	0.00586202
1.29875	0.0638962	1.29937	0.0886917	1.29979	0.101089	1.29979	0.139236	1.29875	0.0134887	1.29937	0.00847145	1.29979	0.0104039	1.29979	0.00580021
1.30042	0.0629425	1.30104	0.084877	1.30146	0.0982285	1.30146	0.134468	1.30042	0.0134774	1.30104	0.00842872	1.30146	0.0103719	1.30146	0.0057487
1.30208	0.061512	1.30271	0.082016	1.30313	0.0944138	1.30313	0.130177	1.30208	0.0134605	1.30271	0.00839667	1.30313	0.0103294	1.30313	0.00570234
1.30375	0.0591278	1.30438	0.0805855	1.30479	0.0910759	1.30479	0.126839	1.30375	0.0134323	1.30438	0.00838065	1.30479	0.0102921	1.30479	0.00566628
1.30542	0.0557899	1.30604	0.0801086	1.30646	0.087738	1.30646	0.124454	1.30542	0.0133927	1.30604	0.00837531	1.30646	0.0102549	1.30646	0.00564052
1.30708	0.0514984	1.30771	0.079155	1.30812	0.084877	1.30812	0.123024	1.30708	0.0133419	1.30771	0.00836463	1.30812	0.0102229	1.30812	0.00562507
1.30875	0.04673	1.30937	0.0772476	1.30979	0.082016	1.30979	0.12207	1.30875	0.0132855	1.30937	0.00834326	1.30979	0.010191	1.30979	0.00561477
1.31042	0.0424385	1.31104	0.0734329	1.31146	0.0786781	1.31146	0.121117	1.31042	0.0132346	1.31104	0.00830053	1.31146	0.0101537	1.31146	0.00560446
1.31208	0.0386238	1.31271	0.0681877	1.31313	0.0758171	1.31313	0.119209	1.31208	0.0131895	1.31271	0.00824177	1.31313	0.0101218	1.31313	0.00558386
1.31375	0.0348091	1.31438	0.0624657	1.31479	0.0734329	1.31479	0.114441	1.31375	0.0131443	1.31438	0.00817768	1.31479	0.0100952	1.31479	0.00553235
1.31542	0.0314713	1.31604	0.0581741	1.31646	0.0696182	1.31646	0.106335	1.31542	0.0131048	1.31604	0.0081296	1.31646	0.0100526	1.31646	0.00544478
1.31708	0.0290871	1.31771	0.0538826	1.31812	0.0648499	1.31812	0.0972748	1.31708	0.0130765	1.31771	0.00808153	1.31812	0.00999941	1.31812	0.0053469
1.31875	0.0276566	1.31937	0.0495911	1.31979	0.0596046	1.31979	0.0891685	1.31875	0.0130596	1.31937	0.00803346	1.31979	0.00994088	1.31979	0.00525934
1.32042	0.0257492	1.32104	0.04673	1.32146	0.0553131	1.32146	0.0824928	1.32042	0.013037	1.32104	0.00800141	1.32146	0.00989298	1.32146	0.00518722
1.32208	0.0224113	1.32271	0.0443459	1.32313	0.0524521	1.32313	0.0772476	1.32208	0.0129975	1.32271	0.0079747	1.32313	0.00986105	1.32313	0.00513056
1.32375	0.017643	1.32438	0.0433922	1.32479	0.0500679	1.32479	0.0743866	1.32375	0.012941	1.32438	0.00796402	1.32479	0.00983444	1.32479	0.00509965
1.32542	0.0119209	1.32604	0.041008	1.32646	0.0476837	1.32646	0.0729561	1.32542	0.0128733	1.32604	0.00793731	1.32646	0.00980783	1.32646	0.0050842
1.32708	0.00619888	1.32771	0.038147	1.32812	0.0452995	1.32812	0.0729561	1.32708	0.0128055	1.32771	0.00790527	1.32812	0.00978123	1.32812	0.0050842
1.32875	0.000953674	1.32937	0.0352859	1.32979	0.0433922	1.32979	0.0720024	1.32875	0.0127434	1.32937	0.00787322	1.32979	0.00975994	1.32979	0.00507389
1.33042	-0.00333786	1.33104	0.0333786	1.33146	0.0405312	1.33146	0.0700951	1.33042	0.0126926	1.33104	0.00785185	1.33146	0.00972801	1.33146	0.00505329
1.33208	-0.00715256	1.33271	0.0309944	1.33312	0.0371933	1.33312	0.0662804	1.33208	0.0126474	1.33271	0.00782514	1.33312	0.00969076	1.33312	0.00501208
1.33375	-0.0104904	1.33438	0.0267029	1.33479	0.0333786	1.33479	0.0624657	1.33375	0.0126079	1.33438	0.00777707	1.33479	0.00964818	1.33479	0.00497087
1.33542	-0.0128746	1.33604	0.0214577	1.33646	0.0295639	1.33646	0.0596046	1.33542	0.0125797	1.33604	0.00771832	1.33646	0.00960561	1.33646	0.00493996
1.33708	-0.0143051	1.33771	0.0171661	1.33813	0.0257492	1.33813	0.0572205	1.33708	0.0125627	1.33771	0.00767024	1.33813	0.00956304	1.33813	0.00491421
1.33875	-0.0162125	1.33937	0.0143051	1.33979	0.020504	1.33979	0.0543594	1.33875	0.0125402	1.33937	0.0076382	1.33979	0.0095045	1.33979	0.0048833
1.34042	-0.0195503	1.34104	0.0114441	1.34146	0.0162125	1.34146	0.0491142	1.34042	0.0125006	1.34104	0.00760615	1.34146	0.0094566	1.34146	0.00482664
1.34208	-0.0247955	1.34271	0.00905991	1.34312	0.0119209	1.34312	0.0433922	1.34208	0.0124385	1.34271	0.00757944	1.34312	0.00940871	1.34312	0.00476482
1.34375	-0.0300407	1.34438	0.00810623	1.34479	0.00715256	1.34479	0.038147	1.34375	0.0123764	1.34438	0.00756876	1.34479	0.00935549	1.34479	0.00470816
1.34542	-0.0343323	1.34604	0.00762939	1.34646	0.00238419	1.34646	0.0338554	1.34542	0.0123256	1.34604	0.00756342	1.34646	0.00930228	1.34646	0.0046618
1.34708	-0.038147	1.34771	0.00619888	1.34813	-0.00190735	1.34813	0.0309944	1.34708	0.0122804	1.34771	0.00754739	1.34813	0.00925438	1.34813	0.00463089
1.34875	-0.041008	1.34937	0.0038147	1.34979	-0.00476837	1.34979	0.0281334	1.34875	0.0122466	1.34937	0.00752068	1.34979	0.00922245	1.34979	0.00459999
1.35042	-0.0429153	1.35104	0.00143051	1.35146	-0.00715256	1.35146	0.0276566	1.35042	0.012224	1.35104	0.00749398	1.35146	0.00919584	1.35146	0.00459484
1.35208	-0.0429153	1.35271	-0.00143051	1.35312	-0.00953674	1.35312	0.0286102	1.35208	0.012224	1.35271	0.00746193	1.35312	0.00916923	1.35312	0.00460514
1.35375	-0.0424385	1.35438	-0.00476837	1.35479	-0.0128746	1.35479	0.0305176	1.35375	0.0122296	1.35438	0.00742454	1.35479	0.00913198	1.35479	0.00462574
1.35542	-0.0424385	1.35604	-0.00810623	1.35646	-0.0162125	1.35646	0.0319481	1.35542	0.0122296	1.35604	0.00738715	1.35646	0.00909473	1.35646	0.0046412
1.35708	-0.043869	1.35771	-0.0104904	1.35813	-0.0195503	1.35813	0.0324249	1.35708	0.0122127	1.35771	0.00736044	1.35813	0.00905748	1.35813	0.00464635
1.35875	-0.0462532	1.35938	-0.0123978	1.35979	-0.0219345	1.35979	0.0309944	1.35875	0.0121844	1.35938	0.00733908	1.35979	0.00903087	1.35979	0.00463089
1.36042	-0.0481606	1.36104	-0.0152588	1.36146	-0.0247955	1.36146	0.0290871	1.36042	0.0121619	1.36104	0.00730703	1.36146	0.00899894	1.36146	0.00461029
1.36208	-0.0500679	1.36271	-0.017643	1.36312	-0.0290871	1.36312	0.0257492	1.36208	0.0121393	1.36271	0.00728032	1.36312	0.00895105	1.36312	0.00457423
1.36375	-0.0519753	1.36437	-0.020504	1.36479	-0.0333786	1.36479	0.020504	1.36375	0.0121167	1.36437	0.00724827	1.36479	0.00890315	1.36479	0.00451757
1.36542	-0.0543594	1.36604	-0.0247955	1.36646	-0.0376701	1.36646	0.0123978	1.36542	0.0120885	1.36604	0.0072002	1.36646	0.00885526	1.36646	0.00443
1.36708	-0.0567436	1.36771	-0.0290871	1.36813	-0.041008	1.36813	0.00524521	1.36708	0.0120602	1.36771	0.00715213	1.36813	0.008818	1.36813	0.00435273
1.36875	-0.0596046	1.36938	-0.0329018	1.36979	-0.0448227	1.36979	0.000476837	1.36875	0.0120264	1.36938	0.0071094	1.36979	0.00877543	1.36979	0.00430122
1.37042	-0.0634193	1.37104	-0.0348091	1.37146	-0.0476837	1.37146	-0.00238419	1.37042	0.0119812	1.37104	0.00708803	1.37146	0.0087435	1.37146	0.00427031
1.37208	-0.0662804	1.37271	-0.0367165	1.37312	-0.0486374	1.37312	-0.00429153	1.37208	0.0119473	1.37271	0.00706667	1.37312	0.00873286	1.37312	0.00424971
1.37375	-0.0691414	1.37437	-0.038147	1.37479	-0.0472069	1.37479	-0.00476837	1.37375	0.0119134	1.37437	0.00705064	1.37479	0.00874882	1.37479	0.00424456
1.37542	-0.0724792	1.37604	-0.0391006	1.37646	-0.0448227	1.37646	-0.00286102	1.37542	0.0118739	1.37604	0.00703996	1.37646	0.00877543	1.37646	0.00426516
1.37708	-0.0753403	1.37771	-0.0395775	1.37813	-0.043869	1.37813	-0.000476837	1.37708	0.01184	1.37771	0.00703462	1.37813	0.00878607	1.37813	0.00429092
1.37875	-0.0772476	1.37938	-0.0400543	1.37979	-0.0443459	1.37979	-0.000476837	1.37875	0.0118174	1.37938	0.00702928	1.37979	0.00878075	1.37979	0.00429092
1.38042	-0.079155	1.38104	-0.0424385	1.38146	-0.0462532	1.38146	-0.00190735	1.38042	0.0117949	1.38104	0.00700257	1.38146	0.00875947	1.38146	0.00427546
1.38208	-0.0810623	1.38271	-0.0448227	1.38312	-0.0476837	1.38312	-0.00238419	1.38208	0.0117723	1.38271	0.00697586	1.38312	0.0087435	1.38312	0.00427031
1.38375	-0.0834465	1.38437	-0.0457764	1.38479	-0.0491142	1.38479	-0.00333786	1.38375	0.011744	1.38437	0.00696518	1.38479	0.00872754	1.38479	0.00426001
1.38542	-0.0853539	1.38604	-0.0457764	1.38646	-0.0510216	1.38646	-0.00572205	1.38542	0.0117215	1.38604	0.00696518	1.38646	0.00870625	1.38646	0.00423425
1.38708	-0.0863075	1.38771	-0.0462532	1.38813	-0.0519753	1.38813	-0.00810623	1.38708	0.0117102	1.38771	0.00695984	1.38813	0.00869561	1.38813	0.0042085
1.38875	-0.0858307	1.38938	-0.0472069	1.38979	-0.0514984	1.38979	-0.00953674	1.38875	0.0117158	1.38938	0.00694916	1.38979	0.00870093	1.38979	0.00419304
1.39042	-0.0834465	1.39104	-0.0481606	1.39146	-0.0505447	1.39146	-0.0114441	1.39042	0.011744	1.39104	0.00693847	1.39146	0.00871157	1.39146	0.00417244
1.39208	-0.082016	1.39271	-0.0495911	1.39312	-0.0505447	1.39312	-0.0138283	1.39208	0.011761	1.39271	0.00692245	1.39312	0.00871157	1.39312	0.00414668
1.39375	-0.0810623	1.39437	-0.0514984	1.39479	-0.0510216	1.39479	-0.0152588	1.39375	0.0117723	1.39437	0.00690108	1.39479	0.00870625	1.39479	0.00413123
1.39542	-0.082016	1.39604	-0.0529289	1.39646	-0.0524521	1.39646	-0.0152588	1.39542	0.011761	1.39604	0.00688506	1.39646	0.00869028	1.39646	0.00413123
1.39708	-0.0844002	1.39771	-0.0538826	1.39813	-0.0538826	1.39813	-0.0152588	1.39708	0.0117328	1.39771	0.00687438	1.39813	0.00867432	1.39813	0.00413123
1.39875	-0.0872612	1.39938	-0.0524521	1.39979	-0.0553131	1.39979	-0.0152588	1.39875	0.0116989	1.39938	0.0068904	1.39979	0.00865835	1.39979	0.00413123
1.40042	-0.0896454	1.40104	-0.0495911	1.40146	-0.0562668	1.40146	-0.0143051	1.40042	0.0116706	1.40104	0.00692245	1.40146	0.00864771	1.40146	0.00414153
1.40208	-0.0910759	1.40271	-0.0481606	1.40312	-0.0562668	1.40312	-0.0138283	1.40208	0.0116537	1.40271	0.00693847	1.40312	0.00864771	1.40312	0.00414668
1.40375	-0.0910759	1.40437	-0.0481606	1.40479	-0.0567436	1.40479	-0.014782	1.40375	0.0116537	1.40437	0.00693847	1.40479	0.00864239	1.40479	0.00413638
1.40542	-0.0901222	1.40604	-0.0486374	1.40646	-0.0557899	1.40646	-0.0166893	1.40542	0.011665	1.40604	0.00693313	1.40646	0.00865303	1.40646	0.00411578
1.40708	-0.0882149	1.40771	-0.0486374	1.40813	-0.0548363	1.40813	-0.0185966	1.40708	0.0116876	1.40771	0.00693313	1.40813	0.00866368	1.40813	0.00409517
1.40875	-0.087738	1.40938	-0.0481606	1.40979	-0.0548363	1.40979	-0.0200272	1.40875	0.0116932	1.40938	0.00693847	1.40979	0.00866368	1.40979	0.00407972
1.41042	-0.0891685	1.41104	-0.0476837	1.41146	-0.0553131	1.41146	-0.0214577	1.41042	0.0116763	1.41104	0.00694381	1.41146	0.00865835	1.41146	0.00406427
1.41208	-0.0920296	1.41271	-0.04673	1.41312	-0.0543594	1.41312	-0.0219345	1.41208	0.0116424	1.41271	0.0069545	1.41312	0.008669	1.41312	0.00405911
1.41375	-0.0939369	1.41437	-0.0457764	1.41479	-0.0524521	1.41479	-0.0214577	1.41375	0.0116198	1.41437	0.00696518	1.41479	0.00869028	1.41479	0.00406427
1.41542	-0.0934601	1.41604	-0.0462532	1.41646	-0.0524521	1.41646	-0.0195503	1.41542	0.0116255	1.41604	0.00695984	1.41646	0.00869028	1.41646	0.00408487
1.41708	-0.0910759	1.41771	-0.0491142	1.41813	-0.0534058	1.41813	-0.0166893	1.41708	0.0116537	1.41771	0.00692779	1.41813	0.00867964	1.41813	0.00411578
1.41875	-0.0886917	1.41938	-0.0529289	1.41979	-0.0538826	1.41979	-0.0143051	1.41875	0.0116819	1.41938	0.00688506	1.41979	0.00867432	1.41979	0.00414153
1.42042	-0.0858307	1.42104	-0.0557899	1.42146	-0.0538826	1.42146	-0.0138283	1.42042	0.0117158	1.42104	0.00685301	1.42146	0.00867432	1.42146	0.00414668
1.42208	-0.0829697	1.42271	-0.0567436	1.42312	-0.0557899	1.42312	-0.0133514	1.42208	0.0117497	1.42271	0.00684233	1.42312	0.00865303	1.42312	0.00415184
1.42375	-0.082016	1.42437	-0.0553131	1.42479	-0.0576973	1.42479	-0.0143051	1.42375	0.011761	1.42437	0.00685835	1.42479	0.00863175	1.42479	0.00414153
1.42542	-0.0834465	1.42604	-0.0543594	1.42646	-0.0572205	1.42646	-0.0157356	1.42542	0.011744	1.42604	0.00686903	1.42646	0.00863707	1.42646	0.00412608
1.42708	-0.0872612	1.42771	-0.0519753	1.42813	-0.0543594	1.42813	-0.0181198	1.42708	0.0116989	1.42771	0.00689574	1.42813	0.008669	1.42813	0.00410032
1.42875	-0.0905991	1.42938	-0.0495911	1.42979	-0.0500679	1.42979	-0.0190735	1.42875	0.0116594	1.42938	0.00692245	1.42979	0.00871689	1.42979	0.00409002
1.43042	-0.0925064	1.43104	-0.0472069	1.43146	-0.0476837	1.43146	-0.017643	1.43042	0.0116368	1.43104	0.00694916	1.43146	0.0087435	1.43146	0.00410548
1.43208	-0.0934601	1.43271	-0.04673	1.43312	-0.0457764	1.43312	-0.014782	1.43208	0.0116255	1.43271	0.0069545	1.43312	0.00876479	1.43312	0.00413638
1.43375	-0.0925064	1.43437	-0.0481606	1.43479	-0.0448227	1.43479	-0.0119209	1.43375	0.0116368	1.43437	0.00693847	1.43479	0.00877543	1.43479	0.00416729
1.43542	-0.0896454	1.43604	-0.0491142	1.43646	-0.0448227	1.43646	-0.00953674	1.43542	0.0116706	1.43604	0.00692779	1.43646	0.00877543	1.43646	0.00419304
1.43708	-0.0858307	1.43771	-0.0495911	1.43813	-0.0457764	1.43813	-0.00667572	1.43708	0.0117158	1.43771	0.00692245	1.43813	0.00876479	1.43813	0.00422395
1.43875	-0.0824928	1.43938	-0.0491142	1.43979	-0.0472069	1.43979	-0.00476837	1.43875	0.0117553	1.43938	0.00692779	1.43979	0.00874882	1.43979	0.00424456
1.44042	-0.0801086	1.44104	-0.0486374	1.44146	-0.0481606	1.44146	-0.00572205	1.44042	0.0117836	1.44104	0.00693313	1.44146	0.00873818	1.44146	0.00423425
1.44208	-0.0796318	1.44271	-0.0476837	1.44312	-0.0486374	1.44312	-0.00810623	1.44208	0.0117892	1.44271	0.00694381	1.44312	0.00873286	1.44312	0.0042085
1.44375	-0.0801086	1.44437	-0.0472069	1.44479	-0.0486374	1.44479	-0.0104904	1.44375	0.0117836	1.44437	0.00694916	1.44479	0.00873286	1.44479	0.00418274
1.44542	-0.082016	1.44604	-0.04673	1.44646	-0.0491142	1.44646	-0.0123978	1.44542	0.011761	1.44604	0.0069545	1.44646	0.00872754	1.44646	0.00416214
1.44708	-0.084877	1.44771	-0.04673	1.44813	-0.0500679	1.44813	-0.0143051	1.44708	0.0117271	1.44771	0.0069545	1.44813	0.00871689	1.44813	0.00414153
1.44875	-0.087738	1.44938	-0.0472069	1.44979	-0.0500679	1.44979	-0.0171661	1.44875	0.0116932	1.44938	0.00694916	1.44979	0.00871689	1.44979	0.00411063
1.45042	-0.0896454	1.45104	-0.0481606	1.45146	-0.0491142	1.45146	-0.020504	1.45042	0.0116706	1.45104	0.00693847	1.45146	0.00872754	1.45146	0.00407457
1.45208	-0.0901222	1.45271	-0.0495911	1.45312	-0.0472069	1.45312	-0.0224113	1.45208	0.011665	1.45271	0.00692245	1.45312	0.00874882	1.45312	0.00405396
1.45375	-0.0886917	1.45437	-0.0491142	1.45479	-0.0462532	1.45479	-0.023365	1.45375	0.0116819	1.45437	0.00692779	1.45479	0.00875947	1.45479	0.00404366
1.45542	-0.0867844	1.45604	-0.0491142	1.45646	-0.0462532	1.45646	-0.0238419	1.45542	0.0117045	1.45604	0.00692779	1.45646	0.00875947	1.45646	0.00403851
1.45708	-0.084877	1.45771	-0.0476837	1.45812	-0.04673	1.45812	-0.0243187	1.45708	0.0117271	1.45771	0.00694381	1.45812	0.00875414	1.45812	0.00403336
1.45875	-0.082016	1.45938	-0.04673	1.45979	-0.0476837	1.45979	-0.0228882	1.45875	0.011761	1.45938	0.0069545	1.45979	0.0087435	1.45979	0.00404881
1.46042	-0.079155	1.46104	-0.0457764	1.46146	-0.0510216	1.46146	-0.0214577	1.46042	0.0117949	1.46104	0.00696518	1.46146	0.00870625	1.46146	0.00406427
1.46208	-0.0772476	1.46271	-0.0452995	1.46313	-0.0553131	1.46313	-0.0214577	1.46208	0.0118174	1.46271	0.00697052	1.46313	0.00865835	1.46313	0.00406427
1.46375	-0.0762939	1.46437	-0.0448227	1.46479	-0.058651	1.46479	-0.0219345	1.46375	0.0118287	1.46437	0.00697586	1.46479	0.0086211	1.46479	0.00405911
1.46542	-0.0767708	1.46604	-0.043869	1.46646	-0.0591278	1.46646	-0.0224113	1.46542	0.0118231	1.46604	0.00698655	1.46646	0.00861578	1.46646	0.00405396
1.46708	-0.0786781	1.46771	-0.0448227	1.46812	-0.0576973	1.46812	-0.0228882	1.46708	0.0118005	1.46771	0.00697586	1.46812	0.00863175	1.46812	0.00404881
1.46875	-0.0801086	1.46938	-0.0457764	1.46979	-0.0557899	1.46979	-0.0228882	1.46875	0.0117836	1.46938	0.00696518	1.46979	0.00865303	1.46979	0.00404881
1.47042	-0.0805855	1.47104	-0.0486374	1.47146	-0.0538826	1.47146	-0.0214577	1.47042	0.0117779	1.47104	0.00693313	1.47146	0.00867432	1.47146	0.00406427
1.47208	-0.082016	1.47271	-0.0500679	1.47313	-0.0524521	1.47313	-0.0190735	1.47208	0.011761	1.47271	0.00691711	1.47313	0.00869028	1.47313	0.00409002
1.47375	-0.0839233	1.47437	-0.0505447	1.47479	-0.0519753	1.47479	-0.0157356	1.47375	0.0117384	1.47437	0.00691177	1.47479	0.00869561	1.47479	0.00412608
1.47542	-0.0858307	1.47604	-0.0486374	1.47646	-0.0529289	1.47646	-0.0143051	1.47542	0.0117158	1.47604	0.00693313	1.47646	0.00868496	1.47646	0.00414153
1.47708	-0.0863075	1.47771	-0.0462532	1.47812	-0.0543594	1.47812	-0.0152588	1.47708	0.0117102	1.47771	0.00695984	1.47812	0.008669	1.47812	0.00413123
1.47875	-0.0872612	1.47938	-0.0448227	1.47979	-0.0553131	1.47979	-0.0157356	1.47875	0.0116989	1.47938	0.00697586	1.47979	0.00865835	1.47979	0.00412608
1.48042	-0.0886917	1.48104	-0.0424385	1.48146	-0.0543594	1.48146	-0.0152588	1.48042	0.0116819	1.48104	0.00700257	1.48146	0.008669	1.48146	0.00413123
1.48208	-0.0896454	1.48271	-0.0395775	1.48313	-0.0519753	1.48313	-0.0138283	1.48208	0.0116706	1.48271	0.00703462	1.48313	0.00869561	1.48313	0.00414668
1.48375	-0.0896454	1.48438	-0.0367165	1.48479	-0.0500679	1.48479	-0.0128746	1.48375	0.0116706	1.48438	0.00706667	1.48479	0.00871689	1.48479	0.00415699
1.48542	-0.0872612	1.48604	-0.0367165	1.48646	-0.0486374	1.48646	-0.0128746	1.48542	0.0116989	1.48604	0.00706667	1.48646	0.00873286	1.48646	0.00415699
1.48708	-0.084877	1.48771	-0.0386238	1.48812	-0.0491142	1.48812	-0.0114441	1.48708	0.0117271	1.48771	0.0070453	1.48812	0.00872754	1.48812	0.00417244
1.48875	-0.082016	1.48937	-0.0400543	1.48979	-0.0510216	1.48979	-0.0100136	1.48875	0.011761	1.48937	0.00702928	1.48979	0.00870625	1.48979	0.00418789
1.49042	-0.0805855	1.49104	-0.0414848	1.49146	-0.0524521	1.49146	-0.0100136	1.49042	0.0117779	1.49104	0.00701325	1.49146	0.00869028	1.49146	0.00418789
1.49208	-0.079155	1.49271	-0.0429153	1.49313	-0.0529289	1.49313	-0.0114441	1.49208	0.0117949	1.49271	0.00699723	1.49313	0.00868496	1.49313	0.00417244
1.49375	-0.0772476	1.49438	-0.0457764	1.49479	-0.0534058	1.49479	-0.0123978	1.49375	0.0118174	1.49438	0.00696518	1.49479	0.00867964	1.49479	0.00416214
1.49542	-0.0758171	1.49604	-0.0462532	1.49646	-0.0543594	1.49646	-0.0104904	1.49542	0.0118344	1.49604	0.00695984	1.49646	0.008669	1.49646	0.00418274
1.49708	-0.0758171	1.49771	-0.0452995	1.49812	-0.0562668	1.49812	-0.00953674	1.49708	0.0118344	1.49771	0.00697052	1.49812	0.00864771	1.49812	0.00419304
1.49875	-0.0772476	1.49937	-0.0452995	1.49979	-0.0576973	1.49979	-0.00858307	1.49875	0.0118174	1.49937	0.00697052	1.49979	0.00863175	1.49979	0.00420335
1.50042	-0.0786781	1.50104	-0.0457764	1.50146	-0.0591278	1.50146	-0.00810623	1.50042	0.0118005	1.50104	0.00696518	1.50146	0.00861578	1.50146	0.0042085
1.50208	-0.0796318	1.50271	-0.0457764	1.50313	-0.0600815	1.50313	-0.00715256	1.50208	0.0117892	1.50271	0.00696518	1.50313	0.00860514	1.50313	0.0042188
1.50375	-0.0805855	1.50438	-0.0457764	1.50479	-0.0600815	1.50479	-0.00715256	1.50375	0.0117779	1.50438	0.00696518	1.50479	0.00860514	1.50479	0.0042188
1.50542	-0.0805855	1.50604	-0.0462532	1.50646	-0.0591278	1.50646	-0.00810623	1.50542	0.0117779	1.50604	0.00695984	1.50646	0.00861578	1.50646	0.0042085
1.50708	-0.0786781	1.50771	-0.04673	1.50812	-0.0567436	1.50812	-0.00762939	1.50708	0.0118005	1.50771	0.0069545	1.50812	0.00864239	1.50812	0.00421365
1.50875	-0.0753403	1.50937	-0.0452995	1.50979	-0.0543594	1.50979	-0.00667572	1.50875	0.01184	1.50937	0.00697052	1.50979	0.008669	1.50979	0.00422395
1.51042	-0.0715256	1.51104	-0.0424385	1.51146	-0.0524521	1.51146	-0.00572205	1.51042	0.0118852	1.51104	0.00700257	1.51146	0.00869028	1.51146	0.00423425
1.51208	-0.0691414	1.51271	-0.0395775	1.51313	-0.0524521	1.51313	-0.00619888	1.51208	0.0119134	1.51271	0.00703462	1.51313	0.00869028	1.51313	0.0042291
1.51375	-0.0677109	1.51438	-0.0376701	1.51479	-0.0538826	1.51479	-0.00715256	1.51375	0.0119304	1.51438	0.00705598	1.51479	0.00867432	1.51479	0.0042188
1.51542	-0.0686646	1.51604	-0.0371933	1.51646	-0.0548363	1.51646	-0.00762939	1.51542	0.0119191	1.51604	0.00706132	1.51646	0.00866368	1.51646	0.00421365
1.51708	-0.0715256	1.51771	-0.038147	1.51812	-0.0553131	1.51812	-0.00715256	1.51708	0.0118852	1.51771	0.00705064	1.51812	0.00865835	1.51812	0.0042188
1.51875	-0.0748634	1.51937	-0.0400543	1.51979	-0.0553131	1.51979	-0.00572205	1.51875	0.0118457	1.51937	0.00702928	1.51979	0.00865835	1.51979	0.00423425
1.52042	-0.0786781	1.52104	-0.0429153	1.52146	-0.0557899	1.52146	-0.00476837	1.52042	0.0118005	1.52104	0.00699723	1.52146	0.00865303	1.52146	0.00424456
1.52208	-0.0824928	1.52271	-0.0452995	1.52313	-0.0562668	1.52313	-0.00429153	1.52208	0.0117553	1.52271	0.00697052	1.52313	0.00864771	1.52313	0.00424971
1.52375	-0.0858307	1.52438	-0.0476837	1.52479	-0.0557899	1.52479	-0.00238419	1.52375	0.0117158	1.52438	0.00694381	1.52479	0.00865303	1.52479	0.00427031
1.52542	-0.0872612	1.52604	-0.0476837	1.52646	-0.0543594	1.52646	0.000953674	1.52542	0.0116989	1.52604	0.00694381	1.52646	0.008669	1.52646	0.00430637
1.52708	-0.0872612	1.52771	-0.0457764	1.52812	-0.0524521	1.52812	0.00238419	1.52708	0.0116989	1.52771	0.00696518	1.52812	0.00869028	1.52812	0.00432182
1.52875	-0.0882149	1.52937	-0.0433922	1.52979	-0.0510216	1.52979	0.00143051	1.52875	0.0116876	1.52937	0.00699189	1.52979	0.00870625	1.52979	0.00431152
1.53042	-0.0882149	1.53104	-0.0419617	1.53146	-0.0491142	1.53146	-0.000476837	1.53042	0.0116876	1.53104	0.00700791	1.53146	0.00872754	1.53146	0.00429092
1.53208	-0.0867844	1.53271	-0.0419617	1.53313	-0.0472069	1.53313	-0.00143051	1.53208	0.0117045	1.53271	0.00700791	1.53313	0.00874882	1.53313	0.00428061
1.53375	-0.084877	1.53438	-0.0414848	1.53479	-0.0452995	1.53479	-0.00238419	1.53375	0.0117271	1.53438	0.00701325	1.53479	0.00877011	1.53479	0.00427031
1.53542	-0.0839233	1.53604	-0.0414848	1.53646	-0.0452995	1.53646	-0.00429153	1.53542	0.0117384	1.53604	0.00701325	1.53646	0.00877011	1.53646	0.00424971
1.53708	-0.0824928	1.53771	-0.0424385	1.53812	-0.0481606	1.53812	-0.00619888	1.53708	0.0117553	1.53771	0.00700257	1.53812	0.00873818	1.53812	0.0042291
1.53875	-0.0801086	1.53937	-0.043869	1.53979	-0.0519753	1.53979	-0.00810623	1.53875	0.0117836	1.53937	0.00698655	1.53979	0.00869561	1.53979	0.0042085
1.54042	-0.079155	1.54104	-0.0433922	1.54146	-0.0562668	1.54146	-0.00762939	1.54042	0.0117949	1.54104	0.00699189	1.54146	0.00864771	1.54146	0.00421365
1.54208	-0.079155	1.54271	-0.0405312	1.54313	-0.0600815	1.54313	-0.00715256	1.54208	0.0117949	1.54271	0.00702393	1.54313	0.00860514	1.54313	0.0042188
1.54375	-0.0782013	1.54438	-0.0371933	1.54479	-0.061512	1.54479	-0.00572205	1.54375	0.0118062	1.54438	0.00706132	1.54479	0.00858917	1.54479	0.00423425
1.54542	-0.0767708	1.54604	-0.0352859	1.54646	-0.0610352	1.54646	-0.00429153	1.54542	0.0118231	1.54604	0.00708269	1.54646	0.00859449	1.54646	0.00424971
1.54708	-0.0753403	1.54771	-0.0338554	1.54812	-0.0572205	1.54812	-0.00238419	1.54708	0.01184	1.54771	0.00709871	1.54812	0.00863707	1.54812	0.00427031
1.54875	-0.0739098	1.54937	-0.0333786	1.54979	-0.0534058	1.54979	0	1.54875	0.011857	1.54937	0.00710406	1.54979	0.00867964	1.54979	0.00429607
1.55042	-0.0715256	1.55104	-0.0338554	1.55146	-0.0500679	1.55146	0.00238419	1.55042	0.0118852	1.55104	0.00709871	1.55146	0.00871689	1.55146	0.00432182
1.55208	-0.0691414	1.55271	-0.0362396	1.55313	-0.0486374	1.55313	0.00333786	1.55208	0.0119134	1.55271	0.00707201	1.55313	0.00873286	1.55313	0.00433213
1.55375	-0.0681877	1.55438	-0.0391006	1.55479	-0.0481606	1.55479	0.00286102	1.55375	0.0119247	1.55438	0.00703996	1.55479	0.00873818	1.55479	0.00432698
1.55542	-0.0696182	1.55604	-0.0405312	1.55646	-0.0476837	1.55646	0.00190735	1.55542	0.0119078	1.55604	0.00702393	1.55646	0.0087435	1.55646	0.00431667
1.55708	-0.0720024	1.55771	-0.0400543	1.55812	-0.0472069	1.55812	0	1.55708	0.0118796	1.55771	0.00702928	1.55812	0.00874882	1.55812	0.00429607
1.55875	-0.0743866	1.55937	-0.0391006	1.55979	-0.04673	1.55979	-0.00333786	1.55875	0.0118513	1.55937	0.00703996	1.55979	0.00875414	1.55979	0.00426001
1.56042	-0.0753403	1.56104	-0.0386238	1.56146	-0.0462532	1.56146	-0.00619888	1.56042	0.01184	1.56104	0.0070453	1.56146	0.00875947	1.56146	0.0042291
1.56208	-0.0748634	1.56271	-0.0386238	1.56313	-0.0457764	1.56313	-0.00762939	1.56208	0.0118457	1.56271	0.0070453	1.56313	0.00876479	1.56313	0.00421365
1.56375	-0.0748634	1.56438	-0.0376701	1.56479	-0.0452995	1.56479	-0.00715256	1.56375	0.0118457	1.56438	0.00705598	1.56479	0.00877011	1.56479	0.0042188
1.56542	-0.0748634	1.56604	-0.0371933	1.56646	-0.0457764	1.56646	-0.00572205	1.56542	0.0118457	1.56604	0.00706132	1.56646	0.00876479	1.56646	0.00423425
1.56708	-0.0743866	1.56771	-0.0371933	1.56812	-0.0472069	1.56812	-0.00333786	1.56708	0.0118513	1.56771	0.00706132	1.56812	0.00874882	1.56812	0.00426001
1.56875	-0.0729561	1.56937	-0.0376701	1.56979	-0.0486374	1.56979	-0.000953674	1.56875	0.0118683	1.56937	0.00705598	1.56979	0.00873286	1.56979	0.00428577
1.57042	-0.0724792	1.57104	-0.0367165	1.57146	-0.0495911	1.57146	0.00286102	1.57042	0.0118739	1.57104	0.00706667	1.57146	0.00872221	1.57146	0.00432698
1.57208	-0.0734329	1.57271	-0.0348091	1.57313	-0.0491142	1.57313	0.00619888	1.57208	0.0118626	1.57271	0.00708803	1.57313	0.00872754	1.57313	0.00436303
1.57375	-0.0734329	1.57438	-0.0343323	1.57479	-0.0486374	1.57479	0.00953674	1.57375	0.0118626	1.57438	0.00709337	1.57479	0.00873286	1.57479	0.00439909
1.57542	-0.0715256	1.57604	-0.0352859	1.57646	-0.0472069	1.57646	0.0119209	1.57542	0.0118852	1.57604	0.00708269	1.57646	0.00874882	1.57646	0.00442485
1.57708	-0.0691414	1.57771	-0.0367165	1.57812	-0.0462532	1.57812	0.0133514	1.57708	0.0119134	1.57771	0.00706667	1.57812	0.00875947	1.57812	0.0044403
1.57875	-0.0691414	1.57937	-0.038147	1.57979	-0.0443459	1.57979	0.014782	1.57875	0.0119134	1.57937	0.00705064	1.57979	0.00878075	1.57979	0.00445575
1.58042	-0.0700951	1.58104	-0.0386238	1.58146	-0.0405312	1.58146	0.0152588	1.58042	0.0119021	1.58104	0.0070453	1.58146	0.00882333	1.58146	0.00446091
1.58208	-0.0720024	1.58271	-0.0386238	1.58312	-0.0367165	1.58312	0.0157356	1.58208	0.0118796	1.58271	0.0070453	1.58312	0.0088659	1.58312	0.00446606
1.58375	-0.0739098	1.58438	-0.038147	1.58479	-0.0333786	1.58479	0.0157356	1.58375	0.011857	1.58438	0.00705064	1.58479	0.00890315	1.58479	0.00446606
1.58542	-0.0762939	1.58604	-0.0371933	1.58646	-0.0314713	1.58646	0.0157356	1.58542	0.0118287	1.58604	0.00706132	1.58646	0.00892444	1.58646	0.00446606
1.58708	-0.0782013	1.58771	-0.0352859	1.58813	-0.0305176	1.58813	0.0162125	1.58708	0.0118062	1.58771	0.00708269	1.58813	0.00893508	1.58813	0.00447121
1.58875	-0.0777245	1.58937	-0.0324249	1.58979	-0.0319481	1.58979	0.0181198	1.58875	0.0118118	1.58937	0.00711474	1.58979	0.00891912	1.58979	0.00449181
1.59042	-0.0758171	1.59104	-0.0295639	1.59146	-0.0338554	1.59146	0.020504	1.59042	0.0118344	1.59104	0.00714679	1.59146	0.00889783	1.59146	0.00451757
1.59208	-0.0724792	1.59271	-0.0257492	1.59312	-0.0367165	1.59312	0.0209808	1.59208	0.0118739	1.59271	0.00718952	1.59312	0.0088659	1.59312	0.00452272
1.59375	-0.0691414	1.59438	-0.0224113	1.59479	-0.0391006	1.59479	0.0214577	1.59375	0.0119134	1.59438	0.00722691	1.59479	0.00883929	1.59479	0.00452787
1.59542	-0.0648499	1.59604	-0.0195503	1.59646	-0.041008	1.59646	0.0228882	1.59542	0.0119642	1.59604	0.00725896	1.59646	0.008818	1.59646	0.00454332
1.59708	-0.061512	1.59771	-0.0166893	1.59813	-0.0424385	1.59813	0.0257492	1.59708	0.0120038	1.59771	0.007291	1.59813	0.00880204	1.59813	0.00457423
1.59875	-0.0600815	1.59937	-0.014782	1.59979	-0.0414848	1.59979	0.0281334	1.59875	0.0120207	1.59937	0.00731237	1.59979	0.00881268	1.59979	0.00459999
1.60042	-0.0596046	1.60104	-0.014782	1.60146	-0.0400543	1.60146	0.0309944	1.60042	0.0120264	1.60104	0.00731237	1.60146	0.00882865	1.60146	0.00463089
1.60208	-0.0596046	1.60271	-0.014782	1.60312	-0.0386238	1.60312	0.0338554	1.60208	0.0120264	1.60271	0.00731237	1.60312	0.00884461	1.60312	0.0046618
1.60375	-0.0581741	1.60438	-0.0143051	1.60479	-0.0371933	1.60479	0.0367165	1.60375	0.0120433	1.60438	0.00731771	1.60479	0.00886058	1.60479	0.00469271
1.60542	-0.0572205	1.60604	-0.0133514	1.60646	-0.0362396	1.60646	0.038147	1.60542	0.0120546	1.60604	0.00732839	1.60646	0.00887122	1.60646	0.00470816
1.60708	-0.0567436	1.60771	-0.0128746	1.60813	-0.0352859	1.60813	0.038147	1.60708	0.0120602	1.60771	0.00733374	1.60813	0.00888186	1.60813	0.00470816
1.60875	-0.0562668	1.60938	-0.0128746	1.60979	-0.0348091	1.60979	0.0376701	1.60875	0.0120659	1.60938	0.00733374	1.60979	0.00888719	1.60979	0.00470301
1.61042	-0.0553131	1.61104	-0.0119209	1.61146	-0.0352859	1.61146	0.0362396	1.61042	0.0120772	1.61104	0.00734442	1.61146	0.00888186	1.61146	0.00468756
1.61208	-0.0538826	1.61271	-0.0119209	1.61312	-0.0367165	1.61312	0.0357628	1.61208	0.0120941	1.61271	0.00734442	1.61312	0.0088659	1.61312	0.00468241
1.61375	-0.0538826	1.61437	-0.0133514	1.61479	-0.0376701	1.61479	0.0343323	1.61375	0.0120941	1.61437	0.00732839	1.61479	0.00885526	1.61479	0.00466695
1.61542	-0.0538826	1.61604	-0.014782	1.61646	-0.0376701	1.61646	0.0333786	1.61542	0.0120941	1.61604	0.00731237	1.61646	0.00885526	1.61646	0.00465665
1.61708	-0.0543594	1.61771	-0.0152588	1.61813	-0.0357628	1.61813	0.0324249	1.61708	0.0120885	1.61771	0.00730703	1.61813	0.00887654	1.61813	0.00464635
1.61875	-0.0543594	1.61938	-0.0138283	1.61979	-0.0338554	1.61979	0.0324249	1.61875	0.0120885	1.61938	0.00732305	1.61979	0.00889783	1.61979	0.00464635
1.62042	-0.0538826	1.62104	-0.0128746	1.62146	-0.0319481	1.62146	0.0333786	1.62042	0.0120941	1.62104	0.00733374	1.62146	0.00891912	1.62146	0.00465665
1.62208	-0.0534058	1.62271	-0.0128746	1.62312	-0.0305176	1.62312	0.0343323	1.62208	0.0120998	1.62271	0.00733374	1.62312	0.00893508	1.62312	0.00466695
1.62375	-0.0524521	1.62437	-0.0123978	1.62479	-0.0281334	1.62479	0.0362396	1.62375	0.012111	1.62437	0.00733908	1.62479	0.00896169	1.62479	0.00468756
1.62542	-0.0510216	1.62604	-0.0109673	1.62646	-0.0252724	1.62646	0.038147	1.62542	0.012128	1.62604	0.0073551	1.62646	0.00899362	1.62646	0.00470816
1.62708	-0.0495911	1.62771	-0.0100136	1.62813	-0.0228882	1.62813	0.0400543	1.62708	0.0121449	1.62771	0.00736578	1.62813	0.00902023	1.62813	0.00472877
1.62875	-0.0486374	1.62938	-0.0100136	1.62979	-0.0214577	1.62979	0.041008	1.62875	0.0121562	1.62938	0.00736578	1.62979	0.00903619	1.62979	0.00473907
1.63042	-0.0481606	1.63104	-0.0100136	1.63146	-0.0209808	1.63146	0.0414848	1.63042	0.0121619	1.63104	0.00736578	1.63146	0.00904151	1.63146	0.00474422
1.63208	-0.0481606	1.63271	-0.00953674	1.63312	-0.0209808	1.63312	0.0414848	1.63208	0.0121619	1.63271	0.00737113	1.63312	0.00904151	1.63312	0.00474422
1.63375	-0.0495911	1.63437	-0.00858307	1.63479	-0.0224113	1.63479	0.0419617	1.63375	0.0121449	1.63437	0.00738181	1.63479	0.00902555	1.63479	0.00474937
1.63542	-0.0514984	1.63604	-0.00715256	1.63646	-0.0228882	1.63646	0.0429153	1.63542	0.0121223	1.63604	0.00739783	1.63646	0.00902023	1.63646	0.00475967
1.63708	-0.0538826	1.63771	-0.00619888	1.63813	-0.023365	1.63813	0.0419617	1.63708	0.0120941	1.63771	0.00740852	1.63813	0.00901491	1.63813	0.00474937
1.63875	-0.0553131	1.63938	-0.00619888	1.63979	-0.0228882	1.63979	0.0405312	1.63875	0.0120772	1.63938	0.00740852	1.63979	0.00902023	1.63979	0.00473392
1.64042	-0.0553131	1.64104	-0.00524521	1.64146	-0.0209808	1.64146	0.038147	1.64042	0.0120772	1.64104	0.0074192	1.64146	0.00904151	1.64146	0.00470816
1.64208	-0.0553131	1.64271	-0.00476837	1.64312	-0.0181198	1.64312	0.0367165	1.64208	0.0120772	1.64271	0.00742454	1.64312	0.00907344	1.64312	0.00469271
1.64375	-0.0548363	1.64437	-0.0038147	1.64479	-0.0152588	1.64479	0.0357628	1.64375	0.0120828	1.64437	0.00743522	1.64479	0.00910537	1.64479	0.00468241
1.64542	-0.0529289	1.64604	-0.0038147	1.64646	-0.0128746	1.64646	0.0352859	1.64542	0.0121054	1.64604	0.00743522	1.64646	0.00913198	1.64646	0.00467725
1.64708	-0.0505447	1.64771	-0.0038147	1.64813	-0.0114441	1.64813	0.0348091	1.64708	0.0121336	1.64771	0.00743522	1.64813	0.00914795	1.64813	0.0046721
1.64875	-0.0486374	1.64938	-0.00333786	1.64979	-0.0104904	1.64979	0.0352859	1.64875	0.0121562	1.64938	0.00744056	1.64979	0.00915859	1.64979	0.00467725
1.65042	-0.0476837	1.65104	-0.00286102	1.65146	-0.00953674	1.65146	0.0371933	1.65042	0.0121675	1.65104	0.00744591	1.65146	0.00916923	1.65146	0.00469786
1.65208	-0.0462532	1.65271	-0.00190735	1.65312	-0.00858307	1.65312	0.0386238	1.65208	0.0121844	1.65271	0.00745659	1.65312	0.00917988	1.65312	0.00471331
1.65375	-0.0443459	1.65437	-0.00190735	1.65479	-0.00715256	1.65479	0.0391006	1.65375	0.012207	1.65437	0.00745659	1.65479	0.00919584	1.65479	0.00471846
1.65542	-0.0429153	1.65604	-0.00333786	1.65646	-0.00762939	1.65646	0.0386238	1.65542	0.012224	1.65604	0.00744056	1.65646	0.00919052	1.65646	0.00471331
1.65708	-0.0419617	1.65771	-0.00572205	1.65813	-0.00953674	1.65813	0.0386238	1.65708	0.0122353	1.65771	0.00741386	1.65813	0.00916923	1.65813	0.00471331
1.65875	-0.0419617	1.65938	-0.00810623	1.65979	-0.0104904	1.65979	0.0395775	1.65875	0.0122353	1.65938	0.00738715	1.65979	0.00915859	1.65979	0.00472361
1.66042	-0.0414848	1.66104	-0.0104904	1.66146	-0.0109673	1.66146	0.0400543	1.66042	0.0122409	1.66104	0.00736044	1.66146	0.00915327	1.66146	0.00472877
1.66208	-0.0424385	1.66271	-0.0123978	1.66312	-0.0119209	1.66312	0.0386238	1.66208	0.0122296	1.66271	0.00733908	1.66312	0.00914263	1.66312	0.00471331
1.66375	-0.0443459	1.66437	-0.0133514	1.66479	-0.0138283	1.66479	0.0357628	1.66375	0.012207	1.66437	0.00732839	1.66479	0.00912134	1.66479	0.00468241
1.66542	-0.0452995	1.66604	-0.0128746	1.66646	-0.014782	1.66646	0.0329018	1.66542	0.0121957	1.66604	0.00733374	1.66646	0.0091107	1.66646	0.0046515
1.66708	-0.0448227	1.66771	-0.0119209	1.66813	-0.0152588	1.66813	0.0305176	1.66708	0.0122014	1.66771	0.00734442	1.66813	0.00910537	1.66813	0.00462574
1.66875	-0.0429153	1.66938	-0.0104904	1.66979	-0.014782	1.66979	0.0281334	1.66875	0.012224	1.66938	0.00736044	1.66979	0.0091107	1.66979	0.00459999
1.67042	-0.0414848	1.67104	-0.00905991	1.67146	-0.0138283	1.67146	0.026226	1.67042	0.0122409	1.67104	0.00737647	1.67146	0.00912134	1.67146	0.00457938
1.67208	-0.0400543	1.67271	-0.00858307	1.67312	-0.0128746	1.67312	0.0252724	1.67208	0.0122578	1.67271	0.00738181	1.67312	0.00913198	1.67312	0.00456908
1.67375	-0.0391006	1.67437	-0.00858307	1.67479	-0.0114441	1.67479	0.026226	1.67375	0.0122691	1.67437	0.00738181	1.67479	0.00914795	1.67479	0.00457938
1.67542	-0.0386238	1.67604	-0.00858307	1.67646	-0.0100136	1.67646	0.0276566	1.67542	0.0122748	1.67604	0.00738181	1.67646	0.00916391	1.67646	0.00459484
1.67708	-0.0405312	1.67771	-0.00667572	1.67813	-0.00953674	1.67813	0.0290871	1.67708	0.0122522	1.67771	0.00740317	1.67813	0.00916923	1.67813	0.00461029
1.67875	-0.0424385	1.67938	-0.00429153	1.67979	-0.00905991	1.67979	0.0305176	1.67875	0.0122296	1.67938	0.00742988	1.67979	0.00917456	1.67979	0.00462574
1.68042	-0.0433922	1.68104	-0.00286102	1.68146	-0.00905991	1.68146	0.0319481	1.68042	0.0122183	1.68104	0.00744591	1.68146	0.00917456	1.68146	0.0046412
1.68208	-0.043869	1.68271	-0.00238419	1.68312	-0.0104904	1.68312	0.0329018	1.68208	0.0122127	1.68271	0.00745125	1.68312	0.00915859	1.68312	0.0046515
1.68375	-0.0429153	1.68437	-0.00238419	1.68479	-0.0119209	1.68479	0.0343323	1.68375	0.012224	1.68437	0.00745125	1.68479	0.00914263	1.68479	0.00466695
1.68542	-0.0424385	1.68604	-0.00238419	1.68646	-0.0138283	1.68646	0.0362396	1.68542	0.0122296	1.68604	0.00745125	1.68646	0.00912134	1.68646	0.00468756
1.68708	-0.041008	1.68771	-0.00333786	1.68813	-0.0152588	1.68813	0.0376701	1.68708	0.0122466	1.68771	0.00744056	1.68813	0.00910537	1.68813	0.00470301
1.68875	-0.0419617	1.68938	-0.00429153	1.68979	-0.0166893	1.68979	0.0376701	1.68875	0.0122353	1.68938	0.00742988	1.68979	0.00908941	1.68979	0.00470301
1.69042	-0.0443459	1.69104	-0.00572205	1.69146	-0.0185966	1.69146	0.0362396	1.69042	0.012207	1.69104	0.00741386	1.69146	0.00906812	1.69146	0.00468756
1.69208	-0.0462532	1.69271	-0.00667572	1.69312	-0.0190735	1.69312	0.0338554	1.69208	0.0121844	1.69271	0.00740317	1.69312	0.0090628	1.69312	0.0046618
1.69375	-0.04673	1.69437	-0.00667572	1.69479	-0.0171661	1.69479	0.0314713	1.69375	0.0121788	1.69437	0.00740317	1.69479	0.00908409	1.69479	0.00463604
1.69542	-0.04673	1.69604	-0.00667572	1.69646	-0.0138283	1.69646	0.0290871	1.69542	0.0121788	1.69604	0.00740317	1.69646	0.00912134	1.69646	0.00461029
1.69708	-0.0481606	1.69771	-0.00619888	1.69813	-0.0119209	1.69813	0.0276566	1.69708	0.0121619	1.69771	0.00740852	1.69813	0.00914263	1.69813	0.00459484
1.69875	-0.0486374	1.69938	-0.00572205	1.69979	-0.0128746	1.69979	0.0276566	1.69875	0.0121562	1.69938	0.00741386	1.69979	0.00913198	1.69979	0.00459484
1.70042	-0.0472069	1.70104	-0.00476837	1.70146	-0.014782	1.70146	0.0281334	1.70042	0.0121732	1.70104	0.00742454	1.70146	0.0091107	1.70146	0.00459999
1.70208	-0.0452995	1.70271	-0.00238419	1.70312	-0.0162125	1.70312	0.0290871	1.70208	0.0121957	1.70271	0.00745125	1.70312	0.00909473	1.70312	0.00461029
1.70375	-0.0452995	1.70437	-0.00143051	1.70479	-0.0171661	1.70479	0.0300407	1.70375	0.0121957	1.70437	0.00746193	1.70479	0.00908409	1.70479	0.00462059
1.70542	-0.0462532	1.70604	-0.00238419	1.70646	-0.0171661	1.70646	0.0309944	1.70542	0.0121844	1.70604	0.00745125	1.70646	0.00908409	1.70646	0.00463089
1.70708	-0.0457764	1.70771	-0.0038147	1.70812	-0.0166893	1.70812	0.0305176	1.70708	0.0121901	1.70771	0.00743522	1.70812	0.00908941	1.70812	0.00462574
1.70875	-0.0443459	1.70938	-0.00429153	1.70979	-0.014782	1.70979	0.0300407	1.70875	0.012207	1.70938	0.00742988	1.70979	0.0091107	1.70979	0.00462059
1.71042	-0.043869	1.71104	-0.00476837	1.71146	-0.0119209	1.71146	0.0305176	1.71042	0.0122127	1.71104	0.00742454	1.71146	0.00914263	1.71146	0.00462574
1.71208	-0.0452995	1.71271	-0.00476837	1.71313	-0.0100136	1.71313	0.0314713	1.71208	0.0121957	1.71271	0.00742454	1.71313	0.00916391	1.71313	0.00463604
1.71375	-0.0472069	1.71437	-0.0038147	1.71479	-0.0104904	1.71479	0.0314713	1.71375	0.0121732	1.71437	0.00743522	1.71479	0.00915859	1.71479	0.00463604
1.71542	-0.0491142	1.71604	-0.00190735	1.71646	-0.0119209	1.71646	0.0309944	1.71542	0.0121506	1.71604	0.00745659	1.71646	0.00914263	1.71646	0.00463089
1.71708	-0.0500679	1.71771	-0.000953674	1.71812	-0.0123978	1.71812	0.0305176	1.71708	0.0121393	1.71771	0.00746727	1.71812	0.0091373	1.71812	0.00462574
1.71875	-0.0519753	1.71938	-0.00333786	1.71979	-0.0114441	1.71979	0.0295639	1.71875	0.0121167	1.71938	0.00744056	1.71979	0.00914795	1.71979	0.00461544
1.72042	-0.0538826	1.72104	-0.00667572	1.72146	-0.0109673	1.72146	0.0281334	1.72042	0.0120941	1.72104	0.00740317	1.72146	0.00915327	1.72146	0.00459999
1.72208	-0.0534058	1.72271	-0.00905991	1.72313	-0.0100136	1.72313	0.0267029	1.72208	0.0120998	1.72271	0.00737647	1.72313	0.00916391	1.72313	0.00458453
1.72375	-0.0524521	1.72437	-0.0100136	1.72479	-0.00858307	1.72479	0.0271797	1.72375	0.012111	1.72437	0.00736578	1.72479	0.00917988	1.72479	0.00458968
1.72542	-0.0505447	1.72604	-0.0104904	1.72646	-0.00762939	1.72646	0.0276566	1.72542	0.0121336	1.72604	0.00736044	1.72646	0.00919052	1.72646	0.00459484
1.72708	-0.0495911	1.72771	-0.0100136	1.72812	-0.00667572	1.72812	0.0276566	1.72708	0.0121449	1.72771	0.00736578	1.72812	0.00920116	1.72812	0.00459484
1.72875	-0.0481606	1.72938	-0.00953674	1.72979	-0.00667572	1.72979	0.0276566	1.72875	0.0121619	1.72938	0.00737113	1.72979	0.00920116	1.72979	0.00459484
1.73042	-0.0472069	1.73104	-0.00858307	1.73146	-0.00667572	1.73146	0.0290871	1.73042	0.0121732	1.73104	0.00738181	1.73146	0.00920116	1.73146	0.00461029
1.73208	-0.0462532	1.73271	-0.00905991	1.73313	-0.00667572	1.73313	0.0300407	1.73208	0.0121844	1.73271	0.00737647	1.73313	0.00920116	1.73313	0.00462059
1.73375	-0.0462532	1.73438	-0.0109673	1.73479	-0.00667572	1.73479	0.0281334	1.73375	0.0121844	1.73438	0.0073551	1.73479	0.00920116	1.73479	0.00459999
1.73542	-0.04673	1.73604	-0.014782	1.73646	-0.00810623	1.73646	0.0252724	1.73542	0.0121788	1.73604	0.00731237	1.73646	0.0091852	1.73646	0.00456908
1.73708	-0.0481606	1.73771	-0.0200272	1.73812	-0.00953674	1.73812	0.0228882	1.73708	0.0121619	1.73771	0.00725361	1.73812	0.00916923	1.73812	0.00454332
1.73875	-0.0495911	1.73937	-0.0238419	1.73979	-0.0109673	1.73979	0.020504	1.73875	0.0121449	1.73937	0.00721088	1.73979	0.00915327	1.73979	0.00451757
1.74042	-0.0505447	1.74104	-0.026226	1.74146	-0.0109673	1.74146	0.017643	1.74042	0.0121336	1.74104	0.00718418	1.74146	0.00915327	1.74146	0.00448666
1.74208	-0.0514984	1.74271	-0.0276566	1.74313	-0.0109673	1.74313	0.0143051	1.74208	0.0121223	1.74271	0.00716815	1.74313	0.00915327	1.74313	0.0044506
1.74375	-0.0524521	1.74438	-0.0286102	1.74479	-0.0119209	1.74479	0.0123978	1.74375	0.012111	1.74438	0.00715747	1.74479	0.00914263	1.74479	0.00443
1.74542	-0.0529289	1.74604	-0.0290871	1.74646	-0.0119209	1.74646	0.0123978	1.74542	0.0121054	1.74604	0.00715213	1.74646	0.00914263	1.74646	0.00443
1.74708	-0.0519753	1.74771	-0.0276566	1.74812	-0.0104904	1.74812	0.0133514	1.74708	0.0121167	1.74771	0.00716815	1.74812	0.00915859	1.74812	0.0044403
1.74875	-0.0505447	1.74937	-0.0257492	1.74979	-0.00905991	1.74979	0.0152588	1.74875	0.0121336	1.74937	0.00718952	1.74979	0.00917456	1.74979	0.00446091
1.75042	-0.0500679	1.75104	-0.0243187	1.75146	-0.00858307	1.75146	0.0162125	1.75042	0.0121393	1.75104	0.00720554	1.75146	0.00917988	1.75146	0.00447121
1.75208	-0.0495911	1.75271	-0.0228882	1.75313	-0.00762939	1.75313	0.0166893	1.75208	0.0121449	1.75271	0.00722157	1.75313	0.00919052	1.75313	0.00447636
1.75375	-0.0500679	1.75438	-0.020504	1.75479	-0.00715256	1.75479	0.0171661	1.75375	0.0121393	1.75438	0.00724827	1.75479	0.00919584	1.75479	0.00448151
1.75542	-0.0505447	1.75604	-0.0190735	1.75646	-0.00715256	1.75646	0.017643	1.75542	0.0121336	1.75604	0.0072643	1.75646	0.00919584	1.75646	0.00448666
1.75708	-0.0510216	1.75771	-0.0190735	1.75812	-0.00858307	1.75812	0.0181198	1.75708	0.012128	1.75771	0.0072643	1.75812	0.00917988	1.75812	0.00449181
1.75875	-0.0514984	1.75937	-0.0190735	1.75979	-0.00953674	1.75979	0.0171661	1.75875	0.0121223	1.75937	0.0072643	1.75979	0.00916923	1.75979	0.00448151
1.76042	-0.0510216	1.76104	-0.0190735	1.76146	-0.0104904	1.76146	0.0166893	1.76042	0.012128	1.76104	0.0072643	1.76146	0.00915859	1.76146	0.00447636
1.76208	-0.0500679	1.76271	-0.0185966	1.76313	-0.0128746	1.76313	0.017643	1.76208	0.0121393	1.76271	0.00726964	1.76313	0.00913198	1.76313	0.00448666
1.76375	-0.0491142	1.76438	-0.0200272	1.76479	-0.0157356	1.76479	0.0195503	1.76375	0.0121506	1.76438	0.00725361	1.76479	0.00910005	1.76479	0.00450727
1.76542	-0.0481606	1.76604	-0.020504	1.76646	-0.017643	1.76646	0.020504	1.76542	0.0121619	1.76604	0.00724827	1.76646	0.00907877	1.76646	0.00451757
1.76708	-0.0476837	1.76771	-0.0209808	1.76812	-0.0181198	1.76812	0.0209808	1.76708	0.0121675	1.76771	0.00724293	1.76812	0.00907344	1.76812	0.00452272
1.76875	-0.0491142	1.76937	-0.020504	1.76979	-0.0190735	1.76979	0.0209808	1.76875	0.0121506	1.76937	0.00724827	1.76979	0.0090628	1.76979	0.00452272
1.77042	-0.0519753	1.77104	-0.0209808	1.77146	-0.0209808	1.77146	0.020504	1.77042	0.0121167	1.77104	0.00724293	1.77146	0.00904151	1.77146	0.00451757
1.77208	-0.0553131	1.77271	-0.0228882	1.77313	-0.0219345	1.77313	0.0181198	1.77208	0.0120772	1.77271	0.00722157	1.77313	0.00903087	1.77313	0.00449181
1.77375	-0.0581741	1.77438	-0.0252724	1.77479	-0.0214577	1.77479	0.014782	1.77375	0.0120433	1.77438	0.00719486	1.77479	0.00903619	1.77479	0.00445575
1.77542	-0.0605583	1.77604	-0.0271797	1.77646	-0.0209808	1.77646	0.0119209	1.77542	0.0120151	1.77604	0.00717349	1.77646	0.00904151	1.77646	0.00442485
1.77708	-0.0624657	1.77771	-0.0276566	1.77812	-0.0214577	1.77812	0.0109673	1.77708	0.0119925	1.77771	0.00716815	1.77812	0.00903619	1.77812	0.00441454
1.77875	-0.0634193	1.77937	-0.0276566	1.77979	-0.0214577	1.77979	0.0100136	1.77875	0.0119812	1.77937	0.00716815	1.77979	0.00903619	1.77979	0.00440424
1.78042	-0.0634193	1.78104	-0.0267029	1.78146	-0.0209808	1.78146	0.0100136	1.78042	0.0119812	1.78104	0.00717884	1.78146	0.00904151	1.78146	0.00440424
1.78208	-0.0638962	1.78271	-0.0243187	1.78313	-0.020504	1.78313	0.0109673	1.78208	0.0119755	1.78271	0.00720554	1.78313	0.00904684	1.78313	0.00441454
1.78375	-0.064373	1.78438	-0.0214577	1.78479	-0.0214577	1.78479	0.0123978	1.78375	0.0119699	1.78438	0.00723759	1.78479	0.00903619	1.78479	0.00443
1.78542	-0.0658035	1.78604	-0.0185966	1.78646	-0.0228882	1.78646	0.0133514	1.78542	0.011953	1.78604	0.00726964	1.78646	0.00902023	1.78646	0.0044403
1.78708	-0.067234	1.78771	-0.0166893	1.78812	-0.0243187	1.78812	0.0138283	1.78708	0.011936	1.78771	0.007291	1.78812	0.00900426	1.78812	0.00444545
1.78875	-0.0681877	1.78937	-0.0171661	1.78979	-0.0252724	1.78979	0.0143051	1.78875	0.0119247	1.78937	0.00728566	1.78979	0.00899362	1.78979	0.0044506
1.79042	-0.0686646	1.79104	-0.0200272	1.79146	-0.0267029	1.79146	0.014782	1.79042	0.0119191	1.79104	0.00725361	1.79146	0.00897765	1.79146	0.00445575
1.79208	-0.0681877	1.79271	-0.0243187	1.79313	-0.0281334	1.79313	0.0143051	1.79208	0.0119247	1.79271	0.00720554	1.79313	0.00896169	1.79313	0.0044506
1.79375	-0.067234	1.79438	-0.0271797	1.79479	-0.0286102	1.79479	0.0133514	1.79375	0.011936	1.79438	0.00717349	1.79479	0.00895637	1.79479	0.0044403
1.79542	-0.0658035	1.79604	-0.0295639	1.79646	-0.0290871	1.79646	0.0119209	1.79542	0.011953	1.79604	0.00714679	1.79646	0.00895105	1.79646	0.00442485
1.79708	-0.0653267	1.79771	-0.0324249	1.79812	-0.0286102	1.79812	0.00762939	1.79708	0.0119586	1.79771	0.00711474	1.79812	0.00895637	1.79812	0.00437849
1.79875	-0.0662804	1.79937	-0.0338554	1.79979	-0.0281334	1.79979	0.00286102	1.79875	0.0119473	1.79937	0.00709871	1.79979	0.00896169	1.79979	0.00432698
1.80042	-0.0691414	1.80104	-0.0329018	1.80146	-0.0286102	1.80146	-0.000953674	1.80042	0.0119134	1.80104	0.0071094	1.80146	0.00895637	1.80146	0.00428577
1.80208	-0.0715256	1.80271	-0.0319481	1.80313	-0.0295639	1.80313	-0.00190735	1.80208	0.0118852	1.80271	0.00712008	1.80313	0.00894572	1.80313	0.00427546
1.80375	-0.0734329	1.80438	-0.0329018	1.80479	-0.0295639	1.80479	-0.00238419	1.80375	0.0118626	1.80438	0.0071094	1.80479	0.00894572	1.80479	0.00427031
1.80542	-0.0743866	1.80604	-0.0352859	1.80646	-0.0290871	1.80646	-0.00333786	1.80542	0.0118513	1.80604	0.00708269	1.80646	0.00895105	1.80646	0.00426001
1.80708	-0.0748634	1.80771	-0.0371933	1.80812	-0.0295639	1.80812	-0.00238419	1.80708	0.0118457	1.80771	0.00706132	1.80812	0.00894572	1.80812	0.00427031
1.80875	-0.0743866	1.80937	-0.0391006	1.80979	-0.0300407	1.80979	0	1.80875	0.0118513	1.80937	0.00703996	1.80979	0.0089404	1.80979	0.00429607
1.81042	-0.0729561	1.81104	-0.0405312	1.81146	-0.0290871	1.81146	0.00143051	1.81042	0.0118683	1.81104	0.00702393	1.81146	0.00895105	1.81146	0.00431152
1.81208	-0.0724792	1.81271	-0.0424385	1.81313	-0.0271797	1.81313	0.000953674	1.81208	0.0118739	1.81271	0.00700257	1.81313	0.00897233	1.81313	0.00430637
1.81375	-0.0729561	1.81438	-0.0424385	1.81479	-0.0252724	1.81479	0.000953674	1.81375	0.0118683	1.81438	0.00700257	1.81479	0.00899362	1.81479	0.00430637
1.81542	-0.0739098	1.81604	-0.0419617	1.81646	-0.0252724	1.81646	0.00238419	1.81542	0.011857	1.81604	0.00700791	1.81646	0.00899362	1.81646	0.00432182
1.81708	-0.0734329	1.81771	-0.0414848	1.81812	-0.0252724	1.81812	0.0038147	1.81708	0.0118626	1.81771	0.00701325	1.81812	0.00899362	1.81812	0.00433728
1.81875	-0.0729561	1.81937	-0.0419617	1.81979	-0.026226	1.81979	0.00476837	1.81875	0.0118683	1.81937	0.00700791	1.81979	0.00898298	1.81979	0.00434758
1.82042	-0.0734329	1.82104	-0.0429153	1.82146	-0.0276566	1.82146	0.00524521	1.82042	0.0118626	1.82104	0.00699723	1.82146	0.00896701	1.82146	0.00435273
1.82208	-0.0739098	1.82271	-0.0424385	1.82313	-0.0290871	1.82313	0.00572205	1.82208	0.011857	1.82271	0.00700257	1.82313	0.00895105	1.82313	0.00435788
1.82375	-0.0758171	1.82438	-0.0424385	1.82479	-0.0314713	1.82479	0.00429153	1.82375	0.0118344	1.82438	0.00700257	1.82479	0.00892444	1.82479	0.00434243
1.82542	-0.0786781	1.82604	-0.0424385	1.82646	-0.0338554	1.82646	0.00190735	1.82542	0.0118005	1.82604	0.00700257	1.82646	0.00889783	1.82646	0.00431667
1.82708	-0.0805855	1.82771	-0.0414848	1.82812	-0.0362396	1.82812	-0.00143051	1.82708	0.0117779	1.82771	0.00701325	1.82812	0.00887122	1.82812	0.00428061
1.82875	-0.0801086	1.82937	-0.0405312	1.82979	-0.0376701	1.82979	-0.00333786	1.82875	0.0117836	1.82937	0.00702393	1.82979	0.00885526	1.82979	0.00426001
1.83042	-0.0786781	1.83104	-0.0391006	1.83146	-0.0395775	1.83146	-0.00429153	1.83042	0.0118005	1.83104	0.00703996	1.83146	0.00883397	1.83146	0.00424971
1.83208	-0.0782013	1.83271	-0.0391006	1.83312	-0.0419617	1.83312	-0.00476837	1.83208	0.0118062	1.83271	0.00703996	1.83312	0.00880736	1.83312	0.00424456
1.83375	-0.0777245	1.83438	-0.0400543	1.83479	-0.043869	1.83479	-0.00476837	1.83375	0.0118118	1.83438	0.00702928	1.83479	0.00878607	1.83479	0.00424456
1.83542	-0.0758171	1.83604	-0.0405312	1.83646	-0.0448227	1.83646	-0.00333786	1.83542	0.0118344	1.83604	0.00702393	1.83646	0.00877543	1.83646	0.00426001
1.83708	-0.0753403	1.83771	-0.041008	1.83813	-0.0452995	1.83813	-0.000476837	1.83708	0.01184	1.83771	0.00701859	1.83813	0.00877011	1.83813	0.00429092
1.83875	-0.0762939	1.83937	-0.0424385	1.83979	-0.0452995	1.83979	0.00143051	1.83875	0.0118287	1.83937	0.00700257	1.83979	0.00877011	1.83979	0.00431152
1.84042	-0.0786781	1.84104	-0.043869	1.84146	-0.0443459	1.84146	0.00190735	1.84042	0.0118005	1.84104	0.00698655	1.84146	0.00878075	1.84146	0.00431667
1.84208	-0.079155	1.84271	-0.0448227	1.84312	-0.0424385	1.84312	0.00190735	1.84208	0.0117949	1.84271	0.00697586	1.84312	0.00880204	1.84312	0.00431667
1.84375	-0.0782013	1.84438	-0.0452995	1.84479	-0.0414848	1.84479	0.00238419	1.84375	0.0118062	1.84438	0.00697052	1.84479	0.00881268	1.84479	0.00432182
1.84542	-0.0772476	1.84604	-0.0452995	1.84646	-0.0405312	1.84646	0.00286102	1.84542	0.0118174	1.84604	0.00697052	1.84646	0.00882333	1.84646	0.00432698
1.84708	-0.0777245	1.84771	-0.0452995	1.84813	-0.0400543	1.84813	0.000953674	1.84708	0.0118118	1.84771	0.00697052	1.84813	0.00882865	1.84813	0.00430637
1.84875	-0.0796318	1.84937	-0.0443459	1.84979	-0.0395775	1.84979	-0.00143051	1.84875	0.0117892	1.84937	0.0069812	1.84979	0.00883397	1.84979	0.00428061
1.85042	-0.0824928	1.85104	-0.0433922	1.85146	-0.0405312	1.85146	-0.0038147	1.85042	0.0117553	1.85104	0.00699189	1.85146	0.00882333	1.85146	0.00425486
1.85208	-0.0858307	1.85271	-0.0433922	1.85312	-0.0419617	1.85312	-0.00524521	1.85208	0.0117158	1.85271	0.00699189	1.85312	0.00880736	1.85312	0.00423941
1.85375	-0.0882149	1.85438	-0.0433922	1.85479	-0.0424385	1.85479	-0.00715256	1.85375	0.0116876	1.85438	0.00699189	1.85479	0.00880204	1.85479	0.0042188
1.85542	-0.0896454	1.85604	-0.043869	1.85646	-0.0424385	1.85646	-0.00905991	1.85542	0.0116706	1.85604	0.00698655	1.85646	0.00880204	1.85646	0.0041982
1.85708	-0.0901222	1.85771	-0.0448227	1.85813	-0.0429153	1.85813	-0.0100136	1.85708	0.011665	1.85771	0.00697586	1.85813	0.00879672	1.85813	0.00418789
1.85875	-0.0905991	1.85938	-0.0457764	1.85979	-0.0433922	1.85979	-0.0104904	1.85875	0.0116594	1.85938	0.00696518	1.85979	0.0087914	1.85979	0.00418274
1.86042	-0.0901222	1.86104	-0.0462532	1.86146	-0.0448227	1.86146	-0.0100136	1.86042	0.011665	1.86104	0.00695984	1.86146	0.00877543	1.86146	0.00418789
1.86208	-0.0886917	1.86271	-0.0457764	1.86312	-0.04673	1.86312	-0.0100136	1.86208	0.0116819	1.86271	0.00696518	1.86312	0.00875414	1.86312	0.00418789
1.86375	-0.0882149	1.86437	-0.0452995	1.86479	-0.0486374	1.86479	-0.00953674	1.86375	0.0116876	1.86437	0.00697052	1.86479	0.00873286	1.86479	0.00419304
1.86542	-0.0901222	1.86604	-0.0443459	1.86646	-0.0476837	1.86646	-0.00953674	1.86542	0.011665	1.86604	0.0069812	1.86646	0.0087435	1.86646	0.00419304
1.86708	-0.0915527	1.86771	-0.0433922	1.86813	-0.04673	1.86813	-0.0104904	1.86708	0.0116481	1.86771	0.00699189	1.86813	0.00875414	1.86813	0.00418274
1.86875	-0.0910759	1.86938	-0.0429153	1.86979	-0.0457764	1.86979	-0.0123978	1.86875	0.0116537	1.86938	0.00699723	1.86979	0.00876479	1.86979	0.00416214
1.87042	-0.0901222	1.87104	-0.0429153	1.87146	-0.0433922	1.87146	-0.0143051	1.87042	0.011665	1.87104	0.00699723	1.87146	0.0087914	1.87146	0.00414153
1.87208	-0.0901222	1.87271	-0.0433922	1.87312	-0.041008	1.87312	-0.014782	1.87208	0.011665	1.87271	0.00699189	1.87312	0.008818	1.87312	0.00413638
1.87375	-0.0896454	1.87437	-0.0429153	1.87479	-0.0400543	1.87479	-0.0133514	1.87375	0.0116706	1.87437	0.00699723	1.87479	0.00882865	1.87479	0.00415184
1.87542	-0.0896454	1.87604	-0.0429153	1.87646	-0.0424385	1.87646	-0.0119209	1.87542	0.0116706	1.87604	0.00699723	1.87646	0.00880204	1.87646	0.00416729
1.87708	-0.0891685	1.87771	-0.0443459	1.87813	-0.0457764	1.87813	-0.0109673	1.87708	0.0116763	1.87771	0.0069812	1.87813	0.00876479	1.87813	0.00417759
1.87875	-0.0896454	1.87938	-0.0462532	1.87979	-0.0481606	1.87979	-0.00905991	1.87875	0.0116706	1.87938	0.00695984	1.87979	0.00873818	1.87979	0.0041982
1.88042	-0.0905991	1.88104	-0.0481606	1.88146	-0.0495911	1.88146	-0.00715256	1.88042	0.0116594	1.88104	0.00693847	1.88146	0.00872221	1.88146	0.0042188
1.88208	-0.0915527	1.88271	-0.0495911	1.88312	-0.0500679	1.88312	-0.00667572	1.88208	0.0116481	1.88271	0.00692245	1.88312	0.00871689	1.88312	0.00422395
1.88375	-0.0929832	1.88437	-0.0505447	1.88479	-0.0505447	1.88479	-0.00810623	1.88375	0.0116311	1.88437	0.00691177	1.88479	0.00871157	1.88479	0.0042085
1.88542	-0.0944138	1.88604	-0.0519753	1.88646	-0.0500679	1.88646	-0.00953674	1.88542	0.0116142	1.88604	0.00689574	1.88646	0.00871689	1.88646	0.00419304
1.88708	-0.0948906	1.88771	-0.0524521	1.88813	-0.0505447	1.88813	-0.0100136	1.88708	0.0116085	1.88771	0.0068904	1.88813	0.00871157	1.88813	0.00418789
1.88875	-0.0948906	1.88938	-0.0524521	1.88979	-0.0510216	1.88979	-0.0104904	1.88875	0.0116085	1.88938	0.0068904	1.88979	0.00870625	1.88979	0.00418274
1.89042	-0.0934601	1.89104	-0.0524521	1.89146	-0.0514984	1.89146	-0.0114441	1.89042	0.0116255	1.89104	0.0068904	1.89146	0.00870093	1.89146	0.00417244
1.89208	-0.0915527	1.89271	-0.0519753	1.89312	-0.0510216	1.89312	-0.0133514	1.89208	0.0116481	1.89271	0.00689574	1.89312	0.00870625	1.89312	0.00415184
1.89375	-0.0891685	1.89437	-0.0510216	1.89479	-0.0500679	1.89479	-0.014782	1.89375	0.0116763	1.89437	0.00690642	1.89479	0.00871689	1.89479	0.00413638
1.89542	-0.0872612	1.89604	-0.0505447	1.89646	-0.0495911	1.89646	-0.0166893	1.89542	0.0116989	1.89604	0.00691177	1.89646	0.00872221	1.89646	0.00411578
1.89708	-0.0863075	1.89771	-0.0505447	1.89813	-0.0486374	1.89813	-0.0185966	1.89708	0.0117102	1.89771	0.00691177	1.89813	0.00873286	1.89813	0.00409517
1.89875	-0.0863075	1.89938	-0.0510216	1.89979	-0.0491142	1.89979	-0.0190735	1.89875	0.0117102	1.89938	0.00690642	1.89979	0.00872754	1.89979	0.00409002
1.90042	-0.087738	1.90104	-0.0505447	1.90146	-0.0495911	1.90146	-0.0185966	1.90042	0.0116932	1.90104	0.00691177	1.90146	0.00872221	1.90146	0.00409517
1.90208	-0.0915527	1.90271	-0.0505447	1.90312	-0.0510216	1.90312	-0.0171661	1.90208	0.0116481	1.90271	0.00691177	1.90312	0.00870625	1.90312	0.00411063
1.90375	-0.0958443	1.90437	-0.0514984	1.90479	-0.0529289	1.90479	-0.0157356	1.90375	0.0115972	1.90437	0.00690108	1.90479	0.00868496	1.90479	0.00412608
1.90542	-0.0991821	1.90604	-0.0529289	1.90646	-0.0538826	1.90646	-0.0143051	1.90542	0.0115577	1.90604	0.00688506	1.90646	0.00867432	1.90646	0.00414153
1.90708	-0.101089	1.90771	-0.0529289	1.90813	-0.0538826	1.90813	-0.0143051	1.90708	0.0115351	1.90771	0.00688506	1.90813	0.00867432	1.90813	0.00414153
1.90875	-0.102043	1.90938	-0.0534058	1.90979	-0.0534058	1.90979	-0.0138283	1.90875	0.0115238	1.90938	0.00687972	1.90979	0.00867964	1.90979	0.00414668
1.91042	-0.102997	1.91104	-0.0548363	1.91146	-0.0529289	1.91146	-0.0128746	1.91042	0.0115126	1.91104	0.00686369	1.91146	0.00868496	1.91146	0.00415699
1.91208	-0.10252	1.91271	-0.0572205	1.91312	-0.0538826	1.91312	-0.0123978	1.91208	0.0115182	1.91271	0.00683699	1.91312	0.00867432	1.91312	0.00416214
1.91375	-0.101566	1.91437	-0.0591278	1.91479	-0.0557899	1.91479	-0.0114441	1.91375	0.0115295	1.91437	0.00681562	1.91479	0.00865303	1.91479	0.00417244
1.91542	-0.100136	1.91604	-0.0600815	1.91646	-0.0581741	1.91646	-0.0114441	1.91542	0.0115464	1.91604	0.00680494	1.91646	0.00862642	1.91646	0.00417244
1.91708	-0.099659	1.91771	-0.0605583	1.91813	-0.0610352	1.91813	-0.0100136	1.91708	0.0115521	1.91771	0.0067996	1.91813	0.00859449	1.91813	0.00418789
1.91875	-0.100613	1.91938	-0.0596046	1.91979	-0.0629425	1.91979	-0.00905991	1.91875	0.0115408	1.91938	0.00681028	1.91979	0.00857321	1.91979	0.0041982
1.92042	-0.102043	1.92104	-0.058651	1.92146	-0.0648499	1.92146	-0.00905991	1.92042	0.0115238	1.92104	0.00682096	1.92146	0.00855192	1.92146	0.0041982
1.92208	-0.103474	1.92271	-0.0576973	1.92312	-0.0667572	1.92312	-0.0104904	1.92208	0.0115069	1.92271	0.00683164	1.92312	0.00853063	1.92312	0.00418274
1.92375	-0.103951	1.92437	-0.0576973	1.92479	-0.0681877	1.92479	-0.0104904	1.92375	0.0115013	1.92437	0.00683164	1.92479	0.00851467	1.92479	0.00418274
1.92542	-0.103951	1.92604	-0.0576973	1.92646	-0.0700951	1.92646	-0.00858307	1.92542	0.0115013	1.92604	0.00683164	1.92646	0.00849338	1.92646	0.00420335
1.92708	-0.104904	1.92771	-0.0576973	1.92813	-0.0720024	1.92813	-0.00810623	1.92708	0.01149	1.92771	0.00683164	1.92813	0.0084721	1.92813	0.0042085
1.92875	-0.105858	1.92938	-0.0576973	1.92979	-0.0743866	1.92979	-0.00905991	1.92875	0.0114787	1.92938	0.00683164	1.92979	0.00844549	1.92979	0.0041982
1.93042	-0.107765	1.93104	-0.0572205	1.93146	-0.0748634	1.93146	-0.0114441	1.93042	0.0114561	1.93104	0.00683699	1.93146	0.00844017	1.93146	0.00417244
1.93208	-0.109673	1.93271	-0.0562668	1.93312	-0.0739098	1.93312	-0.0133514	1.93208	0.0114335	1.93271	0.00684767	1.93312	0.00845081	1.93312	0.00415184
1.93375	-0.11158	1.93437	-0.0553131	1.93479	-0.0724792	1.93479	-0.0143051	1.93375	0.0114109	1.93437	0.00685835	1.93479	0.00846677	1.93479	0.00414153
1.93542	-0.11301	1.93604	-0.0538826	1.93646	-0.0705719	1.93646	-0.0138283	1.93542	0.011394	1.93604	0.00687438	1.93646	0.00848806	1.93646	0.00414668
1.93708	-0.11301	1.93771	-0.0529289	1.93813	-0.0677109	1.93813	-0.0133514	1.93708	0.011394	1.93771	0.00688506	1.93813	0.00851999	1.93813	0.00415184
1.93875	-0.11158	1.93938	-0.0524521	1.93979	-0.0648499	1.93979	-0.0123978	1.93875	0.0114109	1.93938	0.0068904	1.93979	0.00855192	1.93979	0.00416214
1.94042	-0.109196	1.94104	-0.0524521	1.94146	-0.0634193	1.94146	-0.0104904	1.94042	0.0114392	1.94104	0.0068904	1.94146	0.00856789	1.94146	0.00418274
1.94208	-0.106335	1.94271	-0.0514984	1.94312	-0.0624657	1.94312	-0.00905991	1.94208	0.011473	1.94271	0.00690108	1.94312	0.00857853	1.94312	0.0041982
1.94375	-0.103951	1.94437	-0.0500679	1.94479	-0.0619888	1.94479	-0.00858307	1.94375	0.0115013	1.94437	0.00691711	1.94479	0.00858385	1.94479	0.00420335
1.94542	-0.10252	1.94604	-0.0491142	1.94646	-0.0619888	1.94646	-0.00953674	1.94542	0.0115182	1.94604	0.00692779	1.94646	0.00858385	1.94646	0.00419304
1.94708	-0.101089	1.94771	-0.0491142	1.94813	-0.0624657	1.94813	-0.0109673	1.94708	0.0115351	1.94771	0.00692779	1.94813	0.00857853	1.94813	0.00417759
1.94875	-0.100136	1.94938	-0.0505447	1.94979	-0.0648499	1.94979	-0.0119209	1.94875	0.0115464	1.94938	0.00691177	1.94979	0.00855192	1.94979	0.00416729
1.95042	-0.100136	1.95104	-0.0529289	1.95146	-0.0667572	1.95146	-0.0119209	1.95042	0.0115464	1.95104	0.00688506	1.95146	0.00853063	1.95146	0.00416729
1.95208	-0.101566	1.95271	-0.0553131	1.95312	-0.0681877	1.95312	-0.0114441	1.95208	0.0115295	1.95271	0.00685835	1.95312	0.00851467	1.95312	0.00417244
1.95375	-0.104427	1.95437	-0.0581741	1.95479	-0.0667572	1.95479	-0.0119209	1.95375	0.0114956	1.95437	0.0068263	1.95479	0.00853063	1.95479	0.00416729
1.95542	-0.109673	1.95604	-0.0600815	1.95646	-0.0648499	1.95646	-0.0119209	1.95542	0.0114335	1.95604	0.00680494	1.95646	0.00855192	1.95646	0.00416729
1.95708	-0.115395	1.95771	-0.0610352	1.95812	-0.0634193	1.95812	-0.0123978	1.95708	0.0113658	1.95771	0.00679425	1.95812	0.00856789	1.95812	0.00416214
1.95875	-0.119209	1.95938	-0.0610352	1.95979	-0.061512	1.95979	-0.0128746	1.95875	0.0113206	1.95938	0.00679425	1.95979	0.00858917	1.95979	0.00415699
1.96042	-0.121117	1.96104	-0.0600815	1.96146	-0.0596046	1.96146	-0.0123978	1.96042	0.011298	1.96104	0.00680494	1.96146	0.00861046	1.96146	0.00416214
1.96208	-0.121117	1.96271	-0.058651	1.96313	-0.0596046	1.96313	-0.0114441	1.96208	0.011298	1.96271	0.00682096	1.96313	0.00861046	1.96313	0.00417244
1.96375	-0.12064	1.96437	-0.0567436	1.96479	-0.0624657	1.96479	-0.0109673	1.96375	0.0113036	1.96437	0.00684233	1.96479	0.00857853	1.96479	0.00417759
1.96542	-0.119686	1.96604	-0.0543594	1.96646	-0.0667572	1.96646	-0.0114441	1.96542	0.0113149	1.96604	0.00686903	1.96646	0.00853063	1.96646	0.00417244
1.96708	-0.117779	1.96771	-0.0524521	1.96812	-0.0705719	1.96812	-0.0119209	1.96708	0.0113375	1.96771	0.0068904	1.96812	0.00848806	1.96812	0.00416729
1.96875	-0.113964	1.96938	-0.0519753	1.96979	-0.0724792	1.96979	-0.0123978	1.96875	0.0113827	1.96938	0.00689574	1.96979	0.00846677	1.96979	0.00416214
1.97042	-0.110149	1.97104	-0.0505447	1.97146	-0.0734329	1.97146	-0.0123978	1.97042	0.0114279	1.97104	0.00691177	1.97146	0.00845613	1.97146	0.00416214
1.97208	-0.106335	1.97271	-0.0491142	1.97313	-0.0739098	1.97313	-0.0133514	1.97208	0.011473	1.97271	0.00692779	1.97313	0.00845081	1.97313	0.00415184
1.97375	-0.103474	1.97437	-0.0481606	1.97479	-0.0729561	1.97479	-0.0138283	1.97375	0.0115069	1.97437	0.00693847	1.97479	0.00846145	1.97479	0.00414668
1.97542	-0.101089	1.97604	-0.0481606	1.97646	-0.0705719	1.97646	-0.0143051	1.97542	0.0115351	1.97604	0.00693847	1.97646	0.00848806	1.97646	0.00414153
1.97708	-0.100136	1.97771	-0.0495911	1.97812	-0.0686646	1.97812	-0.014782	1.97708	0.0115464	1.97771	0.00692245	1.97812	0.00850935	1.97812	0.00413638
1.97875	-0.102043	1.97938	-0.0510216	1.97979	-0.067234	1.97979	-0.014782	1.97875	0.0115238	1.97938	0.00690642	1.97979	0.00852531	1.97979	0.00413638
1.98042	-0.105381	1.98104	-0.0534058	1.98146	-0.0662804	1.98146	-0.0162125	1.98042	0.0114843	1.98104	0.00687972	1.98146	0.00853596	1.98146	0.00412093
1.98208	-0.108242	1.98271	-0.0553131	1.98313	-0.0648499	1.98313	-0.017643	1.98208	0.0114504	1.98271	0.00685835	1.98313	0.00855192	1.98313	0.00410548
1.98375	-0.109196	1.98438	-0.0567436	1.98479	-0.0634193	1.98479	-0.0190735	1.98375	0.0114392	1.98438	0.00684233	1.98479	0.00856789	1.98479	0.00409002
1.98542	-0.108719	1.98604	-0.0572205	1.98646	-0.061512	1.98646	-0.0185966	1.98542	0.0114448	1.98604	0.00683699	1.98646	0.00858917	1.98646	0.00409517
1.98708	-0.108242	1.98771	-0.0567436	1.98812	-0.0600815	1.98812	-0.0171661	1.98708	0.0114504	1.98771	0.00684233	1.98812	0.00860514	1.98812	0.00411063
1.98875	-0.108719	1.98937	-0.0548363	1.98979	-0.0596046	1.98979	-0.0138283	1.98875	0.0114448	1.98937	0.00686369	1.98979	0.00861046	1.98979	0.00414668
1.99042	-0.109673	1.99104	-0.0534058	1.99146	-0.0605583	1.99146	-0.0109673	1.99042	0.0114335	1.99104	0.00687972	1.99146	0.00859982	1.99146	0.00417759
1.99208	-0.110149	1.99271	-0.0519753	1.99313	-0.0634193	1.99313	-0.00905991	1.99208	0.0114279	1.99271	0.00689574	1.99313	0.00856789	1.99313	0.0041982
1.99375	-0.110626	1.99438	-0.0524521	1.99479	-0.067234	1.99479	-0.00762939	1.99375	0.0114222	1.99438	0.0068904	1.99479	0.00852531	1.99479	0.00421365
1.99542	-0.111103	1.99604	-0.0538826	1.99646	-0.0715256	1.99646	-0.00762939	1.99542	0.0114166	1.99604	0.00687438	1.99646	0.00847742	1.99646	0.00421365
1.99708	-0.11158	1.99771	-0.0543594	1.99812	-0.0753403	1.99812	-0.00762939	1.99708	0.0114109	1.99771	0.00686903	1.99812	0.00843484	1.99812	0.00421365
1.99875	-0.11158	1.99937	-0.0543594	1.99979	-0.079155	1.99979	-0.00810623	1.99875	0.0114109	1.99937	0.00686903	1.99979	0.00839227	1.99979	0.0042085
2.00042	-0.111103	2.00104	-0.0548363	2.00146	-0.082016	2.00146	-0.00810623	2.00042	0.0114166	2.00104	0.00686369	2.00146	0.00836034	2.00146	0.0042085
2.00208	-0.110626	2.00271	-0.0562668	2.00312	-0.0834465	2.00312	-0.00858307	2.00208	0.0114222	2.00271	0.00684767	2.00312	0.00834438	2.00312	0.00420335
2.00375	-0.109673	2.00438	-0.0591278	2.00479	-0.0829697	2.00479	-0.00953674	2.00375	0.0114335	2.00438	0.00681562	2.00479	0.0083497	2.00479	0.00419304
2.00542	-0.108719	2.00604	-0.0619888	2.00646	-0.0805855	2.00646	-0.0109673	2.00542	0.0114448	2.00604	0.00678357	2.00646	0.00837631	2.00646	0.00417759
2.00708	-0.106335	2.00771	-0.064373	2.00813	-0.0782013	2.00813	-0.0128746	2.00708	0.011473	2.00771	0.00675687	2.00813	0.00840291	2.00813	0.00415699
2.00875	-0.104427	2.00937	-0.0662804	2.00979	-0.0753403	2.00979	-0.0162125	2.00875	0.0114956	2.00937	0.0067355	2.00979	0.00843484	2.00979	0.00412093
2.01042	-0.104427	2.01104	-0.0667572	2.01146	-0.0720024	2.01146	-0.0195503	2.01042	0.0114956	2.01104	0.00673016	2.01146	0.0084721	2.01146	0.00408487
2.01208	-0.105381	2.01271	-0.0658035	2.01313	-0.0691414	2.01313	-0.0214577	2.01208	0.0114843	2.01271	0.00674084	2.01313	0.00850403	2.01313	0.00406427
2.01375	-0.106335	2.01437	-0.0634193	2.01479	-0.0662804	2.01479	-0.0214577	2.01375	0.011473	2.01437	0.00676755	2.01479	0.00853596	2.01479	0.00406427
2.01542	-0.107288	2.01604	-0.0596046	2.01646	-0.0653267	2.01646	-0.020504	2.01542	0.0114617	2.01604	0.00681028	2.01646	0.0085466	2.01646	0.00407457
2.01708	-0.108242	2.01771	-0.0567436	2.01812	-0.0667572	2.01812	-0.0181198	2.01708	0.0114504	2.01771	0.00684233	2.01812	0.00853063	2.01812	0.00410032
2.01875	-0.108242	2.01938	-0.0553131	2.01979	-0.0686646	2.01979	-0.0152588	2.01875	0.0114504	2.01938	0.00685835	2.01979	0.00850935	2.01979	0.00413123
2.02042	-0.108242	2.02104	-0.0548363	2.02146	-0.0724792	2.02146	-0.0133514	2.02042	0.0114504	2.02104	0.00686369	2.02146	0.00846677	2.02146	0.00415184
2.02208	-0.107765	2.02271	-0.0548363	2.02312	-0.0753403	2.02312	-0.0114441	2.02208	0.0114561	2.02271	0.00686369	2.02312	0.00843484	2.02312	0.00417244
2.02375	-0.108719	2.02438	-0.0553131	2.02479	-0.0777245	2.02479	-0.00905991	2.02375	0.0114448	2.02438	0.00685835	2.02479	0.00840824	2.02479	0.0041982
2.02542	-0.110149	2.02604	-0.0562668	2.02646	-0.0777245	2.02646	-0.00762939	2.02542	0.0114279	2.02604	0.00684767	2.02646	0.00840824	2.02646	0.00421365
2.02708	-0.111103	2.02771	-0.0581741	2.02813	-0.0762939	2.02813	-0.00667572	2.02708	0.0114166	2.02771	0.0068263	2.02813	0.0084242	2.02813	0.00422395
2.02875	-0.111103	2.02937	-0.0596046	2.02979	-0.0748634	2.02979	-0.00667572	2.02875	0.0114166	2.02937	0.00681028	2.02979	0.00844017	2.02979	0.00422395
2.03042	-0.109196	2.03104	-0.0605583	2.03146	-0.0724792	2.03146	-0.00476837	2.03042	0.0114392	2.03104	0.0067996	2.03146	0.00846677	2.03146	0.00424456
2.03208	-0.107765	2.03271	-0.0605583	2.03313	-0.0715256	2.03313	-0.00238419	2.03208	0.0114561	2.03271	0.0067996	2.03313	0.00847742	2.03313	0.00427031
2.03375	-0.106812	2.03437	-0.0596046	2.03479	-0.0715256	2.03479	-0.00190735	2.03375	0.0114674	2.03437	0.00681028	2.03479	0.00847742	2.03479	0.00427546
2.03542	-0.106335	2.03604	-0.0591278	2.03646	-0.0724792	2.03646	-0.0038147	2.03542	0.011473	2.03604	0.00681562	2.03646	0.00846677	2.03646	0.00425486
2.03708	-0.105858	2.03771	-0.058651	2.03812	-0.0724792	2.03812	-0.00715256	2.03708	0.0114787	2.03771	0.00682096	2.03812	0.00846677	2.03812	0.0042188
2.03875	-0.106335	2.03938	-0.0581741	2.03979	-0.0710487	2.03979	-0.0104904	2.03875	0.011473	2.03938	0.0068263	2.03979	0.00848274	2.03979	0.00418274
2.04042	-0.106812	2.04104	-0.0591278	2.04146	-0.0696182	2.04146	-0.0133514	2.04042	0.0114674	2.04104	0.00681562	2.04146	0.0084987	2.04146	0.00415184
2.04208	-0.106812	2.04271	-0.0605583	2.04312	-0.0681877	2.04312	-0.0157356	2.04208	0.0114674	2.04271	0.0067996	2.04312	0.00851467	2.04312	0.00412608
2.04375	-0.107288	2.04438	-0.0624657	2.04479	-0.0667572	2.04479	-0.0171661	2.04375	0.0114617	2.04438	0.00677823	2.04479	0.00853063	2.04479	0.00411063
2.04542	-0.108719	2.04604	-0.0638962	2.04646	-0.064373	2.04646	-0.017643	2.04542	0.0114448	2.04604	0.00676221	2.04646	0.00855724	2.04646	0.00410548
2.04708	-0.111103	2.04771	-0.0634193	2.04813	-0.0638962	2.04813	-0.0166893	2.04708	0.0114166	2.04771	0.00676755	2.04813	0.00856256	2.04813	0.00411578
2.04875	-0.113964	2.04937	-0.0629425	2.04979	-0.0653267	2.04979	-0.014782	2.04875	0.0113827	2.04937	0.00677289	2.04979	0.0085466	2.04979	0.00413638
2.05042	-0.116825	2.05104	-0.061512	2.05146	-0.067234	2.05146	-0.0128746	2.05042	0.0113488	2.05104	0.00678891	2.05146	0.00852531	2.05146	0.00415699
2.05208	-0.118256	2.05271	-0.0605583	2.05313	-0.0686646	2.05313	-0.0119209	2.05208	0.0113319	2.05271	0.0067996	2.05313	0.00850935	2.05313	0.00416729
2.05375	-0.118732	2.05437	-0.0605583	2.05479	-0.0705719	2.05479	-0.0114441	2.05375	0.0113262	2.05437	0.0067996	2.05479	0.00848806	2.05479	0.00417244
2.05542	-0.118256	2.05604	-0.0619888	2.05646	-0.0739098	2.05646	-0.0100136	2.05542	0.0113319	2.05604	0.00678357	2.05646	0.00845081	2.05646	0.00418789
2.05708	-0.115395	2.05771	-0.0638962	2.05812	-0.0767708	2.05812	-0.00810623	2.05708	0.0113658	2.05771	0.00676221	2.05812	0.00841888	2.05812	0.0042085
2.05875	-0.11301	2.05938	-0.0638962	2.05979	-0.0777245	2.05979	-0.00762939	2.05875	0.011394	2.05938	0.00676221	2.05979	0.00840824	2.05979	0.00421365
2.06042	-0.11158	2.06104	-0.0624657	2.06146	-0.0767708	2.06146	-0.00762939	2.06042	0.0114109	2.06104	0.00677823	2.06146	0.00841888	2.06146	0.00421365
2.06208	-0.112057	2.06271	-0.0605583	2.06312	-0.0743866	2.06312	-0.00667572	2.06208	0.0114053	2.06271	0.0067996	2.06312	0.00844549	2.06312	0.00422395
2.06375	-0.112057	2.06438	-0.0576973	2.06479	-0.0720024	2.06479	-0.00572205	2.06375	0.0114053	2.06438	0.00683164	2.06479	0.0084721	2.06479	0.00423425
2.06542	-0.112534	2.06604	-0.0543594	2.06646	-0.0700951	2.06646	-0.00524521	2.06542	0.0113996	2.06604	0.00686903	2.06646	0.00849338	2.06646	0.00423941
2.06708	-0.11158	2.06771	-0.0519753	2.06813	-0.0681877	2.06813	-0.00572205	2.06708	0.0114109	2.06771	0.00689574	2.06813	0.00851467	2.06813	0.00423425
2.06875	-0.109196	2.06937	-0.0514984	2.06979	-0.0662804	2.06979	-0.00572205	2.06875	0.0114392	2.06937	0.00690108	2.06979	0.00853596	2.06979	0.00423425
2.07042	-0.106812	2.07104	-0.0519753	2.07146	-0.0653267	2.07146	-0.00572205	2.07042	0.0114674	2.07104	0.00689574	2.07146	0.0085466	2.07146	0.00423425
2.07208	-0.103474	2.07271	-0.0519753	2.07313	-0.0677109	2.07313	-0.00524521	2.07208	0.0115069	2.07271	0.00689574	2.07313	0.00851999	2.07313	0.00423941
2.07375	-0.100613	2.07437	-0.0519753	2.07479	-0.0705719	2.07479	-0.00429153	2.07375	0.0115408	2.07437	0.00689574	2.07479	0.00848806	2.07479	0.00424971
2.07542	-0.0977516	2.07604	-0.0510216	2.07646	-0.0724792	2.07646	-0.00190735	2.07542	0.0115747	2.07604	0.00690642	2.07646	0.00846677	2.07646	0.00427546
2.07708	-0.0977516	2.07771	-0.0500679	2.07812	-0.0729561	2.07812	0.000476837	2.07708	0.0115747	2.07771	0.00691711	2.07812	0.00846145	2.07812	0.00430122
2.07875	-0.100136	2.07938	-0.0476837	2.07979	-0.0724792	2.07979	0.00238419	2.07875	0.0115464	2.07938	0.00694381	2.07979	0.00846677	2.07979	0.00432182
2.08042	-0.10252	2.08104	-0.0457764	2.08146	-0.0710487	2.08146	0.00333786	2.08042	0.0115182	2.08104	0.00696518	2.08146	0.00848274	2.08146	0.00433213
2.08208	-0.102997	2.08271	-0.0448227	2.08312	-0.0691414	2.08312	0.0038147	2.08208	0.0115126	2.08271	0.00697586	2.08312	0.00850403	2.08312	0.00433728
2.08375	-0.102043	2.08438	-0.0448227	2.08479	-0.0662804	2.08479	0.00476837	2.08375	0.0115238	2.08438	0.00697586	2.08479	0.00853596	2.08479	0.00434758
2.08542	-0.10252	2.08604	-0.0462532	2.08646	-0.0634193	2.08646	0.00476837	2.08542	0.0115182	2.08604	0.00695984	2.08646	0.00856789	2.08646	0.00434758
2.08708	-0.103474	2.08771	-0.0472069	2.08812	-0.0610352	2.08812	0.00476837	2.08708	0.0115069	2.08771	0.00694916	2.08812	0.00859449	2.08812	0.00434758
2.08875	-0.104427	2.08937	-0.0491142	2.08979	-0.0610352	2.08979	0.00476837	2.08875	0.0114956	2.08937	0.00692779	2.08979	0.00859449	2.08979	0.00434758
2.09042	-0.105381	2.09104	-0.0514984	2.09146	-0.0610352	2.09146	0.00524521	2.09042	0.0114843	2.09104	0.00690108	2.09146	0.00859449	2.09146	0.00435273
2.09208	-0.108242	2.09271	-0.0548363	2.09313	-0.0605583	2.09313	0.00572205	2.09208	0.0114504	2.09271	0.00686369	2.09313	0.00859982	2.09313	0.00435788
2.09375	-0.111103	2.09437	-0.0576973	2.09479	-0.0591278	2.09479	0.00476837	2.09375	0.0114166	2.09437	0.00683164	2.09479	0.00861578	2.09479	0.00434758
2.09542	-0.11301	2.09604	-0.0591278	2.09646	-0.0591278	2.09646	0.00333786	2.09542	0.011394	2.09604	0.00681562	2.09646	0.00861578	2.09646	0.00433213
2.09708	-0.112057	2.09771	-0.0605583	2.09813	-0.0596046	2.09813	0.00333786	2.09708	0.0114053	2.09771	0.0067996	2.09813	0.00861046	2.09813	0.00433213
2.09875	-0.109196	2.09938	-0.0619888	2.09979	-0.0600815	2.09979	0.00333786	2.09875	0.0114392	2.09938	0.00678357	2.09979	0.00860514	2.09979	0.00433213
2.10042	-0.104904	2.10104	-0.0624657	2.10146	-0.0605583	2.10146	0.00333786	2.10042	0.01149	2.10104	0.00677823	2.10146	0.00859982	2.10146	0.00433213
2.10208	-0.0991821	2.10271	-0.0610352	2.10312	-0.0610352	2.10312	0.00238419	2.10208	0.0115577	2.10271	0.00679425	2.10312	0.00859449	2.10312	0.00432182
2.10375	-0.0944138	2.10438	-0.0581741	2.10479	-0.0600815	2.10479	0.00190735	2.10375	0.0116142	2.10438	0.0068263	2.10479	0.00860514	2.10479	0.00431667
2.10542	-0.0901222	2.10604	-0.0557899	2.10646	-0.0572205	2.10646	0.00238419	2.10542	0.011665	2.10604	0.00685301	2.10646	0.00863707	2.10646	0.00432182
2.10708	-0.0867844	2.10771	-0.0538826	2.10812	-0.0553131	2.10812	0.00333786	2.10708	0.0117045	2.10771	0.00687438	2.10812	0.00865835	2.10812	0.00433213
2.10875	-0.0853539	2.10938	-0.0514984	2.10979	-0.0534058	2.10979	0.00476837	2.10875	0.0117215	2.10938	0.00690108	2.10979	0.00867964	2.10979	0.00434758
2.11042	-0.0844002	2.11104	-0.0495911	2.11146	-0.0519753	2.11146	0.00667572	2.11042	0.0117328	2.11104	0.00692245	2.11146	0.00869561	2.11146	0.00436818
2.11208	-0.084877	2.11271	-0.0495911	2.11313	-0.0505447	2.11313	0.00953674	2.11208	0.0117271	2.11271	0.00692245	2.11313	0.00871157	2.11313	0.00439909
2.11375	-0.0858307	2.11437	-0.0505447	2.11479	-0.0510216	2.11479	0.0119209	2.11375	0.0117158	2.11437	0.00691177	2.11479	0.00870625	2.11479	0.00442485
2.11542	-0.087738	2.11604	-0.0510216	2.11646	-0.0534058	2.11646	0.0133514	2.11542	0.0116932	2.11604	0.00690642	2.11646	0.00867964	2.11646	0.0044403
2.11708	-0.0896454	2.11771	-0.0510216	2.11813	-0.0553131	2.11813	0.0128746	2.11708	0.0116706	2.11771	0.00690642	2.11813	0.00865835	2.11813	0.00443515
2.11875	-0.0910759	2.11937	-0.0500679	2.11979	-0.0543594	2.11979	0.0123978	2.11875	0.0116537	2.11937	0.00691711	2.11979	0.008669	2.11979	0.00443
2.12042	-0.0920296	2.12104	-0.0491142	2.12146	-0.0529289	2.12146	0.0114441	2.12042	0.0116424	2.12104	0.00692779	2.12146	0.00868496	2.12146	0.0044197
2.12208	-0.0925064	2.12271	-0.04673	2.12312	-0.0529289	2.12312	0.0114441	2.12208	0.0116368	2.12271	0.0069545	2.12312	0.00868496	2.12312	0.0044197
2.12375	-0.0925064	2.12438	-0.0424385	2.12479	-0.0538826	2.12479	0.0119209	2.12375	0.0116368	2.12438	0.00700257	2.12479	0.00867432	2.12479	0.00442485
2.12542	-0.0910759	2.12604	-0.0391006	2.12646	-0.0538826	2.12646	0.0133514	2.12542	0.0116537	2.12604	0.00703996	2.12646	0.00867432	2.12646	0.0044403
2.12708	-0.0891685	2.12771	-0.0371933	2.12812	-0.0538826	2.12812	0.014782	2.12708	0.0116763	2.12771	0.00706132	2.12812	0.00867432	2.12812	0.00445575
2.12875	-0.0872612	2.12938	-0.0371933	2.12979	-0.0553131	2.12979	0.0152588	2.12875	0.0116989	2.12938	0.00706132	2.12979	0.00865835	2.12979	0.00446091
2.13042	-0.0863075	2.13104	-0.0371933	2.13146	-0.0576973	2.13146	0.014782	2.13042	0.0117102	2.13104	0.00706132	2.13146	0.00863175	2.13146	0.00445575
2.13208	-0.0858307	2.13271	-0.0376701	2.13313	-0.0576973	2.13313	0.0123978	2.13208	0.0117158	2.13271	0.00705598	2.13313	0.00863175	2.13313	0.00443
2.13375	-0.0858307	2.13437	-0.038147	2.13479	-0.0548363	2.13479	0.00858307	2.13375	0.0117158	2.13437	0.00705064	2.13479	0.00866368	2.13479	0.00438879
2.13542	-0.0853539	2.13604	-0.0386238	2.13646	-0.0505447	2.13646	0.00476837	2.13542	0.0117215	2.13604	0.0070453	2.13646	0.00871157	2.13646	0.00434758
2.13708	-0.0853539	2.13771	-0.0405312	2.13813	-0.0452995	2.13813	0.00333786	2.13708	0.0117215	2.13771	0.00702393	2.13813	0.00877011	2.13813	0.00433213
2.13875	-0.0872612	2.13937	-0.0429153	2.13979	-0.0395775	2.13979	0.00333786	2.13875	0.0116989	2.13937	0.00699723	2.13979	0.00883397	2.13979	0.00433213
2.14042	-0.0905991	2.14104	-0.0457764	2.14146	-0.0348091	2.14146	0.0038147	2.14042	0.0116594	2.14104	0.00696518	2.14146	0.00888719	2.14146	0.00433728
2.14208	-0.0929832	2.14271	-0.0486374	2.14312	-0.0329018	2.14312	0.00476837	2.14208	0.0116311	2.14271	0.00693313	2.14312	0.00890847	2.14312	0.00434758
2.14375	-0.0948906	2.14438	-0.0514984	2.14479	-0.0333786	2.14479	0.00619888	2.14375	0.0116085	2.14438	0.00690108	2.14479	0.00890315	2.14479	0.00436303
2.14542	-0.0958443	2.14604	-0.0543594	2.14646	-0.0352859	2.14646	0.00858307	2.14542	0.0115972	2.14604	0.00686903	2.14646	0.00888186	2.14646	0.00438879
2.14708	-0.0963211	2.14771	-0.0553131	2.14812	-0.0371933	2.14812	0.0109673	2.14708	0.0115916	2.14771	0.00685835	2.14812	0.00886058	2.14812	0.00441454
2.14875	-0.0953674	2.14938	-0.0548363	2.14979	-0.0391006	2.14979	0.0138283	2.14875	0.0116029	2.14938	0.00686369	2.14979	0.00883929	2.14979	0.00444545
2.15042	-0.0929832	2.15104	-0.0534058	2.15146	-0.0400543	2.15146	0.0162125	2.15042	0.0116311	2.15104	0.00687972	2.15146	0.00882865	2.15146	0.00447121
2.15208	-0.0920296	2.15271	-0.0519753	2.15313	-0.0405312	2.15313	0.0185966	2.15208	0.0116424	2.15271	0.00689574	2.15313	0.00882333	2.15313	0.00449696
2.15375	-0.0925064	2.15437	-0.0505447	2.15479	-0.0405312	2.15479	0.0200272	2.15375	0.0116368	2.15437	0.00691177	2.15479	0.00882333	2.15479	0.00451242
2.15542	-0.0939369	2.15604	-0.0491142	2.15646	-0.0405312	2.15646	0.0200272	2.15542	0.0116198	2.15604	0.00692779	2.15646	0.00882333	2.15646	0.00451242
2.15708	-0.0948906	2.15771	-0.0472069	2.15813	-0.0405312	2.15813	0.0200272	2.15708	0.0116085	2.15771	0.00694916	2.15813	0.00882333	2.15813	0.00451242
2.15875	-0.0963211	2.15937	-0.0457764	2.15979	-0.0414848	2.15979	0.0200272	2.15875	0.0115916	2.15937	0.00696518	2.15979	0.00881268	2.15979	0.00451242
2.16042	-0.0982285	2.16104	-0.0452995	2.16146	-0.0433922	2.16146	0.020504	2.16042	0.011569	2.16104	0.00697052	2.16146	0.0087914	2.16146	0.00451757
2.16208	-0.0982285	2.16271	-0.0462532	2.16312	-0.0457764	2.16312	0.0209808	2.16208	0.011569	2.16271	0.00695984	2.16312	0.00876479	2.16312	0.00452272
2.16375	-0.0977516	2.16438	-0.0486374	2.16479	-0.04673	2.16479	0.0214577	2.16375	0.0115747	2.16438	0.00693313	2.16479	0.00875414	2.16479	0.00452787
2.16542	-0.0972748	2.16604	-0.0510216	2.16646	-0.04673	2.16646	0.0214577	2.16542	0.0115803	2.16604	0.00690642	2.16646	0.00875414	2.16646	0.00452787
2.16708	-0.0977516	2.16771	-0.0524521	2.16812	-0.0457764	2.16812	0.020504	2.16708	0.0115747	2.16771	0.0068904	2.16812	0.00876479	2.16812	0.00451757
2.16875	-0.0987053	2.16938	-0.0524521	2.16979	-0.0443459	2.16979	0.0181198	2.16875	0.0115634	2.16938	0.0068904	2.16979	0.00878075	2.16979	0.00449181
2.17042	-0.100136	2.17104	-0.0524521	2.17146	-0.0419617	2.17146	0.0138283	2.17042	0.0115464	2.17104	0.0068904	2.17146	0.00880736	2.17146	0.00444545
2.17208	-0.100613	2.17271	-0.0524521	2.17313	-0.0395775	2.17313	0.0104904	2.17208	0.0115408	2.17271	0.0068904	2.17313	0.00883397	2.17313	0.00440939
2.17375	-0.100613	2.17437	-0.0519753	2.17479	-0.0376701	2.17479	0.00905991	2.17375	0.0115408	2.17437	0.00689574	2.17479	0.00885526	2.17479	0.00439394
2.17542	-0.100136	2.17604	-0.0514984	2.17646	-0.0371933	2.17646	0.00810623	2.17542	0.0115464	2.17604	0.00690108	2.17646	0.00886058	2.17646	0.00438364
2.17708	-0.100136	2.17771	-0.0505447	2.17813	-0.038147	2.17813	0.00762939	2.17708	0.0115464	2.17771	0.00691177	2.17813	0.00884993	2.17813	0.00437849
2.17875	-0.0991821	2.17937	-0.0505447	2.17979	-0.0395775	2.17979	0.00667572	2.17875	0.0115577	2.17937	0.00691177	2.17979	0.00883397	2.17979	0.00436818
2.18042	-0.0982285	2.18104	-0.0505447	2.18146	-0.0419617	2.18146	0.00667572	2.18042	0.011569	2.18104	0.00691177	2.18146	0.00880736	2.18146	0.00436818
2.18208	-0.0977516	2.18271	-0.0491142	2.18312	-0.043869	2.18312	0.00667572	2.18208	0.0115747	2.18271	0.00692779	2.18312	0.00878607	2.18312	0.00436818
2.18375	-0.0987053	2.18438	-0.04673	2.18479	-0.0457764	2.18479	0.00667572	2.18375	0.0115634	2.18438	0.0069545	2.18479	0.00876479	2.18479	0.00436818
2.18542	-0.100136	2.18604	-0.0448227	2.18646	-0.04673	2.18646	0.00715256	2.18542	0.0115464	2.18604	0.00697586	2.18646	0.00875414	2.18646	0.00437334
2.18708	-0.100136	2.18771	-0.043869	2.18812	-0.0462532	2.18812	0.00762939	2.18708	0.0115464	2.18771	0.00698655	2.18812	0.00875947	2.18812	0.00437849
2.18875	-0.0987053	2.18938	-0.043869	2.18979	-0.0457764	2.18979	0.00810623	2.18875	0.0115634	2.18938	0.00698655	2.18979	0.00876479	2.18979	0.00438364
2.19042	-0.0972748	2.19104	-0.043869	2.19146	-0.0448227	2.19146	0.00953674	2.19042	0.0115803	2.19104	0.00698655	2.19146	0.00877543	2.19146	0.00439909
2.19208	-0.0948906	2.19271	-0.0452995	2.19313	-0.043869	2.19313	0.0109673	2.19208	0.0116085	2.19271	0.00697052	2.19313	0.00878607	2.19313	0.00441454
2.19375	-0.0934601	2.19437	-0.0472069	2.19479	-0.0429153	2.19479	0.0123978	2.19375	0.0116255	2.19437	0.00694916	2.19479	0.00879672	2.19479	0.00443
2.19542	-0.0929832	2.19604	-0.0481606	2.19646	-0.0429153	2.19646	0.0133514	2.19542	0.0116311	2.19604	0.00693847	2.19646	0.00879672	2.19646	0.0044403
2.19708	-0.0934601	2.19771	-0.04673	2.19813	-0.0433922	2.19813	0.014782	2.19708	0.0116255	2.19771	0.0069545	2.19813	0.0087914	2.19813	0.00445575
2.19875	-0.0953674	2.19937	-0.0452995	2.19979	-0.0429153	2.19979	0.0166893	2.19875	0.0116029	2.19937	0.00697052	2.19979	0.00879672	2.19979	0.00447636
2.20042	-0.0967979	2.20104	-0.043869	2.20146	-0.041008	2.20146	0.017643	2.20042	0.011586	2.20104	0.00698655	2.20146	0.008818	2.20146	0.00448666
2.20208	-0.0987053	2.20271	-0.0424385	2.20312	-0.0371933	2.20312	0.0190735	2.20208	0.0115634	2.20271	0.00700257	2.20312	0.00886058	2.20312	0.00450211
2.20375	-0.100613	2.20438	-0.0395775	2.20479	-0.0338554	2.20479	0.020504	2.20375	0.0115408	2.20438	0.00703462	2.20479	0.00889783	2.20479	0.00451757
2.20542	-0.102043	2.20604	-0.0376701	2.20646	-0.0319481	2.20646	0.0219345	2.20542	0.0115238	2.20604	0.00705598	2.20646	0.00891912	2.20646	0.00453302
2.20708	-0.102043	2.20771	-0.038147	2.20812	-0.0314713	2.20812	0.0224113	2.20708	0.0115238	2.20771	0.00705064	2.20812	0.00892444	2.20812	0.00453817
2.20875	-0.101089	2.20938	-0.0386238	2.20979	-0.0324249	2.20979	0.0214577	2.20875	0.0115351	2.20938	0.0070453	2.20979	0.00891379	2.20979	0.00452787
2.21042	-0.100613	2.21104	-0.0376701	2.21146	-0.0333786	2.21146	0.0195503	2.21042	0.0115408	2.21104	0.00705598	2.21146	0.00890315	2.21146	0.00450727
2.21208	-0.100136	2.21271	-0.0371933	2.21312	-0.0338554	2.21312	0.017643	2.21208	0.0115464	2.21271	0.00706132	2.21312	0.00889783	2.21312	0.00448666
2.21375	-0.0991821	2.21437	-0.038147	2.21479	-0.0329018	2.21479	0.0157356	2.21375	0.0115577	2.21437	0.00705064	2.21479	0.00890847	2.21479	0.00446606
2.21542	-0.0982285	2.21604	-0.0391006	2.21646	-0.0314713	2.21646	0.0143051	2.21542	0.011569	2.21604	0.00703996	2.21646	0.00892444	2.21646	0.0044506
2.21708	-0.0977516	2.21771	-0.041008	2.21813	-0.0295639	2.21813	0.0143051	2.21708	0.0115747	2.21771	0.00701859	2.21813	0.00894572	2.21813	0.0044506
2.21875	-0.0977516	2.21937	-0.0433922	2.21979	-0.0276566	2.21979	0.0171661	2.21875	0.0115747	2.21937	0.00699189	2.21979	0.00896701	2.21979	0.00448151
2.22042	-0.0987053	2.22104	-0.0448227	2.22146	-0.026226	2.22146	0.020504	2.22042	0.0115634	2.22104	0.00697586	2.22146	0.00898298	2.22146	0.00451757
2.22208	-0.100136	2.22271	-0.0443459	2.22313	-0.026226	2.22313	0.023365	2.22208	0.0115464	2.22271	0.0069812	2.22313	0.00898298	2.22313	0.00454847
2.22375	-0.101566	2.22438	-0.0414848	2.22479	-0.0276566	2.22479	0.023365	2.22375	0.0115295	2.22438	0.00701325	2.22479	0.00896701	2.22479	0.00454847
2.22542	-0.102043	2.22604	-0.0391006	2.22646	-0.0295639	2.22646	0.0224113	2.22542	0.0115238	2.22604	0.00703996	2.22646	0.00894572	2.22646	0.00453817
2.22708	-0.101566	2.22771	-0.0367165	2.22812	-0.0305176	2.22812	0.0214577	2.22708	0.0115295	2.22771	0.00706667	2.22812	0.00893508	2.22812	0.00452787
2.22875	-0.101566	2.22938	-0.0357628	2.22979	-0.0333786	2.22979	0.0209808	2.22875	0.0115295	2.22938	0.00707735	2.22979	0.00890315	2.22979	0.00452272
2.23042	-0.101566	2.23104	-0.0357628	2.23146	-0.0362396	2.23146	0.0200272	2.23042	0.0115295	2.23104	0.00707735	2.23146	0.00887122	2.23146	0.00451242
2.23208	-0.102043	2.23271	-0.0367165	2.23312	-0.0386238	2.23312	0.0185966	2.23208	0.0115238	2.23271	0.00706667	2.23312	0.00884461	2.23312	0.00449696
2.23375	-0.102043	2.23438	-0.0395775	2.23479	-0.0395775	2.23479	0.0185966	2.23375	0.0115238	2.23438	0.00703462	2.23479	0.00883397	2.23479	0.00449696
2.23542	-0.103474	2.23604	-0.0429153	2.23646	-0.038147	2.23646	0.0190735	2.23542	0.0115069	2.23604	0.00699723	2.23646	0.00884993	2.23646	0.00450211
2.23708	-0.104904	2.23771	-0.0457764	2.23813	-0.0357628	2.23813	0.0190735	2.23708	0.01149	2.23771	0.00696518	2.23813	0.00887654	2.23813	0.00450211
2.23875	-0.105858	2.23937	-0.04673	2.23979	-0.0314713	2.23979	0.0190735	2.23875	0.0114787	2.23937	0.0069545	2.23979	0.00892444	2.23979	0.00450211
2.24042	-0.104904	2.24104	-0.0462532	2.24146	-0.0267029	2.24146	0.0200272	2.24042	0.01149	2.24104	0.00695984	2.24146	0.00897765	2.24146	0.00451242
2.24208	-0.102997	2.24271	-0.0457764	2.24313	-0.023365	2.24313	0.0214577	2.24208	0.0115126	2.24271	0.00696518	2.24313	0.00901491	2.24313	0.00452787
2.24375	-0.102043	2.24437	-0.0452995	2.24479	-0.0224113	2.24479	0.0228882	2.24375	0.0115238	2.24437	0.00697052	2.24479	0.00902555	2.24479	0.00454332
2.24542	-0.101089	2.24604	-0.0443459	2.24646	-0.0228882	2.24646	0.0243187	2.24542	0.0115351	2.24604	0.0069812	2.24646	0.00902023	2.24646	0.00455878
2.24708	-0.099659	2.24771	-0.0443459	2.24812	-0.0238419	2.24812	0.0252724	2.24708	0.0115521	2.24771	0.0069812	2.24812	0.00900958	2.24812	0.00456908
2.24875	-0.100136	2.24938	-0.0462532	2.24979	-0.0257492	2.24979	0.0247955	2.24875	0.0115464	2.24938	0.00695984	2.24979	0.0089883	2.24979	0.00456393
2.25042	-0.102043	2.25104	-0.0491142	2.25146	-0.0271797	2.25146	0.023365	2.25042	0.0115238	2.25104	0.00692779	2.25146	0.00897233	2.25146	0.00454847
2.25208	-0.104904	2.25271	-0.0514984	2.25312	-0.0276566	2.25312	0.020504	2.25208	0.01149	2.25271	0.00690108	2.25312	0.00896701	2.25312	0.00451757
2.25375	-0.105858	2.25438	-0.0534058	2.25479	-0.026226	2.25479	0.0181198	2.25375	0.0114787	2.25438	0.00687972	2.25479	0.00898298	2.25479	0.00449181
2.25542	-0.106335	2.25604	-0.0543594	2.25646	-0.0238419	2.25646	0.0171661	2.25542	0.011473	2.25604	0.00686903	2.25646	0.00900958	2.25646	0.00448151
2.25708	-0.107765	2.25771	-0.0524521	2.25813	-0.0214577	2.25813	0.0162125	2.25708	0.0114561	2.25771	0.0068904	2.25813	0.00903619	2.25813	0.00447121
2.25875	-0.108719	2.25937	-0.0495911	2.25979	-0.0190735	2.25979	0.0166893	2.25875	0.0114448	2.25937	0.00692245	2.25979	0.0090628	2.25979	0.00447636
2.26042	-0.108242	2.26104	-0.0476837	2.26146	-0.0185966	2.26146	0.0190735	2.26042	0.0114504	2.26104	0.00694381	2.26146	0.00906812	2.26146	0.00450211
2.26208	-0.107765	2.26271	-0.0462532	2.26313	-0.0195503	2.26313	0.0238419	2.26208	0.0114561	2.26271	0.00695984	2.26313	0.00905748	2.26313	0.00455363
2.26375	-0.107288	2.26437	-0.0448227	2.26479	-0.020504	2.26479	0.0290871	2.26375	0.0114617	2.26437	0.00697586	2.26479	0.00904684	2.26479	0.00461029
2.26542	-0.107288	2.26604	-0.0429153	2.26646	-0.020504	2.26646	0.0324249	2.26542	0.0114617	2.26604	0.00699723	2.26646	0.00904684	2.26646	0.00464635
2.26708	-0.106812	2.26771	-0.0414848	2.26812	-0.020504	2.26812	0.0343323	2.26708	0.0114674	2.26771	0.00701325	2.26812	0.00904684	2.26812	0.00466695
2.26875	-0.105381	2.26938	-0.0405312	2.26979	-0.0200272	2.26979	0.0333786	2.26875	0.0114843	2.26938	0.00702393	2.26979	0.00905216	2.26979	0.00465665
2.27042	-0.103474	2.27104	-0.041008	2.27146	-0.0190735	2.27146	0.0309944	2.27042	0.0115069	2.27104	0.00701859	2.27146	0.0090628	2.27146	0.00463089
2.27208	-0.100613	2.27271	-0.0424385	2.27312	-0.0166893	2.27312	0.0276566	2.27208	0.0115408	2.27271	0.00700257	2.27312	0.00908941	2.27312	0.00459484
2.27375	-0.0982285	2.27438	-0.0448227	2.27479	-0.014782	2.27479	0.0257492	2.27375	0.011569	2.27438	0.00697586	2.27479	0.0091107	2.27479	0.00457423
2.27542	-0.0963211	2.27604	-0.0486374	2.27646	-0.0157356	2.27646	0.0243187	2.27542	0.0115916	2.27604	0.00693313	2.27646	0.00910005	2.27646	0.00455878
2.27708	-0.0958443	2.27771	-0.0519753	2.27813	-0.0181198	2.27813	0.023365	2.27708	0.0115972	2.27771	0.00689574	2.27813	0.00907344	2.27813	0.00454847
2.27875	-0.0963211	2.27937	-0.0553131	2.27979	-0.0214577	2.27979	0.023365	2.27875	0.0115916	2.27937	0.00685835	2.27979	0.00903619	2.27979	0.00454847
2.28042	-0.0972748	2.28104	-0.0557899	2.28146	-0.0243187	2.28146	0.0238419	2.28042	0.0115803	2.28104	0.00685301	2.28146	0.00900426	2.28146	0.00455363
2.28208	-0.0991821	2.28271	-0.0548363	2.28313	-0.0252724	2.28313	0.0238419	2.28208	0.0115577	2.28271	0.00686369	2.28313	0.00899362	2.28313	0.00455363
2.28375	-0.102043	2.28437	-0.0524521	2.28479	-0.0252724	2.28479	0.0228882	2.28375	0.0115238	2.28437	0.0068904	2.28479	0.00899362	2.28479	0.00454332
2.28542	-0.103951	2.28604	-0.0500679	2.28646	-0.0243187	2.28646	0.0209808	2.28542	0.0115013	2.28604	0.00691711	2.28646	0.00900426	2.28646	0.00452272
2.28708	-0.104427	2.28771	-0.0476837	2.28812	-0.0243187	2.28812	0.0200272	2.28708	0.0114956	2.28771	0.00694381	2.28812	0.00900426	2.28812	0.00451242
2.28875	-0.102997	2.28938	-0.0448227	2.28979	-0.0247955	2.28979	0.0200272	2.28875	0.0115126	2.28938	0.00697586	2.28979	0.00899894	2.28979	0.00451242
2.29042	-0.102043	2.29104	-0.0429153	2.29146	-0.0238419	2.29146	0.0214577	2.29042	0.0115238	2.29104	0.00699723	2.29146	0.00900958	2.29146	0.00452787
2.29208	-0.102043	2.29271	-0.0424385	2.29312	-0.0224113	2.29312	0.0224113	2.29208	0.0115238	2.29271	0.00700257	2.29312	0.00902555	2.29312	0.00453817
2.29375	-0.101566	2.29438	-0.0433922	2.29479	-0.0219345	2.29479	0.0238419	2.29375	0.0115295	2.29438	0.00699189	2.29479	0.00903087	2.29479	0.00455363
2.29542	-0.100613	2.29604	-0.0448227	2.29646	-0.0228882	2.29646	0.0267029	2.29542	0.0115408	2.29604	0.00697586	2.29646	0.00902023	2.29646	0.00458453
2.29708	-0.099659	2.29771	-0.0462532	2.29813	-0.0219345	2.29813	0.0295639	2.29708	0.0115521	2.29771	0.00695984	2.29813	0.00903087	2.29813	0.00461544
2.29875	-0.100613	2.29937	-0.0486374	2.29979	-0.0200272	2.29979	0.0305176	2.29875	0.0115408	2.29937	0.00693313	2.29979	0.00905216	2.29979	0.00462574
2.30042	-0.101566	2.30104	-0.0510216	2.30146	-0.0190735	2.30146	0.0300407	2.30042	0.0115295	2.30104	0.00690642	2.30146	0.0090628	2.30146	0.00462059
2.30208	-0.101566	2.30271	-0.0524521	2.30313	-0.0200272	2.30313	0.0281334	2.30208	0.0115295	2.30271	0.0068904	2.30313	0.00905216	2.30313	0.00459999
2.30375	-0.100136	2.30437	-0.0529289	2.30479	-0.0209808	2.30479	0.0243187	2.30375	0.0115464	2.30437	0.00688506	2.30479	0.00904151	2.30479	0.00455878
2.30542	-0.0977516	2.30604	-0.0519753	2.30646	-0.020504	2.30646	0.0209808	2.30542	0.0115747	2.30604	0.00689574	2.30646	0.00904684	2.30646	0.00452272
2.30708	-0.0958443	2.30771	-0.0510216	2.30812	-0.0195503	2.30812	0.0200272	2.30708	0.0115972	2.30771	0.00690642	2.30812	0.00905748	2.30812	0.00451242
2.30875	-0.0934601	2.30938	-0.0491142	2.30979	-0.0181198	2.30979	0.0209808	2.30875	0.0116255	2.30938	0.00692779	2.30979	0.00907344	2.30979	0.00452272
2.31042	-0.0925064	2.31104	-0.04673	2.31146	-0.0171661	2.31146	0.023365	2.31042	0.0116368	2.31104	0.0069545	2.31146	0.00908409	2.31146	0.00454847
2.31208	-0.0920296	2.31271	-0.043869	2.31312	-0.0166893	2.31312	0.0267029	2.31208	0.0116424	2.31271	0.00698655	2.31312	0.00908941	2.31312	0.00458453
2.31375	-0.0929832	2.31438	-0.0424385	2.31479	-0.0171661	2.31479	0.0305176	2.31375	0.0116311	2.31438	0.00700257	2.31479	0.00908409	2.31479	0.00462574
2.31542	-0.0939369	2.31604	-0.0414848	2.31646	-0.0190735	2.31646	0.0333786	2.31542	0.0116198	2.31604	0.00701325	2.31646	0.0090628	2.31646	0.00465665
2.31708	-0.0948906	2.31771	-0.041008	2.31813	-0.0219345	2.31813	0.0338554	2.31708	0.0116085	2.31771	0.00701859	2.31813	0.00903087	2.31813	0.0046618
2.31875	-0.0953674	2.31937	-0.0395775	2.31979	-0.0243187	2.31979	0.0324249	2.31875	0.0116029	2.31937	0.00703462	2.31979	0.00900426	2.31979	0.00464635
2.32042	-0.0953674	2.32104	-0.0386238	2.32146	-0.0267029	2.32146	0.0305176	2.32042	0.0116029	2.32104	0.0070453	2.32146	0.00897765	2.32146	0.00462574
2.32208	-0.0948906	2.32271	-0.0386238	2.32313	-0.0286102	2.32313	0.0290871	2.32208	0.0116085	2.32271	0.0070453	2.32313	0.00895637	2.32313	0.00461029
2.32375	-0.0929832	2.32437	-0.0386238	2.32479	-0.0281334	2.32479	0.0286102	2.32375	0.0116311	2.32437	0.0070453	2.32479	0.00896169	2.32479	0.00460514
2.32542	-0.0915527	2.32604	-0.0386238	2.32646	-0.0257492	2.32646	0.0290871	2.32542	0.0116481	2.32604	0.0070453	2.32646	0.0089883	2.32646	0.00461029
2.32708	-0.0915527	2.32771	-0.0395775	2.32812	-0.0219345	2.32812	0.0300407	2.32708	0.0116481	2.32771	0.00703462	2.32812	0.00903087	2.32812	0.00462059
2.32875	-0.0939369	2.32938	-0.0414848	2.32979	-0.0185966	2.32979	0.0314713	2.32875	0.0116198	2.32938	0.00701325	2.32979	0.00906812	2.32979	0.00463604
2.33042	-0.0958443	2.33104	-0.0443459	2.33146	-0.0157356	2.33146	0.0329018	2.33042	0.0115972	2.33104	0.0069812	2.33146	0.00910005	2.33146	0.0046515
2.33208	-0.0977516	2.33271	-0.0472069	2.33312	-0.0123978	2.33312	0.0348091	2.33208	0.0115747	2.33271	0.00694916	2.33312	0.0091373	2.33312	0.0046721
2.33375	-0.099659	2.33438	-0.0495911	2.33479	-0.0104904	2.33479	0.0357628	2.33375	0.0115521	2.33438	0.00692245	2.33479	0.00915859	2.33479	0.00468241
2.33542	-0.10252	2.33604	-0.0519753	2.33646	-0.00905991	2.33646	0.0352859	2.33542	0.0115182	2.33604	0.00689574	2.33646	0.00917456	2.33646	0.00467725
2.33708	-0.103474	2.33771	-0.0534058	2.33812	-0.00905991	2.33812	0.0343323	2.33708	0.0115069	2.33771	0.00687972	2.33812	0.00917456	2.33812	0.00466695
2.33875	-0.102043	2.33937	-0.0534058	2.33979	-0.00953674	2.33979	0.0324249	2.33875	0.0115238	2.33937	0.00687972	2.33979	0.00916923	2.33979	0.00464635
2.34042	-0.0987053	2.34104	-0.0510216	2.34146	-0.0104904	2.34146	0.0300407	2.34042	0.0115634	2.34104	0.00690642	2.34146	0.00915859	2.34146	0.00462059
2.34208	-0.0958443	2.34271	-0.0481606	2.34313	-0.0104904	2.34313	0.0286102	2.34208	0.0115972	2.34271	0.00693847	2.34313	0.00915859	2.34313	0.00460514
2.34375	-0.0939369	2.34437	-0.0462532	2.34479	-0.0109673	2.34479	0.0276566	2.34375	0.0116198	2.34437	0.00695984	2.34479	0.00915327	2.34479	0.00459484
2.34542	-0.0925064	2.34604	-0.0448227	2.34646	-0.0114441	2.34646	0.0276566	2.34542	0.0116368	2.34604	0.00697586	2.34646	0.00914795	2.34646	0.00459484
2.34708	-0.0915527	2.34771	-0.0448227	2.34813	-0.0119209	2.34813	0.0286102	2.34708	0.0116481	2.34771	0.00697586	2.34813	0.00914263	2.34813	0.00460514
2.34875	-0.0915527	2.34938	-0.0457764	2.34979	-0.0123978	2.34979	0.0309944	2.34875	0.0116481	2.34938	0.00696518	2.34979	0.0091373	2.34979	0.00463089
2.35042	-0.0929832	2.35104	-0.0476837	2.35146	-0.0123978	2.35146	0.0329018	2.35042	0.0116311	2.35104	0.00694381	2.35146	0.0091373	2.35146	0.0046515
2.35208	-0.0953674	2.35271	-0.0491142	2.35312	-0.0128746	2.35312	0.0343323	2.35208	0.0116029	2.35271	0.00692779	2.35312	0.00913198	2.35312	0.00466695
2.35375	-0.0982285	2.35438	-0.0486374	2.35479	-0.0123978	2.35479	0.0348091	2.35375	0.011569	2.35438	0.00693313	2.35479	0.0091373	2.35479	0.0046721
2.35542	-0.100613	2.35604	-0.04673	2.35646	-0.0119209	2.35646	0.0352859	2.35542	0.0115408	2.35604	0.0069545	2.35646	0.00914263	2.35646	0.00467725
2.35708	-0.103474	2.35771	-0.043869	2.35812	-0.0119209	2.35812	0.0338554	2.35708	0.0115069	2.35771	0.00698655	2.35812	0.00914263	2.35812	0.0046618
2.35875	-0.106335	2.35938	-0.041008	2.35979	-0.0104904	2.35979	0.0324249	2.35875	0.011473	2.35938	0.00701859	2.35979	0.00915859	2.35979	0.00464635
2.36042	-0.107765	2.36104	-0.0391006	2.36146	-0.00810623	2.36146	0.0333786	2.36042	0.0114561	2.36104	0.00703996	2.36146	0.0091852	2.36146	0.00465665
2.36208	-0.108719	2.36271	-0.0371933	2.36313	-0.00619888	2.36313	0.0362396	2.36208	0.0114448	2.36271	0.00706132	2.36313	0.00920649	2.36313	0.00468756
2.36375	-0.108242	2.36437	-0.0352859	2.36479	-0.00476837	2.36479	0.0400543	2.36375	0.0114504	2.36437	0.00708269	2.36479	0.00922245	2.36479	0.00472877
2.36542	-0.106335	2.36604	-0.0343323	2.36646	-0.0038147	2.36646	0.0433922	2.36542	0.011473	2.36604	0.00709337	2.36646	0.00923309	2.36646	0.00476482
2.36708	-0.103474	2.36771	-0.0348091	2.36813	-0.00286102	2.36813	0.04673	2.36708	0.0115069	2.36771	0.00708803	2.36813	0.00924374	2.36813	0.00480088
2.36875	-0.100613	2.36937	-0.0362396	2.36979	-0.00429153	2.36979	0.0500679	2.36875	0.0115408	2.36937	0.00707201	2.36979	0.00922777	2.36979	0.00483694
2.37042	-0.0977516	2.37104	-0.0367165	2.37146	-0.00715256	2.37146	0.0519753	2.37042	0.0115747	2.37104	0.00706667	2.37146	0.00919584	2.37146	0.00485754
2.37208	-0.0958443	2.37271	-0.0371933	2.37312	-0.00953674	2.37312	0.0524521	2.37208	0.0115972	2.37271	0.00706132	2.37312	0.00916923	2.37312	0.0048627
2.37375	-0.0944138	2.37438	-0.038147	2.37479	-0.0104904	2.37479	0.0510216	2.37375	0.0116142	2.37438	0.00705064	2.37479	0.00915859	2.37479	0.00484724
2.37542	-0.0948906	2.37604	-0.0405312	2.37646	-0.0109673	2.37646	0.0491142	2.37542	0.0116085	2.37604	0.00702393	2.37646	0.00915327	2.37646	0.00482664
2.37708	-0.0963211	2.37771	-0.0433922	2.37812	-0.0109673	2.37812	0.0462532	2.37708	0.0115916	2.37771	0.00699189	2.37812	0.00915327	2.37812	0.00479573
2.37875	-0.0977516	2.37938	-0.0448227	2.37979	-0.0104904	2.37979	0.0443459	2.37875	0.0115747	2.37938	0.00697586	2.37979	0.00915859	2.37979	0.00477513
2.38042	-0.0987053	2.38104	-0.0457764	2.38146	-0.00810623	2.38146	0.0424385	2.38042	0.0115634	2.38104	0.00696518	2.38146	0.0091852	2.38146	0.00475452
2.38208	-0.0987053	2.38271	-0.0462532	2.38313	-0.00524521	2.38313	0.0414848	2.38208	0.0115634	2.38271	0.00695984	2.38313	0.00921713	2.38313	0.00474422
2.38375	-0.0982285	2.38437	-0.0452995	2.38479	-0.00333786	2.38479	0.0405312	2.38375	0.011569	2.38437	0.00697052	2.38479	0.00923842	2.38479	0.00473392
2.38542	-0.0967979	2.38604	-0.0424385	2.38646	-0.00190735	2.38646	0.041008	2.38542	0.011586	2.38604	0.00700257	2.38646	0.00925438	2.38646	0.00473907
2.38708	-0.0944138	2.38771	-0.0391006	2.38813	0.000476837	2.38813	0.0433922	2.38708	0.0116142	2.38771	0.00703996	2.38813	0.00928099	2.38813	0.00476482
2.38875	-0.0910759	2.38937	-0.0357628	2.38979	0.00238419	2.38979	0.0462532	2.38875	0.0116537	2.38937	0.00707735	2.38979	0.00930228	2.38979	0.00479573
2.39042	-0.0891685	2.39104	-0.0338554	2.39146	0.0038147	2.39146	0.0481606	2.39042	0.0116763	2.39104	0.00709871	2.39146	0.00931824	2.39146	0.00481634
2.39208	-0.0882149	2.39271	-0.0333786	2.39312	0.00286102	2.39312	0.0476837	2.39208	0.0116876	2.39271	0.00710406	2.39312	0.0093076	2.39312	0.00481118
2.39375	-0.0863075	2.39438	-0.0348091	2.39479	0.000953674	2.39479	0.0476837	2.39375	0.0117102	2.39438	0.00708803	2.39479	0.00928631	2.39479	0.00481118
2.39542	-0.0844002	2.39604	-0.0362396	2.39646	0.000476837	2.39646	0.04673	2.39542	0.0117328	2.39604	0.00707201	2.39646	0.00928099	2.39646	0.00480088
2.39708	-0.0829697	2.39771	-0.0371933	2.39812	0	2.39812	0.0457764	2.39708	0.0117497	2.39771	0.00706132	2.39812	0.00927567	2.39812	0.00479058
2.39875	-0.0829697	2.39938	-0.0371933	2.39979	-0.000953674	2.39979	0.0443459	2.39875	0.0117497	2.39938	0.00706132	2.39979	0.00926502	2.39979	0.00477513
2.40042	-0.0839233	2.40104	-0.038147	2.40146	-0.00333786	2.40146	0.0433922	2.40042	0.0117384	2.40104	0.00705064	2.40146	0.00923842	2.40146	0.00476482
2.40208	-0.0839233	2.40271	-0.0395775	2.40313	-0.00619888	2.40313	0.0424385	2.40208	0.0117384	2.40271	0.00703462	2.40313	0.00920649	2.40313	0.00475452
2.40375	-0.0844002	2.40437	-0.041008	2.40479	-0.00953674	2.40479	0.0424385	2.40375	0.0117328	2.40437	0.00701859	2.40479	0.00916923	2.40479	0.00475452
2.40542	-0.0853539	2.40604	-0.0429153	2.40646	-0.0114441	2.40646	0.0443459	2.40542	0.0117215	2.40604	0.00699723	2.40646	0.00914795	2.40646	0.00477513
2.40708	-0.0872612	2.40771	-0.0457764	2.40813	-0.0119209	2.40813	0.04673	2.40708	0.0116989	2.40771	0.00696518	2.40813	0.00914263	2.40813	0.00480088
2.40875	-0.0891685	2.40937	-0.0481606	2.40979	-0.0109673	2.40979	0.0476837	2.40875	0.0116763	2.40937	0.00693847	2.40979	0.00915327	2.40979	0.00481118
2.41042	-0.0896454	2.41104	-0.0495911	2.41146	-0.00858307	2.41146	0.0462532	2.41042	0.0116706	2.41104	0.00692245	2.41146	0.00917988	2.41146	0.00479573
2.41208	-0.0905991	2.41271	-0.0500679	2.41312	-0.00524521	2.41312	0.0448227	2.41208	0.0116594	2.41271	0.00691711	2.41312	0.00921713	2.41312	0.00478028
2.41375	-0.0915527	2.41438	-0.0500679	2.41479	-0.00143051	2.41479	0.0448227	2.41375	0.0116481	2.41438	0.00691711	2.41479	0.0092597	2.41479	0.00478028
2.41542	-0.0925064	2.41604	-0.0500679	2.41646	0.000953674	2.41646	0.0457764	2.41542	0.0116368	2.41604	0.00691711	2.41646	0.00928631	2.41646	0.00479058
2.41708	-0.0929832	2.41771	-0.0491142	2.41812	0.000953674	2.41812	0.0452995	2.41708	0.0116311	2.41771	0.00692779	2.41812	0.00928631	2.41812	0.00478543
2.41875	-0.0939369	2.41938	-0.0476837	2.41979	0	2.41979	0.0452995	2.41875	0.0116198	2.41938	0.00694381	2.41979	0.00927567	2.41979	0.00478543
2.42042	-0.0953674	2.42104	-0.0462532	2.42146	-0.000476837	2.42146	0.0481606	2.42042	0.0116029	2.42104	0.00695984	2.42146	0.00927035	2.42146	0.00481634
2.42208	-0.0967979	2.42271	-0.0457764	2.42313	-0.000476837	2.42313	0.0510216	2.42208	0.011586	2.42271	0.00696518	2.42313	0.00927035	2.42313	0.00484724
2.42375	-0.0972748	2.42437	-0.0443459	2.42479	0	2.42479	0.0529289	2.42375	0.0115803	2.42437	0.0069812	2.42479	0.00927567	2.42479	0.00486785
2.42542	-0.0967979	2.42604	-0.0419617	2.42646	0.000476837	2.42646	0.0529289	2.42542	0.011586	2.42604	0.00700791	2.42646	0.00928099	2.42646	0.00486785
2.42708	-0.0953674	2.42771	-0.0405312	2.42813	0.000953674	2.42813	0.0529289	2.42708	0.0116029	2.42771	0.00702393	2.42813	0.00928631	2.42813	0.00486785
2.42875	-0.0939369	2.42937	-0.041008	2.42979	0.000953674	2.42979	0.0543594	2.42875	0.0116198	2.42937	0.00701859	2.42979	0.00928631	2.42979	0.0048833
2.43042	-0.0910759	2.43104	-0.0424385	2.43146	0.000476837	2.43146	0.0557899	2.43042	0.0116537	2.43104	0.00700257	2.43146	0.00928099	2.43146	0.00489875
2.43208	-0.0886917	2.43271	-0.043869	2.43312	-0.000476837	2.43312	0.0567436	2.43208	0.0116819	2.43271	0.00698655	2.43312	0.00927035	2.43312	0.00490906
2.43375	-0.087738	2.43438	-0.0448227	2.43479	-0.000476837	2.43479	0.0572205	2.43375	0.0116932	2.43438	0.00697586	2.43479	0.00927035	2.43479	0.00491421
2.43542	-0.0891685	2.43604	-0.0457764	2.43646	0	2.43646	0.0576973	2.43542	0.0116763	2.43604	0.00696518	2.43646	0.00927567	2.43646	0.00491936
2.43708	-0.0920296	2.43771	-0.04673	2.43812	0.000953674	2.43812	0.0581741	2.43708	0.0116424	2.43771	0.0069545	2.43812	0.00928631	2.43812	0.00492451
2.43875	-0.0934601	2.43938	-0.04673	2.43979	0.00143051	2.43979	0.058651	2.43875	0.0116255	2.43938	0.0069545	2.43979	0.00929163	2.43979	0.00492966
2.44042	-0.0944138	2.44104	-0.0448227	2.44146	0.00190735	2.44146	0.0596046	2.44042	0.0116142	2.44104	0.00697586	2.44146	0.00929695	2.44146	0.00493996
2.44208	-0.0944138	2.44271	-0.0424385	2.44313	0.00238419	2.44313	0.0610352	2.44208	0.0116142	2.44271	0.00700257	2.44313	0.00930228	2.44313	0.00495542
2.44375	-0.0929832	2.44437	-0.0391006	2.44479	0.00286102	2.44479	0.0629425	2.44375	0.0116311	2.44437	0.00703996	2.44479	0.0093076	2.44479	0.00497602
2.44542	-0.0896454	2.44604	-0.0371933	2.44646	0.00286102	2.44646	0.0634193	2.44542	0.0116706	2.44604	0.00706132	2.44646	0.0093076	2.44646	0.00498117
2.44708	-0.0872612	2.44771	-0.0348091	2.44813	0.00286102	2.44813	0.0629425	2.44708	0.0116989	2.44771	0.00708803	2.44813	0.0093076	2.44813	0.00497602
2.44875	-0.0863075	2.44937	-0.0329018	2.44979	0.00286102	2.44979	0.0610352	2.44875	0.0117102	2.44937	0.0071094	2.44979	0.0093076	2.44979	0.00495542
2.45042	-0.0853539	2.45104	-0.0314713	2.45146	0.00286102	2.45146	0.0581741	2.45042	0.0117215	2.45104	0.00712542	2.45146	0.0093076	2.45146	0.00492451
2.45208	-0.084877	2.45271	-0.0314713	2.45312	0.00286102	2.45312	0.0548363	2.45208	0.0117271	2.45271	0.00712542	2.45312	0.0093076	2.45312	0.00488845
2.45375	-0.0853539	2.45438	-0.0333786	2.45479	0.00333786	2.45479	0.0514984	2.45375	0.0117215	2.45438	0.00710406	2.45479	0.00931292	2.45479	0.00485239
2.45542	-0.0863075	2.45604	-0.0362396	2.45646	0.0038147	2.45646	0.0500679	2.45542	0.0117102	2.45604	0.00707201	2.45646	0.00931824	2.45646	0.00483694
2.45708	-0.087738	2.45771	-0.0391006	2.45812	0.0038147	2.45812	0.0495911	2.45708	0.0116932	2.45771	0.00703996	2.45812	0.00931824	2.45812	0.00483179
2.45875	-0.0886917	2.45938	-0.0414848	2.45979	0.00286102	2.45979	0.0495911	2.45875	0.0116819	2.45938	0.00701325	2.45979	0.0093076	2.45979	0.00483179
2.46042	-0.0901222	2.46104	-0.0424385	2.46146	0.00190735	2.46146	0.0495911	2.46042	0.011665	2.46104	0.00700257	2.46146	0.00929695	2.46146	0.00483179
2.46208	-0.0939369	2.46271	-0.0429153	2.46312	0.000476837	2.46312	0.0505447	2.46208	0.0116198	2.46271	0.00699723	2.46312	0.00928099	2.46312	0.00484209
2.46375	-0.0977516	2.46437	-0.0424385	2.46479	-0.00286102	2.46479	0.0510216	2.46375	0.0115747	2.46437	0.00700257	2.46479	0.00924374	2.46479	0.00484724
2.46542	-0.100136	2.46604	-0.041008	2.46646	-0.00619888	2.46646	0.0505447	2.46542	0.0115464	2.46604	0.00701859	2.46646	0.00920649	2.46646	0.00484209
2.46708	-0.100136	2.46771	-0.0386238	2.46813	-0.00810623	2.46813	0.0500679	2.46708	0.0115464	2.46771	0.0070453	2.46813	0.0091852	2.46813	0.00483694
2.46875	-0.0987053	2.46937	-0.0357628	2.46979	-0.00762939	2.46979	0.0500679	2.46875	0.0115634	2.46937	0.00707735	2.46979	0.00919052	2.46979	0.00483694
2.47042	-0.0972748	2.47104	-0.0333786	2.47146	-0.00667572	2.47146	0.0514984	2.47042	0.0115803	2.47104	0.00710406	2.47146	0.00920116	2.47146	0.00485239
2.47208	-0.0953674	2.47271	-0.0324249	2.47313	-0.00572205	2.47313	0.0529289	2.47208	0.0116029	2.47271	0.00711474	2.47313	0.00921181	2.47313	0.00486785
2.47375	-0.0934601	2.47438	-0.0314713	2.47479	-0.00572205	2.47479	0.0538826	2.47375	0.0116255	2.47438	0.00712542	2.47479	0.00921181	2.47479	0.00487815
2.47542	-0.0905991	2.47604	-0.0300407	2.47646	-0.00667572	2.47646	0.0538826	2.47542	0.0116594	2.47604	0.00714145	2.47646	0.00920116	2.47646	0.00487815
2.47708	-0.0901222	2.47771	-0.0281334	2.47812	-0.00953674	2.47812	0.0538826	2.47708	0.011665	2.47771	0.00716281	2.47812	0.00916923	2.47812	0.00487815
2.47875	-0.0891685	2.47938	-0.0267029	2.47979	-0.0114441	2.47979	0.0534058	2.47875	0.0116763	2.47938	0.00717884	2.47979	0.00914795	2.47979	0.004873
2.48042	-0.0891685	2.48104	-0.026226	2.48146	-0.0123978	2.48146	0.0529289	2.48042	0.0116763	2.48104	0.00718418	2.48146	0.0091373	2.48146	0.00486785
2.48208	-0.0891685	2.48271	-0.0252724	2.48312	-0.0128746	2.48312	0.0529289	2.48208	0.0116763	2.48271	0.00719486	2.48312	0.00913198	2.48312	0.00486785
2.48375	-0.0896454	2.48438	-0.0252724	2.48479	-0.0128746	2.48479	0.0548363	2.48375	0.0116706	2.48438	0.00719486	2.48479	0.00913198	2.48479	0.00488845
2.48542	-0.0901222	2.48604	-0.026226	2.48646	-0.0119209	2.48646	0.0572205	2.48542	0.011665	2.48604	0.00718418	2.48646	0.00914263	2.48646	0.00491421
2.48708	-0.0901222	2.48771	-0.0290871	2.48813	-0.0104904	2.48813	0.0596046	2.48708	0.011665	2.48771	0.00715213	2.48813	0.00915859	2.48813	0.00493996
2.48875	-0.0901222	2.48937	-0.0314713	2.48979	-0.00953674	2.48979	0.061512	2.48875	0.011665	2.48937	0.00712542	2.48979	0.00916923	2.48979	0.00496057
2.49042	-0.0896454	2.49104	-0.0324249	2.49146	-0.00953674	2.49146	0.0624657	2.49042	0.0116706	2.49104	0.00711474	2.49146	0.00916923	2.49146	0.00497087
2.49208	-0.0891685	2.49271	-0.0333786	2.49313	-0.00858307	2.49313	0.0610352	2.49208	0.0116763	2.49271	0.00710406	2.49313	0.00917988	2.49313	0.00495542
2.49375	-0.0872612	2.49437	-0.0348091	2.49479	-0.00619888	2.49479	0.0576973	2.49375	0.0116989	2.49437	0.00708803	2.49479	0.00920649	2.49479	0.00491936
2.49542	-0.0858307	2.49604	-0.0352859	2.49646	-0.00286102	2.49646	0.0543594	2.49542	0.0117158	2.49604	0.00708269	2.49646	0.00924374	2.49646	0.0048833
2.49708	-0.084877	2.49771	-0.0348091	2.49812	-0.000476837	2.49812	0.0529289	2.49708	0.0117271	2.49771	0.00708803	2.49812	0.00927035	2.49812	0.00486785
2.49875	-0.0853539	2.49938	-0.0352859	2.49979	-0.000476837	2.49979	0.0510216	2.49875	0.0117215	2.49938	0.00708269	2.49979	0.00927035	2.49979	0.00484724
2.50042	-0.0867844	2.50104	-0.0371933	2.50146	-0.00333786	2.50146	0.0481606	2.50042	0.0117045	2.50104	0.00706132	2.50146	0.00923842	2.50146	0.00481634
2.50208	-0.0882149	2.50271	-0.0391006	2.50312	-0.00715256	2.50312	0.0462532	2.50208	0.0116876	2.50271	0.00703996	2.50312	0.00919584	2.50312	0.00479573
2.50375	-0.0910759	2.50438	-0.0400543	2.50479	-0.0119209	2.50479	0.0462532	2.50375	0.0116537	2.50438	0.00702928	2.50479	0.00914263	2.50479	0.00479573
2.50542	-0.0939369	2.50604	-0.0395775	2.50646	-0.0162125	2.50646	0.0457764	2.50542	0.0116198	2.50604	0.00703462	2.50646	0.00909473	2.50646	0.00479058
2.50708	-0.0963211	2.50771	-0.0391006	2.50813	-0.0195503	2.50813	0.043869	2.50708	0.0115916	2.50771	0.00703996	2.50813	0.00905748	2.50813	0.00476997
2.50875	-0.0982285	2.50937	-0.0386238	2.50979	-0.0228882	2.50979	0.0414848	2.50875	0.011569	2.50937	0.0070453	2.50979	0.00902023	2.50979	0.00474422
2.51042	-0.099659	2.51104	-0.0395775	2.51146	-0.0243187	2.51146	0.0400543	2.51042	0.0115521	2.51104	0.00703462	2.51146	0.00900426	2.51146	0.00472877
2.51208	-0.099659	2.51271	-0.0405312	2.51313	-0.0252724	2.51313	0.0400543	2.51208	0.0115521	2.51271	0.00702393	2.51313	0.00899362	2.51313	0.00472877
2.51375	-0.0987053	2.51437	-0.0414848	2.51479	-0.0247955	2.51479	0.0386238	2.51375	0.0115634	2.51437	0.00701325	2.51479	0.00899894	2.51479	0.00471331
2.51542	-0.0977516	2.51604	-0.0419617	2.51646	-0.0252724	2.51646	0.0362396	2.51542	0.0115747	2.51604	0.00700791	2.51646	0.00899362	2.51646	0.00468756
2.51708	-0.0972748	2.51771	-0.0419617	2.51812	-0.0257492	2.51812	0.0343323	2.51708	0.0115803	2.51771	0.00700791	2.51812	0.0089883	2.51812	0.00466695
2.51875	-0.0967979	2.51938	-0.0429153	2.51979	-0.0252724	2.51979	0.0338554	2.51875	0.011586	2.51938	0.00699723	2.51979	0.00899362	2.51979	0.0046618
2.52042	-0.0967979	2.52104	-0.0424385	2.52146	-0.023365	2.52146	0.0338554	2.52042	0.011586	2.52104	0.00700257	2.52146	0.00901491	2.52146	0.0046618
2.52208	-0.0967979	2.52271	-0.0419617	2.52312	-0.0200272	2.52312	0.0343323	2.52208	0.011586	2.52271	0.00700791	2.52312	0.00905216	2.52312	0.00466695
2.52375	-0.0972748	2.52438	-0.041008	2.52479	-0.0185966	2.52479	0.0348091	2.52375	0.0115803	2.52438	0.00701859	2.52479	0.00906812	2.52479	0.0046721
2.52542	-0.0972748	2.52604	-0.041008	2.52646	-0.0190735	2.52646	0.0348091	2.52542	0.0115803	2.52604	0.00701859	2.52646	0.0090628	2.52646	0.0046721
2.52708	-0.0967979	2.52771	-0.0429153	2.52813	-0.0195503	2.52813	0.0343323	2.52708	0.011586	2.52771	0.00699723	2.52813	0.00905748	2.52813	0.00466695
2.52875	-0.0963211	2.52937	-0.0452995	2.52979	-0.020504	2.52979	0.0338554	2.52875	0.0115916	2.52937	0.00697052	2.52979	0.00904684	2.52979	0.0046618
2.53042	-0.0958443	2.53104	-0.04673	2.53146	-0.0228882	2.53146	0.0338554	2.53042	0.0115972	2.53104	0.0069545	2.53146	0.00902023	2.53146	0.0046618
2.53208	-0.0953674	2.53271	-0.0462532	2.53313	-0.0271797	2.53313	0.0333786	2.53208	0.0116029	2.53271	0.00695984	2.53313	0.00897233	2.53313	0.00465665
2.53375	-0.0963211	2.53437	-0.04673	2.53479	-0.0300407	2.53479	0.0333786	2.53375	0.0115916	2.53437	0.0069545	2.53479	0.0089404	2.53479	0.00465665
2.53542	-0.0977516	2.53604	-0.0476837	2.53646	-0.0314713	2.53646	0.0333786	2.53542	0.0115747	2.53604	0.00694381	2.53646	0.00892444	2.53646	0.00465665
2.53708	-0.0977516	2.53771	-0.0495911	2.53812	-0.0314713	2.53812	0.0348091	2.53708	0.0115747	2.53771	0.00692245	2.53812	0.00892444	2.53812	0.0046721
2.53875	-0.0977516	2.53938	-0.0514984	2.53979	-0.0305176	2.53979	0.0362396	2.53875	0.0115747	2.53938	0.00690108	2.53979	0.00893508	2.53979	0.00468756
2.54042	-0.0977516	2.54104	-0.0524521	2.54146	-0.0290871	2.54146	0.0362396	2.54042	0.0115747	2.54104	0.0068904	2.54146	0.00895105	2.54146	0.00468756
2.54208	-0.0991821	2.54271	-0.0534058	2.54312	-0.026226	2.54312	0.0362396	2.54208	0.0115577	2.54271	0.00687972	2.54312	0.00898298	2.54312	0.00468756
2.54375	-0.102043	2.54438	-0.0534058	2.54479	-0.0243187	2.54479	0.0352859	2.54375	0.0115238	2.54438	0.00687972	2.54479	0.00900426	2.54479	0.00467725
2.54542	-0.104904	2.54604	-0.0524521	2.54646	-0.023365	2.54646	0.0329018	2.54542	0.01149	2.54604	0.0068904	2.54646	0.00901491	2.54646	0.0046515
2.54708	-0.108242	2.54771	-0.0514984	2.54813	-0.0228882	2.54813	0.0295639	2.54708	0.0114504	2.54771	0.00690108	2.54813	0.00902023	2.54813	0.00461544
2.54875	-0.110149	2.54937	-0.0495911	2.54979	-0.0224113	2.54979	0.0276566	2.54875	0.0114279	2.54937	0.00692245	2.54979	0.00902555	2.54979	0.00459484
2.55042	-0.109673	2.55104	-0.0481606	2.55146	-0.0224113	2.55146	0.0271797	2.55042	0.0114335	2.55104	0.00693847	2.55146	0.00902555	2.55146	0.00458968
2.55208	-0.107765	2.55271	-0.0472069	2.55313	-0.0238419	2.55313	0.0271797	2.55208	0.0114561	2.55271	0.00694916	2.55313	0.00900958	2.55313	0.00458968
2.55375	-0.104904	2.55437	-0.0476837	2.55479	-0.0257492	2.55479	0.0271797	2.55375	0.01149	2.55437	0.00694381	2.55479	0.0089883	2.55479	0.00458968
2.55542	-0.102997	2.55604	-0.0486374	2.55646	-0.0281334	2.55646	0.0281334	2.55542	0.0115126	2.55604	0.00693313	2.55646	0.00896169	2.55646	0.00459999
2.55708	-0.103474	2.55771	-0.0486374	2.55812	-0.0305176	2.55812	0.0300407	2.55708	0.0115069	2.55771	0.00693313	2.55812	0.00893508	2.55812	0.00462059
2.55875	-0.106812	2.55938	-0.0476837	2.55979	-0.0329018	2.55979	0.0300407	2.55875	0.0114674	2.55938	0.00694381	2.55979	0.00890847	2.55979	0.00462059
2.56042	-0.110626	2.56104	-0.0476837	2.56146	-0.0348091	2.56146	0.0286102	2.56042	0.0114222	2.56104	0.00694381	2.56146	0.00888719	2.56146	0.00460514
2.56208	-0.113487	2.56271	-0.0491142	2.56312	-0.0352859	2.56312	0.0276566	2.56208	0.0113883	2.56271	0.00692779	2.56312	0.00888186	2.56312	0.00459484
2.56375	-0.113964	2.56438	-0.0505447	2.56479	-0.0357628	2.56479	0.0276566	2.56375	0.0113827	2.56438	0.00691177	2.56479	0.00887654	2.56479	0.00459484
2.56542	-0.11301	2.56604	-0.0514984	2.56646	-0.0357628	2.56646	0.0276566	2.56542	0.011394	2.56604	0.00690108	2.56646	0.00887654	2.56646	0.00459484
2.56708	-0.110149	2.56771	-0.0524521	2.56813	-0.0348091	2.56813	0.0267029	2.56708	0.0114279	2.56771	0.0068904	2.56813	0.00888719	2.56813	0.00458453
2.56875	-0.107765	2.56937	-0.0534058	2.56979	-0.0338554	2.56979	0.0257492	2.56875	0.0114561	2.56937	0.00687972	2.56979	0.00889783	2.56979	0.00457423
2.57042	-0.106335	2.57104	-0.0534058	2.57146	-0.0333786	2.57146	0.0247955	2.57042	0.011473	2.57104	0.00687972	2.57146	0.00890315	2.57146	0.00456393
2.57208	-0.106812	2.57271	-0.0519753	2.57313	-0.0343323	2.57313	0.023365	2.57208	0.0114674	2.57271	0.00689574	2.57313	0.00889251	2.57313	0.00454847
2.57375	-0.107765	2.57437	-0.0486374	2.57479	-0.0352859	2.57479	0.0219345	2.57375	0.0114561	2.57437	0.00693313	2.57479	0.00888186	2.57479	0.00453302
2.57542	-0.109673	2.57604	-0.0457764	2.57646	-0.0357628	2.57646	0.0219345	2.57542	0.0114335	2.57604	0.00696518	2.57646	0.00887654	2.57646	0.00453302
2.57708	-0.112057	2.57771	-0.0433922	2.57812	-0.0371933	2.57812	0.023365	2.57708	0.0114053	2.57771	0.00699189	2.57812	0.00886058	2.57812	0.00454847
2.57875	-0.11301	2.57938	-0.0429153	2.57979	-0.0391006	2.57979	0.0247955	2.57875	0.011394	2.57938	0.00699723	2.57979	0.00883929	2.57979	0.00456393
2.58042	-0.11301	2.58104	-0.0443459	2.58146	-0.041008	2.58146	0.026226	2.58042	0.011394	2.58104	0.0069812	2.58146	0.008818	2.58146	0.00457938
2.58208	-0.112057	2.58271	-0.0462532	2.58312	-0.0433922	2.58312	0.026226	2.58208	0.0114053	2.58271	0.00695984	2.58312	0.0087914	2.58312	0.00457938
2.58375	-0.112057	2.58438	-0.0486374	2.58479	-0.0457764	2.58479	0.0257492	2.58375	0.0114053	2.58438	0.00693313	2.58479	0.00876479	2.58479	0.00457423
2.58542	-0.112534	2.58604	-0.0510216	2.58646	-0.0481606	2.58646	0.0252724	2.58542	0.0113996	2.58604	0.00690642	2.58646	0.00873818	2.58646	0.00456908
2.58708	-0.11301	2.58771	-0.0524521	2.58812	-0.0491142	2.58812	0.0243187	2.58708	0.011394	2.58771	0.0068904	2.58812	0.00872754	2.58812	0.00455878
2.58875	-0.113487	2.58937	-0.0529289	2.58979	-0.0495911	2.58979	0.023365	2.58875	0.0113883	2.58937	0.00688506	2.58979	0.00872221	2.58979	0.00454847
2.59042	-0.114441	2.59104	-0.0538826	2.59146	-0.0495911	2.59146	0.0224113	2.59042	0.011377	2.59104	0.00687438	2.59146	0.00872221	2.59146	0.00453817
2.59208	-0.114918	2.59271	-0.0548363	2.59313	-0.0486374	2.59313	0.0219345	2.59208	0.0113714	2.59271	0.00686369	2.59313	0.00873286	2.59313	0.00453302
2.59375	-0.114441	2.59437	-0.0543594	2.59479	-0.0472069	2.59479	0.0214577	2.59375	0.011377	2.59437	0.00686903	2.59479	0.00874882	2.59479	0.00452787
2.59542	-0.11301	2.59604	-0.0529289	2.59646	-0.0448227	2.59646	0.020504	2.59542	0.011394	2.59604	0.00688506	2.59646	0.00877543	2.59646	0.00451757
2.59708	-0.11158	2.59771	-0.0505447	2.59813	-0.0433922	2.59813	0.0181198	2.59708	0.0114109	2.59771	0.00691177	2.59813	0.0087914	2.59813	0.00449181
2.59875	-0.110149	2.59938	-0.0486374	2.59979	-0.0429153	2.59979	0.0162125	2.59875	0.0114279	2.59938	0.00693313	2.59979	0.00879672	2.59979	0.00447121
2.60042	-0.108242	2.60104	-0.04673	2.60146	-0.0433922	2.60146	0.014782	2.60042	0.0114504	2.60104	0.0069545	2.60146	0.0087914	2.60146	0.00445575
2.60208	-0.106335	2.60271	-0.0462532	2.60312	-0.0443459	2.60312	0.0152588	2.60208	0.011473	2.60271	0.00695984	2.60312	0.00878075	2.60312	0.00446091
2.60375	-0.105858	2.60438	-0.0481606	2.60479	-0.0462532	2.60479	0.0152588	2.60375	0.0114787	2.60438	0.00693847	2.60479	0.00875947	2.60479	0.00446091
2.60542	-0.106812	2.60604	-0.0510216	2.60646	-0.0491142	2.60646	0.0133514	2.60542	0.0114674	2.60604	0.00690642	2.60646	0.00872754	2.60646	0.0044403
2.60708	-0.107288	2.60771	-0.0538826	2.60812	-0.0524521	2.60812	0.0109673	2.60708	0.0114617	2.60771	0.00687438	2.60812	0.00869028	2.60812	0.00441454
2.60875	-0.107765	2.60938	-0.0562668	2.60979	-0.0548363	2.60979	0.00905991	2.60875	0.0114561	2.60938	0.00684767	2.60979	0.00866368	2.60979	0.00439394
2.61042	-0.108719	2.61104	-0.0576973	2.61146	-0.0562668	2.61146	0.00905991	2.61042	0.0114448	2.61104	0.00683164	2.61146	0.00864771	2.61146	0.00439394
2.61208	-0.110626	2.61271	-0.0581741	2.61313	-0.0567436	2.61313	0.00905991	2.61208	0.0114222	2.61271	0.0068263	2.61313	0.00864239	2.61313	0.00439394
2.61375	-0.11301	2.61437	-0.0581741	2.61479	-0.0562668	2.61479	0.00905991	2.61375	0.011394	2.61437	0.0068263	2.61479	0.00864771	2.61479	0.00439394
2.61542	-0.113964	2.61604	-0.0581741	2.61646	-0.0557899	2.61646	0.0104904	2.61542	0.0113827	2.61604	0.0068263	2.61646	0.00865303	2.61646	0.00440939
2.61708	-0.114441	2.61771	-0.0591278	2.61813	-0.0543594	2.61813	0.0128746	2.61708	0.011377	2.61771	0.00681562	2.61813	0.008669	2.61813	0.00443515
2.61875	-0.115871	2.61937	-0.0605583	2.61979	-0.0529289	2.61979	0.0138283	2.61875	0.0113601	2.61937	0.0067996	2.61979	0.00868496	2.61979	0.00444545
2.62042	-0.118256	2.62104	-0.0619888	2.62146	-0.0505447	2.62146	0.0123978	2.62042	0.0113319	2.62104	0.00678357	2.62146	0.00871157	2.62146	0.00443
2.62208	-0.12064	2.62271	-0.064373	2.62312	-0.0491142	2.62312	0.00905991	2.62208	0.0113036	2.62271	0.00675687	2.62312	0.00872754	2.62312	0.00439394
2.62375	-0.12207	2.62438	-0.0667572	2.62479	-0.0486374	2.62479	0.00524521	2.62375	0.0112867	2.62438	0.00673016	2.62479	0.00873286	2.62479	0.00435273
2.62542	-0.12207	2.62604	-0.0677109	2.62646	-0.0486374	2.62646	0.00143051	2.62542	0.0112867	2.62604	0.00671948	2.62646	0.00873286	2.62646	0.00431152
2.62708	-0.121593	2.62771	-0.0681877	2.62812	-0.0486374	2.62812	-0.00143051	2.62708	0.0112924	2.62771	0.00671413	2.62812	0.00873286	2.62812	0.00428061
2.62875	-0.120163	2.62938	-0.0667572	2.62979	-0.0486374	2.62979	-0.00190735	2.62875	0.0113093	2.62938	0.00673016	2.62979	0.00873286	2.62979	0.00427546
2.63042	-0.118732	2.63104	-0.0638962	2.63146	-0.0491142	2.63146	-0.000953674	2.63042	0.0113262	2.63104	0.00676221	2.63146	0.00872754	2.63146	0.00428577
2.63208	-0.116348	2.63271	-0.0605583	2.63313	-0.0505447	2.63313	0	2.63208	0.0113545	2.63271	0.0067996	2.63313	0.00871157	2.63313	0.00429607
2.63375	-0.113487	2.63437	-0.0572205	2.63479	-0.0524521	2.63479	0.00143051	2.63375	0.0113883	2.63437	0.00683699	2.63479	0.00869028	2.63479	0.00431152
2.63542	-0.11158	2.63604	-0.0543594	2.63646	-0.0538826	2.63646	0.00286102	2.63542	0.0114109	2.63604	0.00686903	2.63646	0.00867432	2.63646	0.00432698
2.63708	-0.11158	2.63771	-0.0524521	2.63813	-0.0548363	2.63813	0.00286102	2.63708	0.0114109	2.63771	0.0068904	2.63813	0.00866368	2.63813	0.00432698
2.63875	-0.112534	2.63937	-0.0510216	2.63979	-0.0557899	2.63979	0.00143051	2.63875	0.0113996	2.63937	0.00690642	2.63979	0.00865303	2.63979	0.00431152
2.64042	-0.113964	2.64104	-0.0510216	2.64146	-0.0557899	2.64146	0	2.64042	0.0113827	2.64104	0.00690642	2.64146	0.00865303	2.64146	0.00429607
2.64208	-0.115871	2.64271	-0.0514984	2.64312	-0.0557899	2.64312	-0.000953674	2.64208	0.0113601	2.64271	0.00690108	2.64312	0.00865303	2.64312	0.00428577
2.64375	-0.118732	2.64438	-0.0534058	2.64479	-0.0553131	2.64479	-0.00143051	2.64375	0.0113262	2.64438	0.00687972	2.64479	0.00865835	2.64479	0.00428061
2.64542	-0.121117	2.64604	-0.0557899	2.64646	-0.0557899	2.64646	-0.00238419	2.64542	0.011298	2.64604	0.00685301	2.64646	0.00865303	2.64646	0.00427031
2.64708	-0.122547	2.64771	-0.0581741	2.64812	-0.0562668	2.64812	-0.00333786	2.64708	0.0112811	2.64771	0.0068263	2.64812	0.00864771	2.64812	0.00426001
2.64875	-0.123978	2.64938	-0.061512	2.64979	-0.0576973	2.64979	-0.00333786	2.64875	0.0112641	2.64938	0.00678891	2.64979	0.00863175	2.64979	0.00426001
2.65042	-0.125408	2.65104	-0.064373	2.65146	-0.0591278	2.65146	-0.00333786	2.65042	0.0112472	2.65104	0.00675687	2.65146	0.00861578	2.65146	0.00426001
2.65208	-0.126362	2.65271	-0.067234	2.65313	-0.0605583	2.65313	-0.00429153	2.65208	0.0112359	2.65271	0.00672482	2.65313	0.00859982	2.65313	0.00424971
2.65375	-0.125408	2.65437	-0.0691414	2.65479	-0.0605583	2.65479	-0.00429153	2.65375	0.0112472	2.65437	0.00670345	2.65479	0.00859982	2.65479	0.00424971
2.65542	-0.124454	2.65604	-0.0720024	2.65646	-0.0605583	2.65646	-0.00238419	2.65542	0.0112585	2.65604	0.0066714	2.65646	0.00859982	2.65646	0.00427031
2.65708	-0.125408	2.65771	-0.0743866	2.65813	-0.0605583	2.65813	0.000476837	2.65708	0.0112472	2.65771	0.0066447	2.65813	0.00859982	2.65813	0.00430122
2.65875	-0.125885	2.65937	-0.0767708	2.65979	-0.0605583	2.65979	0.00190735	2.65875	0.0112415	2.65937	0.00661799	2.65979	0.00859982	2.65979	0.00431667
2.66042	-0.125885	2.66104	-0.0782013	2.66146	-0.0610352	2.66146	0.00238419	2.66042	0.0112415	2.66104	0.00660196	2.66146	0.00859449	2.66146	0.00432182
2.66208	-0.124931	2.66271	-0.0786781	2.66312	-0.0624657	2.66312	0.00190735	2.66208	0.0112528	2.66271	0.00659662	2.66312	0.00857853	2.66312	0.00431667
2.66375	-0.124454	2.66438	-0.0772476	2.66479	-0.064373	2.66479	0.000953674	2.66375	0.0112585	2.66438	0.00661265	2.66479	0.00855724	2.66479	0.00430637
2.66542	-0.124454	2.66604	-0.0743866	2.66646	-0.0662804	2.66646	-0.00190735	2.66542	0.0112585	2.66604	0.0066447	2.66646	0.00853596	2.66646	0.00427546
2.66708	-0.123501	2.66771	-0.0715256	2.66812	-0.0667572	2.66812	-0.00476837	2.66708	0.0112698	2.66771	0.00667674	2.66812	0.00853063	2.66812	0.00424456
2.66875	-0.123024	2.66938	-0.0696182	2.66979	-0.0677109	2.66979	-0.00715256	2.66875	0.0112754	2.66938	0.00669811	2.66979	0.00851999	2.66979	0.0042188
2.67042	-0.123024	2.67104	-0.0686646	2.67146	-0.0681877	2.67146	-0.00762939	2.67042	0.0112754	2.67104	0.00670879	2.67146	0.00851467	2.67146	0.00421365
2.67208	-0.124454	2.67271	-0.0686646	2.67313	-0.0677109	2.67313	-0.00572205	2.67208	0.0112585	2.67271	0.00670879	2.67313	0.00851999	2.67313	0.00423425
2.67375	-0.125885	2.67437	-0.0691414	2.67479	-0.0662804	2.67479	-0.00286102	2.67375	0.0112415	2.67437	0.00670345	2.67479	0.00853596	2.67479	0.00426516
2.67542	-0.127792	2.67604	-0.0705719	2.67646	-0.0653267	2.67646	-0.000476837	2.67542	0.011219	2.67604	0.00668743	2.67646	0.0085466	2.67646	0.00429092
2.67708	-0.1297	2.67771	-0.0724792	2.67813	-0.064373	2.67813	0.000476837	2.67708	0.0111964	2.67771	0.00666606	2.67813	0.00855724	2.67813	0.00430122
2.67875	-0.132084	2.67937	-0.0743866	2.67979	-0.0629425	2.67979	0.000476837	2.67875	0.0111681	2.67937	0.0066447	2.67979	0.00857321	2.67979	0.00430122
2.68042	-0.133991	2.68104	-0.0753403	2.68146	-0.061512	2.68146	-0.000476837	2.68042	0.0111456	2.68104	0.00663401	2.68146	0.00858917	2.68146	0.00429092
2.68208	-0.136375	2.68271	-0.0743866	2.68312	-0.0600815	2.68312	-0.00190735	2.68208	0.0111173	2.68271	0.0066447	2.68312	0.00860514	2.68312	0.00427546
2.68375	-0.138283	2.68438	-0.0734329	2.68479	-0.0605583	2.68479	-0.00429153	2.68375	0.0110947	2.68438	0.00665538	2.68479	0.00859982	2.68479	0.00424971
2.68542	-0.139713	2.68604	-0.0729561	2.68646	-0.061512	2.68646	-0.00667572	2.68542	0.0110778	2.68604	0.00666072	2.68646	0.00858917	2.68646	0.00422395
2.68708	-0.139236	2.68771	-0.0729561	2.68812	-0.0634193	2.68812	-0.00810623	2.68708	0.0110834	2.68771	0.00666072	2.68812	0.00856789	2.68812	0.0042085
2.68875	-0.137329	2.68938	-0.0724792	2.68979	-0.0653267	2.68979	-0.00858307	2.68875	0.011106	2.68938	0.00666606	2.68979	0.0085466	2.68979	0.00420335
2.69042	-0.135899	2.69104	-0.0720024	2.69146	-0.0667572	2.69146	-0.00858307	2.69042	0.011123	2.69104	0.0066714	2.69146	0.00853063	2.69146	0.00420335
2.69208	-0.134468	2.69271	-0.0710487	2.69313	-0.0681877	2.69313	-0.00905991	2.69208	0.0111399	2.69271	0.00668209	2.69313	0.00851467	2.69313	0.0041982
2.69375	-0.133514	2.69437	-0.0700951	2.69479	-0.0681877	2.69479	-0.00953674	2.69375	0.0111512	2.69437	0.00669277	2.69479	0.00851467	2.69479	0.00419304
2.69542	-0.133991	2.69604	-0.0700951	2.69646	-0.0677109	2.69646	-0.0100136	2.69542	0.0111456	2.69604	0.00669277	2.69646	0.00851999	2.69646	0.00418789
2.69708	-0.135899	2.69771	-0.0705719	2.69813	-0.0662804	2.69813	-0.0104904	2.69708	0.011123	2.69771	0.00668743	2.69813	0.00853596	2.69813	0.00418274
2.69875	-0.137806	2.69937	-0.0710487	2.69979	-0.0662804	2.69979	-0.0109673	2.69875	0.0111004	2.69937	0.00668209	2.69979	0.00853596	2.69979	0.00417759
2.70042	-0.13876	2.70104	-0.0720024	2.70146	-0.0677109	2.70146	-0.0114441	2.70042	0.0110891	2.70104	0.0066714	2.70146	0.00851999	2.70146	0.00417244
2.70208	-0.139236	2.70271	-0.0734329	2.70312	-0.0696182	2.70312	-0.0109673	2.70208	0.0110834	2.70271	0.00665538	2.70312	0.0084987	2.70312	0.00417759
2.70375	-0.139713	2.70438	-0.0748634	2.70479	-0.0724792	2.70479	-0.0119209	2.70375	0.0110778	2.70438	0.00663935	2.70479	0.00846677	2.70479	0.00416729
2.70542	-0.13876	2.70604	-0.0753403	2.70646	-0.0743866	2.70646	-0.0138283	2.70542	0.0110891	2.70604	0.00663401	2.70646	0.00844549	2.70646	0.00414668
2.70708	-0.136852	2.70771	-0.0748634	2.70812	-0.0753403	2.70812	-0.0152588	2.70708	0.0111117	2.70771	0.00663935	2.70812	0.00843484	2.70812	0.00413123
2.70875	-0.134468	2.70938	-0.0748634	2.70979	-0.0758171	2.70979	-0.0162125	2.70875	0.0111399	2.70938	0.00663935	2.70979	0.00842952	2.70979	0.00412093
2.71042	-0.133514	2.71104	-0.0743866	2.71146	-0.0762939	2.71146	-0.0162125	2.71042	0.0111512	2.71104	0.0066447	2.71146	0.0084242	2.71146	0.00412093
2.71208	-0.132561	2.71271	-0.0743866	2.71312	-0.0767708	2.71312	-0.0171661	2.71208	0.0111625	2.71271	0.0066447	2.71312	0.00841888	2.71312	0.00411063
2.71375	-0.13113	2.71437	-0.0748634	2.71479	-0.0767708	2.71479	-0.0162125	2.71375	0.0111794	2.71437	0.00663935	2.71479	0.00841888	2.71479	0.00412093
2.71542	-0.13113	2.71604	-0.0753403	2.71646	-0.0767708	2.71646	-0.014782	2.71542	0.0111794	2.71604	0.00663401	2.71646	0.00841888	2.71646	0.00413638
2.71708	-0.132561	2.71771	-0.0758171	2.71813	-0.0762939	2.71813	-0.0138283	2.71708	0.0111625	2.71771	0.00662867	2.71813	0.0084242	2.71813	0.00414668
2.71875	-0.134468	2.71937	-0.0762939	2.71979	-0.0758171	2.71979	-0.0152588	2.71875	0.0111399	2.71937	0.00662333	2.71979	0.00842952	2.71979	0.00413123
2.72042	-0.136852	2.72104	-0.0772476	2.72146	-0.0753403	2.72146	-0.0171661	2.72042	0.0111117	2.72104	0.00661265	2.72146	0.00843484	2.72146	0.00411063
2.72208	-0.139236	2.72271	-0.0782013	2.72313	-0.0758171	2.72313	-0.0195503	2.72208	0.0110834	2.72271	0.00660196	2.72313	0.00842952	2.72313	0.00408487
2.72375	-0.141621	2.72438	-0.0786781	2.72479	-0.0767708	2.72479	-0.0219345	2.72375	0.0110552	2.72438	0.00659662	2.72479	0.00841888	2.72479	0.00405911
2.72542	-0.142097	2.72604	-0.079155	2.72646	-0.0782013	2.72646	-0.0243187	2.72542	0.0110496	2.72604	0.00659128	2.72646	0.00840291	2.72646	0.00403336
2.72708	-0.140667	2.72771	-0.0796318	2.72812	-0.0796318	2.72812	-0.026226	2.72708	0.0110665	2.72771	0.00658594	2.72812	0.00838695	2.72812	0.00401275
2.72875	-0.139713	2.72938	-0.0801086	2.72979	-0.0801086	2.72979	-0.0267029	2.72875	0.0110778	2.72938	0.0065806	2.72979	0.00838163	2.72979	0.0040076
2.73042	-0.139236	2.73104	-0.0815392	2.73146	-0.0801086	2.73146	-0.0267029	2.73042	0.0110834	2.73104	0.00656457	2.73146	0.00838163	2.73146	0.0040076
2.73208	-0.138283	2.73271	-0.0844002	2.73312	-0.0782013	2.73312	-0.0267029	2.73208	0.0110947	2.73271	0.00653253	2.73312	0.00840291	2.73312	0.0040076
2.73375	-0.137806	2.73438	-0.0863075	2.73479	-0.0762939	2.73479	-0.026226	2.73375	0.0111004	2.73438	0.00651116	2.73479	0.0084242	2.73479	0.00401275
2.73542	-0.139713	2.73604	-0.087738	2.73646	-0.0748634	2.73646	-0.0257492	2.73542	0.0110778	2.73604	0.00649514	2.73646	0.00844017	2.73646	0.00401791
2.73708	-0.143528	2.73771	-0.0886917	2.73813	-0.0739098	2.73813	-0.0252724	2.73708	0.0110326	2.73771	0.00648445	2.73813	0.00845081	2.73813	0.00402306
2.73875	-0.145912	2.73937	-0.0896454	2.73979	-0.0734329	2.73979	-0.0252724	2.73875	0.0110044	2.73937	0.00647377	2.73979	0.00845613	2.73979	0.00402306
2.74042	-0.147343	2.74104	-0.0905991	2.74146	-0.0734329	2.74146	-0.0252724	2.74042	0.0109875	2.74104	0.00646309	2.74146	0.00845613	2.74146	0.00402306
2.74208	-0.14782	2.74271	-0.0901222	2.74313	-0.0739098	2.74313	-0.0247955	2.74208	0.0109818	2.74271	0.00646843	2.74313	0.00845081	2.74313	0.00402821
2.74375	-0.14782	2.74437	-0.0891685	2.74479	-0.0739098	2.74479	-0.023365	2.74375	0.0109818	2.74437	0.00647911	2.74479	0.00845081	2.74479	0.00404366
2.74542	-0.146389	2.74604	-0.0882149	2.74646	-0.0729561	2.74646	-0.0219345	2.74542	0.0109988	2.74604	0.0064898	2.74646	0.00846145	2.74646	0.00405911
2.74708	-0.144005	2.74771	-0.087738	2.74812	-0.0720024	2.74812	-0.0200272	2.74708	0.011027	2.74771	0.00649514	2.74812	0.0084721	2.74812	0.00407972
2.74875	-0.143051	2.74938	-0.0872612	2.74979	-0.0724792	2.74979	-0.0195503	2.74875	0.0110383	2.74938	0.00650048	2.74979	0.00846677	2.74979	0.00408487
2.75042	-0.142574	2.75104	-0.0872612	2.75146	-0.0734329	2.75146	-0.0195503	2.75042	0.0110439	2.75104	0.00650048	2.75146	0.00845613	2.75146	0.00408487
2.75208	-0.142574	2.75271	-0.087738	2.75312	-0.0734329	2.75312	-0.0200272	2.75208	0.0110439	2.75271	0.00649514	2.75312	0.00845613	2.75312	0.00407972
2.75375	-0.143051	2.75438	-0.0886917	2.75479	-0.0729561	2.75479	-0.0219345	2.75375	0.0110383	2.75438	0.00648445	2.75479	0.00846145	2.75479	0.00405911
2.75542	-0.144958	2.75604	-0.0891685	2.75646	-0.0720024	2.75646	-0.0247955	2.75542	0.0110157	2.75604	0.00647911	2.75646	0.0084721	2.75646	0.00402821
2.75708	-0.146389	2.75771	-0.0891685	2.75813	-0.0720024	2.75813	-0.0276566	2.75708	0.0109988	2.75771	0.00647911	2.75813	0.0084721	2.75813	0.0039973
2.75875	-0.147343	2.75937	-0.0882149	2.75979	-0.0715256	2.75979	-0.0276566	2.75875	0.0109875	2.75937	0.0064898	2.75979	0.00847742	2.75979	0.0039973
2.76042	-0.14782	2.76104	-0.0867844	2.76146	-0.0710487	2.76146	-0.0267029	2.76042	0.0109818	2.76104	0.00650582	2.76146	0.00848274	2.76146	0.0040076
2.76208	-0.148773	2.76271	-0.0867844	2.76313	-0.0724792	2.76313	-0.026226	2.76208	0.0109705	2.76271	0.00650582	2.76313	0.00846677	2.76313	0.00401275
2.76375	-0.150204	2.76437	-0.0867844	2.76479	-0.0762939	2.76479	-0.026226	2.76375	0.0109536	2.76437	0.00650582	2.76479	0.0084242	2.76479	0.00401275
2.76542	-0.150681	2.76604	-0.0872612	2.76646	-0.0810623	2.76646	-0.0267029	2.76542	0.0109479	2.76604	0.00650048	2.76646	0.00837098	2.76646	0.0040076
2.76708	-0.149727	2.76771	-0.087738	2.76812	-0.084877	2.76812	-0.0271797	2.76708	0.0109592	2.76771	0.00649514	2.76812	0.00832841	2.76812	0.00400245
2.76875	-0.148296	2.76938	-0.087738	2.76979	-0.087738	2.76979	-0.0286102	2.76875	0.0109762	2.76938	0.00649514	2.76979	0.00829648	2.76979	0.003987
2.77042	-0.146866	2.77104	-0.0863075	2.77146	-0.0901222	2.77146	-0.0305176	2.77042	0.0109931	2.77104	0.00651116	2.77146	0.00826987	2.77146	0.00396639
2.77208	-0.144482	2.77271	-0.0853539	2.77312	-0.0915527	2.77312	-0.0324249	2.77208	0.0110213	2.77271	0.00652184	2.77312	0.00825391	2.77312	0.00394579
2.77375	-0.14019	2.77438	-0.0858307	2.77479	-0.0925064	2.77479	-0.0333786	2.77375	0.0110722	2.77438	0.0065165	2.77479	0.00824326	2.77479	0.00393549
2.77542	-0.137329	2.77604	-0.0867844	2.77646	-0.0920296	2.77646	-0.0338554	2.77542	0.011106	2.77604	0.00650582	2.77646	0.00824859	2.77646	0.00393034
2.77708	-0.136852	2.77771	-0.087738	2.77813	-0.0910759	2.77813	-0.0348091	2.77708	0.0111117	2.77771	0.00649514	2.77813	0.00825923	2.77813	0.00392003
2.77875	-0.139236	2.77937	-0.0882149	2.77979	-0.0896454	2.77979	-0.0352859	2.77875	0.0110834	2.77937	0.0064898	2.77979	0.00827519	2.77979	0.00391488
2.78042	-0.142574	2.78104	-0.0896454	2.78146	-0.0882149	2.78146	-0.0348091	2.78042	0.0110439	2.78104	0.00647377	2.78146	0.00829116	2.78146	0.00392003
2.78208	-0.147343	2.78271	-0.0905991	2.78313	-0.0872612	2.78313	-0.0329018	2.78208	0.0109875	2.78271	0.00646309	2.78313	0.0083018	2.78313	0.00394064
2.78375	-0.152588	2.78437	-0.0901222	2.78479	-0.0863075	2.78479	-0.0319481	2.78375	0.0109254	2.78437	0.00646843	2.78479	0.00831245	2.78479	0.00395094
2.78542	-0.155926	2.78604	-0.0891685	2.78646	-0.0863075	2.78646	-0.0314713	2.78542	0.0108858	2.78604	0.00647911	2.78646	0.00831245	2.78646	0.00395609
2.78708	-0.155926	2.78771	-0.0886917	2.78812	-0.087738	2.78812	-0.0305176	2.78708	0.0108858	2.78771	0.00648445	2.78812	0.00829648	2.78812	0.00396639
2.78875	-0.154018	2.78938	-0.0896454	2.78979	-0.0901222	2.78979	-0.0286102	2.78875	0.0109084	2.78938	0.00647377	2.78979	0.00826987	2.78979	0.003987
2.79042	-0.152111	2.79104	-0.0910759	2.79146	-0.0920296	2.79146	-0.0281334	2.79042	0.010931	2.79104	0.00645775	2.79146	0.00824859	2.79146	0.00399215
2.79208	-0.151157	2.79271	-0.0920296	2.79312	-0.0925064	2.79312	-0.0290871	2.79208	0.0109423	2.79271	0.00644706	2.79312	0.00824326	2.79312	0.00398185
2.79375	-0.150681	2.79438	-0.0925064	2.79479	-0.0934601	2.79479	-0.0305176	2.79375	0.0109479	2.79438	0.00644172	2.79479	0.00823262	2.79479	0.00396639
2.79542	-0.151157	2.79604	-0.0925064	2.79646	-0.0939369	2.79646	-0.0305176	2.79542	0.0109423	2.79604	0.00644172	2.79646	0.0082273	2.79646	0.00396639
2.79708	-0.153065	2.79771	-0.0925064	2.79813	-0.0944138	2.79813	-0.0305176	2.79708	0.0109197	2.79771	0.00644172	2.79813	0.00822198	2.79813	0.00396639
2.79875	-0.154495	2.79937	-0.0929832	2.79979	-0.0934601	2.79979	-0.0319481	2.79875	0.0109028	2.79937	0.00643638	2.79979	0.00823262	2.79979	0.00395094
2.80042	-0.154018	2.80104	-0.0925064	2.80146	-0.0929832	2.80146	-0.0348091	2.80042	0.0109084	2.80104	0.00644172	2.80146	0.00823794	2.80146	0.00392003
2.80208	-0.151157	2.80271	-0.0910759	2.80313	-0.0929832	2.80313	-0.0371933	2.80208	0.0109423	2.80271	0.00645775	2.80313	0.00823794	2.80313	0.00389428
2.80375	-0.14782	2.80437	-0.0910759	2.80479	-0.0934601	2.80479	-0.0386238	2.80375	0.0109818	2.80437	0.00645775	2.80479	0.00823262	2.80479	0.00387882
2.80542	-0.145435	2.80604	-0.0925064	2.80646	-0.0948906	2.80646	-0.0395775	2.80542	0.01101	2.80604	0.00644172	2.80646	0.00821666	2.80646	0.00386852
2.80708	-0.144005	2.80771	-0.0939369	2.80812	-0.0963211	2.80812	-0.0405312	2.80708	0.011027	2.80771	0.0064257	2.80812	0.00820069	2.80812	0.00385822
2.80875	-0.144005	2.80938	-0.0948906	2.80979	-0.0982285	2.80979	-0.0395775	2.80875	0.011027	2.80938	0.00641502	2.80979	0.0081794	2.80979	0.00386852
2.81042	-0.144958	2.81104	-0.0958443	2.81146	-0.100613	2.81146	-0.038147	2.81042	0.0110157	2.81104	0.00640433	2.81146	0.0081528	2.81146	0.00388398
2.81208	-0.146866	2.81271	-0.0967979	2.81312	-0.102997	2.81312	-0.0371933	2.81208	0.0109931	2.81271	0.00639365	2.81312	0.00812619	2.81312	0.00389428
2.81375	-0.148296	2.81438	-0.0972748	2.81479	-0.104904	2.81479	-0.0357628	2.81375	0.0109762	2.81438	0.00638831	2.81479	0.0081049	2.81479	0.00390973
2.81542	-0.149727	2.81604	-0.0958443	2.81646	-0.106812	2.81646	-0.0338554	2.81542	0.0109592	2.81604	0.00640433	2.81646	0.00808361	2.81646	0.00393034
2.81708	-0.151157	2.81771	-0.0939369	2.81813	-0.107765	2.81813	-0.0319481	2.81708	0.0109423	2.81771	0.0064257	2.81813	0.00807297	2.81813	0.00395094
2.81875	-0.152588	2.81937	-0.0925064	2.81979	-0.108719	2.81979	-0.0305176	2.81875	0.0109254	2.81937	0.00644172	2.81979	0.00806233	2.81979	0.00396639
2.82042	-0.153542	2.82104	-0.0905991	2.82146	-0.109673	2.82146	-0.0300407	2.82042	0.0109141	2.82104	0.00646309	2.82146	0.00805168	2.82146	0.00397154
2.82208	-0.153542	2.82271	-0.0896454	2.82313	-0.109673	2.82313	-0.0295639	2.82208	0.0109141	2.82271	0.00647377	2.82313	0.00805168	2.82313	0.0039767
2.82375	-0.153542	2.82437	-0.0901222	2.82479	-0.108242	2.82479	-0.0300407	2.82375	0.0109141	2.82437	0.00646843	2.82479	0.00806765	2.82479	0.00397154
2.82542	-0.153542	2.82604	-0.0910759	2.82646	-0.105381	2.82646	-0.0309944	2.82542	0.0109141	2.82604	0.00645775	2.82646	0.00809958	2.82646	0.00396124
2.82708	-0.152588	2.82771	-0.0915527	2.82812	-0.103474	2.82812	-0.0319481	2.82708	0.0109254	2.82771	0.00645241	2.82812	0.00812087	2.82812	0.00395094
2.82875	-0.150681	2.82938	-0.0915527	2.82979	-0.102043	2.82979	-0.0329018	2.82875	0.0109479	2.82938	0.00645241	2.82979	0.00813683	2.82979	0.00394064
2.83042	-0.149727	2.83104	-0.0934601	2.83146	-0.101089	2.83146	-0.0338554	2.83042	0.0109592	2.83104	0.00643104	2.83146	0.00814747	2.83146	0.00393034
2.83208	-0.149727	2.83271	-0.0958443	2.83312	-0.102043	2.83312	-0.0338554	2.83208	0.0109592	2.83271	0.00640433	2.83312	0.00813683	2.83312	0.00393034
2.83375	-0.150204	2.83438	-0.0977516	2.83479	-0.103474	2.83479	-0.0343323	2.83375	0.0109536	2.83438	0.00638297	2.83479	0.00812087	2.83479	0.00392518
2.83542	-0.151157	2.83604	-0.0982285	2.83646	-0.104904	2.83646	-0.0343323	2.83542	0.0109423	2.83604	0.00637763	2.83646	0.0081049	2.83646	0.00392518
2.83708	-0.152111	2.83771	-0.100136	2.83812	-0.103951	2.83812	-0.0352859	2.83708	0.010931	2.83771	0.00635626	2.83812	0.00811554	2.83812	0.00391488
2.83875	-0.153065	2.83937	-0.10252	2.83979	-0.102043	2.83979	-0.0357628	2.83875	0.0109197	2.83937	0.00632955	2.83979	0.00813683	2.83979	0.00390973
2.84042	-0.153542	2.84104	-0.103474	2.84146	-0.100613	2.84146	-0.0367165	2.84042	0.0109141	2.84104	0.00631887	2.84146	0.0081528	2.84146	0.00389943
2.84208	-0.153542	2.84271	-0.103951	2.84313	-0.0991821	2.84313	-0.0367165	2.84208	0.0109141	2.84271	0.00631353	2.84313	0.00816876	2.84313	0.00389943
2.84375	-0.154495	2.84437	-0.103951	2.84479	-0.0991821	2.84479	-0.0371933	2.84375	0.0109028	2.84437	0.00631353	2.84479	0.00816876	2.84479	0.00389428
2.84542	-0.155449	2.84604	-0.103951	2.84646	-0.101089	2.84646	-0.0371933	2.84542	0.0108915	2.84604	0.00631353	2.84646	0.00814747	2.84646	0.00389428
2.84708	-0.156879	2.84771	-0.103951	2.84813	-0.106335	2.84813	-0.0371933	2.84708	0.0108745	2.84771	0.00631353	2.84813	0.00808894	2.84813	0.00389428
2.84875	-0.156879	2.84938	-0.102997	2.84979	-0.11301	2.84979	-0.0371933	2.84875	0.0108745	2.84938	0.00632421	2.84979	0.00801443	2.84979	0.00389428
2.85042	-0.155449	2.85104	-0.102043	2.85146	-0.117779	2.85146	-0.0362396	2.85042	0.0108915	2.85104	0.00633489	2.85146	0.00796122	2.85146	0.00390458
2.85208	-0.153542	2.85271	-0.101089	2.85312	-0.119686	2.85312	-0.0352859	2.85208	0.0109141	2.85271	0.00634558	2.85312	0.00793993	2.85312	0.00391488
2.85375	-0.151634	2.85438	-0.100613	2.85479	-0.118732	2.85479	-0.0348091	2.85375	0.0109366	2.85438	0.00635092	2.85479	0.00795057	2.85479	0.00392003
2.85542	-0.148773	2.85604	-0.101566	2.85646	-0.116348	2.85646	-0.0343323	2.85542	0.0109705	2.85604	0.00634024	2.85646	0.00797718	2.85646	0.00392518
2.85708	-0.146389	2.85771	-0.103474	2.85812	-0.112057	2.85812	-0.0343323	2.85708	0.0109988	2.85771	0.00631887	2.85812	0.00802508	2.85812	0.00392518
2.85875	-0.145912	2.85938	-0.104904	2.85979	-0.107288	2.85979	-0.0343323	2.85875	0.0110044	2.85938	0.00630285	2.85979	0.00807829	2.85979	0.00392518
2.86042	-0.14782	2.86104	-0.104904	2.86146	-0.103951	2.86146	-0.0348091	2.86042	0.0109818	2.86104	0.00630285	2.86146	0.00811554	2.86146	0.00392003
2.86208	-0.151157	2.86271	-0.102997	2.86313	-0.10252	2.86313	-0.0352859	2.86208	0.0109423	2.86271	0.00632421	2.86313	0.00813151	2.86313	0.00391488
2.86375	-0.154495	2.86437	-0.100613	2.86479	-0.102997	2.86479	-0.0362396	2.86375	0.0109028	2.86437	0.00635092	2.86479	0.00812619	2.86479	0.00390458
2.86542	-0.157833	2.86604	-0.0982285	2.86646	-0.102997	2.86646	-0.0376701	2.86542	0.0108632	2.86604	0.00637763	2.86646	0.00812619	2.86646	0.00388913
2.86708	-0.15974	2.86771	-0.0967979	2.86813	-0.102043	2.86813	-0.0391006	2.86708	0.0108407	2.86771	0.00639365	2.86813	0.00813683	2.86813	0.00387367
2.86875	-0.161171	2.86937	-0.0967979	2.86979	-0.101089	2.86979	-0.0405312	2.86875	0.0108237	2.86937	0.00639365	2.86979	0.00814747	2.86979	0.00385822
2.87042	-0.161648	2.87104	-0.0977516	2.87146	-0.101089	2.87146	-0.0429153	2.87042	0.0108181	2.87104	0.00638297	2.87146	0.00814747	2.87146	0.00383246
2.87208	-0.161171	2.87271	-0.099659	2.87312	-0.101566	2.87312	-0.0457764	2.87208	0.0108237	2.87271	0.0063616	2.87312	0.00814215	2.87312	0.00380156
2.87375	-0.160694	2.87438	-0.100613	2.87479	-0.10252	2.87479	-0.0486374	2.87375	0.0108294	2.87438	0.00635092	2.87479	0.00813151	2.87479	0.00377065
2.87542	-0.159264	2.87604	-0.100613	2.87646	-0.103951	2.87646	-0.0510216	2.87542	0.0108463	2.87604	0.00635092	2.87646	0.00811554	2.87646	0.00374489
2.87708	-0.157833	2.87771	-0.0987053	2.87812	-0.105381	2.87812	-0.0519753	2.87708	0.0108632	2.87771	0.00637228	2.87812	0.00809958	2.87812	0.00373459
2.87875	-0.156879	2.87938	-0.0963211	2.87979	-0.105858	2.87979	-0.0514984	2.87875	0.0108745	2.87938	0.00639899	2.87979	0.00809426	2.87979	0.00373974
2.88042	-0.157356	2.88104	-0.0939369	2.88146	-0.105381	2.88146	-0.0491142	2.88042	0.0108689	2.88104	0.0064257	2.88146	0.00809958	2.88146	0.0037655
2.88208	-0.157356	2.88271	-0.0925064	2.88313	-0.103951	2.88313	-0.0452995	2.88208	0.0108689	2.88271	0.00644172	2.88313	0.00811554	2.88313	0.00380671
2.88375	-0.156403	2.88437	-0.0925064	2.88479	-0.102043	2.88479	-0.0405312	2.88375	0.0108802	2.88437	0.00644172	2.88479	0.00813683	2.88479	0.00385822
2.88542	-0.155926	2.88604	-0.0929832	2.88646	-0.100613	2.88646	-0.0362396	2.88542	0.0108858	2.88604	0.00643638	2.88646	0.0081528	2.88646	0.00390458
2.88708	-0.157356	2.88771	-0.0934601	2.88813	-0.0987053	2.88813	-0.0333786	2.88708	0.0108689	2.88771	0.00643104	2.88813	0.00817408	2.88813	0.00393549
2.88875	-0.15974	2.88937	-0.0934601	2.88979	-0.0987053	2.88979	-0.0319481	2.88875	0.0108407	2.88937	0.00643104	2.88979	0.00817408	2.88979	0.00395094
2.89042	-0.160694	2.89104	-0.0934601	2.89146	-0.0987053	2.89146	-0.0319481	2.89042	0.0108294	2.89104	0.00643104	2.89146	0.00817408	2.89146	0.00395094
2.89208	-0.161171	2.89271	-0.0929832	2.89312	-0.099659	2.89312	-0.0324249	2.89208	0.0108237	2.89271	0.00643638	2.89312	0.00816344	2.89312	0.00394579
2.89375	-0.161648	2.89438	-0.0929832	2.89479	-0.101089	2.89479	-0.0333786	2.89375	0.0108181	2.89438	0.00643638	2.89479	0.00814747	2.89479	0.00393549
2.89542	-0.163078	2.89604	-0.0939369	2.89646	-0.10252	2.89646	-0.0333786	2.89542	0.0108011	2.89604	0.0064257	2.89646	0.00813151	2.89646	0.00393549
2.89708	-0.164032	2.89771	-0.0953674	2.89812	-0.103951	2.89812	-0.0329018	2.89708	0.0107898	2.89771	0.00640967	2.89812	0.00811554	2.89812	0.00394064
2.89875	-0.164986	2.89938	-0.0963211	2.89979	-0.105381	2.89979	-0.0329018	2.89875	0.0107786	2.89938	0.00639899	2.89979	0.00809958	2.89979	0.00394064
2.90042	-0.165462	2.90104	-0.0977516	2.90146	-0.106812	2.90146	-0.0329018	2.90042	0.0107729	2.90104	0.00638297	2.90146	0.00808361	2.90146	0.00394064
2.90208	-0.166893	2.90271	-0.0987053	2.90313	-0.109196	2.90313	-0.0343323	2.90208	0.010756	2.90271	0.00637228	2.90313	0.00805701	2.90313	0.00392518
2.90375	-0.166893	2.90437	-0.0987053	2.90479	-0.11158	2.90479	-0.0357628	2.90375	0.010756	2.90437	0.00637228	2.90479	0.0080304	2.90479	0.00390973
2.90542	-0.165939	2.90604	-0.0967979	2.90646	-0.114441	2.90646	-0.038147	2.90542	0.0107673	2.90604	0.00639365	2.90646	0.00799847	2.90646	0.00388398
2.90708	-0.164986	2.90771	-0.0939369	2.90813	-0.115395	2.90813	-0.0400543	2.90708	0.0107786	2.90771	0.0064257	2.90813	0.00798782	2.90813	0.00386337
2.90875	-0.164509	2.90937	-0.0925064	2.90979	-0.115871	2.90979	-0.0405312	2.90875	0.0107842	2.90937	0.00644172	2.90979	0.0079825	2.90979	0.00385822
2.91042	-0.164509	2.91104	-0.0925064	2.91146	-0.114918	2.91146	-0.0405312	2.91042	0.0107842	2.91104	0.00644172	2.91146	0.00799315	2.91146	0.00385822
2.91208	-0.164032	2.91271	-0.0939369	2.91312	-0.113487	2.91312	-0.0395775	2.91208	0.0107898	2.91271	0.0064257	2.91312	0.00800911	2.91312	0.00386852
2.91375	-0.164986	2.91438	-0.0948906	2.91479	-0.110149	2.91479	-0.0386238	2.91375	0.0107786	2.91438	0.00641502	2.91479	0.00804636	2.91479	0.00387882
2.91542	-0.166893	2.91604	-0.0967979	2.91646	-0.107288	2.91646	-0.0376701	2.91542	0.010756	2.91604	0.00639365	2.91646	0.00807829	2.91646	0.00388913
2.91708	-0.168324	2.91771	-0.100136	2.91812	-0.105858	2.91812	-0.0376701	2.91708	0.010739	2.91771	0.00635626	2.91812	0.00809426	2.91812	0.00388913
2.91875	-0.168324	2.91938	-0.102997	2.91979	-0.104904	2.91979	-0.0371933	2.91875	0.010739	2.91938	0.00632421	2.91979	0.0081049	2.91979	0.00389428
2.92042	-0.16737	2.92104	-0.103951	2.92146	-0.103474	2.92146	-0.0371933	2.92042	0.0107503	2.92104	0.00631353	2.92146	0.00812087	2.92146	0.00389428
2.92208	-0.166416	2.92271	-0.103951	2.92313	-0.102043	2.92313	-0.0371933	2.92208	0.0107616	2.92271	0.00631353	2.92313	0.00813683	2.92313	0.00389428
2.92375	-0.165939	2.92437	-0.103474	2.92479	-0.100136	2.92479	-0.0371933	2.92375	0.0107673	2.92437	0.00631887	2.92479	0.00815812	2.92479	0.00389428
2.92542	-0.164986	2.92604	-0.10252	2.92646	-0.0991821	2.92646	-0.0362396	2.92542	0.0107786	2.92604	0.00632955	2.92646	0.00816876	2.92646	0.00390458
2.92708	-0.164032	2.92771	-0.100613	2.92813	-0.0977516	2.92813	-0.0367165	2.92708	0.0107898	2.92771	0.00635092	2.92813	0.00818473	2.92813	0.00389943
2.92875	-0.163555	2.92937	-0.0982285	2.92979	-0.0977516	2.92979	-0.038147	2.92875	0.0107955	2.92937	0.00637763	2.92979	0.00818473	2.92979	0.00388398
2.93042	-0.164032	2.93104	-0.0963211	2.93146	-0.0982285	2.93146	-0.0405312	2.93042	0.0107898	2.93104	0.00639899	2.93146	0.0081794	2.93146	0.00385822
2.93208	-0.164509	2.93271	-0.0953674	2.93312	-0.0991821	2.93312	-0.0419617	2.93208	0.0107842	2.93271	0.00640967	2.93312	0.00816876	2.93312	0.00384277
2.93375	-0.165462	2.93438	-0.0953674	2.93479	-0.100136	2.93479	-0.0424385	2.93375	0.0107729	2.93438	0.00640967	2.93479	0.00815812	2.93479	0.00383761
2.93542	-0.164986	2.93604	-0.0953674	2.93646	-0.102043	2.93646	-0.0429153	2.93542	0.0107786	2.93604	0.00640967	2.93646	0.00813683	2.93646	0.00383246
2.93708	-0.163555	2.93771	-0.0967979	2.93812	-0.104904	2.93812	-0.0419617	2.93708	0.0107955	2.93771	0.00639365	2.93812	0.0081049	2.93812	0.00384277
2.93875	-0.162125	2.93938	-0.0987053	2.93979	-0.107288	2.93979	-0.0405312	2.93875	0.0108124	2.93938	0.00637228	2.93979	0.00807829	2.93979	0.00385822
2.94042	-0.162601	2.94104	-0.099659	2.94146	-0.108242	2.94146	-0.0391006	2.94042	0.0108068	2.94104	0.0063616	2.94146	0.00806765	2.94146	0.00387367
2.94208	-0.165462	2.94271	-0.100136	2.94313	-0.108719	2.94313	-0.038147	2.94208	0.0107729	2.94271	0.00635626	2.94313	0.00806233	2.94313	0.00388398
2.94375	-0.1688	2.94437	-0.100136	2.94479	-0.109196	2.94479	-0.0391006	2.94375	0.0107334	2.94437	0.00635626	2.94479	0.00805701	2.94479	0.00387367
2.94542	-0.172615	2.94604	-0.100613	2.94646	-0.108719	2.94646	-0.0405312	2.94542	0.0106882	2.94604	0.00635092	2.94646	0.00806233	2.94646	0.00385822
2.94708	-0.175953	2.94771	-0.100613	2.94813	-0.106335	2.94813	-0.0414848	2.94708	0.0106487	2.94771	0.00635092	2.94813	0.00808894	2.94813	0.00384792
2.94875	-0.178337	2.94937	-0.099659	2.94979	-0.105381	2.94979	-0.041008	2.94875	0.0106205	2.94937	0.0063616	2.94979	0.00809958	2.94979	0.00385307
2.95042	-0.178814	2.95104	-0.099659	2.95146	-0.106812	2.95146	-0.0400543	2.95042	0.0106148	2.95104	0.0063616	2.95146	0.00808361	2.95146	0.00386337
2.95208	-0.175953	2.95271	-0.100613	2.95312	-0.109673	2.95312	-0.0395775	2.95208	0.0106487	2.95271	0.00635092	2.95312	0.00805168	2.95312	0.00386852
2.95375	-0.172138	2.95438	-0.101089	2.95479	-0.112057	2.95479	-0.038147	2.95375	0.0106939	2.95438	0.00634558	2.95479	0.00802508	2.95479	0.00388398
2.95542	-0.168324	2.95604	-0.100613	2.95646	-0.113487	2.95646	-0.0357628	2.95542	0.010739	2.95604	0.00635092	2.95646	0.00800911	2.95646	0.00390973
2.95708	-0.166893	2.95771	-0.100136	2.95812	-0.114441	2.95812	-0.0338554	2.95708	0.010756	2.95771	0.00635626	2.95812	0.00799847	2.95812	0.00393034
2.95875	-0.16737	2.95938	-0.100136	2.95979	-0.113964	2.95979	-0.0333786	2.95875	0.0107503	2.95938	0.00635626	2.95979	0.00800379	2.95979	0.00393549
2.96042	-0.168324	2.96104	-0.100613	2.96146	-0.111103	2.96146	-0.0333786	2.96042	0.010739	2.96104	0.00635092	2.96146	0.00803572	2.96146	0.00393549
2.96208	-0.169277	2.96271	-0.101089	2.96312	-0.108719	2.96312	-0.0329018	2.96208	0.0107277	2.96271	0.00634558	2.96312	0.00806233	2.96312	0.00394064
2.96375	-0.170708	2.96437	-0.102043	2.96479	-0.107765	2.96479	-0.0324249	2.96375	0.0107108	2.96437	0.00633489	2.96479	0.00807297	2.96479	0.00394579
2.96542	-0.171185	2.96604	-0.104427	2.96646	-0.107765	2.96646	-0.0319481	2.96542	0.0107052	2.96604	0.00630819	2.96646	0.00807297	2.96646	0.00395094
2.96708	-0.170708	2.96771	-0.106335	2.96813	-0.107288	2.96813	-0.0319481	2.96708	0.0107108	2.96771	0.00628682	2.96813	0.00807829	2.96813	0.00395094
2.96875	-0.169754	2.96937	-0.106812	2.96979	-0.107765	2.96979	-0.0333786	2.96875	0.0107221	2.96937	0.00628148	2.96979	0.00807297	2.96979	0.00393549
2.97042	-0.1688	2.97104	-0.106812	2.97146	-0.108242	2.97146	-0.0357628	2.97042	0.0107334	2.97104	0.00628148	2.97146	0.00806765	2.97146	0.00390973
2.97208	-0.169277	2.97271	-0.106812	2.97313	-0.107288	2.97313	-0.0386238	2.97208	0.0107277	2.97271	0.00628148	2.97313	0.00807829	2.97313	0.00387882
2.97375	-0.170231	2.97438	-0.105381	2.97479	-0.105381	2.97479	-0.0414848	2.97375	0.0107164	2.97438	0.00629751	2.97479	0.00809958	2.97479	0.00384792
2.97542	-0.170708	2.97604	-0.104427	2.97646	-0.104427	2.97646	-0.0443459	2.97542	0.0107108	2.97604	0.00630819	2.97646	0.00811022	2.97646	0.00381701
2.97708	-0.170231	2.97771	-0.102997	2.97812	-0.105381	2.97812	-0.0472069	2.97708	0.0107164	2.97771	0.00632421	2.97812	0.00809958	2.97812	0.0037861
2.97875	-0.1688	2.97938	-0.102043	2.97979	-0.107288	2.97979	-0.0481606	2.97875	0.0107334	2.97938	0.00633489	2.97979	0.00807829	2.97979	0.0037758
2.98042	-0.166893	2.98104	-0.100136	2.98146	-0.110626	2.98146	-0.0462532	2.98042	0.010756	2.98104	0.00635626	2.98146	0.00804104	2.98146	0.00379641
2.98208	-0.165939	2.98271	-0.099659	2.98312	-0.11301	2.98312	-0.0443459	2.98208	0.0107673	2.98271	0.0063616	2.98312	0.00801443	2.98312	0.00381701
2.98375	-0.165462	2.98438	-0.099659	2.98479	-0.113964	2.98479	-0.0429153	2.98375	0.0107729	2.98438	0.0063616	2.98479	0.00800379	2.98479	0.00383246
2.98542	-0.165462	2.98604	-0.100613	2.98646	-0.113964	2.98646	-0.0419617	2.98542	0.0107729	2.98604	0.00635092	2.98646	0.00800379	2.98646	0.00384277
2.98708	-0.166893	2.98771	-0.102043	2.98813	-0.113487	2.98813	-0.0400543	2.98708	0.010756	2.98771	0.00633489	2.98813	0.00800911	2.98813	0.00386337
2.98875	-0.167847	2.98937	-0.104427	2.98979	-0.112534	2.98979	-0.0371933	2.98875	0.0107447	2.98937	0.00630819	2.98979	0.00801975	2.98979	0.00389428
2.99042	-0.167847	2.99104	-0.107288	2.99146	-0.110149	2.99146	-0.0343323	2.99042	0.0107447	2.99104	0.00627614	2.99146	0.00804636	2.99146	0.00392518
2.99208	-0.165939	2.99271	-0.108719	2.99313	-0.108242	2.99313	-0.0309944	2.99208	0.0107673	2.99271	0.00626012	2.99313	0.00806765	2.99313	0.00396124
2.99375	-0.164509	2.99437	-0.107765	2.99479	-0.107765	2.99479	-0.0276566	2.99375	0.0107842	2.99437	0.0062708	2.99479	0.00807297	2.99479	0.0039973
2.99542	-0.165462	2.99604	-0.104427	2.99646	-0.109196	2.99646	-0.0257492	2.99542	0.0107729	2.99604	0.00630819	2.99646	0.00805701	2.99646	0.00401791
2.99708	-0.167847	2.99771	-0.100613	2.99812	-0.109673	2.99812	-0.0257492	2.99708	0.0107447	2.99771	0.00635092	2.99812	0.00805168	2.99812	0.00401791
2.99875	-0.170708	2.99938	-0.0967979	2.99979	-0.108719	2.99979	-0.0276566	2.99875	0.0107108	2.99938	0.00639365	2.99979	0.00806233	2.99979	0.0039973
3.00042	-0.173569	3.00104	-0.0929832	3.00146	-0.107288	3.00146	-0.0300407	3.00042	0.0106769	3.00104	0.00643638	3.00146	0.00807829	3.00146	0.00397154
3.00208	-0.177383	3.00271	-0.0915527	3.00312	-0.106812	3.00312	-0.0309944	3.00208	0.0106318	3.00271	0.00645241	3.00312	0.00808361	3.00312	0.00396124
3.00375	-0.180721	3.00438	-0.0925064	3.00479	-0.107288	3.00479	-0.0309944	3.00375	0.0105922	3.00438	0.00644172	3.00479	0.00807829	3.00479	0.00396124
3.00542	-0.181198	3.00604	-0.0967979	3.00646	-0.107765	3.00646	-0.0305176	3.00542	0.0105866	3.00604	0.00639365	3.00646	0.00807297	3.00646	0.00396639
3.00708	-0.180244	3.00771	-0.101566	3.00813	-0.108719	3.00813	-0.0290871	3.00708	0.0105979	3.00771	0.00634024	3.00813	0.00806233	3.00813	0.00398185
3.00875	-0.179291	3.00937	-0.105858	3.00979	-0.110149	3.00979	-0.0286102	3.00875	0.0106092	3.00937	0.00629216	3.00979	0.00804636	3.00979	0.003987
3.01042	-0.179291	3.01104	-0.109196	3.01146	-0.112057	3.01146	-0.0290871	3.01042	0.0106092	3.01104	0.00625477	3.01146	0.00802508	3.01146	0.00398185
3.01208	-0.178814	3.01271	-0.111103	3.01313	-0.112534	3.01313	-0.0300407	3.01208	0.0106148	3.01271	0.00623341	3.01313	0.00801975	3.01313	0.00397154
3.01375	-0.176907	3.01437	-0.110626	3.01479	-0.111103	3.01479	-0.0314713	3.01375	0.0106374	3.01437	0.00623875	3.01479	0.00803572	3.01479	0.00395609
3.01542	-0.175476	3.01604	-0.107765	3.01646	-0.109673	3.01646	-0.0314713	3.01542	0.0106543	3.01604	0.0062708	3.01646	0.00805168	3.01646	0.00395609
3.01708	-0.174046	3.01771	-0.103951	3.01812	-0.108242	3.01812	-0.0305176	3.01708	0.0106713	3.01771	0.00631353	3.01812	0.00806765	3.01812	0.00396639
3.01875	-0.174046	3.01938	-0.100136	3.01979	-0.108242	3.01979	-0.0295639	3.01875	0.0106713	3.01938	0.00635626	3.01979	0.00806765	3.01979	0.0039767
3.02042	-0.173092	3.02104	-0.0972748	3.02146	-0.108719	3.02146	-0.0290871	3.02042	0.0106826	3.02104	0.00638831	3.02146	0.00806233	3.02146	0.00398185
3.02208	-0.172138	3.02271	-0.0953674	3.02312	-0.109196	3.02312	-0.0286102	3.02208	0.0106939	3.02271	0.00640967	3.02312	0.00805701	3.02312	0.003987
3.02375	-0.172615	3.02438	-0.0953674	3.02479	-0.110149	3.02479	-0.0286102	3.02375	0.0106882	3.02438	0.00640967	3.02479	0.00804636	3.02479	0.003987
3.02542	-0.174046	3.02604	-0.0967979	3.02646	-0.111103	3.02646	-0.0286102	3.02542	0.0106713	3.02604	0.00639365	3.02646	0.00803572	3.02646	0.003987
3.02708	-0.175476	3.02771	-0.0982285	3.02813	-0.111103	3.02813	-0.0295639	3.02708	0.0106543	3.02771	0.00637763	3.02813	0.00803572	3.02813	0.0039767
3.02875	-0.175953	3.02937	-0.0991821	3.02979	-0.111103	3.02979	-0.0290871	3.02875	0.0106487	3.02937	0.00636694	3.02979	0.00803572	3.02979	0.00398185
3.03042	-0.175953	3.03104	-0.0987053	3.03146	-0.11158	3.03146	-0.0281334	3.03042	0.0106487	3.03104	0.00637228	3.03146	0.0080304	3.03146	0.00399215
3.03208	-0.17643	3.03271	-0.0982285	3.03313	-0.112534	3.03313	-0.0271797	3.03208	0.010643	3.03271	0.00637763	3.03313	0.00801975	3.03313	0.00400245
3.03375	-0.176907	3.03437	-0.0987053	3.03479	-0.114918	3.03479	-0.026226	3.03375	0.0106374	3.03437	0.00637228	3.03479	0.00799315	3.03479	0.00401275
3.03542	-0.175953	3.03604	-0.0982285	3.03646	-0.115871	3.03646	-0.0252724	3.03542	0.0106487	3.03604	0.00637763	3.03646	0.0079825	3.03646	0.00402306
3.03708	-0.174522	3.03771	-0.0972748	3.03812	-0.116348	3.03812	-0.0243187	3.03708	0.0106656	3.03771	0.00638831	3.03812	0.00797718	3.03812	0.00403336
3.03875	-0.172138	3.03938	-0.0967979	3.03979	-0.114441	3.03979	-0.0247955	3.03875	0.0106939	3.03938	0.00639365	3.03979	0.00799847	3.03979	0.00402821
3.04042	-0.170231	3.04104	-0.0977516	3.04146	-0.11158	3.04146	-0.0247955	3.04042	0.0107164	3.04104	0.00638297	3.04146	0.0080304	3.04146	0.00402821
3.04208	-0.167847	3.04271	-0.100136	3.04312	-0.109196	3.04312	-0.0247955	3.04208	0.0107447	3.04271	0.00635626	3.04312	0.00805701	3.04312	0.00402821
3.04375	-0.165462	3.04438	-0.101566	3.04479	-0.106812	3.04479	-0.0257492	3.04375	0.0107729	3.04438	0.00634024	3.04479	0.00808361	3.04479	0.00401791
3.04542	-0.164509	3.04604	-0.10252	3.04646	-0.105858	3.04646	-0.0276566	3.04542	0.0107842	3.04604	0.00632955	3.04646	0.00809426	3.04646	0.0039973
3.04708	-0.164509	3.04771	-0.102997	3.04813	-0.104904	3.04813	-0.0290871	3.04708	0.0107842	3.04771	0.00632421	3.04813	0.0081049	3.04813	0.00398185
3.04875	-0.165462	3.04937	-0.102997	3.04979	-0.105858	3.04979	-0.0300407	3.04875	0.0107729	3.04937	0.00632421	3.04979	0.00809426	3.04979	0.00397154
3.05042	-0.165939	3.05104	-0.10252	3.05146	-0.106812	3.05146	-0.0314713	3.05042	0.0107673	3.05104	0.00632955	3.05146	0.00808361	3.05146	0.00395609
3.05208	-0.165462	3.05271	-0.100613	3.05313	-0.105858	3.05313	-0.0338554	3.05208	0.0107729	3.05271	0.00635092	3.05313	0.00809426	3.05313	0.00393034
3.05375	-0.164986	3.05437	-0.0977516	3.05479	-0.103951	3.05479	-0.0352859	3.05375	0.0107786	3.05437	0.00638297	3.05479	0.00811554	3.05479	0.00391488
3.05542	-0.164509	3.05604	-0.0953674	3.05646	-0.102043	3.05646	-0.0338554	3.05542	0.0107842	3.05604	0.00640967	3.05646	0.00813683	3.05646	0.00393034
3.05708	-0.164032	3.05771	-0.0939369	3.05812	-0.101089	3.05812	-0.0319481	3.05708	0.0107898	3.05771	0.0064257	3.05812	0.00814747	3.05812	0.00395094
3.05875	-0.162601	3.05938	-0.0939369	3.05979	-0.100136	3.05979	-0.0309944	3.05875	0.0108068	3.05938	0.0064257	3.05979	0.00815812	3.05979	0.00396124
3.06042	-0.162125	3.06104	-0.0944138	3.06146	-0.099659	3.06146	-0.0309944	3.06042	0.0108124	3.06104	0.00642036	3.06146	0.00816344	3.06146	0.00396124
3.06208	-0.161648	3.06271	-0.0953674	3.06312	-0.100136	3.06312	-0.0295639	3.06208	0.0108181	3.06271	0.00640967	3.06312	0.00815812	3.06312	0.0039767
3.06375	-0.161648	3.06438	-0.0972748	3.06479	-0.100136	3.06479	-0.0281334	3.06375	0.0108181	3.06438	0.00638831	3.06479	0.00815812	3.06479	0.00399215
3.06542	-0.161171	3.06604	-0.100613	3.06646	-0.0987053	3.06646	-0.0281334	3.06542	0.0108237	3.06604	0.00635092	3.06646	0.00817408	3.06646	0.00399215
3.06708	-0.161171	3.06771	-0.103951	3.06813	-0.0963211	3.06813	-0.0281334	3.06708	0.0108237	3.06771	0.00631353	3.06813	0.00820069	3.06813	0.00399215
3.06875	-0.161648	3.06937	-0.107288	3.06979	-0.0939369	3.06979	-0.0257492	3.06875	0.0108181	3.06937	0.00627614	3.06979	0.0082273	3.06979	0.00401791
3.07042	-0.161648	3.07104	-0.109673	3.07146	-0.0915527	3.07146	-0.0219345	3.07042	0.0108181	3.07104	0.00624943	3.07146	0.00825391	3.07146	0.00405911
3.07208	-0.161648	3.07271	-0.111103	3.07313	-0.0901222	3.07313	-0.0185966	3.07208	0.0108181	3.07271	0.00623341	3.07313	0.00826987	3.07313	0.00409517
3.07375	-0.160694	3.07437	-0.111103	3.07479	-0.0891685	3.07479	-0.0171661	3.07375	0.0108294	3.07437	0.00623341	3.07479	0.00828052	3.07479	0.00411063
3.07542	-0.160694	3.07604	-0.110149	3.07646	-0.0891685	3.07646	-0.0171661	3.07542	0.0108294	3.07604	0.00624409	3.07646	0.00828052	3.07646	0.00411063
3.07708	-0.160217	3.07771	-0.108242	3.07812	-0.0905991	3.07812	-0.0195503	3.07708	0.010835	3.07771	0.00626546	3.07812	0.00826455	3.07812	0.00408487
3.07875	-0.160217	3.07938	-0.106335	3.07979	-0.0934601	3.07979	-0.0224113	3.07875	0.010835	3.07938	0.00628682	3.07979	0.00823262	3.07979	0.00405396
3.08042	-0.160694	3.08104	-0.104427	3.08146	-0.0963211	3.08146	-0.0247955	3.08042	0.0108294	3.08104	0.00630819	3.08146	0.00820069	3.08146	0.00402821
3.08208	-0.161171	3.08271	-0.10252	3.08312	-0.0991821	3.08312	-0.0257492	3.08208	0.0108237	3.08271	0.00632955	3.08312	0.00816876	3.08312	0.00401791
3.08375	-0.161648	3.08438	-0.100613	3.08479	-0.102043	3.08479	-0.0267029	3.08375	0.0108181	3.08438	0.00635092	3.08479	0.00813683	3.08479	0.0040076
3.08542	-0.161171	3.08604	-0.0987053	3.08646	-0.104904	3.08646	-0.0271797	3.08542	0.0108237	3.08604	0.00637228	3.08646	0.0081049	3.08646	0.00400245
3.08708	-0.15974	3.08771	-0.0972748	3.08812	-0.107288	3.08812	-0.0257492	3.08708	0.0108407	3.08771	0.00638831	3.08812	0.00807829	3.08812	0.00401791
3.08875	-0.159264	3.08937	-0.0967979	3.08979	-0.108242	3.08979	-0.023365	3.08875	0.0108463	3.08937	0.00639365	3.08979	0.00806765	3.08979	0.00404366
3.09042	-0.15974	3.09104	-0.0972748	3.09146	-0.107765	3.09146	-0.0219345	3.09042	0.0108407	3.09104	0.00638831	3.09146	0.00807297	3.09146	0.00405911
3.09208	-0.161648	3.09271	-0.0977516	3.09313	-0.104904	3.09313	-0.0224113	3.09208	0.0108181	3.09271	0.00638297	3.09313	0.0081049	3.09313	0.00405396
3.09375	-0.164509	3.09437	-0.0987053	3.09479	-0.100613	3.09479	-0.0224113	3.09375	0.0107842	3.09437	0.00637228	3.09479	0.0081528	3.09479	0.00405396
3.09542	-0.168324	3.09604	-0.099659	3.09646	-0.0967979	3.09646	-0.0219345	3.09542	0.010739	3.09604	0.0063616	3.09646	0.00819537	3.09646	0.00405911
3.09708	-0.170231	3.09771	-0.102043	3.09813	-0.0934601	3.09813	-0.0228882	3.09708	0.0107164	3.09771	0.00633489	3.09813	0.00823262	3.09813	0.00404881
3.09875	-0.169754	3.09938	-0.104427	3.09979	-0.0915527	3.09979	-0.0243187	3.09875	0.0107221	3.09938	0.00630819	3.09979	0.00825391	3.09979	0.00403336
3.10042	-0.168324	3.10104	-0.105858	3.10146	-0.0905991	3.10146	-0.0257492	3.10042	0.010739	3.10104	0.00629216	3.10146	0.00826455	3.10146	0.00401791
3.10208	-0.16737	3.10271	-0.106335	3.10312	-0.0915527	3.10312	-0.0247955	3.10208	0.0107503	3.10271	0.00628682	3.10312	0.00825391	3.10312	0.00402821
3.10375	-0.166416	3.10438	-0.107288	3.10479	-0.0929832	3.10479	-0.0247955	3.10375	0.0107616	3.10438	0.00627614	3.10479	0.00823794	3.10479	0.00402821
3.10542	-0.165462	3.10604	-0.108719	3.10646	-0.0944138	3.10646	-0.0252724	3.10542	0.0107729	3.10604	0.00626012	3.10646	0.00822198	3.10646	0.00402306
3.10708	-0.164986	3.10771	-0.108242	3.10812	-0.0948906	3.10812	-0.0257492	3.10708	0.0107786	3.10771	0.00626546	3.10812	0.00821666	3.10812	0.00401791
3.10875	-0.166893	3.10938	-0.106812	3.10979	-0.0948906	3.10979	-0.0252724	3.10875	0.010756	3.10938	0.00628148	3.10979	0.00821666	3.10979	0.00402306
3.11042	-0.1688	3.11104	-0.105858	3.11146	-0.0958443	3.11146	-0.0252724	3.11042	0.0107334	3.11104	0.00629216	3.11146	0.00820601	3.11146	0.00402306
3.11208	-0.168324	3.11271	-0.106812	3.11313	-0.0977516	3.11313	-0.026226	3.11208	0.010739	3.11271	0.00628148	3.11313	0.00818473	3.11313	0.00401275
3.11375	-0.166893	3.11437	-0.107288	3.11479	-0.0991821	3.11479	-0.0271797	3.11375	0.010756	3.11437	0.00627614	3.11479	0.00816876	3.11479	0.00400245
3.11542	-0.164986	3.11604	-0.105858	3.11646	-0.100613	3.11646	-0.0281334	3.11542	0.0107786	3.11604	0.00629216	3.11646	0.0081528	3.11646	0.00399215
3.11708	-0.163078	3.11771	-0.102997	3.11813	-0.101566	3.11813	-0.0286102	3.11708	0.0108011	3.11771	0.00632421	3.11813	0.00814215	3.11813	0.003987
3.11875	-0.161648	3.11937	-0.101566	3.11979	-0.101566	3.11979	-0.0286102	3.11875	0.0108181	3.11937	0.00634024	3.11979	0.00814215	3.11979	0.003987
3.12042	-0.160694	3.12104	-0.100613	3.12146	-0.099659	3.12146	-0.0286102	3.12042	0.0108294	3.12104	0.00635092	3.12146	0.00816344	3.12146	0.003987
3.12208	-0.15974	3.12271	-0.100136	3.12312	-0.0977516	3.12312	-0.0267029	3.12208	0.0108407	3.12271	0.00635626	3.12312	0.00818473	3.12312	0.0040076
3.12375	-0.159264	3.12438	-0.101566	3.12479	-0.0963211	3.12479	-0.0238419	3.12375	0.0108463	3.12438	0.00634024	3.12479	0.00820069	3.12479	0.00403851
3.12542	-0.158787	3.12604	-0.102997	3.12646	-0.0963211	3.12646	-0.0209808	3.12542	0.010852	3.12604	0.00632421	3.12646	0.00820069	3.12646	0.00406942
3.12708	-0.159264	3.12771	-0.103951	3.12812	-0.0953674	3.12812	-0.020504	3.12708	0.0108463	3.12771	0.00631353	3.12812	0.00821133	3.12812	0.00407457
3.12875	-0.161171	3.12938	-0.103951	3.12979	-0.0948906	3.12979	-0.0209808	3.12875	0.0108237	3.12938	0.00631353	3.12979	0.00821666	3.12979	0.00406942
3.13042	-0.162601	3.13104	-0.10252	3.13146	-0.0944138	3.13146	-0.0228882	3.13042	0.0108068	3.13104	0.00632955	3.13146	0.00822198	3.13146	0.00404881
3.13208	-0.163555	3.13271	-0.100613	3.13313	-0.0929832	3.13313	-0.0238419	3.13208	0.0107955	3.13271	0.00635092	3.13313	0.00823794	3.13313	0.00403851
3.13375	-0.164032	3.13437	-0.0982285	3.13479	-0.0901222	3.13479	-0.0257492	3.13375	0.0107898	3.13437	0.00637763	3.13479	0.00826987	3.13479	0.00401791
3.13542	-0.164986	3.13604	-0.0963211	3.13646	-0.0872612	3.13646	-0.0267029	3.13542	0.0107786	3.13604	0.00639899	3.13646	0.0083018	3.13646	0.0040076
3.13708	-0.164032	3.13771	-0.0958443	3.13813	-0.0853539	3.13813	-0.0252724	3.13708	0.0107898	3.13771	0.00640433	3.13813	0.00832309	3.13813	0.00402306
3.13875	-0.162125	3.13937	-0.0972748	3.13979	-0.0853539	3.13979	-0.0228882	3.13875	0.0108124	3.13937	0.00638831	3.13979	0.00832309	3.13979	0.00404881
3.14042	-0.158787	3.14104	-0.099659	3.14146	-0.0867844	3.14146	-0.0224113	3.14042	0.010852	3.14104	0.0063616	3.14146	0.00830712	3.14146	0.00405396
3.14208	-0.155449	3.14271	-0.102043	3.14312	-0.0891685	3.14312	-0.0228882	3.14208	0.0108915	3.14271	0.00633489	3.14312	0.00828052	3.14312	0.00404881
3.14375	-0.153065	3.14438	-0.103951	3.14479	-0.0915527	3.14479	-0.023365	3.14375	0.0109197	3.14438	0.00631353	3.14479	0.00825391	3.14479	0.00404366
3.14542	-0.150204	3.14604	-0.104904	3.14646	-0.0929832	3.14646	-0.0228882	3.14542	0.0109536	3.14604	0.00630285	3.14646	0.00823794	3.14646	0.00404881
3.14708	-0.148773	3.14771	-0.105858	3.14812	-0.0934601	3.14812	-0.023365	3.14708	0.0109705	3.14771	0.00629216	3.14812	0.00823262	3.14812	0.00404366
3.14875	-0.14782	3.14938	-0.106812	3.14979	-0.0934601	3.14979	-0.0238419	3.14875	0.0109818	3.14938	0.00628148	3.14979	0.00823262	3.14979	0.00403851
3.15042	-0.14782	3.15104	-0.107288	3.15146	-0.0939369	3.15146	-0.023365	3.15042	0.0109818	3.15104	0.00627614	3.15146	0.0082273	3.15146	0.00404366
3.15208	-0.148773	3.15271	-0.107288	3.15313	-0.0944138	3.15313	-0.0219345	3.15208	0.0109705	3.15271	0.00627614	3.15313	0.00822198	3.15313	0.00405911
3.15375	-0.150204	3.15437	-0.107765	3.15479	-0.0939369	3.15479	-0.0195503	3.15375	0.0109536	3.15437	0.0062708	3.15479	0.0082273	3.15479	0.00408487
3.15542	-0.152111	3.15604	-0.108242	3.15646	-0.0929832	3.15646	-0.0185966	3.15542	0.010931	3.15604	0.00626546	3.15646	0.00823794	3.15646	0.00409517
3.15708	-0.154495	3.15771	-0.108242	3.15813	-0.0929832	3.15813	-0.0181198	3.15708	0.0109028	3.15771	0.00626546	3.15813	0.00823794	3.15813	0.00410032
3.15875	-0.157833	3.15937	-0.107765	3.15979	-0.0934601	3.15979	-0.0185966	3.15875	0.0108632	3.15937	0.0062708	3.15979	0.00823262	3.15979	0.00409517
3.16042	-0.160217	3.16104	-0.105858	3.16146	-0.0934601	3.16146	-0.0200272	3.16042	0.010835	3.16104	0.00629216	3.16146	0.00823262	3.16146	0.00407972
3.16208	-0.161648	3.16271	-0.103951	3.16312	-0.0929832	3.16312	-0.0200272	3.16208	0.0108181	3.16271	0.00631353	3.16312	0.00823794	3.16312	0.00407972
3.16375	-0.162601	3.16438	-0.101566	3.16479	-0.0944138	3.16479	-0.0200272	3.16375	0.0108068	3.16438	0.00634024	3.16479	0.00822198	3.16479	0.00407972
3.16542	-0.163555	3.16604	-0.100136	3.16646	-0.0963211	3.16646	-0.0200272	3.16542	0.0107955	3.16604	0.00635626	3.16646	0.00820069	3.16646	0.00407972
3.16708	-0.163078	3.16771	-0.099659	3.16812	-0.0982285	3.16812	-0.0200272	3.16708	0.0108011	3.16771	0.0063616	3.16812	0.0081794	3.16812	0.00407972
3.16875	-0.161648	3.16938	-0.100136	3.16979	-0.0991821	3.16979	-0.0200272	3.16875	0.0108181	3.16938	0.00635626	3.16979	0.00816876	3.16979	0.00407972
3.17042	-0.161171	3.17104	-0.101089	3.17146	-0.0982285	3.17146	-0.0200272	3.17042	0.0108237	3.17104	0.00634558	3.17146	0.0081794	3.17146	0.00407972
3.17208	-0.161171	3.17271	-0.103474	3.17313	-0.0953674	3.17313	-0.0224113	3.17208	0.0108237	3.17271	0.00631887	3.17313	0.00821133	3.17313	0.00405396
3.17375	-0.161171	3.17437	-0.106335	3.17479	-0.0934601	3.17479	-0.0257492	3.17375	0.0108237	3.17437	0.00628682	3.17479	0.00823262	3.17479	0.00401791
3.17542	-0.160217	3.17604	-0.108242	3.17646	-0.0925064	3.17646	-0.0286102	3.17542	0.010835	3.17604	0.00626546	3.17646	0.00824326	3.17646	0.003987
3.17708	-0.158787	3.17771	-0.109196	3.17813	-0.0920296	3.17813	-0.0290871	3.17708	0.010852	3.17771	0.00625477	3.17813	0.00824859	3.17813	0.00398185
3.17875	-0.158787	3.17937	-0.109196	3.17979	-0.0910759	3.17979	-0.0271797	3.17875	0.010852	3.17937	0.00625477	3.17979	0.00825923	3.17979	0.00400245
3.18042	-0.159264	3.18104	-0.107765	3.18146	-0.0901222	3.18146	-0.0238419	3.18042	0.0108463	3.18104	0.0062708	3.18146	0.00826987	3.18146	0.00403851
3.18208	-0.15974	3.18271	-0.104904	3.18312	-0.0896454	3.18312	-0.020504	3.18208	0.0108407	3.18271	0.00630285	3.18312	0.00827519	3.18312	0.00407457
3.18375	-0.160694	3.18438	-0.102043	3.18479	-0.0891685	3.18479	-0.0190735	3.18375	0.0108294	3.18438	0.00633489	3.18479	0.00828052	3.18479	0.00409002
3.18542	-0.162125	3.18604	-0.101089	3.18646	-0.087738	3.18646	-0.020504	3.18542	0.0108124	3.18604	0.00634558	3.18646	0.00829648	3.18646	0.00407457
3.18708	-0.164032	3.18771	-0.102043	3.18812	-0.0858307	3.18812	-0.023365	3.18708	0.0107898	3.18771	0.00633489	3.18812	0.00831777	3.18812	0.00404366
3.18875	-0.164986	3.18938	-0.103951	3.18979	-0.0844002	3.18979	-0.0252724	3.18875	0.0107786	3.18938	0.00631353	3.18979	0.00833373	3.18979	0.00402306
3.19042	-0.165462	3.19104	-0.106335	3.19146	-0.0844002	3.19146	-0.0271797	3.19042	0.0107729	3.19104	0.00628682	3.19146	0.00833373	3.19146	0.00400245
3.19208	-0.164986	3.19271	-0.109196	3.19313	-0.0853539	3.19313	-0.0286102	3.19208	0.0107786	3.19271	0.00625477	3.19313	0.00832309	3.19313	0.003987
3.19375	-0.164986	3.19437	-0.111103	3.19479	-0.0872612	3.19479	-0.0281334	3.19375	0.0107786	3.19437	0.00623341	3.19479	0.0083018	3.19479	0.00399215
3.19542	-0.164509	3.19604	-0.110626	3.19646	-0.0886917	3.19646	-0.0252724	3.19542	0.0107842	3.19604	0.00623875	3.19646	0.00828584	3.19646	0.00402306
3.19708	-0.164032	3.19771	-0.108242	3.19813	-0.0896454	3.19813	-0.0219345	3.19708	0.0107898	3.19771	0.00626546	3.19813	0.00827519	3.19813	0.00405911
3.19875	-0.164986	3.19937	-0.106335	3.19979	-0.0896454	3.19979	-0.0209808	3.19875	0.0107786	3.19937	0.00628682	3.19979	0.00827519	3.19979	0.00406942
3.20042	-0.165939	3.20104	-0.104904	3.20146	-0.0886917	3.20146	-0.0238419	3.20042	0.0107673	3.20104	0.00630285	3.20146	0.00828584	3.20146	0.00403851
3.20208	-0.166893	3.20271	-0.102997	3.20312	-0.0886917	3.20312	-0.0257492	3.20208	0.010756	3.20271	0.00632421	3.20312	0.00828584	3.20312	0.00401791
3.20375	-0.166416	3.20438	-0.102043	3.20479	-0.0882149	3.20479	-0.0267029	3.20375	0.0107616	3.20438	0.00633489	3.20479	0.00829116	3.20479	0.0040076
3.20542	-0.164986	3.20604	-0.10252	3.20646	-0.0886917	3.20646	-0.0267029	3.20542	0.0107786	3.20604	0.00632955	3.20646	0.00828584	3.20646	0.0040076
3.20708	-0.164509	3.20771	-0.103474	3.20812	-0.0882149	3.20812	-0.0281334	3.20708	0.0107842	3.20771	0.00631887	3.20812	0.00829116	3.20812	0.00399215
3.20875	-0.165462	3.20938	-0.104427	3.20979	-0.0882149	3.20979	-0.0305176	3.20875	0.0107729	3.20938	0.00630819	3.20979	0.00829116	3.20979	0.00396639
3.21042	-0.166893	3.21104	-0.104904	3.21146	-0.0891685	3.21146	-0.0314713	3.21042	0.010756	3.21104	0.00630285	3.21146	0.00828052	3.21146	0.00395609
3.21208	-0.169277	3.21271	-0.105381	3.21312	-0.0901222	3.21312	-0.0319481	3.21208	0.0107277	3.21271	0.00629751	3.21312	0.00826987	3.21312	0.00395094
3.21375	-0.172138	3.21437	-0.105858	3.21479	-0.0920296	3.21479	-0.0329018	3.21375	0.0106939	3.21437	0.00629216	3.21479	0.00824859	3.21479	0.00394064
3.21542	-0.174999	3.21604	-0.104904	3.21646	-0.0929832	3.21646	-0.0343323	3.21542	0.01066	3.21604	0.00630285	3.21646	0.00823794	3.21646	0.00392518
3.21708	-0.176907	3.21771	-0.102997	3.21813	-0.0944138	3.21813	-0.0343323	3.21708	0.0106374	3.21771	0.00632421	3.21813	0.00822198	3.21813	0.00392518
3.21875	-0.177383	3.21937	-0.100613	3.21979	-0.0953674	3.21979	-0.0333786	3.21875	0.0106318	3.21937	0.00635092	3.21979	0.00821133	3.21979	0.00393549
3.22042	-0.17643	3.22104	-0.0977516	3.22146	-0.0958443	3.22146	-0.0319481	3.22042	0.010643	3.22104	0.00638297	3.22146	0.00820601	3.22146	0.00395094
3.22208	-0.174999	3.22271	-0.0939369	3.22313	-0.0958443	3.22313	-0.0309944	3.22208	0.01066	3.22271	0.0064257	3.22313	0.00820601	3.22313	0.00396124
3.22375	-0.174046	3.22438	-0.0910759	3.22479	-0.0948906	3.22479	-0.0309944	3.22375	0.0106713	3.22438	0.00645775	3.22479	0.00821666	3.22479	0.00396124
3.22542	-0.173569	3.22604	-0.0896454	3.22646	-0.0934601	3.22646	-0.0305176	3.22542	0.0106769	3.22604	0.00647377	3.22646	0.00823262	3.22646	0.00396639
3.22708	-0.171185	3.22771	-0.0891685	3.22812	-0.0925064	3.22812	-0.0309944	3.22708	0.0107052	3.22771	0.00647911	3.22812	0.00824326	3.22812	0.00396124
3.22875	-0.16737	3.22938	-0.0891685	3.22979	-0.0925064	3.22979	-0.0309944	3.22875	0.0107503	3.22938	0.00647911	3.22979	0.00824326	3.22979	0.00396124
3.23042	-0.163078	3.23104	-0.0901222	3.23146	-0.0934601	3.23146	-0.0300407	3.23042	0.0108011	3.23104	0.00646843	3.23146	0.00823262	3.23146	0.00397154
3.23208	-0.15974	3.23271	-0.0920296	3.23312	-0.0944138	3.23312	-0.0281334	3.23208	0.0108407	3.23271	0.00644706	3.23312	0.00822198	3.23312	0.00399215
3.23375	-0.15831	3.23438	-0.0948906	3.23479	-0.0948906	3.23479	-0.0271797	3.23375	0.0108576	3.23438	0.00641502	3.23479	0.00821666	3.23479	0.00400245
3.23542	-0.15831	3.23604	-0.0977516	3.23646	-0.0944138	3.23646	-0.0276566	3.23542	0.0108576	3.23604	0.00638297	3.23646	0.00822198	3.23646	0.0039973
3.23708	-0.15974	3.23771	-0.100136	3.23813	-0.0934601	3.23813	-0.0290871	3.23708	0.0108407	3.23771	0.00635626	3.23813	0.00823262	3.23813	0.00398185
3.23875	-0.162125	3.23937	-0.103474	3.23979	-0.0915527	3.23979	-0.0309944	3.23875	0.0108124	3.23937	0.00631887	3.23979	0.00825391	3.23979	0.00396124
3.24042	-0.164986	3.24104	-0.106812	3.24146	-0.0901222	3.24146	-0.0329018	3.24042	0.0107786	3.24104	0.00628148	3.24146	0.00826987	3.24146	0.00394064
3.24208	-0.166893	3.24271	-0.109196	3.24313	-0.0886917	3.24313	-0.0348091	3.24208	0.010756	3.24271	0.00625477	3.24313	0.00828584	3.24313	0.00392003
3.24375	-0.1688	3.24437	-0.108719	3.24479	-0.0882149	3.24479	-0.0371933	3.24375	0.0107334	3.24437	0.00626012	3.24479	0.00829116	3.24479	0.00389428
3.24542	-0.169277	3.24604	-0.106335	3.24646	-0.0886917	3.24646	-0.0391006	3.24542	0.0107277	3.24604	0.00628682	3.24646	0.00828584	3.24646	0.00387367
3.24708	-0.170231	3.24771	-0.10252	3.24812	-0.0901222	3.24812	-0.0400543	3.24708	0.0107164	3.24771	0.00632955	3.24812	0.00826987	3.24812	0.00386337
3.24875	-0.171661	3.24938	-0.0987053	3.24979	-0.0915527	3.24979	-0.0405312	3.24875	0.0106995	3.24938	0.00637228	3.24979	0.00825391	3.24979	0.00385822
3.25042	-0.173092	3.25104	-0.0967979	3.25146	-0.0920296	3.25146	-0.0414848	3.25042	0.0106826	3.25104	0.00639365	3.25146	0.00824859	3.25146	0.00384792
3.25208	-0.174999	3.25271	-0.0963211	3.25312	-0.0920296	3.25312	-0.0419617	3.25208	0.01066	3.25271	0.00639899	3.25312	0.00824859	3.25312	0.00384277
3.25375	-0.176907	3.25438	-0.0982285	3.25479	-0.0929832	3.25479	-0.0414848	3.25375	0.0106374	3.25438	0.00637763	3.25479	0.00823794	3.25479	0.00384792
3.25542	-0.17786	3.25604	-0.101089	3.25646	-0.0953674	3.25646	-0.0391006	3.25542	0.0106261	3.25604	0.00634558	3.25646	0.00821133	3.25646	0.00387367
3.25708	-0.17786	3.25771	-0.104904	3.25813	-0.0982285	3.25813	-0.0367165	3.25708	0.0106261	3.25771	0.00630285	3.25813	0.0081794	3.25813	0.00389943
3.25875	-0.175476	3.25937	-0.107288	3.25979	-0.100613	3.25979	-0.0357628	3.25875	0.0106543	3.25937	0.00627614	3.25979	0.0081528	3.25979	0.00390973
3.26042	-0.172615	3.26104	-0.107288	3.26146	-0.102043	3.26146	-0.0367165	3.26042	0.0106882	3.26104	0.00627614	3.26146	0.00813683	3.26146	0.00389943
3.26208	-0.170708	3.26271	-0.104904	3.26313	-0.103474	3.26313	-0.0371933	3.26208	0.0107108	3.26271	0.00630285	3.26313	0.00812087	3.26313	0.00389428
3.26375	-0.168324	3.26437	-0.10252	3.26479	-0.102997	3.26479	-0.038147	3.26375	0.010739	3.26437	0.00632955	3.26479	0.00812619	3.26479	0.00388398
3.26542	-0.166893	3.26604	-0.101566	3.26646	-0.100613	3.26646	-0.0395775	3.26542	0.010756	3.26604	0.00634024	3.26646	0.0081528	3.26646	0.00386852
3.26708	-0.166893	3.26771	-0.101089	3.26812	-0.0977516	3.26812	-0.0419617	3.26708	0.010756	3.26771	0.00634558	3.26812	0.00818473	3.26812	0.00384277
3.26875	-0.169754	3.26938	-0.101566	3.26979	-0.0953674	3.26979	-0.0429153	3.26875	0.0107221	3.26938	0.00634024	3.26979	0.00821133	3.26979	0.00383246
3.27042	-0.173092	3.27104	-0.10252	3.27146	-0.0944138	3.27146	-0.0424385	3.27042	0.0106826	3.27104	0.00632955	3.27146	0.00822198	3.27146	0.00383761
3.27208	-0.174999	3.27271	-0.103951	3.27312	-0.0944138	3.27312	-0.0414848	3.27208	0.01066	3.27271	0.00631353	3.27312	0.00822198	3.27312	0.00384792
3.27375	-0.175476	3.27438	-0.105381	3.27479	-0.0953674	3.27479	-0.0405312	3.27375	0.0106543	3.27438	0.00629751	3.27479	0.00821133	3.27479	0.00385822
3.27542	-0.175953	3.27604	-0.105381	3.27646	-0.0982285	3.27646	-0.0395775	3.27542	0.0106487	3.27604	0.00629751	3.27646	0.0081794	3.27646	0.00386852
3.27708	-0.175953	3.27771	-0.103474	3.27813	-0.101089	3.27813	-0.038147	3.27708	0.0106487	3.27771	0.00631887	3.27813	0.00814747	3.27813	0.00388398
3.27875	-0.175476	3.27937	-0.100613	3.27979	-0.102043	3.27979	-0.0371933	3.27875	0.0106543	3.27937	0.00635092	3.27979	0.00813683	3.27979	0.00389428
3.28042	-0.174046	3.28104	-0.0982285	3.28146	-0.101089	3.28146	-0.0376701	3.28042	0.0106713	3.28104	0.00637763	3.28146	0.00814747	3.28146	0.00388913
3.28208	-0.173092	3.28271	-0.0967979	3.28313	-0.100136	3.28313	-0.0386238	3.28208	0.0106826	3.28271	0.00639365	3.28313	0.00815812	3.28313	0.00387882
3.28375	-0.172138	3.28437	-0.0977516	3.28479	-0.0982285	3.28479	-0.0395775	3.28375	0.0106939	3.28437	0.00638297	3.28479	0.0081794	3.28479	0.00386852
3.28542	-0.172138	3.28604	-0.0991821	3.28646	-0.0967979	3.28646	-0.0395775	3.28542	0.0106939	3.28604	0.00636694	3.28646	0.00819537	3.28646	0.00386852
3.28708	-0.172615	3.28771	-0.101566	3.28812	-0.0967979	3.28812	-0.0386238	3.28708	0.0106882	3.28771	0.00634024	3.28812	0.00819537	3.28812	0.00387882
3.28875	-0.173569	3.28938	-0.102997	3.28979	-0.0982285	3.28979	-0.0386238	3.28875	0.0106769	3.28938	0.00632421	3.28979	0.0081794	3.28979	0.00387882
3.29042	-0.174522	3.29104	-0.103474	3.29146	-0.099659	3.29146	-0.0400543	3.29042	0.0106656	3.29104	0.00631887	3.29146	0.00816344	3.29146	0.00386337
3.29208	-0.17643	3.29271	-0.103474	3.29312	-0.101089	3.29312	-0.0414848	3.29208	0.010643	3.29271	0.00631887	3.29312	0.00814747	3.29312	0.00384792
3.29375	-0.177383	3.29438	-0.10252	3.29479	-0.102043	3.29479	-0.0419617	3.29375	0.0106318	3.29438	0.00632955	3.29479	0.00813683	3.29479	0.00384277
3.29542	-0.178337	3.29604	-0.101089	3.29646	-0.101566	3.29646	-0.043869	3.29542	0.0106205	3.29604	0.00634558	3.29646	0.00814215	3.29646	0.00382216
3.29708	-0.178814	3.29771	-0.0991821	3.29813	-0.100613	3.29813	-0.0457764	3.29708	0.0106148	3.29771	0.00636694	3.29813	0.0081528	3.29813	0.00380156
3.29875	-0.179768	3.29937	-0.0982285	3.29979	-0.100613	3.29979	-0.0457764	3.29875	0.0106035	3.29937	0.00637763	3.29979	0.0081528	3.29979	0.00380156
3.30042	-0.180721	3.30104	-0.0991821	3.30146	-0.102043	3.30146	-0.043869	3.30042	0.0105922	3.30104	0.00636694	3.30146	0.00813683	3.30146	0.00382216
3.30208	-0.180721	3.30271	-0.099659	3.30313	-0.103474	3.30313	-0.0419617	3.30208	0.0105922	3.30271	0.0063616	3.30313	0.00812087	3.30313	0.00384277
3.30375	-0.180721	3.30437	-0.100136	3.30479	-0.103951	3.30479	-0.0414848	3.30375	0.0105922	3.30437	0.00635626	3.30479	0.00811554	3.30479	0.00384792
3.30542	-0.180244	3.30604	-0.099659	3.30646	-0.103951	3.30646	-0.0429153	3.30542	0.0105979	3.30604	0.0063616	3.30646	0.00811554	3.30646	0.00383246
3.30708	-0.179291	3.30771	-0.099659	3.30812	-0.103474	3.30812	-0.0452995	3.30708	0.0106092	3.30771	0.0063616	3.30812	0.00812087	3.30812	0.00380671
3.30875	-0.17786	3.30938	-0.101089	3.30979	-0.104427	3.30979	-0.0481606	3.30875	0.0106261	3.30938	0.00634558	3.30979	0.00811022	3.30979	0.0037758
3.31042	-0.175953	3.31104	-0.10252	3.31146	-0.105381	3.31146	-0.0510216	3.31042	0.0106487	3.31104	0.00632955	3.31146	0.00809958	3.31146	0.00374489
3.31208	-0.174522	3.31271	-0.102997	3.31312	-0.106812	3.31312	-0.0548363	3.31208	0.0106656	3.31271	0.00632421	3.31312	0.00808361	3.31312	0.00370368
3.31375	-0.174046	3.31438	-0.103474	3.31479	-0.107765	3.31479	-0.0572205	3.31375	0.0106713	3.31438	0.00631887	3.31479	0.00807297	3.31479	0.00367793
3.31542	-0.175476	3.31604	-0.104904	3.31646	-0.109196	3.31646	-0.0576973	3.31542	0.0106543	3.31604	0.00630285	3.31646	0.00805701	3.31646	0.00367278
3.31708	-0.177383	3.31771	-0.106335	3.31813	-0.110626	3.31813	-0.0562668	3.31708	0.0106318	3.31771	0.00628682	3.31813	0.00804104	3.31813	0.00368823
3.31875	-0.178814	3.31937	-0.106812	3.31979	-0.110149	3.31979	-0.0553131	3.31875	0.0106148	3.31937	0.00628148	3.31979	0.00804636	3.31979	0.00369853
3.32042	-0.180244	3.32104	-0.105858	3.32146	-0.108242	3.32146	-0.0543594	3.32042	0.0105979	3.32104	0.00629216	3.32146	0.00806765	3.32146	0.00370884
3.32208	-0.183105	3.32271	-0.105858	3.32313	-0.105381	3.32313	-0.0514984	3.32208	0.010564	3.32271	0.00629216	3.32313	0.00809958	3.32313	0.00373974
3.32375	-0.186443	3.32437	-0.104427	3.32479	-0.103474	3.32479	-0.0486374	3.32375	0.0105245	3.32437	0.00630819	3.32479	0.00812087	3.32479	0.00377065
3.32542	-0.187397	3.32604	-0.10252	3.32646	-0.103951	3.32646	-0.0476837	3.32542	0.0105132	3.32604	0.00632955	3.32646	0.00811554	3.32646	0.00378095
3.32708	-0.187397	3.32771	-0.101566	3.32812	-0.105381	3.32812	-0.0481606	3.32708	0.0105132	3.32771	0.00634024	3.32812	0.00809958	3.32812	0.0037758
3.32875	-0.187397	3.32938	-0.101566	3.32979	-0.106812	3.32979	-0.04673	3.32875	0.0105132	3.32938	0.00634024	3.32979	0.00808361	3.32979	0.00379125
[truncated: 10,003 more rows]
