# Supplementary material for: Enhancing cap-independent translation of linear mRNA
Source: Nat Commun. 2025 Oct 16;16:9205. doi: 10.1038/s41467-025-64257-6 (PMC12532787; doi:10.1038/s41467-025-64257-6)
Supplement: Supplementary file 11 — Source Data [file 41467_2025_64257_MOESM11_ESM.zip › Source Data/Supplementary Figure 4/a and b.xlsx]

## Sheet: HEK293
mock transfection, replicate 1 (raw data, no gating)					mock transfection, replicate 2 (raw data, no gating)					mock transfection, replicate 3 (raw data, no gating)					crude, replicate 1 (raw data, no gating)					crude, replicate 2 (raw data, no gating)					crude, replicate 3 (raw data, no gating)					HPLC-purified, replicate 1 (raw data, no gating)					HPLC-purified, replicate 2 (raw data, no gating)					HPLC-purified, replicate 3 (raw data, no gating)
FSC-A	FSC-H	SSC-A	EGFP fluorescence intensity	mCherry fluorescence intensity	FSC-A	FSC-H	SSC-A	EGFP fluorescence intensity	mCherry fluorescence intensity	FSC-A	FSC-H	SSC-A	EGFP fluorescence intensity	mCherry fluorescence intensity	FSC-A	FSC-H	SSC-A	EGFP fluorescence intensity	mCherry fluorescence intensity	FSC-A	FSC-H	SSC-A	EGFP fluorescence intensity	mCherry fluorescence intensity	FSC-A	FSC-H	SSC-A	EGFP fluorescence intensity	mCherry fluorescence intensity	FSC-A	FSC-H	SSC-A	EGFP fluorescence intensity	mCherry fluorescence intensity	FSC-A	FSC-H	SSC-A	EGFP fluorescence intensity	mCherry fluorescence intensity	FSC-A	FSC-H	SSC-A	EGFP fluorescence intensity	mCherry fluorescence intensity
32238.4	17700	26764.2	33.44	17.2	52674.9	29362	22597.1	15.2	29.24	70099.5	37491	33409.6	57.76	13.76	90473.7	47094	43227.3	8355.44	12388.3	7506.45	5537	9470.36	-10.64	19.78	71796.1	41364	26601.5	670.32	1135.2	67003	41463	41896.5	180.12	100.62	16374.3	13153	12289.2	96.52	20.64	38228.4	23342	21312.7	-3.8	10.32
50772.3	31036	16908.5	45.6	2.58	40537.4	25853	8456.52	6.08	10.32	72591.8	38392	35875.8	57.76	-16.34	82739.8	45684	42471.8	12616.8	8703.2	64528.4	39619	21498.1	4200.52	6606.52	7456.68	5951	197396	34.2	0.86	60468	38918	20540.5	902.12	937.4	134130	58982	262143	1341.4	143.62	262143	155039	262143	31.92	78.26
68716	39326	23790.3	60.04	14.62	29750.5	24309	22.04	0.76	143.62	62931.3	37861	20864.3	56.24	-13.76	55893.6	30724	43006.9	14490.2	13583.7	39913.6	22781	37932.4	4455.88	3710.04	16175.2	9946	262143	108.68	25.8	78171	42081	34662.8	5180.16	7115.64	113301	49065	262143	1305.68	113.52	33299.9	27646	342.76	-19.76	38.7
49455.6	30570	24405.1	45.6	9.46	32370	16130	13101.6	50.16	-9.46	21757.7	13491	23572.2	37.24	-7.74	45789	26315	22239.1	1060.96	1498.98	52723.4	28802	37342.6	5766.12	5976.14	56040.4	32673	28698.4	2026.92	2770.06	37975.8	12659	262143	757.72	-18.06	39036.1	19324	78827.2	11362	4881.36	11206.4	6193	520.6	60.04	358.62
6264.72	5410	15098.9	71.44	7.74	54408.7	31450	18907.3	38	1.72	90239.9	50396	35501.1	84.36	-6.88	72167.8	45866	32553.1	4854.12	5602.9	62811	36518	24799.6	4259.04	3866.56	15232.8	8743	26774	1192.44	1273.66	33461.2	18822	21828	1785.24	1768.16	14995.9	9435	34326.9	133	104.06	37084.9	17925	114.76	86.64	220.16
90037.7	46383	34035.1	57.76	5.16	219599	90414	262143	741.76	191.78	8544.06	7056	1197	11.4	3.44	32595.6	15434	61178.5	13439.1	15648.6	12058.2	11675	8273.36	77.52	412.8	37452.9	16587	262143	273.6	31.82	5773.32	5570	1188.64	200.64	196.94	72133.1	39831	54869	36261.1	15146.3	58750	33566	745.56	19.76	24.08
29983.6	17492	33022.8	18.24	1.72	49240.8	28376	19406.6	18.24	4.3	52393.9	30347	25170.4	39.52	-12.9	126685	53142	61648.9	2606.04	3443.44	76154.4	42463	35931.3	8045.36	20748.4	20429	18727	19385.3	104.12	1382.02	8145.9	8111	1370.28	23.56	21.5	27347.7	14806	23758.4	1119.48	1492.1	262143	160797	262143	79.8	-15.48
75595.6	43995	33911.2	76.76	4.3	59930.6	36067	15265.4	37.24	-9.46	68434.4	41842	25711.6	72.2	-0.86	22186.7	12703	28566.1	977.36	780.88	105032	59331	59176.6	2068.72	3091.7	37809.4	20623	28351	6831.64	8538.94	38110.6	20395	189910	28.12	-15.48	91711.6	50554	56192.1	20729.8	18004.1	32787.7	27241	1123.28	-14.44	36.12
49986.7	27775	29987.3	65.36	7.74	29529.4	23131	12393.3	18.24	-1.72	73741.5	45202	24535.1	34.96	-49.02	73551.2	41302	53224.3	23123	11342.5	42355.5	25488	20573.2	334.4	1739.78	71404.2	36146	30530	21089.2	6759.6	262143	152095	262143	0.76	39.56	42543.9	26396	19972.8	975.08	2130.22	11118.2	9029	-228	2.28	-8.6
62763.1	33075	31154.7	41.8	-9.46	41582.5	24811	18737.8	17.48	9.46	43957	27521	20386.2	50.92	13.76	32973.6	26642	24618.7	595.84	560.72	73012	44359	23146.6	984.96	1070.7	88443.8	50895	42913.4	303.24	46.44	35325.4	28630	232.56	-9.12	24.08	68768.3	41178	31080.2	250.8	272.62	50195.2	27294	1836.16	452.96	2113.02
31052.1	23602	38598.1	130.72	28.38	75719.1	42937	26394	31.16	24.94	47570	22327	23410.3	36.48	-23.22	61788.5	31918	39446.3	88.16	54.18	47870.6	27798	25168.9	1801.96	1514.46	53426.5	35967	18132.1	137.56	211.56	16935.7	13362	19939.4	102.6	24.08	91451.4	53255	40926	280.44	774	68117.5	36103	13411	310.08	2371.02
73429.6	44047	20600.6	38	23.22	202952	85074	262143	1011.56	135.02	40993.5	23614	22421.5	47.12	30.96	25843.9	17857	34249.4	7364.4	4371.38	16421.6	13551	15329.2	52.44	64.5	45730.4	26322	19707.6	5639.2	5796.4	14804.4	12974	6130.16	15.2	1.72	58987.5	31015	25146.1	323.76	394.74	15521.9	7734	23333.5	762.28	1075.86
92570.3	51976	65889	136.8	-6.88	53937.4	33183	18503.7	28.12	-12.9	92327.1	54127	32103.2	44.84	19.78	69184.1	31202	65691.4	14298.6	15480	63319.4	38898	32124.4	13365.4	8624.08	78720.4	42963	34512.4	25289.8	11799.2	6620.67	6294	1203.84	12.16	15.48	26080.7	13102	28148.1	2985.28	2254.06	12500.5	6877	10233.4	-7.6	30.1
57584.5	32818	26214.7	79.04	-11.18	47006.2	27327	19362.5	40.28	-2.58	69871.4	43774	22385	41.8	-3.44	43327	22071	62376.2	2783.12	2804.46	39943.9	24831	19711.4	-18.24	-9.46	32925.7	22543	21394.8	4218.76	2697.82	12212.5	10799	8949.76	61.56	25.8	51917	31115	22572.8	1504.04	2288.46	112822	54731	37630.6	4021.92	6702.84
47551.1	26880	28237.8	46.36	14.62	57284	32249	20215.2	40.28	-1.72	47840.3	27255	23089.6	-2.28	-5.16	40486.3	24734	84732.4	7026.2	11402.7	262143	129759	262143	-50.16	48.16	58398.5	30754	48117.1	25708.5	14585.6	7816.41	7178	2353.72	22.04	44.72	80739.5	31774	58649.2	3783.28	4824.6	143716	48798	63096	5009.92	5712.98
69772.5	37657	27389.6	28.12	-1.72	49242.1	30196	23454.4	35.72	-0.86	58268.1	33147	18470.3	16.72	0.86	41729.9	20281	56528	1374.08	1480.92	34248.7	28762	-352.64	-25.08	52.46	36276	15842	262143	323	55.9	18586.9	15918	13689.9	2295.2	2249.76	115794	52562	68689.6	9557.76	11456.9	78071.5	25591	39733.6	7719.32	10019
54667.6	28806	30379.5	88.92	-19.78	6261.57	5957	2416.8	-4.56	-12.9	81881.7	47820	34798.1	69.16	26.66	21796.7	11194	52004.5	2535.36	4172.72	71105	35286	41109.9	5167.24	10072.3	47176.9	26664	29523.7	778.24	1364.82	68581.2	40333	36150.9	5731.16	6720.04	6830.46	5982	1535.2	12.92	39.56	77679.6	44146	24426.4	240.16	300.14
53190.9	28327	30432.7	44.84	-6.02	25247.9	22074	28354.1	19	-3.44	80752.8	44662	42732.5	46.36	1.72	49417.2	30168	24968.3	8891.24	6462.04	61227.8	35542	21035.3	8829.68	6770.78	51854	30604	22304.5	398.24	307.02	37980.2	19488	27619.9	10244.8	9871.08	50348.3	29073	30412.2	312.36	362.92	65125.6	40812	24000	15678	46329.1
41261.2	22622	47753.1	79.8	6.02	7322.49	5299	1808.04	-7.6	-15.48	49672.4	29378	18987.8	49.4	23.22	88168.5	49595	65824.4	4312.24	3861.4	43488.9	26904	22318.9	3823.56	5705.24	7212.24	6755	1343.68	139.08	235.64	59965.3	36754	26711.7	1751.04	1830.94	39494.1	25462	24852	696.16	1491.24	33144.9	16959	31554.4	7404.68	15688.1
61647.4	35439	21537.6	23.56	41.28	52349.8	40164	16846.2	0	0.86	44553	26434	23329.7	50.16	49.88	93956.9	40362	60208	2101.4	5221.92	54074.8	33724	18086.5	301.72	412.8	90556.2	51694	55286.2	44470.6	5882.4	189368	75152	96181	1025.24	1560.9	83029.6	45828	47237	1092.88	1174.76	9599.31	8650	1224.36	75.24	95.46
55942.7	31319	31436.6	50.92	-8.6	7838.46	6847	1304.16	-28.88	21.5	41989.5	21778	34457.6	28.88	-6.02	64740.7	37423	44757.9	-28.88	-50.74	72913	41201	32099.4	3210.24	2113.88	17532.9	15374	4461.96	1663.64	2017.56	42714	21355	68235.1	1237.28	2585.16	75551.5	47643	29690.2	329.84	866.88	35741.2	21538	22217.1	5145.2	3188.88
74827.6	37842	29928.8	65.36	-21.5	8168.58	5974	6600.6	-9.12	-10.32	74130.8	40558	40875.8	47.12	24.94	56811.5	32338	57117	844.36	2187.84	32126.8	13199	262143	292.6	60.2	39972.9	24467	28395.9	-28.12	10.32	24720.6	14063	39935	2213.88	2668.58	149724	68619	52736.4	998.64	1166.16	26289.3	14961	28630	898.32	1217.76
49874.6	26039	34388.5	82.08	30.96	132706	54962	262143	1508.6	-42.14	49233.9	25543	26321.1	56.24	12.9	40849.2	21683	35384.1	3983.16	4679.26	73482.6	38396	27897.3	9413.36	4997.46	34688.4	28857	1080.72	-11.4	68.8	34308.5	19997	33700.7	6393.12	6761.32	87027.6	33510	51599.4	5980.44	6739.82	50728.2	30853	43806.4	3886.64	7107.9
78591.2	37332	40098.4	58.52	0	31218.4	20232	45075.6	99.56	8.6	40621.8	24239	27471.7	28.12	-43	72150.1	28659	112402	19211.3	21382.2	21344.4	16426	25744.2	6187.16	2596.34	52753.1	20285	-65.36	7.6	-18.06	76700.6	43154	33677.9	1257.04	1813.74	76250.2	40502	38630	5981.2	7314.3	56900.3	30739	26258.8	10456.8	11868
43675.4	21756	28910.4	54.72	19.78	177995	77048	75341.8	197.6	31.82	54982	35834	19598.9	27.36	-24.08	88862.8	48691	40406.2	452.2	387	25826.2	15115	28516.7	5688.6	5399.94	8127	7763	9317.6	30.4	872.9	84258.7	35140	58755.6	7955.68	10755.2	81988.8	36338	46976.4	9466.56	9750.68	15690.1	8466	11516.3	9.12	25.8
45319.7	25780	18512.8	31.16	36.12	9914.31	6299	5593.6	6.84	2.58	73489.5	46895	28334.3	23.56	-12.9	48327.9	23708	27512	7061.92	8154.52	45378.3	26316	14544.9	1007	1270.22	7304.85	6823	1336.08	144.4	163.4	64668.9	35621	36761.2	577.6	884.08	103650	34944	67798.1	12451.1	18762.6	54198.3	34187	26327.2	667.28	2035.62
44348.2	26798	17264.9	1.52	16.34	60686.6	33791	22919.3	32.68	-22.36	55132.6	29262	26080.9	82.08	-0.86	51580.6	26171	50455.6	13515.8	13281	31695.3	20839	19707.6	81.32	102.34	15542.7	9931	11882.6	386.84	159.1	149003	69011	119259	46626	37965.6	39867	21158	28024.2	3629	6094.82	65462	35697	41462.6	1763.2	3593.08
54370.9	29948	24766.1	41.04	-11.18	23328.9	14683	33878.5	64.6	0.86	102374	54694	75670.9	219.64	7.74	25423.7	15450	42535.7	566.2	816.14	8707.86	5265	10577.7	320.72	692.3	88998.2	48127	61117.7	2154.6	2385.64	77532.8	45907	39365.7	9843.52	11130.1	37047.1	16273	45535.4	1207.64	1759.56	48070.9	25150	27367.6	448.4	581.36
33476.9	18022	25350.6	16.72	-3.44	63107.7	31643	26375.8	41.8	12.04	41168	24967	15056.4	34.96	26.66	31154.8	15291	32217.2	4328.96	4804.82	13540	13546	5825.4	80.56	678.54	67465.4	39586	38793.4	4073.6	5727.6	41991.4	24419	22801.5	63.84	104.92	60039	34594	43320	4880.72	10529.8	44467.3	28308	64782.4	891.48	1076.72
28845.2	15433	33678.6	102.6	28.38	195927	73419	93790.8	179.36	29.24	6177.78	5098	1779.16	9.88	-1.72	46963.4	21046	39382.4	23101.7	4668.94	65407.2	39035	31174.4	4284.88	6247.04	174063	55530	99724.2	9329	13510.6	73430.9	42358	26369.7	3355.4	3532.88	37078	21041	25387	5527.48	4798.8	17759.1	9614	39743.4	6767.04	10353.5
98293.9	54559	36755.1	88.92	-24.94	16628.8	7459	38860.3	91.96	-22.36	90151.1	55686	37527.3	160.36	23.22	28860.3	18943	23937	4.56	411.94	43974	33447	8682.24	632.32	1016.52	115826	46058	73631.1	14914.2	9073.86	35464	18686	33109.4	7456.36	5935.72	49885.9	28715	20807.3	1672	2340.06	52035.5	33230	19047.9	2181.96	4549.4
110746	51523	45637.2	76	-12.04	41576.2	22583	22343.2	57	0.86	38308.4	23458	19504.6	44.84	-5.16	44696	25373	34789.8	2374.24	4477.16	14254.4	12984	10303.3	262.96	141.04	51825.1	31219	22024	69.16	30.1	31636.7	17322	39415.9	7441.92	7874.16	84742.6	43187	59652.4	4540.24	6503.32	81903.1	46038	32841.1	101.08	33.54
30460.5	17423	23832.1	47.88	-0.86	62318.3	34127	66381.4	120.84	0.86	77390.5	45249	37488.5	145.92	12.9	21377.8	12454	23156.4	83.6	110.08	64571.2	37546	28145.1	4607.12	8772	31122	14226	46486.9	6361.96	14430.8	197591	96588	142597	8049.92	14789.4	12149.5	7296	17794.6	1048.8	1451.68	110002	37502	54318	2652.4	3072.78
56526.1	33054	22566.7	36.48	43.86	39258.4	28430	31593.2	53.2	-24.94	54627.3	34783	19430.9	-1.52	-24.08	71620.3	41586	39740.4	-17.48	-45.58	31134	18019	22533.2	2700.28	6424.2	56003.2	36440	33606.4	180.12	190.92	85484.1	47258	41546.2	125.4	32.68	33818.4	19910	33893.7	10458.4	14177.1	75125.6	42395	32247.6	1931.16	3438.28
51259.3	30294	26020.9	24.32	-9.46	81234.7	48275	51173.1	276.64	3.44	44671.4	26241	20428.8	38.76	-17.2	86967.7	48406	39194.7	4751.52	6027.74	15354.4	14183	11564.9	123.88	14.62	165776	69031	87496.5	16065.6	21148.3	63523.5	41930	30144.6	1499.48	2733.94	119300	48918	77102	7891.08	9749.82	109287	46142	70103.9	36485.3	25890.3
52556.5	31587	20307.2	1.52	-0.86	42458.9	24435	24003.1	53.2	-18.92	51313.5	31447	14941.6	26.6	10.32	56591	34373	18179.2	323.76	144.48	5818.68	5390	661.96	60.04	99.76	24794.3	14918	36182.8	6501.8	4682.7	52153.3	28473	83125.8	4213.44	4920.06	128645	68930	61561.5	1822.48	2652.24	117008	55466	141232	4429.28	5802.42
163132	71166	62899.1	95.76	9.46	55039.3	30342	26522.5	47.12	2.58	9616.95	7451	11333.1	96.52	8.6	33580.9	18516	18237.7	3912.48	5293.3	43398.2	33593	8974.08	299.44	332.82	118363	47258	65062.8	19665.8	9074.72	33159.4	15866	38910.5	1588.4	2138.82	141141	62945	59129.5	5125.44	8747.06	89942	50851	35951	20.52	-15.48
64614.1	36274	26173.6	59.28	-10.32	18535.2	12179	5338.24	9.88	19.78	45688.9	28727	18360.1	40.28	-6.88	74066.6	43590	28796.4	1475.16	2898.2	7714.98	6777	182918	28.88	-6.88	55540.2	33146	34355	351.12	512.56	61178.7	35778	20147.6	135.28	203.82	46750.4	27571	26006.4	394.44	413.66	32104.8	16940	24497.8	2413.76	3061.6
51334.3	26279	55179	85.88	22.36	78317.8	43920	35942.7	63.84	14.62	70473.1	43498	23984.1	26.6	-6.02	18956.1	11107	18547	91.2	417.1	8690.22	5674	14216.6	76.76	29.24	64865.4	35399	40461.6	20051.8	13033.3	80871.2	29906	46765.1	3342.48	9388.62	81681.4	43887	55911.7	4024.96	8573.34	68615.2	38631	32373	5455.28	4128
101111	37835	49150	147.44	6.88	32303.2	16027	41315.1	87.4	-36.98	61130.2	34922	25983.6	17.48	-1.72	94673.2	51751	47850.4	9420.96	5481.64	5203.8	5063	1102.76	-0.76	11.18	91246.7	46511	47604.9	1135.44	981.26	137853	81223	61501.5	8182.16	13950.1	30702.4	16802	21834	841.32	785.18	52040.5	31010	24345.1	851.96	926.22
134838	34004	48409	93.48	55.04	159294	44478	95860.3	256.88	0.86	69423.5	39682	30081.6	55.48	24.94	91154.1	55230	32979.4	1373.32	1688.18	7057.26	5903	1153.68	658.16	1339.88	186707	76372	127027	1722.16	1917.8	63476.3	36061	24139.1	98.8	66.22	44629.2	24213	40927.5	2751.96	4306.88	50866.8	30802	15190.9	117.04	321.64
35370.1	19122	19884.6	1.52	-18.06	150727	61126	77552.7	164.92	17.2	54056.5	34975	19642.2	28.88	41.28	32666.1	19671	44325.5	3854.72	3735.84	8595.72	8272	8510.48	35.72	7.74	117162	40618	88097.7	5092	8136.46	51018	29557	29599	6668.24	6099.98	36668.5	19594	26679.8	4968.12	7803.64	39002	24506	31292.2	139.08	153.08
110632	54703	51670.1	114.76	-1.72	12234.6	5824	40698.8	80.56	13.76	56688	34216	20477.4	22.04	-1.72	51317.9	29627	26983	387.6	789.48	25564.1	21828	9332.8	-2.28	10.32	86606.7	38354	50609.9	1600.56	1955.64	36509.8	17454	34986.6	301.72	337.12	54884.3	32471	21755.8	34.2	-16.34	31675.8	18189	23443	6377.16	2933.46
87471.7	52370	38084.4	78.28	1.72	41801.1	25802	24117.1	41.8	20.64	60955.6	30543	34188.6	60.04	26.66	41718	24155	26998.2	307.04	419.68	35034.9	21180	24401.3	544.92	128.14	82380.7	36175	58060.2	1247.92	1640.02	55336.1	30395	33304.7	6811.88	10486.8	44307.3	27574	26525.5	1402.2	1336.44	52022.9	29451	26668.4	1431.84	2418.32
63418.3	34092	23823	24.32	-16.34	89213.7	32118	69261.8	104.12	24.08	43395	24723	24643	60.04	6.88	51159.8	27475	34431.8	35.72	281.22	67199.6	38704	32487	777.48	1206.58	48844.5	28898	41847.9	192.28	340.56	119442	41510	45058.1	7533.12	8496.8	21775.9	9729	30830.9	224.2	148.78	46545	29195	18503	2150.8	2000.36
25044.4	14167	23339.6	48.64	4.3	22613.2	12002	42332.8	72.2	21.5	29391.4	16099	21489.8	26.6	-9.46	51459.7	29672	33433.2	2375.76	4035.98	45048.8	23944	28669.5	221.92	237.36	23761.7	13658	47366.2	764.56	778.3	61108.7	34814	28973.5	127.68	287.24	50857.4	27446	32348.6	7307.4	9278.54	37533.5	19926	31016.4	712.88	665.64
39261.6	22542	27538.6	50.16	-1.72	163979	85223	71129.2	170.24	18.06	21172.4	11066	262143	203.68	1.72	55598.8	33459	35979.9	318.44	238.22	54413.1	29954	30538.3	599.64	733.58	68654.2	37617	39720.6	4013.56	5724.16	35782.7	18495	30358.2	7180.48	7517.26	22841.3	14366	50552.9	5545.72	2806.18	53896.5	29146	25389.3	5880.12	6452.58
15833.2	12262	6557.28	8.36	16.34	53480.7	31899	19903.6	18.24	18.06	7360.92	5457	24371.7	10.64	0.86	51409.9	29134	25506.4	7071.04	6953.96	58512.5	31183	26930.6	2156.88	4109.08	140033	66365	68284.5	11719.2	10875.6	61374.6	26431	56050	13506	7199.92	40884.5	22435	51457.3	5096.56	11798.3	106890	41582	36404.8	7819.64	6148.14
32530	16837	30205.4	44.08	15.48	48525.1	29070	27559.9	64.6	22.36	56449.3	33631	23419.4	61.56	-6.02	38926.4	23509	26972.4	1219.8	1570.36	63712.5	31478	42979.5	10635.4	7363.32	50618.6	30568	25689.5	1095.16	1247	32945.9	21356	28376.1	19029.6	7740	43835.4	24494	35478.3	766.08	876.34	77818.9	44586	24000.8	228	511.7
58166	39048	29302.6	30.4	0	72035.5	42731	25947.9	51.68	-0.86	66811.5	35631	27255.9	72.2	15.48	76054.9	44755	34398.4	8898.08	10934	63241.9	37510	28650.5	4535.68	5547	58765.1	38547	32429.2	1417.4	1504.14	16483.9	9195	31828	4787.24	3236.18	70861.1	36751	37033.3	10782.1	14517.7	52007.1	29065	21739.8	15853.6	10718.2
30478.8	16257	16065.6	-5.32	-10.32	176794	55238	96508.6	234.84	28.38	23536.2	12375	28425.5	60.8	6.02	47284	26687	26479.9	1038.92	1730.32	56097.1	31071	41672.3	5981.96	6192	27299.2	15717	23667.9	31.92	-7.74	118443	65403	43163.4	4624.6	9458.28	52227.6	29282	39358.1	1262.36	1505.86	21282.7	10034	30508.7	7964.04	7422.66
68986.3	37611	25804.3	24.32	-9.46	37910.2	13870	262143	595.84	13.76	68996.3	41380	26534.6	77.52	10.32	30077.5	17654	37981	195.32	319.06	67265.1	39607	29380.8	441.56	915.04	97542.3	42493	45281.6	10660.5	12679.8	74893.8	42596	35038.3	535.04	823.88	84589.5	45155	42576.7	2555.12	3496.76	66652.7	36543	26769.5	8447.4	9344.76
6330.87	5447	2007.16	12.16	20.64	247197	65740	187611	938.6	149.64	13800.1	11355	4069.04	-11.4	-10.32	68241	35018	29776	817	878.92	29044.3	15859	41069.6	10529.8	3126.96	118364	43193	56923.2	2174.36	2753.72	65797.2	31954	37592.6	6056.44	7447.6	54607.8	33111	54786.1	2407.68	3378.94	28785.3	17322	37848	4910.36	14223.5
9315.81	8763	3345.52	67.64	-6.88	82805.9	29025	80590.4	129.2	39.56	5794.11	5572	407.36	13.68	9.46	75079	32786	48454.6	4598.76	8552.7	22532.6	11458	45355.3	325.28	411.08	29596.1	18250	68476	951.52	1286.56	36237	21562	40776.3	5194.6	3114.06	124761	48646	81304	10473.6	8945.72	28032.5	15535	26657.8	104.88	184.9
51148.4	30206	26797.6	45.6	-0.86	17796.9	9799	33376.9	121.6	37.84	40556.2	25614	15066.2	7.6	-12.04	57591.4	34542	55729.3	9145.08	11884.3	47110.1	24070	68966.2	3457.24	4157.24	33481.4	17780	35225.2	1152.92	1767.3	23836.7	12875	23894.4	9281.88	8408.22	45448.8	25263	33826.1	570	846.24	56337.8	31262	32424.6	18097.1	18957
84569.3	44379	29713.7	34.2	-29.24	36039.1	18419	30862.8	47.88	25.8	33158.2	25493	18.24	11.4	27.52	58066.5	30784	35944.2	125.4	488.48	6793.29	6557	1627.92	12.16	214.14	50156.8	25036	50595.5	5706.08	15525.6	29061.3	16571	18409.5	10319.3	6828.4	55741.1	33539	25601.4	7213.16	4991.44	25510.6	14027	29067.7	343.52	290.68
66050.5	38066	26311.2	59.28	-15.48	170869	59688	71250.8	161.12	-0.86	6749.82	6383	770.64	8.36	-20.64	52865.2	28988	25834.7	4763.68	5379.3	93824.6	23434	222678	1665.16	3237.04	48832.6	30618	25884.8	36.48	-12.9	113758	41187	58213	4575.2	6730.36	11317.3	7506	25576.3	1675.8	1621.96	24652.5	13925	34102	1133.92	1985.74
18159.8	12442	9650.48	-2.28	9.46	62239	37805	21846.2	37.24	-8.6	6752.97	6335	442.32	269.8	213.28	24421.9	14553	33802.5	24.32	22.36	47689.1	27186	33905.1	2017.04	3137.28	58697.1	19955	58684.9	3994.56	4177.88	92794	52089	39568.6	1745.72	4214	48215.8	27148	23241.6	6014.64	5246	11530.3	6570	18687.6	1028.28	1044.04
11079.2	10262	4113.12	-6.08	-13.76	114458	65337	77616.5	120.08	0.86	10580.8	10314	3878.28	-7.6	375.82	40198.4	23325	36088.6	10635.4	3309.28	61623.4	33106	37825.2	1659.08	2480.24	151536	65169	72003.9	13246	14123.8	65091	37330	56708.9	3308.28	2666.86	79987.3	48489	42065.2	13312.9	19210.7	19223.8	8511	38259.2	2532.32	6776.8
52404	31945	30695.6	84.36	-18.92	47015.6	29295	23580.5	53.96	-2.58	7018.83	5939	1055.64	-6.84	-18.92	16850	10086	35511.8	700.72	925.36	85297	45103	40231.4	1421.96	2809.62	66255.2	33837	58097.4	12392.6	11201.5	74395.4	32961	62731.2	14512.2	10295.9	100811	55868	70279.5	2022.36	5123.88	50413.9	27446	41974.8	8223.96	6138.68
49786.4	32317	21010.2	20.52	3.44	48953.5	29511	23906.6	31.92	8.6	39338.5	24047	32248.3	-2.28	-24.08	31377.8	18978	31461	5071.48	2598.06	113806	31182	100797	9104.04	14528	43940	26173	21015.5	1932.68	2967.86	88821.2	48166	37140.4	11605.2	9963.96	25043.1	12662	43238.7	12068	11326.2	53234.4	32359	24336	1432.6	1537.68
69782	42094	25109.6	30.4	8.6	59614.4	34905	25897.8	28.88	6.88	34146	28364	1500.24	11.4	31.82	66986.6	39804	27874.5	8763.56	11214.4	48153.4	27303	28889.9	24.32	17.2	32908.1	20031	27989.3	6850.64	4638.84	112186	54451	51111.5	4307.68	9331.86	64292.8	40582	39179.5	2230.6	2643.64	63028.3	40773	21436.6	5522.16	7477.7
53345.2	30743	28303.2	41.8	1.72	96733.4	55172	34359.6	77.52	-24.08	103051	46466	54456.3	60.04	27.52	90701.7	53459	41901.1	7549.08	9414.42	113731	48250	63370.3	5606.52	6718.32	50700.5	26787	44930.4	5079.84	1106.82	74190.7	43929	30871.2	373.92	727.56	49081.4	28384	35718.5	4639.04	5135.06	72052.5	40782	34618.8	680.96	976.1
49154.5	28556	22044.6	26.6	16.34	44471.1	21735	31018.6	54.72	18.92	139866	55834	65135.8	104.12	-3.44	40157.5	20858	42845.8	28354.1	15300.3	57391.1	27283	61649.7	4017.36	6305.52	144543	60698	53588.4	2653.92	329.38	32208.1	19470	30302.7	9078.2	6578.14	106749	39622	40831.8	3283.2	5788.66	43541.2	21711	36410.1	1928.88	1431.04
35571.1	17634	26185	22.04	13.76	166401	84003	114192	172.52	22.36	27975.2	13599	34071.6	63.84	22.36	38611.4	24222	27635.9	241.68	562.44	108181	48987	93669.2	18336.5	13784.1	59803.4	32543	34906	728.84	1867.06	59932.5	34831	25522.3	3066.6	3342.82	56734	31479	40711.7	3392.64	5818.76	64575	34367	27083.4	2058.08	3094.28
45944	29358	28716.6	72.2	-12.9	36300.6	20158	23292.5	41.04	-0.86	144812	60370	53597.5	110.96	30.1	29826.1	19545	29548.8	5969.8	6280.58	33077.5	16290	45799.1	96.52	135.88	23715.7	14470	23507.6	1717.6	419.68	96801.4	57190	91320.8	6855.2	6830.12	44287.7	25254	43901.4	5921.16	7228.3	49317.7	29314	20418.9	4360.88	5092.92
48765.8	36334	45680.6	228.76	16.34	47044	29771	22233	53.2	-7.74	40000	19928	30631	41.8	-13.76	25967.3	14305	39615.8	3774.92	4562.3	87002.4	34426	72744.9	6793.64	8411.66	140250	36010	76609.5	2452.52	3311.86	57009.3	33232	22220.1	3271.8	4952.74	70354.6	44875	44896.2	1447.04	5787.8	50345.2	29591	16853.8	310.84	395.6
41600.2	20842	24969.8	60.04	0	63461.8	31774	49594.6	76	51.6	71242.3	39831	27078	71.44	-18.06	65663	34931	40744.4	21297.5	10458.5	33931.8	19010	38315.4	89.68	42.14	41606.5	23549	54140.1	7144	22167.4	71101.2	43295	38314.6	598.12	877.2	42056.3	25479	25916	4555.44	8312.76	57188.2	35186	23085.8	9066.8	13300.8
34399.9	18211	48272.9	90.44	0	48929.6	31281	47186.9	40.28	2.58	44710.5	23234	18592.6	2.28	-10.32	48081.6	26076	28512.2	203.68	460.1	43465	24377	29942.5	123.12	408.5	49286.2	26526	33643.7	1524.56	2192.14	54151	30999	26925.3	1253.24	1190.24	97856	52899	33618.6	15319.3	18405.7	41807.4	24807	25095.2	145.16	116.1
74130.2	41518	25677.4	68.4	13.76	45746.8	25051	27542.4	55.48	6.02	41040.7	23554	27072.7	47.12	-31.82	36652.8	18697	30181.1	5669.6	6084.5	49534.4	26718	33872.4	2055.8	2059.7	35469	18746	22603.9	313.12	881.5	58273.1	35014	19676.4	1137.72	3956.86	40395.6	20326	37047	50.16	-3.44	44510.8	27509	19749.4	34.96	13.76
30985.9	15170	26357.6	68.4	30.1	27583.9	10763	38308.6	105.64	7.74	67978.3	35931	36964.1	51.68	-5.16	34465.4	19619	26749	1512.4	1713.98	63882	34840	47873.9	6180.32	6134.38	28576.8	14454	41016.4	542.64	404.2	74329.3	41496	27782.6	3376.68	6854.2	84025.6	49703	60429.9	4836.64	6109.44	25850.8	11457	41038.5	358.72	469.56
77729.4	42502	38157.3	96.52	6.88	69415.3	27518	52965.2	92.72	3.44	56139.9	29897	22858.5	34.2	-42.14	20033.4	12282	29627.1	41.04	35.26	45692	24450	24309.4	2363.6	1645.18	25916.9	12494	43237.9	1955.48	3069.34	90634.3	38275	37661	10044.9	10042.2	49734.7	30923	27173	6353.6	5387.9	52250.3	30365	24548.8	100.32	27.52
63514.1	35282	25618.8	63.08	-15.48	64871.7	36911	31685.2	52.44	-8.6	141049	44634	98403.3	171.76	26.66	79835.5	49030	39989.7	3337.16	2576.56	50776.7	32299	20895.4	1273	2362.42	45513.7	25886	29570.1	1058.68	2582.58	51354.4	30837	27274.1	18135.9	8833.92	47808.2	26594	24168.8	63.84	99.76	49655.3	27387	21628.1	84.36	64.5
33941.9	16579	29283.6	63.08	3.44	14407.5	7317	27176.1	22.8	13.76	30026.4	12350	262143	376.2	49.02	46033.5	27266	18919.4	3768.08	3984.38	42617	20158	49755.7	24848.2	10913.4	99482.7	46203	88069.6	11165.2	15913.4	59958.4	34226	46985.5	414.2	582.22	34917.1	16807	50299.8	295.64	242.52	63567.6	35191	21032.2	421.8	1139.5
50631.8	31054	17515.7	21.28	-20.64	119418	54446	57881.6	122.36	21.5	108618	48325	62079.8	89.68	15.48	25668.1	13856	24436.3	1335.32	1808.58	42507.4	20954	43538.9	21627.3	17102.8	133109	70106	82638.6	11067.9	11955.7	55102.3	33887	28077.4	2676.72	2237.72	89301.2	54034	64020.1	783.56	1050.06	60073.6	34350	27759	2184.24	4175.3
54894.4	33198	35559.6	95.76	18.92	18038.8	14358	24574.6	121.6	60.2	137252	58162	60347.8	101.84	-21.5	34215.9	17402	29314.7	1567.88	2394.24	47856.7	25071	40107.5	1928.12	4223.46	34961.2	23982	58538.2	2415.28	4365.36	69627	40690	31075.6	10856.6	12724.6	31079.8	19787	54324	3036.2	4489.2	59642.7	37283	21679.8	1205.36	1668.4
40468.7	24291	18841.9	15.96	-6.02	40904	24595	29272.2	73.72	-13.76	51529	29402	21643.3	34.2	-31.82	116381	62539	110344	31584.8	9796.26	62942.7	34008	47633	8569.76	7216.26	29321.5	19695	25968.4	4234.72	3940.52	63613.6	39236	27438.3	1081.48	814.42	30599.1	16542	37797.8	9497.72	8533.78	32022.3	17911	33763	411.16	433.44
46852.5	29507	17999.1	22.8	5.16	72261.6	29459	60693.6	90.44	15.48	37850.4	21863	26792.3	50.16	0.86	28201.9	15034	37943.8	3464.08	4275.06	50050.4	27775	22236.1	2978.44	2162.9	37425.8	19784	33152.7	2455.56	3027.2	53472.5	32559	23509.1	8378.24	9065.26	51044.5	30995	66138.2	921.88	491.92	39494.7	21958	26090	133	208.12
51125.8	28503	25882.6	23.56	39.56	121606	66553	54662.2	97.28	5.16	64076	37912	25023.8	50.16	-4.3	39404.6	23522	17562.8	-52.44	-28.38	58026.1	33279	34172.6	3455.72	2623.86	45857.1	27198	69071.1	2783.88	7007.28	55971.1	31087	28716.6	3648	4638.84	88993.8	50837	30710.8	1625.64	2444.98	41859.1	24729	20014.6	2232.88	6689.94
82773.2	44031	34894.6	50.16	-9.46	34597.1	18073	19152	19.76	-30.1	56183.4	32447	23248.4	50.92	-12.9	57352.1	31883	36219.3	7913.12	13499.4	58083.5	34900	72858.9	24301	16995.3	41626.6	24603	41404.8	23.56	-63.64	13647.7	9966	23997	224.96	651.02	49487.1	28154	16747.4	1408.28	1812.88	53897.8	32189	28234	8861.6	10148.9
71031.9	39714	23778.1	37.24	-11.18	70944.3	35527	81237.9	92.72	-43.86	52474	32056	15339.8	38	30.96	34914	19804	26910.8	11080	3917.3	25358.1	13468	36068.1	2053.52	1523.92	67755.2	37770	53276.8	1414.36	2674.6	37023.2	21119	21105.2	18784.9	12328.1	68962.3	38946	28133.7	1995.76	2201.6	68523.8	38550	26220.8	1573.96	3524.28
63471.2	38715	24047.2	38	11.18	52038	29177	18021.1	38	-16.34	60130.3	27078	52139	53.96	0.86	75480.3	45251	30778.5	9587.4	14970	52548.3	32376	19501.6	-25.08	-15.48	124802	46480	51225.5	6700.92	1845.56	72222.6	40093	18157.2	2112.8	284.66	53453	30455	25951.7	243.2	413.66	54595.2	32650	21631.9	237.12	313.04
40286	24412	18585	18.24	-19.78	42726.6	24256	15241	34.2	-30.96	28255.5	18691	25895.5	24.32	6.02	36979.1	17713	47595.8	625.48	712.94	39892.9	19194	54280.7	7299.8	13295.6	172321	52900	97902.4	5791.2	8067.66	35133.8	28769	-75.24	-52.44	28.38	31291.5	19156	46268	388.36	243.38	58915.1	33824	23424	456.76	1485.22
121034	41771	56840.4	98.04	-13.76	148233	60018	92701.8	158.08	-13.76	86481.4	48896	26782.4	51.68	33.54	73429	41040	29844.4	1839.96	4188.2	81757	44612	28440	25421.2	15330.4	69652.2	38474	31397.9	4721.88	4598.42	26505.4	14891	15086	2578.68	2539.58	61788.5	38371	18151.8	110.2	101.48	65091.6	39778	31017.9	1701.64	3605.12
57881.2	32467	27154	38.76	-34.4	47585.8	28150	21354.5	44.08	-6.88	59147.6	32621	36999.8	68.4	24.08	45375.8	28222	45046.7	705.28	2401.12	43417.1	26334	24932.6	1870.36	1545.42	33366.1	17039	32075	747.08	2267.82	56020.2	30865	19983.4	600.4	598.56	52905.5	27247	39184.1	1716.08	4811.7	62276.1	37520	19510.7	64.6	22.36
68646.1	33701	49550.5	59.28	3.44	59475.1	35954	19073.7	40.28	1.72	65636.5	37746	28772.8	47.88	9.46	64300.9	37231	29892.3	598.88	485.9	68579.9	37603	39932.7	2720.8	3151.9	42365.6	26322	19173.3	28.88	-71.38	28323.5	13918	26949.6	6169.68	6216.94	45205	24859	47757.6	311.6	348.3	32477.8	20778	22624.4	683.24	1343.32
59204.2	32243	42188.4	78.28	12.9	38482.3	22210	24446.9	19	7.74	23360.4	15442	15351.2	12.16	-10.32	41241.1	26525	17065	2909.28	2483.68	144077	50025	98455	11058	14165.1	44047.7	26513	27772.7	7035.32	8311.04	25673.1	16786	23015.1	2409.96	1619.38	42734.8	23170	23817.6	5542.68	4717.1	76122.3	41895	41873	22375.9	8186.34
33799.5	19453	34302.6	58.52	-15.48	89872	48419	32756.8	47.12	0	63855.5	36550	29839.1	82.84	-3.44	33596.6	17078	37202.8	2514.84	2248.04	17796.9	16980	8982.44	-2.28	293.26	47600.3	26452	41828.9	2625.04	3229.3	77969.4	43945	37173.9	798	824.74	54824.5	32327	19076	14255.3	7253.24	58115	31043	38167.2	4069.8	7585.2
42356.8	25570	17477	40.28	33.54	67751.5	38488	36084	77.52	-18.06	27524.1	14603	27092.5	59.28	8.6	23941.9	11352	29440.1	4053.08	7380.52	31530.2	16627	36870.6	2704.08	2522.38	54627.3	28813	29611.1	498.56	497.94	36390.1	18907	28524.3	4205.84	4716.24	33097.1	17806	28820	2185	2881.86	19502.9	13331	10533.6	3.04	-1.72
32238.4	16475	32096.3	59.28	2.58	80719.4	43707	40669.9	59.28	8.6	39198.6	20711	23728.7	52.44	51.6	18383.4	17097	6679.64	3.04	55.9	22027.9	14442	29135.4	2405.4	7858.68	45441.3	21295	52527.4	254.6	161.68	68353.7	37919	20674.3	6545.88	8784.04	54360.8	32696	23824.5	1209.92	2803.6	30627.4	17333	23804	2489	3498.48
52312.7	29806	24482.6	28.12	12.9	55167.2	31647	25956.3	41.04	-9.46	54055.9	31590	21251.1	36.48	-2.58	64077.3	34462	28880	1066.28	2644.5	21236	13487	42045.5	1950.16	2054.54	23019.6	12355	41512	857.28	811.84	34772.2	19178	35991.3	867.16	2996.24	28473.5	14267	50587.1	760.76	1185.08	28447	11767	262143	344.28	41.28
66512.9	38445	26517.2	49.4	2.58	138214	37782	65690.6	103.36	6.02	81391	47020	47649.7	142.88	35.26	54531.5	34911	17594	-17.48	0.86	38856.5	23187	57307	26004.2	10934.9	21824.5	11734	26413.8	9889.12	4565.74	41775.9	20242	32575.9	1210.68	1588.42	18862.2	13128	23202	438.52	320.78	65539.5	38281	28146.6	16287.6	7460.5
86359.8	47074	34025.2	42.56	36.12	28759.5	14139	36556.8	83.6	0.86	67209	38787	28151.2	25.08	8.6	16209.3	10903	20035.9	203.68	100.62	22685.7	15114	41999.9	2235.16	1332.14	35252.9	18866	26358.3	79.8	2.58	23950.7	13166	27160.9	2272.4	3851.94	58753.8	38487	19641.4	3727.8	2575.7	35953.5	20538	25591.5	3461.8	6026.88
35307.1	18326	27927	0.76	12.04	55370.7	32137	27442.1	43.32	-18.92	86112.2	53222	29812.5	69.16	-27.52	23047.9	13986	27762	969	1577.24	100358	37966	52953.8	9494.68	9988.9	80162.5	30617	74080.2	3280.92	5638.16	7654.5	7658	2877.36	-9.88	118.68	25618.3	18403	26761.1	1058.68	922.78	45114.9	25924	19976.6	4287.16	4430.72
14388.6	13455	4303.88	-0.76	18.06	91663.1	48543	45799.9	136.04	-6.88	83499.6	51030	28861	34.96	9.46	35336.7	17979	28427	165.68	476.44	27179.5	14837	24715.2	0.76	-31.82	60421.4	37897	30080	10624	10122.2	52908.7	32887	21182	5336.72	4819.44	43612.4	24511	21589.3	1670.48	1978	81923.3	48999	33328.3	3814.44	6560.08
33075	19918	20041.2	6.84	26.66	62420.4	33752	49324.8	134.52	-8.6	47956.2	27379	20476.7	28.12	12.04	101987	28831	50828	3472.44	5208.16	41788.5	22935	21063.4	4620.8	3163.08	44531.6	26939	25985.2	10618.7	10274.4	50314.3	28596	21894.8	4718.84	4491.78	91188.7	49035	33099.5	681.72	1383.74	10796.3	7127	2368.16	12.92	-1.72
60381.1	30487	38231.8	44.84	8.6	136370	45821	62249.3	123.88	43.86	81055.2	50305	33141.3	75.24	-15.48	64615.3	39395	23030.3	904.4	1501.56	46937.5	27346	24003.1	3264.96	5654.5	6899.13	5659	8206.48	-22.8	-39.56	39594.2	21682	21479.1	2920.68	3595.66	51276.3	31159	21735.2	310.08	489.34	41944.1	23413	18407.2	3528.68	3618.88
40747.1	22492	29177.9	63.08	-1.72	94598.3	31597	64183.5	107.92	19.78	10429.7	9955	2508	-12.16	0	55869	29102	25129.4	7368.96	6234.14	76848	46843	39779.9	4224.08	7342.68	18778.4	8754	51795.5	2473.04	2882.72	53519.1	37535	40739.8	10048.7	7576.6	22433.7	11306	18346.4	19	-10.32	64046.4	38406	33391.4	5606.52	5940.02
88454.5	48615	48113.3	99.56	18.06	23190.9	12187	37511.3	66.12	-23.22	39982.9	25354	32489.2	-13.68	-7.74	53963.3	26106	46128.2	71.44	194.36	25538.3	11239	39976.8	57	70.52	25610.1	12507	31291.5	25.08	-43	21276.4	12883	22771.1	1615.76	2236.86	34151.7	22070	17027	769.88	2342.64	58116.9	34678	23531.1	1472.88	3863.12
262143	98499	170013	302.48	6.02	58711.6	33186	33699.9	53.96	8.6	262143	198818	262143	71.44	9.46	62536.3	36954	32040.8	4412.56	4349.88	48498.7	28071	33303.2	-22.04	-33.54	39771.9	17987	51706.6	11311.8	7501.78	17645	16358	18692.2	180.12	2385.64	13905.4	8151	6854.44	53.96	10.32	6036.03	5564	788.88	171	380.12
83090.7	47860	32594.1	52.44	0	32627.1	18207	35041.3	39.52	-6.88	48913.8	29794	24062.4	52.44	1.72	39514.2	24468	32112.3	4488.56	7169.82	38106.8	19532	36782.5	6792.12	10192.7	59760.5	38265	22489.9	4816.12	5887.56	47822	27343	34362.6	5008.4	3673.06	52226.4	31935	17727.8	131.48	677.68	50567.6	29459	21679	2818.08	699.18
43973.4	24091	27113.8	34.96	-26.66	184890	67954	116912	244.72	-0.86	39322.7	24574	45617.5	10.64	-1.72	64351.3	37455	22400.2	148.2	92.02	35123.8	23834	70164.7	3208.72	6004.52	32978	22807	30707.8	4210.4	5022.4	6684.3	6346	1438.68	73.72	81.7	46030.3	27715	23162.5	14168.7	8862.3	6761.79	5454	1845.28	113.24	100.62
62827.4	39502	24646	80.56	9.46	81256.8	45492	34038.9	76	-4.3	262143	217587	262143	108.68	198.66	39791.4	21727	22990.8	1460.72	1819.76	49431.7	27415	40462.4	13138.1	4849.54	45729.8	28343	24004.6	9211.2	4761.82	13540.6	10385	17372.8	131.48	41.28	48567.3	27970	24756.2	4430.04	5029.28	52526.9	30567	18427	2977.68	3001.4
51576.2	26051	30606.7	53.96	5.16	31869.8	17220	20741.9	32.68	-23.22	33760.4	26747	240.92	12.92	57.62	36250.2	23451	39447.8	1525.32	825.6	54994	28067	36582.6	985.72	1230.66	48830	25877	23205.1	6.84	-68.8	44864.8	24751	23750.8	2813.52	3341.1	42909.9	24323	13249.1	350.36	765.4	21145.9	16349	23471.8	143.64	30.1
26717	14424	28138.2	50.16	-15.48	62717.8	31719	50749	92.72	-6.02	103137	55716	31774.8	70.68	-6.88	97738.2	50810	54971.6	8322	5471.32	34406.2	13254	54859.8	975.08	795.5	41621.6	20874	30691.1	4809.28	7061.46	43957	26014	21295.2	589.76	862.58	42347.3	23075	20725.2	957.6	1107.68	77183.8	43982	29724.4	983.44	2082.06
20668.4	11643	29510.8	75.24	-8.6	83320.6	44833	58036.6	236.36	12.04	53278.5	31630	16784.6	25.08	-10.32	25492.3	14163	22113	5312.4	1320.96	53748.4	26781	39578.5	1979.8	4128	37144.8	22547	34678.8	90.44	43.86	5542.74	5194	972.04	34.2	27.52	61006.7	33734	28154.2	684	1587.56	9968.49	8791	1206.88	452.96	562.44
63237.5	37627	23094.1	42.56	1.72	156983	50270	93121.3	137.56	-12.9	48862.2	23359	50467	66.12	25.8	28476	14187	28306.2	4256	7145.74	61582.5	35575	25676.6	20163.6	12003	95683.8	30019	57753.9	6247.2	9169.32	10470	8656	14395.2	221.16	102.34	69925.6	40551	33272.8	6860.52	9104.82	18738.1	15194	18480.9	94.24	24.94
55208.2	29770	24648.3	16.72	-11.18	29967.8	16099	33727.3	57.76	-6.88	83535.5	41027	46102.4	114	19.78	21690.9	12182	54253.4	26217	5844.56	70340.8	49179	30285.2	735.68	528.04	58687	33278	28692.3	1941.8	1984.02	10308.7	9283	9238.56	16.72	0.86	27304.8	15765	25494.2	1015.36	2058.84	61954.2	38925	21958.7	794.2	1984.02
67169.3	38667	36490.6	106.4	-30.1	144275	64862	67770.7	117.8	36.12	38994.5	25266	9430.08	-6.08	16.34	56758	33855	39042.7	5046.4	5242.56	21563	10187	71159.6	16760.3	7204.22	74678.9	44407	30500.3	3807.6	3499.34	137436	53867	63023	13939.9	16226.5	28716	20247	30087.6	31.16	3.44	14139.1	12770	9733.32	36.48	17.2
55342.3	30368	22078.8	33.44	-19.78	30094.5	17188	38225	25.84	10.32	35145.8	26614	105.64	-14.44	27.52	51072.2	30855	21230.6	247	720.68	32194.9	16070	29730.4	1.52	-25.8	52937.6	27874	49734.4	918.08	1099.94	32148.9	18933	23041.7	3496.76	1941.88	79102.2	43762	38773.7	788.12	1303.76	6010.2	5303	145456	20.52	-13.76
36824.8	22994	18497.6	52.44	-24.08	196981	62368	152871	284.24	50.74	126264	49215	60955	145.92	-3.44	35740.5	19743	30861.3	5750.92	5574.52	50841	29886	16739	1438.68	4016.2	74166.8	42951	54850	5088.2	4336.12	48808.6	27798	46119.8	2271.64	1719.14	33859.4	20894	25714.6	6311.04	8487.34	39417.8	24050	38966.7	-3.8	-20.64
54365.8	32298	26806.7	64.6	-5.16	72979.8	35471	71969.7	136.8	16.34	83185.8	50635	31054.4	100.32	-12.04	50556.2	28126	33256.1	5933.32	6146.42	30906.5	16929	35954.8	35687.3	4371.38	54987.7	33627	39554.2	23043.2	9178.78	41164.8	20157	59150	9563.08	13113.3	51802.4	30640	23170.1	300.2	366.36	32275.5	27085	1516.96	-6.08	28.38
54871.7	37390	26679.8	56.24	16.34	54950.5	29920	32282.5	48.64	32.68	39665.4	25399	7983.8	9.88	-12.9	20622.4	10078	32756	2940.44	3808.94	68496.8	36740	42745.4	3116	3814.1	44316.7	24081	32428.4	890.72	1102.52	35861.5	17163	60723.2	11267.8	25684.8	10762.3	7510	1839.96	1364.96	1028.56	262143	115304	262143	101.84	72.24
44796.8	27666	23163.3	70.68	6.02	91196.3	43536	52212.8	95.76	18.06	31496.2	25183	25.08	-12.16	13.76	17971.4	8002	35849.2	4741.64	9224.36	10589.7	6970	39010.8	3644.2	598.56	54801.8	32761	31114.4	272.84	474.72	20891.4	9831	38803.3	4058.4	5149.68	53049.8	30706	25589.2	3884.36	3777.98	38146.5	31079	1798.92	4.56	30.96
10466.2	6664	2102.92	15.96	-6.02	141278	49202	54108.2	236.36	22.36	7682.22	7327	4583.56	14.44	10.32	65833.1	36458	31804.5	424.84	571.04	73249.5	41578	36347	525.92	1717.42	53726.4	31859	31415.4	11457.8	9071.28	44247.4	24281	43864.9	577.6	556.42	56731.5	36054	23117.7	243.96	344	39513.6	24183	30458.5	19.76	-1.72
59410.9	31243	37481.7	145.16	-0.86	44900.1	27453	15142.2	21.28	-4.3	40553.7	24482	34307.2	46.36	2.58	58695.2	39118	15897.7	27.36	52.46	49241.4	29631	33385.3	2851.52	2738.24	75318.4	47647	47953	5325.32	4755.8	70869.3	39286	31084	1190.92	4730.86	55489.8	32562	28920.3	1386.24	1562.62	262143	128214	262143	5.32	40.42
62265.4	31419	31951.9	42.56	-2.58	14447.8	11001	15967.6	72.2	18.06	6439.23	5079	3105.36	-4.56	10.32	58816.8	31368	27880.6	9090.36	16637.6	10899.6	6094	36260.4	141.36	326.8	69691.9	39022	33614.8	167.96	129	85327.2	39766	41910.2	2270.12	3264.56	36683	20458	20898.5	655.88	866.02	35164.7	28767	-5.32	2.28	44.72
70682.9	40558	34333	69.16	22.36	46869.5	28075	16758	25.08	8.6	8057.07	8043	2815.8	0.76	10.32	53904.7	28718	27549.2	4725.68	3869.14	19116.1	9503	38170.2	1820.2	2021.86	48554.1	25077	44773.9	915.04	6088.8	122366	65443	44586.9	5370.16	5402.52	35754.4	22683	22439.8	67.64	41.28	7387.38	7042	2109.76	11.4	10.32
40668.4	21187	22442.8	49.4	-5.16	13383.1	8774	32661	19	12.04	50575.8	30820	16586.2	14.44	28.38	78587.5	44526	44894.7	2933.6	2949.8	35156.5	17803	39722.9	22176	16057.1	90706.8	51930	41903.4	3831.16	8918.2	79271	42871	37184.5	877.04	1263.34	77305.4	39122	33469.6	191.52	200.38	22679.4	20295	8927.72	1086.8	1249.58
22179.2	12211	27696.7	85.88	9.46	43340.2	25194	22640.4	44.08	-12.9	37696.1	23610	26850.8	-3.04	-4.3	59148.2	34358	45455.6	8132	11826.7	44881.8	25489	21277	1608.16	952.02	37185.1	20187	27753.7	769.12	1280.54	51554.8	29563	23953.7	2479.12	3056.44	28116.3	23387	7764.92	178.6	-15.48	30993.5	16434	17595.5	1970.68	2821.66
88479.1	47634	32123.7	48.64	18.06	51426.9	28690	26566.6	50.16	-0.86	262143	198543	262143	104.12	0	58125.1	34491	21033	2932.84	3629.2	85424.2	34866	54111.2	1239.56	2480.24	31575	18307	24203.7	819.28	1407.82	41521.4	22235	45122	2533.08	3606.84	33267.1	15091	262143	287.28	27.52	32047.5	15915	36011.8	655.88	688.86
62314.6	38270	17304.4	53.2	-2.58	79698.8	39785	65134.3	110.2	-20.64	35147.7	27169	-17.48	17.48	32.68	32346.7	20266	24353.4	3160.08	2139.68	57607.2	31127	39306.4	694.64	878.06	51361.4	32259	26458.6	238.64	176.3	52294.4	27376	25846.1	9789.56	6275.42	6303.78	6100	489.44	0	-12.04	9165.87	5695	1463.76	535.04	1171.32
65996.3	38061	27678.4	53.96	-20.64	40767.3	20098	50571.9	113.24	-3.44	235010	103983	146644	287.28	23.22	53344	27591	33766.8	1165.08	2199.02	29253.4	21539	50330.2	31.16	-49.88	23512.9	13218	23390.5	-15.96	-68.8	42327.8	19859	51829	1505.56	3218.98	119471	67156	40521.7	1472.12	342.28	71682.7	36133	61694.5	4566.08	10833.4
56454.3	33041	25009.3	61.56	-4.3	65286.9	39176	34389.2	81.32	7.74	39886.6	20316	14040.2	62.32	25.8	13828.5	9064	28277.3	2021.6	2110.44	42993.1	23614	28662.6	2550.56	3773.68	35341.7	17638	30413.7	2973.12	2608.38	64299.7	37095	36058.2	66.88	4.3	40048.5	24996	20929.6	-16.72	4.3	39332.8	24582	19649	1378.64	1514.46
46300.6	28618	22988.5	72.96	-2.58	36936.3	18066	53162.8	44.08	-4.3	78198.8	44890	30311.8	48.64	16.34	25188.7	13507	36033.1	136.04	99.76	46221.2	28081	36840.2	3305.24	4016.2	35446.3	23336	45447.2	899.84	1681.3	76587.2	41137	44476.7	1310.24	1965.96	30364.7	23936	1174.2	8.36	29.24	151215	55795	100030	2696.48	6945.36
6538.77	5779	3504.36	-5.32	-2.58	95381.4	36710	66039.4	136.8	7.74	82492.8	51268	11112	25.84	9.46	39415.9	23739	14484.8	1761.68	2030.46	35503.6	21383	27790.2	12486.8	10959.8	22975.5	10038	40310.4	11254.8	18736.8	14284	12918	5867.96	75.24	2356.4	8385.93	5090	269.04	13.68	21.5	48319.1	27282	25782.2	676.4	515.14
5426.19	5144	1298.84	6.84	-0.86	153932	52946	106471	157.32	22.36	48330.4	28998	25092.9	12.92	22.36	51448.9	28266	20563.3	44.84	-11.18	69283.6	46174	51629.8	10993.4	2639.34	50468	29163	23202.8	38.76	30.96	81886.1	50788	31263.4	1147.6	2738.24	32765.7	25275	25517	4369.24	12204.3	59155.1	29580	51855.6	614.08	1228.94
40825.3	21635	22934.5	33.44	-7.74	194466	80799	79876	133.76	4.3	177495	67087	107859	148.2	12.04	57310.5	30267	40229.8	4240.04	9045.48	37247.5	24085	30364.3	8856.28	6500.74	67254.4	34250	38105.6	1483.52	3810.66	39777.6	21664	20553.4	3267.24	5950.34	9197.37	8470	6930.44	114.76	18.06	46889	29138	17809.8	155.8	95.46
58916.3	35546	19776.7	36.48	-9.46	25784	16731	60334.9	108.68	6.02	48539	30818	19249.3	44.08	25.8	49000.1	29751	22532.5	6517	3544.06	13649.6	8927	40432	268.28	180.6	19913.7	9351	42284.1	191.52	141.04	51059.6	29355	22611.5	1493.4	2095.82	11915.8	10870	4313.76	25.08	-10.32	32446.3	16098	29555.6	11552.8	16805.3
49140	27702	26144	23.56	-26.66	50071.1	28922	23537.2	63.08	7.74	53673.5	31974	23175.4	45.6	-8.6	87357.7	51770	42784.2	26464	16046.7	48821.9	28928	28810.1	433.2	507.4	14266.3	6822	25232.8	380.76	277.78	53677.3	30830	22479.3	13616.9	7755.48	33322	19394	41843.3	5121.64	4399.76	24588.9	12241	28410.3	47.12	52.46
46955.2	27815	21074	52.44	-4.3	93681	45926	53413.6	107.16	12.04	53868.8	30858	24380	53.2	2.58	82688.8	46157	46024.8	4145.8	2685.78	106997	58460	39684.2	5397.52	5416.28	60037.7	36762	22831.9	469.68	1036.3	45701.5	28557	14044	720.48	613.18	29060	19412	28841.2	2363.6	2655.68	52006.5	31168	22088.6	2744.36	2180.1
50449.1	30369	16995.9	27.36	-12.9	41501.2	24083	29763.9	60.8	28.38	83088.2	44630	36175.2	41.04	31.82	52008.4	31966	19380.8	5874.8	4825.46	20297.3	11330	36367.5	1190.16	555.56	55512.4	37527	10176.4	9211.2	9961.38	29370	17571	26373.5	1163.56	2236	119876	57563	88130.4	1199.28	3771.96	123208	49390	80001.4	26533.1	25394.1
7294.77	5413	1812.6	9.12	-23.22	52121.8	31941	28829.1	76	12.9	51264.4	32403	16010.2	38	17.2	63283.5	40986	28237	11492.7	5844.56	79487.1	39086	26977.7	2416.04	3511.38	34980.1	20310	30319.4	4781.92	2350.38	54975.1	30339	20567.9	1196.24	1007.06	74760.8	32986	79463.3	244.72	183.18	43855.6	23596	33332.8	20.52	0.86
18330.5	17063	7094.6	18.24	2.58	96141.8	40004	50752	128.44	-16.34	38821.9	23797	48672.7	18.24	16.34	46924.9	27226	37305.4	5480.36	7512.1	27885.7	21078	27460.3	898.32	1554.02	65403.4	36775	30132.5	28.88	-56.76	8829.45	8039	4973.44	-19.76	32.68	58758.8	35435	28884.6	3335.64	2543.88	42226.4	25879	23057.6	2451	1969.4
54372.8	31530	32547	39.52	-3.44	146817	40146	84257.4	150.48	-27.52	54757.1	30994	31980	43.32	-12.04	84940.4	47721	33339.7	3608.48	5834.24	41708.5	19758	48435.6	272.84	446.34	36802.7	22474	19115.5	10.64	-55.04	50129.7	30638	16593.1	26.6	-2.58	52293.1	32323	34347.4	6418.96	5813.6	52477.1	32089	23828.3	4972.68	4142.62
52920.6	30191	23371.5	24.32	-4.3	108105	42809	42414.8	63.84	-17.2	38414.9	23457	17308.2	21.28	25.8	49834.3	29635	19408.1	231.04	185.76	61869.1	31539	79214	3779.48	4691.3	48845.2	30426	42303.1	16695.7	29768.9	41888.1	25324	97207.8	-14.44	-23.22	40391.8	21271	35051.2	2118.12	2371.02	42772	23962	22246	2405.4	1846.42
112223	62806	34399.9	65.36	-16.34	47282.1	27623	17668.5	33.44	2.58	262143	112047	262143	13.68	66.22	49339.7	31273	22581.9	13578.2	8407.36	46139.3	25666	26046	15558	10813.6	81082.9	42802	40730.7	6946.4	7807.94	262143	131777	262143	-2.28	-0.86	72228.9	26182	110086	10428.7	13704.1	64108.8	35324	38296.4	4636.76	8245.68
42227	25530	14319.2	30.4	14.62	91935.3	27473	60504.4	163.4	10.32	34447.8	28194	129.96	5.32	51.6	53009.5	30126	20057.2	49.4	89.44	54047.7	31899	40687.4	13418.6	4772.14	58841.4	31480	40087.7	7894.88	12604.2	35963.6	30108	313.12	0.76	-12.04	62862	31246	45800.6	5573.08	6936.76	74827	41655	33095	266	218.44
58624	33382	26650.2	52.44	48.16	23427.2	14537	22854	22.04	-0.86	23732.7	13526	34914.4	66.12	4.3	28120	14741	69673	1157.48	1161	35099.8	17826	31076.4	5143.68	13256.9	43542.4	26146	23954.4	986.48	843.66	42027.9	25080	20863.5	-2.28	-18.06	81675.1	44574	43718.2	8296.92	11943.7	61888.1	33684	33219.6	2693.44	3557.82
48579.9	28645	17062	22.8	-18.92	22852	12818	47767.5	79.8	21.5	17272.1	14031	18610.9	85.12	30.1	27636.8	13507	36825.8	218.12	678.54	54392.3	30961	30890.2	395.96	810.98	35893	19619	25099	63.84	47.3	262143	125262	245065	-24.32	30.1	94534.6	50162	36974.8	7591.64	13394.5	29041.1	18211	25778.4	532	697.46
29041.7	16502	25832.4	51.68	18.06	49026.6	28691	24811.7	66.12	14.62	86173.9	50657	14501.6	23.56	-13.76	43985.3	26991	18943	1338.36	3044.4	57861.7	33062	41790.9	5510	2832.84	66398.2	39139	28658.8	3344.76	5016.38	37769.1	29397	16.72	-12.92	6.88	56477	31048	36773.4	12227.6	14188.3	48251.1	27127	28393.6	145.92	104.06
91854	53074	48603.5	119.32	-0.86	214201	63638	98456.5	218.88	35.26	20699.9	12012	2683.56	-0.76	-22.36	45836.9	27319	22595.6	593.56	696.6	41845.2	19891	45480.7	1330.76	4064.36	50552.5	24435	31514.9	460.56	584.8	41157.3	25050	18762.1	17.48	2.58	30078.7	20606	11944.9	8.36	0	39757.4	23401	31047.5	9832.12	11114.6
10681	8887	2074.8	-16.72	-9.46	19669.9	11379	35700.2	76	12.9	39785.8	25066	4449.8	2.28	5.16	9561.51	9255	3782.52	84.36	215	33219.3	18540	40060.4	4154.16	3854.52	30110.2	17410	34932.6	8218.64	5152.26	262143	151630	262143	2.28	-19.78	40716.3	20134	29359.6	2878.88	4017.06	36772.5	20538	26785.4	737.96	1330.42
56451.8	34014	20974.5	27.36	12.04	133367	68626	57353.4	104.88	9.46	33892.7	28209	351.88	-8.36	61.06	25445.7	13173	40818.1	443.08	455.8	45387.7	28032	20945.6	2812.76	3114.92	35972.4	21410	33509.9	1268.44	404.2	38035	30435	5.32	16.72	3.44	64266.3	32082	63175	6649.24	11978.1	41900	21539	28075.9	536.56	1152.4
51675.1	31667	19548	19.76	18.06	30238.7	16911	32112.3	54.72	5.16	31030.7	15606	17820.5	13.68	-3.44	71903.2	35198	47563.1	482.6	693.16	73133.5	49850	27853.2	6748.8	5287.28	87777.3	51158	39803.5	4006.72	6188.56	38324.2	25142	13090.2	-33.44	-27.52	64935.4	36554	35357.5	495.52	1051.78	51488.6	29161	22117.5	47.12	22.36
57598.4	35159	21997.4	68.4	33.54	64892.5	31499	45981.5	121.6	25.8	223429	91891	262143	803.32	206.4	38700.3	20190	32984	3150.2	3435.7	19043.6	10671	40303.6	6958.56	4640.56	31735	15383	19829.2	84.36	60.2	262143	152726	262143	-82.84	-23.22	49664.8	26954	47522	10139.9	12697	39502.3	22735	24230.3	4104	11952.3
7828.38	5095	2704.08	-6.84	5.16	79533.7	49926	28189.9	60.8	6.88	61584.4	38573	7106.76	92.72	-12.9	56582.2	34430	25165.1	10289.6	16723.6	30856.8	14250	41456.5	1969.16	4641.42	27215.4	14858	37386.7	475.76	838.5	35752.5	28878	-28.12	-44.08	12.04	94095.5	55841	38951.5	10675.7	11778.6	13778.1	9272	15256.2	20.52	24.08
64202.7	38086	25636.3	38.76	-0.86	59921.2	37268	17114.4	47.12	4.3	20412	11524	22013.4	32.68	-28.38	63683.6	38190	23283.4	14747	8495.94	52058.2	30077	38127.7	7020.12	1738.06	16117.9	9538	4449.8	15219.8	636.4	5549.04	5090	992.56	20.52	2.58	45032.4	26434	43144.4	47.12	-13.76	57616.6	31854	29956.2	1220.56	1435.34
9012.78	7019	201812	31.92	-3.44	111931	43620	55876.7	156.56	13.76	41333	25330	8569	15.2	-6.02	49642.1	27482	23724.2	4199.76	10483.4	119793	56907	72432.6	7193.4	15868.7	62489.7	38126	27413.2	7650.92	6647.8	6027.84	5783	1204.6	51.68	67.94	67996.5	37857	34854.4	120.08	72.24	16801.5	8407	30781.5	2390.2	5055.94
40489.5	22959	35438	36.48	-1.72	73868.1	38831	24611.8	92.72	15.48	262143	163426	262143	37.24	60.2	38173.6	21407	24542.7	1701.64	2681.48	53628.8	28691	35699.5	2198.68	5387.04	71615.9	40535	44246.4	12798.4	22131.2	7151.76	6518	1263.88	677.16	699.18	36679.9	19106	31971.7	2019.32	3602.54	49040.5	28647	47106.3	4869.32	10836.9
55732.3	35410	16470.7	36.48	12.04	29691.9	16113	31090.1	38	12.04	34218.4	28535	139.84	-1.52	26.66	55802.2	35530	24241.7	548.72	355.18	44962.5	27423	50505	2682.8	3360.88	89071.9	49595	37684.6	1589.16	4514.14	8813.07	8322	3912.48	12.92	-6.02	40290.4	21174	23213.4	336.68	350.02	65828.7	34313	35711.6	1905.32	4847.82
56655.3	29563	27976.4	50.92	-2.58	83160	45643	28123	82.08	24.94	40417.6	22210	38119.3	32.68	12.9	36877.7	19166	39829.3	8525.68	8685.14	52480.9	28107	57449.9	15082.2	9967.4	92586.7	51567	67889.3	5057.8	11706.3	39701.3	22647	20519.2	5228.8	3594.8	53310	32649	20168.9	25.08	-0.86	35893	21169	19398.2	28.88	-22.36
43029.6	23019	30675.9	81.32	25.8	35785.9	19330	34987.4	59.28	8.6	62611.3	35895	21232.1	47.12	-10.32	59046.1	30559	36069.6	2581.72	2705.56	19398.3	12599	40069.5	357.2	73.96	41193.8	22498	26416.8	2153.84	2628.16	49288.1	26249	28043.2	162.64	334.54	49773.8	30262	23205.8	24.32	13.76	23596	13443	32686.1	689.32	1050.92
58630.3	35602	22796.2	81.32	-16.34	51723.6	29506	19902.9	7.6	2.58	67572.5	38095	27904.2	51.68	-38.7	93351.5	51927	64894.9	969	1116.28	72193.6	41655	32422.4	5418.04	5260.62	19928.2	10654	31808.3	6233.52	3899.24	26598.6	17374	23509.1	2826.44	4294.84	77353.3	36370	41238.4	7856.88	15067.2	48794.1	27250	21624.3	811.68	2005.52
25151.5	12522	17724.7	28.12	-21.5	90640.6	42719	32882.2	41.8	26.66	24565.6	12838	25105.8	21.28	-14.62	21823.8	11950	28850.4	31.16	30.1	31153.5	18808	27555.3	10004.6	5334.58	50822.1	32772	16112.8	6320.92	6505.04	34605.3	20855	21288.4	4930.88	3222.42	76560.8	42167	28562.3	3165.4	3167.38	123857	44594	42608.6	4822.96	6638.34
28103	14897	31473.9	37.24	-12.04	51283.3	28863	41591.8	42.56	9.46	41752.6	23457	29155.9	46.36	-13.76	47745.2	24607	36467.8	2546.76	4890.82	5848.29	5503	6214.52	366.32	297.56	7756.56	5803	7376.56	9.88	-20.64	36398.9	17799	48599.7	346.56	762.82	39749.9	22397	23959	4099.44	7224	24488.1	12759	34030.5	971.28	1220.34
37199.6	24194	11346.8	5.32	-29.24	45695.2	27634	17720.9	9.12	15.48	45876.6	26489	20522.3	22.8	-14.62	27283.4	17652	19744.8	1201.56	967.5	71739.4	38970	38891.5	8736.96	8526.04	46624.4	28643	27476.3	897.56	1205.72	54905.8	30787	37191.4	1903.8	4668.94	59082	29648	40486.7	9436.92	4920.06	26990.5	14357	29502.4	6101.28	4495.22
40980.9	22335	32584.2	53.96	-10.32	78281.9	45455	24689.4	46.36	37.84	38741.2	21334	25725.2	64.6	7.74	30769.8	16241	21932.1	540.36	780.02	59271	33194	28023.5	4841.96	3722.94	55687	34858	26970.9	6282.92	4457.38	38755.1	18866	51831.2	7936.68	16469.9	48750	28458	25396.9	67.64	30.96	36677.3	21798	25783.8	240.16	374.1
58321	35983	16472.2	52.44	9.46	66933.7	39814	25699.4	41.8	7.74	39563.4	26115	17293.8	34.96	-6.02	40249.4	24013	31505.8	8233.84	13529.5	57655.7	30292	38913.5	1225.12	1160.14	33701.9	18488	35027.6	2802.12	2262.66	87513.3	44766	33576.8	305.52	828.18	27345.2	13750	30551.2	576.84	616.62	37303.6	23121	19582.2	1742.68	2224.82
52745.5	26998	26127.3	44.08	-1.72	22227	13439	39357.4	82.08	0	18699.7	9234	25555.8	48.64	-22.36	43632.5	29218	12720.9	1831.6	1382.02	38671.9	23815	23654.2	-85.12	-57.62	79283.6	39972	55687.5	1314.04	1365.68	162577	78991	113383	4162.52	7986.82	26981.6	14103	33722.7	110.96	192.64	55242.2	30487	26899.4	199.88	259.72
46452.4	24297	28160.3	79.04	-3.44	32861.4	18039	41937.6	78.28	-1.72	27110.8	15118	35764.1	53.2	6.88	27006.2	13527	31463.2	8792.44	7259.26	262143	121105	262143	-162.64	-63.64	39172.8	20346	31189.6	2896.36	4738.6	155132	44587	103468	15156.7	20566	26896	15479	38206	652.84	751.64	21026.9	12982	22195	1969.92	1793.96
23172	13732	20901.5	51.68	-2.58	41152.9	23535	79939.8	56.24	-13.76	61960.5	34777	47610.2	110.96	-13.76	35570.4	20679	32069	126.92	42.14	37981.4	30439	-305.52	-66.12	-15.48	49299.4	28706	23387.5	316.16	1242.7	195825	65359	117128	20223.6	25745.8	47047.8	26211	35034.5	3093.96	4314.62	23330.2	10850	62899.9	779	585.66
63732.7	37203	52759.2	85.88	-11.18	11084.2	9509	6456.2	21.28	-2.58	110256	49883	48230.4	89.68	6.02	65595.6	33576	34266.9	14999.4	9053.22	35957.2	17498	-443.08	-71.44	-54.18	27326.2	15903	23305.4	876.28	1644.32	31989.5	18398	57823.8	5006.12	8796.08	30000	17177	42759.9	1977.52	3139	71143.4	38758	41002	29681	19447.2
60921.6	39767	16803.6	35.72	-37.84	54416.9	31018	21491.3	50.92	3.44	89605.5	48009	40259.5	52.44	-20.64	93810.1	45226	50707.2	8791.68	15388	22311.4	11199	18689.2	1292.76	1259.9	48990.7	29442	26394	1106.56	1513.6	31610.2	19472	46518.1	2665.32	4832.34	55918.8	28723	30026.1	1505.56	1346.76	77530.3	47363	27380.5	1605.12	3074.5
51407.4	29951	24889.2	16.72	9.46	25919.5	13931	51483.9	81.32	-8.6	20675.3	12285	15735	27.36	-16.34	25811.7	13893	23832.8	508.44	701.76	43951.3	25973	17549.9	3430.64	3079.66	72220.7	40575	32283.3	722	1563.48	46945.7	26551	36033.1	985.72	1278.82	64302.2	33934	32629.8	986.48	1482.64	26566.5	13938	33367.8	3636.6	2980.76
42153.9	21547	21910.8	8.36	-6.02	75588.7	36399	50907.1	102.6	5.16	31150.3	16362	27876	47.88	-1.72	59376.2	32663	56769.7	642.96	736.16	43902.2	25674	22607.7	1558	1130.9	47960	30485	18301.6	1131.64	2584.3	22706.5	13030	38104.9	6600.6	6907.52	53078.8	27327	71940.1	7416.08	5967.54	110773	65524	52715.1	1818.68	3080.52
8214.57	6818	4301.6	0.76	18.06	32292.5	16511	31997.5	60.04	-5.16	79123	43142	22164.6	28.88	-4.3	74377.2	34783	54571	802.56	1290.86	50704.9	26941	23942.3	0.76	-36.98	69874.6	41471	22977.1	6985.16	7540.48	53250.1	31203	21310.4	204.44	317.34	75563.5	37819	37993.9	8225.48	10638.2	40595.3	24763	22937.6	1410.56	2300.5
46257.1	28518	21258.7	40.28	2.58	22152.7	15725	32062.9	64.6	-24.94	19999.3	12412	28772.1	25.84	0	7389.27	5997	1377.12	70.68	78.26	47215.4	21442	35612.8	5782.08	7837.18	47704.2	30122	25023.8	428.64	379.26	26247.7	13427	32379	888.44	1524.78	28543.4	14690	30235.8	288.04	381.84	51450.2	30891	19120.1	41.04	14.62
7288.47	5107	2172.84	18.24	14.62	14947.4	7731	44704	53.96	-4.3	49039.2	27710	35283	28.88	-13.76	102431	44375	37755.3	372.4	543.52	33509.1	18692	30075.5	4598.76	6211.78	59430.4	34766	31959.5	1114.16	1075.86	148706	49446	71443	3431.4	2494	86115.3	49607	36587.9	732.64	1243.56	30818.3	18606	36870.6	8198.88	23779.9
35117.5	21858	21197.2	19	-18.92	34001.7	21622	25697.1	43.32	-6.88	33971.5	19739	262143	111.72	12.9	54971.3	32768	24402.1	4191.4	3418.5	46527.4	26902	28314.6	12739.1	8925.08	7386.75	6022	8251.32	432.44	731.86	76229.4	31403	59297.5	4965.08	4948.44	13330.2	7891	25000.2	1028.28	1520.48	42543.3	25160	21605.3	8533.28	5660.52
19863.9	11936	30985.2	52.44	-7.74	25276.9	15909	27629.8	53.2	0.86	262143	180712	262143	-3.8	121.26	92961.5	52146	33764.5	3543.88	9192.54	32503.6	18543	23524.3	3246.72	2990.22	67846	36721	31708	11992.8	16702.1	48188.7	29399	45572.6	991.04	1604.76	68586.2	37764	69010.3	1188.64	1546.28	19918.7	12494	18199	2535.36	1662.38
73791.9	40114	32335	80.56	5.16	55409.8	22741	62404.4	136.04	6.02	35901.2	29263	223.44	1.52	67.08	18587.5	10926	37082.7	513.76	988.14	21122	13859	22574.3	2029.2	2213.64	69614.4	39194	25831.6	92.72	56.76	179287	78723	97292.2	21356.8	21057.1	105849	32345	45707.2	206.72	151.36	20359.7	11147	262143	143.64	24.94
44478.6	25864	27017.2	57	-9.46	34073.6	18104	23231.7	39.52	12.04	83560	36507	28942.3	50.92	-12.9	66601.7	39534	24374.7	851.2	1089.62	14594.6	10627	14776.7	-22.8	-36.12	20034.6	15346	6691.04	2.28	6.02	183258	71982	94636.7	16017	16246.3	29998.7	18958	32948.3	6363.48	5411.12	15771.4	9017	11042.8	6777.68	11913.6
46700.6	24598	22212.5	51.68	14.62	50342.7	27694	35576.4	85.88	-16.34	21988.9	19608	12558.2	33.44	0.86	31779.7	18885	34105	1220.56	1023.4	46769.9	29369	26329.4	-3.04	-20.64	67720.6	37535	37902	956.08	2149.14	27380.4	16551	44627.2	658.92	1634	51902.6	30113	75360.1	440.8	399.9	39228.2	24342	16395.5	-17.48	-26.66
45639.1	24258	15478.2	22.8	-33.54	52249.7	32159	15770	20.52	-31.82	68145.2	35158	37589.6	38.76	-9.46	76194.1	32931	61934.7	2141.68	4392.02	55037.4	30950	28871.6	1304.92	1458.56	74908.9	43006	28923.3	1421.2	1901.46	29249.6	14689	42088	4663.36	7586.92	60175.7	21407	25474.4	1145.32	1374.28	35030.5	29225	808.64	-5.32	20.64
53223.7	35566	19497.8	35.72	28.38	60825.2	36935	20531.4	47.88	-32.68	47564.4	26775	22055.2	53.2	-19.78	45029.2	26527	24845.9	69.16	94.6	33870.1	20510	27556.8	874.76	1676.14	76929.9	45318	44229	2770.96	5240.84	52550.2	31466	57849.7	4560	8084.86	17548.7	10072	42256.8	402.8	711.22	40148	25371	96998	5.32	-28.38
45827.5	25258	26115.1	50.92	45.58	72401.5	42895	23700.6	52.44	-8.6	43996.1	26702	41807.6	33.44	6.88	47566.3	26907	27537.1	3720.96	3015.16	60948.1	37050	20919.8	509.2	962.34	7014.42	7075	1500.24	71.44	89.44	45595	27191	42265.1	9807.8	9030	63420.2	34831	49616.6	196.08	191.78	262143	154847	262143	34.2	-10.32
55360	33231	23704.4	28.88	21.5	58230.3	35595	34025.2	48.64	-15.48	34232.3	17157	26407	52.44	5.16	50180.1	27467	22333.4	1196.24	1237.54	42157.1	29611	24637.7	2574.12	2353.82	78382.7	40498	52693.1	3416.2	7146.6	134339	57850	114277	16335.4	24712.1	44875.5	24116	34706.9	793.44	1167.88	32867.7	27722	397.48	-5.32	15.48
30302.4	17212	21037.6	31.92	10.32	39213.7	21358	41280.2	110.96	-12.04	45227.1	26666	20502.5	28.12	11.18	73611.7	44566	40178.9	894.52	129.86	93330.1	47209	42227.9	640.68	1652.06	50872.5	31808	24065.4	4500.72	5891	82569.7	38239	66776.6	4268.16	5007.78	55985.6	31459	24958.4	874	905.58	39560.2	24319	25749.6	3.8	18.06
74461	39511	36983.9	61.56	1.72	27625.5	12982	41047.6	88.92	-4.3	51169.9	29898	23572.9	38.76	-12.04	48986.9	26974	26750.5	74.48	-4.3	45311.5	26231	16727.6	6526.88	5303.62	38028.1	18226	26910.8	107.16	112.66	89242	41662	38152	2457.84	3115.78	24585.1	13923	45052.8	366.32	1301.18	262143	119666	262143	-15.2	47.3
61244.2	37898	26790.8	67.64	-12.9	65710.9	35875	26286.9	54.72	-30.1	75322.2	41822	40313.4	69.16	6.02	103404	59482	33944.6	2039.84	3409.04	49009.6	28470	26407	5101.88	5818.76	42913.7	25186	43979.7	5450.72	3778.84	207368	82339	102006	1455.4	1810.3	46720.8	25522	27428.4	2094.56	1592.72	37991.5	30875	-0.76	-3.04	18.06
70946.8	41695	33714.4	43.32	12.04	131751	66067	65629	118.56	-24.94	54771.6	32051	24542.7	39.52	17.2	59934.4	34501	28736.4	4791.8	5643.32	50146.7	28161	24081.4	1709.24	3310.14	91619	52208	53644.6	16068.7	24167.7	96987.2	39778	59990.6	12587.9	18188.1	51193.2	24890	40714	193.8	111.8	17062.9	15130	11343	150.48	497.94
47161.2	28786	20088.3	51.68	2.58	53044.7	32400	20447.8	22.04	-1.72	32858.9	13774	73033	89.68	10.32	24212.2	18319	31418.4	620.92	1173.04	62493.5	32179	40723.1	3363.76	4786.76	90328.1	50748	46647.3	2372.72	3499.34	91481	33935	45391.8	3247.48	3688.54	98727.3	51490	57077.5	5211.32	6568.68	5483.52	5147	1193.2	47.88	36.12
72633.3	42493	23368.5	27.36	-4.3	22148.3	15252	31562	54.72	12.9	111354	50067	50324.2	60.04	-18.92	90515.2	50022	89059.8	13561.4	10424.9	43072.5	22983	24553.3	11125.6	15952.1	62170.9	39338	28060	9644.4	7855.24	78975.5	45198	27695.9	392.92	1026.84	82374.4	38983	52139	3749.08	5258.04	7084.35	5527	1755.6	186.2	264.88
63185.8	34547	29554.1	50.92	-5.16	15012.3	11467	3572	7.6	-13.76	16080.1	9731	38315.4	83.6	-2.58	26638.3	17256	35153.8	1173.44	1077.58	64551.7	40512	37506	18766.7	9348.2	53439.1	29206	30219.1	2615.16	2389.94	108464	42758	46960.4	2600.72	6637.48	66196.6	35994	26133.4	207.48	574.48	5622.75	5709	0.76	-4.56	6.88
97920.3	53451	62523.7	152.76	31.82	11242.3	7443	33361	9.88	-7.74	15698.3	10599	23373.8	41.8	33.54	63223	38626	20257.8	611.04	964.06	80219.2	44639	41730.8	570	586.52	75538.9	41091	32186.8	1662.88	2393.38	64619.7	34992	31666.9	3268.76	5042.18	69575.9	40692	40558.9	2821.88	4800.52	84615.9	34578	53369.5	71.44	-22.36
74289	40822	34759.4	63.84	-9.46	56991.1	33812	23418.6	70.68	-13.76	41418.1	21835	30424.3	47.12	3.44	46642.1	26824	26024.7	267.52	280.36	162918	67746	112488	1775.36	2381.34	32210	19078	21095.3	67.64	408.5	206458	96411	95269.8	12158.5	10474.8	26232.6	13315	26164.5	1709.24	1511.02	83966.4	33018	153156	8324.28	14077.3
84040.1	47335	36565.1	103.36	-25.8	65865.9	38094	30880.3	95.76	-11.18	61445.8	33324	24852.8	69.92	8.6	73933.6	42482	69151.6	12088.6	13530.4	58896.8	32834	31266.4	95	82.56	61540.9	35762	26661.6	2747.4	4073.82	58290.8	34103	22789.4	164.92	183.18	48442	29766	31530.1	4088.04	4991.44	95765.7	52711	28503	435.48	826.46
58458.3	32263	25666.7	40.28	-6.88	19363.7	9491	34272.2	102.6	-42.14	61433.8	37495	29118.6	65.36	-27.52	70587.1	40991	20957	3666.24	3154.48	78325.4	45182	39703.2	3841.8	5436.92	108139	60155	63039.7	11339.2	12681.6	73097	36994	57184.7	3637.36	2373.6	57580.7	32714	23618.5	568.48	506.54	98357.5	30215	92246.5	5353.44	6823.24
62274.9	34871	28307.7	59.28	-11.18	18958.6	9820	47507.6	41.04	-11.18	31077.9	16887	23365.4	48.64	8.6	9087.12	6154	38850.4	38.76	30.96	58653	34175	25076.2	5624.76	6235	79204.2	42505	37476.4	8262.72	8952.6	54078.6	33603	22891.2	122.36	201.24	50520.3	30856	43383.1	28193	21669.4	53742.1	28294	49581.6	3586.44	5141.94
47990.2	28996	15648.4	25.08	-9.46	23946.9	13130	21850.8	12.16	-6.88	18582.5	9225	36589.4	101.08	17.2	60554.3	33051	22669.3	6151.44	8183.76	51966.2	31070	24088.2	2650.12	18791	54299.1	32176	19650.6	5125.44	5145.38	175044	51930	178930	28506.1	37614.7	60221.7	33908	34125.5	1048.04	2299.64	91445.1	35382	45391	1320.88	3337.66
84018.1	50522	27079.6	61.56	-11.18	27616	15258	33797.2	52.44	-9.46	20992.2	11726	41620.6	38.76	18.06	55615.1	30282	47316.8	1110.36	1033.72	74183.1	42857	42065.2	18005.9	22207.8	18079.7	11739	24959.9	295.64	485.9	40146.8	20597	16914.6	1006.24	3280.04	57132.2	34023	26525.5	199.88	149.64	87990.8	31258	150954	8837.28	16491.4
96494.6	54208	29736.5	82.08	6.02	39838.7	27307	51769.7	285.76	35.26	45651.7	24583	27703.5	45.6	42.14	40330.1	19545	42534.2	3660.16	4060.06	36741	23254	27541.6	9667.2	4957.9	13636.3	9798	6074.68	-3.8	-10.32	55591.8	35847	15254.7	778.24	2450.14	29785.8	14622	45529.3	2447.96	3849.36	60149.9	30734	39290.5	1280.6	2186.98
49753	27207	19679.4	18.24	8.6	99259.6	40753	97055.8	165.68	17.2	46580.3	26398	22536.3	97.28	30.96	107554	58886	47398.9	21472.3	20212.6	38003.5	24162	19173.3	1029.04	628.66	57406.2	34614	31967.9	4011.28	5061.96	53361.6	32600	49846.9	10747.2	17469.2	63393.8	35903	31210.9	5282	10228	26771.8	15773	33063.8	265.24	322.5
46906.6	24467	41548.4	116.28	38.7	115294	53515	93927.6	79.8	-28.38	60148	34339	24520.6	37.24	17.2	46492.7	24224	50420.7	6189.44	3623.18	69901	38730	35385.6	262.96	301.86	9262.26	7865	3796.2	0.76	-13.76	43240.1	25370	35995.9	3466.36	4551.98	53756.6	32251	21349.9	4307.68	7293.66	37885.7	20019	34250.9	2004.12	2217.08
68431.2	37071	26701.8	61.56	-2.58	8073.45	5928	3141.84	-11.4	15.48	23877.6	13843	31648.7	42.56	10.32	96816.5	45211	60967.2	2750.44	4343.86	59638.9	32388	43115.6	2857.6	2906.8	21357.6	16536	21574.1	165.68	43	131845	64933	35197.1	772.16	2311.68	37370.3	23344	43769.2	7112.08	16813.9	47513.3	27667	25774.6	1226.64	1364.82
105653	47769	56022.6	98.8	18.92	48708.4	32439	31580.3	41.04	-10.32	6121.71	5210	1349.76	5.32	3.44	45221.4	23676	40278.5	13308.4	17918.1	80649.5	34732	39957.8	5237.16	5096.36	24229.2	21483	17538.5	126.16	55.9	39831.8	23745	20497.2	43.32	-32.68	34398	16773	35676.7	11244.2	6600.5	55861.5	33789	22344.8	760.76	1050.06
63788.8	35746	24574.6	45.6	35.26	39583.5	22266	20868.8	38.76	-17.2	26380.6	14438	33145.9	86.64	-22.36	65344.9	38463	25928.2	943.92	1475.76	58224	35195	24112.5	5059.32	8038.42	54836.5	33384	21717	1576.24	3485.58	59302.5	35388	21439.6	2723.08	5720.72	80883.2	35014	39631.7	8775.72	8390.16	90478.1	37626	60426.8	12110.6	8148.5
68840.7	39043	27927.7	47.12	30.96	122279	52795	43880.9	107.92	0	64033.2	36399	24302.5	50.92	-2.58	80082.5	45615	34670.4	95	22.36	65387.1	37555	26933.6	1001.68	1348.48	28455.8	18462	17698.9	42.56	28.38	85830.6	48183	40248.8	780.52	1286.56	63738.4	34967	42302.4	1517.72	2430.36	29463.2	14891	58457.7	1062.48	2254.06
35210.7	19829	21815.8	30.4	-11.18	52896.7	32206	20271.5	53.2	19.78	118039	57831	45215.4	125.4	12.9	63852.4	39063	18345.6	1038.16	2598.92	40171.3	20994	19219.6	32.68	37.84	16518	10334	262143	114.76	30.1	17827.7	10310	54070.2	276.64	348.3	66807.7	38126	23807	1785.24	1600.46	93184.6	45871	49816.5	148.96	105.78
30075.6	17010	33205.2	47.12	-17.2	24776	14105	42531.1	120.84	21.5	142320	52910	56652.7	136.8	0	85990.6	45095	45792.3	9158	26590.3	29549.5	23207	12895.7	949.24	1009.64	40078.7	25360	15946.3	12.92	16.34	40871.2	23483	48923.5	11391.6	22681.6	88630.9	52846	29628.6	19401.3	10077.5	44582.6	28971	36820.5	1019.16	1168.74
44462.9	30354	42880	32.68	-4.3	58785.9	35331	14668	40.28	0	14339.4	8537	40134.1	36.48	-6.02	72933.8	37164	57694.6	1771.56	4045.44	67069.2	35171	38601.2	937.84	988.14	5676.3	5296	978.12	5.32	18.06	31065.3	20410	34336.8	316.92	308.74	55645.4	32678	23718.1	2957.92	3778.84	84736.9	50836	31782.4	1440.2	2795
40875	22453	33152.7	62.32	-9.46	33609.9	21047	37841.2	114	11.18	35415.4	19515	32527.2	57.76	-11.18	24568.7	21129	10873.3	302.48	3504.5	21336.2	16372	6133.2	1.52	2.58	8467.83	7123	8013.44	47.12	19.78	33980.9	15814	57437.8	10532.8	25657.2	28090.4	15466	26315	1307.96	1528.22	42266.7	25057	28246.9	1320.88	2696.96
65804.8	37129	19625.5	32.68	-25.8	71689	35223	36111.4	66.88	6.88	20265.8	12062	19277.4	19	-6.02	16994.2	15702	3739.2	269.04	315.62	105490	72402	30222.2	2522.44	4582.94	7644.42	7039	9308.48	4.56	-9.46	59045.5	35943	80813.8	15421.9	14468.6	51846.5	29077	28573	3049.12	1132.62	52790.2	30667	39298.8	472.72	343.14
55230.8	38007	24136.1	67.64	-6.88	17834.7	11926	45150.8	72.2	-15.48	49845	33172	27945.2	74.48	1.72	58932.1	35750	49678.9	157.32	183.18	25796	10061	262143	370.88	-36.98	7332.57	6751	4170.12	85.88	31.82	73938.1	40802	61077.4	2060.36	2987.64	67674.6	37518	22061.3	2052	2896.48	40044.1	21614	20754.1	10343.6	9397.22
46490.2	27566	19069.2	25.84	36.12	9704.52	5630	21209.3	28.88	7.74	79709.5	51092	29605.8	63.84	-26.66	13005.7	11927	6257.84	3.04	-3.44	51950.4	33315	15377.8	5434.76	4886.52	26129.9	21490	4461.2	886.16	645.86	71816.9	38383	45909.3	6472.92	8655.9	57627.4	33166	23918.7	1026	995.02	37173.8	16477	262143	262.96	27.52
51688.3	31985	20545.8	22.8	11.18	30264.6	22239	43753.2	53.96	6.88	51870.4	27422	41691.3	176.32	31.82	68831.9	35899	42996.2	25557.3	13995.6	12722.8	11126	1167.36	1602.08	853.12	5714.73	5354	1988.92	80.56	52.46	63779.9	34703	38577.6	5161.92	4576.06	49204.9	25527	41030.9	5774.48	8638.7	94499.4	40127	56950.6	1919.76	774
6507.27	5388	714.4	3.04	-19.78	42984.3	29406	20399.2	65.36	-6.02	69996.1	41758	20321.6	41.04	4.3	8319.78	5030	12397.1	725.8	1117.14	29286.8	19007	27812.2	798.76	845.38	6225.03	5910	1618.8	-3.8	-5.16	132734	50104	61006	8168.48	14565	28503.1	16322	20925.1	1456.16	1425.02	71018.6	37780	31737.6	57	-6.88
79784.5	43138	44251	88.16	11.18	70918.5	38691	44039	101.84	6.88	48714.8	27787	22249.8	61.56	-12.9	54457.2	32295	22267.2	223.44	80.84	59677.4	34442	44174.2	1580.04	2114.74	17866.8	15945	5758.52	-1.52	16.34	54373.4	30029	24459.1	4858.68	5637.3	39350.4	22679	17861.5	2846.96	5430.04	51052.7	29331	26687.4	10499.4	9698.22
58807.3	33938	26834.8	17.48	18.06	61837.6	33118	35710.1	78.28	-15.48	51145.3	32024	16009.4	22.04	-3.44	15069.6	11811	15931.1	187.72	43.86	67794.9	38013	22866.9	143.64	202.96	35770.8	16231	37738.6	787.36	2733.08	54888.8	26432	57414.2	7745.92	12220.6	9934.47	5139	10924.2	2550.56	2208.48	71483.6	39188	34459.2	1631.72	5660.52
45969.8	27226	17006.5	22.04	5.16	36196	23137	30089.9	91.96	-9.46	55537	32331	24227.3	50.92	-6.02	47864.2	29135	29798.8	5132.28	2973.02	5254.2	5024	430.92	53.96	106.64	24507.6	14594	39537.5	554.04	543.52	49404.6	25662	42320.6	636.12	632.96	60217.9	29860	41398.7	1188.64	1751.82	60450.4	35954	28037.2	11401.5	10835.1
68047.6	38403	25899.3	72.96	29.24	68951.6	39410	24285	63.08	25.8	81937.8	48407	24958.4	34.2	-26.66	10334.5	7535	1660.6	973.56	1678.72	54343.8	33023	26067.2	3771.12	7935.22	6300	5907	1668.2	5.32	0.86	31332.4	16994	41825.8	17116.7	8913.9	55927	33480	19548.7	1745.72	1802.56	43687.4	23899	19984.2	34.2	44.72
55887.3	32417	30146.2	59.28	-6.88	80148.6	44678	32452.8	73.72	-3.44	79334	46299	23857.9	63.08	-18.92	11563.7	10198	12185.1	58.52	212.42	44793	24930	38326.8	9683.92	13188.1	43351.6	23846	24469.7	10369.4	4117.68	49568.4	26179	49641.7	2023.88	5000.9	71506.9	40583	30734.4	7188.84	13743.7	41084.2	19806	33617.8	2266.32	3568.14
121324	51115	38196.8	83.6	27.52	98581.8	54142	35395.5	107.92	-7.74	10091.3	5487	21774	11.4	-4.3	8283.24	6210	4794.08	-10.64	44.72	7382.34	6331	1541.28	351.88	316.48	75437.5	43553	29314.7	5842.88	9073	49850	26018	51594.9	6244.16	8627.52	43743.4	23202	36630.5	2489	3728.1	50666.5	29678	31637.3	10483.4	7942.1
41358.2	24443	27738.5	87.4	11.18	15118.1	9234	24526	6.84	6.02	59262.2	33447	45331.7	81.32	-20.64	39779.5	23192	27420	2156.12	1552.3	89601.1	50922	33601.9	3376.68	3594.8	46368	27193	34501.7	312.36	630.38	32912.5	19249	28607.9	7584.8	3679.08	41333	21921	31676	4192.92	3990.4	90289.7	53910	34377.1	2939.68	4760.96
106667	52810	68982.2	76.76	28.38	41648	24374	15647.6	11.4	5.16	59367.4	31971	24659	90.44	7.74	82872.7	45814	45472.3	14860.3	7219.7	42961.6	22539	41349.3	1315.56	1989.18	71317.9	31073	103890	5766.88	1946.18	125475	55234	95703.8	10602.8	17003.9	23030.9	13830	37081.2	928.72	1253.02	53464.3	32798	29304.8	5870.24	4109.94
79737.2	47041	35558.9	63.08	12.04	44447.8	21987	34392.3	45.6	0	211837	88806	262143	794.96	74.82	45034.3	27890	16974.6	572.28	2451.86	81149	43730	37508.3	6561.84	6931.6	12836.2	6913	41427.6	319.96	308.74	39477.1	20398	54436.5	3062.04	6715.74	22480.3	13985	30993.6	1859.72	2507.76	59730.3	34027	37114.6	9440.72	14724.1
17198.4	10199	33751.6	45.6	-18.92	49854.4	28175	28589.7	64.6	-8.6	40786.2	25153	20743.4	16.72	-14.62	86172.7	48223	38012.9	7429.76	8731.58	43487.6	21848	42386.7	2003.36	2896.48	45290.1	21932	33141.3	769.12	1168.74	46493.4	24298	31294.5	79.04	-2.58	39996.8	20859	40285.3	8083.36	9451.4	90034.6	55963	60816	1440.96	1860.18
40193.4	24926	26216.2	31.16	-4.3	52966	28034	24374.7	54.72	10.32	29845	16204	27999.9	29.64	-4.3	37481.9	22223	25606.7	2306.6	3759.06	72411.6	41403	31546.8	956.08	1306.34	59771.2	34110	28835.2	7818.12	5798.98	38321	22237	24336.7	357.96	336.26	44964.4	25011	21515.6	4413.32	6389.8	60846.7	35998	23510.6	506.92	757.66
50234.9	39531	13724.1	38	6.88	27159.9	16978	43664.3	87.4	18.92	185751	67599	71079.8	102.6	-32.68	48687	29683	27187.5	117.04	80.84	58145.8	36151	34238	10668.1	9972.56	38296.4	17709	54169.8	2796.04	4877.92	26094	12441	48505.5	9164.84	12442.5	21694.7	13347	26964.8	2012.48	3876.88	126879	52959	53093.6	7726.16	6457.74
64966.2	38295	16397	-4.56	-1.72	39192.9	22524	26966.3	83.6	18.06	92771.9	52451	33844.3	67.64	-6.02	70815.8	39305	30658.4	750.88	1281.4	66462.5	44510	33066.8	4292.48	3878.6	154032	66675	70493	13443.6	11671.1	34496.9	20323	35584.7	5598.92	5504.86	49825.4	29324	22045.3	934.8	1591.86	53507.8	29890	25536	604.2	930.52
73975.9	40199	26535.4	57	-1.72	114314	47125	90691.6	145.92	10.32	18219	12803	29439.4	87.4	5.16	42210	21631	34152.9	10964.5	17104.5	104186	57634	60291.6	14684.7	12858.7	35552.2	19614	26059.6	10465.2	12961.1	24817	12767	25970.7	18214.9	7949.84	29480.8	17275	36504.3	4248.4	5177.2	60995.3	36131	24321.5	153.52	96.32
58833.8	34171	22940.6	53.96	3.44	13001.3	9310	13010.4	16.72	12.04	54748.9	29492	26389.5	12.92	-5.16	61501.2	30531	60175.3	16489	15955.6	64781.6	42683	17330.3	961.4	21986.8	56473.8	32234	30311.8	378.48	1744.94	72703.9	39943	43154.3	21492.8	16730.4	23621.2	16886	19927.2	6935	1144.66	49408.4	30462	27037	5040.32	3414.2
79940.1	44143	29842.2	58.52	-6.88	63284.1	33525	25798.2	56.24	14.62	21154.1	12574	28225.6	34.96	2.58	65280.6	38227	35197.1	4278.8	5002.62	9126.81	8546	11798.2	162.64	33.54	79880.2	49100	73539.1	14397.4	7683.24	119135	48107	120833	8532.52	7580.9	43555.1	24795	20669.7	4647.4	4894.26	64077.3	38819	45754.3	1953.96	2874.98
48365.7	24981	25404.5	54.72	-6.88	70616.7	39799	32015.8	79.8	-0.86	48757	29450	19212.8	22.04	3.44	54477.4	26915	52598.1	11292.8	11149	30106.4	18806	28109.4	1159.76	1535.1	119009	45071	81580.7	8559.88	21119.9	61861	34624	39130.9	2458.6	3501.06	10264.6	8129	4356.32	959.88	964.06	45981.8	29522	30543.6	4316.8	3136.42
62380.1	33967	28035.6	109.44	-3.44	28496.8	14961	29450.8	29.64	4.3	63506.5	36395	26107.5	58.52	0.86	76078.2	40235	46312.9	18458.9	14734.4	38818.1	24027	24181.7	8.36	-28.38	57374.7	34284	26469.3	855.76	637.26	38653.6	24294	33012.9	1917.48	2099.26	29295.6	14935	32557.6	1000.92	1462	41161.1	24678	23248.4	1770.8	3165.66
65061.4	36173	27190.5	51.68	-7.74	59157.6	35586	32249.8	42.56	14.62	42959.7	23678	20422.7	54.72	-0.86	35549	18251	27608.5	21912.3	6708	262143	122631	262143	-48.64	-17.2	21035.1	11058	35107.4	6266.96	4332.68	96604.8	49278	94110.8	1857.44	4379.98	46918	29490	25491.2	6287.48	9135.78	42957.8	24406	22941.4	37.24	6.02
49771.3	28642	22232.3	53.2	14.62	75950.9	43336	33534.2	91.96	3.44	69873.9	38234	26280	52.44	-38.7	43635.1	28029	33069.9	4284.88	5583.12	36160.7	29710	22.8	-20.52	17.2	169044	72827	118124	12530.9	17674.7	126721	60218	70456.6	12220.8	25951.4	53879.5	32252	29678	686.28	2486.26	55342.3	32311	27713.4	6222.88	3647.26
83961.4	49806	31826.5	63.08	0	42449.4	27561	19166.4	18.24	0	32272.4	17735	26539.2	50.92	16.34	39199.2	22907	29026.7	335.16	455.8	40727	19759	39478.2	1703.16	2414.88	34145.4	16931	21029.2	31.92	165.12	62215.6	33287	49885.6	3613.04	4312.04	62580.4	40803	16754.2	1543.56	2672.02	32048.7	18294	41466.4	19969	47747.2
26064.4	13254	28620.8	21.28	-27.52	30578.9	20042	50806.8	64.6	-13.76	57952.4	33666	23781.9	34.96	29.24	56815.3	33742	19012.2	4910.36	4816	124940	61821	100547	19962.2	14184.8	26918	14347	45552.9	138.32	156.52	46335.9	28766	22961.9	3828.12	3088.26	12423	11550	5386.12	11.4	16.34	37602.2	21419	25962.4	3040	2827.68
80963.8	40978	51043.9	65.36	-29.24	52154.6	30383	23687.7	44.84	-18.92	6542.55	6235	1193.96	-15.96	-12.9	84157.9	47116	42041.7	11181.1	10770.6	27168.8	18763	56021.9	6283.68	5001.76	19347.3	9796	61656.5	2941.2	4541.66	135377	56184	61478.7	1796.64	2278.14	43031.5	25268	262143	155.8	19.78	102178	51481	70132.8	5433.24	8587.1
104532	45685	38846.6	77.52	23.22	59071.3	34033	21658.5	110.2	-7.74	80240.6	45494	32398	87.4	29.24	26267.2	19807	6480.52	408.12	344	72281.2	42931	33055.4	113.24	36.98	60437.8	31383	84496.8	897.56	1354.5	26091.4	16202	35451.7	1499.48	2466.48	262143	163144	262143	21.28	90.3	13902.2	8014	15783.7	1877.96	1805.14
48375.8	29155	29365.6	106.4	24.08	57287.2	36206	28144.3	44.84	11.18	196443	81833	262143	1124.8	148.78	87685.3	51131	37921.7	17240.6	32249.1	59166.4	31531	46498.3	1944.84	2819.08	69422.9	40470	26745.9	117.8	193.5	171269	66454	76810.2	5627.04	5434.34	35830.6	29167	135.28	-15.2	55.04	53769.9	33379	19493.2	428.64	1021.68
6419.7	5622	1635.52	-3.8	13.76	47706.1	29445	14814.7	31.92	9.46	78538.3	28790	262143	1444.76	-1.72	12683.8	9518	13301.5	61.56	-1.72	68375.8	39480	36382	1425	2071.74	200896	59307	144122	2064.16	4150.36	81782.2	47419	42509.1	4658.04	7409.76	28655.5	25027	7995.96	4101.72	2943.78	23608	12142	27772.7	2382.6	4297.42
101860	42722	41321.2	107.16	-1.72	112615	53978	57890	92.72	21.5	58818.7	32342	37855.6	76.76	6.02	6368.04	6131	2441.12	-1.52	239.08	82228.9	49783	35492	551	759.38	155960	63545	93445.8	577.6	533.2	69697.5	38037	31343.2	1666.68	2978.18	11113.8	10491	2878.12	25.84	4.3	68617.1	37510	23843.5	10.64	11.18
7595.28	6918	1314.04	19	9.46	35236.5	21431	25580.1	46.36	26.66	58818.7	34099	27072.7	66.12	13.76	8511.3	7670	5742.56	25.84	1.72	46501.6	24506	30397.7	3535.52	4154.66	50728.9	30503	21606	2140.92	3747.88	42007.1	21978	36404.8	615.6	740.46	18790.4	9974	28636	740.24	724.12	53786.2	30111	29459.1	61.56	19.78
84934.1	50098	28658.1	61.56	-23.22	59514.2	35321	24660.5	47.12	18.06	127788	38886	72598.2	142.12	21.5	54933.5	33906	22100	1853.64	1807.72	106092	54441	87547.4	4160.24	7561.98	62725.3	35583	39482.8	1069.32	1110.26	44001.1	28008	23245.4	9478.72	6192.86	117116	53241	56218	1767.76	2134.52	55381.4	29950	38361.8	251.56	396.46
41274.4	21514	42496.2	98.04	-36.98	26771.8	17067	29548.8	51.68	19.78	44523.4	20791	45692.7	94.24	15.48	52015.3	29719	18367.7	211.28	576.2	41624.1	21379	33104.8	381.52	459.24	24401.2	16842	32140.4	60.04	-21.5	27078	15540	43839.1	1117.2	1069.84	45951.6	26495	45870.6	1127.84	1481.78	40196.5	22833	25067.8	5192.32	5132.48
33890.9	17834	31640.3	44.08	-17.2	27628.7	17503	28822.2	95.76	29.24	63015.1	36886	26704.9	52.44	21.5	41804.3	25389	25504.1	5638.44	6961.7	51149.1	26651	68396.2	19675.6	13084.9	68627.8	37067	58675.8	3658.64	6454.3	47488.8	27563	28069.1	10639.2	12142.3	20409.5	13724	40793.8	4436.12	4402.34	73001.2	38444	75787.2	4280.32	3667.9
7585.83	6190	1187.12	3.04	9.46	21897.5	14013	12166.8	30.4	7.74	62567.8	38119	20655.3	57	-5.16	43368.6	31910	10736.5	7159.2	5001.76	130377	50914	67937.2	12923	12712.5	40655.2	22727	41978.6	4372.28	10910	55532.6	33833	24529.8	2481.4	3786.58	51059.6	25079	37151.1	6577.8	8806.4	60759.7	36759	28354.1	1763.2	1930.7
102081	55419	34010	71.44	15.48	15440.7	10598	14271.3	11.4	18.06	52038.6	29002	24063.9	76	-19.78	43521.7	25496	20662.1	198.36	413.66	27715.6	16105	26005.7	175.56	125.56	262143	115507	134664	4268.16	6127.5	117861	48472	74067.3	5659.72	9799.7	44192	20650	58127.1	60.04	21.5	50742.1	29350	26764.9	7708.68	11124.1
69712	37223	26753.5	28.88	4.3	88319.1	49379	38109.4	66.12	-1.72	71883	41722	31921.5	63.08	-20.64	8220.24	6927	1523.8	90.44	116.1	154421	49458	83750.5	44238.1	27872.6	51048.3	29009	24111	1311.76	1047.48	35559.7	18201	38857.3	1193.2	2046.8	140515	61644	73366.6	3100.8	2506.9	22453.2	12694	35377.2	300.2	302.72
59878.3	34737	26683.6	41.8	0	62466.4	34294	61872.4	139.84	24.08	35700.8	20343	36829.6	48.64	1.72	24626.1	20234	3509.68	1203.84	921.92	78631.6	44886	29932.6	3223.92	7620.46	9773.82	9682	2480.64	-4.56	61.92	35974.9	20783	32222.5	1094.4	1593.58	59587.9	32777	47294.8	29606.6	21736.5	47337.6	25064	29462.2	990.28	2696.1
84631.7	46322	33120	57	-3.44	33024	18367	34085.2	79.04	6.88	49421	26542	22034.7	40.28	-1.72	21605.8	18186	14046.3	97.28	6.02	29029.8	15946	50519.5	1680.36	1421.58	92271.7	51683	38164.9	654.36	828.18	44914.6	30250	33537.3	443.84	706.92	70133.5	42594	43207.5	6553.48	8126.14	63943.7	37847	27463.4	3078.76	3722.94
30539.2	19230	29071.5	61.56	-10.32	31251.8	17423	24553.3	42.56	-6.88	33981.6	21891	46234.6	75.24	-7.74	5790.33	5574	1088.32	13.68	51.6	89460	48935	41218.6	2207.8	2033.9	156306	69490	142717	19297.2	21975.6	44684.6	25553	21425.2	1831.6	3534.6	119757	48233	52740.2	160.36	261.44	48834.4	27580	25339.9	788.12	1114.56
46117.9	25379	22272.6	21.28	28.38	24312.3	13950	40365.9	32.68	13.76	31120.1	21376	31127.3	41.04	29.24	39109.8	24086	45742.9	-23.56	-30.96	42391.4	23796	38560.1	996.36	1313.22	79443	45543	36712.6	2817.32	5767.16	54751.4	28858	27898.1	3024.04	6621.14	40962	23757	32286.3	726.56	1115.42	60818.9	36610	21516.4	10076.1	9986.32
64072.3	35694	33481.8	68.4	30.96	10350.9	6722	24437	-6.08	1.72	26201.1	17150	35927.5	73.72	7.74	262143	213787	262143	15.96	81.7	75823	38743	44228.2	1365.72	1357.08	25387.7	14578	34119.4	605.72	612.32	96383.7	43848	60765.8	4446.76	7476.84	36546.9	21031	45919.2	437.76	616.62	37481.2	21887	28750.8	542.64	1322.68
98741.2	53038	130528	158.84	2.58	19958.4	11323	35546.7	79.04	35.26	38005.4	22002	25755.6	76.76	5.16	35131.3	27387	1180.28	-6.08	30.1	8144.64	7607	901.36	519.08	466.12	28285.1	14927	38842.1	127.68	129.86	79463.2	45812	25197.8	1060.96	980.4	70364.7	39087	49716.2	111.72	-21.5	57798.1	33302	36562.1	1512.4	2861.22
72702	37059	47129.1	68.4	2.58	57642.5	35863	21526.2	47.88	21.5	35743.1	21616	25121	53.2	0	5359.41	5044	1165.84	301.72	177.16	38438.2	23878	45992.2	427.88	1279.68	74578.1	39179	32769.7	72.2	-12.9	42205.6	19565	47940	3354.64	3888.92	30090.1	15415	29314.7	620.16	801.52	43367.3	23619	24212.1	2498.12	7516.4
75954.7	42346	27360.8	52.44	-12.04	78896.8	33048	39545.1	87.4	30.1	50466.1	30519	24038.8	37.24	-13.76	20237.5	17984	18465.7	72.96	1326.12	81867.2	45943	39466	214.32	320.78	32560.3	17670	36295.3	3933.76	6033.76	58750.6	34211	25572.5	17435.9	12439	126345	40762	59418.3	5345.84	12620.5	53880.1	32740	21716.2	7577.96	7811.38
73447.3	43818	35881.9	57	19.78	44285.2	24819	21812	11.4	6.88	51682.1	30507	22309	45.6	-17.2	6727.14	6130	427.12	316.92	644.14	47223.5	27696	19893	183.92	984.7	103308	59130	70775.8	2142.44	2826.82	42148.9	23546	31454.9	595.08	970.94	39223.2	19749	40372.7	8502.12	16219.6	62695.1	36786	45204.8	9097.96	11430.3
77700.4	40814	38551	56.24	1.72	53435.3	28190	40811.2	51.68	-9.46	57808.2	34990	21625	44.84	-48.16	37499.5	28478	6558.04	6398.44	11315	23749.7	10323	49191	140.6	161.68	21794.8	11206	22875.2	118.56	53.32	70366	42873	23878.4	5145.96	7122.52	31450.9	17850	47552.4	6365.76	9766.16	41855.3	26666	23329	3296.12	4545.96
80563.8	39034	30102.1	31.92	-4.3	44937.9	25130	27923.9	41.8	20.64	40704.3	22931	25458.5	52.44	12.04	33429.7	16577	26837.1	962.92	1957.36	68789.1	35019	42667.9	8401.04	7631.64	31190	16736	33604.2	79.04	47.3	19872.1	10642	36936.8	1392.32	3053.86	51932.2	27974	45397.1	14565.4	10204.8	19099.7	17220	12682.9	98.04	2922.28
64300.9	36593	23100.2	50.92	-8.6	46240.7	26990	21485.2	5.32	3.44	49966.6	24931	43051	36.48	25.8	56102.8	31919	28714.3	3370.6	7908.56	21202.7	11714	262143	151.24	31.82	121124	50597	48140.7	10976.7	11406.2	23957	14286	40153.1	689.32	1035.44	43491.4	23428	61313	5621.72	7746.88	79491.5	44370	36674.6	4607.88	7342.68
70095.1	41295	26423.7	35.72	7.74	58758.8	32659	28990.2	85.12	9.46	13423.4	8441	23776.6	23.56	12.04	7560.63	7151	2181.2	325.28	235.64	54014.3	30180	27974.1	28.88	9.46	33337.1	17974	27312.9	201.4	256.28	132865	51017	47880.8	12311.2	9870.22	46112.2	24616	27357.7	1199.28	696.6	57667.7	35878	23626.9	411.92	672.52
45553.4	27394	26004.2	45.6	13.76	16055.5	10278	28708.2	53.96	6.88	49926.9	30310	14811.6	29.64	16.34	68590.6	33723	39083	7771.76	5555.6	43683.6	27360	27796.2	4690.72	5249.44	35408.5	17814	31181.3	658.92	274.34	51891.8	26970	30575.6	18.24	665.64	46461.9	22616	48648.4	9237.8	13250.9	30755.3	16848	31122.8	819.28	1127.46
174991	69483	78404.6	159.6	-2.58	157864	83113	97752.7	225.72	12.9	90452.9	50787	35534.6	51.68	15.48	61828.8	35966	26256.5	73.72	7.74	54272	31926	20517	10435.6	5588.28	74896.9	30931	88810.6	12593.2	7721.08	54482.4	34669	26328.7	3272.56	3360.88	42838.1	25348	25428.1	22954.3	13008.4	51004.8	33311	16409.2	1266.16	1369.98
53640.7	30095	22518.8	19	-12.9	39918.1	21750	42273.5	64.6	19.78	89886.5	51138	41195.8	71.44	-3.44	68814.3	37826	39054.9	1574.72	1817.18	54219.1	32339	17886.6	1073.88	934.82	68555.3	36283	40202.5	3041.52	7666.9	34071.7	21604	32547	419.52	557.28	48260.5	28574	17466.3	712.12	1009.64	61590.7	35750	32871.5	11308	27445.2
48121.3	28334	31619.8	40.28	-12.04	106973	46073	68442.6	126.92	14.62	64646.2	33835	32698.2	41.8	44.72	66110.9	41937	20878.7	367.08	529.76	86651.5	55083	53304.9	3415.44	4872.76	41125.8	22731	22407.8	14.44	-42.14	27844.7	14771	35709.4	2172.84	3270.58	7890.75	7815	1526.08	-6.08	-37.84	59991.1	38758	18995.4	7748.96	6609.96
59826.7	33551	25834.7	62.32	-3.44	59805.9	32415	30837	43.32	-7.74	61061.5	33006	28936.2	22.8	40.42	27282.8	13308	53007	16254.1	13361	7431.48	6703	6298.88	35.72	12.04	158781	68962	75772	9639.08	14987.2	23294.2	12891	34106.5	351.12	543.52	43717	24114	29089	829.16	1051.78	51265.6	27627	26879.7	1536.72	710.36
54996.5	32276	19415.7	31.92	-6.88	4404.96	5114	181.64	-16.72	12.9	40037.8	21427	20460.7	15.2	6.02	53199.7	26045	88330.2	20087.6	13974.1	57967.6	19451	99772.8	6982.88	11298.7	87949.3	49310	34093.6	352.64	501.38	51987.6	28164	27197.4	4612.44	3561.26	29583.5	15594	48754	665	357.76	64744.5	39112	25457.7	4763.68	5366.4
80281.5	43976	20760.9	56.24	6.88	42968.5	28450	34547.3	98.04	-6.88	71869.1	44443	36418.4	170.24	18.06	27051.6	14959	71674.8	6330.8	2253.2	57381	30678	50717.1	7281.56	9664.68	63343.3	32539	59885	7324.12	8814.14	65969.8	35422	29915.9	915.04	1502.42	70094.4	40831	24567.8	1111.12	1413.84	56283.6	32959	19914.3	3279.4	2225.68
66543.8	41311	38934	95.76	42.14	32669.9	17749	26250.4	59.28	-24.94	62019.7	36303	18521.2	25.84	12.9	77338.2	44103	26037.6	156.56	230.48	54430.1	28102	51595.6	330.6	940.84	28917.6	16234	40002.6	8019.52	4454.8	27549.9	16582	29173.4	3964.16	2684.06	58935.9	31470	27387.4	4851.84	10371.6	95007.1	54086	40142.4	1362.68	1758.7
49834.9	29566	20266.2	45.6	3.44	57861.1	37733	17852.4	39.52	6.02	49948.3	27303	30310.3	75.24	30.96	105299	30722	97601.5	28375.4	25535.1	25533.3	16626	36673.8	2339.28	2817.36	69135.6	42634	37113.1	11702.5	10588.3	59015.2	29475	29375.5	370.88	768.84	58900.6	32923	29755.5	2249.6	2250.62	52184.2	32550	18611.6	3744.52	5031.86
47053.4	27927	17879	47.12	-6.02	84898.8	47847	38175.6	70.68	7.74	24519.6	15050	21983.8	55.48	6.02	22215.7	12078	29244	10172.6	8092.6	22628.3	10399	46651.8	95.76	16.34	7473.69	5753	5537.36	10.64	0.86	59229.4	35227	25051.9	2883.44	3238.76	24386.7	13319	33234.8	1421.2	1406.96	42095.3	21533	35313.4	173.28	355.18
62609.4	35867	24946.2	42.56	29.24	74370.2	44907	25887.9	98.8	-1.72	65655.5	40186	25526.9	38.76	15.48	75351.1	39856	48119.4	2828.72	4051.46	22349.9	10314	44114.2	1614.24	1780.2	255527	110795	203878	42793.3	37419.5	114741	41038	68660.7	9851.88	11023.5	34057.2	21086	70752.2	720.48	917.62	9715.86	5311	20842.2	152.76	219.3
40093.8	20483	23414.8	46.36	24.94	30478.8	16635	26781.6	53.2	3.44	63566.4	34515	30671.3	68.4	18.92	41966.8	24972	16388.6	180.88	316.48	54549.8	33683	39499.5	959.88	2174.08	70067.3	25026	67364.1	9936.24	11130.1	19201.8	9791	34181	1710	1447.38	10672.8	5519	6442.52	0	-19.78	39960.3	22954	22819.8	34.2	-24.08
93988.4	26223	60337.9	131.48	43.86	52063.8	30099	21924.5	50.92	10.32	63023.3	29219	39713.8	52.44	6.02	74170.5	36749	57573	12541.5	6935.04	52411.6	29205	38481.1	2004.12	4732.58	81602.6	32333	56016.6	2432.76	2488.84	68331.7	37954	46835.8	3277.88	3128.68	19380.1	10104	32701.3	80.56	267.46	59347.9	31795	39485	855	996.74
64195.7	37930	24814.8	46.36	-4.3	70049.1	40105	34498.7	118.56	24.08	5703.39	5019	1628.68	-3.04	0	53160	31752	30406.8	8993.08	8157.96	43992.9	26358	36552.2	2947.28	2704.7	46269.1	25527	70684.6	1541.28	3432.26	53074.3	32218	34153.6	26343.1	36746.9	98259.8	39752	56436.1	3271.04	7434.7	32993.1	16891	36844	10335.2	7624.76
68077.2	34431	36055.2	53.96	-5.16	18179.9	10890	22526.4	10.64	18.92	25065.8	15727	40004.1	22.8	29.24	63463.1	41308	34994.2	7878.92	11066.5	20189.6	9973	35068.7	229.52	293.26	160663	52803	70617.7	12362.2	15600.4	51292.1	29554	19225.7	6361.96	5236.54	35242.8	20631	28968.2	1846.8	2960.98	32687.5	16954	34607.4	714.4	937.4
24541	16181	38270.6	86.64	15.48	16762.4	9223	21578.7	49.4	3.44	62055	39166	21049.7	29.64	-19.78	235927	67584	153985	28568.4	37075.5	72678.1	39725	37986.3	3482.32	4757.52	55784.6	28433	31918.5	6087.6	7466.52	25908.1	12883	30655.4	0.76	-24.94	54420.7	33422	41184.4	8663.24	9725.74	29077	14386	30965.4	1750.28	3347.12
44830.8	24979	36398.7	58.52	23.22	39292.5	22331	19985	31.16	6.88	135933	64755	97493.6	332.88	24.94	21042.6	10624	47775.1	2492.04	2917.98	67788	37427	37135.1	6491.16	11132.7	135221	77479	77301.9	11711.6	3201.78	35838.8	22386	39777.6	3676.12	4197.66	32307	14627	69109.8	624.72	2185.26	62883.4	37867	25681.9	1786.76	2987.64
77422	40706	34576.2	64.6	30.1	73730.2	40446	57237.1	156.56	8.6	28174.9	13579	52801.8	20.52	-8.6	13691.2	7146	18361.6	200.64	-2.58	90419.5	51962	72048	776.72	2049.38	57192.7	32971	24988	172.52	114.38	42623.9	25739	33792.6	6393.88	6659.84	42766.3	23932	29925	2020.08	2875.84	38889.3	22955	29991.9	2172.84	2432.94
29046.2	15330	30539.8	20.52	12.04	104244	39315	58988.9	142.12	15.48	45545.2	26386	18917.2	25.08	18.92	22303.3	12906	35724.6	776.72	670.8	5659.29	5154	1067.8	9.12	-6.88	30061.7	13273	56098.6	2396.28	2914.54	47947.4	27578	25833.2	6817.2	10097.3	140482	61435	61053.1	2736.76	3410.76	59648.4	35538	21871.3	50.16	22.36
51228.4	29858	22820.5	33.44	24.08	98286.3	47963	56707.4	155.04	24.94	45092.2	27502	21277	32.68	8.6	60340.8	34834	24695.4	2302.04	3312.72	29875.9	16263	36473.2	168.72	1999.5	55623.3	33677	51648.8	12156.2	13222.5	45078.4	27050	30801.3	14.44	-30.1	34423.8	16078	44051.1	3017.96	3078.8	50136.7	31383	28753.8	1413.6	2366.72
18281.3	15525	17595.5	96.52	50.74	71197.6	48331	56995.4	223.44	12.04	131605	49886	48853.6	104.12	11.18	25475.3	13471	55304.4	14229.5	26190.4	58149	29323	38529.7	2664.56	5629.56	62043	31650	56093.3	888.44	1356.22	67467.3	34243	48722.1	3385.8	3243.06	69455	35607	44796.7	4743.92	6703.7	76037.9	42862	34038.1	1757.12	3685.1
220891	61994	262143	1300.36	74.82	29732.8	16886	20916.7	23.56	-10.32	85160.9	37247	75807.7	93.48	-16.34	58259.2	32055	27076.5	64.6	12.04	68764.5	38143	24735.7	8.36	-21.5	18385.3	9958	47686.2	175.56	297.56	32922.5	19554	20329.2	1935.72	2871.54	31316.7	17119	34836.1	866.4	1718.28	46244.5	28193	21800.6	1999.56	2121.62
46550.7	23645	30092.2	46.36	0.86	28098.6	14758	27820.6	36.48	-6.88	49588.6	29907	20453.1	35.72	3.44	87452.2	46026	47756.9	14468.9	7721.94	5644.17	5234	620.92	14.44	1.72	34390.4	16335	57449.9	276.64	73.96	38400.4	19345	37195.9	651.32	1621.96	19444.3	9251	38330.6	3469.4	4641.42	56199.1	34468	26907	3662.44	4746.34
44157.3	28329	24729.6	40.28	-5.16	46648.4	28610	42376.8	69.92	16.34	28576.2	17614	21494.3	67.64	-6.02	226879	94539	121074	33520.6	33657	48892.4	27151	28137.5	174.8	94.6	38680.1	19827	35225.2	8605.48	10094.7	72381.3	42004	33433.2	10452.3	17253.3	60787.4	33063	26043.7	2084.68	2653.1	60442.2	31739	25434.9	5164.2	22862.2
41900.7	22567	23943.8	25.08	-1.72	59729	33330	34702.4	34.2	24.94	45629	26462	19779.8	5.32	-15.48	96888.3	31290	70402.6	2398.56	4426.42	47410.6	26671	29168.8	1715.32	2610.1	43279.1	24203	32440.6	155.04	264.88	56427.2	33883	24978.2	945.44	1200.56	35966.7	17530	38722	11233.6	10830.8	79853.8	52866	31811.3	5582.96	8614.62
41706	24646	19947	38	12.04	48548.4	30596	18604	34.2	9.46	30104.5	15994	36739.9	63.08	4.3	56747.9	34251	30682	89.68	45.58	49052.4	28824	24364.1	5009.16	6457.74	46712.6	26485	38399.8	2386.4	5780.06	64296.5	26291	49544.4	5474.28	6232.42	60274	30906	44938	2295.2	3630.06	22314	12531	22556	47.88	-30.1
70039.6	43785	24817	53.96	-11.18	31239.8	15807	29842.2	31.92	-11.18	44609.7	23124	22188.2	47.12	-9.46	35262.4	16823	38195.3	5651.36	6411.3	28799.2	15198	51029.4	6953.24	786.04	34743.2	16292	51518.9	975.84	1260.76	57548	30849	20278.3	123.12	162.54	51351.9	32894	24800.3	5616.4	12732.3	110664	62299	43769.2	2364.36	11380.4
53799.5	31578	29246.3	24.32	0.86	42833.1	30024	30187.2	35.72	23.22	10095.1	6822	18056.8	-9.88	3.44	108974	66190	55989.2	11596.8	11322.8	47957.5	28852	24604.2	3650.28	5571.08	49463.2	27687	32135.8	38	285.52	50405.7	28186	23632.2	2200.96	1505	40083.8	22610	27555.3	74.48	35.26	20116.5	17926	12641.8	53.96	38.7
37885.7	18904	34419.6	50.16	6.02	49118.6	30204	20967.6	26.6	4.3	38741.2	20832	24488	24.32	3.44	59331.5	31078	34363.4	340.48	311.32	72991.2	42348	28931.7	1292.76	2817.36	43177.7	26830	37042.4	22201.1	40922.2	30836.6	17031	25596.8	8617.64	10676	128730	73222	55810.6	15993.4	14330.2	31652.5	23447	35700.2	73.72	18.92
64318	37288	33645.2	64.6	3.44	57112	34955	17414.6	34.2	-11.18	48836.3	25852	29820.1	39.52	15.48	112543	45450	83554.4	21634.9	11260	39565.3	23291	37694.5	4623.84	4146.92	73475.6	27270	46585.7	3686.76	4914.9	82057.5	46262	35396.2	3125.12	4089.3	40858.6	23081	33406.6	4526.56	3783.14	11504.4	10522	1157.48	631.56	239.94
53474.4	31087	26420.6	30.4	-27.52	109477	44190	68070.2	117.04	-12.9	106889	50969	67352	123.88	-4.3	45546.5	26242	47037.9	1810.32	2777.8	63003.1	37363	21403.1	7991.4	5488.52	72536.9	39013	27167.7	1351.28	1946.18	47462.9	31442	24564.7	3945.92	5307.06	32310.8	22099	31596.2	8399.52	4986.28	29301.3	13435	262143	297.16	63.64
102263	57194	29451.5	60.04	-7.74	49577.2	30739	21746.6	30.4	-6.88	24527.8	12686	28543.3	65.36	6.88	54265.1	26965	26836.4	309.32	337.12	44181.3	25796	16254.1	2994.4	3090.84	61111.9	36407	24560.9	1066.28	2471.64	137663	66851	72830	8172.28	5041.32	82520.5	45224	39396.1	376.96	409.36	7200.27	5444	4906.56	4.56	16.34
66109.7	36976	29552.6	42.56	-20.64	60236.2	33590	26564.3	70.68	-3.44	49292.5	27691	18717.3	47.88	18.92	21537.2	10535	44433.4	4412.56	4204.54	44972.6	27561	26137.2	6472.16	4428.14	31278.2	20694	31489.1	3624.44	3615.44	62141.3	38893	24958.4	5272.12	3128.68	18487.3	10834	31432.1	71.44	-1.72	57214.7	32776	27509.7	2645.56	3196.62
52241.5	30246	33912	69.16	-11.18	47848.5	24953	17862.3	25.84	12.04	50858	32146	31408.5	50.92	6.88	16790.1	10834	35466.9	5671.12	6574.7	15451.4	14221	10186.3	253.84	795.5	62615.7	39594	31123.5	3306.76	5406.82	38259.3	22242	23181.5	1013.08	1401.8	52176	28730	22122.1	1271.48	2246.32	11997.1	11102	11486.6	37.24	0
77691	45679	27075.8	56.24	11.18	31365.8	20333	30314.9	47.12	7.74	31748.2	16931	24570	68.4	21.5	40609.8	21866	39174.2	5800.32	3888.92	18442.6	16570	14370.1	62.32	1745.8	52563.4	32468	22962.6	506.16	1111.98	59494.7	34462	21963.2	2729.16	2737.38	59228.8	32975	26690.4	16892.5	16631.5	6904.17	5445	924.92	424.08	521.16
56185.3	32622	20718.4	31.16	-19.78	43862.5	22468	39730.5	88.92	-1.72	29155.8	15820	35909.2	78.28	40.42	159586	69605	120032	3797.72	4257	40377.3	24957	18791.8	-3.8	-10.32	67505.1	21673	67285.1	10733.5	9771.32	27901.4	12131	33356.4	438.52	602.86	34675.2	20656	28152.7	3374.4	6600.5	40482.5	24578	34423.4	-5.32	-8.6
55991.9	32844	49638.6	91.96	-5.16	9477.72	8262	13050.7	28.12	-10.32	12944	7106	33333.6	25.84	14.62	66201.7	39333	50302.9	85.12	106.64	33003.8	27351	1044.24	-26.6	47.3	29143.2	15174	40671.4	9059.2	11038.1	90900.8	54515	45220.8	9954.48	12777.9	27633.7	19219	14430.9	148.96	116.1	262143	160407	262143	-14.44	18.92
49732.8	26787	35102.1	66.12	6.88	74278.9	43654	25305.7	37.24	-5.16	31050.2	16427	23176.2	24.32	-11.18	46079.5	28998	24058.6	3154.76	5141.08	10668.4	10299	6271.52	43.32	860.86	36770.6	18999	31074.1	218.12	552.12	43097.7	29598	32056.8	4881.48	5057.66	38354.4	21760	44235.8	1815.64	2582.58	34870.5	29110	241.68	-15.96	6.88
63621.2	37740	21878.9	45.6	3.44	20973.3	15686	26999	53.96	-2.58	69822.3	41224	34453.8	74.48	-20.64	34217.2	22876	45240.5	6035.16	4742.9	42318.4	24790	32819.8	453.72	699.18	84943.5	46935	41735.4	2997.44	1548.86	61535.9	37457	21812.8	8337.2	5903.9	61951.1	28686	37332.7	234.84	264.02	39454.4	23819	16742	11.4	11.18
43866.3	26931	20535.2	18.24	20.64	85490.4	48513	35720.8	25.84	-4.3	28418.7	18818	24804.1	25.08	-13.76	116176	67567	58706.2	2099.88	4781.6	77463.5	28263	262143	1470.6	-14.62	29572.8	16404	39497.2	9515.96	7901.68	71695.9	36450	43084.4	5067.68	16217	45932	27338	21640.2	415.72	1178.2	262143	108566	223123	-16.72	16.34
74020.6	44722	22385	24.32	-9.46	49687.5	29558	34817.9	102.6	14.62	74636.7	42432	33238.6	33.44	12.04	68273.1	35335	44840	243.2	431.72	57086.2	32556	29578.4	5084.4	8547.54	55584.9	31898	23357.1	1155.2	1117.14	112583	55190	49157.6	9196	15703.6	55947.8	31399	21505	566.2	780.02	36481.4	29870	60.04	-20.52	32.68
51909.5	30959	31269.4	63.84	-14.62	50770.4	28554	27040	72.2	-6.02	52001.5	31622	25153	66.12	-27.52	38744.4	23066	31006.5	4401.16	3232.74	34880.6	18786	21593.9	1990.44	4766.12	41775.3	25334	25378.7	4537.96	4667.22	42735.4	27053	20615	295.64	257.14	35791.6	20086	27134.3	5864.92	4791.92	15500.5	13066	13582.7	191.52	216.72
54798	33134	19865.6	57	-28.38	12065.1	8565	15633.2	5.32	-3.44	64416.2	36059	22406.3	58.52	-3.44	163060	72543	147293	3695.12	3815.82	39228.2	19812	53538.2	4525.04	7022.76	36818.5	20754	30376.4	1225.88	1015.66	85865.2	42866	38420.3	12369.8	13361.8	28216.4	18378	37007.4	82.84	79.98	20530.4	18475	9251.48	100.32	2031.32
56461.9	36271	18253.7	42.56	-8.6	97985.8	54086	34463.7	63.84	-4.3	29737.3	21011	36802.2	48.64	-20.64	42152	22595	23034.8	847.4	1293.44	121272	48123	64980.8	11017.7	11900.7	88845.1	53835	36447.3	6122.56	9312.08	19175.3	9559	33164.9	20390.8	9184.8	48407.9	29643	20175.7	1001.68	1951.34	23752.9	20301	10934.9	189.24	559.86
60275.9	33722	31546.1	64.6	-27.52	35859.6	19466	27747.6	30.4	-13.76	97243.6	35378	58314.8	104.12	-9.46	43380.5	25026	37379.1	1999.56	2416.6	12403.4	6994	21552.8	6665.2	5585.7	54733.8	26762	43593.6	160.36	15.48	57270.1	33031	21931.3	24.32	-43	16804.6	12138	36318.1	474.24	556.42	17414.5	12947	27666.3	169.48	40.42
34931.6	19422	24583	51.68	-13.76	63575.2	39743	20428	26.6	1.72	47725	27218	25339.2	41.8	-28.38	82629.5	48988	109078	349.6	2319.42	38288.9	21851	44145.4	2856.84	3903.54	18493.7	10698	49950.2	22359.2	10706.1	44098.7	21018	35261.7	8985.48	15387.1	65998.2	35724	35654.6	866.4	1292.58	7055.37	6677	5770.68	50.92	50.74
62227.6	33682	40744.4	81.32	-13.76	42725.3	26362	18834.3	43.32	14.62	63647	34913	33885.4	53.2	-25.8	27276.5	15227	29728.9	19	82.56	28831.9	17438	28069.1	4670.2	2687.5	28920.8	17270	27944.4	11927.4	15031.1	9376.92	9618	3315.88	-13.68	863.44	63335.2	37419	46548.5	22034.7	13695.5	8880.48	7590	7885.76	38.76	25.8
84883.7	46754	32610.1	77.52	6.88	48749.4	30842	20996.5	31.92	-2.58	103181	52471	44982.1	66.12	30.1	27284.7	14329	26245.1	5174.08	7420.08	26236.3	12885	49732.9	2080.88	4765.26	49506.7	34215	24143.7	1045.76	798.94	36907.3	20619	35845.4	8669.32	8337.7	12036.8	10205	18714.2	37.24	-6.88	70141	35275	52233.3	8497.56	15434.4
57911.5	31246	24543.4	50.16	6.88	72300.1	41608	23276.5	54.72	18.92	31129.6	15862	31137.2	43.32	6.02	80795.6	45794	52639.9	790.4	2414.88	28650.5	14957	49558.1	4982.56	7481.14	136555	58270	57057	6824.8	5020.68	61026.8	33866	23573.7	12.16	-31.82	51390.4	27094	46009.6	8626.76	8182.9	53751.6	31312	29909.8	532.76	2125.06
40318.7	21179	20336.1	9.88	-5.16	82280.5	40103	60914.8	196.08	12.04	69191.6	42099	25805	23.56	0	102471	57291	35107.4	3049.12	7208.52	107324	43998	59071	265.24	800.66	82775.7	47625	34931.1	4757.6	9935.58	23540.6	19554	11470.7	1555.72	2509.48	33627.5	20850	42011.3	5065.4	3643.82	56355.4	33098	33879.3	2156.88	2130.22
53773	28848	28475.7	75.24	-8.6	68061.4	41859	28507.6	47.12	19.78	46384.4	26691	19740.2	22.8	21.5	67097.5	37955	27854	543.4	575.34	54160.5	31018	31592.4	584.44	683.7	37934.2	22067	30303.5	481.84	416.24	51627.9	29747	27848.7	3945.16	6353.68	8393.49	8079	2131.8	6.84	30.96	100011	43258	57455.2	12752.8	19968.3
70556.9	42715	21574.9	43.32	-13.76	36169.6	21747	47002.2	183.92	5.16	25472.2	13067	34121.7	88.16	17.2	65196.8	33583	66151.2	9447.56	10491.1	21587.6	10967	42799.4	1209.92	1871.36	89427.2	49487	55570.4	12480	18283.6	63159.4	35366	26608.4	63.08	-5.16	39910.5	26582	19933.3	3797.72	1755.26	105584	32861	52799.5	70.68	24.08
47115.2	27938	26799.9	31.16	-7.74	24597.7	15384	37002.9	31.92	-8.6	27475.6	13223	26225.3	48.64	11.18	30864.3	21102	23821.4	2416.8	2426.92	85675	45322	46529.5	3439	3982.66	53205.4	26747	29223.5	581.4	1580.68	41688.4	24282	18258.2	855.76	1674.42	26356	15551	25469.9	10931.8	5861.76	111463	49325	58076.2	321.48	428.28
49714.6	28034	22388.8	33.44	-22.36	41586.9	24983	22199.6	46.36	-15.48	40675.3	24899	17322.7	60.8	7.74	80147.3	42031	55047.6	345.8	1068.12	41087.3	25137	30978.4	63.84	1.72	126086	62783	67413.5	2686.6	3798.62	55205.6	32422	20630.2	4098.68	2825.1	47731.3	28094	22293.8	1139.24	928.8	60533.6	29086	43089.7	1928.12	2325.44
84435.1	46654	36333.3	57.76	6.02	52947.7	33762	14541.1	35.72	-1.72	64263.8	33129	21389.4	79.8	5.16	51903.2	28566	61057.6	16827.9	19358.6	49225.7	29246	29085.2	1513.16	1965.1	53912.9	31512	27699.7	9607.16	18681.8	56553.8	30370	27982.4	5320	10191.9	36068.8	18650	27458.8	4342.64	4325.8	262143	71811	169109	23643.6	29427.5
65073.3	34122	29109.5	34.2	-10.32	64793.6	36925	25773.9	45.6	-20.64	27024.5	16240	14722	65.36	-12.04	85045	49418	45496.6	6143.08	9668.12	27999.1	15633	32979.4	3562.88	2156.88	83561.3	45819	30798.2	171	424.84	52216.9	32998	20051.8	185.44	192.64	80095	41215	64027.7	9180.04	21034.7	68785.3	37561	40372	12255	8944
64656.3	35455	30127.9	63.08	6.88	20958.8	14395	30096	34.96	-1.72	39729.1	24582	28740.9	16.72	-5.16	58300.8	31239	33841.3	2758.04	3005.7	45213.8	26055	30058	21.28	6.02	55586.8	31406	50247.4	14708.3	3538.04	55694.5	28782	34221.3	3738.44	6227.26	59116.7	36342	35842.4	8791.68	13763.4	82912.4	46162	32102.4	433.2	546.96
71252.4	44935	21951.1	22.04	-6.02	41431.3	24499	20805	91.96	-12.04	34174.4	28540	940.88	22.04	49.88	64774.1	26106	262143	761.52	51.6	30602.2	14886	27769.6	6387.04	7174.12	18445.1	10875	46362.3	969	1535.1	56047.3	27427	42012	10358	12165.6	59733.4	41139	15956.2	852.72	3587.92	129650	51326	73988.3	2767.16	3178.56
65416.1	37531	40154.6	50.16	-11.18	28219	16106	26412.3	63.08	-9.46	53468.7	32973	17699.6	57	-12.9	24580.1	13116	67772.2	8484.64	5852.3	66241.4	36066	45942.8	1683.4	2223.96	36223.1	21599	27246.8	1549.64	5576.24	40401.3	25786	32312.9	2789.96	3386.68	54077.9	29599	26742.1	1406	2341.78	84430.1	45730	34526	997.88	2805.32
75688.2	42546	24041.1	20.52	1.72	22172.2	16258	30142.4	60.8	-27.52	80168.1	28606	37272.7	103.36	0	44891.3	27459	31209.4	157.32	30.96	78702.8	47527	39501	3149.44	3733.26	49649	29907	25678.9	1171.16	1186.8	48491.1	28046	26912.4	5170.28	8018.64	6737.22	5857	1358.88	4.56	24.94	96390	54991	34068.5	891.48	1936.72
51463.4	30707	17338.6	15.96	17.2	42060.7	28094	12432.1	22.04	-39.56	16536.9	10434	13808.4	40.28	-24.94	10278.5	8715	1317.84	879.32	975.24	34495.6	12213	262143	530.48	-6.88	7201.53	5210	15379.4	-31.92	-19.78	59430.4	35106	24686.3	7962.52	5245.14	52107.9	28023	45183.5	5529.76	7878.46	52256	27823	26690.4	7220.76	3949.12
64106.9	30104	45540.7	66.88	14.62	44618.5	26502	26570.4	34.96	-58.48	42477.8	23110	19005.3	81.32	6.88	35630.9	23384	64021.6	1492.64	537.5	43996.7	23757	27233.1	1458.44	2120.76	56871.4	34930	22417	1338.36	1274.52	54607.1	35163	20912.9	5462.12	5410.26	52110.4	31462	27442.8	1186.36	1690.76	124986	39911	94140.4	15836.9	19716.4
56477.6	31606	32646.6	80.56	0.86	32777.6	17070	29548	57	-10.32	41391	23686	25610.5	46.36	-14.62	31678.9	15638	37022.6	3215.56	3016.02	55940.2	32558	23284.1	418.76	356.04	19186	9867	57237.1	449.92	621.78	47083.7	27162	17570.4	8338.72	4130.58	60494.5	34274	32478.6	4276.52	4286.24	32366.2	16462	40080.1	10063.2	10332.9
56194.1	33561	18805.4	18.24	23.22	37854.2	22875	19641.4	18.24	-13.76	34415	19322	18005.9	41.8	12.9	143498	66963	137492	1956.24	2812.2	30534.8	18171	38180.9	1475.92	1327.84	38596.9	19587	68772.4	5521.4	6435.38	90944.3	30738	53162.8	2458.6	3188.02	7306.74	5679	941.64	37.24	30.1	92628.9	29686	69923.8	3562.88	5386.18
262143	97327	137357	223.44	53.32	59621.9	37101	21622.8	42.56	-21.5	34759.6	19590	24977.4	51.68	-12.04	58641	28807	35327.1	731.12	2868.96	49609.4	30307	24920.4	107.92	167.7	126508	36035	67256.2	9756.88	4668.94	44051.5	22403	26881.2	812.44	1066.4	35859.6	21346	27300.7	193.04	479.88	65546.5	36769	24538.1	1028.28	1363.1
36644.6	22122	19662.7	24.32	10.32	84092.4	49027	34241	31.16	-19.78	54753.3	31855	11343	34.2	-4.3	39189.1	23693	23914.9	1743.44	628.66	81253.6	45108	47419.4	7109.04	11898.1	42888.5	26139	53531.4	3954.28	6077.62	104846	58789	52220.4	5270.6	16760.5	15720.4	12151	17955	146.68	122.12	18924.6	9645	35537.6	376.96	521.16
66131.7	44577	23199.8	114.76	14.62	35616.4	21755	39716.1	132.24	-15.48	77170.6	47767	34800.4	65.36	-18.92	38506.2	20620	41485.4	2770.96	2887.88	23168.9	12280	45799.9	269.8	654.46	63066.1	38488	41857	1140.76	2830.26	35418.6	19182	29380.1	1271.48	1351.92	50727	28191	37265.8	18090.3	7482.86	42190.5	25870	31723.2	3538.56	4882.22
5486.67	5116	882.36	-5.32	1.72	33968.3	19774	24273.6	37.24	-18.06	78017.9	31715	46532.5	96.52	-9.46	41979.4	23630	25865.8	560.88	1296.02	51603.9	28807	33943.9	7793.8	8807.26	45386.5	22698	35297.4	638.4	431.72	17767.3	7606	34520	3191.24	3041.82	28278.8	14670	28541.8	1725.96	1908.34	38521.4	18241	40598.4	15910.6	11070.8
41060.9	25035	15133.1	49.4	-45.58	34269.5	21985	24057	57	-8.6	51609.6	30783	20826.3	42.56	2.58	46802.1	24678	27386.6	-27.36	-87.72	30072.4	14990	27053	120.08	153.94	66856.2	38379	41777.2	2722.32	2049.38	30973.9	18138	20996.5	39.52	36.98	54256.2	28610	24622.5	212.04	268.32	53330.8	28646	32469.5	1577	2418.32
32736.7	19623	33812.4	63.84	0.86	45281.2	26662	19575.3	41.8	-1.72	74033.2	42399	29075.3	126.92	-25.8	26630.7	18061	16114.3	427.12	488.48	57199.6	33420	53513.9	27580.4	15684.7	117158	53946	82701.7	16376.5	17741.8	70193.3	38034	26376.6	434.72	700.04	56906.6	33266	22943.6	1611.96	2166.34	38129.5	15731	108767	4817.64	4515.86
28211.4	16066	28466.6	61.56	-22.36	106759	56722	51525.7	76.76	0	56368	33675	22562.9	49.4	-12.04	15551.5	7794	34288.2	894.52	1229.8	57360.9	32778	28467.3	586.72	901.28	26460.6	12164	40345.4	1777.64	2530.98	24239.2	14203	29006.9	2305.08	6037.2	43076.2	20515	31340.9	5377.76	8237.94	66126.1	38216	44602.1	3910.96	8237.08
61270	30694	38797.2	50.16	25.8	77672.7	34999	43054.8	107.16	-33.54	52446.9	29831	18287.1	60.8	-18.06	57732.6	35808	40099.1	3390.36	1977.14	24246.8	15042	37721.8	545.68	595.98	64591.4	34765	35580.9	84.36	101.48	48553.5	26090	22668.5	916.56	1440.5	70524.1	39537	30279.2	1404.48	3920.74	19887.2	9941	41333.4	1322.4	2092.38
53756	32675	21451	24.32	13.76	65662.4	37435	25271.5	22.8	-59.34	60583.9	37386	14185.4	19.76	-20.64	11685.2	6543	42918.7	1505.56	1820.62	59623.8	36439	26166.8	11002.5	10035.3	42579.2	19259	59454.8	5184.72	5393.06	49429.2	29543	18941.5	1069.32	1221.2	115243	64952	69257.3	1540.52	3661.88	244514	66225	147657	26117.4	29285.6
52227.6	31470	19991	22.04	-20.64	43313.1	25346	33386	15.96	-0.86	55125	32704	13703.6	15.2	-43.86	49608.1	25381	35042.8	9702.16	11666.8	54895.1	32983	28759.2	15619.5	11478.4	46732.1	29002	23228.6	7700.32	9053.22	48154.1	28189	27144.9	1805	3157.92	28764.5	17399	32280.2	139.08	222.74	64827.6	39279	23811.6	3087.88	1836.1
65974.2	38042	26087	72.2	12.9	42646.6	27579	21902.4	80.56	2.58	56573.4	32994	22638.9	60.04	11.18	156870	60070	112240	4785.72	7352.14	35690.1	17935	31983.1	689.32	1412.98	80969.5	42507	47321.4	1043.48	5456.7	74621	42897	60767.3	11200.1	12473.4	58219.6	35566	17607.7	547.96	436.88	107225	43009	61193.7	392.92	1056.94
50725.1	29346	34501	104.12	11.18	57454.1	32226	27151.8	52.44	-15.48	46102.8	29279	16210.8	41.8	-14.62	24453.4	13578	46844.9	8153.28	3585.34	11294	7778	15656	97.28	92.88	34378.5	21410	43055.5	5057.8	2824.24	14467.3	10483	20045.8	735.68	729.28	64681.5	37038	31137.2	1489.6	1521.34	114441	56938	50966.4	22131.2	36455.4
39375.6	23919	19077.5	34.96	3.44	41017.4	24870	13657.2	15.96	-6.88	23153.8	19527	19608	155.04	50.74	25215.1	13443	24767.6	12173.7	4216.58	12933.9	6712	32262	524.4	190.92	48879.8	24870	24644.5	10472	918.48	38312.8	24001	23470.3	2216.92	3121.8	102947	60302	40581	3000.48	7612.72	156760	40926	92555.8	24736.5	44796.5
262143	110886	262143	37.24	18.06	25403.5	13490	28037.9	42.56	-1.72	38507.5	23808	61879.2	1.52	12.9	33706.3	17735	31147.1	1247.92	1302.9	17408.8	13087	22419.2	259.16	442.04	61988.2	32447	38774.4	6.84	-40.42	51391.6	28907	25965.4	2662.28	3220.7	66063.1	37627	43565.5	7413.8	6433.66	58679.5	33531	27776.5	77.52	83.42
36401.4	29237	275.12	11.4	18.92	48208.2	29510	20512.4	41.8	1.72	36250.8	27822	297.16	0.76	46.44	41285.2	18910	61741.6	29134.6	17086.5	169094	67634	101258	14145.1	20480	34387.3	18923	27340.2	3312.08	3604.26	53143	33934	22456.5	13010.4	9853.02	62530.6	34622	32288.6	2024.64	2739.96	66489.6	36522	54191.8	1523.04	3280.04
56138.7	32096	16672.9	63.08	7.74	29257.2	20779	11290.6	6.08	-8.6	149845	63134	262143	1410.56	149.64	66768.7	37873	42271.2	2378.04	471.28	24289.7	11735	39905.3	1070.84	976.96	59308.2	19007	60298.4	22312.1	16693.5	53665.9	33219	21261.8	314.64	1005.34	88881.7	47019	36129.6	10288.1	10691.5	20010.7	10683	36396.4	7219.24	12640.3
57311.7	34547	25261.6	47.12	4.3	29931.3	17531	24962.2	19.76	3.44	55797.8	22876	262143	494	110.08	78241.6	45757	51548.5	8798.52	12001.3	43248.2	19732	51958.2	9227.92	15805.9	27030.2	13534	32648.1	5782.08	6116.32	22709.6	10754	29390	8799.28	7116.5	37669	20551	34855.9	12345.4	18775.5	59618.2	34272	60054.4	542.64	702.62
54476.1	21234	32129.8	26.6	6.02	54813.1	35669	24142.9	44.84	14.62	39048.7	24062	28180	-24.32	-16.34	59952.1	40118	47121.5	2134.08	6321	60911.6	34083	48184.8	316.92	578.78	14428.9	8103	31784	2637.2	3072.78	79759.3	44166	27082.6	24915.1	8772.86	53118.4	31019	36736.1	2023.88	2531.84	58739.9	31551	47322.9	4041.68	10258.1
70241.9	43446	27228.5	95.76	36.12	74581.9	44496	31359.1	59.28	-2.58	33144.3	27025	1349.76	-8.36	49.02	62070.8	37590	41788.6	4921	6633.18	48474.7	26618	34665.9	4810.8	6808.62	79707	43778	49245	3222.4	5621.82	36748.5	19959	27647.3	3467.12	2985.92	15443.2	8490	13741.6	8.36	36.12	60639.4	32941	47872.4	11806.6	9377.44
31102.5	18967	21302.8	43.32	12.04	38196.3	23556	27730.1	53.2	-17.2	30490.1	15490	28275	94.24	22.36	29821.7	16941	44472.9	4449.8	3633.5	47502.6	26412	41978.6	11308	7193.04	7445.97	5628	6625.68	-34.2	-25.8	63934.3	35914	27977.1	3929.2	4033.4	60546.8	36898	20463.8	273.6	188.34	71225.3	39898	28279.6	183.16	330.24
59744.2	34810	33934.8	59.28	-2.58	8331.75	9111	2341.56	-2.28	-13.76	41216.5	25579	15365.7	71.44	26.66	66625.6	41260	28267.4	8702.76	21297	82893.5	37502	63676.6	2950.32	4293.12	63424.6	36881	28506.1	11244.2	5020.68	99014	56343	31118.2	3007.32	6455.16	82594.9	41396	48405.2	105.64	62.78	61946	33323	40999	1731.28	2942.06
78831.9	32314	39855.9	100.32	7.74	55807.9	33014	27355.4	78.28	-12.9	50541.8	30714	19640.7	25.84	10.32	30888.3	18670	30255.6	2113.56	1853.3	89550.7	29698	60859.3	17176.8	16609.2	65598.1	36939	40948.8	2620.48	4219.16	80766	42854	27184.4	1402.2	2363.28	48389	28319	19993.3	1536.72	1244.42	25247.9	14269	27203.4	1026.76	3831.3
55669.3	34003	18847.2	17.48	20.64	12152.7	8738	9194.48	1.52	0	29129.9	13703	60838	64.6	7.74	50367.9	27002	30564.2	6506.36	8156.24	89398.3	49887	40895.6	1918.24	3375.5	64348.2	39157	26062.7	9214.24	4678.4	40417.6	20705	30588.5	1863.52	3286.92	33594.8	19393	44197.8	4423.2	1565.2	78632.2	35023	44627.2	2124.96	4698.18
91553.5	34173	39684.2	51.68	44.72	92622.6	38943	54983.7	106.4	7.74	46499.7	24399	34142.2	46.36	20.64	62560.3	22221	50220	11415.2	12560.3	25881	15324	38847.4	224.2	163.4	18050.1	8357	43174.8	689.32	2111.3	28994.5	18712	24111	3233.8	2786.4	64895.7	39071	28785.8	2751.2	3243.06	59957.1	36375	20162	9712.8	10394.8
6010.2	5202	769.88	13.68	0	51784.1	31215	18648.9	37.24	10.32	18982.5	11799	16879.6	16.72	-30.1	30980.9	19307	27049.9	2956.4	3114.92	34454.7	17758	40826.4	952.28	1477.48	63194.7	36330	33854.2	6438.72	6486.98	41706	23537	31080.2	13683.8	10584.9	55251.6	30686	25815.7	5574.6	8575.92	33059.2	18867	46224	5288.08	4432.44
62327.2	36531	19290.3	44.08	20.64	35499.9	21164	16944.2	17.48	-2.58	34067.9	18880	33929.4	24.32	10.32	104390	54347	55524.1	3492.2	3462.36	24341.9	12586	40004.1	1558	2297.06	54457.8	31568	46176.1	2057.32	6628.02	38568.6	21501	20279.8	5952.32	5561.62	48121.9	28702	22445.8	58.52	32.68	61341.2	32534	36287.7	7644.84	10668.3
86796.4	47588	34379.4	44.08	24.94	54717.4	31779	41467.9	92.72	-2.58	35234.6	18764	30685.8	38	6.02	91702.2	51611	79519.6	9339.64	5111.84	149333	62840	88343.2	12102.2	17059	82456.3	49376	38453.7	9325.2	6499.88	42556.5	25455	32578.9	2542.96	2535.28	43632.5	31350	18281.8	50.92	40.42	30266.5	15143	31495.2	12358.4	8888.96
43965.8	25034	22928.4	41.04	-13.76	44731.9	24938	34859.7	30.4	13.76	57229.2	31542	26567.3	53.2	-8.6	49647.8	25158	33623.2	2473.04	2227.4	38985	21990	22833.4	2451	1231.52	46740.3	30839	32542.4	902.88	1037.16	71520.1	38758	44303.4	655.12	1220.34	34049.6	20284	22940.6	1514.68	3114.06	43366.7	28347	18676.2	4730.24	3560.4
64376.6	37410	28076.7	80.56	18.06	22429.3	13911	23936.2	48.64	-18.92	11834.5	10779	4468.8	90.44	-16.34	37541.1	17919	54549.8	3928.44	4905.44	57881.9	30241	49591.5	1819.44	4500.38	12561.6	10236	12850.1	-39.52	-31.82	29538.2	18742	17790.1	4028.76	2494	48662.5	27975	22681.4	834.48	834.2	29947.7	22119	35860.6	249.28	67.08
32077.7	18615	20779.2	37.24	17.2	52378.8	32171	15845.2	1.52	-29.24	31753.3	17675	24358.8	37.24	-12.04	67557.4	39615	44328.5	34664.4	25425.9	43236.9	23070	42803.2	8596.36	4864.16	28610.2	14626	28560.8	5654.4	4561.44	41665.7	23898	21123.4	2478.36	4231.2	49235.1	29773	23564.6	436.24	431.72	56805.2	30299	43255.4	6437.2	8566.46
35033	18623	32354.7	64.6	25.8	37706.1	21750	32604	36.48	-14.62	38143.4	23511	29617.2	-20.52	1.72	66816.5	38003	47414.9	50.16	12.04	32010.9	17087	50955.7	480.32	620.06	24834	15527	27727.1	2726.12	2262.66	34360.2	17822	20960	1048.04	1740.64	59573.4	38137	44762.5	4286.4	6883.44	83437.8	45878	42775.1	3653.32	5103.24
35823.1	23307	27515	47.88	-20.64	146359	43793	53205.3	98.8	3.44	34036.4	27065	1373.32	-9.12	59.34	41941.6	20382	39084.5	949.24	1306.34	10551.2	7019	21017.8	2659.24	3384.96	18940.9	11615	30144.6	2680.52	2246.32	38274.4	19810	39095.2	6134.72	6202.32	45517.5	28354	23352.5	4670.96	2656.54	40204.7	21318	64679.8	3513.48	4607.02
142565	77979	56651.2	170.24	6.02	25952.2	15807	28701.4	53.2	19.78	52317.7	31734	17622.9	38.76	-6.02	24661.3	19818	24836	141.36	10.32	76815.3	39331	34250.2	10647.6	11512.8	44708.6	24645	57336.7	1667.44	3014.3	58278.1	35351	22077.2	9539.52	15619.3	14240.5	12512	1720.64	401.28	613.18	61321.7	34850	31456.4	6494.2	2130.22
61082.3	35195	24555.6	40.28	10.32	74014.3	51319	21842.4	21.28	-6.02	95843.2	44526	31957.2	32.68	7.74	50403.1	27394	33665	4886.04	6966	149870	72715	98928.4	3410.88	3471.82	24496.3	16475	23824.5	68.4	76.54	27345.2	11910	25457	5746.36	7028.78	16565.2	14119	14810.9	94.24	108.36	65125.6	34891	36220.1	4602.56	9171.9
53996.7	28401	26009.5	25.84	13.76	42311.4	27367	24215.9	50.16	12.04	61629.8	37442	18674.7	47.88	20.64	54620.4	30622	29356.5	2368.92	3163.08	41813.1	22280	44336.9	2960.96	3507.08	37174.4	19714	22607	340.48	538.36	89531.8	52599	47094.9	24443.9	10437	7333.83	5386	1963.08	342	499.66	46519.2	28638	21150	5081.36	5893.58
51358.9	28266	43748.6	109.44	-7.74	19603.7	16700	21097.6	85.12	-5.16	73228	34683	36502	86.64	0.86	44880.6	23618	51105.4	2786.16	231.34	20235	9739	25096	31.92	-13.76	56964	32638	28081.2	107.16	350.02	45777.7	26361	32660.2	7280.8	7303.12	10157.5	9846	2865.96	28.88	515.14	52859.5	31227	32659.5	85.88	-43
56101.5	34386	23734.8	56.24	-15.48	54584.5	36035	17425.3	52.44	22.36	23024.6	11254	34394.6	40.28	0.86	25351.8	15385	33457.5	1038.92	1024.26	52504.8	33543	29665.8	4541.76	3340.24	40333.2	21403	30610.5	3323.48	3434.84	28973.7	17190	22493	2436.56	5637.3	15123.1	14411	4484.76	174.04	251.12	158637	53983	73102.1	5472.76	5608.06
69306.3	39588	27500.6	84.36	13.76	50144.9	32259	15499.4	39.52	0	57805	33350	17497.5	39.52	8.6	60190.8	34099	32391.2	10155.1	7962.74	58457.1	34002	24060.1	1224.36	2467.34	35528.9	21998	22840.3	1770.04	1055.22	49519.9	30481	17737.6	6320.92	5355.22	28646.7	24706	5360.28	3441.28	4824.6	65129.4	33618	25875.7	152	173.72
39200.5	19648	32740.8	71.44	-36.98	60742.7	35174	23828.3	69.16	-3.44	45547.1	25919	20859	32.68	-20.64	46438.6	30429	42847.3	657.4	1612.5	74514.5	41090	42199.8	3141.08	2955.82	8877.33	8842	2128	212.04	169.42	62340.4	42603	18412.5	2153.84	4723.98	39310.7	24558	48707.6	4.56	6.88	89436.7	48737	27469.4	120.08	370.66
121700	52051	51667.1	105.64	-24.08	39230.7	24936	27420.8	61.56	26.66	41019.3	25383	14041	35.72	12.04	32955.9	16982	34174.9	4820.68	4874.48	91237.9	35415	73551.3	13663.3	15898	59792.7	36135	20323.9	223.44	278.64	6356.7	6031	2262.52	-7.6	12.9	262143	174018	262143	-25.84	94.6	76297.4	47283	27265.8	15425	16974.7
112242	37965	63610.5	69.92	24.08	59967.8	31918	35712.4	83.6	5.16	55807.9	33527	32563.7	139.84	24.94	73401.9	35663	71139.8	8592.56	6856.78	70774.2	45699	33049.4	11485.1	9920.96	47926	28290	18770.5	1228.92	2864.66	27730.7	22855	18323.6	203.68	2963.56	35138.9	29149	908.2	2.28	48.16	18232.8	10431	44273.8	1568.64	1294.3
48388.4	27708	22928.4	39.52	-5.16	56341.5	34971	27302.2	33.44	28.38	35493.6	19135	23455.1	55.48	22.36	54688.4	32419	25482	949.24	1733.76	47444.7	27205	36790.1	1493.4	1869.64	17628.7	8794	26774.8	5612.6	6397.54	6386.94	6070	794.96	-0.76	0	39196.1	24024	20887.8	17.48	-26.66	123023	48083	52658.1	5244.76	7525
52744.9	30742	21393.2	67.64	10.32	20286	12479	9308.48	12.92	10.32	72898.6	41870	25390.8	35.72	17.2	79517.3	26986	54123.4	574.56	1666.68	25845.1	15325	31042.2	56.24	-27.52	55851.4	34759	32604.8	7131.84	7998	6890.94	6310	5019.8	-8.36	39.56	262143	116320	261133	25.08	2.58	88379.5	46579	45318	4926.32	9808.3
76584.1	44052	23715.8	60.8	-12.9	64393.6	39039	18858.6	56.24	21.5	55314	31585	20809.6	5.32	24.94	37308.6	25631	32596.4	3564.4	1205.72	36248.9	18967	26584.8	965.2	1031.14	28270	14352	35837.8	4505.28	5917.66	5747.49	5451	1112.64	176.32	164.26	37175.7	30320	68.4	-22.04	6.88	125588	43089	61789.5	1515.44	3206.08
7772.94	6265	1085.28	9.12	-16.34	64595.8	37586	26451.8	55.48	24.08	42242.1	25077	20821.7	22.8	-1.72	38242.9	22231	19027.4	610.28	1513.6	108574	49955	64030	11461.6	21259.2	25539.6	18185	12848.6	-28.88	-16.34	10463.7	8711	12261.8	64.6	5.16	13096.4	12857	3277.12	-0.76	3.44	28592.5	14419	27362.3	5180.16	5659.66
51667.6	27390	30887.9	56.24	-6.88	51961.1	33535	20179.5	36.48	29.24	26678	13454	29267.6	41.8	-6.02	37533.5	22355	50307.4	5785.88	12472.6	39254	19079	37007.4	7250.4	5296.74	38491.1	21058	31618.3	1405.24	1847.28	14030.1	8406	14646	6000.2	172	64488.1	36912	31972.4	315.4	296.7	45038.7	23451	23725.7	34.96	-29.24
74629.8	40644	41604.7	101.84	-15.48	27778	15447	21406.2	44.84	-10.32	47046.5	26967	15726.7	39.52	-9.46	60608.5	33544	46863.1	5589.8	2864.66	61997	36631	25879.5	66.12	12.9	14383.5	12319	21907.8	405.84	1408.68	39771.9	24299	124619	-11.4	4.3	27686	11002	71313.8	10019.1	5278.68	81203.2	32876	43313.9	2919.16	4137.46
71008.6	39965	28408.8	59.28	2.58	85710.2	47146	22626	75.24	12.04	61876.7	36474	23117.7	69.92	20.64	50529.8	29927	34658.3	1171.16	2479.38	52664.2	32598	27785.6	4332	10232.3	68957.3	42736	37689.9	34.96	1382.88	32394.6	27161	600.4	0	-7.74	38796	20867	53557.2	8192.8	5371.56	56496.5	33243	27570.5	992.56	1654.64
47886.9	29330	22702	38	40.42	15361.9	12382	4514.4	29.64	-1.72	54210.2	33182	21324.8	23.56	9.46	32092.2	18599	51958.2	9515.96	7283.34	64467.3	38618	27853.2	3666.24	4906.3	39027.9	23565	18648.1	69.16	241.66	38396	24631	70436.8	-3.04	-21.5	72006.5	32703	43078.3	130.72	170.28	62578.5	35846	25773.1	379.24	526.32
78960.4	43767	31614.5	75.24	24.08	56437.3	35296	19323	48.64	10.32	74863.5	40538	29754	99.56	1.72	14909	12600	20418.9	161.12	333.68	87092.5	44834	29667.4	13970.3	9545.14	68500.5	41901	23873.9	5201.44	3132.98	262143	129576	262143	36.48	32.68	81441.4	46062	39222.1	64.6	3.44	24704.2	16582	37031	515.28	2453.58
91810.5	52238	38322.2	65.36	-5.16	7905.87	5487	10682.6	9.12	1.72	39197.3	24111	26225.3	47.88	5.16	69819.8	36769	62282	3641.92	4755.8	9652.86	5491	27527.2	487.16	434.3	64728.7	38791	42734	22862.3	2592.04	37408.8	30166	66.12	-0.76	22.36	34751.4	15358	35100.6	422.56	534.92	16240.8	9010	24646.8	753.92	1563.48
55280	31054	39158.2	76	21.5	51597	27523	26452.6	66.88	-28.38	62661.7	36515	24142.9	38	-0.86	23152.5	13161	31247.4	124.64	101.48	41961.8	27758	38069.9	233.32	102.34	34318	16627	35296.7	147.44	509.12	39570.3	24670	21805.2	12.16	-8.6	54667.6	36810	27708.1	141.36	260.58	75054.4	42998	34450.8	693.12	585.66
51515.1	29730	22990.8	86.64	25.8	34987.7	21593	28505.3	67.64	-11.18	63640.7	36545	23458.2	81.32	-20.64	60454.8	34406	37707.4	945.44	2274.7	15619	14456	5746.36	-50.16	-62.78	24759.6	15065	43950.8	2009.44	3140.72	262143	141823	262143	4.56	35.26	48472.8	27626	40400.1	3198.08	4683.56	57266.4	31323	39915.2	6384	9650.06
90057.9	48227	41512.7	37.24	24.08	72411.6	43159	16954.8	39.52	-24.08	60943.7	37318	27471.7	60.8	-0.86	59848.7	36450	19956.1	1804.24	2877.56	37334.4	17399	44495.7	25707	815.28	27740.2	14879	32644.3	164.16	344.86	34099.4	28511	44.84	-16.72	17.2	96875.1	51983	51821.4	1266.16	2711.58	85080.2	46559	45533.9	12768	17608.5
105371	57722	30664.5	49.4	18.06	30432.2	18849	20406	44.84	-7.74	47671.5	23171	34709.2	110.96	24.94	87137.8	37126	50664.6	2940.44	3115.78	47505.1	26269	32878.4	15551.1	11125.8	26456.8	16048	28883.8	3420	3020.32	8439.48	7120	1326.2	940.12	2045.08	196258	77123	98879.8	18059.9	21707.3	66397.6	40026	20507.1	1273	3251.66
61561.1	34122	33120	45.6	38.7	42775.7	24379	18570.6	38.76	0	110009	44764	54764.1	99.56	-1.72	32568.5	19942	29036.6	3991.52	3500.2	69592.3	37226	65800.8	1016.88	1329.56	56020.2	34411	20396.1	9068.32	7870.72	91719.2	38315	40763.4	771.4	1090.48	43265.2	24086	57750.9	4228.64	7132.84	101746	42230	44019.2	6124.08	8334.26
52956.5	27738	22220.1	42.56	-16.34	36688.1	19895	17423	3.8	0.86	112174	51838	47364.7	100.32	-10.32	20091.3	11517	50298.3	641.44	1862.76	31559.8	17391	31942	3948.2	4967.36	88786.5	44450	46515.8	3497.52	4142.62	49030.4	25150	37414	4898.96	6333.9	71973.7	41775	32496.1	173.28	270.04	77262.6	42543	30390.9	15093.6	16233.4
75194.9	43851	26889.6	41.04	-6.88	44095.6	26204	19927.2	38	6.88	62870.8	35930	27790.9	36.48	30.1	7474.95	6027	4500.72	-56.24	-60.2	11427.6	5812	27433.7	2677.48	5053.36	5775.84	6007	418.76	66.12	44.72	39475.2	22062	26918.4	1219.04	1585.84	60157.4	37350	48738.8	4768.24	5731.04	52705.2	30802	20125.6	10.64	-61.06
93970.8	38686	51718.8	57.76	7.74	54500.7	30678	29396.8	96.52	-24.94	45986.2	26505	17603.1	47.12	-21.5	24464.8	13619	52571.5	934.04	577.06	41849	21758	33045.6	28.12	-62.78	47864.2	26511	33383.8	7254.2	6954.82	164716	80040	84877.6	5790.44	9017.1	40846.7	22098	27248.3	630.8	399.9	93960.7	51207	41266.5	4578.24	7058.88
68065.2	29666	43074.5	61.56	0.86	61494.3	37079	25166.6	63.84	13.76	30527.3	24822	7009.48	31.16	-6.02	58445.7	30844	39365	928.72	1611.64	63324.4	34358	54580.2	9576.76	16311.6	52283.1	30930	21799.1	373.92	750.78	78867.8	43821	41556	1805	2808.76	133442	60558	114374	11422.8	9748.1	46619.4	23130	33124.6	6585.4	13328.3
31910.1	22818	32563.7	180.12	39.56	50379.2	29635	22152.5	28.12	-7.74	96300.5	39204	50780.2	116.28	24.08	51831.4	33276	24368.6	371.64	275.2	37417.6	20572	55027.8	516.04	2027.02	50851.1	30020	25161.3	1019.16	1849	52572.9	31394	22917.8	249.28	905.58	120416	33106	52053.9	1455.4	1734.62	27559.3	17854	43041.8	5207.52	7357.3
11830.1	11266	8657.16	10.64	8.6	70174.4	39485	24830.7	70.68	-14.62	69672.3	44472	25425.8	70.68	6.02	10123.5	5177	39476.7	1359.64	1177.34	18757	10239	55562.8	1513.16	1191.1	28274.4	17140	29998.7	3363.76	3286.06	73142.4	35546	51369.9	47471.1	31851.8	80912.8	30019	60562.1	9630.72	9668.98	20289.8	10776	29670.4	2323.32	2304.8
63510.3	35143	20050.3	12.16	40.42	74175.6	43197	26559.7	53.96	24.08	13545	10855	16611.3	146.68	54.18	64458.4	39097	30566.4	8936.84	10855.8	56964	32342	33931.7	2998.96	3272.3	28799.2	14664	40905.5	497.04	508.26	8830.08	7166	1388.52	44.08	119.54	69129.3	33702	69100.7	9638.32	7974.78	18741.9	10554	22650.3	63.84	115.24
44105	25805	26106.8	17.48	9.46	73899.6	40475	39930.4	60.04	27.52	63870	36909	22591.8	12.16	12.04	40034.6	21747	51371.4	4405.72	7982.52	51108.1	31780	21967.8	699.2	814.42	95133.1	53059	42572.2	17039.2	8378.98	16238.2	8667	24434	352.64	307.02	71959.9	39322	46211.8	3387.32	4087.58	24621	12934	28544.1	158.84	147.92
55323.4	32947	23401.9	14.44	-12.04	51242.3	29653	24801.8	49.4	-19.78	40766.7	24731	20650.7	-5.32	-26.66	75879.7	43846	31477.7	576.08	1143.8	62449.4	26913	97750.4	5636.16	7129.4	60224.2	33634	23880	1966.12	3254.24	91961.1	51394	45560.5	8169.24	15908.3	13786.3	7003	57112.5	1971.44	7334.94	52070.8	30203	27053.7	9218.8	13885.6
30885.8	15787	19392.9	15.2	-11.18	52904.2	31687	27794.7	33.44	10.32	33828.5	28153	687.8	-5.32	31.82	41345.6	23639	22062.8	3699.68	4147.78	39509.2	24079	22835.7	7317.28	9764.44	45384.6	26374	31482.2	2200.2	1436.2	65707.7	29521	87291.3	7245.08	8246.54	48913.2	27497	51680	480.32	4252.7	22300.1	13562	31373.6	173.28	97.18
42020.4	25119	25840	-7.6	4.3	44023.8	29114	28462	54.72	-12.04	56853.1	30221	30510.2	63.84	13.76	57818.2	28398	23622.3	87.4	93.74	46323.9	23863	37221	1355.08	1182.5	27595.3	16958	31543.8	1716.08	1657.22	29586.1	15882	39795.9	1074.64	3694.56	97999.6	37726	53142.2	6583.88	12312.6	55028	40848	39673.5	2501.92	4051.46
262143	170278	262143	-9.12	96.32	21427.6	13547	13979.4	25.84	-16.34	47929.1	27818	17665.4	49.4	6.88	39163.9	20709	37803.9	2002.6	2798.44	57161.8	31135	31896.4	9887.6	12604.2	26426	17746	37328.9	9743.2	5934.86	48719.2	27667	27173	1268.44	2747.7	63776.2	40127	44853.7	10336.8	10985.6	25631.6	13118	41342.5	551	620.06
33554.4	27954	1010.8	-5.32	51.6	55005.3	30231	33321.4	28.12	18.92	60883.8	38947	20940.3	44.08	-18.92	65897.4	40561	25811.1	5392.96	4559.72	23238.2	15662	48633.9	1219.8	798.08	60354	34476	31251.2	2004.12	1560.04	49040.5	28995	33807.8	10888.5	7273.02	28607.7	15338	37894.4	151.24	315.62	77105.1	43715	30968.5	3299.92	6887.74
39508.6	24395	55220.1	-2.28	-4.3	5785.92	5247	546.44	14.44	0.86	40654.5	24009	23001.4	15.96	-24.94	64107.5	37553	31189.6	10912.1	8380.7	46893.4	23414	31844.8	74.48	-60.2	36096.5	21803	34769.2	4749.24	10353.5	24217.2	14276	26560.5	55.48	45.58	21567.4	10995	27759	125.4	154.8	33087.6	19058	47897.5	5332.92	5178.92
262143	161655	262143	34.2	27.52	41792.9	20771	30085.4	59.28	-9.46	73802.6	42470	33088.9	57	0	25338	18323	31401.7	1466.8	1871.36	27094.4	15251	21321.8	1671.24	1935.86	57955	36622	24136.8	1230.44	1877.38	58594.4	33867	28346.5	3456.48	6247.04	60649.5	37634	42648.2	532	571.04	58268.7	31407	25593	1260.08	1152.4
38790.4	29785	38	6.08	25.8	11966.2	7403	14500	-0.76	-15.48	93442.2	50406	32276.4	57.76	6.88	56611.2	33076	23585.8	3223.92	316.48	63987.2	39434	34395.3	7959.48	4198.52	41357	23732	23371.5	1979.04	3435.7	76120.4	41108	48116.4	5354.2	12163	47479.3	25151	41787.1	7075.6	7390.84	61149.7	38018	22123.6	634.6	1023.4
42425.5	25942	8797.76	-0.76	-9.46	83170.1	45990	27514.3	34.96	-6.02	97521.5	54096	39822.5	80.56	0	35481	22799	46506.7	522.88	1040.6	73647	39897	36364.5	5099.6	9478.06	30160	17794	27184.4	3826.6	4378.26	64081.7	39178	21597.7	2628.08	3056.44	41432.6	21929	24826.2	8653.36	15357.9	12845.1	10170	31941.3	503.88	860.86
262143	149278	262143	30.4	48.16	12707.1	12072	7276.24	61.56	1.72	79133.7	45662	38966.7	70.68	15.48	50177	29867	22674.6	1589.92	2234.28	52060.1	26110	48145.2	17427.6	3051.28	35784.6	19160	36010.3	1023.72	1371.7	61760.8	33431	25574	2239.72	2538.72	54996.5	30426	60660.2	7522.48	13012.7	58501.8	30603	28553.2	8139.6	14426.5
36601.1	28762	85.88	3.8	26.66	37089.4	22088	18952.1	15.2	18.92	50846.7	25703	27062.8	37.24	-16.34	77834	45893	34884	8494.52	9362.82	59754.9	38402	30843.8	2182.72	3843.34	55773.9	28970	32144.2	1813.36	3028.06	38623.4	21748	26555.9	1235.76	1990.9	13962.7	7085	35369.6	7489.8	5872.08	24994	16029	30611.3	1872.64	2954.96
39834.9	24757	42519.7	8.36	5.16	139497	69802	83904.8	312.36	32.68	53911.6	33615	19850.4	18.24	-24.08	62770.7	25206	262143	2295.2	2902.5	70826.5	39951	46123.6	13550	6058.7	31711	20448	28384.5	72.96	47.3	82351.1	44656	40516.4	2105.2	2014.98	86135.5	46226	37822.9	2609.84	4040.28	39272.3	22797	32198.2	114.76	366.36
35421.1	28609	1159.76	7.6	30.96	115641	55415	78254.9	102.6	-12.04	47488.8	29442	17448.1	16.72	13.76	36204.8	21053	25919.8	601.16	302.72	20131.7	11344	29952.4	373.92	387.86	7603.47	6175	9224.88	22.8	11.18	11673.9	7147	22068.1	78.28	87.72	45343	23099	35266.3	5143.68	4109.94	71242.3	41171	45188.8	1754.08	2248.04
40584.6	24894	17759.7	6.08	-19.78	76330.2	47844	40529.3	28.12	5.16	7600.95	6914	929.48	24.32	10.32	83403.8	49819	61071.3	5346.6	9944.18	58811.8	32123	28554.7	3865.36	5873.8	43367.9	26762	21468.5	59.28	39.56	75542	36279	88674.5	30590.8	8942.28	60154.9	34330	36218.6	10925.8	33440.2	57744.5	35090	22257.4	4177.72	14123.8
262143	133834	262143	44.84	9.46	42770.1	27433	14179.3	39.52	-2.58	68458.3	37118	26948.1	31.16	-6.88	74342.5	39912	40304.3	2187.28	4300	42860.8	23627	18540.2	-62.32	-66.22	48813.7	24174	25368.8	83.6	30.1	23069.3	11854	42849.6	4814.6	9122.02	45340.5	26784	23259.8	190	837.64	33305.6	18195	27813	2243.52	3909.56
35838.2	29370	19.76	21.28	21.5	58663.1	35298	23008.2	39.52	17.2	28697.8	13639	262143	221.92	36.98	41730.6	22427	29010.7	47.12	337.12	41935.9	29095	14709	362.52	403.34	60287.8	36019	22323.5	2106.72	2458.74	61454.6	37429	55997.6	10900.7	12687.6	44463.5	24619	29409	6260.88	4666.36	50519.1	26939	27150.2	44.84	13.76
69418.4	34698	54135.6	83.6	-12.9	17917.2	9482	13588	-18.24	-3.44	21986.4	13812	38136.8	90.44	5.16	66916.7	37405	29559.4	769.88	2370.16	29163.3	15442	35263.2	-53.2	-61.92	66841.7	37122	41951.2	6561.84	7946.4	132640	48123	90973.5	11400	13878.7	63087.6	34255	31218.5	4266.64	6170.5	38030.6	19112	37121.4	2143.96	5195.26
116258	45520	61931.6	75.24	30.1	55215.1	32610	22219.4	31.92	23.22	65176.6	35742	28462	86.64	30.1	55314.6	33805	21008.7	789.64	1274.52	9467.01	6356	27833.5	-25.84	-26.66	48714.1	30822	18211.1	2399.32	3115.78	38540.9	19279	54236.6	2225.28	3328.2	125553	42245	69159.2	12839.4	21015	58957.9	39228	31635.8	7368.2	10214.2
101205	37142	49008.6	108.68	-46.44	39521.2	22387	28383	30.4	12.04	101300	56894	54267	110.2	2.58	63744	40234	70932.3	5899.12	5827.36	33093.3	19974	21499.6	-2.28	12.04	80381.1	45574	40613.6	162.64	212.42	132039	54985	66791.1	29831.5	24285.5	58516.9	32299	69454.1	6055.68	9825.5	14407.5	7123	26077.9	501.6	608.02
53257.7	30473	21006.4	45.6	6.02	61102.4	31675	35492	71.44	32.68	86856.8	49222	40055.8	60.8	-36.98	19678.7	9594	48036.6	1734.32	1681.3	19657.9	12776	36140.3	2789.2	2831.12	43153.7	23485	29235.7	7211.64	10431.8	22572.3	14631	27391.9	4750	6505.9	35210.7	21130	46122.9	1757.12	2665.14	36957.7	19409	22065.8	183.16	1362.24
146970	62518	50901	104.12	-6.02	14136.6	7557	29389.2	40.28	32.68	26225.6	14234	24198.4	57	-29.24	95650.4	47673	88209.4	18968.1	20634.8	60697.3	34188	34158.2	8273.36	12507	70598.4	41394	23962.8	5737.24	7930.92	62119.9	33055	47130.6	4935.44	8212.14	55932	31079	33843.6	1441.72	2341.78	59512.3	37258	27410.2	7334.76	8417.68
60747.8	31385	31592.4	64.6	7.74	64944.2	37046	26216.2	54.72	20.64	67105.1	32491	41365.3	96.52	-8.6	13121.6	9426	29383.1	41.04	44.72	54942.9	31263	22190.5	193.04	262.3	41443.9	26403	18414.8	8173.8	5662.24	50271.5	27391	30009.4	433.96	438.6	124003	36552	60450.4	795.72	829.04	70373.5	36655	37719.6	1879.48	2672.88
80519.7	43281	39247.9	75.24	18.92	132871	58523	53589.1	116.28	42.14	75419.2	42926	27150.2	53.96	20.64	62123	33271	38709.1	764.56	767.12	67727.5	39319	22033.2	1737.36	4013.62	57196.4	32845	21145.5	5041.08	3097.72	39284.9	23696	26692.7	16603.7	11410.5	69657.8	43568	44204.6	1687.2	3504.5	60257.6	38907	55840.2	10070	10724.2
40321.3	24927	17334.1	14.44	19.78	28455.2	15614	48619.5	83.6	9.46	20976.5	12993	31831.8	25.08	18.92	75290	42394	26194.9	376.96	1215.18	47139.1	29911	16105.2	772.16	1595.3	28669.4	17484	22291.6	1665.92	1790.52	71347.5	37879	43812.5	951.52	1380.3	109460	33662	73603	2868.24	3559.54	37042.1	19946	27034.7	35.72	6.02
262143	177583	262143	43.32	209.84	52065.1	30547	43417.3	91.96	36.12	52824.2	32599	23771.3	40.28	12.04	45584.3	35710	35121.9	1561.04	1365.68	35464.6	20934	39632.5	2492.8	7347.84	47297.2	27770	22418.5	699.96	1017.38	36328.3	30383	19203.7	142.88	150.5	55833.8	28432	38355.7	1013.84	1592.72	45412.9	25331	31064.2	5197.64	5709.54
32747.4	27042	4722.64	21.28	62.78	49781.3	27502	22309.8	57.76	31.82	55171.6	30839	25284.4	41.8	5.16	53479.4	28961	37991.6	1038.92	1388.9	62603.1	31757	45977	5169.52	4570.04	49245.2	27796	28353.3	4410.28	4310.32	86238.8	46214	40766.4	1557.24	3244.78	220801	75455	135445	17890.4	33101.4	26450.5	15209	36614.5	5164.96	6740.68
42441.8	21667	31039.2	109.44	-6.02	9918.09	6646	7725.4	-5.32	24.94	33351.6	17266	39367.2	91.96	6.02	38546.6	22806	22075.7	85.12	41.28	74591.4	43362	37006.7	1035.88	2477.66	67040.2	37143	79213.3	12507.3	6424.2	33145.6	17617	39586.1	735.68	1545.42	40243.1	20082	29777.6	1675.04	1507.58	46006.4	27723	18243	2472.28	2462.18
90525.3	43147	42248.4	107.92	30.96	153078	66890	65211.8	112.48	23.22	29106	21486	31929.9	249.28	75.68	18915.8	9916	23242.3	210.52	380.12	53955.7	31592	26594.7	5206	10658.8	65491	35461	42265.1	4165.56	3500.2	33247.6	19710	35150	1527.6	1708.82	119354	63400	127223	22642.7	78820.7	80943	46252	44708.5	39836.2	43961.5
38096.1	23989	34821.7	-4.56	3.44	49972.9	26210	26804.4	36.48	-2.58	26846.2	16579	21198.7	-14.44	-8.6	58654.3	32951	27169.2	123.12	362.06	77759	33491	55565.1	5346.6	5778.34	41260	20255	46529.5	6969.2	14859.1	12647.9	12017	4270.44	22.04	-17.2	104197	48130	50190.4	8808.4	5643.32	62680	37128	22408.6	164.16	270.04
33677.9	25549	1368	3.8	28.38	37579.5	18836	36214	63.84	-8.6	97646.2	56955	49765.6	123.12	6.88	29602.4	17799	45395.6	3788.6	3031.5	36199.8	20650	27309.1	1337.6	2420.9	75929.5	37420	69394.1	14278.9	11324.5	53587.8	29294	25546.6	1140.76	1548.86	35597.5	15699	53627.1	17218.6	11555.8	37284	21867	24222.7	1113.4	1442.22
59146.3	26610	44204.6	67.64	-21.5	46210.5	27218	26568.8	14.44	4.3	23947.6	14674	24643.8	28.88	13.76	74394.8	29326	59004.9	4870.08	4720.54	60388	33558	25582.4	924.16	1627.98	39456.3	22334	34578.5	7151.6	5465.3	86146.8	42678	37794.8	1782.96	3362.6	45989.4	24210	31848.6	419.52	1150.68	50079.3	28950	24023.6	1147.6	1068.98
40587.1	25032	17909.4	1.52	-35.26	70005.6	36251	40383.4	52.44	8.6	29682.4	17978	21017.8	21.28	2.58	61389.1	35645	37759.1	3439	5683.74	19168.4	11030	36651.8	51.68	47.3	79608.1	53961	28993.2	5568.52	6597.92	71429.4	40156	30826.4	3141.84	3274.02	44528.4	28879	33050.9	800.28	1714.84	68166.6	40714	39786	13417.8	10450.7
262143	172519	262143	44.84	3.44	42566.6	27603	20762.4	57	-22.36	58143.3	36341	32135.8	31.92	2.58	68373.3	46211	20770.8	20132.4	11553.2	58550.3	35143	37378.3	12642.6	13414.3	18278.2	10125	10763.9	-9.12	14.62	73064.9	41639	33503.1	7074.08	7561.98	55308.3	31914	24486.4	4253.72	5600.32	41362	23285	25944.1	694.64	735.3
33786.3	28267	1525.32	-2.28	35.26	99119.2	43830	53507	97.28	22.36	44737.6	24563	28263.6	59.28	21.5	76577.1	35754	49408.4	1372.56	1746.66	51103.7	29432	26724.6	4452.84	9149.54	51179.9	31171	24156.6	1436.4	1253.88	42594.9	22304	32156.4	13642	12593	36323.3	20378	41800	1742.68	3473.54	40335.1	21015	26015.6	750.12	1328.7
53573.3	29230	42779.6	77.52	1.72	52271.7	27714	21252.6	49.4	21.5	30668.4	17421	36083.3	51.68	4.3	30179.5	16455	32165.5	1749.52	1962.52	124443	50066	55351.6	1116.44	1721.72	46884	26002	27982.4	6273.8	6057.84	116188	40675	63753.4	4673.24	3958.58	35089.7	18508	25690.3	69.92	134.16	64633	36023	31675.3	47.88	15.48
42532.6	25342	10000.1	24.32	-43	37262	22225	25368	51.68	-5.16	35218.9	21359	24285.8	5.32	-8.6	48846.4	31956	30334.6	9654.28	6051.82	23203.5	14612	32721.8	495.52	1099.08	21195.7	11759	25605.9	4266.64	2979.04	20551.9	14099	52046.3	224.2	224.46	20998.5	10807	54217.6	2791.48	1935.86	47742	28924	15801.9	1536.72	2894.76
6218.73	5634	577.6	11.4	-32.68	80659.5	40358	38228.8	47.12	-16.34	39642.1	24298	22662.4	36.48	-22.36	32125.6	16750	31309.7	10907.5	6729.5	84249.9	46869	30939.6	12939.8	11304.7	72850.7	39178	39427.3	2007.92	2975.6	26264.1	15403	23537.2	266.76	633.82	53636.3	32979	37295.5	13063.6	16364.1	33955.7	23242	25178	6833.92	30432.8
84197	31435	45217.7	60.04	-7.74	63033.4	36731	27265	45.6	-20.64	40057.9	24833	13501.4	8.36	15.48	81158.5	45082	23531.9	34.2	-30.96	27304.2	16674	20680.4	1266.92	1093.92	59714.6	33514	32262.8	61.56	80.84	84077.9	34517	49723.8	1765.48	2432.94	42545.2	26722	25167.4	4157.96	4219.16	90201.5	49529	82297.4	23601	16451.8
39037.9	24442	13474	-12.92	6.02	44003.6	23506	22846.4	34.96	-32.68	30589.7	23612	155.04	11.4	202.1	46568.3	23838	37395	11673.6	14970.9	43652.1	24358	27114.5	7989.88	8207.84	47274.6	28059	24907.5	2626.56	2449.28	102972	34251	79503.6	14430.1	12286.8	25724.2	17634	20003.2	500.84	918.48	45501.8	25070	22724.8	4841.2	4065.22
262143	150506	262143	19.76	73.96	248983	77723	166198	288.04	0.86	57129.7	37966	110.96	33.44	-4.3	85578.6	41220	83713.2	14863.3	12141.5	120910	24230	87200.1	22781.8	20723.4	43665.9	22153	35255.6	44.84	12.04	42041.8	28837	10572.4	325.28	636.4	21836.4	12551	37421.6	180.12	147.06	52856.4	30039	28936.2	4691.48	7156.92
34652.5	28778	7.6	-11.4	30.1	41563	19850	44703.2	115.52	9.46	6746.67	5198	6604.4	47.88	-10.32	15222.1	9076	29561	2682.8	2770.06	55353.7	33701	30762.5	2137.12	3097.72	42570.4	25388	24065.4	2294.44	338.84	61695.9	31550	41521.1	5226.52	5504.86	44195.8	23962	33975.8	1315.56	1360.52	32819.2	18354	34393.8	12023.2	8670.52
101914	23809	253142	342	-17.2	86694.3	51001	32255.2	82.84	-0.86	89112.2	46492	43785.9	117.8	18.92	16356.7	8391	22018	34.2	5.16	33735.9	19243	21881.2	2615.16	2647.08	25176.1	18231	51414.8	6551.2	3121.8	64105.6	36794	29050.2	10364.1	8022.08	103009	51119	46531	600.4	508.26	74072.2	42573	34889.3	14208.2	17418.4
228187	103239	82320.2	160.36	12.9	11782.3	7104	2609.08	7.6	2.58	53443.5	29662	22821.3	31.16	-2.58	66652.1	47839	21885	2655.44	3322.18	58910.7	33327	22578.8	696.16	669.94	78702.1	51419	75178.4	13075.8	10883.3	144705	70611	64356	9432.36	12034	109604	57321	97539.9	4699.84	18335.2	79192.9	42838	47612.5	42054.6	15910
68152.1	38530	10650.6	7.6	6.88	109693	49908	80770.5	212.8	12.04	52068.9	30213	32829	64.6	-12.04	62375.7	36456	30991.3	9252.24	5491.96	67645.6	37817	34060.2	3746.8	5171.18	72949	42586	37655	375.44	445.48	76445.5	45791	31226.1	3540.84	4194.22	40200.3	20106	51188.3	1067.04	1591.86	18283.2	11050	41361.5	307.04	557.28
69902.9	41926	24212.1	35.72	-2.58	54978.8	33968	17978.6	30.4	-0.86	58941.5	29774	39283.6	61.56	-5.16	56786.3	32450	44728.3	886.16	5331.14	56892.1	30503	37693	8132.76	10366.4	54118.3	31956	38046.4	50.16	16.34	47537.9	25187	27634.4	83.6	900.42	142761	54626	72314.8	1486.56	2045.08	42648.5	25426	22776.4	1926.6	1456.84
69826.7	41605	18671.7	30.4	25.8	79329.6	45230	31673	60.04	17.2	49593.6	26088	24369.4	40.28	-24.94	37962.5	20051	62256.9	712.88	1246.14	23787.5	12099	42411.8	625.48	468.7	59248.3	36177	22613	637.64	909.02	65526.9	38395	40444.9	29685.6	9819.48	41811.2	24394	36900.3	2682.04	1958.22	22946.5	11694	32427.7	1337.6	3819.26
125243	50118	56396.6	111.72	4.3	19555.8	14735	31832.6	193.8	51.6	17847.9	11147	33129.9	25.84	-0.86	98541.5	58238	38139.8	7919.96	15140.3	74262.5	46094	28518.2	511.48	1149.82	80744.6	44601	48176.4	11519.3	10109.3	57997.2	35466	30425.8	1993.48	2873.26	49558.9	30023	19862.6	-14.44	-51.6	50440.3	28660	22980.1	65.36	71.38
20306.2	10038	20538.2	38	-0.86	45581.8	28523	16729.9	34.2	29.24	59346.6	36253	25124.1	53.96	-5.16	71469.1	47027	32780.3	7368.2	9516.76	8132.67	5434	13560.7	1021.44	1308.06	10904	8839	1634	73.72	208.12	48218.3	30024	27306.8	13.68	-31.82	82914.3	44287	45304.4	9181.56	10727.6	64869.8	36307	33671	7807.48	5779.2
61560.4	35538	19639.2	48.64	3.44	42004	28445	54413.7	79.04	4.3	77508.3	46138	25279.9	60.04	3.44	99332.1	56455	39352.8	9192.96	12845.8	72409.7	43238	25861.3	2473.8	2350.38	29286.2	16775	38724.3	465.88	554.7	63395.6	38065	29736.5	4792.56	5262.34	43940.6	24692	36036.2	1899.24	2749.42	48055.1	27021	23556.2	1745.72	3791.74
54706.7	31247	20970.7	-3.8	6.88	25298.9	13871	30596.8	87.4	36.98	47297.9	25706	20510.1	46.36	32.68	41810.6	29625	28034.1	6476.72	12073.5	45163.4	22691	47392.1	1695.56	1781.06	59422.9	32742	40847.7	13053.8	20932.4	48264.3	27442	19624	1159.76	473	60425.8	31786	38942.4	12700.4	15832.6	66772.4	39366	37473.3	2765.64	4615.62
27555.6	21186	31936.7	177.08	108.36	49753.6	29179	19991.8	25.08	28.38	49301.9	29836	20674.3	22.8	9.46	69073.2	40174	28499.2	534.28	2027.02	32266.1	16014	30701	1130.88	3126.96	75357.5	34606	50181.3	2798.32	4136.6	140857	47417	112595	7172.12	12482.9	63412	33354	51390.4	2417.56	3584.48	22729.1	18843	12056.6	-26.6	-8.6
50097.6	30348	18337.3	27.36	3.44	44244.3	23167	41004.3	25.84	-6.88	59034.1	38355	21430.5	23.56	37.84	40018.9	23863	18309.9	787.36	889.24	31179.3	16678	36372.8	187.72	1049.2	49794.6	27074	34392.3	11386.3	22495	119270	59274	48337.5	3527.92	3418.5	42925.7	24586	45542.2	3229.24	4845.24	43218.6	22710	28035.6	3773.4	4633.68
30694.9	18758	15318.6	16.72	16.34	66800.8	35146	33633.8	18.24	18.06	53820.9	32054	25504.8	49.4	24.08	77077.4	47739	54390.2	5652.88	4740.32	42705.2	24915	21739.8	32.68	95.46	6095.88	5382	28708.2	18.24	-12.04	31785.4	17990	25719.9	17508.1	7672.92	17257.6	9921	36194.2	3579.6	3458.92	49283.6	29355	19454.5	3471.68	4359.34
77985.2	39746	55072.6	108.68	-6.02	55055.1	31050	28896	67.64	17.2	56451.1	34538	26791.5	47.12	-8.6	56885.2	35043	34410.5	7978.48	7984.24	62060	38322	22454.2	2053.52	3120.08	95592.4	43565	62090.5	11597.6	16837.9	67444	41742	32153.3	218.12	159.1	66834.8	38055	40080.9	11156	15341.5	55617	29278	32381.3	256.88	279.5
41211.4	24802	26704.1	85.12	16.34	46354.8	27523	23228.6	12.16	18.06	60979.6	35622	23294.8	47.12	0	26380	15496	33978.8	92.72	131.58	53096.4	29036	44283.7	1590.68	2144.84	80279.6	46962	29811.8	4851.08	3243.06	74140.3	40075	31869.8	2671.4	2793.28	27963.2	14217	41517.3	3800.76	5512.6	136409	69980	60005.8	5452.24	14196
70447.2	40533	37092.6	54.72	3.44	60460.5	35806	31853.9	49.4	-4.3	49564	29214	20724.4	57.76	20.64	74075.4	46433	32345.6	4198.24	1869.64	66432.2	41936	37173.9	1479.72	904.72	40418.9	21527	37653.4	7335.52	5821.34	53684.8	31703	39123.3	1422.72	3117.5	65123.1	28492	32739.3	158.84	413.66	53252	31671	21316.5	71.44	37.84
55562.2	26783	34705.4	72.2	17.2	98998.2	54759	46452	61.56	-6.02	69531.8	39236	27782.6	45.6	-11.18	56803.3	32338	41820.5	2378.04	2667.72	51333	32422	21139.4	4158.72	2918.84	29621.3	15175	64038.4	17568.9	13668.8	141301	77308	64479.9	5297.96	12308.3	64872.4	37822	24278.2	6.08	-72.24	55147.1	31550	24895.3	325.28	479.88
60271.5	37113	28069.1	69.92	-0.86	10256.4	9214	2542.96	-6.08	-13.76	47762.8	27186	23077.4	79.04	-16.34	54399.2	33211	23181.5	316.92	738.74	59882.1	34295	24960.7	1984.36	2315.98	128659	56769	88896.4	744.8	7169.82	32036.8	23779	35597.6	6279.12	6835.28	35217.6	22153	48451.5	20911.4	12634.3	40679.1	21590	18366.9	351.12	577.06
46304.4	26738	21773.2	28.12	19.78	50709.3	30373	16554.3	7.6	-12.04	63900.3	35299	33762.2	50.92	-11.18	79304.4	43690	31625.1	418	756.8	56194.1	28443	32046.9	3296.12	3342.82	19489.7	13806	26637.2	2177.4	1091.34	77760.3	43158	56578.2	7464.72	6930.74	19998.1	11834	34712.2	1865.8	2563.66	64420.6	37259	24794.2	2245.8	3580.18
55320.3	36060	17193.5	35.72	35.26	36036	15026	31014.8	62.32	-6.02	56679.8	29026	27972.6	48.64	-25.8	49226.3	31554	19869.4	726.56	739.6	38852.7	20523	29895.4	4183.04	6249.62	43301.2	24011	41040	1070.84	1892	118545	42078	53456.1	6016.16	10323.4	109861	60779	33418.7	82.08	15.48	52462.6	32118	20005.5	164.16	205.54
38216.4	19650	28877	15.96	3.44	31912	16367	35665.3	56.24	-7.74	56175.8	31778	21525.5	40.28	3.44	29741.7	16302	26844	1377.88	2403.7	24144.8	19635	35053.5	50.92	80.84	48284.5	28318	25616.6	13852.5	5477.34	35191.2	24328	40270.9	10585.3	9789.38	44522.1	23387	42350.2	790.4	1668.4	43417.1	25607	16729.1	1416.64	2212.78
64607.1	38211	43482.6	66.88	-14.62	42518.7	23771	21682.8	50.16	30.96	36916.7	18657	27014.2	85.88	24.08	126398	72714	47068.3	2280	3747.02	37230.5	19615	35360.5	4489.32	3720.36	5707.8	5219	1949.4	208.24	199.52	50510.9	31783	19392.2	214.32	1166.16	33037.2	15543	49161.4	22199.6	17077.9	68469.7	42478	22952	174.8	106.64
94094.9	53835	41071.9	62.32	-22.36	33788.2	21271	19292.6	66.88	24.94	38295.8	23871	47370.8	-7.6	-24.94	41627.9	24182	30910.7	133.76	-0.86	52567.2	33159	27398	234.08	325.08	38826.9	21826	20593	3163.12	1995.2	88352.5	47331	30235.8	3834.2	8974.96	15831.3	10579	38619.4	1302.64	2045.94	38069.6	19434	19666.5	117.8	84.28
40146.8	24730	24210.6	3.8	-14.62	25780.2	14955	30502.6	60.8	19.78	31772.8	26093	-5.32	-13.68	49.02	56171.4	34901	36183.6	3590.24	4183.9	16714.5	9570	25296.6	1109.6	1785.36	48141.4	30261	35084.6	15903	6419.9	62479.6	35742	36585.6	13772.7	19944.3	101339	56238	88609.9	6564.88	19525.4	44682.8	23028	27835	4155.68	5706.96
34742	28495	1477.44	-5.32	49.88	88059.5	49594	31581	56.24	3.44	15276.9	14736	5822.36	17.48	-6.88	70148	38827	28965.9	1637.04	2699.54	55007.8	33591	20621.8	3726.28	3716.06	41096.2	22367	53440.9	18696	14272.6	36297.4	21610	37539.4	1245.64	1606.48	95133.1	47539	39427.3	1793.6	3034.08	89720.8	44912	52372.4	89.68	77.4
63800.7	37442	28566.1	36.48	12.04	14641.2	8425	39962.3	103.36	-24.94	38843.9	24143	21916.1	14.44	18.92	193137	75899	99390.5	3895.76	6615.12	57839	30040	52730.3	619.4	1013.94	50253.8	30118	37165.5	839.8	1545.42	42616.4	24438	35090.7	4203.56	4839.22	93135.4	41501	63674.3	14029.6	7644.54	44331.2	24219	33515.2	3480.8	4431.58
70802.5	40362	19846.6	23.56	10.32	32169.7	16647	28127.6	91.96	-22.36	262143	124696	262143	25.08	55.9	41071	25635	17340.2	1280.6	1025.12	33694.3	20810	22847.9	1938.76	4674.1	72705.8	41712	48148.3	3176.04	8651.6	73187.1	39169	39715.3	798.76	928.8	56771.2	35178	24617.9	66.88	104.06	77831.5	44878	30527.7	222.68	297.56
57127.8	30173	29782.9	42.56	6.88	35291.3	20344	34097.4	63.08	-6.02	36059.9	29811	44.08	7.6	41.28	69540.7	27230	141322	6853.68	9595.88	18804.9	9542	22060.5	20.52	0.86	49851.3	29283	21668.4	2769.44	6586.74	32930.1	16810	40223	24394.5	12942.1	31411.8	18875	29012.2	2876.6	3100.3	84332.4	45521	48025.9	9369.28	10490.3
79576.6	45887	31029.3	89.68	-21.5	90591.5	40791	42485.5	76.76	-29.24	35807.3	16652	20789.8	56.24	-10.32	11736.9	7806	9914.96	264.48	739.6	144794	59238	64996	17967.9	19500.5	32080.2	17510	42263.6	10584.5	10019.9	46839.2	28587	29189.3	14702.2	8695.46	10932.4	6318	3220.88	830.68	2942.92	64643.7	32747	39630.2	117.8	110.08
65874.1	35919	24359.5	94.24	20.64	50790.6	31468	17887.4	40.28	12.04	62118	37206	13129	28.12	-6.02	48980.6	28827	17212.5	2290.64	2436.38	71946	39344	23717.3	19.76	-54.18	79529.3	40670	57560.9	15914.4	9249.3	26003.2	12994	37102.4	1421.96	2843.16	129191	52238	54162.9	4243.84	3765.08	47903.3	27707	17445	1925.08	3158.78
38533.3	23747	40950.3	35.72	8.6	43078.8	22822	20422	31.92	-3.44	40471.2	25195	14406.6	47.12	-0.86	51653.1	27643	39941.8	18258.2	26011.6	54810.6	30602	26846.2	2393.24	4458.24	46127.3	25468	39421.2	1695.56	1666.68	44525.9	29315	26787.7	3392.64	4263.88	57842.8	32992	21378.8	1399.92	1603.9	47043.4	26467	43326.8	3834.96	10611.5
262143	213007	262143	193.8	168.56	45340.5	26188	20015.4	6.08	-11.18	58141.4	34290	20710	39.52	10.32	55574.8	32619	23998.5	2226.04	1618.52	36582.2	18726	27782.6	7033.04	6283.16	33288.6	16726	35558.1	954.56	810.12	48028.7	25546	23029.5	1036.64	2651.38	79596.1	42051	51373.7	8028.64	7627.34	67239.9	41065	25293.6	1661.36	2595.48
35416.7	26931	1443.24	8.36	63.64	41302.8	25103	21167.5	5.32	-11.18	26533.7	14321	24440.1	28.12	34.4	47523.4	24793	29654.4	646	1386.32	63699.9	31933	54782.3	312.36	285.52	9246.51	8243	3521.08	40.28	32.68	27361.5	15350	24270.6	508.44	710.36	5366.97	5461	679.44	-47.12	-61.06	54215.3	32388	23311.5	1927.36	3372.06
42979.9	24115	14886.9	47.88	-7.74	12364.4	6579	34360.4	72.2	-2.58	5914.44	5503	1290.48	-3.8	-0.86	127111	46267	85119.2	25111.9	10617.6	62066.3	35459	20323.9	164.16	213.28	66325.8	35370	30017.7	383.04	388.72	33296.1	18667	57738	11967.7	16689.2	55474.6	30663	36524.8	3687.52	4410.08	80777.3	32292	45628.1	404.32	288.1
57192	40022	15800.4	28.88	-0.86	14601.5	8956	17063.5	21.28	19.78	6979.14	6540	2502.68	12.16	-10.32	81587.5	29868	75917.2	7832.56	19069.6	25167.9	13498	41722.5	1642.36	2112.16	48302.7	25467	44737.4	338.2	482.46	65222.6	36005	35489	3688.28	7318.6	61133.3	37479	31556.7	1915.96	1557.46	71533.4	45385	58900	2414.52	6585.02
49293.1	28046	17800	51.68	17.2	8214.57	6414	1671.24	-4.56	13.76	10257	9464	3182.88	2.28	-7.74	27612.3	14061	34406.7	1061.72	2317.7	64328	37315	24614.9	6453.92	7204.22	41616.5	21295	43021.3	6850.64	7555.96	57336.3	32803	22593.3	1941.04	2674.6	73553.1	42526	39422.7	2559.68	4048.88	47652.6	24711	25545.9	63.08	96.32
43218.6	25412	20354.3	22.04	-12.04	57746.4	32986	26530.8	48.64	18.06	7241.22	6953	1271.48	-3.8	1.72	17642.5	8199	27560.6	136.8	-32.68	167990	60485	73273.9	33947.7	16227.3	71643	42054	40262.5	617.12	807.54	44547.3	24220	23502.2	4076.64	3163.94	89345.3	38910	54690.4	5966	6946.22	68198.1	41740	29947.8	1602.08	1491.24
87246.2	28491	96461.5	178.6	0	56908.5	35358	17594	19	24.94	40630	26578	25874.2	28.88	-25.8	31139.6	20860	20165.8	3685.24	797.22	17742.7	10523	42393.6	368.6	681.12	44197.6	24626	37271.9	4981.8	5097.22	51734.3	28828	21026.2	1133.16	1262.48	82159.6	43279	81423.4	4640.56	7666.9	43742.8	24634	62956.1	11602.2	13758.3
51801.1	27861	34630.2	38.76	9.46	48167.9	24647	46148	73.72	22.36	56205.4	32906	24291.1	65.36	-8.6	44810.6	25751	28383	9785	12102.8	34679.6	20029	28915.7	4026.48	10523	107074	70071	58210.7	13585.8	14165.9	44523.4	27140	29136.1	3782.52	6907.52	70508.3	34088	51661	3490.68	2134.52	15016	8971	39444	117.8	39.56
76667.2	40820	42866.3	60.8	-11.18	41455.3	23164	23439.9	40.28	-8.6	27079.3	13593	31135.7	76	4.3	23982.8	17518	14789.6	1786.76	1088.76	47193.9	28767	21945	440.8	307.88	54595.8	31510	24953.1	610.28	4143.48	65715.3	43422	22333.4	1188.64	1530.8	44223.5	28097	32129.8	392.92	425.7	42778.3	25361	23069	6089.12	4552.84
68663.1	43719	18797.1	34.96	0.86	37239.3	18722	27711.1	46.36	-19.78	61069.7	37106	26205.6	8.36	-18.06	112859	35039	61561.5	8275.64	7784.72	30561.9	19058	26121.2	41.8	18.06	78860.9	40341	55192	13725.6	11580.8	64335.6	35096	33808.6	1635.52	3035.8	65006.6	36886	44767.8	1269.2	2237.72	56914.2	31735	30158.3	3833.44	6052.68
67337.5	37871	36628.2	60.8	-28.38	94160.4	52422	45011.8	114	0	121771	61475	55242.9	104.88	17.2	31465.3	17822	24686.3	91.2	135.88	34627.9	16274	46943.7	5345.08	7044.26	60793.1	37630	19741.8	4034.84	4898.56	43223	22759	29524.5	793.44	1007.92	66919.2	37906	33655.8	7957.2	7029.64	80540.5	46819	31218.5	2397.8	4869.32
84235.4	44979	38268.3	72.2	-12.04	60934.9	33678	25804.3	73.72	8.6	45630.9	27990	21698	28.88	10.32	45166	33338	26616	2282.28	1211.74	17604.7	9600	27523.4	1570.92	2820.8	20656.4	12992	49202.4	1233.48	1056.08	43684.8	25131	21860.6	142.12	194.36	48661.8	25886	44795.9	4152.64	5289	73848	37598	49465.4	907.44	677.68
59439.2	29179	40606	56.24	10.32	64721.2	37586	21417.6	53.2	-33.54	109711	38692	44607.4	120.84	22.36	36606.8	21237	28125.3	684	1110.26	57633	34811	29985.8	284.24	193.5	61018.6	33247	27498.3	454.48	755.94	39813.5	22057	36138.8	990.28	1599.6	27690.4	14501	36846.3	60.8	878.06	8411.76	6801	19570	160.36	140.18
67759.6	39413	30517.8	59.28	9.46	55552.1	32780	29555.6	89.68	-4.3	93179.5	40571	46312.1	79.8	2.58	12027.3	6531	26703.4	659.68	1056.94	79669.2	44742	34445.5	9619.32	13912.2	67153	37209	41991.5	15018.4	10813.6	6714.54	5623	10038.1	-20.52	-3.44	57042.1	30246	32689.9	900.6	1554.88	56776.9	29030	30463.8	1028.28	2009.82
13305	11130	2074.8	0.76	0.86	31534	16551	32609.3	69.92	-33.54	26823.5	15222	36271.8	63.08	11.18	19579.1	10114	26505.8	440.8	871.18	90432.7	46979	84218.6	5269.08	6576.42	76746.6	49032	22923.9	327.56	1082.74	46835.5	25671	25432.6	16764.1	11874.9	51328	30647	22564.4	-8.36	-55.04	59190.4	34079	28340.4	2711.68	4011.9
36389.4	24102	35286	50.92	-10.32	32099.1	17696	33323	81.32	4.3	41466.6	23613	26212.4	40.28	-2.58	40144.9	21195	31748.2	10592.1	10701.8	52660.4	31630	17104.6	5601.96	3294.66	9036.72	8647	3056.72	9.88	-18.92	67737	41091	24116.3	4358.6	5562.48	38951.6	22947	28040.2	3152.48	3614.58	11024.4	6691	13651.9	78.28	50.74
9891.63	7315	3215.56	22.8	-0.86	51759.5	27430	23022.7	41.04	1.72	37602.2	19476	24000	15.96	2.58	60945.6	32271	49094.5	5347.36	3599.1	30795.7	14986	40525.5	5871	5780.06	61488.6	34798	32464.2	281.2	1056.08	47917.2	28235	20004.7	3338.68	4470.28	52631.5	31398	29614.9	11009.4	4425.56	71010.5	34332	42911.1	4587.36	8549.26
81447.7	45777	30906.2	50.16	-2.58	83068	42327	46961.9	91.96	8.6	65627.7	34806	32202.7	65.36	0.86	29840.6	18843	24082.1	257.64	445.48	72548.3	42107	33164.9	4497.68	5833.38	18333.6	13663	22118.3	88.92	44.72	38604.5	21441	22374.4	1065.52	1339.02	49048.6	29003	33466.6	15447.8	9441.94	41554.2	30274	28697.6	1116.44	1147.24
49220.6	27283	20083	38.76	0.86	72218.8	44015	44368.8	91.2	-2.58	110770	47367	50771.8	84.36	-11.18	77406.2	45858	28870.9	4114.64	4332.68	57551.8	33335	34017.6	7049.76	7682.38	6000.12	5023	7935.92	67.64	16.34	35568.5	22146	19214.3	1564.84	1351.06	122701	44682	76040.3	5931.8	6326.16	67584.5	41138	26022.4	3516.52	4340.42
53921.1	31551	20069.3	38	4.3	63702.4	38219	24587.5	44.08	9.46	22828.1	12134	38469.7	59.28	15.48	82153.3	32850	57789.6	10584.5	4485.76	32188	18299	23613.2	16.72	-23.22	64700.4	40643	20039.7	5304.04	22913	13083.2	11371	14332.1	117.04	167.7	72399.6	44465	31275.5	1658.32	1849	25299.5	14455	33545.6	3278.64	3005.7
38310.9	23003	121882	-6.08	-12.04	64364.6	36350	27649.6	50.16	-10.32	65771.4	36879	27870	56.24	-28.38	55248.5	34762	31840.2	19782	13827.9	53204.1	29774	31420.7	3894.24	8863.16	15743.7	14547	14269.8	11.4	5.16	25805.4	18086	15551.1	5513.04	9039.46	44473	23756	28547.9	4718.84	5371.56	44728.7	22815	21849.2	345.04	474.72
44034.5	27247	11739	-6.84	-19.78	77505.8	46087	33402	34.2	-26.66	48132	25164	48420.4	58.52	-24.94	14309.2	10423	7198.72	-3.04	-30.96	37189.5	21746	33427.8	3014.16	5653.64	56582.8	27859	39152.9	7344.64	11877.5	53346.5	30615	25377.9	3297.64	4383.42	56871.4	31585	28312.3	-19.76	-73.1	79444.3	46803	34266.9	4594.96	6124.06
262143	131339	246001	-26.6	3.44	37829.6	21542	35349.1	49.4	-23.22	52768.2	28979	26807.5	57.76	0	72560.9	38695	37629.9	3721.72	6706.28	46758	25499	42116.2	5585.24	5708.68	16473.2	9897	262143	102.6	23.22	73931.8	38235	30179.6	8463.36	7950.7	80431.5	42791	39521.5	421.04	518.58	41695.3	26385	16986	3904.88	2521.52
38417.4	30786	21.28	-18.24	-0.86	65587.4	36406	34609.6	33.44	-11.18	27449.7	16527	25895.5	19.76	-9.46	69215.6	38501	38316.9	20393.1	17341.9	52057.5	31277	17941.3	3074.96	2906.8	62582.3	30096	41476.2	443.84	463.54	49819.1	31623	15871.1	679.44	1068.12	11021.8	7692	1634.76	1896.96	1727.74	40645.7	19920	38118.6	4605.6	5375
20623.1	12086	24608	49.4	21.5	48065.9	25318	27909.5	78.28	-25.8	43808.3	21666	54600.7	63.84	-3.44	59840.6	35291	31947.4	19.76	-32.68	47226.1	25056	25999.6	9709.76	10577.1	64982.6	34167	35220.7	2856.84	5360.38	50413.2	30495	24208.3	6520.04	4959.62	116595	49307	79990.8	18411.8	16551.6	50073.7	32031	17416.2	13.68	18.92
54039.5	28902	28180	66.12	12.04	57163.1	35135	17476.2	35.72	-29.24	67424.5	33594	32938.4	79.04	17.2	46338.4	29249	17188.2	3311.32	2881	39131.8	22459	23655	889.2	2108.72	15249.8	14027	5580.68	239.4	474.72	39072	22290	27246.8	8689.84	11998.7	55120.6	28658	28107.8	4090.32	7120.8	27892	24515	6463.8	98.8	15.48
65394.6	40933	18306.1	60.04	17.2	148356	51598	88989.2	153.52	-22.36	67579.5	37538	29716.8	25.84	12.04	88031.2	34179	55685.2	11358.2	7765.8	32266.1	18703	16744.3	2556.64	2442.4	7262.01	5383	2974.64	739.48	205.54	53841.7	31954	21411.5	1970.68	2902.5	30912.2	14357	48712.2	6824.8	16508.6	41896.9	24011	17483.8	429.4	415.38
83167.6	47595	36779.4	56.24	-13.76	53800.1	33381	19054.7	47.12	8.6	75070.8	50382	19405.8	53.2	-8.6	48033.1	31496	17106.8	6952.48	3587.92	28150.3	14823	26682.8	47.12	141.04	10171.3	9066	8394.96	248.52	1080.16	76389.4	45102	25096	4690.72	4932.1	41185	21743	26217	6301.92	6329.6	47126.5	23682	28060.7	367.08	743.9
46485.8	27083	22412.4	34.96	1.72	41808.7	26558	27572.8	117.8	6.02	62534.4	38543	29296.5	81.32	-7.74	33415.2	19937	40128	4565.32	5185.8	63917.9	36388	24597.4	405.84	999.32	10334.5	9526	17039.2	23.56	680.26	58830	32166	42960.5	5036.52	9280.26	123544	54225	67330.7	9933.96	14220.1	57386.1	32815	33538.8	5648.32	15955.6
77974.5	38711	42769.8	59.28	-5.16	39359.9	25263	20580	26.6	-12.04	57472.4	35598	23453.6	44.08	-18.06	42826.8	24430	48799.6	1777.64	3316.16	25295.8	15287	23574.4	5002.32	6043.22	12759.4	10887	10139.2	663.48	850.54	54189.4	30114	28501.5	2774	4343	83274.7	25814	35235.9	1763.96	882.36	66201.7	42507	18301.6	87.4	12.9
57630.5	34023	22290	41.8	-6.02	72294.4	43294	38168.7	54.72	-29.24	39687.5	24387	50588.6	28.88	-16.34	107120	34432	73740.5	9775.88	8693.74	49467.6	28681	26204.8	3350.84	4507.26	41735.6	25255	15369.5	5.32	4.3	44074.2	21740	35889.5	8651.84	11060.5	25798.5	16363	39192.4	1197.76	1451.68	37892.6	24578	60388.1	4110.08	5775.76
68378.9	40823	32167.8	47.88	6.02	40734.5	22946	17723.2	38	0.86	34002.4	27269	774.44	8.36	49.02	15563.5	7714	55625.9	10852	2800.16	81910.7	40847	37471	2734.48	7436.42	262143	157259	262143	-18.24	43	30177	24549	33390.6	183.92	49.02	30107.7	17399	38254.6	13704.3	17195.7	44515.8	22515	49567.2	1361.92	2055.4
73292.3	39661	42078.2	55.48	14.62	16873.3	8190	11903.1	3.04	5.16	47502	29009	17087.1	25.08	10.32	62654.1	36987	25701.7	565.44	793.78	5534.55	5915	1149.88	9.12	-14.62	35918.8	29503	79.04	-25.84	36.98	46005.8	25461	26546.8	2580.96	5671.7	18862.8	11971	52589	1189.4	2585.16	41464.1	21523	33515.2	2202.48	3721.22
35879.8	19352	21419.1	38.76	-4.3	62490.3	37572	27427.6	34.2	5.16	140988	60175	72881	132.24	23.22	25429.3	14282	38923.4	490.2	398.18	51466.6	29754	31157	1455.4	1930.7	7048.44	5545	2793	52.44	210.7	5395.95	5015	1259.32	994.84	2850.04	67262	36957	45166.8	19363.3	12824.3	27386.1	20928	13175.4	55.48	326.8
40539.9	25390	42383.7	-8.36	13.76	65184.2	41570	23737.8	90.44	-24.08	59157.6	29637	33246.2	62.32	-18.92	43662.1	26771	21419.8	4216.48	4548.54	28886.8	16250	22921.6	6792.12	5663.1	16710.1	14924	20773.1	20.52	21.5	57040.8	33354	20023	4241.56	5698.36	35750	20242	24418	-3.8	-23.22	55486.6	33791	18024.2	948.48	1125.74
262143	219119	262143	34.2	196.08	65713.4	22118	45106	82.84	-20.64	52267.3	30635	29681	56.24	-18.06	15284.4	11126	21844.7	-25.84	-28.38	10352.2	6819	19598.1	126.16	10.32	18805.5	16354	5754.72	25.08	1.72	22143.9	16957	28224.9	165.68	36.98	25780.9	12646	27986.2	4463.48	3963.74	45692.6	23019	32648.8	961.4	1237.54
34413.8	27298	385.32	-21.28	36.98	68313.4	40399	25332.3	29.64	0	160446	72154	108844	271.32	18.92	37081.2	21870	28338.1	4979.52	3719.5	18414.9	10855	33004.5	1713.8	1937.58	13401.4	12569	9829.84	54.72	765.4	12625.8	10786	13093.3	273.6	55.9	40543	22399	31825	1742.68	4187.34	65770.1	37629	35497.3	6824.8	7756.34
52964.1	26524	17233	42.56	27.52	15674.4	7946	39816.4	151.24	23.22	56176.5	32663	18041.6	16.72	-3.44	262143	86575	218358	6989.72	9632	37039	21798	25237.3	10405.9	7164.66	12051.3	10285	7809.76	35.72	55.04	17469.3	14410	21556.6	118.56	7.74	49109.1	28365	36866.1	1790.56	2079.48	62840.6	35982	23002.9	3935.28	4768.7
6257.16	6162	1151.4	-5.32	-6.02	51663.8	26113	31020.9	32.68	-20.64	84613.4	36618	52541.8	64.6	17.2	39370.6	25288	15489.6	2169.04	2651.38	35966.7	19314	22483.1	476.52	549.54	6825.42	5480	1291.24	442.32	444.62	6829.2	6034	1244.88	146.68	176.3	59176.5	29310	74649.5	2210.08	3722.94	45922	25959	33780.5	7109.8	8227.62
6760.53	5766	1037.4	3.8	17.2	54899.5	27367	39462.2	48.64	16.34	39062.5	20318	35640.2	60.04	4.3	59926.2	40283	24015.2	379.24	144.48	31775.9	19786	33024.3	7824.2	5785.22	6615	6157	2169.8	9.88	16.34	42416.6	24434	14848.9	-10.64	12.04	40367.2	20795	27278.7	57.76	37.84	81481	42471	62618.7	20556.5	27383.3
9225.72	8923	2333.96	-8.36	2.58	73599.8	40667	39807.3	25.84	9.46	50671.5	29907	19397.5	18.24	15.48	61122.6	36522	34384.7	25347.5	7709.04	32151.4	16182	31654	81.32	10.32	27732.6	20822	26541.5	63.84	24.08	35285.7	28553	122.36	-12.16	41.28	26972.8	15542	31741.4	354.92	725.84	40393.7	24413	26777.8	722	4314.62
37061	24133	16400	14.44	-12.9	38358.2	25065	36882	19	20.64	26067.5	16123	24186.2	50.16	6.02	8548.47	8218	6564.88	7.6	1180.78	7484.4	7423	2805.92	167.96	149.64	57403.1	32605	44396.9	1592.2	2936.9	8930.25	7851	951.52	425.6	482.46	24970.1	13353	22475.5	2480.64	6194.58	36863.2	23515	18742.4	9.12	-2.58
22468.9	13542	15497.2	17.48	-9.46	5746.23	5306	1014.6	6.08	-4.3	42955.3	23360	36179.8	49.4	5.16	58326	31228	33484.1	9401.2	16443.2	59834.2	35225	24022.8	73.72	439.46	19582.3	8801	47730.3	4891.36	3647.26	5356.26	5151	2234.4	9.88	6.88	49546.4	26810	24655.2	92.72	71.38	46395.7	23098	45198.7	3836.48	3438.28
38420.6	24202	35444.9	3.04	7.74	62015.3	38095	22763.5	32.68	12.9	60948.1	36434	19672.6	29.64	23.22	89847.5	45646	54672.9	4633.72	5565.92	45664.3	25477	23617.8	54.72	2.58	28471	17017	31233.7	5014.48	5905.62	11620.3	11087	3632.8	205.2	706.92	38951	22266	26239	792.68	1120.58	31920.8	19632	18033.3	139.84	105.78
262143	214352	262143	92.72	240.8	86408.9	46835	30509.4	70.68	8.6	69478.3	35499	39051.1	48.64	-1.72	58199.4	35679	22606.2	4867.04	4566.6	83740.9	51295	40042.9	9237.04	8816.72	56191	27115	37854.1	34786.7	16936	46015.2	24208	19049.4	53.2	30.96	104611	45257	51075.8	4091.84	8913.9	8629.11	7334	3106.88	47.88	74.82
34905.1	27515	1317.08	-10.64	61.06	19490.9	11554	42545.6	31.16	6.88	32362.5	19627	17926.9	31.92	23.22	29930	17327	27212.6	789.64	759.38	10837.3	8726	10010	-11.4	1.72	206576	70914	165935	22011.1	19391.3	13958.9	7280	26101.4	9842.76	5197.84	50853	30127	18096.4	223.44	215	16237.6	14553	12435.9	288.8	1320.96
7548.66	6868	477.28	6.08	-6.02	67427	37431	24912	39.52	9.46	40662.1	20967	48403.6	54.72	24.94	71749.4	50087	24522.9	5626.28	5087.76	36977.2	16599	44472.9	1839.2	1535.96	127838	40014	90418	13981	26005.5	65562.8	32839	31201.8	1690.24	1887.7	21190.7	10459	28896	23.56	-6.02	56093.9	35611	18204.3	1363.44	1863.62
44977.6	27362	24817.8	85.12	7.74	58168.5	29570	27873	59.28	-4.3	44327.4	29395	21257.2	14.44	18.92	15036.2	6615	67940.2	557.08	934.82	42011.6	25170	17974.8	1133.92	1603.9	185340	57286	119988	10062.4	16211	57723.8	38204	15811	837.52	1530.8	87135.9	46333	41495.2	62.32	-7.74	36114.1	21543	31163.8	579.88	483.32
179471	79582	93216.3	138.32	5.16	75506.8	42671	25058	46.36	16.34	113582	51330	84141.9	128.44	21.5	62210	39034	25843	1057.92	1925.54	64740.7	35566	30746.6	3728.56	5283.84	214285	64924	109393	21663	35204.1	57945.5	32624	52432.4	3649.52	3825.28	65217	36910	23022.7	1745.72	2384.78	8217.09	7890	4399.64	-23.56	253.7
88525.1	50775	37310.7	64.6	31.82	75211.3	39728	35270.1	80.56	-10.32	34973.2	18695	43714.4	55.48	18.92	37616	22411	27219.4	4447.52	4845.24	24602.1	11778	32353.2	4554.68	3833.02	26521.7	14114	44109.6	5144.44	5368.98	38983.8	24126	23011.3	-25.08	6.02	79156.4	34279	55751.3	9661.12	12648	56969.6	35152	22921.6	953.8	1925.54
86239.4	29511	56022.6	73.72	30.1	36661	19734	25050.4	46.36	8.6	58404.1	31798	50612.2	74.48	-3.44	8002.89	7073	9709	106.4	43	38243.5	21276	26528.6	266.76	151.36	51196.9	30131	27629	1071.6	2229.98	33809.6	27661	1135.44	-3.04	56.76	6373.71	6621	3038.48	5.32	103.2	8275.05	5082	14046.3	31.16	40.42
48369.5	24747	28956.8	38.76	-12.9	66269.7	36158	36531.7	62.32	25.8	56391.9	29562	30469.2	60.8	30.1	49548.2	28118	34567.8	1163.56	1122.3	51826.9	29890	27442.1	2881.92	4824.6	32742.4	15439	57902.1	16057.3	8376.4	38583.7	21563	33504.6	8979.4	4452.22	43795.1	26394	31149.4	5578.4	10165.2	11430.7	10566	5658.2	-15.2	-6.02
56404.5	27327	31241.3	43.32	-36.12	40064.9	21379	38827.6	109.44	0.86	44274.5	24487	31040.7	28.12	37.84	29962.2	17283	28535.7	5348.12	8416.82	5474.07	5222	9053.88	26.6	8.6	38828.8	21725	42062.2	59.28	111.8	64875.5	38373	24399.8	1003.2	1110.26	72472.7	39419	30017.7	674.12	829.9	67694.8	38035	32895.8	99.56	102.34
31425	15527	26552.9	39.52	-4.3	8180.55	7851	2475.32	26.6	6.02	61723	38123	19194.6	27.36	22.36	12288.2	12209	6136.24	33.44	86.86	50101.4	29808	20888.6	502.36	773.14	34864.8	18557	44747.3	1592.96	2322.86	47612.2	24414	39998	3154.76	5393.92	80612.9	51354	77260.1	16896.3	21687.5	45417.3	28492	17806	4480.96	4151.22
39123	20947	20805.8	27.36	13.76	86162.6	46867	36967.2	63.08	3.44	23620	11408	30697.2	53.2	-0.86	95380.1	59248	58564.1	8756.72	13972.4	94202.6	56038	57274.4	2145.48	2838	80804.4	42519	69154.7	85.12	-14.62	66044.8	37338	31467	1188.64	1848.14	69291.2	41943	24804.1	461.32	1326.12	72538.8	36371	59130.3	2577.92	6588.46
65836.3	37133	35573.3	24.32	3.44	9730.35	5166	20562.6	2.28	0	54854.1	30582	23424.7	46.36	16.34	10093.2	6742	9785.76	994.08	2051.96	62090.9	35394	31457.2	2691.16	6735.52	81384.7	46567	42360.9	10944	12596.4	61932.8	36996	20370.3	3306.76	4576.92	27197.7	13734	34219.8	590.52	1951.34	68697.7	39130	43152	790.4	1502.42
38678.2	24080	25856.7	-23.56	10.32	6506.64	5254	1311	-15.2	-2.58	38951.6	21568	24654.4	48.64	-0.86	22777.7	18022	27696.7	1054.88	455.8	37306.7	19598	32766.6	4978	6900.64	109399	42402	57312.4	830.68	445.48	41269.4	21518	23618.5	250.8	364.64	46271.6	27681	45566.6	968.24	1590.14	53946.3	35141	77095.2	3982.4	3403.02
34295.3	27808	1273	-20.52	41.28	59110.4	34239	41519.6	71.44	-1.72	25007.2	11753	36806	79.8	-20.64	15287	10123	39323.2	342	388.72	58544.6	33332	35948.8	4579.76	3314.44	75160.3	30719	40971.6	2387.92	3200.06	51973.1	30051	27023.3	10263	9119.44	50738.3	28789	24180.9	591.28	583.94	41273.2	21051	36833.4	3026.32	4896.84
135235	52707	44597.6	125.4	21.5	22783.3	20283	22144.1	65.36	-14.62	41973.8	23262	22639.6	44.08	6.02	17721.9	16758	21406.2	207.48	3170.82	30486.3	14803	35684.3	13848	5682.88	56371.1	34290	21245.8	2828.72	2293.62	7296.66	5983	11957.8	51.68	7.74	39637.1	24842	14733.4	3726.28	4871.9	60189.6	32620	27064.4	1157.48	1281.4
62251.6	24727	47385.2	103.36	23.22	88667.5	49376	31096.2	37.24	-18.06	110325	45820	42351.8	203.68	29.24	21534.7	13964	23329	1327.72	1855.88	39422.2	24406	22100	11054.2	6582.44	63018.9	28597	49204.7	9236.28	13729.9	37890.7	21339	23144.3	11387.8	20105.9	47764.7	26699	25858.2	1099.72	927.94	90157.4	38101	65844.9	5322.28	6047.52
112850	31648	51054.5	116.28	-8.6	54288.4	32308	20794.4	35.72	-8.6	49984.8	27175	23897.4	31.92	-4.3	98079.7	46239	46826.6	8455.76	10257.2	5944.68	5625	835.24	202.16	204.68	66823.5	32547	42740.1	4205.08	5123.02	105742	41072	51052.2	3191.24	4449.64	56373	36038	17006.5	163.4	99.76	29937.6	17079	20551.9	122.36	149.64
100888	45891	37903.5	83.6	10.32	5428.08	5231	1456.16	9.88	1.72	21974.4	13396	33291.8	44.08	-30.1	5034.33	5322	1817.92	15.96	111.8	35042.5	19042	39200.8	2262.52	2847.46	9720.27	5646	24061.6	215.08	23.22	131310	52569	73134	4715.04	5809.3	51386.6	28503	25830.9	1592.96	2214.5	62038.6	35261	24500.1	86.64	43
244383	80018	101206	267.52	27.52	9918.09	8263	5627.8	0	6.02	61401.1	36735	28316.8	80.56	14.62	45400.9	27323	18895.1	7780.12	8796.08	16192.9	11938	11594.6	4024.96	3126.96	11004.8	6494	36701.2	39.52	-12.04	158083	67485	114245	25388.6	26856.1	85570.4	50951	27269.6	91.2	-6.02	58090.4	35739	32808.4	3581.88	5723.3
76684.9	45038	35007.9	69.92	12.9	73027.1	40259	37281.8	38	18.06	71859.1	39292	23270.4	11.4	-6.02	44919	25870	21372.7	3263.44	4869.32	29749.2	18014	23954.4	896.8	1728.6	52050	27995	45663.8	2117.36	2850.04	42872.8	22319	48311.7	18860.2	19522	43421.5	22539	25570.2	1089.08	1204	26294.3	13558	36239.8	167.2	402.48
194400	83200	62564.7	152.76	1.72	95421.1	50105	68001.8	57	-17.2	92433	55194	37145	46.36	18.92	62034.8	45555	33912	728.84	1345.04	68292	39574	31875.9	1730.52	643.28	28012.9	13830	36731.6	3263.44	7777.84	33331.4	19087	35701	11955.6	8630.96	31764	19978	34059.4	5286.56	4834.06	9413.46	8891	1685.68	110.2	142.76
200091	71922	86694	236.36	3.44	6918.03	6515	906.68	-9.88	0.86	65563.5	37131	23411	36.48	23.22	23937.5	14635	38104.9	996.36	2856.06	47578.2	30907	17930.7	658.92	973.52	95552.7	42276	49710.1	1921.28	3257.68	57032	31270	39760.2	996.36	1161.86	45041.9	24870	27082.6	468.16	566.74	7731.36	5462	5038.8	-5.32	15.48
144910	60198	72089	139.84	33.54	96386.9	52052	39658.3	50.92	1.72	50303.6	29967	21571.1	53.96	-18.06	60904.6	34662	25492.7	3519.56	3947.4	60419.5	35999	19829.9	46.36	35.26	73099.5	38731	51800.8	1613.48	728.42	47035.2	29698	22777.2	3990	4877.06	33267.1	18060	28079.7	1519.24	3414.2	50205.3	30210	17966.4	1389.28	1855.88
106971	42471	65447.4	125.4	6.02	47738.9	28413	27764.3	46.36	-1.72	57565	35391	15981.3	17.48	-11.18	15216.4	10816	2151.56	221.92	964.92	57937.9	35214	24446.9	951.52	2002.08	74632.3	38269	50568.1	4027.24	2289.32	10614.9	10367	3053.68	24.32	60.2	52731	28314	36749.8	794.2	1063.82	79530.6	44518	32343.3	52.44	89.44
18686.4	11155	39350.5	98.04	-12.04	120290	45086	50007.2	65.36	2.58	29812.9	12910	33103.3	56.24	23.22	43050.4	26686	28872.4	6735.88	5319.96	11533.4	10825	7877.4	50.92	12.9	73235	41802	47655.8	713.64	911.6	35182.4	20758	26603.8	3322.72	7424.38	27659.5	14570	24317.7	2582.48	3560.4	23521.1	12854	36658.6	3207.2	3519.12
61470.4	33335	34918.2	98.04	4.3	17997.2	8250	65282.5	95.76	-4.3	27139.8	16660	18571.4	26.6	11.18	62862.7	35561	41457.2	5462.88	8249.12	41809.3	25352	27125.2	1912.16	3771.1	34719.3	22459	37374.5	1331.52	1808.58	72995	28833	41119.8	7027.72	12307.5	38759.5	22099	30759.5	3660.92	2928.3	47821.4	29038	51613.1	3397.96	2711.58
51378.4	30696	23843.5	44.08	-12.9	81477.9	46046	32890.5	60.8	12.9	64253.1	36559	23316.8	44.84	-20.64	60340.1	36874	24275.9	13899.6	13250.9	21238.6	15496	10445.4	1328.48	1614.22	101847	39335	77744.2	7567.32	9718.86	61084.2	29916	76617.9	8908.72	11087.1	63201	39757	41801.5	11772.4	8161.4	73507.1	47219	48102.7	87.4	35.26
73688.6	40843	32692.9	74.48	19.78	56613.1	33675	22932.2	38	-12.04	31810	17632	46268.8	71.44	2.58	44989.6	26763	27010.4	4561.52	3295.52	41249.9	24999	92263.2	14.44	-6.02	105751	39602	74616.8	8674.64	12096.8	35785.9	20491	34205.3	1207.64	2085.5	53851.8	31477	42630.7	6448.6	6050.96	51300.9	30602	25497.2	1144.56	2577.42
201114	75311	79696.6	171.76	33.54	12773.2	6660	37578.2	53.96	-3.44	49663.5	30341	25451.6	-4.56	-5.16	37064.2	18363	29887	910.48	1229.8	262143	139715	244895	-5.32	40.42	40988.4	21823	19392.2	630.04	782.6	167926	77257	79851.7	8561.4	9674.14	62416.6	30868	28631.5	899.84	853.98	41487.4	24582	19582.2	14540.3	12682.4
12755.6	6690	30121.8	22.04	0	76740.3	43043	34151.4	45.6	1.72	63379.9	34002	27589.5	32.68	22.36	10810.8	8014	9373.08	53.96	36.12	36010.2	29554	205.2	-6.08	32.68	70477.5	38006	47389	628.52	1502.42	167144	81003	81586.8	7128.8	14382.6	70492	38238	50550.6	5702.28	8611.18	69044.9	40450	23547.1	617.88	887.52
16483.9	7563	47307	130.72	-12.9	9112.32	7918	1122.52	3.04	-6.88	48219.6	26914	18702.8	40.28	14.62	8851.5	8763	1317.84	46.36	83.42	11568.7	9643	969.76	1513.92	846.24	35940.2	11782	54015.5	4729.48	9209.74	88994.4	35138	70597.9	4173.92	3922.46	52119.9	35018	16977.6	84.36	50.74	59186.6	30904	53573.2	4089.56	2972.16
10062.4	5487	2572.6	9.12	-8.6	8604.54	6575	1614.24	-14.44	12.9	91419.3	50994	32052.2	72.96	13.76	13316.9	9778	20315.6	160.36	65.36	5705.28	5054	1282.12	153.52	186.62	72581.7	39987	39422	4392.8	9920.1	74636.7	35827	94889	7305.88	8128.72	30815.8	17518	22693.6	203.68	280.36	5878.53	5422	13078.8	66.12	75.68
85826.2	31943	46645.8	93.48	30.96	25069	14623	25933.5	31.92	18.92	108166	61993	40549.8	83.6	9.46	43359.8	26394	37341.1	2639.48	3910.42	15427.4	14602	7919.2	50.92	217.58	69492.8	39315	35398.5	21432	12847.5	81394.7	47000	31008	12381.9	17130.3	5783.4	5262	9152.68	76	-6.88	77650.6	45343	23947.6	446.88	1016.52
59565.2	33828	28131.4	26.6	0	44093.7	22902	38993.3	63.84	-12.9	28351.9	15130	30381.8	54.72	21.5	41861	25226	36530.2	3059.76	2559.36	6842.43	5343	21051.2	65.36	35.26	50215.4	25493	43698.5	539.6	556.42	47602.8	23634	41286.2	1277.56	1818.04	62402.8	34378	29120.2	1558	1868.78	52085.9	31090	27981.7	242.44	233.06
49334	24150	41588	77.52	19.78	72357.4	42786	38267.5	76	-12.04	49193.6	30134	17924.6	37.24	22.36	36414	18193	35213.1	1005.48	1486.94	11644.3	9270	7854.6	411.16	295.84	87605.3	37286	44049.6	5323.04	6553.2	124940	59646	59930.6	440.04	436.02	26611.8	15479	28357.1	336.68	390.44	77616	46682	27241.4	157.32	178.88
73895.9	41133	32043.1	78.28	-18.92	44767.2	28872	14972	19	18.92	7258.23	6901	946.96	23.56	15.48	80395.6	46530	22930	2066.44	2121.62	16549.5	15354	8208	71.44	134.16	59026.6	35667	34587.6	10922	6012.26	50818.9	30461	31640.3	94.24	47.3	35242.2	18446	30724.5	1681.88	2253.2	82315.8	42685	76597.4	1634.76	2183.54
52298.8	28146	27572	70.68	-4.3	213947	85311	80528.1	218.12	10.32	14151.1	12170	1380.92	-25.08	5.16	47404.4	27761	28721.2	2705.6	4897.7	14596.5	11983	14320.7	79.04	24.08	15000.9	7821	76164.9	858.04	3233.6	52954.6	26875	40745.9	177.08	220.16	42145.7	23727	59938.9	12645.6	8229.34	53757.9	32423	18930.8	1883.28	2099.26
73458	41239	23944.6	78.28	-21.5	56994.2	33246	32071.2	57	19.78	8594.46	8037	3637.36	-22.04	1.72	78409.8	41170	38423.3	3170.72	5758.56	11461.6	10698	2891.8	12.16	6.02	95191.7	51814	46054.5	69.92	-18.06	63720.1	33781	28365.5	5500.12	5434.34	59568.4	38550	20944.8	6428.84	4484.9	45374.5	24994	48698.5	473.48	376.68
67782.3	38886	25201.6	56.24	-14.62	10715.7	5543	18018.8	3.8	6.02	39603.1	25630	10690.2	16.72	-7.74	26407.1	12722	33895.2	1036.64	1394.06	127691	38307	262143	2632.64	2795.86	48922	23374	52114	15671.2	23273.3	33992.9	18711	49366.6	4142	6071.6	47226.7	28114	25482.8	3230.76	3175.12	41073.5	22891	22730.1	1340.64	2247.18
65610.7	33859	35308.8	71.44	0.86	82456.9	39683	41789.4	85.88	1.72	35376.4	26864	256.88	9.88	-33.54	7316.19	6663	1691.76	87.4	104.92	111209	45771	78462.4	8422.32	5713.84	17785.5	10554	49609.8	103.36	155.66	43761.7	21906	44989.7	12112.1	20974.5	65308.9	36489	24079.1	44.08	63.64	43710.7	25762	39327.7	2264.8	4908.88
144166	51696	74469.4	134.52	3.44	85882.9	47379	30306.5	59.28	-6.02	39696.9	25433	20817.2	19	-18.06	85171.6	44473	40428.2	25268.5	14369.7	39684.3	20382	38757.7	4454.36	6185.98	61457.8	36325	31617.5	18246.8	16311.6	33812.1	20733	30767.1	15885.5	11190.3	75315.9	43238	38869.4	11670.6	17631.7	34870.5	18945	30823.3	573.04	557.28
88966.1	35642	67359.6	134.52	-2.58	32192.4	17366	30732.9	32.68	-4.3	30049.7	23713	41.04	-3.8	98.9	98922.6	39571	50879.7	10008.4	27778.9	56943.8	25178	94555.4	32870	16589.4	111387	44618	61672.5	1552.68	2792.42	55596.9	31490	32593.4	19663.5	16646.2	27989	15471	26097.6	3790.88	3000.54	9802.17	9467	4706.68	20.52	148.78
73179.5	40830	27817.5	32.68	-11.18	60580.8	36057	18026.4	33.44	-9.46	59413.4	39987	26963.3	85.12	0.86	8050.77	6285	4160.24	190.76	189.2	118293	41927	70357	1089.08	2004.66	57857.9	21966	76543.4	10855.8	16328	103884	34666	51354.7	926.44	1169.6	66189.7	34363	43960.7	2591.6	2244.6	50447.2	26922	36690.5	2622.76	1646.9
83252.6	40850	54899.4	78.28	10.32	52472.7	27688	29741.1	38.76	7.74	39853.2	25675	7291.44	22.8	20.64	18723.6	16612	18152.6	96.52	221.88	141775	44857	75997.7	5402.08	8798.66	12022.3	10996	18195.2	171.76	1607.34	80599	37959	51825.2	8294.64	8495.94	56611.8	34850	34135.4	5507.72	5093.78	34101.3	17579	18496.1	114	76.54
44104.4	25610	27504.4	59.28	12.9	54357	31091	29282	31.16	24.08	262143	201996	262143	189.24	147.06	87142.2	31656	65794	6767.04	4528.76	75383.3	40646	36315.8	259.16	411.08	77200.2	32720	78231.4	30078.5	10977.9	58828.1	34283	42123	9422.48	9236.4	34882.5	20943	22518.8	339.72	547.82	32220.1	18516	33357.9	6460.76	4820.3
202980	77109	69422.2	106.4	10.32	56130.5	31703	22464.8	34.96	30.96	262143	170954	262143	345.8	102.34	117087	41226	55706.5	9465.8	15117.1	124618	57637	96561.8	4201.28	5619.24	70888.2	38302	41711.1	5532.04	4970.8	51695.9	28730	23920.2	256.88	620.92	28559.8	16639	28174	332.12	438.6	38930.2	18950	56159.4	17882.8	11984.1
111402	45070	44944.1	76.76	-6.88	72923.8	43786	21688.9	60.8	-25.8	36485.2	28835	380	6.08	54.18	12147	11345	8527.96	59.28	370.66	18746.3	9900	29963	56.24	28.38	126585	47153	62870.2	3682.96	3446.88	75579.8	43108	29892.3	5367.12	7647.12	67449.7	40598	18234.7	81.32	64.5	51360.8	27958	26671.4	3595.56	3922.46
178190	52958	53056.4	91.96	0.86	50967.6	32920	16653.1	4.56	0	42359.3	23331	27793.2	55.48	9.46	9889.74	7518	14105.6	22.8	25.8	31795.5	18758	25084.6	2650.88	2414.02	80362.2	47095	51770.4	9804.76	8861.44	52973.6	29052	36489.9	3040.76	2869.82	51929.6	31022	19696.2	3359.2	5645.9	88754.4	50834	27714.2	1139.24	2543.02
91997.6	53374	29720.6	88.16	24.94	65234.6	34995	38969	93.48	16.34	7413.21	7117	3634.32	-11.4	7.74	55728.5	30939	29050.2	173.28	246.82	76684.2	31357	48754.8	5532.04	4900.28	46795.1	28595	30302.7	3566.68	3022.04	77062.9	42159	48393	25954	15007.9	25049.4	15507	30849.9	1631.72	2800.16	8125.74	7610	5760.04	-0.76	10.32
57555.5	30813	23205.1	47.12	0.86	51932.8	31926	25078.5	28.88	4.3	66459.3	41942	11822.6	32.68	-40.42	55283.8	32042	23540.2	2357.52	2296.2	262143	91726	134782	1767	3188.88	56807.7	33833	36688.2	530.48	1197.12	59347.3	30232	29867.2	386.08	978.68	55492.9	30544	34364.9	6257.84	12190.5	6683.04	6530	3305.24	16.72	442.04
65794.7	36943	21240.5	62.32	10.32	29329	15358	21306.6	21.28	-18.06	56361.1	33219	20026.8	23.56	-19.78	59390.7	37078	22185.9	5790.44	7470.82	75800.3	37987	63466.1	17356.1	14404.1	98178.6	34875	90914.2	6347.52	7953.28	23454.3	13225	32169.3	89.68	122.12	54097.5	31625	20056.4	67.64	239.94	90312.4	61466	28730.3	4534.92	8163.12
86887.7	47815	28962.1	51.68	-12.04	78681.3	44044	38043.3	53.96	-14.62	76264	26170	41805.3	68.4	-30.1	42162.1	25414	20969.9	1462.24	4336.98	12385.2	5479	42682.4	397.48	526.32	77237.4	48566	28630.7	2198.68	3478.7	54812.5	32608	36358.4	15257	14382.6	53499.6	32243	22588	4856.4	7463.94	24782.3	12303	31932.2	56.24	-6.88
36722.7	22648	28687.7	25.84	12.9	19305.1	10550	61101	73.72	-14.62	47737	25160	43015.2	39.52	24.08	32177.9	17879	26650.9	6885.6	5978.72	53487.6	37479	59581.7	5420.32	7279.04	139575	55834	59144.7	2946.52	5600.32	59118.6	28507	34757.1	568.48	1025.98	58607.6	35322	23466.5	7942	7905.12	23551.9	14572	22183.6	611.04	850.54
74939.8	44948	23721.1	31.16	-10.32	44188.2	25334	23530.4	42.56	6.02	24384.8	12519	34029	69.16	3.44	70115.9	35553	46222.4	5429.44	8541.52	37628.6	21186	28743.2	2034.52	2307.38	78600.7	25467	85377.6	18417.8	17869.1	60010.6	36466	35837.8	10815.6	37409.1	77802.5	42711	32657.2	1130.88	4634.54	8590.05	7125	1188.64	331.36	582.22
30265.8	18738	36347	86.64	-5.16	53444.2	29274	25374.1	41.04	-9.46	30817.1	16054	49518.6	95	0.86	90205.3	52462	55983.1	15494.9	21312.5	66614.9	41887	32596.4	125.4	138.46	26734	14014	28383.7	1237.28	1135.2	80267.7	48411	41345.5	4534.16	4868.46	33374.9	17609	29612.6	2634.92	4263.88	39142.5	28344	106588	259.16	2868.96
96334.6	52682	34449.3	98.04	13.76	52599.3	30830	24267.6	45.6	-18.06	98914.4	61070	39687.2	89.68	6.02	44117.6	27523	18904.2	2075.56	2077.76	10773	6086	40750.4	125.4	143.62	48456.4	25378	22980.9	759.24	449.78	95148.9	57652	34558.7	4691.48	5784.36	58901.2	34362	34076.1	10575.4	9766.16	5445.09	5188	3475.48	11.4	-2.58
38293.9	19319	52558.6	82.08	21.5	29194.2	13591	35409.9	48.64	3.44	29353.6	17623	29201.5	34.96	-16.34	104322	36488	64415.3	1958.52	3145.02	23243.2	12123	34633.2	16.72	12.9	61942.9	34542	29950.1	272.84	166.84	40447.3	22422	22853.2	169.48	203.82	61125.1	35542	29894.6	4440.68	4970.8	14749.6	13646	4844.24	19.76	37.84
82468.3	43509	25269.2	64.6	-2.58	73976.5	41986	32692.9	105.64	-8.6	60935.5	31551	21452.5	82.08	22.36	28158.5	24346	3003.52	440.8	1198.84	121103	47407	85161	6690.28	26246.3	50140.4	27918	65651.8	2425.92	2294.48	44084.2	22562	25194.8	582.92	2203.32	31949.8	16896	26259.5	2974.64	3678.22	13538.1	9599	242822	74.48	30.1
42633.4	21674	29166.5	31.16	6.88	93713.1	42882	35562.7	55.48	30.96	92489.7	45739	34868	71.44	4.3	40601.6	24822	32629.8	506.92	1723.44	40773.6	20234	33414.2	9217.28	2017.56	55668.1	32079	32366.9	1780.68	1892.86	44663.2	23051	26349.2	7530.84	6437.96	72950.9	43598	57238.6	893	2469.92	55562.2	31870	35527	3786.32	6548.04
144543	45132	82993.5	188.48	-15.48	160590	60764	73821.1	130.72	0.86	62070.8	38767	21272.4	47.88	-22.36	22114.3	16787	51346.4	76	126.42	26484.6	13232	50278.6	13324.3	14053.3	76890.2	45699	32460.4	2331.68	2906.8	51658.7	26407	49526.2	22992.3	19336.2	72857	40194	30664.5	512.24	984.7	14070.4	13339	3302.96	64.6	2376.18
38264.3	23864	24784.4	53.2	-7.74	57897	30391	23536.4	52.44	24.08	54088	33610	16093.8	31.16	-0.86	31625.4	16975	27078.8	2435.04	2449.28	105198	42889	66480.2	3523.36	5470.46	78620.9	41362	32888.2	1268.44	2563.66	61197.6	35326	25371.1	63.08	40.42	69994.3	39271	29776	482.6	483.32	36934.4	18999	27974.8	2967.8	8185.48
97282.1	46815	36788.6	47.12	-5.16	81065.9	43479	44960.8	42.56	-2.58	58947.2	36844	28554	83.6	-6.02	8479.17	8183	6588.44	15.96	2591.18	129771	70067	56826.7	832.2	2346.08	115454	64396	99678.6	27977.9	25781.1	114394	64879	101138	2408.44	7686.68	41793.6	27362	19244	1884.04	1938.44	82571	51403	34154.4	2570.32	6071.6
64872.4	41515	22360	28.88	-9.46	65758.1	37703	27192.8	25.08	-3.44	38558.5	21966	19597.4	28.12	-25.8	62918.1	36806	29710.7	494	890.96	19085.8	11201	27045.4	-6.84	-33.54	98841.3	55651	35711.6	3383.52	8006.6	71932.1	41066	28117	4294.76	6461.18	70428.3	40459	36045.3	8851.72	5415.42	31022.5	14319	53597.5	91.96	43
85795.3	50178	26578.7	44.08	19.78	57479.9	36174	22284.7	42.56	11.18	55098.5	34237	15710	25.08	-6.88	14303.5	11537	9718.88	81.32	126.42	76845.5	33866	48840.6	6279.12	9197.7	51682.1	20059	55714.8	2764.12	1678.72	60105.8	35250	33934.8	1002.44	3116.64	43581.5	26779	23414.1	3898.04	4364.5	59989.2	31757	45909.3	170.24	318.2
20869.4	10683	27340.2	49.4	-13.76	106935	43644	70955.1	109.44	4.3	80383.6	22648	1906.84	-47.88	83.42	31723.7	20576	34026	2090.76	2103.56	29565.9	13839	36939.8	756.96	989	66059.3	39854	28132.9	131.48	331.96	53599.1	31539	21365.1	1292	1279.68	58217	36206	36831.9	22837.2	16116.4	55644.1	34655	16348.4	286.52	834.2
51448.3	33069	15279	22.8	-10.32	80762.9	42150	22622.9	61.56	12.9	5707.17	5061	6435.68	61.56	15.48	7988.4	7084	11744.3	146.68	126.42	27183.2	17862	40558.9	34.96	43.86	78091	45320	40682	1379.4	2362.42	44668.3	26067	32219.4	8103.12	10670.9	84878.6	46183	34555.7	1255.52	2930.88	52312.1	34857	23405	2470	4202.82
102778	46707	40091.5	89.68	-8.6	59221.9	41215	16061.8	28.12	-25.8	52486.6	31194	16168.2	38.76	-15.48	9969.12	8728	6621.88	34.96	12.04	50400	27067	41569.7	98.04	46.44	51346.9	28050	29528.3	3556.04	5019.82	48443.2	26982	24418	7558.96	5567.64	9211.23	5655	16964.7	38.76	29.24	79603.6	42831	39757.9	2162.96	3537.18
62509.9	35715	24223.5	51.68	-1.72	73565.7	42822	22037.7	12.92	-2.58	44251.8	22478	24226.5	27.36	12.04	59747.3	32321	38118.6	870.2	1847.28	30903.4	12100	83035.3	10003.9	8209.56	56017.7	33502	29928	2435.04	2678.04	31737.5	20139	22299.2	312.36	560.72	66255.8	38570	25387.8	2149.28	2818.22	47599.6	22487	49489.7	21749.7	20758.7
54063.4	33707	16467.7	31.16	-24.08	57609.7	32291	19184.7	28.12	-5.16	40634.4	25076	39434.9	-1.52	-21.5	90606.6	49715	46041.6	860.32	2731.36	43279.7	26196	30709.3	11127.2	6620.28	15194.3	6606	52316.1	82.08	68.8	49676.8	27269	22648	251.56	215	75811	44646	27640.4	174.04	154.8	9187.29	7023	1844.52	1043.48	1511.02
70444.1	38218	34921.2	42.56	-2.58	19336	15766	20318.6	87.4	5.16	33511.6	25008	1233.48	7.6	47.3	34573.1	15054	38050.9	2547.52	3796.9	69344.1	37775	32748.4	347.32	80.84	104303	49311	75731.7	10146	5731.9	64440.2	35790	31784.7	4791.04	5743.08	45243.4	29019	56061.4	10544.2	8784.04	54781.6	33351	23899.7	1998.04	4470.28
108882	50099	36990	68.4	-31.82	89008.9	56508	29048.7	87.4	-12.9	165791	72748	67947	166.44	27.52	43556.9	24299	35814.2	10738	7347.84	78980	46418	33994	6747.28	5020.68	101582	63151	34445.5	8483.12	10972.7	49559.6	30309	25204.6	1156.72	1733.76	72398.3	41164	30823.3	4485.52	3734.12	44084.2	25446	19310.8	1837.68	2129.36
63602.3	36813	23944.6	77.52	-1.72	37583.9	19942	23712	62.32	26.66	38732.4	24195	30260.9	-13.68	-6.02	57627.4	33319	29967.6	12413.1	10666.6	76277.9	41813	41879	86.64	25.8	69817.2	47063	55090.1	716.68	1303.76	49592.3	29542	18097.1	971.28	1515.32	21352.6	16542	27727.1	686.28	417.1	61162.9	31422	37268.1	747.84	1092.2
68520.1	48373	20878.7	45.6	-20.64	55638.4	30616	21609.1	47.12	-12.04	33042.2	27012	479.56	-16.72	44.72	17149.9	9321	52344.2	631.56	581.36	11217.2	6181	27370.6	367.84	1399.22	85220.7	37845	97419.1	26177.4	20999.5	57391.7	46235	23376.8	1907.6	1583.26	26873.3	14430	37453.6	2352.2	4016.2	44287.7	26793	24470.5	4680.84	5037.02
32044.9	16756	23361.6	37.24	0	83940.6	43366	43416.5	59.28	-6.88	75464.5	41179	23655	39.52	18.06	54582.6	35223	20660.6	1756.36	1577.24	5267.43	5182	842.08	0	-8.6	85667.4	48794	46411.7	7349.96	5259.76	47927.2	26217	29206.8	23484.8	12493.2	45496.7	22819	34057.1	5814	5223.64	92211.8	33336	53681.8	7147.8	5122.16
45462.7	24906	14043.3	46.36	-4.3	87514.6	44770	47755.4	76	6.02	37119.6	23531	15185.6	3.8	-17.2	58957.3	41214	24393.7	4397.36	1270.22	47855.4	24799	32797.8	6529.92	7812.24	47907.7	27358	34508.6	9474.16	8673.1	32325.3	21698	14244.7	1472.12	1566.92	57301.6	35881	21379.6	212.8	356.9	31980.7	19247	36542.3	6728.28	4805.68
50857.4	30794	20361.9	55.48	6.02	51492.4	32334	66265.9	41.8	-12.9	40387.4	24659	21175.9	-22.8	-1.72	45131.9	34342	69356.8	1057.92	412.8	29434.2	15076	35533	1891.64	1969.4	26724.6	18580	48980.5	4558.48	4726.56	19510.5	10695	28526.6	560.88	555.56	77047.7	31880	40843.9	3806.08	6387.22	23070.6	14217	29899.9	4161.76	6163.62
46235.7	25187	26106	64.6	13.76	19964.1	11231	32043.1	52.44	15.48	33239.4	27937	928.72	-20.52	45.58	7769.16	6271	1682.64	291.84	727.56	58608.3	36704	17011.8	1094.4	2285.88	47035.2	21539	91868	3673.84	4756.66	34892.6	16635	42066.8	3909.44	5909.92	59059.3	34755	19440.8	1912.16	1977.14	66478.2	37202	27985.5	5533.56	4385.14
51984.4	26067	31318.8	66.88	10.32	81711.6	37606	47396.6	93.48	30.96	46108.4	27254	20451.6	36.48	-7.74	73166.3	43742	55463.3	860.32	1189.38	52369.4	33287	34262.3	4832.84	6885.16	30127.2	15850	38679.4	4873.12	7603.26	37636.8	22739	28051.6	413.44	685.42	48318.5	25191	42737.8	423.32	583.94	36098.4	22091	32187.5	2844.68	5133.34
79923.1	32662	53926.6	116.28	15.48	26185.9	13014	27714.9	57	28.38	48007.9	27415	17585.6	39.52	12.9	25964.2	22289	41800	1013.84	217.58	54045.8	32863	24943.2	5844.4	4842.66	87468.6	47798	35110.5	228.76	362.92	60318.7	32927	37806.2	6377.16	7080.38	68702.8	35359	41174.5	3382.76	4035.98	31823.2	17179	33467.4	231.8	238.22
63731.4	36826	33380	38	-2.58	60404.4	29055	43774.5	86.64	10.32	46071.3	26649	27857.8	68.4	-29.24	5787.81	5635	1776.12	-10.64	16.34	52862.7	30446	39456.2	1181.04	1983.16	16037.9	10383	24978.9	7114.36	6247.9	61228.4	35187	25769.3	849.68	1756.12	44215.3	25121	20890.9	48.64	40.42	16908.6	12939	28325.2	262.2	964.06
76489.6	43683	28055.4	125.4	4.3	91387.2	52322	35600.7	73.72	-8.6	58467.1	34127	11925.2	-8.36	6.02	39659.1	21711	26662.3	7431.28	4171.86	55050	36109	54028.4	20483.5	8741.9	58241	33304	23069.8	435.48	393.88	32520.6	17767	22396.4	2710.16	3828.72	36288.6	19954	38747.1	4624.6	7648.84	40146.1	23946	35607.5	6401.48	8145.92
60837.2	34224	20016.9	37.24	-7.74	32494.1	16328	42219.5	69.16	11.18	67529.7	31675	46921.6	110.2	12.9	24157.3	18174	27379.8	161.12	18.92	13737.1	7658	49199.4	2115.84	1711.4	69630.1	41543	34070	1045.76	1879.1	40569.5	24707	23990.9	-9.88	-3.44	140600	62879	68779.2	2694.2	3148.46	24946.1	14444	32563	231.04	36.12
47862.4	27498	18408	54.72	-19.78	50971.4	32066	19297.2	53.96	9.46	15529.5	11502	28788.8	122.36	27.52	37257.6	20169	29903	3008.84	2376.18	16890.3	8511	41065.1	1308.72	2567.96	41681.4	20759	27470.2	1857.44	4074.68	33997.3	28444	254.6	-25.08	17.2	9763.11	6586	9388.28	38.76	42.14	12504.2	11643	3583.4	53.2	789.48
35583	27650	22240.6	32.68	-0.86	5723.55	5372	763.04	-5.32	6.02	63251.4	38487	22458.8	69.16	16.34	9758.7	7206	2505.72	8.36	12.04	86761.7	45314	51060.6	2242	3274.02	100812	42006	58650	13511.3	25751	45446.3	26987	23938.5	951.52	1334.72	57945.5	43162	24909.8	11504.9	4880.5	55209.4	31242	22700.4	3974.8	8956.9
10823.4	8490	3915.52	7.6	-5.16	90249.4	51455	28869.4	72.96	-11.18	84198.9	50636	34193.9	57.76	15.48	61439.5	32807	28699.9	5728.88	6667.58	44587	22708	31863.8	1833.88	2277.28	28478.5	13914	26367.4	388.36	585.66	27878.1	15810	22002	423.32	912.46	24844.1	16510	45018.6	1386.24	2285.88	62797.1	37431	24033.5	4198.24	4633.68
77113.9	24154	55649.5	67.64	-1.72	70757.2	44835	54524.7	190.76	11.18	60888.2	35828	29241	61.56	-15.48	59487.8	34239	20890.1	14215	4060.06	21913.9	11955	262143	129.96	18.92	52103.5	31617	20380.2	156.56	276.06	24618.5	16846	7822.68	15.96	12.04	70505.2	52631	40902.4	11723	10063.7	10590.3	8808	1564.08	498.56	526.32
62455.7	35755	27450.4	28.88	0.86	30106.4	17623	31796.9	56.24	-32.68	37287.8	23029	28210.4	16.72	0	11568.7	7054	20210.7	31.92	12.9	29250.3	13604	57808.6	213.56	329.38	47132.8	29248	23516.7	1764.72	3132.98	52068.9	34617	17983.1	119.32	115.24	81403.6	43863	37382.1	586.72	742.18	80592.1	44446	30934.3	2116.6	3018.6
148625	49867	61111.6	70.68	21.5	42880.9	25391	18233.2	52.44	-17.2	32836.9	27437	1089.84	7.6	31.82	44192	26354	33608.7	2664.56	6066.44	36100.3	18137	30644	621.68	2473.36	42361.2	24719	25073.2	7571.12	4923.5	8281.98	8191	2584.76	36.48	317.34	54386	31556	16213.8	76	62.78	56715.8	35659	38822.3	1911.4	4547.68
55993.8	28017	37993.9	34.2	-3.44	71467.2	42085	30633.3	60.04	-10.32	38144.6	23660	22347	0	26.66	88126.3	37245	39827.8	4629.16	12888	85202.5	51835	32245.3	2435.8	5125.6	140842	62443	94662.6	13815.3	28002.5	32065.1	18186	26230.6	13.68	10.32	32424.8	16754	20185.6	1062.48	961.48	26434.2	15780	36423.8	3760.48	5347.48
43980.9	24159	29402.9	12.92	-9.46	21952.3	13224	31369	38	-1.72	262143	152455	262143	46.36	53.32	59540	34657	40394.8	547.2	1725.16	30853.6	13215	43751.7	380.76	482.46	54816.3	26527	31540.8	2101.4	3539.76	262143	150391	262143	34.2	109.22	45166.6	28280	12917	98.8	56.76	16932.5	12099	36941.3	410.4	169.42
58616.5	33170	19812.4	15.96	10.32	57944.2	35339	24825.4	66.12	49.02	34138.4	28646	79.8	9.88	49.88	75230.8	44885	24109.5	623.2	791.2	42721.6	21144	78938.2	23291.7	20960.8	7510.86	6786	4229.4	-47.12	-67.94	34900.1	28679	173.28	-7.6	66.22	25874.7	15347	20417.4	74.48	63.64	6578.46	5531	1301.88	152.76	190.92
113890	51161	52914.2	84.36	31.82	73446	38959	27296.2	91.96	54.18	90937.4	45715	52627	212.04	-8.6	109904	49606	48936.4	11858.3	22106.3	22437.4	9507	47553.2	8818.28	7292.8	86955.1	50207	48633.2	1474.4	3030.64	51132.7	28002	35724.6	8315.16	12525	6597.36	6342	2649.36	19.76	53.32	79097.1	50797	28554.7	2550.56	3697.14
40473.1	25356	24203	100.32	-11.18	52498.5	30175	24319.2	39.52	20.64	8283.24	7650	2045.16	6.08	-1.72	7003.08	5533	2055.04	1445.52	1492.96	26243.3	15179	39472.1	2353.72	1793.1	82874.6	52059	49049.6	3409.36	5209.02	21390.4	9086	51088.7	475	876.34	5486.04	5141	962.16	-2.28	0.86	44789.2	23155	27623	2060.36	1790.52
91226.5	36325	74383.5	153.52	14.62	73005.7	40854	29407.4	75.24	23.22	110594	53807	36407.8	95	26.66	90101.3	48909	33251.5	179.36	254.56	35471.5	18820	32170.8	4440.68	4548.54	12560.3	6154	24117.1	7265.6	9955.36	47582	23731	39767	11461.6	30348.5	10609.2	6634	2295.96	330.6	578.78	53275.3	31553	21691.2	1071.6	1065.54
99051.8	41251	50946.6	102.6	4.3	10893.3	7455	20416.6	39.52	2.58	47467.4	25926	23330.5	71.44	-24.08	71964.3	42819	29500.2	2767.16	2617.84	11033.2	8470	4797.88	263.72	586.52	38208.2	23175	22610	682.48	1078.44	88523.8	39912	56186.8	4500.72	3767.66	7897.05	7309	2123.44	31.92	98.04	25859.6	14295	32055.3	463.6	307.02
63662.1	35052	31188.9	75.24	6.02	11246.8	7651	8277.92	-6.84	20.64	50949.4	30442	15966.1	33.44	-7.74	32746.8	20604	28902.8	157.32	98.9	124455	62203	87921.4	2131.8	3194.04	28229	15344	19982.7	-8.36	-73.96	38889.9	21578	28603.4	8496.04	7765.8	27863.6	15319	43052.5	5928	12345.3	59694.4	32182	38000	355.68	350.02
103597	46901	42169.4	111.72	0	60225.5	35174	23689.2	36.48	18.92	73097.6	40702	26831	43.32	-4.3	37598.4	21450	32759	5006.12	6489.56	62296.3	31299	67480.4	7118.92	11537.8	19761.8	12546	14692.3	1549.64	1646.04	117877	70847	125938	26997.5	24522	42805.4	23394	31280.8	3488.4	5013.8	46196	22720	48416.6	6439.48	7701.3
49433.6	30006	29154.4	61.56	-11.18	29159.5	16078	28245.4	19	36.98	62591.8	34509	28908.9	50.16	-21.5	9971.01	8098	7805.2	68.4	20.64	41755.8	19800	38056.2	9497.72	3375.5	13059.3	8520	19722.8	-15.2	-34.4	44975.7	21814	68089.9	10075.3	13549.3	64929.1	37366	28015.1	2037.56	1924.68	65792.8	37495	35980.7	354.92	795.5
71184.3	42196	25846.8	65.36	-14.62	50462.4	30126	19817	45.6	-6.88	39718.4	24491	19787.4	20.52	-13.76	76008.2	41361	34713.8	10218.2	6326.16	17948.1	9666	34371.8	1141.52	1358.8	67031.4	38597	27776.5	3559.84	4266.46	66577.1	39899	31505	5104.92	7313.44	86888.3	47103	40161.4	1295.8	2211.92	48385.9	26026	45398.6	1973.72	2095.82
60874.4	27825	29368.7	65.36	2.58	34700.4	21408	38001.5	59.28	16.34	39044.2	24811	38294.9	-0.76	-15.48	6695.64	5515	1510.88	163.4	140.18	69000.8	41873	28208.2	4208.88	5619.24	28651.8	16535	12580.3	1881.76	4030.82	116233	47786	59039.1	3866.12	8372.1	59812.8	39370	44267	8787.88	9806.58	5828.13	5358	984.96	86.64	165.98
39256.6	24985	20133.2	82.84	12.04	111576	55535	62831.5	101.08	10.32	34106.9	25040	1019.16	-11.4	37.84	56041	31663	30409.1	1493.4	1372.56	46788.8	24670	36739.2	1048.04	1625.4	52448.8	31838	20491.9	1949.4	1702.8	42018.5	23531	26503.5	34.96	-5.16	54021.2	31539	23437.6	2725.36	3954.28	22717.2	11929	26909.3	1221.32	1182.5
94299.7	42259	49242.7	131.48	10.32	54509.5	32866	21634.2	62.32	19.78	71022.4	25531	262143	1266.16	-21.5	44610.9	27063	22301.4	864.88	870.32	25678.2	12422	33059.2	351.88	430	31189.4	15749	35027.6	560.88	896.12	71461.5	40298	45896.4	9009.8	8766.84	62722.2	31597	32878.4	12036.9	9115.14	45617	25521	18860.2	185.44	1810.3
29271.7	14423	33642.2	79.8	12.9	79168.3	40434	31324.2	79.04	-16.34	39646.5	24540	10134.6	-0.76	-6.88	117076	46258	54425.9	150.48	98.04	22303.3	10570	37815.3	370.12	655.32	65287.5	45214	28375.4	17140.3	8123.56	111269	62497	31427.5	83.6	62.78	37171.9	21091	19174.8	707.56	1341.6	48297.7	24490	47479.5	15833.1	20372.5
76093.9	40673	32890.5	129.96	-5.16	101181	42782	48798.1	72.2	0.86	262143	162722	262143	60.8	51.6	55921.9	31759	29051	3147.16	2981.62	39311.4	19199	62853.5	22537	6063.86	56732.8	30283	35516.3	8207.24	10887.6	136277	57080	72621	29617.2	22871.7	39387	26722	24678	1863.52	4496.94	34861.1	16802	39716.8	3597.08	4435.02
133540	45983	83971.6	154.28	-9.46	59437.3	32338	47815.4	52.44	5.16	33315.7	28143	12.16	20.52	21.5	33271.6	17259	35661.5	17677.6	7448.46	78502.4	31523	46130.5	12418.4	11074.2	72770	42560	40051.2	2276.2	4386	111584	39371	75497.6	2019.32	2573.12	23000	13950	34187.8	2715.48	2626.44	13015.2	6965	34486.5	478.04	985.56
20848.6	12362	56347.9	35.72	-13.76	31211.5	17379	26505.8	25.08	-7.74	54311.7	30603	20769.3	76	-10.32	17552.4	8498	40629.6	455.24	1111.12	28745.6	14381	48466.7	832.96	1498.12	73233.7	41522	38627.8	13363.8	13311.1	41679.5	21559	41790.1	1668.2	5743.08	66315.7	36883	48681	9686.2	12639.4	32375.1	13703	262143	367.08	70.52
133150	48022	57908.2	141.36	-15.48	78762.6	32557	43915.1	93.48	16.34	121241	66534	94803.2	234.08	12.04	77655.1	42141	53449.3	20852.9	15056	86143.7	38416	69684.4	7258	5839.4	37139.1	20719	30961.6	-2.28	-28.38	67909.6	39487	30504.9	3090.92	4248.4	37143.5	22263	30054.2	2337.76	3524.28	51445.2	31977	18502.2	513	728.42
76994.2	29594	50559	105.64	-6.02	84083.6	56887	36227.7	91.2	9.46	43810.8	21787	35365.8	81.32	19.78	63363.5	38167	41936	859.56	2718.46	28309	18170	34864.2	1336.84	1124.02	39179.1	27619	45850	7488.28	7669.48	157604	48794	86517.6	10830.8	13117.6	25104.9	13867	34166.6	50.16	221.88	66969.6	36004	31434.4	518.32	1699.36
34745.1	19990	35867.4	73.72	-11.18	23163.8	13987	10846	27.36	-5.16	41898.8	21391	31742.9	67.64	-1.72	105882	54433	55936	5158.88	3872.58	100538	47211	106828	15874.9	19663.9	34805.6	17870	37007.4	3986.2	6149.86	40682.9	19492	45492.8	12684.4	14946.8	49155.1	27566	23428.5	1083.76	1544.56	33134.2	18637	41983.2	12576.5	25331.3
261523	71011	111412	215.84	11.18	27598.4	14158	30368.1	101.08	-24.94	40602.2	24411	13730.9	9.88	48.16	210418	92646	204806	23613.2	31240.4	61078.5	36158	51996.2	9021.2	15363.9	36292.4	19870	35909.2	3859.28	3712.62	31845.9	20623	41071.9	105.64	93.74	55285	34743	42294	3082.56	2905.94	50448.5	28626	41329.6	806.36	1005.34
134027	53633	53012.3	77.52	12.9	55627.1	31927	42743.2	85.12	12.04	262143	155440	262143	22.04	141.9	71969.3	20725	73244.2	12633.5	7298.82	12306.4	5849	37952.1	832.96	840.22	59455	35187	26679	1023.72	454.08	42591.1	16866	89891.3	5166.48	5853.16	32508	17317	29192.4	71.44	60.2	68507.5	39532	39425	218.88	390.44
79242.7	46983	25606.7	73.72	-17.2	49089.6	27238	25194	95.76	1.72	33289.8	28006	-33.44	6.08	74.82	49419.7	26850	35714.7	7730.72	9032.58	68095.4	41383	36169.9	9813.12	20204.8	47493.2	27374	24674.9	1208.4	1089.62	152162	75538	74241.4	5665.04	5970.12	54643.1	28779	34520	6764.76	13962.1	71682	37915	51770.4	35394.7	26928.3
78153.4	39818	34106.5	84.36	7.74	49072	26882	31263.4	61.56	8.6	50645.1	26630	55497.5	74.48	-10.32	36795.1	16897	40928.3	3299.92	4996.6	80983.4	48946	27453.5	1006.24	580.5	14373.5	11478	6529.92	-14.44	-39.56	26211.8	15266	25410.6	874	1243.56	50732	28052	28037.9	1073.88	994.16	53594.1	29482	31220	4677.04	9625.12
78939	43325	42273.5	61.56	19.78	83214.8	46931	35386.4	64.6	10.32	74587	43084	31569.6	106.4	-2.58	46145	26609	25168.2	7254.2	4590.68	56296.8	30708	25729.8	676.4	393.88	56591.6	30510	28531.2	7926.8	9424.74	43874.5	23718	62101.1	4080.44	5168.6	44677.7	25689	32876.8	2280.76	995.88	99477.6	54602	35298.2	1586.12	3678.22
39328.4	19547	52307.8	122.36	16.34	37244.3	19201	33595	60.8	2.58	54859.1	28727	38434.7	74.48	0	67404.3	36976	36835.7	3267.24	2260.08	45833.8	27199	36649.5	4969.64	6140.4	67253.1	35848	35574.1	6258.6	2328.88	25608.9	12682	29752.5	61.56	-18.92	61653.1	32556	60115.2	9992.48	11737.3	62273	39999	20232.7	1736.6	2094.96
92290	35129	47964.4	89.68	29.24	49429.8	25046	33722	44.08	25.8	37831.5	23622	19719.7	10.64	-7.74	139370	45035	75699	12448.8	15124.8	63767.3	39548	41463.3	587.48	2878.42	25200.6	10978	38896.8	9684.68	19251.1	85176.6	42428	83162.2	34747.2	40050.2	43103.3	22822	21933.6	5297.2	3803.78	33975.3	18130	34935.7	2258.72	3165.66
63832.9	37723	19880.8	13.68	27.52	68785.9	27434	48595.9	37.24	18.06	262143	126162	262143	13.68	38.7	57261.3	32723	42104.8	5556.36	7955	70061.7	38399	32219.4	112.48	137.6	48490.5	30023	18767.4	368.6	439.46	53546.2	32770	37813	772.92	1702.8	57189.5	33962	23078.9	2036.04	1515.32	32821.7	17442	53013	409.64	713.8
116663	54118	70649.6	140.6	22.36	138521	73656	74138.8	95	12.9	35487.3	29250	157.32	-0.76	55.9	14154.8	13487	6701.68	15.2	173.72	39014.6	19379	35226	61.56	12.9	74837.1	41803	32873.8	595.84	1271.94	35557.8	19726	20326.2	889.96	659.62	57605.3	28542	53037.4	4309.2	7593.8	35487.3	20190	28287.2	2770.96	2573.12
40517.8	22372	40077.1	75.24	25.8	37154.9	22183	28758.4	69.16	3.44	40609.8	23276	85316.8	-2.28	-5.16	16623.2	15178	5086.68	3.04	-26.66	25424.3	13127	43847.4	76	-1.72	79885.3	47116	55786.3	1892.4	3946.54	71317.9	44660	33545.6	9465.04	9120.3	51283.3	29809	24149	889.2	2401.98	61782.2	35157	28819.2	627	711.22
72754.9	45725	48437.1	88.92	3.44	69964	43239	22542.4	39.52	-5.16	262143	218831	262143	94.24	137.6	64730	37431	34465.2	4333.52	5504.86	19007.7	10257	43644.5	10583	8571.62	59108.5	35947	21429.7	246.24	733.58	46884	27631	22413.2	124.64	88.58	49441.8	29964	15778.4	523.64	512.56	98273.1	58603	30378	10773.8	6960.84
107709	50390	47106.3	172.52	-14.62	64752.7	36290	30055.7	29.64	18.92	32191.7	25599	48.64	-20.52	44.72	63526.7	38046	22329.6	7965.56	11763.1	56817.8	31439	40371.2	3609.24	7801.92	58470.3	33510	23621.6	260.68	364.64	96869.4	41981	38709.1	2090.76	5616.66	61029.4	38351	33008.3	11631.8	12156.1	70446	38599	38008.4	937.08	1192.82
55309	32863	26524.8	69.16	3.44	110590	46098	45168.3	53.2	12.9	38966.1	24162	20786.8	-4.56	7.74	65359.3	38606	24985	2990.6	3709.18	22105.4	14806	28666.4	25.08	-0.86	27687.9	16782	38361	18672.4	10873.8	41075.4	19846	44328.5	4419.4	4648.3	17885.1	13754	4509.84	38.76	79.12	61922.1	35082	23002.2	57	-3.44
83817.7	44610	26203.3	50.92	7.74	89487.1	45863	73494.3	147.44	-0.86	262143	132675	262143	-4.56	32.68	81990.1	45070	29616.4	8721.76	8404.78	73880.1	41399	34474.4	7343.12	11056.2	43235	26164	28773.6	4024.96	5306.2	73307.4	44358	30824.8	12261.1	8695.46	38902.5	23739	34022.9	2748.16	7462.22	42778.3	24407	22627.5	661.96	920.2
159583	79642	72691	136.8	0	79586.6	49819	24791.2	34.2	-18.06	35150.2	29039	110.96	1.52	33.54	249659	78690	145740	6707.76	8797.8	39045.5	19334	32337.2	697.68	1389.76	29921.2	16667	33112.4	8959.64	5753.4	22591.2	13685	50059.7	685.52	325.94	86185.3	54535	37980.2	1182.56	2605.8	15726.7	10155	1744.96	1779.92	2377.04
56914.8	36584	20815.6	63.84	-5.16	39244	24030	24209	29.64	-24.94	39368.1	23919	24783.6	-30.4	-19.78	15141.4	10155	10817.8	64.6	134.16	69599.9	42275	32280.2	31.92	-10.32	17595.9	12135	38494.8	590.52	679.4	105539	35230	49344.5	12461	14061	46552	24671	34626.4	2471.52	4117.68	47130.3	26740	26816.6	2799.84	4594.12
81906.9	48552	32993.1	33.44	9.46	41081	22746	18826	28.12	-3.44	262143	128797	262143	-25.08	7.74	12637.8	10597	10485.7	359.48	1211.74	24792.4	12445	32384.4	608.76	1374.28	56877.7	33415	23996.2	13147.2	5343.18	85804.7	49959	38798	2376.52	2702.12	61857.8	35818	26297.5	4718.84	7224.86	43013.2	24838	18019.6	5839.84	9953.64
262143	62097	187120	394.44	40.42	104458	35992	55634.3	85.88	-14.62	35729.2	29239	434.72	-38.76	14.62	71225.9	40209	34346.7	4882.24	5618.38	28667.5	17731	34965.3	18486.2	14544.3	56665.3	35492	21478.4	15963	8276.64	56507.2	31283	29792.8	4457.4	5362.1	84815.6	38403	79331.8	13186.8	16302.2	92301.3	38077	42570.6	1098.2	1254.74
77137.8	43636	34043.4	45.6	23.22	16580.3	10002	28851.9	20.52	-12.9	56138.7	23936	262143	459.8	86	6251.49	6102	1738.12	15.2	-5.16	26042.9	15590	30890.2	10207.6	6348.52	62311.4	32818	31762.7	3457.24	3186.3	101550	41663	40351.4	11848.4	10294.2	20130.4	9262	50390.3	2113.56	2458.74	27522.8	14119	52219.6	1076.16	1415.56
52833.1	29042	30459.3	43.32	-18.06	19237.7	11201	29234.2	3.04	-29.24	66861.3	23541	262143	1287.44	-11.18	43533.6	29857	34674.2	4985.6	2021.86	111358	43314	56161	3715.64	4203.68	38947.9	20041	33805.6	57	27.52	73596.6	40941	39045.8	4366.2	3463.22	10228	8546	11986.7	138.32	43.86	59940.1	33299	42432.3	4769.76	7160.36
27655.1	12899	46056.8	56.24	16.34	94708.5	56406	29260.8	38.76	0	39904.8	24272	33810.1	13.68	-6.88	49364.3	24499	48699.3	11031.4	7519.84	40429.6	24124	20165.8	9386.76	3716.92	36511.6	20455	24744.8	1456.16	5139.36	38825	20071	47115.4	9908.12	6344.22	20885.1	10987	23960.5	1553.44	1268.5	71418.1	41207	19416.5	2098.36	680.26
236791	67052	113768	215.08	-30.96	233067	74058	180346	483.36	49.88	32859.5	27352	1577.76	-12.92	32.68	76757.9	40333	43700.8	6041.24	3201.78	44845.3	27093	16940.4	301.72	698.32	8218.35	6354	7497.4	-6.84	7.74	138625	49139	47629.2	11456.2	13524.4	21820.1	11927	26355.3	153.52	83.42	71940.3	38076	45316.5	8237.64	9623.4
221094	80656	109442	164.16	41.28	128769	48694	55274.8	117.04	6.88	50134.8	29168	17468.6	6.08	6.88	67915.3	41542	33248.5	5099.6	7840.62	67720.6	43982	32889	3374.4	3709.18	74805.6	33294	37302.3	2058.08	2198.16	75441.9	42399	26372.8	312.36	113.52	74692.2	41030	28910.4	117.8	411.08	120706	40015	59333.2	9072.88	11682.2
40393.1	20814	40758.8	48.64	8.6	89633.9	38976	51124.4	107.92	2.58	22144.5	10575	262143	99.56	25.8	6004.53	5511	1351.28	25.08	52.46	28915.1	15903	78463.9	266	97.18	55361.9	32795	36127.4	2195.64	2277.28	33167.6	16256	36068.1	603.44	555.56	71556	44282	25817.2	400.52	650.16	68966.7	35729	38178.6	72.96	17.2
83629.4	32018	73041.3	126.16	7.74	45562.9	31940	32791	74.48	0	39188.5	23211	18453.6	33.44	20.64	47044	27691	32493	5013.72	5142.8	55200	32623	25173.5	1327.72	1871.36	61387.2	36300	28216.5	20808	14377.5	46320.8	25054	24367.9	6.84	-27.52	48036.9	27831	24766.1	3463.32	2614.4	66403.9	35406	33117	8325.8	16620.4
119672	43259	67889.3	133.76	11.18	20837.2	15207	14347.3	95	9.46	31157.9	18277	29798.1	49.4	18.06	41170.5	19892	50036.1	12777.9	2803.6	23490.8	11614	38424.1	34.2	0.86	75572.9	44999	33056.2	7445.72	7898.24	89890.9	48471	84068.2	372.4	784.32	65874.1	39067	26825	111.72	137.6	56010.1	30426	39631.7	3261.16	5323.4
20699.9	11527	20190.2	11.4	-14.62	54702.9	33157	19856.5	37.24	12.9	40168.8	26010	6817.2	1.52	3.44	42598.1	25963	23770.5	7438.12	6370.02	48117.5	26164	27591.8	110.2	-11.18	53534.2	30787	45817.4	204.44	222.74	61989.5	37126	27280.2	6601.36	5006.92	51588.2	30002	44364.2	13875.3	27672.2	5761.98	5403	506.92	15.96	39.56
130758	66102	49984.4	86.64	17.2	210625	81707	124039	195.32	11.18	93457.4	52593	26840.9	93.48	27.52	49707.6	25370	35770.2	350.36	830.76	42402.1	23251	39358.9	5707.6	3698	38372.7	26039	53221.3	924.92	576.2	34454.7	19346	20771.6	2460.12	3349.7	51178.7	31342	37176.2	7346.92	10394.8	81325.4	45954	32238.4	273.6	286.38
102334	52097	41953.5	88.92	-14.62	14733.8	8407	37849.5	60.8	18.06	55903.1	30596	17441.2	29.64	0	9293.13	5946	1664.4	145.92	162.54	10481.9	7486	12684.4	9.12	5.16	70986.5	45328	28547.9	1348.24	1416.42	40616.1	24774	20522.3	9340.4	11613.4	59000.8	30674	28168.6	124.64	156.52	44568.7	25646	19582.2	5757	5187.52
75300.1	27747	39977.5	53.96	-9.46	18401	8458	47563.8	16.72	15.48	50039.6	30621	27803.1	73.72	-29.24	34980.1	16966	64368.2	8158.6	1701.94	24740.1	14123	35248	494	509.12	97311.7	29083	72051	326.04	84.28	71219	37671	46024.1	1786.76	5600.32	63520.4	35595	27562.2	935.56	809.26	41639.9	24315	19980.4	1954.72	1920.38
226721	64411	148794	247.76	10.32	5327.28	5091	1011.56	1.52	12.04	53653.9	30012	11635.6	24.32	-34.4	7462.98	5430	2865.2	26.6	2.58	52824.9	28888	41245.2	5752.44	7334.94	37139.8	23031	37193.6	1361.92	1571.22	45487.3	29042	66306.2	10535.1	6767.34	40700.5	22338	32870.8	172.52	176.3	34048.4	16170	27524.9	380	302.72
254453	58203	112570	313.12	44.72	74569.3	41623	30514.8	57.76	46.44	30502.7	14858	46957.4	78.28	-30.96	39527.5	23359	54112	4401.92	4572.62	73415.2	45862	39481.2	2614.4	4010.18	39504.1	24142	22615.3	710.6	738.74	55480.3	33682	34184	11609	13250.9	64128.3	37594	27311.4	17591.7	17791.7	40759.1	21360	29982	21874.3	18693.8
29022.8	15819	24532.8	43.32	5.16	64715.5	38643	21977.7	46.36	-18.06	41503.1	24171	8629.8	20.52	-10.32	90554.3	49647	46044.6	3582.64	3713.48	64876.8	37717	34215.2	1356.6	2199.88	45804.1	28670	19022	4185.32	3794.32	70519	48499	48134.6	2683.56	3066.76	39601.8	20695	32119.9	3215.56	2085.5	56928.7	31758	37572.1	2038.32	3844.2
56955.1	17341	57744.8	44.08	-30.96	46678.6	27342	21308.9	43.32	-6.02	56611.2	30857	25960.1	72.96	-13.76	45979.3	29159	25998.8	7951.12	2573.12	20236.9	13958	24978.9	802.56	859.14	157609	74475	91459.9	1127.08	2287.6	31630.4	16375	30172.8	8218.64	4889.1	136985	60899	75838.1	3743.76	3145.02	44302.2	25283	24607.3	46.36	2.58
151990	57274	63744.2	209	-35.26	36982.9	21943	17874.4	38	6.88	73506.5	40681	26561.2	41.8	5.16	53141.1	30551	22056	3774.92	5262.34	51263.7	31399	52143.6	12762.7	2042.5	25888	14280	20150.6	2922.2	2012.4	62216.9	38871	25281.4	7575.68	10102.4	54879.3	31920	26520.2	17386.5	49592.8	39400.2	25301	35673.6	9707.48	15604.7
187596	64259	89236.9	156.56	15.48	68709.1	40238	25011.6	77.52	2.58	71064.6	40147	27826.6	14.44	-4.3	37356.5	24503	26768.7	895.28	1086.18	71467.8	43351	21948.8	1560.28	2240.3	41134	25383	21209.3	829.16	669.08	69119.2	43149	36644.2	5533.56	8478.74	59985.4	39611	29310.2	636.12	1042.32	7603.47	6139	5205.24	37.24	38.7
130680	47778	74651.8	161.12	-7.74	25824.3	15006	27028.6	54.72	6.02	20492	17566	9689.24	55.48	15.48	21499.4	17500	19576.1	325.28	184.04	29473.9	19536	34687.2	689.32	404.2	7603.47	6303	8593.32	76.76	51.6	73708.7	44954	22235.3	991.04	3360.02	6617.52	5584	1313.28	920.36	939.98	8012.97	6730	1326.96	782.04	940.84
33677.3	18210	28156.5	60.8	-10.32	48680.7	29970	25127.1	63.84	-18.92	51920.8	26483	27204.2	54.72	-7.74	44006.8	22575	43398.3	32.68	6.02	49957.7	30323	20844.5	9695.32	5516.9	48246.7	31435	17016.4	145.92	172.86	16745.4	10423	39078.4	2815.8	2831.12	36054.9	20050	46838	627.76	713.8	37740.1	18942	33799.5	547.96	564.16
77956.2	28371	39165.8	67.64	-6.88	55096	32650	22101.6	21.28	0.86	49068.8	29110	14247.7	19	6.88	67292.8	38651	28354.8	852.72	1124.88	38911.3	18486	36866.8	1896.2	2285.02	25925.8	16405	21983.8	57	19.78	88916.9	35499	57387.6	16631.1	16757.1	58833.2	35171	23883.8	2699.52	2671.16	78905.6	46462	29472.8	8733.92	13083.2
120181	54442	67621	107.92	-17.2	10538	8407	933.28	-3.8	-9.46	84673.9	36011	38386.8	65.36	-17.2	25380.2	13348	31373.6	1831.6	1937.58	61712.9	35718	25866.6	4100.96	4935.54	71777.8	43078	31308.2	7669.16	6949.66	28932.8	16725	27277.9	5389.92	5744.8	26822.2	14476	26714	382.28	184.04	45642.9	24959	32098.6	416.48	253.7
174896	72855	80078.2	209	-11.18	56795.1	34627	19954.6	20.52	24.94	78129.5	43400	22733.9	47.88	4.3	14418.2	12707	6029.08	28.12	12.9	47830.9	26754	38593.6	9820.72	13481.4	63279.1	42541	30748.8	3132.72	4114.24	72655.4	41910	40830.2	6711.56	5410.26	55239	33536	25137.8	3832.68	8225.9	13592.2	11098	4915.68	1721.4	1429.32
108710	55770	90182.4	169.48	-7.74	6279.84	5416	2084.68	4.56	19.78	7782.39	6150	11536.8	7.6	-16.34	50579.6	29960	49705.5	25913	12309.2	58711.6	33922	21511	766.84	1092.2	50639.4	34534	21891.8	461.32	571.04	51596.4	29970	40107.5	1377.88	2361.56	30476.9	16435	34758.6	3228.48	1853.3	52520.6	31215	24548.8	12810.6	20858.4
188207	66095	104695	243.96	1.72	48969.3	29827	21790	11.4	1.72	49371.8	26258	27301.5	57.76	-7.74	38085.4	24387	28596.5	2592.36	6407	48694	28114	29804.2	4392.8	4213.14	46285.5	25333	33375.4	5111	3378.08	48343.7	29479	22884.4	538.84	1191.1	57265.7	33935	27400.3	7274.72	5238.26	28035.6	14270	27287.8	1011.56	1125.74
140948	53660	67725.1	171.76	-6.88	39208.7	20288	29521.4	64.6	5.16	76751	42525	34976.7	20.52	27.52	28493.6	13323	34723.6	820.04	831.62	56616.8	25889	42487.8	5395.24	614.9	79458.1	47390	33975.8	376.2	368.94	67743.9	41901	45532.4	3757.44	3418.5	94499.4	58723	50676.8	7151.6	13429.8	70018.2	39878	26596.2	114	97.18
170118	68094	74755.9	151.24	0.86	23324.5	17905	48182.5	147.44	-5.16	40417	25914	7023.16	-32.68	39.56	6582.87	5179	9730.28	39.52	27.52	26047.3	18167	22310.6	2090.76	1874.8	56102.8	31722	27438.3	3469.4	4316.34	49271	28126	24771.4	7973.16	5809.3	22629	16445	37004.4	173.28	36.98	23574	14339	38156.6	6410.6	7063.18
101341	39946	42732.5	93.48	0.86	74753.3	43039	29534.4	74.48	-9.46	34156.1	26879	105.64	-19	61.06	58830	42639	66620.8	562.4	414.52	82470.8	42307	38130.7	5876.32	6022.58	53726.4	32962	39779.2	1618.04	507.4	46356	23615	49759.5	3527.16	5570.22	26026.6	18869	22600.1	3433.68	9712.84	62680	37254	25407.6	195.32	120.4
198543	71855	115555	334.4	35.26	60446	33794	27782.6	74.48	12.9	59043.6	24763	262143	687.8	86.86	34840.9	19946	51918.6	1254	933.96	86548.1	32063	52394.4	9977.28	9131.48	50555.6	32315	22613	8524.16	7660.02	65205.6	37807	23376.1	2514.84	3507.94	57111.4	33737	33865.6	4706.68	6986.64	11917.7	6319	30140.1	528.2	592.54
154827	76760	81255.4	200.64	25.8	89068.1	38891	46841.1	95	20.64	49606.8	28436	20040.4	63.84	-5.16	48277.5	25606	31194.2	2363.6	4779.88	56558.9	33558	22108.4	2851.52	2249.76	50195.2	31852	42768.2	3133.48	7546.5	8109.99	6863	3499.8	-22.8	-58.48	31815	24709	4618.52	-6.84	-6.02	6687.45	6394	2925.24	23.56	55.9
136707	33708	111824	205.96	8.6	89043.6	52041	28586.6	57	-6.02	90080.5	48174	46621.4	101.08	23.22	77836.5	46055	46908	3453.44	4932.1	47602.8	25214	27110.7	1869.6	2101.84	107189	54650	72577.7	10409	14638.1	79468.2	45193	36487.6	4813.08	5050.78	56682.4	28958	27857.8	1552.68	3038.38	52164.6	30030	22607.7	515.28	737.88
144237	54778	73071	137.56	37.84	28710.4	19359	25040.5	46.36	11.18	55353.7	29559	33321.4	70.68	22.36	62023.5	34622	37942.2	24403.6	9835.82	39443	22011	25545.1	5398.28	5055.08	49435.5	28499	25635.6	784.32	1247.86	66274.1	35853	32566	40.28	559	67676.5	35192	50888.8	1765.48	2766.62	60081.8	35913	24634.6	456.76	798.94
42320.9	26759	49414.4	57	24.94	48635.4	26059	29498.6	49.4	-1.72	97776	40487	41968	87.4	-13.76	42760.6	24546	26644.1	4620.8	4464.26	37692.3	21363	33022.8	1805	4045.44	63492.7	36973	30227.5	82.08	45.58	59954.6	38527	22626	6580.84	7242.06	53264.6	32142	22496	19.76	13.76	34120.8	17686	48213.6	4436.88	4410.94
22778.9	13102	31628.9	41.8	12.04	53132.9	31639	34937.2	38.76	2.58	50978.3	30471	15984.3	31.16	34.4	15730.5	10111	29881.7	2838.6	2889.6	40362.8	23810	16384.8	903.64	1578.96	51609	29862	48367.9	4834.36	4210.56	39319.6	22247	37882.2	2546	3163.94	23748.5	13122	21546	411.92	482.46	14789.9	12588	18971.9	87.4	51.6
77899.5	43314	32311.4	66.12	11.18	45262.4	23148	27863.1	34.2	-5.16	28009.2	15275	22623.7	37.24	16.34	47766.6	29458	20145.3	241.68	250.26	25846.4	17146	31744.4	9116.2	6441.4	7789.32	5831	1528.36	4267.4	1786.22	45186.8	23826	47883	294.12	596.84	77857.9	42931	47870.9	16549.8	14530.6	52429.9	26739	46670.8	4389	9245
115748	33697	39618	59.28	11.18	59444.9	33538	26555.2	21.28	-9.46	39354.8	24911	2259.48	-15.2	9.46	56796.4	32094	29955.4	280.44	266.6	29373.1	16587	34264.6	8692.88	10382.8	49617.5	31077	49321.7	1618.8	1765.58	44774.1	24643	25268.5	1564.84	3119.22	22211.9	10038	60069.6	3913.24	5481.64	55242.2	35242	40891.8	12276.3	9337.02
52135.6	29932	55144.1	110.2	-8.6	102343	44427	52425.6	113.24	5.16	103539	27941	42231.7	80.56	-4.3	82766.9	44771	42999.3	6297.36	7526.72	50982.1	27302	26935.9	17752.1	23029.1	71564.2	38572	39571.7	8778.76	12185.3	90851	46977	46139.6	1856.68	2477.66	66080.7	36919	27919.4	103.36	150.5	54680.8	32765	25220.6	849.68	739.6
253141	62094	115541	240.16	8.6	84396.1	50194	30561.9	60.8	6.88	14012.5	6906	6621.88	17.48	-24.94	83510.3	47010	39099	1892.4	3130.4	29410.9	14179	35549.8	3850.16	3663.6	44518.3	25306	30039	100.32	130.72	52783.3	29142	37839.6	1810.32	2661.7	59748.6	35225	26648.6	2496.6	4121.12	58906.9	36342	49490.4	2189.56	4778.16
59378.1	35727	26023.9	66.88	15.48	92352.3	48542	43797.3	142.12	12.9	72533.8	32907	1786	-0.76	-13.76	44050.2	27439	27631.3	1153.68	315.62	38519.5	21858	20090.6	13071.2	7990.26	9179.1	5318	3435.96	706.04	544.38	52862	33130	18620.8	347.32	263.16	41334.9	26217	22347.8	449.16	644.14	17704.9	9173	21528.5	95.76	57.62
12931.4	6234	49419	108.68	6.02	6756.12	6182	1355.84	11.4	-2.58	203631	93055	1231.96	16.72	10.32	103774	58948	47453.6	12610.7	10713	68248.5	37135	28516.7	381.52	221.02	129753	56246	61829.8	3606.96	6396.68	43559.5	24486	27630.6	2422.12	2163.76	42446.9	22764	49000.2	9819.2	6892.9	52119.9	31045	23587.4	1307.96	3367.76
125804	34478	64012.5	131.48	19.78	34874.9	17711	25648.5	8.36	-6.02	43153.7	14144	32187.5	-14.44	-16.34	50398.1	27357	23075.9	513.76	686.28	53493.3	30042	23389	1444	1818.9	22678.1	14038	40558.9	1151.4	2350.38	35320.3	22158	32947.5	8806.12	9796.26	17075.5	9894	3187.44	481.08	414.52	58545.3	33132	20185.6	373.92	497.94
47408.1	25685	23798.6	60.04	2.58	39774.4	20606	25459.2	59.28	-39.56	32224.5	16625	1152.16	12.16	2.58	88617.1	46859	35960.9	148.96	594.26	47881.3	28698	40153.8	6729.04	8609.46	24050.9	16989	9819.2	224.2	381.84	25777.1	13307	49701.7	2022.36	5084.32	58089.1	30512	50475.4	3843.32	5805	74125.2	40218	30512.5	403.56	1301.18
103229	44155	60871.4	95.76	-11.18	73286	37420	47945.4	126.16	6.02	44786.1	25235	655.88	3.8	20.64	101547	41004	42868.6	819.28	253.7	53585.9	29811	30740.5	4961.28	4376.54	35481.6	18620	24171.8	630.8	643.28	39372.5	18426	25129.4	9.12	-44.72	5813.64	5058	1143.8	120.08	139.32	46427.9	27942	21194.9	878.56	1055.22
41530.9	25750	59774.8	87.4	15.48	50698	25218	37911.1	45.6	6.02	31409.9	16672	219.64	-9.12	4.3	17357.1	10316	2171.32	1019.16	380.12	71883	41506	35679	63.08	27.52	50809.5	28438	22668.5	6124.08	6379.48	41359.5	24491	24731.2	1805	1289.14	74147.9	40598	38503.9	4290.2	5665.68	18817.5	9911	30714.6	1665.16	1484.36
59564	36290	20862	32.68	6.02	46189.1	23679	24146	76.76	24.94	17585.2	8155	35944.2	88.16	10.32	59882.8	35451	30677.4	2627.32	4468.56	40325	22795	19961.4	108.68	98.9	169982	73388	93767.3	7972.4	10731.1	122234	30170	68792.9	8987	10628.7	67829.6	43066	59186.5	397.48	957.18	35198.7	17491	72808.8	8649.56	5719
66124.2	39395	30269.3	72.2	-3.44	33923	19101	35474.5	34.2	8.6	38842	23906	11704.8	0	1.72	64405.5	37646	32190.6	10643.8	10581.4	77123.3	45199	32860.1	5016.76	7506.08	89281.7	35643	45158.4	18873.1	9467.74	30435.9	18235	31212.4	3030.88	5050.78	9784.53	8010	2567.28	488.68	473	63352.8	39711	44892.4	707.56	1008.78
58606.4	35790	20895.4	31.16	18.06	26281.7	15743	23292.5	47.12	9.46	38227.1	20748	1120.24	13.68	2.58	71932.1	42510	32777.3	5185.48	8224.18	47830.9	26199	26201.8	1805	4183.04	61894.3	33850	51907.2	1139.24	2082.92	48074	28158	19921.9	137.56	185.76	35458.9	18647	30128.7	90.44	65.36	123548	51118	68223.7	6532.2	9645.76
59153.2	29659	42218.8	111.72	16.34	20060.5	13955	16175.8	12.16	6.02	24427.6	13009	1142.28	12.92	18.92	104652	48884	56950.6	2891.8	4598.42	35731.7	18430	23270.4	20.52	30.96	112136	32625	68445.6	9526.6	5222.78	78084.7	39648	36739.9	17996	30244.5	38885.5	24123	33389.8	420.28	826.46	6721.47	6002	1054.88	60.04	82.56
88224.6	47722	39337.6	101.84	16.34	68508.7	36911	32178.4	78.28	29.24	39783.2	21507	399.76	0	6.02	9307.62	9127	1893.16	220.4	264.88	38580.6	21815	23389.8	1276.8	875.48	42772	21789	47009	22540.8	24324.2	46359.8	26766	33048.6	1260.84	1739.78	47997.8	31682	60798.5	2010.96	6860.22	15086	10047	33162.6	1682.64	1631.42
262143	101794	192763	376.2	26.66	70201.5	41303	21697.2	37.24	40.42	21595.1	9966	722.76	-13.68	-8.6	41653.1	25778	47131.4	12464	4756.66	89270.4	48212	47123.8	1260.08	1830.08	38270	22096	24361.8	1868.08	3048.7	60909.7	29734	35264	6097.48	7767.52	7333.2	5143	11405.3	79.8	32.68	64639.3	38454	28006	56.24	30.1
66705	21921	81263	135.28	0	12402.2	6579	25785.3	6.08	-12.04	88596.9	48126	35658.4	72.2	-0.86	42147.6	24138	51084.9	4671.72	4677.54	54359.6	28981	37932.4	1318.6	1922.96	41581.9	26743	26865.2	3184.4	3728.1	93386.8	55254	38575.3	1202.32	2845.74	38898.1	24263	26407.7	3221.64	2849.18	49651.6	27671	28806.3	4372.28	2799.3
26570.9	13386	35164.4	43.32	31.82	59039.8	31309	40586.3	84.36	-5.16	69174	38916	28546.4	42.56	-0.86	21464.7	11226	37641.3	5814	5725.02	67478.7	38786	36864.6	227.24	754.22	74484.3	41915	27751.4	3760.48	3194.9	106986	57810	44058	5193.84	6434.52	66776.2	40076	21935.1	328.32	435.16	76633.2	57258	32809.2	3923.12	3107.18
77334.4	44300	35981.4	54.72	-16.34	64306.6	36459	24407.4	44.84	-34.4	199721	63118	2495.08	-5.32	18.92	63936.8	40160	40962.5	3386.56	4022.22	49647.8	32868	26219.2	12264.9	2690.08	12611.3	8915	9943.08	8.36	6.02	74565.5	43000	64777.8	10809.5	21821.6	14820.1	12186	4328.96	351.12	466.12	68451.4	39199	34064	6485.84	6855.92
82668	49772	34743.4	41.8	3.44	160527	74694	82655.3	162.64	15.48	22298.8	10448	36487.6	43.32	-22.36	31551.7	19515	24478.8	12145.6	5414.56	61879.9	37165	72504.8	4202.04	1264.2	67122.1	39399	37596.4	3045.32	5335.44	13668.5	11357	17125.8	66.88	-3.44	70965.7	37989	65343.3	3378.2	7066.62	37682.8	21489	26327.2	4411.04	6634.04
61680.1	27404	44194	61.56	17.2	23868.2	11063	32800.8	80.56	-13.76	48019.2	28769	583.68	15.96	30.96	104314	33422	67589.1	6912.2	6673.6	33405.8	19047	24251.6	690.84	942.56	51777.8	33578	69497.4	2805.92	7346.98	59673	35563	30944.9	11239.6	7370.2	20338.3	16171	20867.3	120.84	27.52	46294.9	25623	27990.8	15051.8	16174.9
64313.6	34092	141833	144.4	-6.02	52152	30387	21575.6	16.72	-22.36	12893.6	7152	1134.68	1.52	-2.58	29265.4	13222	39007.8	86.64	233.06	51598.3	30410	27369.1	509.96	715.52	38649.9	22012	34287.4	2684.32	10043.9	34073.6	18894	23236.2	484.88	635.54	48895.6	27374	27863.1	7695.76	4993.16	50556.9	30904	18039.4	267.52	509.98
76819.7	33563	41272.6	80.56	12.04	62382	38443	22216.3	31.16	-20.64	44249.3	25263	22723.2	44.84	12.04	14050.9	5966	45692.7	728.84	681.12	27604.1	17878	40785.4	3066.6	3467.52	11198.9	5370	36119	225.72	195.22	58775.2	35122	26321.1	2352.2	5804.14	45191.2	25955	16631.8	129.96	80.84	33774.9	17148	27303	209	178.88
250887	96796	111560	207.48	-22.36	31420	17948	30105.1	24.32	4.3	43453	23971	1630.2	-0.76	24.08	13364.2	5862	20273.8	541.88	496.22	80040.9	43354	57715.2	31366	15740.6	55855.2	31171	38895.3	89.68	55.04	53196.6	28846	38623.2	2703.32	3833.02	70302.3	37002	29950.8	2626.56	3970.62	27581.4	13735	33111.7	81.32	36.98
51253	24939	40340.8	68.4	-31.82	38954.8	20099	66617.8	161.12	12.04	28867.9	12950	41116	37.24	22.36	17144.8	11036	52713.6	889.2	867.74	58928.3	33044	25039	14182.4	17870.8	38588.1	19607	38442.3	7952.64	5526.36	59456.9	36001	28380.7	1183.32	2862.08	48674.4	27418	23385.2	1576.24	1223.78	47067.3	27611	21406.9	67.64	6.02
36696.2	17447	49009.4	66.12	-7.74	55436.8	32618	17372.1	15.2	2.58	32046.8	17610	38693.1	23.56	-9.46	82022.2	48856	36792.4	7151.6	6873.12	53763.6	31610	27562.2	2822.64	2716.74	29352.3	15455	20950.9	323.76	345.72	43625.6	25354	31479.2	10114.8	9171.9	16052.4	8194	19695.4	1061.72	1567.78	44949.9	24399	27569	2144.72	2336.62
215056	46642	105284	170.24	12.9	37690.4	20371	29627.8	52.44	-1.72	26387.5	13858	25548.9	48.64	0	30476.2	20322	26389.5	2087.72	5235.68	79728.4	52199	28737.9	11140.8	8354.04	49387.6	29999	27547.7	279.68	220.16	42484.7	23823	18677	37.24	-44.72	22082.8	12694	37815.3	581.4	123.84	37374.1	22439	29028.2	11439.5	14686.2
125829	50719	55138	139.08	-15.48	36439.2	18751	40018.6	41.04	-2.58	65811.1	38635	31225.4	31.92	-13.76	62022.2	34707	46009.6	95	160.82	51435.7	30529	26967.1	1641.6	1763.86	33812.7	17238	30920.6	17002	8866.6	87485	46898	36297.6	1820.2	2595.48	49581.6	26547	27126.7	91.96	39.56	34595.8	19402	25723	329.84	460.96
209720	54190	129112	221.92	21.5	80430.2	47610	23332.8	31.92	15.48	47108.2	24778	12078.7	41.8	10.32	76106.5	44423	41419.2	16675.9	14801.5	11985.1	6251	28703.7	485.64	348.3	34295.9	17666	47930.2	17016.4	4509.84	27595.9	14759	36011.8	1903.8	2395.1	66826.6	41088	24570.8	532	1374.28	68141.4	25664	262143	1110.36	24.08
97484.9	56147	31150.9	32.68	16.34	95966	39109	50371.3	74.48	24.08	110152	46358	42824.5	84.36	10.32	10446.7	9538	4832.84	22.8	12.9	52393.9	33654	15998.8	1466.04	3072.78	49367.4	29570	21510.3	2162.96	2254.06	47810.7	26366	23794.1	9565.36	6371.74	48502.4	26177	21569.6	1445.52	3483.86	75155.9	47018	19149.7	864.88	817.86
31661.3	20551	35894	56.24	3.44	33567	14580	61795.6	114	15.48	47142.9	28495	10400.6	15.96	22.36	160285	55361	132927	12008	13166.6	58693.3	33182	32930.8	5737.24	8710.94	36095.2	21950	20966.1	1481.24	2378.76	47720.6	24258	40092.3	574.56	696.6	7541.1	5592	11073.2	72.96	118.68	41765.9	24691	29758.6	303.24	358.62
51927.8	30880	21286.1	60.8	23.22	34115.8	22106	26642.6	22.04	-6.02	42895.4	23858	7736.04	56.24	5.16	143181	49297	87355.9	20840.7	12734	46917.4	21915	40120.4	4558.48	6923	94592.6	63997	43795	10222.8	10388.8	77851.6	44044	35438.8	4084.24	8282.66	51648	29382	29008.4	192.28	262.3	37957.5	13635	262143	595.08	-2.58
24531.6	15471	23391.3	43.32	10.32	38300.9	24134	31032.3	38	4.3	18961.7	8343	23096.4	10.64	11.18	76188.4	46565	26609.1	369.36	812.7	53492.7	28616	31722.4	1954.72	2451	22654.8	14506	31051.3	1204.6	2125.92	29653.5	14574	39023.7	2907	2301.36	63102.1	42806	48500.2	306.28	337.12	93408.8	52607	132985	8819.8	14204.6
40359.7	23563	25311.8	57	1.72	193765	52826	181989	381.52	14.62	116636	49694	34581.5	161.12	-7.74	54192	30270	30081.6	7729.2	7591.22	69341.6	41327	25320.2	361	304.44	22177.9	10132	36216.3	807.12	1018.24	64808.7	31634	42224.1	4911.12	8472.72	86472.5	44737	40674.4	4188.36	4814.28	130578	57618	69974	7302.84	10343.2
91133.9	34647	54647	128.44	12.04	44191.4	22927	32486.2	41.8	17.2	58707.2	38439	35490.5	72.2	9.46	37875.6	19970	34877.9	4976.48	6067.3	46781.3	27255	29375.5	8749.88	6553.2	72002.7	39909	36990	307.8	657.9	51280.1	29864	24160.4	500.84	8601.72	47949.9	30561	28110.1	2593.88	1410.4	180302	73932	95649	545.68	525.46
115711	57314	69695.8	115.52	7.74	85764.4	49179	27390.4	75.24	37.84	29177.2	15884	24218.9	31.92	13.76	64185	36912	25676.6	21729.9	20553.1	55510.6	28314	52547.9	3204.92	2279.86	55994.4	29791	45222.3	3239.88	3599.96	35229.6	19328	25179.6	8038.52	10185.8	32539.5	26066	25826.3	217.36	147.06	55259.2	33054	56091.8	2250.36	2217.08
118740	47790	87233.6	174.8	7.74	66442.3	35497	45024.7	81.32	8.6	32926.9	16985	19901.4	49.4	33.54	38343.1	24113	76318.4	6422	2640.2	67859.8	31182	62198.4	10202.2	5805	21091.1	15144	18133.6	389.12	368.08	45280.6	28270	34306.4	2314.2	2567.96	46523	28362	21201	2841.64	2124.2	202377	81972	104448	8801.56	12150.1
76360.4	43040	30864.4	70.68	27.52	99410.2	54749	47240.1	108.68	32.68	29049.9	14702	17657.8	51.68	30.96	57956.8	30938	34596	1979.8	2758.88	6522.39	6478	4929.36	24.32	272.62	10172.6	9844	4708.2	29.64	313.9	90164.3	52703	26684.4	15029	11040.7	127251	56882	66831.4	1130.88	2283.3	104186	41230	78756.5	4106.28	8956.9
145202	64870	71570	138.32	-8.6	17720	13515	13132	10.64	19.78	17154.9	12290	18905	120.08	20.64	6746.04	6231	1276.04	282.72	266.6	79235.1	40615	45908.6	23592.7	21216.2	54735.7	32502	25963.9	2505.72	2554.2	58083.5	34814	25298.9	2742.08	4667.22	64170.5	38078	27609.3	193.8	228.76	66805.8	37355	39164.3	4396.6	6870.54
77115.1	42134	35885.7	47.12	-13.76	71626	38898	22086.4	53.96	19.78	26445.5	16114	26799.1	79.8	0.86	53740.9	31161	38931	826.12	1518.76	49873.9	30851	39972.2	11243.4	7310.86	17532.3	16016	9075.92	27.36	241.66	54016.8	27963	39812.6	2090.76	3627.48	74480.5	39897	37699	8088.68	8363.5	39753	19262	36849.4	16098.3	11931.6
57966.9	32364	23814.6	60.04	-4.3	66057.4	37284	28726.5	44.84	29.24	126169	49271	36315.1	65.36	-6.88	28909.4	14514	39838.4	2554.36	19792	23476.9	12804	32067.4	6107.36	10050.8	56826	31741	36958	4881.48	11045	40952.5	24479	21707.1	2922.2	3150.18	58312.2	34818	46663.2	23240	15801.6	11270.7	10364	2917.64	-4.56	-21.5
83238.8	47273	41036.2	81.32	-18.92	42470.2	28928	18770.5	36.48	18.06	62828.6	35727	23472.6	19	4.3	68624	41040	33280.4	1025.24	1843.84	47725.6	29294	30539.8	100.32	60.2	85488.5	46326	43649.1	682.48	1299.46	29981.1	17298	28601.1	1044.24	1919.52	61575.6	39612	25974.5	1946.36	2223.1	51322.9	28166	31749	545.68	1100.8
198825	78223	92269.3	208.24	72.24	54110.1	32357	18050	18.24	-6.02	46984.1	22394	22380.5	60.8	5.16	64405.5	40225	28468.1	969	2426.06	31279.5	16472	45999	4492.36	7202.5	52898.6	30046	22328	61.56	367.22	82782	46587	30655.4	2476.84	4582.08	61143.4	39888	20690.2	1646.92	2438.96	107201	48751	44898.5	364.8	958.04
50827.8	31163	18808.5	8.36	17.2	73170.1	43523	21945.8	41.8	2.58	38893.1	19170	32787.9	83.6	13.76	33441.7	20975	33613.3	2169.04	6678.76	12897.4	8302	13791.7	997.12	1253.02	33187.8	21698	34830	763.8	1779.34	45124.4	26383	20738.9	7707.16	6358.84	54423.8	32122	24773	1390.8	1473.18	20088.2	10973	61825.2	95	21.5
45580.5	24732	30713.9	50.92	1.72	50461.7	25485	41252	41.04	-30.96	207109	87598	262143	788.88	120.4	76098.3	38066	49108.9	10390	19130.7	41365.8	25269	22848.6	4072.84	8854.56	43472.5	25923	21669.9	3134.24	2924	41088	27965	29726.6	15469	6133.52	61274.4	33714	46947.5	965.2	1183.36	60643.2	34767	30991.3	4662.6	4067.8
66412.1	40414	23297	57.76	20.64	86612.4	34459	47334.3	52.44	-26.66	114930	35927	30561.9	64.6	10.32	26918.6	16547	34564.8	2531.56	1709.68	75264.2	41496	32148	2140.92	3835.6	45084.7	26046	35776.2	6423.52	10793.9	51021.8	30587	22315.1	2585.52	1758.7	24666.4	12561	26872.1	668.8	693.16	96734.6	37614	55194.2	14972	14903.8
62737.9	33296	41496	66.88	36.12	51729.3	28251	18572.9	13.68	-37.84	21982.6	10031	262143	132.24	29.24	11386.6	9417	17579.6	13.68	29.24	31198.2	21726	42892.1	11297.4	7721.08	50445.4	27318	36503.6	5407.4	10180.7	7771.68	6373	1299.6	1102.76	1405.24	71279.5	41075	42042.4	8646.52	23266.4	62239.6	40802	54273.9	871.72	1442.22
131255	38574	74721.7	104.12	22.36	61546	36716	17614.5	39.52	12.9	61568.6	37676	13376	9.88	-6.88	57066	33330	27285.5	1368.76	2288.46	34974.4	16326	69849.3	34651.4	13995.6	76364.2	40427	38918.1	6998.08	5931.42	42591.1	22258	20685.7	277.4	2709	38016.7	29654	37967.3	139.08	60.2	40409.5	23127	28579.8	163.4	1175.62
22915.6	12234	34865.8	83.6	25.8	47155.5	28940	31879	34.2	0	38569.2	19811	34434.1	60.04	-5.16	58823.7	34457	33664.2	5111	7405.46	29274.8	16396	40920.7	4954.44	8480.46	51598.9	31039	42563	96.52	5.16	76074.4	43242	31863.8	3976.32	7817.4	35560.4	18122	39700.1	2812	4555.42	74673.9	39347	42724.2	3524.12	5527.22
154287	48819	99221	204.44	31.82	53669.7	30593	23056.9	63.84	-18.92	68668.1	37954	28749.3	55.48	-8.6	22904.9	14059	31706.4	2296.72	1909.2	10261.4	8688	10236.4	82.08	12.04	83639.4	47611	32024.9	2042.12	4922.64	58972.4	35595	41862.3	5399.04	5503.14	54381	32530	21885.7	1431.08	3815.82	12385.2	6606	21108.2	38.76	6.88
20438.5	12222	28428.6	15.96	9.46	65947.8	35738	45498.9	126.92	0.86	7692.3	7248	30.4	12.92	0.86	36868.2	21286	18411	120.08	337.12	57129.7	31581	30055	9337.36	10381.1	26616.2	15143	34360.4	578.36	581.36	53080	30667	33541.1	36348.5	16758.8	31453.4	19908	25512.4	1165.08	2905.08	51423.1	31610	19041	3262.68	3640.38
136985	54395	58790.6	91.2	20.64	169920	74103	70206.5	184.68	-12.9	48973.1	29211	13882.9	37.24	2.58	36741	20619	25739.7	1999.56	4597.56	68199.4	40223	29293.4	13973.4	10916.8	63969.6	39218	25772.4	10253.2	12990.3	54256.2	36210	23395.1	635.36	885.8	20727.6	11472	26236	34.96	2.58	65536.4	39718	29811.8	6309.52	5237.4
122073	44100	49033.7	91.2	24.94	10713.8	8550	2042.12	0.76	15.48	42182.3	23523	21277	47.12	-28.38	8336.79	7926	7356.8	56.24	292.4	25308.4	14335	31419.2	47.12	-16.34	39456.9	22031	32091.8	2578.68	2227.4	9177.21	8800	1605.88	1107.32	1319.24	76024	41810	32550	967.48	1720	12505.5	10375	7723.12	21.28	-6.88
70149.2	22471	34380.9	65.36	13.76	55133.2	32636	17010.3	40.28	21.5	40160.6	23963	15358.8	28.88	-0.86	82799.6	49104	34825.5	8075.76	12461.4	23851.8	12982	38226.5	918.84	1527.36	66099.6	41295	42376.8	11273.8	13231.1	17383	15524	8104.64	152.76	104.92	51091.1	25912	39263.9	1108.08	1595.3	53378	30483	23384.4	326.8	345.72
78865.3	34874	40238.2	50.92	12.9	47044.6	22289	66866.3	147.44	20.64	72898.6	33284	70344.8	94.24	15.48	12641	8566	12422.2	784.32	547.82	49472.6	28525	29744.1	430.92	927.08	95031.7	49855	63239.6	214.32	208.98	31257.4	16199	32033.2	1494.92	1225.5	48092.3	26814	46883.6	10250.1	12695.3	30807	16487	42197.5	145.92	197.8
112737	30858	71241.6	133	18.92	40590.3	21211	36039.2	83.6	1.72	54318	30042	21898.6	50.92	18.06	126966	35291	77610.4	9069.08	9551.16	30321.9	17538	33160.3	5541.16	2575.7	18860.3	10335	49469.2	5217.4	4418.68	66793.2	40449	28109.4	5066.16	6548.04	72879.7	38678	31819.7	1119.48	1704.52	46701.3	26822	32869.2	6955.52	7648.84
215772	78581	129349	208.24	9.46	55868.4	33596	22768.1	46.36	8.6	116791	44859	57224.2	79.04	-22.36	107939	48111	50036.9	24088.2	15695	72814.8	42242	29858.9	587.48	991.58	124073	50053	77647.7	7091.56	9184.8	55361.9	35195	24098.8	528.2	626.94	77631.1	42216	41508.9	288.8	360.34	31251.8	16479	27063.6	2078.6	4342.14
119188	54930	46043.8	51.68	-12.9	64924	37007	28223.4	62.32	34.4	7308.63	5551	3575.8	-7.6	-6.02	83911	42088	83411.5	7736.8	17385.8	20327.6	12886	31984.6	7023.16	4214.86	19998.7	12715	31661.6	1256.28	1826.64	40667.8	23247	19062.3	3591.76	8306.74	41690.9	26009	50090.1	733.4	1616.8	60630.6	35643	35065.6	1387.76	1761.28
29921.8	14391	46596.4	57.76	8.6	43698.7	25695	28181.6	69.92	-12.9	65730.4	36954	39558.8	157.32	1.72	37756.5	21675	16585.5	10149.8	4822.02	27881.3	20498	11032.2	90.44	186.62	131692	73034	61477.2	4311.48	4809.12	29407.1	15350	31467	1507.08	2931.74	70692.3	36519	33798	169.48	275.2	18940.9	11172	24787.4	2140.92	2432.08
80721.3	45082	30679.7	43.32	12.9	6756.75	5508	8824.36	40.28	-6.88	78968	44191	30157.6	46.36	15.48	40011.9	24307	30308	77.52	192.64	7338.87	5314	1934.96	402.04	122.98	81086	50815	37008.2	6155.24	5882.4	41761.4	21656	32452	9234.76	36035.7	43950.7	25066	28566.9	9786.52	15670.1	45520.6	25242	43946.2	458.28	755.08
120418	54018	55952.7	93.48	-16.34	29842.5	15987	29290.4	3.04	-2.58	55210.1	28955	62500.1	155.04	25.8	78660.5	47238	38065.4	2067.96	4562.3	51127.6	26626	30299.7	70.68	18.06	52063.2	30427	26175.9	15678.8	11363.2	23074.4	12586	25780.7	1431.08	1714.84	137200	52329	51278.7	5119.36	4750.64	63766.7	36201	24256.9	291.84	421.4
207450	102778	142633	384.56	46.44	47894.5	30030	15111.1	19	3.44	106740	36623	69207.9	142.12	0	11820.7	6619	11666.8	1479.72	3056.44	61851.5	33836	27898.8	495.52	340.56	95555.2	47227	129969	2546.76	5560.76	24084.3	14443	34953.2	5112.52	10194.4	89386.9	45479	78482.2	18067.5	22912.1	73410.8	45278	29243.3	4803.96	7967.04
61320.4	34743	31752	57.76	31.82	8179.29	5819	19779	101.84	32.68	67688.5	34307	67434.8	104.88	-1.72	42856.4	26094	52240.1	16499.6	25740.7	50732.6	29178	24894.6	311.6	627.8	30085.7	15915	47310	8958.88	11370.1	54641.2	34055	29067.7	4197.48	5897.02	20315.6	10685	14295.6	-6.08	-11.18	79355.4	41255	51657.2	18762.9	13155.4
23467.5	14094	26500.4	47.88	31.82	51810.6	29283	17380.4	37.24	-10.32	41716.1	24724	39092.9	-5.32	-15.48	44859.1	23066	34038.9	6557.28	7975.64	18475.4	8803	40490.5	4475.64	6051.82	14049	10278	17178.3	107.92	12.9	23609.9	15926	16584	1014.6	509.12	16476.4	10690	9470.36	29.64	18.92	5935.86	5683	1621.84	26.6	41.28
34384.8	17722	37034	103.36	8.6	49566.5	27735	20892.4	24.32	-6.88	262143	153746	262143	6.08	0	81118.8	35242	40211.6	5472	7165.52	62506.1	34242	47765.2	1023.72	1727.74	163070	62718	87456.2	3261.92	5973.56	21162.3	10927	24013.7	711.36	1420.72	69895.4	34762	34542	46.36	-1.72	83491.4	46686	37947.6	1048.04	1364.82
46423.4	27861	19386.1	36.48	21.5	39947	21646	33391.4	63.08	15.48	37221.7	29987	202.92	5.32	6.88	59621.9	26611	36153.2	994.84	2023.58	23599.2	12033	28176.2	44.08	18.06	75111.1	40143	54586.2	1418.16	2002.94	21917.7	11938	40501.2	2153.08	1562.62	35864	26364	25779.2	9.88	-1.72	48530.8	29338	44562.6	11989	13330
134905	56604	56332.7	108.68	1.72	61484.2	33551	31209.4	88.92	3.44	39645.3	24854	49859	24.32	-12.9	35996.3	15854	54852.2	4629.92	6216.08	46400.8	28250	27414	2788.44	7367.62	53087.6	31958	19689.3	6221.36	6110.3	75738.6	44942	36510.4	17028.6	16372.7	58997.6	36103	25307.2	143.64	234.78	62675.6	37639	26837.9	2903.2	3497.62
43546.2	26306	18168.6	43.32	9.46	27181.3	17938	38861.1	40.28	-9.46	31610.2	26335	11276.9	-2.28	-8.6	38016.1	22374	46248.3	5091.24	1351.06	58813	29226	27483.9	1163.56	1636.58	58309	42763	35670.6	28878.5	12585.2	56952	32506	34597.5	1330.76	2055.4	13131.7	7957	35211.6	3017.96	3329.06	28451.4	17003	29814.8	2757.28	6998.68
113205	50959	45737.6	104.88	-22.36	22574.2	13935	30555	39.52	9.46	106622	49596	262143	477.28	0.86	80631.2	46955	34994.2	10511.6	11831.9	30500.2	15932	33917.3	5545.72	6438.82	100780	38497	108583	15886.3	27127	33199.1	17079	65480.1	7621.28	14717.2	33761.7	17980	28351	270.56	610.6	28818.7	15347	23004.4	1079.96	1369.98
37001.8	23206	23645.9	53.96	41.28	20981.5	12530	34310.2	21.28	-9.46	32353.7	16903	13528.8	38.76	25.8	39227.6	19167	44798.2	10586.8	16544.7	53647.6	33630	27042.3	1253.24	1075.86	46172.1	27814	20519.2	1108.08	1237.54	167972	54455	98646.5	9840.48	12051.2	46226.9	24322	35466.9	366.32	535.78	37999.1	23161	66975	1037.4	1104.24
262143	119751	119853	216.6	11.18	44430.1	27839	43279	63.84	26.66	89758	35691	56481.7	82.84	-11.18	46915.5	27427	24203	67.64	11.18	64880.6	38574	31869.8	5399.8	11435.4	173489	76154	95218.9	1147.6	1715.7	41488	21819	39731.3	6562.6	17679	50832.8	28195	33072.2	7999.76	8002.3	75398.4	42589	38370.9	6346.76	7560.26
71411.8	37058	52050.9	74.48	41.28	26852.5	15027	18205	40.28	0	48043.8	25975	6901.56	27.36	0	7911.54	5846	13520.4	53.2	12.04	122143	68859	65735.4	16861.4	6773.36	15818	8044	45031.5	133.76	87.72	250141	67906	164291	16493.5	22583.6	26053.7	15540	37237.7	41.04	33.54	41423.1	22936	26703.4	674.88	1012.22
38882.3	20263	33962.1	44.08	6.02	37473	17518	39960.8	76.76	8.6	20916	11478	18737.8	27.36	-22.36	39931.9	19518	42176.2	10299.5	25767.3	25401.6	14347	55417.7	3948.96	2820.8	77043.3	58510	26820.4	11096	16882.7	194182	68590	149570	30440.3	35825	31762.7	16086	72032.8	4374.56	6277.14	96454.3	57726	31044.5	60.8	13.76
195892	70658	131361	198.36	-18.92	6321.42	6086	954.56	-11.4	-10.32	37947.4	11210	1463	-6.08	6.88	8788.5	7054	9749.28	40.28	0.86	5606.37	5062	666.52	839.8	524.6	20991.6	10447	51062.1	223.44	138.46	40912.2	21574	43153.6	191.52	703.48	96862.5	38043	69877.4	646	1199.7	118407	45534	91304.9	5643.76	11033.8
74196.4	30396	39551.2	77.52	10.32	40936.8	24909	31681.4	85.12	0.86	30086.9	15610	30583.2	61.56	20.64	62075.2	34579	47239.3	1194.72	869.46	44411.2	21459	42880.7	694.64	1147.24	75119.3	42024	54117.3	7825.72	4759.24	27445.3	18825	87974.6	234.84	1426.74	76974	42798	30419.8	1430.32	1908.34	11804.3	7891	64503.5	407.36	94.6
60163.1	36010	20206.9	31.16	8.6	34750.2	27598	10010.7	10.64	3.44	122540	47671	48141.4	72.2	18.92	76692.4	44086	31952.7	748.6	2062.28	17621.1	9103	30688	266	465.26	60526	32195	31182.8	92.72	228.76	122722	52093	62380.8	1501.76	2409.72	93285.4	66286	69052.8	20878	27240.5	90553.7	41826	81818.6	1657.56	2398.54
71314.1	40511	32699.8	76	4.3	30268.3	18231	16337	15.96	-6.88	43172	25645	28836.7	-9.12	2.58	45521.9	23302	53918.2	953.8	1605.62	42954.7	30175	22807.6	1223.6	1377.72	79834.9	44407	42405.7	13524.2	21016.7	71275.7	41282	29444.7	4573.68	5034.44	106958	46328	89629.8	7649.4	9548.58	95350.5	53914	40186.5	924.92	1431.04
25172.3	15663	20050.3	50.92	-28.38	44474.9	25798	20883.3	21.28	0	262143	142074	262143	22.04	41.28	73130.4	40154	40296.7	5642.24	8901.86	25247.9	11564	47980.3	1566.36	2746.84	146590	46031	114919	19448.4	28251	31929	15547	31653.2	1690.24	2229.12	36630.1	21951	36555.2	8948.24	8074.54	69237	33846	56667.1	4961.28	8397.04
65352.4	38699	28883	65.36	-15.48	40091.9	22777	27043.1	16.72	-26.66	37879.4	30570	-34.2	-1.52	30.96	58679.5	31938	24582.2	9458.96	9277.68	96424.6	46114	54353.7	5237.92	9845.28	25560.4	15643	23537.2	516.8	453.22	46168.3	13911	171995	13313.7	6965.14	6126.12	5038	18094.1	189.24	184.04	59005.2	33206	33066.8	428.64	436.02
41987.6	25571	31790	50.92	-6.88	56944.4	33981	23695.3	29.64	-12.9	22043.1	12941	24694.7	20.52	3.44	41561.1	26956	62057	2258.72	1746.66	25870.9	15151	36033.9	14439.2	10102.4	30784.3	13559	57087.4	3947.44	9050.64	47956.9	25607	28845.8	11637.9	9390.34	79633.3	42079	30093.7	22329.6	15105	52082.1	26166	45939	1040.44	1177.34
32959.7	18345	28704.4	57.76	-8.6	54434.5	29059	29174.9	33.44	-10.32	18171.1	9843	21638.7	23.56	-6.88	48915.7	29627	24165.7	259.16	271.76	75814.8	41294	29595.2	5646.04	13451.3	44562.4	28494	16188.8	58.52	19.78	69017.1	36282	34057.1	6983.64	13950.1	12763.8	10359	15415.1	94.24	36.12	53769.2	30642	26435.1	10176.4	15598.7
23047.9	13479	55136.5	164.92	5.16	6742.26	5622	1613.48	-1.52	-1.72	59824.2	32230	40857.6	53.96	-17.2	87611.6	42338	54608.3	972.8	1290.86	71374.6	37364	43342	462.08	848.82	55286.9	30367	38633.1	18462.7	21602.3	68873.5	26254	57743.3	984.96	1821.48	89427.2	48684	32821.4	5094.28	12132	8047.62	7433	6073.16	38.76	43.86
26415.3	14474	23850.3	36.48	-17.2	45252.3	23808	37380.6	93.48	24.08	12625.8	7858	31562.8	66.12	7.74	35731.1	24374	59207.8	10426.4	5725.02	47033.9	28499	27800	2322.56	2292.76	39431.1	32026	45416.8	1569.4	4062.64	73257	43553	25888.6	37.24	-12.9	10862.5	9951	2342.32	-0.76	3.44	55653.6	31499	31836.4	4709.72	4584.66
51781	27967	35356	64.6	-6.88	52038.6	26165	49751.9	47.12	23.22	44631.7	25849	553.28	-17.48	-9.46	58266.8	32755	36923.1	2744.36	8292.98	36185.3	18583	37256	2998.2	4538.22	52734.8	31661	33826.1	2224.52	2015.84	91028.1	34316	53199.2	5651.36	6098.26	44526.5	21863	42578.2	18318.3	9343.04	39630.1	26107	19996.4	57.76	24.94
142139	50250	60803.8	129.2	-12.9	18314.1	7730	38215.1	46.36	11.18	135392	42465	78457.1	152	17.2	55440.6	33232	31516.4	7395.56	7493.18	35279.4	19887	33301.7	1118.72	779.16	35755.6	28502	13169.3	63.08	7.74	130026	56968	80866.3	1058.68	2192.14	80532.9	43215	40601.5	7729.2	10139.4	31176.2	18740	20976.8	1060.2	1813.74
180031	70499	88794.6	228.76	22.36	58699	38007	30563.4	44.08	-3.44	37619.8	17996	38568.5	31.92	34.4	43065.5	24926	26166	838.28	1914.36	44972.6	26346	31013.3	36.48	11.18	34018.7	26628	16933.6	107.16	14.62	60401.2	33183	43431.7	3753.64	6927.3	57153	26691	66195.2	13014.2	24787.8	19106.6	13799	13463.4	176.32	197.8
98718.5	42017	46961.2	132.24	0.86	70839.7	38822	26809	19	1.72	24736.9	12239	262143	141.36	6.88	42450	25403	24304	3142.6	1584.98	69810.3	45652	34122.5	2432.76	6513.64	44106.3	25087	80911.9	1065.52	3254.24	58950.4	30878	58528.4	7031.52	9988.9	43711.3	29232	19025.8	466.64	820.44	50775.5	27274	24342.8	2446.44	2174.94
82047.4	36174	38750.9	107.16	15.48	58654.3	28019	26031.5	40.28	-10.32	69259.7	35128	32989.3	35.72	17.2	60655.1	34728	25618.8	407.36	1148.96	43839.2	21934	33530.4	3491.44	2462.18	25228.3	14698	34557.2	847.4	1071.56	47071.7	28007	21684.3	6868.12	7796.76	59762.4	35282	21524	802.56	1170.46	22367.5	11684	25489.6	1578.52	2115.6
137102	55842	71408.8	135.28	0.86	82298.2	45116	38118.6	60.04	-11.18	103115	42326	57367.1	134.52	7.74	10400.7	9619	3977.84	11.4	24.94	6910.47	5031	2838.6	38.76	131.58	40756.6	22285	41081	8357.72	11911.9	50479.4	30192	32883.7	1488.08	2276.42	8456.49	6507	1366.48	969.76	643.28	71082.9	43063	29646.8	2229.08	2798.44
91763.9	50484	50130.4	158.08	-7.74	57736.3	34471	30652.3	20.52	-12.04	51000.4	22086	91523.8	62.32	-18.06	42409.1	25629	15798.9	1181.8	237.36	47909	26526	29707.6	20431.1	4686.14	20648.2	10394	46306	1662.12	1302.04	56758.6	34475	30815	4091.08	7294.52	53703.1	29581	32943	9764.48	17104.5	30342.7	15090	25436.4	8006.6	7813.96
39137.5	21462	23029.5	43.32	4.3	77014.4	46786	29389.2	51.68	-18.06	34159.9	17423	38429.4	60.04	-7.74	41534	26266	22812.2	1799.68	2403.7	33548.8	19130	32326.6	1507.84	2419.18	8834.49	8567	5114.04	19.76	70.52	56096.5	35344	71640.6	804.84	1108.54	95474	42363	50942	1886.32	2885.3	5635.35	5135	1738.12	325.28	430.86
39168.4	22935	20523	50.92	-3.44	50161.2	29200	23626.9	35.72	9.46	44940.4	24230	36597.8	56.24	8.6	50814.5	31275	24009.9	2839.36	2621.28	49215	29267	19487.2	1051.08	1148.1	51394.1	29386	15928.1	103.36	149.64	84164.9	26699	47472.6	12554.4	8346.3	87704.8	49283	32983.2	171.76	169.42	62341	35712	31780.9	14411.1	12912
31963.7	18415	32132.8	55.48	9.46	61422.5	34019	45251.2	106.4	-10.32	39302.6	22874	34828.5	114.76	13.76	60612.9	34505	25767	3681.44	3274.02	39597.4	24750	45854.6	4556.96	2612.68	24403.7	12982	24738	3435.96	4750.64	70483.8	39851	53535.2	63.08	-17.2	15746.8	7426	42074.4	1364.96	2741.68	47657	26206	28369.3	14919.6	15960.7
53182.7	27313	32508.2	56.24	-12.9	94958	51822	45194.2	57.76	26.66	61873.6	35367	22999.1	46.36	7.74	66349.1	38786	40147.8	3850.16	7085.54	46907.9	24976	30536.8	84.36	121.26	64043.9	38297	21341.6	167.2	198.66	85050.6	33222	47135.2	8185.2	7534.46	67370.9	37623	41880.6	2935.88	4499.52	81731.8	47607	34006.2	2368.92	3856.24
35772	23352	27680.7	96.52	-23.22	160241	68976	73689.6	101.84	-18.92	117579	47918	68075.5	125.4	-19.78	85298.9	45857	34570.1	10248.6	9980.3	121405	63606	112351	841.32	2302.22	21942.3	11089	21795.3	310.84	540.08	89880.2	32143	61984.8	8395.72	9655.22	39620.1	24902	44267	4033.32	5919.38	59369.3	36256	31454.1	27860.8	24947.7
18348.1	9855	25221.4	79.04	-12.04	73708.7	40199	38535.8	76	1.72	34103.2	22651	34800.4	79.8	-13.76	59431.7	33327	24841.4	3135	4029.1	25497.4	15594	28649	23.56	5.16	127594	44350	69792.3	13468	7829.44	50977.1	27965	35831	35183.4	14552.1	29913	18601	26333.2	972.04	1333	59247.7	32535	37688.4	1892.4	3915.58
8231.58	6418	1731.28	-3.04	1.72	19146.3	13424	7769.48	-0.76	-0.86	96299.9	38731	46116.8	77.52	-3.44	8608.95	8110	2834.04	-1.52	6.02	59825.4	33111	82834.7	4956.72	7421.8	60146.7	30766	42506.8	5844.4	7416.64	88611.4	40134	47069.8	3748.32	4577.78	58947.2	31704	23069.8	462.84	615.76	51918.3	31739	19328.3	3950.48	3434.84
43485.8	23747	18367.7	50.92	-4.3	29885.3	16589	20104.3	13.68	-0.86	25753.1	13452	35046.6	76	3.44	25393.4	12714	29031.2	19009.9	10569.4	15719.1	9771	36545.4	2080.88	3511.38	33454.3	19367	43594.4	1337.6	1228.08	109587	55963	72570.9	11507.9	17452	7512.12	5931	2477.6	44.84	112.66	70571.3	43755	41041.5	7937.44	4703.34
36465.7	21387	32645.8	93.48	6.88	73831.6	44253	31150.1	66.88	2.58	65860.8	25079	68276.9	208.24	9.46	72539.5	41131	28480.2	1546.6	2488.84	34787.3	20091	40375	2058.84	2474.22	64273.9	37622	33084.3	6950.2	4314.62	73739	42295	46722.5	6356.64	5058.52	18575.6	11627	48646.1	4515.16	3057.3	45733	24911	35062.6	11506.4	8214.72
68970.5	35682	53561	75.24	6.02	77485.6	43767	27746.1	45.6	8.6	74664.5	38007	32857.8	57.76	28.38	53900.9	34175	23091.8	2178.92	1943.6	23099.6	14982	37997	1678.84	2948.94	33681.1	19231	41996.1	2633.4	749.92	119376	53435	67798.1	6450.12	8536.36	43819.6	32125	19020.5	1676.56	1444.8	17096.9	11305	36746	2147.76	3870
84334.3	35150	45340.1	66.88	36.98	81674.5	47435	28951.4	48.64	31.82	53950.1	32699	24032	38	20.64	54861	27974	38609.5	899.08	4273.34	57879.4	37318	31670.7	1477.44	2323.72	7410.69	6311	15872.6	15.2	23.22	115228	60751	59162.2	13506.7	9204.58	39383.2	17842	34152.9	664.24	780.02	73627.5	43339	33586.7	2809.72	5485.94
34095	20990	54379.5	63.08	-8.6	68035	38330	33982.6	60.04	6.02	26456.8	14079	34956.2	58.52	-23.22	56356.6	29842	23942.3	3109.16	3802.92	49950.8	26903	19284.2	132.24	137.6	53805.1	31378	22535.5	2939.68	3901.82	94317.3	37217	47435.4	17015.6	11891.2	41386.6	25552	24209	20.52	5.16	18501.2	10820	37458.9	595.08	662.2
92633.3	37039	61449.8	148.96	-0.86	68582.4	40036	23430	54.72	9.46	70473.7	39631	30275.4	69.16	-1.72	48022.4	29243	25473.7	595.08	618.34	58072.1	33013	29887.8	9924.08	6715.74	66462.5	39996	25430.4	668.8	734.44	47170.6	27671	21016.3	173.28	237.36	11513.9	9484	1507.08	1485.8	1506.72	67748.3	38916	31709.5	2561.2	2571.4
29865.2	17919	24306.3	56.24	9.46	18358.2	15211	8945.96	31.92	2.58	38558.5	21614	23338.1	44.08	-1.72	50897.1	29347	18025.7	449.16	1037.16	44513.3	21737	33443.8	1222.08	1047.48	9297.54	5742	2514.08	1050.32	760.24	34359.6	19291	53595.2	3917.04	10317.4	36725.9	20982	22632.8	256.12	436.02	86254.6	42915	55513.4	1482.76	1373.42
63321.9	36303	25466.1	72.2	15.48	40132.9	26243	18740.1	16.72	-7.74	91806.8	36275	51631.4	120.84	-11.18	62436.8	33044	48767.7	8634.36	8552.7	97397.4	48088	55980.1	3682.96	4779.02	31460.9	18595	27458	6308.76	7678.94	29165.2	16367	29534.4	24.32	-46.44	44095	24058	36423	730.36	1295.16	46054.9	23774	36285.4	9951.44	8317.92
97704.2	53479	52977.3	134.52	14.62	56255.8	28006	38961.4	70.68	4.3	55472.1	31819	20758.6	60.04	23.22	26945.7	16245	20709.2	1263.12	2148.28	56749.1	27177	47984.9	2544.48	2535.28	54409.3	28475	26674.5	107.16	227.04	71855.3	32031	117114	13321.3	3137.28	32021	14911	36570.4	68.4	-5.16	81986.3	45586	39776.9	60.8	15.48
39139.4	21850	29493.3	77.52	-12.9	29869.6	15116	28174	55.48	-6.88	58367	35225	19867.2	63.84	2.58	62247.8	36042	23850.3	766.08	955.46	31071.6	18815	26546.8	1111.88	1178.2	68812.4	41259	30334.6	9290.24	15457.6	105073	52438	52218.1	752.4	749.92	83805.8	46502	30701.7	10790.5	12502.7	45321.6	25819	28683.2	10471.3	12494.9
90699.2	37298	37575.2	112.48	-6.88	19262.9	10910	49728.3	53.2	3.44	14165.5	7374	43445.4	67.64	-1.72	68066.5	38255	30175.8	7150.08	13648.2	19710.8	13095	12385.7	184.68	332.82	18743.1	16520	2573.36	2434.28	1486.08	114698	52948	74935.2	11140.8	12602.4	46213.6	24087	21785.4	1276.04	7512.96	27839.7	12914	37126.8	2565	5559.04
133397	59702	61678.6	150.48	-5.16	51734.3	31063	23372.3	17.48	2.58	50309.3	26738	25561.1	66.88	-9.46	25675.7	15723	26248.9	177.84	98.9	47977	29132	24852.8	508.44	610.6	56635.1	34707	21161.4	1326.96	1862.76	75017.9	38827	38803.3	279.68	509.98	50814.5	29678	27828.9	3904.12	9675.86	147739	56450	83543.8	8501.36	9384.32
31971.9	22806	24731.9	38	-10.32	65803.5	38293	21525.5	46.36	22.36	62740.4	38455	33341.2	90.44	7.74	51770.2	26290	57005.3	313.12	189.2	18251.1	11550	22749.1	144.4	47.3	45026.7	24695	27217.9	3746.8	6610.82	153958	66382	71451.4	1982.08	4120.26	63765.4	37843	31299.1	13119.1	7012.44	98586.8	49443	67969.1	3034.68	2896.48
41253.7	22968	35689.6	97.28	4.3	65170.3	37290	27098.6	60.04	25.8	79134.3	34979	48835.3	79.8	14.62	35033	20940	31022.4	329.84	792.92	48596.9	29252	29381.6	1787.52	1772.46	42162.8	20827	30965.4	55.48	3.44	39448.1	19882	39207.6	5627.8	6123.2	41311.6	19423	61499.2	1077.68	3360.88	7580.16	7046	4777.36	14.44	83.42
54629.2	33119	17576.5	38.76	4.3	41363.9	21086	32285.6	53.96	-24.94	52317.1	26509	30852.2	65.36	-0.86	66975.9	34090	42360.1	19604.2	8823.6	27524.7	14050	26396.3	739.48	1054.36	57704.8	27878	44820.2	6342.2	14909	31029.4	15438	50960.3	14492.4	16474.2	121075	59134	50971.7	1422.72	1257.32	79286.8	44370	40857.6	3189.72	4438.46
93121.6	40597	57417.2	117.8	0	67527.8	38354	26374.3	62.32	18.92	28876.7	13935	31069.6	16.72	32.68	66369.2	36131	44662.9	817	5663.96	49788.9	24695	37221	9986.4	11399.3	71591.3	44219	43103.4	4026.48	4302.58	36955.8	21951	40648.6	13379	10983.9	100841	39387	69011	2500.4	3734.12	41856.6	21430	35788.4	337.44	476.44
56986	32066	25278.4	72.96	5.16	71752.6	39810	35339.2	90.44	4.3	37811.3	18722	34321.6	47.88	40.42	13729.6	12752	7167.56	1.52	20.64	64626	35723	33927.2	371.64	436.02	41139	23167	28296.3	8471.72	6818.94	43272.8	25883	16736	2549.8	2191.28	19369.3	17022	8168.48	28.88	-7.74	20476.3	11555	34341.4	1942.56	1701.94
49157	26412	51233.9	127.68	5.16	51294	31094	16617.4	-3.04	24.94	41121.4	20002	31312.8	77.52	22.36	35746.8	18702	23310.7	94.24	217.58	44302.9	26726	17818.2	3775.68	1094.78	139928	48484	55672.3	15090.6	5887.56	77206.5	43485	28240.1	327.56	589.1	52274.2	23894	53167.3	4965.84	5211.6	43268.4	28279	16305.8	2128	1111.98
100489	48678	43127	85.88	-6.88	65646	38306	25767.8	7.6	-6.88	39548.2	21882	32256.7	81.32	-5.16	45783.4	27326	28921.8	1126.32	1107.68	71331.1	38853	52831.4	4288.68	9063.54	66110.9	38783	44928.9	2153.84	1052.64	75347.4	31633	55759.7	16813.5	17086.5	8098.02	7493	1712.28	-20.52	-18.06	9704.52	9092	1593.72	110.96	110.94
34523.4	16795	29130.8	67.64	-32.68	76170.1	38986	40761.8	77.52	12.04	39269.2	24450	26449.5	32.68	-7.74	76069.4	43487	36229.2	123.12	83.42	48436.9	29075	20224.4	3399.48	3811.52	64724.9	32159	52158.8	2799.08	6787.98	67505.1	38982	27919.4	783.56	379.26	50901.5	28301	22209.5	3401	3896.66	5232.78	5059	12097.7	65.36	26.66
161167	69563	76224.2	150.48	-4.3	77124.6	47375	24732.7	51.68	15.48	44810	17102	75622.3	173.28	-11.18	55717.8	30972	31281.6	8185.96	6965.14	57871.2	33248	24336.7	2647.84	3077.08	20002.5	14279	24863.4	203.68	95.46	59031.6	31598	41803.8	612.56	1400.94	47728.2	26130	20665.9	3347.04	2507.76	15450.8	9399	10086	6.84	-1.72
13467.5	8030	39851.4	97.28	-22.36	22199.9	12793	38752.4	85.12	8.6	27377.3	10879	34546.6	43.32	5.16	8443.26	7128	1585.36	221.16	258	43495.8	25582	31807.5	15098.9	7685.82	13052.3	10944	5519.88	20.52	-9.46	137761	56846	54697.2	7673.72	13951.8	6658.47	5559	3373.64	67.64	96.32	29703.9	17747	28586.6	9905.08	6130.94
23160.7	12457	29779.8	47.88	-13.76	45460.2	35279	57817	72.96	0	110368	37422	54963.2	156.56	21.5	150717	48631	101971	12857.7	19583.1	80493.2	40507	37261.3	663.48	953.74	53994.8	29550	64717	3035.44	4149.5	44248.1	24468	30514	50.92	64.5	52193	27099	34054.1	1716.08	4977.68	27388.6	14875	36641.9	4320.6	5447.24
95608.8	41418	44691	114.76	-21.5	38246	22027	16628.8	22.04	18.06	19896.7	9574	34195.4	63.84	-12.04	46635.8	26886	32913.3	9592.72	7125.1	14871.8	12282	14847.4	70.68	0	13403.2	11844	9807.04	45.6	27.52	30023.3	17005	33666.5	2758.8	4328.38	26727.1	23551	23523.5	110.2	227.04	63970.2	42022	20925.8	1184.84	885.8
43035.3	23270	29582.2	66.12	-28.38	57243.1	32881	35511.8	76.76	18.92	64375.3	40254	24456.8	23.56	-12.9	59806.5	34310	30858.3	2425.92	2248.04	62386.4	39874	19164.9	494	285.52	57408.1	28524	28832.9	3507.4	4262.16	148224	56798	58751.8	6942.6	7761.5	55375.7	33247	25560.3	6070.12	3190.6	70587.1	40119	34858.9	1163.56	1595.3
153684	82375	70691.4	152.76	-3.44	12481.6	10130	12508.1	77.52	5.16	44077.9	22566	24355.7	25.08	0	31843.3	17377	27273.4	85.88	499.66	64030.1	41556	21631.1	71.44	105.78	54798.7	32832	30111.2	10653.7	10281.3	159070	55297	91104.2	33407.3	26633.3	40215.4	23159	38109.4	3754.4	4652.6	52959.7	31443	20779.9	45.6	-7.74
56684.2	34846	26091.6	38	3.44	49961.5	30699	18072.8	15.2	-13.76	45329.1	27235	19532.8	7.6	-22.36	59564	29946	35276.2	7910.08	16508.6	35007.2	17255	43526	567.72	846.24	12956	6239	46170	2164.48	3820.12	102349	42483	66854.2	12486	32121	24781.1	14210	18885.2	195.32	474.72	43101.4	23742	38212.8	3198.08	3637.8
26339.7	15842	34684.9	71.44	6.88	65053.2	36462	36841.8	63.08	22.36	23616.8	14911	23234	34.96	-9.46	77707.4	42256	48300.3	13151.8	10494.6	48115	26447	27430.7	3711.84	3080.52	66748.5	38786	26857.6	416.48	1270.22	94551	34758	64815.8	16668.3	35981.5	61469.7	32877	55030.8	690.84	585.66	45813.6	26350	18911.8	1504.04	1703.66
68419.3	37806	29004.6	33.44	-9.46	14100.7	8932	11619.6	-12.92	-2.58	59313.2	34662	29434	38	-17.2	32795.3	19315	45073.3	1299.6	1219.48	84378.4	46927	36737.6	1451.6	3053	49029.8	25434	33116.2	749.36	1055.22	36219.3	20031	70902.7	32318.2	9094.5	71013	42642	48300.3	2720.8	4919.2	13876.4	13286	2656.96	26.6	243.38
29479.6	17904	28748.5	14.44	-0.86	56302.5	30502	29343.6	58.52	-15.48	65600	38607	38418.8	138.32	8.6	32300.7	25089	13074.3	560.12	578.78	57980.2	30709	25504.1	5667.32	3716.92	45028	24299	50384.2	14122.3	15498.1	32150.8	17294	49995.1	1145.32	1661.52	40602.9	23126	52829.9	647.52	1457.7	47076.8	22086	44314.1	5214.36	15569.4
22291.9	11771	32179.9	60.8	11.18	54355.1	34237	60312.8	75.24	0.86	73991	45334	23742.4	25.08	-2.58	45608.2	24287	20427.3	7188.84	3708.32	37385.5	22770	31429.8	5842.12	2762.32	34528.4	19736	46949	1315.56	3207.8	76039.7	47299	23115.4	3889.68	3792.6	31671.4	16066	35884.9	9858.72	15977.1	56170.8	30074	33579.1	3400.24	4373.1
36579.1	16884	48960	90.44	20.64	55933.3	30916	25036.7	60.04	-38.7	37871.2	22728	30011.6	59.28	-4.3	83388.1	53890	33433.2	1982.08	2351.24	57748.3	33366	25944.9	335.92	619.2	37611.6	19525	19737.2	1191.68	1311.5	39627	22606	31282.4	107.92	137.6	59870.8	37730	22566.7	193.04	279.5	56875.1	32023	34250.9	226.48	185.76
35330.4	22551	42989.4	76.76	30.1	51131.4	26590	26699.6	71.44	-18.92	51007.9	24510	39299.6	55.48	-8.6	40019.5	23495	20454.6	1090.6	1279.68	16303.8	13507	22600.1	1923.56	1224.64	26849.3	16807	30643.2	5455.28	7252.38	63739.6	38415	20548.9	9456.68	8028.1	38469.7	23874	34520.7	3826.6	4324.94	76168.3	41747	25636.3	3638.12	6855.92
43545	26794	16379.5	30.4	24.94	73118.4	40556	27515	36.48	-1.72	48455.8	26015	23605.6	61.56	12.04	45326	28906	24358	7521.72	5430.04	6591.06	5775	905.92	820.04	426.56	43002.5	25347	22102.3	513	1210.02	23733.4	16241	30102.8	1428.04	1066.4	65487.9	39058	21876.6	1414.36	1512.74	7007.49	6679	4837.4	-0.76	-5.16
72630.8	42610	28395.1	101.08	11.18	54286.5	31418	25872.7	27.36	-34.4	47798.1	23347	19349.6	50.92	-5.16	77068.5	44450	32055.3	413.44	435.16	46223.1	27277	34637	852.72	2340.92	74415	41071	42176.2	16262.5	12773.6	50771.7	30249	45677.5	3138.04	2264.38	45229.6	21951	26625.1	10337.5	15003.6	36994.2	24678	39302.6	1412.08	1517.9
126979	55482	80103.2	235.6	29.24	63306.8	33020	34770	44.84	-13.76	66072.5	35441	20414.4	71.44	7.74	43832.9	26264	27521.9	658.92	762.82	59089	30609	38588.2	9713.56	5336.3	52855.1	31190	23943.8	443.08	612.32	74822	44844	25784.5	674.12	1306.34	42857	23656	25681.2	1242.6	1339.88	10245.1	9890	3524.88	17.48	509.98
105190	36223	48453	137.56	14.62	137211	58061	73779.3	109.44	7.74	61834.5	34524	32996.2	41.8	-24.08	45008.5	28462	36958.8	173.28	133.3	46257.8	25253	42655	11012.4	5169.46	68707.2	40338	26835.6	424.84	763.68	54210.2	31914	32973.4	5690.12	6554.92	51666.9	28675	23863.2	5286.56	4078.98	129397	63354	67195.4	2936.64	2929.16
91984.4	37021	69597.8	96.52	44.72	39763.1	24435	27318.2	56.24	-6.88	63807.7	35514	31549.1	48.64	-3.44	46059.3	28278	55027.8	6643.92	6203.18	23362.3	12711	37647.4	7309.68	9721.44	68516.3	42307	29320.8	10117.9	8872.62	173239	69411	71193	2618.2	4364.5	48652.4	26002	28383	800.28	990.72	42167.2	20760	39447.8	9247.68	6235
70298.5	38459	41312.1	70.68	13.76	67514	44002	39175.7	102.6	13.76	25766.4	13118	29057.8	45.6	0	6416.55	5227	801.04	2083.16	1280.54	16569.6	11745	26133.4	572.28	401.62	53124.1	28526	37453.6	4753.04	5356.94	41718.6	26765	24417.3	4114.64	3789.16	44567.5	27370	62705.3	4511.36	8380.7	26824.8	14823	25054.2	2675.96	1798.26
51452.1	28660	18506	42.56	15.48	53838.5	30266	22468.6	-4.56	-21.5	64795.5	32424	38864.9	63.84	0.86	54728.7	30198	30093.7	697.68	774	40158.1	21983	55006.5	1257.8	540.08	73931.1	44875	28652.8	305.52	506.54	66059.3	39043	24456.8	4313	8359.2	58210.1	31946	49006.3	817.76	1873.08	80868.7	45860	33327.5	1903.04	2239.44
37241.8	21898	89940.7	275.88	38.7	50134.1	29566	27619.2	45.6	15.48	28607	17999	24022.8	9.88	13.76	47970.1	28898	27480.8	2141.68	2664.28	5991.3	5697	1378.64	11.4	-13.76	58268.1	30773	33934	586.72	467.84	21858.5	11106	29892.3	418.76	1018.24	27385.5	16603	35242.7	460.56	792.06	6130.53	5398	5000.04	9.88	0.86
27923.5	14630	24707.6	58.52	24.08	74566.2	45624	21509.5	6.08	2.58	46729	22599	48082.9	94.24	20.64	40366.6	19564	35077	6374.12	22378.9	36705.1	20932	50033.1	5652.12	3969.76	40081.2	21230	31428.3	9171.68	6282.3	39009	23615	29375.5	3792.4	3808.08	51830.1	35979	21938.2	1068.56	1716.56	9055.62	8883	7216.96	2.28	116.96
56573.4	31914	23148.1	60.04	18.92	37869.9	27602	16701	76.76	8.6	31559.2	16175	38741	66.88	-27.52	66843	35386	41348.6	17255	10766.3	51124.5	28255	31796.1	11259.4	5414.56	33774.9	16298	46897.3	1029.8	1900.6	62456.3	34650	30715.4	9781.2	7160.36	30843.5	14133	58270	857.28	1218.62	41655	23999	34526	6989.72	5827.36
66165.1	34686	40477.6	70.68	34.4	51205.8	28884	16653.1	54.72	-12.04	12847.6	8614	17203.4	1.52	-5.16	66648.3	35757	33108.6	2750.44	1159.28	56168.3	31456	32718	5284.28	10342.4	34403.7	19936	30637.9	1672.76	2632.46	54227.2	33538	31993	1795.12	3024.62	44786.1	24034	42465	14414.9	12213.7	47224.2	26039	31784	886.16	1154.12
45175.4	26439	25530.7	25.08	36.12	44990.2	22263	26812	46.36	-7.74	26584.7	14070	25353.6	-3.04	1.72	53921.1	29358	29149	90.44	35.26	24317.4	19936	16191	85.88	23.22	27813.2	16716	29271.4	430.16	884.94	122021	45851	98321.2	3751.36	4136.6	41169.9	21490	39631	1744.2	1987.46	30294.8	19595	38365.6	15180.2	25745.8
17047.8	8274	30125.6	34.96	51.6	9514.89	7387	6897	7.6	4.3	95962.2	48290	31016.4	64.6	0	20414.5	11223	39717.6	861.84	491.06	21634.2	11936	31681.4	1117.96	1124.88	211783	81369	128011	11204.7	14596.8	139492	48851	106256	54305.8	41524.2	10317.5	6429	12752	86.64	83.42	44432.6	23623	35421.3	11124.9	16008
102653	31035	41690.6	72.2	46.44	76406.4	44238	36081.8	49.4	-10.32	42417.9	26144	13302.3	42.56	-15.48	35310.9	20938	17492.2	9382.2	6132.66	55545.2	29388	38271.3	2039.84	3784.86	57564.4	34576	32214.9	6064.8	6813.78	61951.1	29791	45823.4	3500.56	5504.86	85274.9	45868	58328.5	42410.3	30402.7	7493.22	7022	2768.68	8.36	11.18
35096	21286	26989.9	25.08	31.82	31656.2	18723	25694.8	15.2	-15.48	87068.5	46354	35723.8	80.56	31.82	66051.1	37350	26147	4419.4	2460.46	8915.76	6870	10800.4	73.72	19.78	5956.02	5599	887.68	20.52	-14.62	33502.8	22043	16051.2	171.76	164.26	26460	14510	36489.9	5653.64	7783.86	120733	52470	53598.2	10639.2	13601.8
28188.7	18755	27062.1	40.28	43	24357.1	11550	41133.5	99.56	-19.78	168670	68821	48500.9	114	-6.02	43032.8	25257	34942.5	816.24	1618.52	28316.6	15938	37409.5	1301.88	1589.28	33719.5	17865	25363.5	303.24	513.42	72906.1	42375	32440.6	11141.6	8844.24	48019.9	30259	22991.5	1886.32	1275.38	9802.17	8242	3743	32.68	110.08
54535.9	27955	49068.6	97.28	17.2	43536.1	23218	29286.6	22.04	2.58	157770	51006	94037.1	253.84	-35.26	94059.6	36536	54728.4	3531.72	4102.2	18387.8	11154	29285.1	661.2	452.36	24956.2	13640	33509.2	1969.92	4409.22	57145.4	32266	21653.2	288.8	467.84	85135.7	45094	42952.9	2629.6	3791.74	47674.6	28453	27528.7	194.56	1107.68
60226.7	31063	39471.4	86.64	8.6	43571.4	24287	26745.9	49.4	-6.88	8205.12	6452	201877	57	18.92	56300.6	32422	29333	7217.72	6273.7	40018.9	22260	33459	401.28	2432.94	48464	27670	33750.1	7484.48	5468.74	75552.1	40431	54079.3	19490.2	17527.7	51080.4	26184	28575.2	44.84	41.28	47559.3	29466	23002.2	1479.72	2192.14
30540.5	18924	20833.9	51.68	1.72	41784.1	24813	28517.5	25.84	1.72	92165.2	49681	34874.9	76.76	22.36	37412.6	22200	28418.7	2177.4	1986.6	15394	9114	50375.1	3379.72	6113.74	42697	20112	46014.2	398.24	503.96	68181.8	38577	28541	434.72	721.54	87682.1	50939	24633.9	206.72	287.24	5498.01	5183	969	53.96	90.3
17648.8	10715	26559.7	54.72	22.36	45123.1	24376	40321	52.44	0	147149	57675	48643.8	79.04	0	53063.6	30886	22983.2	947.72	954.6	32983.6	20383	21698.8	3090.16	2894.76	21452.8	13283	17679.1	53.2	81.7	66638.2	38911	26095.4	44.84	60.2	50204.7	32633	20203.8	3622.92	4884.8	59672.3	33541	28248.4	90.44	31.82
28229	15340	48324.6	136.8	36.12	35832.5	19634	25301.2	21.28	23.22	34215.9	19948	17117.5	57.76	-1.72	55992.5	32819	19643	509.96	940.84	68866.6	40539	35536.8	2421.36	4128.86	34002.4	18026	24437	7331.72	5819.62	41360.1	24774	35451	1562.56	3769.38	21675.8	11173	47702.9	17758.2	15534.2	42714	22306	50226.1	5021.32	8797.8
6105.33	5662	2330.16	5.32	21.5	72160.2	43419	24807.2	22.04	7.74	110323	43062	40555.9	96.52	-3.44	50243.1	29722	26328.7	266	461.82	48645.4	22587	46191.3	23040.9	12215.4	49875.8	24917	32346.4	6048.84	9447.96	62308.9	35799	28783.5	752.4	1023.4	74654.4	43239	29687.1	2577.16	1811.16	70282.2	28012	43633.1	2527	3805.5
60786.8	28072	61148.1	156.56	12.9	47525.3	28579	22936	42.56	-13.76	38697.8	21539	22115.2	34.2	-18.06	54721.8	38503	32622.2	2844.68	4966.5	28684.5	14872	28810.8	519.84	859.14	43859.3	21806	35302	1883.28	2435.52	42370	24694	23705.2	1438.68	1038.02	64255	36711	38835.2	503.88	694.02	71205.8	39308	47538.8	1135.44	1634
28622.2	14790	23630.7	37.24	-0.86	59931.3	36487	35723.8	72.2	-6.02	26226.3	14206	30275.4	83.6	32.68	26152.6	14826	49967	12010.3	9903.76	36297.4	22020	35781.6	61.56	3.44	87409.4	49599	99091.8	1564.08	3272.3	44218.4	23347	47093.4	14379.2	21231.7	25962.3	12199	262143	214.32	25.8	43283.5	25371	28329.8	774.44	884.94
123047	51102	68186.4	126.16	13.76	6652.17	6430	2760.32	16.72	-2.58	28465.9	11605	59280	146.68	-15.48	54755.2	30005	52512.2	22935.3	16454.4	13448.6	12758	2859.12	-17.48	-18.92	37563.8	19175	62295.7	1945.6	1308.92	37953.7	20402	24975.1	346.56	689.72	121172	47337	55949.7	10046.4	14524.5	54401.1	30470	36971.7	16400.8	18250.1
8865.99	9599	4045.48	-1.52	0	77801.9	42176	37644.3	117.04	4.3	25896.2	12091	36872.2	64.6	23.22	52022.2	27927	35790.7	2850.76	3216.4	45673.1	23694	35387.1	2536.88	3575.02	30251.3	14503	32800.1	135.28	49.88	28270.6	22665	24986.5	1434.88	2181.82	64565.6	33322	36522.6	629.28	979.54	33268.4	18742	36611.5	224.2	133.3
49709.5	29418	22631.3	88.92	-6.02	61092.4	37946	21716.2	47.12	6.02	68603.2	40358	18199	9.88	-1.72	42391.4	21103	23503	3158.56	4280.22	60985.3	36687	17277.1	2748.16	1930.7	86343.4	44976	50676.8	10141.4	16423.4	26208	14598	27955.8	2781.6	4146.92	39514.2	23265	24687.1	3306.76	3846.78	96232.5	39175	50706.4	3287	2481.96
73250.1	41987	33636.1	74.48	1.72	51101.2	32221	22737.7	36.48	16.34	52750.5	29544	27805.4	54.72	-22.36	62065.1	36011	48355	5630.84	9850.44	31852.8	15847	48265.3	822.32	1197.12	77703.6	40795	47653.5	4159.48	3944.82	14925.3	8994	43978.9	2674.44	1705.38	23662.2	12246	29636.2	68.4	100.62	58751.3	34783	28075.9	2250.36	3568.14
42247.8	25626	23594.2	65.36	19.78	54679	32640	29570.8	78.28	-8.6	117820	62798	99452.1	171	21.5	73858	35907	40726.1	5055.52	5859.18	36250.8	19659	29247.1	3461.8	3393.56	24684.7	9178	65095.5	16827.9	11495.6	65523.8	36710	36410.1	570.76	846.24	113375	51394	50304.4	7530.08	6061.28	59995.5	36222	19523.6	195.32	153.94
145014	43379	73030.7	180.12	24.08	117923	47730	46347.1	162.64	27.52	69485.2	38176	37004.4	114.76	8.6	81975.6	41173	49783.8	13981.7	18515.8	53934.9	33102	26205.6	3420	2370.16	64657.5	37796	26289.9	1265.4	2059.7	56921.1	35051	26231.4	4581.28	3853.66	22881	11623	48341.3	3533.24	3956	130077	50176	73007.9	23797.9	14447.1
66556.4	33971	31559	71.44	12.04	46579.7	23974	37655	79.04	40.42	60245	32836	32806.2	38.76	33.54	35059.5	22658	36553	2920.68	4223.46	29145.7	18877	37171.6	2610.6	2027.02	96905.3	57198	52608	5135.32	11850.8	69216.2	31189	55294.6	4839.68	7109.62	26877.7	14347	39679.6	12857.7	10815.4	28430.6	15551	20484.3	7566.56	7870.72
64106.3	31003	54031.4	121.6	18.92	53425.9	27138	26506.5	48.64	2.58	32641.6	17555	26992.2	41.04	18.92	75973	44010	45237.5	1957	3903.54	51564.2	32860	36911.7	250.04	334.54	7894.53	6482	10871.8	76	14.62	59607.4	35552	25997.3	8568.24	13071.1	47341.4	28239	28336.6	2283.8	2561.94	58421.8	31678	42608.6	77.52	-2.58
30873.2	18657	31776.4	54.72	0	59386.9	34487	29066.2	97.28	-37.84	43051.7	22742	21883.4	50.92	0.86	23127.9	14489	13803.1	343.52	430.86	70943	43559	32382.8	4383.68	2728.78	79300.6	33571	43562.4	8822.84	7839.76	74785.4	45004	23941.5	641.44	1787.94	74902.6	43815	31122.8	937.84	958.9	47913.4	27455	43324.6	652.08	1739.78
61979.4	36443	30036	50.16	2.58	123300	58491	143396	437.76	64.5	123164	44330	77155.2	141.36	0.86	13951.3	7049	41261.2	521.36	429.14	48814.9	16123	262143	1003.2	-42.14	65378.9	37856	29627.8	91.96	131.58	45176	26379	25387	4018.12	6596.2	63350.9	34268	43755.5	5739.52	8519.16	45616.4	25179	22482.3	774.44	891.82
35116.2	19421	19858.8	45.6	11.18	49096.5	25998	26694.2	52.44	-13.76	15961	9363	36487.6	34.96	-9.46	30648.9	14883	52832.9	3458.76	1900.6	22957.8	20772	14132.2	275.88	657.04	26499.1	13454	29690.9	3176.04	10372.5	99414.6	36774	69123.5	4382.92	6324.44	55957.2	29963	26977.7	7906.28	7890.5	36678.6	21190	53362.6	742.52	955.46
42431.1	25562	20905.3	43.32	12.9	67189.5	39650	32445.9	48.64	24.94	31063.4	15518	39901.5	85.12	12.9	55789	31675	25196.3	659.68	668.22	35887.9	18346	44878.8	2846.96	2439.82	41157.9	26486	28201.3	148.2	40.42	75836.9	26730	42672.5	15013	13509.7	75891.7	43083	25841.5	180.12	675.96	58533.3	35939	17303.7	252.32	105.78
105213	41471	60429.1	133.76	17.2	60580.2	32586	30528.4	53.96	14.62	53057.3	31818	16682	36.48	18.92	62443.7	38155	20032.1	1842.24	3194.9	19591.7	9723	27379.8	2864.44	2717.6	17575.7	15834	6352.84	72.2	-30.1	22872.2	13635	37530.3	3161.6	4361.06	82989.9	43295	34003.2	85.12	63.64	100584	50301	103849	326.04	244.24
19317.7	9746	53211.4	107.92	23.22	99567.7	52517	42515.9	76	13.76	37566.9	21935	25449.4	33.44	6.88	59465.7	32763	31172.2	728.84	1311.5	10574.5	10203	4662.6	23.56	174.58	21604	10267	53735	259.16	216.72	55807.9	34379	17996	-22.8	-90.3	98932	44151	43860.4	352.64	470.42	60122.8	34609	26959.5	1332.28	2214.5
66025.9	36251	26635.7	66.88	6.02	42745.5	23558	16777	18.24	-1.72	94029.4	56228	33253.8	50.16	24.94	106080	41817	49230.5	825.36	2155.16	48954.8	24083	40673.7	7884.24	11173.1	79657.8	41671	46979.4	5062.36	8415.96	42390.8	26626	25257.1	11981.4	7337.52	74799.9	40550	36646.4	1320.12	1579.82	262143	110669	193324	36114.4	59451.8
73277.8	41968	31051.3	63.08	37.84	26921.8	13533	23766.7	53.96	-1.72	34622.3	19202	28895.2	28.12	22.36	34183.8	19050	25469.9	7560.48	11454.3	34375.3	18718	50087	2326.36	2555.92	52635.2	29955	28319.1	376.96	461.82	45976.8	24814	23973.4	304	268.32	11428.8	10102	1414.36	196.08	337.12	5610.15	5445	953.04	25.08	65.36
99538.7	39354	39278.3	83.6	20.64	46322.6	26314	39469.1	75.24	-12.04	65538.3	34751	28811.6	85.88	2.58	62957.2	36357	29541.2	1757.12	2655.68	55690.7	39742	28013.6	963.68	1843.84	46347.8	20818	40230.6	951.52	2483.68	82501.6	51659	45054.3	3541.6	15042.3	49184.1	29878	18600.2	65.36	54.18	17166.2	10470	5268.32	420.28	624.36
87710.5	34493	40747.4	78.28	12.04	60835.9	35319	20973	25.08	-1.72	9616.32	8075	6529.16	50.92	22.36	21346.3	10634	25434.2	1423.48	1514.46	149067	50890	96078.4	8353.16	21694.4	65319.7	28630	38123.9	15888.6	7349.56	44390.4	25609	42033.3	6895.48	5382.74	74976.3	41090	49786.1	1056.4	2905.94	17706.2	14783	38959.9	527.44	977.82
79753	45523	33016.7	73.72	4.3	28632.9	22470	26019.4	234.84	85.14	60566.3	35587	18641.3	34.96	12.04	33534.3	20463	57209.8	1722.16	1659.8	53121.6	28676	38256.9	11963.9	10327.7	40444.1	24155	57901.4	5812.48	5604.62	32775.8	18451	35633.4	26.6	-61.92	30913.5	16647	30602.2	7461.68	8912.18	51946	28603	26285.4	8727.84	12906.9
9647.19	8505	9614	43.32	41.28	45520.6	24515	34500.2	66.88	-15.48	33682.9	19537	28569.2	55.48	14.62	62701.4	41418	71942.4	477.28	3488.16	22644.7	14082	22024.8	2438.84	2124.2	39950.8	22482	30347.6	378.48	544.38	85291.3	46234	56858.6	10291.9	8894.98	29117.3	17178	13373.7	18.24	-20.64	36055.5	20252	18750.7	82.08	128.14
37078	24769	24448.4	54.72	8.6	13121	7559	27401	31.92	-4.3	35366.9	19718	25719.2	61.56	11.18	32324	19810	25972.2	1211.44	1033.72	17243.1	10395	29078.4	1073.88	678.54	52357.4	28690	33991.8	461.32	405.06	58745.6	32935	25477.5	658.16	1268.5	98528.2	57002	29778.3	1285.16	2684.06	15159.7	9791	262143	84.36	30.96
78094.2	42515	28891.4	70.68	22.36	79915.5	45855	25552	70.68	9.46	62077.7	37739	21360.6	30.4	-7.74	71468.5	41224	36028.6	2197.16	2762.32	84000.4	33122	52135.2	3556.8	2870.68	47214.7	29587	41849.4	1553.44	2505.18	55915	33808	22803.8	697.68	1169.6	55939.6	27935	29972.1	1969.16	1924.68	37235.5	19253	20343.7	7270.16	7970.48
45295.7	24734	40877.4	37.24	10.32	40286	22951	29108	53.2	-5.16	32795.9	16007	33870.2	50.16	-8.6	68411.1	40295	28609.4	701.48	1083.6	52754.3	29758	32172.3	70.68	24.94	38385.3	27196	24662	1909.12	2917.12	18488	12854	26179.7	3407.08	4137.46	24060.3	14270	20311.8	2947.28	6284.88	79959	49802	35219.2	2191.84	3160.5
40693	23807	23826	6.84	36.12	20357.8	12930	30143.9	33.44	-18.06	66921.8	38714	21748.9	35.72	-2.58	43166.3	20883	59970.8	22477.8	12734.9	5914.44	5471	3330.32	39.52	10.32	30870	14213	47528.1	9595	10638.2	81983.2	39343	58951.7	13104.7	15039.7	215428	82306	101875	11302	22672.2	92739.8	52898	37839.6	221.92	142.76
32978	18835	21967.8	31.16	23.22	49613.8	28302	29557.9	95	36.12	45160.9	23878	44115.7	59.28	-7.74	84064	31019	48136.9	1070.08	890.96	45001.5	24762	48298	514.52	1440.5	70575.8	39656	44897.8	6599.08	6346.8	11473.6	11419	4723.4	-53.96	-74.82	25034.9	12614	34013	3536.28	5154.84	35426.2	18702	31824.2	28.88	48.16
125954	53068	38525.2	81.32	12.9	47510.2	30950	34190.9	38.76	13.76	48263.7	24414	25624.2	57.76	-1.72	101157	39703	60812.9	7560.48	8432.3	8933.4	7223	4209.64	365.56	463.54	15868.4	14670	19333.6	208.24	1573.8	84059	46486	32030.2	2933.6	5276.1	52075.8	26497	34336	11089.9	13982.7	22138.8	13926	38499.3	8261.2	6641.78
123360	49670	54258.7	85.88	14.62	35791.6	24188	29833	26.6	18.92	36625.1	22758	17915.5	19.76	-3.44	82637.1	42633	46623.7	4080.44	8041	45406.6	34448	31442	348.84	1062.1	125387	57583	96781.4	6265.44	12300.6	43280.4	24828	34275.2	3349.32	5655.36	61600.8	27531	58472.1	3744.52	7508.66	17852.9	10170	49088.4	8283.24	17869.1
64336.2	29946	53843	104.12	13.76	49670.5	27374	28896	73.72	18.06	114600	45267	262143	1548.12	58.48	45761.9	24198	26819.6	4464.24	4990.58	145343	77784	71687.8	1333.8	2428.64	93094.5	53922	33858	10951.6	5958.94	104893	44898	53788.2	3260.4	3831.3	59662.9	29034	47778.9	82.84	-3.44	97503.2	57110	38354.9	9104.04	12333.3
12704	9689	24429.4	6.08	-15.48	21367.1	15223	21613.6	103.36	14.62	34922.8	16261	33101.8	64.6	18.92	40757.9	24926	17590.2	532.76	745.62	53403.8	29389	24871	4468.8	8249.12	31447.7	17922	26654	64.6	11.18	78547.1	38656	63111.2	4996.24	6266.82	107979	45686	55592.5	2063.4	2418.32	70636.9	41562	51360	1983.6	2591.18
29425.4	15993	39922	42.56	-18.92	72462	38793	31994.5	44.08	10.32	39711.4	21059	35276.2	63.84	10.32	76392.5	42896	31261.8	320.72	635.54	60127.8	33974	33762.2	736.44	837.64	44756.5	24071	46642.7	11704	14049	51398.6	30119	26882.7	655.88	1056.08	115300	50654	84695.2	7157.68	29701.8	49816.6	29166	20691.8	27.36	28.38
36983.5	19674	22569.7	0.76	-16.34	90015	49987	38846.6	79.8	20.64	101259	40777	262143	1422.72	84.28	10605.4	10182	2175.12	165.68	300.14	59595.5	33455	44668.2	83.6	50.74	26467.6	17591	31147.8	8797	6815.5	33835.4	21475	25504.8	6907.64	3725.52	45466.5	25175	43410.4	13278	19300.1	78493	41302	49512.5	741.76	716.38
52494.1	30059	23423.2	33.44	-10.32	51559.2	30055	22000.5	58.52	-6.88	57802.5	30136	31762.7	48.64	25.8	184275	56280	94493.1	5870.24	6962.56	23501.5	13303	40947.3	1113.4	2213.64	62302	36707	47671.8	2111.28	4023.94	49390.7	31303	24833	6338.4	11885.2	116306	53679	56831.3	17606.2	18907.1	79502.2	42008	58227.4	2067.96	3144.16
116457	48452	64987.6	137.56	-11.18	68994.5	39191	24780.6	40.28	38.7	73720.7	42735	26700.3	35.72	0.86	81205.1	47587	29904.5	1356.6	2715.02	54125.2	28910	34596	145.92	69.66	88100.5	49008	37243.8	15003.2	16477.6	24079.9	15534	27062.8	1668.2	905.58	106869	36918	102894	13913.3	16748.5	31224.1	17955	31746	6099	6664.14
55223.9	29012	32659.5	82.08	-12.9	44916.5	27828	45235.2	119.32	29.24	41505	21651	23211.9	23.56	13.76	76214.9	41488	78236.7	9135.96	7003.84	96124.1	41343	86621.8	10343.6	17596.5	93643.2	44290	37546.3	118.56	237.36	59172.1	35152	22955.8	1112.64	2082.06	193666	55955	116779	7686.64	7352.14	13142.4	9997	8806.88	0.76	-15.48
22068.3	13278	27157.8	18.24	17.2	40731.4	21090	26672.2	53.2	30.1	33173.3	18801	28339.6	66.12	24.94	58458.3	30895	30360.5	3861.56	5304.48	13615.6	6266	55368.3	914.28	1695.06	75276.2	34179	105410	23076.6	14272.6	22866.5	13091	34206.1	45.6	-18.06	65966	48719	29283.6	370.12	908.16	29438	16401	42006.7	1749.52	2302.22
100133	42706	42670.2	92.72	22.36	109367	33659	56041.6	89.68	-8.6	71094.9	41646	32607	64.6	3.44	15770.2	12581	43172.6	448.4	2351.24	43731.4	24057	31055.9	849.68	1161.86	13300.6	11736	8627.52	85.88	161.68	36165.1	22704	20656	198.36	463.54	38539.6	22632	25074.7	658.92	730.14	93988.4	34702	65266.5	1432.6	2346.94
64101.9	36303	28174.7	69.16	10.32	26797	19176	24783.6	19.76	-5.16	78533.3	38274	41960.4	88.16	17.2	25742.4	13941	25659.9	161.12	340.56	20694.2	11114	28471.9	626.24	802.38	39368.1	21838	34089.8	3715.64	3727.24	75715.9	43959	28617	513.76	1006.2	73127.2	41497	37313	180.12	298.42	60786.8	35133	26364.4	63.08	20.64
90795.6	41079	38618.6	47.88	-3.44	91501.2	51035	39617.3	58.52	25.8	10938.7	5883	45447.2	96.52	25.8	72676.2	43099	32160.9	2687.36	2858.64	55256	29371	24282.8	11517.8	8514	106310	47226	46002.8	7112.84	8369.52	29184.8	16111	31777.1	48.64	4.3	49806.5	26522	40125	345.04	426.56	37221	20058	28968.2	10349.7	5080.02
64003	40231	20413.6	41.04	-4.3	12206.2	11587	4202.8	-3.8	20.64	40658.9	20351	34835.4	127.68	9.46	72753.7	22897	54971.6	11457.8	10877.3	24606.5	12250	40008.7	2592.36	1953.92	56403.3	32771	52278.1	20666.7	15285.6	18985.7	12332	30894	1754.08	2002.08	28310.9	19070	38456.8	261.44	68.8	58041.3	34200	24197.6	962.16	1254.74
41598.9	28172	22956.6	59.28	4.3	45643.5	25490	24833.8	67.64	-7.74	89998.6	33958	55565.1	140.6	6.88	101471	41985	50232.2	787.36	866.88	32836.2	18387	27762.8	1611.96	1744.08	35719.1	23063	44343.7	2139.4	2209.34	35465.9	21003	41616.8	11224.4	10707.9	41786	20875	29399.8	1655.28	3404.74	38503.7	19611	30742.8	6184.88	5985.6
117920	55263	48481.9	83.6	25.8	45687	26079	20320.1	32.68	-5.16	51329.9	26291	25805.8	85.88	-2.58	112207	58892	51193.6	402.04	314.76	15058.9	6941	32882.2	2071.76	1528.22	127048	44158	68479.8	17366	13207.9	79874.5	44636	39926.6	3695.12	5571.08	9087.12	6778	1871.88	22.04	43.86	34536.6	18919	40204	6002.48	6080.2
67977	38310	27048.4	62.32	6.02	41827	23086	23679.3	9.12	-11.18	82640.9	45550	40576.4	78.28	-12.9	22167.8	13182	44889.4	158.08	190.92	74681.5	42045	32698.2	134.52	84.28	35795.3	18780	32990.1	3545.4	3477.84	44061.6	27378	23791.8	4820.68	10125.6	7757.19	5984	2751.2	97.28	92.88	70513.4	43530	26950.4	7050.52	10197
39986.7	31222	30498	144.4	27.52	29467.6	16091	27398	60.8	16.34	46780	24722	39399.9	41.8	-2.58	58204.4	31136	53509.3	6641.64	7955	27544.2	16470	32111.5	814.72	1524.78	26415.9	13071	61672.5	2093.04	6441.4	52419.1	32514	17471.6	1335.32	3227.58	22849.5	10893	39695.6	1542.04	1998.64	19407.8	15514	16717.7	212.04	27.52
56325.8	35203	22980.9	32.68	26.66	11767.1	5586	30031.4	13.68	18.06	63047.9	30804	37567.6	72.2	19.78	35860.2	19254	45747.4	2611.36	2803.6	78487.9	34741	62360.3	16185	12614.5	32816.7	17055	30314.1	564.68	1998.64	80205.3	44015	31898.7	8268.8	4266.46	6104.07	5686	718.96	6.84	92.88	59119.8	29783	34981.3	1378.64	1818.04
75456.4	43247	33267.5	85.88	50.74	47839.1	27970	24031.2	44.84	-31.82	39034.8	18550	31730	63.84	15.48	8229.06	5517	8088.68	5.32	10.32	80149.2	45191	40672.2	3446.6	3189.74	26795.8	14387	23276.5	3682.96	3478.7	102623	53730	61097.2	8103.88	9743.8	62531.3	37612	42664.9	15874.1	7210.24	70898.3	40844	25118.8	1240.32	1983.16
26200.4	15554	34071.6	53.96	23.22	66347.2	45451	28777.4	63.84	-19.78	56269.7	26550	45285.4	75.24	15.48	45181.7	22000	27319.7	8482.36	13826.2	14173.7	12567	11064.1	96.52	234.78	34181.9	19311	39592.2	3351.6	4806.54	142420	61114	89898.1	10690.9	14904.7	72493.5	39695	29491	3527.92	5748.24	68540.2	35283	30112	1041.2	1694.2
36952.6	25115	40299	72.96	-13.76	54597.7	33009	22049.9	54.72	-13.76	47523.4	26522	26909.3	47.88	35.26	70224.8	36634	35345.3	2606.04	3677.36	60101.4	35516	27631.3	6481.28	6307.24	56585.3	33759	27510.5	965.2	1083.6	38746.3	21986	21793.8	1502.52	1592.72	39082.1	23266	16242	28.12	2.58	5925.78	5186	3842.56	247.76	221.88
86603.6	33712	46255.9	76.76	12.9	46514.8	26662	25512.4	52.44	6.88	145342	56546	72589.1	161.12	2.58	89804.6	50626	38356.4	916.56	1937.58	78571.1	43020	26437.4	107.16	209.84	7857.36	5171	5966.76	14.44	24.94	51256.2	28491	28220.3	927.96	2203.32	64841.5	37823	40606	3125.12	5346.62	45807.3	25622	26251.9	547.96	958.9
71259.9	43647	33741	148.2	39.56	41394.1	21237	17390.3	47.12	-0.86	128088	61891	76516	180.88	19.78	48717.3	29451	29415	3014.92	4842.66	119542	49594	77936.5	7442.68	1233.24	40964.5	22547	25889.4	636.12	2197.3	59652.8	37015	25753.4	1504.04	2187.84	72348.6	39486	28266.7	5995.64	7663.46	42617.6	24990	23410.3	5991.08	4708.5
66652.1	37651	17975.5	48.64	-12.04	31839.6	17514	33393.6	65.36	-8.6	27784.3	17875	24502.4	63.84	15.48	173972	71402	99125.3	14727.3	15890.2	5692.05	5251	1171.16	-10.64	11.18	47602.8	22969	39641.6	1658.32	2660.84	49749.8	30858	22346.3	1313.28	1438.78	55216.3	33256	28025.8	16659.2	12887.1	51784.1	28863	28459	4536.44	6713.16
52496	32367	15640	23.56	-10.32	58342.4	33230	42270.4	74.48	3.44	201077	48252	94849.5	188.48	34.4	29065	26530	34896.2	98.8	1252.16	12986.8	7183	26599.2	1193.2	1507.58	78269.9	41963	45467	3064.32	9787.66	72367.5	44015	27093.2	14046.3	11963.5	53259.6	30750	28358.6	3322.72	2462.18	40715	23743	20354.3	691.6	1147.24
55724.8	34267	20473.6	46.36	-14.62	104863	40835	64399.4	94.24	-18.06	148820	52414	94494.6	133	31.82	77982.7	42051	37617.7	477.28	540.08	56991.1	33612	35912.3	4050.8	8766.84	38020.5	23378	34576.2	2029.2	4089.3	10785.6	9307	8850.2	693.88	352.6	38851.5	19654	42824.5	531.24	816.14	32879.1	17959	23414.8	4630.68	3642.1
72697.6	38783	46723.3	95	22.36	62937.6	37011	23744.7	45.6	-7.74	40238.7	19344	30101.3	35.72	27.52	13876.4	7744	14866.4	1108.08	2135.38	29938.9	14903	30263.2	3879.8	7135.42	262143	90352	218552	49192.5	24493.7	33996.7	16975	53574.7	5790.44	9312.94	6584.13	5742	587.48	668.8	682.84	60660.8	34609	21815.8	8788.64	9843.56
40438.4	32851	17038.4	95.76	-11.18	79822.3	44147	29561.7	60.8	5.16	38864.7	21510	29873.3	52.44	27.52	97527.1	30402	54614.4	2187.28	1877.38	47339.5	28431	85313	10763.9	16802.7	55885.4	32793	20780.7	4066.76	4963.06	46381.9	31703	41204.9	6542.08	8595.7	51758.9	30030	23007.5	8397.24	8071.1	57956.8	30023	87723	21007.9	18582.9
40401.9	22949	29112.6	88.92	1.72	94426.3	40052	72948.6	149.72	5.16	53803.3	33059	19987.2	31.92	8.6	41581.3	23102	26318	1168.88	2011.54	16516.7	14878	4024.2	466.64	260.58	5266.17	5067	1115.68	63.08	59.34	77638	47643	37629.1	510.72	1060.38	80355.2	43286	34790.5	1254.76	1993.48	41579.4	23130	33851.2	51.68	-11.18
47437.7	32595	16517.8	53.2	12.9	28679.5	17822	29301	61.56	6.02	35354.3	21946	29262.3	52.44	4.3	93163.8	57851	78233.6	21886.5	11868	48478.5	24991	25915.2	598.12	520.3	6789.51	6336	2401.6	-17.48	6.88	42259.1	23971	28886.1	69.92	-20.64	21905.7	12002	49033.7	421.8	346.58	99896.6	60472	38006.8	1311.76	3455.48
90068	31491	49224.4	127.68	0	127858	44766	51888.2	121.6	-8.6	133394	44494	262143	766.08	103.2	27337.6	14183	32050	3705.76	5252.88	42391.4	22030	41190.5	14142.8	2900.78	57723.1	32739	27812.2	294.12	410.22	59174.6	32931	24681.8	1634	1993.48	51739.4	27965	29576.9	18453.6	14978.6	38961.7	23133	27993.8	17628.2	6615.12
52278	30946	31482.2	60.04	21.5	60505.2	36610	19961.4	39.52	-6.02	117068	70882	36578.8	85.12	-7.74	146100	67830	75737.8	7896.4	12661.8	53594.7	32042	27325	2598.44	5377.58	36827.9	21703	27200.4	8552.28	10541.9	53875.7	33360	18471.8	1828.56	2220.52	61024.9	36679	23577.5	6354.36	6629.74	56811.5	35718	20949.4	6241.12	6978.9
20946.2	11291	29868	72.96	33.54	38847.1	21478	27552.3	29.64	26.66	69792	38655	28732.6	56.24	9.46	60996.6	37362	20235	4434.6	6194.58	28879.2	16003	48418.8	538.08	845.38	40149.9	25700	24068.4	1966.12	1425.02	57926	37923	49537.6	1352.8	3288.64	22157.1	9543	39285.9	2115.08	10120.5	13206.1	9189	2904.72	2382.6	5467.02
47319.3	25694	44829.4	91.2	-2.58	15374.5	8695	26508.8	57.76	-13.76	45700.2	15303	262143	856.52	-15.48	30306.8	15177	27013.4	3115.24	4794.5	62413.5	36094	40821.9	8544.68	8739.32	27116.5	12745	52069.9	4695.28	4874.48	72480.2	43130	23994.7	1146.08	2038.2	30771.1	16579	24948.5	1025.24	1544.56	29820.4	17482	22670.8	664.24	895.26
81685.8	34223	35702.5	82.08	-0.86	39586.1	21626	28047.8	26.6	26.66	29418.5	18205	24915.1	12.16	8.6	44296.6	24010	38496.3	472.72	694.02	46378.7	30399	24998.7	6542.08	5293.3	40149.3	18339	48624	1235.76	2385.64	73138	43271	25497.2	271.32	5330.28	70307.4	36158	38895.3	3670.04	8291.26	163184	64022	82818.7	7817.36	7657.44
48305.9	27078	19989.5	0.76	0.86	82298.8	34967	47403.5	69.92	1.72	39270.4	21477	34089.8	55.48	29.24	27040.9	21188	24625.5	335.92	72.24	63487	30017	50119	561.64	328.52	39545.1	23327	31169.1	4206.6	1453.4	59407.7	33195	49921.4	3955.04	7845.78	55773.3	34303	36416.9	7503.48	7420.94	39577.9	22038	34588.4	501.6	512.56
47418.2	25356	30644.7	30.4	-10.32	33492.7	18990	27911.8	62.32	-6.88	36146.9	17871	34511.6	84.36	6.88	38037.5	18610	33430.1	9952.2	15334.7	96345.3	43486	75883	4968.88	8216.44	62477.1	35877	40266.3	323.76	162.54	16816.6	9697	39397.6	5638.44	7727.96	41538.4	28139	52292.6	997.88	746.48	62672.4	37502	21436.6	7685.12	7528.44
61420	39882	33404.3	80.56	6.88	27244.3	15571	31112.1	49.4	-0.86	38088.5	20475	46757.5	43.32	11.18	52846.9	30549	44305	7204.04	8456.38	114822	37546	51121.4	4696.04	6688.22	26436.7	15439	30096.8	2849.24	2976.46	63985.9	41895	33276.6	13440.6	14447.1	5436.9	5083	737.96	-10.64	11.18	9161.46	8588	2767.16	91.2	95.46
118260	64678	52598.8	89.68	-13.76	13873.2	8347	14997.8	6.84	-6.88	68633.5	38886	24310.1	76	20.64	7075.53	6807	4924.04	-6.08	-6.88	15148.3	13871	2834.8	366.32	888.38	30384.3	18758	35174.3	8173.8	5250.3	52917.5	32964	16347.6	1976.76	2020.14	59501.6	36730	33585.2	17147.1	14159.9	9747.36	8121	4182.28	-1.52	9.46
31437	21659	44376.4	66.12	-15.48	33913.5	18794	46801.6	123.12	2.58	90667.1	33250	39241.8	80.56	-33.54	32225.8	17338	31128.1	1210.68	1225.5	62055	38179	19841.3	227.24	374.96	70227.4	40108	55397.2	9340.4	5959.8	38459.6	26432	41879	1989.68	3543.2	23212.3	11783	39973.7	649.8	756.8	75921.9	44093	29220.5	506.92	1162.72
60157.4	32626	24329.9	53.2	-14.62	62381.3	31238	50933.7	67.64	11.18	136466	57547	67274.4	153.52	-12.9	75798.5	43007	26960.2	744.8	1928.12	80155.5	57990	26861.4	2570.32	5384.46	8358.21	6515	1999.56	205.2	296.7	40398.1	25515	25203.1	611.04	466.12	37401.2	19714	31630.4	3337.16	2358.98	26562.7	21414	2770.96	12.92	23.22
40936.1	21153	28642.1	66.88	-2.58	79101.5	45451	39558.8	80.56	-4.3	186086	72888	81252.4	184.68	22.36	24072.9	13450	33968.2	814.72	746.48	62242.7	35243	29841.4	1118.72	1658.08	55555.9	34410	21796	59.28	-5.16	31898.2	17514	26073.3	2641	3046.12	14041.4	8714	14147.4	1995.76	1677.86	83311.2	48029	39167.4	7365.16	9757.56
59327.7	35447	20338.4	36.48	12.04	6077.61	5463	1059.44	-9.88	22.36	233937	69340	151777	310.08	19.78	45953.5	27019	45601.5	4550.88	10080.9	11703.5	8084	12894.2	28.12	45.58	73121	42481	28164.8	9593.48	11396.7	54223.5	30999	25135.5	820.8	1041.46	39144.4	18672	41802.3	291.08	454.94	78990	31240	46673.9	5919.64	4797.94
5015.43	5356	794.2	3.04	-9.46	62142.6	35910	25896.2	55.48	0	61258.1	36202	27244.5	53.96	-3.44	55675.6	32922	40088.5	18421.6	5169.46	28817.5	14075	38855	495.52	644.14	65566	36351	49196.3	11347.6	4618.2	40382.4	23643	25735.9	1793.6	1493.82	24903.9	13709	35055.8	231.8	137.6	22695.1	19062	15848.3	148.2	1134.34
79277.3	44904	36132.7	52.44	-22.36	39711.4	19039	39482.8	117.8	-7.74	18002.9	10428	17661.6	82.08	10.32	32518.7	20607	32553.8	6277.6	9021.4	23401.3	15132	27129.7	93.48	-13.76	25399.1	14734	38364	1181.04	3530.3	42625.2	25038	48004.6	4729.48	6405.28	57153.6	34618	21568	63.08	29.24	47951.2	28499	18552.4	782.04	1256.46
25835.7	14305	27518.8	34.96	-20.64	53560.7	31035	20699.4	34.2	-18.92	23107.8	10325	36722.4	47.12	0	8130.78	7486	1354.32	0.76	0.86	41808.7	32734	42056.1	243.96	104.06	75286.9	43294	27253.6	544.92	612.32	72250.9	42959	52333.6	11135.5	37969.9	48312.2	27498	26968.6	5212.08	4183.04	20543.7	17362	15339.1	219.64	350.88
25554.7	12223	41572.8	137.56	-10.32	52879.7	31687	22022.5	31.92	6.88	39615.7	25290	61826.8	95	6.88	30017	14799	34318.6	1117.96	1750.96	177252	66162	82340.7	3983.92	620.06	32505.5	16068	49492.7	1146.08	298.42	44127.1	24094	22710.3	867.16	1875.66	69398.9	36515	38289.6	509.2	915.9	23070	11642	43402.8	937.84	1903.18
47105.7	24318	34022.9	65.36	26.66	93660.2	37645	65823.6	143.64	-0.86	61157.9	21199	50881.2	106.4	-2.58	101691	35514	79191.2	8499.84	11096.6	49394.5	28474	27642.7	4176.2	26131.1	43671.6	23411	41236.1	788.88	1849	5597.55	5014	746.32	187.72	208.98	49083.3	25782	36407	159.6	186.62	29772.5	15019	31608.4	402.8	866.88
105555	60127	80587.4	205.96	-10.32	8687.7	7216	1301.12	7.6	-17.2	62795.9	37011	22287	46.36	21.5	106874	61480	36708	5851.24	10798.2	56191	33721	25671.3	9470.36	12204.3	48888.6	28073	25611.2	66.88	25.8	110095	60226	48111	17496.7	15805.1	39805.3	20683	37379.1	791.92	2144.84	7351.47	6964	829.92	145.92	155.66
92594.9	54322	31625.9	69.16	10.32	136410	47220	60663.2	136.8	9.46	62068.2	32679	34761.6	72.96	0	32093.5	20788	23150.4	3322.72	2135.38	63616.1	32614	47074.4	15212.2	9720.58	66029.7	37425	25618.8	744.8	1159.28	125308	45117	61636	8141.12	32686.9	42005.9	20139	31378.9	116.28	126.42	10969.6	5431	2554.36	-19.76	1.72
79815.3	44694	19158.1	60.8	0.86	24020.6	15931	43543.4	71.44	-17.2	188688	43730	130672	224.96	0.86	6534.36	5169	1435.64	195.32	243.38	12920.7	11711	8119.08	855.76	595.12	47760.9	22593	48845.2	12925.3	18792.7	26174.6	12683	29669.6	1173.44	1216.04	20149.3	8799	64359.8	1270.72	2038.2	66280.4	37495	30424.3	8649.56	11181.7
40398.8	19982	43675.7	94.24	7.74	55227.7	30499	29838.4	44.08	5.16	109420	44847	78483.7	115.52	-22.36	44894.4	22594	51702.8	6408.32	13379.9	33083.2	16751	29297.2	3094.72	2490.56	7716.87	5798	29394.5	114	18.06	38909.4	21982	29994.2	7983.04	7883.62	26846.2	18303	25253.3	828.4	1349.34	44765.3	25690	16662.2	104.12	206.4
39967.2	24196	19066.9	34.2	-6.02	43231.2	23062	25260.9	82.84	-8.6	30379.9	13722	61525	230.28	34.4	9620.1	8125	15528.3	72.2	7.74	203627	69954	97549	7460.16	10587.5	64684	37191	37968.1	4398.12	6867.96	76221.8	42007	53074.6	1437.16	1743.22	31081.7	17707	29845.2	648.28	871.18	17435.2	12920	29874.8	228.76	95.46
13223.1	7782	13920.2	52.44	-14.62	69404	37411	48359.6	102.6	31.82	122803	66847	61582.8	147.44	16.34	48580.6	24562	55483	12416.9	16447.5	30294.2	14465	38788.1	755.44	896.98	30484.4	16971	24285.8	1532.92	968.36	68346.8	41182	31467	17429.1	15540.2	22686.3	15806	16369.6	9305.44	13858.9	22104.2	10870	27268	3180.6	4900.28
44946.7	26811	21612.1	60.04	-8.6	28416.2	14971	23457.4	58.52	-21.5	71448.3	22664	48890	120.08	2.58	57928.5	32523	39157.5	259.92	190.92	20971.4	14803	14623.9	42.56	53.32	49056.8	23699	48599.7	13746.1	4025.66	31576.2	21318	49945.7	1498.72	1435.34	58792.2	34227	23629.9	183.92	323.36	34997.8	23541	20784.5	3820.52	565.88
24346.3	12157	53680.3	167.2	-18.92	91166	45959	35528.5	98.04	2.58	24617.2	11880	46547	91.96	-15.48	127738	30269	83078.6	2049.72	2529.26	7937.37	6447	7345.4	88.16	29.24	47100.7	27390	20637.8	1278.32	594.26	71754.5	35215	38885.4	2127.24	2514.64	62706.4	42447	34252.4	3285.48	4615.62	40836.6	19847	29899.2	2106.72	3119.22
32669.9	21293	21515.6	58.52	-15.48	50712.5	27591	24575.4	24.32	-1.72	58113.1	36880	18569.1	49.4	-23.22	69330.2	36730	30147.7	1771.56	1674.42	71714.8	38599	35995.9	380	2527.54	70013.8	36063	44681.2	8634.36	7195.62	82891	48490	40450.2	14201.4	17025.4	68729.2	40163	22270.3	22.04	6.88	44313.6	26424	19231	749.36	913.32
53849.9	32092	18011.2	38.76	3.44	15098	11131	4309.2	20.52	11.18	65893.6	35718	41258.9	106.4	-12.9	103634	61098	47857.2	12879	21372.7	36176.5	18867	21245.8	3261.16	2185.26	7201.53	5538	1477.44	1279.08	378.4	45530.7	27322	31653.2	953.8	1928.98	25573.6	14612	45787	918.08	1500.7	62168.4	36086	26676	1257.04	2684.92
50294.8	28563	23007.5	53.2	6.02	37269.5	18165	22579.6	11.4	9.46	48665.6	27866	21226.8	37.24	-19.78	59385.1	29099	43736.5	50.92	-6.02	19879	17145	19595.1	239.4	171.14	80161.2	33203	67634.7	2102.16	2432.94	39510.4	22543	24674.2	138.32	18.92	87316.7	47562	33557	3184.4	4146.06	73849.2	39256	27430.7	243.96	370.66
7483.14	7783	5931.04	12.92	-7.74	90191.4	49822	36248.2	63.08	2.58	78484.1	46540	28490.9	88.16	-12.9	37470.5	21142	24617.2	4692.24	6575.56	45979.3	26163	34761.6	4880.72	2908.52	35015.4	20343	32813	432.44	418.82	26808.4	15045	30172.8	3830.4	3931.92	64338.1	37643	40767.2	867.16	3705.74	60644.4	35578	31770.3	12267.9	10401.7
94403	41343	52779.7	85.88	-8.6	56108.4	33486	24207.5	53.2	-10.32	48431.2	26749	55343.2	137.56	-21.5	33642	23775	23347.2	3529.44	2715.02	45596.9	26608	26422.9	2907	5931.42	55686.3	29487	59187.3	2105.2	2976.46	46992.3	25418	24830.7	216.6	159.96	12208.1	6394	43332.2	203.68	200.38	70515.3	42046	46709.6	13401.8	17454.6
36998.6	20628	21205.5	41.04	6.02	86216.8	51425	30087.6	39.52	0	30272.8	15186	34676.5	63.84	-9.46	26807.1	15326	27178.4	1555.72	2595.48	44660.1	26774	21747.4	526.68	793.78	43995.4	25061	23735.6	14342.7	11236.8	64919.6	41463	23233.2	11167.4	4611.32	21001.1	10073	40752.7	4550.12	3971.48	14416.9	9027	22665.5	31.92	16.34
109902	55874	40137.9	95.76	-28.38	31512	18165	33494.7	37.24	-12.9	12370.7	5387	58092.9	105.64	0.86	88970.5	52270	65799.3	18200.5	3840.76	7304.22	5451	9928.64	76.76	10.32	29165.8	14391	37303.1	338.96	1140.36	39159.5	23586	28960.6	1629.44	2131.08	73385.5	41491	37290.2	6147.64	6867.96	29965.3	15467	30693.4	7956.44	4921.78
59819.1	34944	25857.5	15.96	-36.12	86334.6	47223	33218.8	104.88	-5.16	48382.7	27507	33923.4	45.6	-14.62	85736.7	48127	36835.7	6501.8	9064.4	39960.9	23771	36271	1073.88	778.3	70675.9	40334	26542.2	306.28	559	30980.2	19731	16606	7031.52	4979.4	167822	68797	58919	538.08	989	145289	78730	86239.5	28867.1	21200.7
51971.2	30702	22585.7	25.84	-43	61362.6	34456	29293.4	71.44	21.5	23071.2	10334	61983.3	114	1.72	40057.3	22737	38157.3	14893	7408.04	46562	26600	36470.9	21733	10729.4	43826.6	23838	19953	4397.36	3843.34	52933.9	34173	47986.4	4359.36	6450	75402.8	43335	30321.7	1125.56	1585.84	70204	42758	22017.2	274.36	557.28
63795.1	39715	28976.5	35.72	-30.1	6342.21	5911	1792.84	-5.32	-6.02	92856.3	28189	37015	70.68	-31.82	55346.1	31906	22976.3	1040.44	1677	24491.2	19066	2839.36	2717	2366.72	63907.2	37450	36755.9	642.2	1050.06	62836.2	32860	37181.5	9873.92	16438	31173.7	16620	21389.4	196.84	207.26	59417.2	33711	20922	77.52	60.2
78445.7	48758	28031.8	70.68	-9.46	84754.5	47787	39903.8	14.44	-6.88	27563.8	14777	30282.2	90.44	1.72	105879	65460	36414.6	376.96	1820.62	49055.6	36671	45640.3	353.4	264.02	26965.3	15041	65806.1	4652.72	1278.82	46337.8	28782	24395.2	1502.52	2124.2	65753.1	36894	28554	888.44	1229.8	60099.5	35594	25725.2	2056.56	2476.8
31025	23823	12870.6	30.4	-19.78	54719.3	31586	22391.1	47.12	-10.32	76987.9	41362	29781.4	75.24	5.16	27760.9	16797	46920.9	2859.12	3610.28	13721.4	12575	4973.44	72.96	162.54	118058	61426	66798.7	19028.9	6727.78	49908.6	29125	25390.8	5684.04	2836.28	67767.8	39734	48315.5	657.4	1219.48	53180.2	33291	22793.9	1130.88	1402.66
67194.5	34265	25694.1	84.36	-26.66	47778.6	26931	35673.6	47.88	-4.3	64745.7	36521	29798.1	90.44	30.96	67709.9	34815	30476.8	2025.4	4939.84	32663.6	18134	52278.9	2510.28	2772.64	70154.9	40822	35770.2	1824	3031.5	9112.32	7854	10620.2	119.32	49.02	31648	16790	72113.4	7664.6	10484.3	10151.8	6071	28483.3	48.64	13.76
50612.9	30403	16014.7	38	-16.34	65935.2	33775	50682.1	76.76	-12.04	73891.4	29353	59273.9	85.12	45.58	35859	21179	37297	947.72	2065.72	9102.24	7374	6083.04	426.36	63.64	75227.7	27418	48026.7	16960.2	17183.7	60253.2	36431	27328.8	3397.96	3940.52	55021.1	32187	19189.2	388.36	430	130305	38000	80671	6764.76	10203
46181.5	27290	23314.5	57.76	-35.26	61273.2	34302	19941.6	22.8	-13.76	70429	40866	28132.9	57	22.36	32341	17471	34609.6	481.08	976.1	62088.4	36966	23766	2319.52	2365	27509.6	15243	21105.2	76	17.2	57294.7	30098	32331.9	9679.36	15038.8	58382.7	29511	36414.6	1736.6	1691.62	87656.9	30307	51392	1232.72	2292.76
45435.6	26871	22068.9	60.8	-12.04	54869.8	31558	20653.8	25.08	-18.92	46249.6	23187	37573.6	85.12	24.08	8505.63	6511	2001.84	3880.56	4231.2	36637.6	18914	31433.6	10741.1	9786.8	9511.74	6691	7362.12	-2.28	-0.86	50107.7	29691	23006	11000.2	14891.8	7301.7	5852	9513.68	-30.4	29.24	70826.5	37620	34902.2	7562.76	6542.02
80837.2	39229	36894.2	92.72	-6.88	68636.6	41783	21284.6	22.8	-8.6	68401.6	39419	28056.2	57.76	8.6	12012.8	8438	22513.5	123.12	40.42	37316.2	22110	33348	9335.84	8444.34	33810.2	16758	63279.9	289.56	434.3	52578.5	32474	18604	4231.68	5086.04	51040.7	30263	35534.6	940.88	1268.5	63849.2	35775	29839.9	10719.8	11671.9
38286.4	23685	19370.1	11.4	-26.66	67656.3	38842	29141.4	79.04	18.06	50051	29339	24022.8	90.44	25.8	28904.4	17269	34874.1	2571.08	1588.42	28404.2	12780	64181.2	4148.84	2527.54	39097.2	22067	40258	1353.56	1691.62	30433.4	18215	29718.3	297.92	668.22	39831.8	23208	25376.4	2085.44	2396.82	11353.9	9418	1979.04	349.6	316.48
59951.4	32495	23881.5	46.36	3.44	27014.4	11950	31007.2	42.56	-1.72	135930	42068	83171.4	193.8	43.86	54122.7	28146	32275.7	3068.88	3178.56	69676.1	38655	51191.3	3100.8	4267.32	30720.1	18059	34459.9	268.28	345.72	60287.8	38164	30480.6	22413.2	19843.6	45426.1	26244	20643.9	73.72	230.48	76116.6	30611	60090.2	13056	10351
40939.9	25284	20764.7	63.08	21.5	51763.3	29227	16850	31.92	-0.86	130581	56455	70426.9	161.12	33.54	36778.8	20102	30434.2	4563.04	4086.72	32583.6	17635	28079.7	363.28	406.78	57054.7	35495	18000.6	109.44	153.94	40812	23745	27024.8	3239.88	2837.14	80440.9	45567	47271.2	5080.6	7053.72	62551.4	36043	34527.6	763.04	903.86
58336.1	36051	19527.4	47.88	6.88	16658.5	9063	32689.9	72.2	-17.2	27961.9	16071	63954	174.8	12.04	87886.9	48701	65325.8	2419.08	4029.96	31185	17494	25676.6	66.88	7.74	18721.7	10289	37971.1	177.08	341.42	67104.5	35627	28443	443.08	1062.96	24328.1	11493	30638.6	2737.52	5271.8	45632.2	25214	27851.7	12027	9356.8
34469.2	18359	26946.6	82.08	28.38	62750.5	36725	23637.5	38	6.02	105945	31270	59786.2	122.36	34.4	20793.8	18688	12645.6	36.48	11.18	59655.3	32909	33237.1	10985.8	8252.56	20490.1	9923	39150.6	2097.6	2456.16	60268.9	30391	25898.5	592.04	1520.48	46107.2	28295	18343.4	11960.1	11988.4	10585.9	5733	20352.8	862.6	485.04
115493	69231	31192.7	91.96	-6.88	71567.4	37894	43849.7	82.08	1.72	22537	12102	25439.5	34.2	16.34	54108.8	25442	55284.7	243.96	246.82	52039.9	32646	24332.2	1779.16	762.82	40631.9	22554	41410.1	2102.16	4794.5	53711.3	33512	22588	13911.8	9792.82	52218.2	29947	34749.5	11734.4	13646.5	14699.2	13789	3867.64	417.24	644.14
27961.3	17269	21683.6	64.6	-5.16	77830.2	47899	25196.3	35.72	0.86	31312.3	15422	31036.1	74.48	-9.46	74089.9	42241	35973.1	6380.96	9897.74	80518.4	44297	46657.9	10606.6	6642.64	51422.5	29523	30276.9	4113.88	4343	42565.3	21644	34410.5	2128	4834.06	56119.8	30661	24616.4	345.04	480.74	83669	45219	43174.1	4043.2	7151.76
72645.3	29470	35655.4	81.32	0.86	66649.6	35958	22141.8	45.6	8.6	260432	60081	133410	211.28	7.74	90257.6	50286	39692.5	417.24	2297.06	60800.7	37515	28941.6	2596.92	2587.74	31362	17955	32104.7	157.32	143.62	59419.1	38394	22658.6	7042.92	10733.7	52820.5	32049	37884.5	4814.6	2901.64	75519.4	45055	27406.4	26821.2	5385.32
24803.1	17794	10827	16.72	5.16	63914.1	35299	21507.2	41.04	2.58	51215.9	30771	18465.7	27.36	-4.3	53147.4	26103	45331	9176.24	20499	115337	68267	39467.6	1190.92	1530.8	33662.2	18192	38038	378.48	576.2	122725	76167	50241.3	10545	9716.28	60629.9	37746	29443.2	10019.1	6787.98	30766.7	17028	35852.2	7528.56	10478.2
37633.7	26555	14654.3	96.52	13.76	101606	43826	50818.2	60.8	1.72	134238	53259	95743.3	162.64	7.74	63175.1	36958	43292.6	3858.52	7181	46250.2	26658	41299.9	3758.96	7502.64	86733.4	50136	49982.9	9642.12	8685.14	66352.2	39688	26116.6	2371.2	5031.86	30369.8	15890	37037.8	1448.56	2862.94	145892	44843	91610.4	16059.6	28736.9
51275.7	29268	25307.2	69.92	2.58	35411	17795	29682.6	132.24	30.96	143121	54898	76657.4	139.08	25.8	15348.7	7355	37329.7	100.32	184.9	43354.1	34407	27521.1	2322.56	1432.76	96560.7	60048	37560.7	1410.56	2749.42	82429.2	56598	39911.4	1175.72	3853.66	89191	50301	48267.6	2675.96	5541.84	83796.3	34675	50211.7	1951.68	2404.56
53839.2	31751	19329.8	48.64	0	58922.6	35431	22245.2	39.52	5.16	186342	68183	74505.8	155.8	43.86	102944	53376	92939.6	17272.5	13549.3	70129.7	37986	37286.4	1425	1937.58	38011.7	22069	33097.2	15592.9	16161.1	52310.2	29163	25559.6	6786.04	7764.94	82674.3	43868	45435.8	3206.44	5934	29438	14938	26491.3	2755	4110.8
50731.4	29998	17858.5	51.68	-15.48	58833.2	33874	21111.3	26.6	8.6	75937.7	42499	33316.9	87.4	37.84	50376.7	28422	34127	10231.1	6798.3	47247.5	28563	20655.3	1912.92	1652.06	48938.4	25982	34748.7	10336	9630.28	16000.1	9112	41581.1	2397.8	5190.1	17929.8	11449	40348.4	117.8	14.62	66890.9	40711	20752.6	183.16	368.08
46782.5	26138	26394	47.12	-16.34	58843.9	35100	39861.2	41.8	-12.04	86694.3	47702	36651.8	60.04	29.24	40003.1	20150	29450	4538.72	5510.88	41681.4	18427	50918.5	1275.28	1137.78	29095.3	13918	50688.2	12926.8	20704.5	61474.8	32122	22860.8	3400.24	3909.56	73264.6	36131	51626	4286.4	7116.5	12724.7	11930	2917.64	-9.12	-12.9
46197.3	27786	18613.9	50.92	-12.04	65169.7	38828	22836.5	61.56	-15.48	17339.5	8208	31338.6	100.32	-1.72	38158.5	18429	32248.3	4012.04	4121.98	70414.5	40807	30436.5	4629.92	6628.02	27093.2	15223	27949	94.24	278.64	77852.2	49689	24836.8	1246.4	2057.98	34226	18131	26646.4	3606.2	5566.78	60202.2	33507	28278.1	36.48	-0.86
42685.6	26673	20398.4	41.04	-7.74	14182.6	7147	36255	34.2	16.34	43865.6	26618	21175.9	62.32	4.3	82743.6	42255	45597.7	12966.4	5526.36	31422.5	16782	25390.1	72.96	96.32	53228.1	32131	38518.3	664.24	946	92014	48830	32319.8	2154.6	4085.86	65596.9	36554	26549.1	5118.6	10617.6	79917.4	30206	46955.8	3641.16	5871.22
36245.2	19347	24867.2	62.32	-8.6	54474.2	27226	38798.8	46.36	-9.46	25705.9	15211	21011	4.56	2.58	50601.6	31965	32477.8	6436.44	6107.72	53170.7	27070	50119.7	1738.12	3850.22	80921.6	33773	45739.1	20922.8	18533.9	80861.1	48202	49464.6	22550.7	19364.6	65489.8	37683	30679.7	10815.6	15278.8	56372.4	35068	38158.8	8318.2	10896.2
22661.1	11538	29965.3	77.52	6.88	6321.42	5891	2482.92	3.8	21.5	66751.6	40086	25359.7	76	17.2	60289.7	34321	41774.9	7414.56	2762.32	40643.8	21939	26940.5	2743.6	4711.94	26922.4	16650	31993	1855.92	1535.1	30790.6	20684	36684.4	223.44	2152.58	56423.4	32837	28617	7003.4	8673.96	27949.3	16407	24794.2	2542.2	3928.48
45365	28848	31457.2	95.76	1.72	49408.4	28699	38985.7	148.96	50.74	72661	38818	37723.4	97.28	20.64	36426.6	22150	19896.8	4285.64	3956.86	22441.2	11853	40581.7	2440.36	3039.24	60859.9	33382	23826	4366.2	3817.54	61622.8	30323	42678.6	929.48	2139.68	80594.6	46091	34589.9	354.16	507.4	21384.7	17898	23367	136.04	58.48
46289.2	27894	19850.4	49.4	-13.76	88819.9	49064	41120.6	99.56	37.84	63030.2	35920	30177.3	51.68	26.66	44883.7	25203	23392.8	187.72	178.02	29198	15235	35171.3	2451	1976.28	28752.6	16615	34497.2	3485.36	2933.46	52838.7	33194	23939.2	12812.1	42336.9	111279	60526	55163.1	4292.48	6556.64	33653.3	18191	49676.6	4296.28	7364.18
79267.2	47262	24930.3	36.48	5.16	89108.5	31654	48906.8	67.64	28.38	67158	36902	26871.3	41.04	13.76	60947.5	37337	55542.3	300.96	650.16	25280	17943	46514.3	5579.92	7086.4	198682	91587	146569	8526.44	14523.7	90494.5	48738	37655	14459.8	6306.38	72164	33721	47334.3	3668.52	2587.74	57253.8	33207	17763.5	43.32	6.02
57861.7	32673	23912.6	42.56	18.06	8750.07	7080	3014.92	2.28	1.72	262143	93055	173120	340.48	41.28	57565	33893	20627.2	817	2880.14	76660.3	44672	52221.1	1550.4	1130.04	48108.7	27706	26757.3	2628.84	2710.72	51574.9	29942	34034.3	6786.8	7374.5	106810	38590	67754.8	1314.8	2256.64	49074.5	25749	24749.4	142.88	182.32
51990.8	27819	24016.8	63.84	-5.16	59361.1	33778	23054.6	54.72	12.9	79989.2	45671	33571.5	33.44	-3.44	77689.1	44246	35754.2	4208.88	8756.52	60109.6	34044	27056.8	410.4	878.92	49009	25721	37965.8	151.24	156.52	26902.3	21074	11964.7	4184.56	6985.78	158974	75122	77967.6	25742	22765.9	88523.8	42914	66074.4	7245.08	11043.3
55864	34310	25607.4	49.4	-16.34	68577.4	39449	24527.5	73.72	-25.8	189531	64442	94902.7	226.48	-12.9	63636.3	35015	45599.2	2961.72	5569.36	26411.5	14939	62194.6	433.2	454.08	24670.2	13081	33014.4	3407.08	2797.58	78308.4	23806	42807.8	10176.4	13426.3	15547.8	14571	4454.36	9.12	11.18	49000.1	27795	22679.9	1919.76	3131.26
41445.8	23145	21346.9	44.08	-11.18	52249.1	30445	22166.2	22.04	7.74	69083.3	36477	33782.8	65.36	32.68	71049.5	28902	91648.4	10976.7	7628.2	8256.78	7179	20869.6	69.16	66.22	92201.1	51151	36685.2	3223.92	7722.8	24143.5	14330	22812.2	383.8	456.66	49954	26142	29066.2	2479.12	2106.14	215136	94379	109071	16417.5	30283.2
18592.6	11047	30404.6	155.04	-19.78	25120	13268	30152.2	67.64	-14.62	41424.4	16758	262143	486.4	92.02	45496.1	28046	52100.3	14032.6	23477.1	20509.7	11278	45293	2256.44	3210.38	38396	21163	27605.5	2635.68	4219.16	118608	34962	62234.9	15820.2	16245.4	45890.5	26335	19094.2	372.4	441.18	46030.9	25918	33339.7	1165.08	1842.98
4953.06	5519	760	-3.8	24.08	90270.2	56510	34374	67.64	2.58	75023.5	41817	29405.9	73.72	-15.48	61138.3	37831	38517.6	3666.24	2135.38	23892.8	14117	24204.5	88.16	352.6	124628	35482	95427.1	6336.88	8972.38	16581.6	12571	2853.04	775.96	1959.94	24313	11630	38085.1	84.36	566.74	11678.3	7490	2331.68	519.84	760.24
56049.2	34338	18046.2	20.52	-20.64	54161.7	28763	25751.8	59.28	-5.16	86553.2	47945	68772.4	120.08	7.74	60973.3	40136	36149.4	630.8	3014.3	27165.6	14987	25914.5	34.96	6.02	32226.4	19154	37404.2	420.28	313.9	57273.3	34511	22518.8	6755.64	5760.28	36070.6	17154	39642.4	9412.6	8919.92	21238.6	10748	31763.4	212.04	317.34
44206.5	26863	26802.9	120.84	16.34	88474.7	41174	35287.6	72.96	44.72	29364.3	18198	33411.9	41.8	2.58	32693.8	18107	34629.4	2147.76	3255.96	41656.9	21837	36919.3	7482.96	8529.48	55099.8	30078	49519.3	4650.44	7052.86	85029.2	47054	40531.6	163.4	432.58	74008	44199	22654.8	329.84	418.82	88342.4	49992	38025.1	623.96	2005.52
62026	36482	20764	15.2	-25.8	148514	52855	66355.6	146.68	27.52	65213.2	36990	23169.4	23.56	2.58	20464.9	12314	35666	5530.52	5289.86	85252.9	47746	34737.3	2929.04	7604.98	38515.7	19573	36350.8	8115.28	7912	42087.1	25286	21492	5802.6	5664.82	89992.4	56991	56562.2	13663.3	22438.3	48053.2	27075	21612.1	1279.08	1891.14
43134.8	25003	22390.4	21.28	-8.6	23058	14774	30390.1	29.64	24.08	262143	88606	185115	353.4	20.64	21835.2	11250	35017.8	788.12	1018.24	81420.6	43382	50749.8	18247.6	14583.9	34249.9	20283	25587.7	250.8	229.62	27226.1	18303	23037.9	1577.76	1744.08	52353	30658	27818.3	7194.16	9203.72	8690.85	7029	12483.8	79.8	8.6
50668.4	31259	18294.7	27.36	0.86	36586	20830	47607.2	77.52	-1.72	57499.5	34060	23229.4	-1.52	-12.9	34759.6	18962	26699.6	5987.28	4481.46	48721.1	26046	32132.8	6742.72	6332.18	57367.8	27345	45270.2	26583.3	14901.2	42986.8	25446	29385.4	4165.56	6329.6	65637.8	36430	33352.6	2387.92	3020.32	97205.2	57243	46300	10890.8	8217.3
55847	32383	20441.7	32.68	-0.86	17007.5	12530	10671.2	10.64	-3.44	11037	7209	33862.6	97.28	-13.76	8215.83	7039	3401	261.44	358.62	87408.1	49550	48111	7722.36	5239.12	22486	13975	29422.6	3941.36	2730.5	40413.2	20683	31028.5	1100.48	1272.8	53905.9	31242	20679.6	1578.52	1283.12	28624.7	24115	22822	1146.08	1579.82
27221	13086	27202.7	84.36	-6.88	92898.5	51770	32364.6	58.52	11.18	9755.55	6903	3758.2	2.28	1.72	61981.9	32575	30395.4	14672.6	7058.02	40085	25825	49829.4	562.4	602	35879.1	20115	32620	1055.64	1972.84	32198	15654	32267.3	5692.4	5020.68	78968	45892	33321.4	441.56	810.12	66999.9	36870	40021.6	8588.76	13753.1
65810.4	36958	23671.7	39.52	-2.58	34545.4	20698	39311	58.52	-12.04	106641	45011	78175.1	101.84	13.76	53463.7	29807	31689	357.96	343.14	6965.91	5591	1438.68	2023.12	331.1	30561.9	18194	27855.5	4116.92	2014.12	71394.8	38155	39249.4	14456.7	25639.2	78260.5	42358	27073.5	1190.92	1770.74	52073.9	32254	45609.1	370.12	715.52
24952.4	14622	25105.8	60.8	2.58	27629.9	14055	32599.4	60.04	-20.64	124816	61742	98458	183.16	22.36	68086.6	39318	29048	1306.44	1261.62	60759.1	29638	45551.4	1138.48	1560.9	6085.8	5283	15931.1	49.4	192.64	24062.2	19038	26550.6	145.92	63.64	36275.4	15250	53157.4	4871.6	6779.38	33151.9	17084	32417.8	7058.12	13225.9
41670.7	25362	18081.2	48.64	-3.44	36291.1	19637	25139.3	38.76	-9.46	17779.9	10033	31567.4	44.08	3.44	88245.4	48044	37330.4	7615.2	10263.2	40675.9	24973	40310.4	3325	2257.5	53377.4	32779	28909.6	6406.04	2279	83565.1	48917	32413.2	3043.04	3456.34	22500.4	13805	25776.9	3339.44	3962.88	7747.74	5953	5284.28	8.36	-21.5
60817.1	35943	20874.9	60.8	15.48	15586.2	8181	14519	19	13.76	14013.7	8632	30310.3	12.16	-5.16	106421	48168	107299	34567.1	44974.6	40327.6	23751	24085.2	1612.72	5092.92	51602	29422	27390.4	6732.08	8858	50633.7	33130	19996.4	46.36	28.38	68246.6	37542	25876.5	49.4	89.44	12326	11414	5200.68	54.72	17.2
57511.4	35466	21389.4	45.6	-16.34	33455.5	24290	18744.6	53.96	-25.8	46339	23335	36087.1	41.04	16.34	43375.5	25199	25574	6428.08	7778.7	55378.9	30200	31662.4	347.32	620.92	54538.5	32394	21344.6	2094.56	1452.54	61127.6	35966	36986.9	2390.96	2334.04	57998.4	35575	46189.8	7834.84	8104.64	13439.8	6311	2294.44	1278.32	844.52
34789.9	20742	20377.9	44.08	-18.06	80710.6	33643	59044.4	114	24.08	98198.7	29108	75750	129.2	23.22	102181	40178	65368.4	1466.8	2175.8	46199.8	25403	33156.5	3022.52	2415.74	60165	36239	26657.8	3602.4	3791.74	79377.5	46559	39989.7	8382.04	8611.18	63577.7	35579	31945.1	107.92	223.6	32203.1	17180	32554.6	369.36	332.82
61321.7	37433	19513.8	32.68	-14.62	41256.2	23467	24139.1	23.56	-4.3	23694.3	12328	42681.6	80.56	20.64	12383.3	7915	259354	75.24	-2.58	35852.7	18066	40333.2	1237.28	2564.52	17767.9	12871	3397.96	3662.44	1899.74	37049.7	23298	52138.3	133.76	215	48927.1	34985	52851.9	880.84	4174.44	49001.4	26374	35398.5	7606.08	8201.82
24330.6	16832	14182.4	52.44	20.64	62221.3	34962	30986	30.4	24.94	65067	37918	39722.9	101.08	11.18	115407	40163	70718.8	798.76	1278.82	54072.9	31534	32489.2	5323.04	4871.04	23057.4	11043	46324.3	231.8	172	32571	20803	28427.8	88.16	23.22	81542.2	48616	21422.1	87.4	104.06	16351	12768	23683.9	201.4	104.06
41490.5	24162	18806.2	38	12.9	50071.1	28838	23118.4	41.04	27.52	123085	51694	73052.7	114	12.9	62033.6	36632	27987.8	200.64	184.04	68063.3	45019	21763.4	5595.12	7273.88	62718.4	31198	69703.4	29161.2	19831.6	5704.65	5275	808.64	57.76	283.8	44401.8	26455	25045	419.52	621.78	45005.3	24059	37758.3	15546.6	5894.44
53215.5	30219	26109	64.6	23.22	63658.3	39646	19370.1	4.56	23.22	49378.8	27449	27363	72.2	30.1	51947.9	31200	24041.1	6608.96	6711.44	14097.5	7506	34792	1678.08	1338.16	60811.4	32968	46444.4	35466.9	18400.6	78775.8	45587	32442.1	21707.9	27431.4	30559.4	18431	30808.1	1739.64	1755.26	43425.3	24557	26683.6	6382.48	5602.04
51395.4	29854	25712.3	73.72	25.8	47230.5	25402	29399.8	35.72	15.48	59545.7	34978	30489.7	51.68	-6.02	44813.2	25893	39465.3	850.44	1127.46	13417.7	12622	1321.64	459.04	240.8	186801	83262	145947	36770.3	28597.6	69618.1	43447	46944.4	983.44	1257.32	69245.8	39463	29944.8	413.44	2463.04	46435.4	29183	19553.3	1971.44	4144.34
43489.5	27504	27021.8	56.24	18.06	38151.5	24444	13553.8	-3.04	-13.76	85343	48579	38281.2	45.6	-1.72	49371.8	25318	41563.6	53.2	2.58	62882.8	34862	27055.2	11651.6	8876.92	72187.9	39426	39148.4	17399.4	14253.6	33489.5	18226	38198.4	732.64	1222.06	55669.3	22578	42541.8	468.92	230.48	37072.4	19214	18599.5	38	35.26
37842.2	23770	29533.6	50.16	-4.3	13688.6	12208	2032.24	-0.76	27.52	130995	67312	72221.3	155.8	12.04	61464.1	36259	50261.8	5744.84	7356.44	75013.5	28975	60847.1	3171.48	6296.92	63052.3	36294	32218.7	4552.4	7670.34	61513.8	37655	22430.6	488.68	665.64	40343.9	22433	44990.5	6123.32	6398.4	26752.9	16431	2985.28	285	827.32
55210.7	34671	17941.3	31.16	-21.5	54579.4	30620	42575.2	133.76	2.58	44958.7	25807	23183	22.04	31.82	56919.9	33649	37446.7	11345.3	6942.78	108376	39287	63423.5	6786.04	6217.8	9000.18	7260	2093.8	7.6	3.44	26900.4	12017	57531.2	7162.24	10478.2	41813.1	22879	29143.7	588.24	564.16	46582.2	27317	18344.9	434.72	467.84
75251	41044	28479.5	36.48	-10.32	18714.8	14050	23718.1	165.68	42.14	62189.8	22271	46141.9	80.56	25.8	37520.9	22207	21276.2	202.16	398.18	60054.1	32698	28307.7	956.84	1956.5	16078.2	10687	29409.7	145.92	20.64	8431.29	5750	2692.68	361.76	403.34	21842.1	16244	26408.5	155.04	62.78	58004.1	29035	57155	13489.2	10690.7
39752.4	24135	14470.4	4.56	-3.44	61500.6	37066	21621.2	7.6	6.02	50612.3	29754	16785.4	47.12	-22.36	46360.4	26150	38978.9	360.24	405.06	47900.8	28978	29790.5	8211.8	4349.88	62672.4	32283	56143.5	3796.2	2323.72	119863	66502	69917	17340.9	20765.6	123172	52246	64392.5	16896.3	25315.8	84467.2	42414	41927.7	1603.6	3354.86
50982.1	32669	19908.2	16.72	2.58	58020.5	30786	42828.3	75.24	6.02	153124	55567	105417	194.56	-2.58	95780.2	36391	32445.9	263.72	233.06	124886	35135	87011.6	9192.2	4459.96	67609.1	41931	23617	8801.56	5912.5	45901.8	25478	49007.1	2514.08	3733.26	32137.6	16406	53692.5	3535.52	6961.7	28414.9	14042	30296.6	7998.24	4116.82
24150.4	19987	27500.6	117.04	79.98	65579.2	35402	29024.4	51.68	29.24	158762	69911	88087.8	141.36	6.02	52633.3	30839	30629.5	11344.5	9209.74	98583.7	47012	106526	7356.8	8190.64	9476.46	8543	3192	101.08	86	42766.3	23059	45872.1	2670.64	3388.4	81156	45582	36344	326.8	316.48	53857.4	29014	35318	408.12	754.22
63622.4	38132	18721.1	39.52	-6.88	46048	26910	20577.8	29.64	-1.72	12475.3	6147	34922	50.92	-7.74	73241.3	28851	58729.8	12102.2	9181.36	14188.2	11978	15257.8	382.28	73.96	46614.3	25205	19284.2	706.04	917.62	66565.8	39023	29981.2	6061	5860.04	44674.6	27675	24508.5	1157.48	1433.62	22606.3	11192	38275.1	741.76	1050.06
52107.3	32510	16733.7	37.24	0	37866.8	29970	3983.16	4.56	-24.94	44435.2	23497	24021.3	19	-0.86	62416.6	35746	28487.8	5283.52	6996.1	49176.5	27009	35695.7	2717.76	1890.28	25046.3	13244	33098	6776.16	4589.82	32867.7	15142	58726	11827.1	12119.1	25363.8	13451	36906.4	3384.28	2893.9	44066.6	28010	22256.6	22.04	27.52
37390.5	20518	24773.7	38	-3.44	29230.7	15454	22724.8	48.64	2.58	97736.9	43536	37883.7	100.32	-9.46	98170.4	51331	40292.2	1776.88	1326.98	68189.9	38076	35728.4	1291.24	3164.8	104688	56389	103998	6007.04	1296.02	113125	46351	55014.1	1322.4	2092.38	36861.3	22302	32784.1	3499.04	3128.68	73207.9	44603	44353.6	872.48	1253.88
52273.6	31207	18186	33.44	-6.02	76412.7	43410	26681.3	36.48	-4.3	68492.3	39601	46462.6	128.44	5.16	43379.9	26051	19984.2	119.32	177.16	68172.3	35283	35243.5	1023.72	1118.86	46402.6	24106	32759	2029.2	2365.86	37594	20903	48920.4	3546.92	4546.82	53023.3	29982	31115.2	459.04	833.34	66631.3	19050	114797	15760.1	9179.64
34947.4	18858	27906.4	44.84	-8.6	98319.1	61736	56024.2	253.08	-14.62	117420	31252	98489.2	223.44	55.9	52272.4	28831	29909.8	3772.64	5264.06	78342.4	47426	33183.9	5199.16	7408.9	78031.8	38592	38795	4199	22968	56502.8	33950	19877	231.8	563.3	38149	18510	32832.8	5487.2	6492.14	14945.5	11627	20999.6	82.84	12.9
48399.8	23519	48031.2	83.6	12.04	46211.1	27122	24649.1	65.36	-7.74	47755.9	26703	24025.9	51.68	30.96	6634.53	5769	11767.1	-18.24	-12.9	24592.7	13095	40744.4	2264.8	2168.06	105500	35819	93257.3	26742.9	23155.5	66324.5	38318	24437	7255.72	6404.42	43465	22587	46081.1	6390.08	7021.9	38694	18387	35321	2725.36	4863.3
77912.7	42931	29735.8	32.68	-1.72	42524.4	21009	41555.3	101.84	-11.18	90919.7	46366	66914.2	104.88	30.96	24216.6	18754	23192.9	102.6	49.88	85299.5	48699	33839.8	12613	3624.04	29908	16818	31497.4	3077.24	4092.74	97052.8	65279	35948	5954.6	6491.28	59657.8	31454	27427.6	5964.48	4857.28	62230.1	35499	78529.3	3349.32	13526.9
65610.1	38146	37772.8	77.52	-5.16	73192.1	45579	22431.4	46.36	-5.16	85904.9	47872	35789.2	63.08	29.24	53858.1	28650	26456.4	4163.28	6695.1	42439.3	21026	51528.8	7109.8	2950.66	28738.1	16714	34216.7	3849.4	5073.14	85895.5	61795	30912.2	8940.64	10177.2	31493.7	14209	57500.1	1489.6	1472.32	9085.86	6227	15336	722.76	1213.46
79006.4	28748	46035.5	44.84	-11.18	32504.2	20914	34253.2	25.84	21.5	50493.9	29745	71626.2	84.36	24.08	45570.4	28315	18475.6	9050.84	8153.66	66117.2	39834	29052.5	3884.36	5522.92	37041.5	21016	48326.9	12009.5	15183.3	62177.2	35575	24804.1	1100.48	1412.12	64731.2	35610	22459.5	53.96	1.72	60745.2	34510	25025.3	18322.1	13182.1
84558.6	42655	47908.1	60.8	16.34	46090.8	30727	13929.3	36.48	6.02	28042.6	11316	262143	346.56	1.72	164754	83158	79641.2	9443	6628.02	5903.1	5391	497.04	53.2	121.26	55621.4	29983	27607	192.28	275.2	58431.9	23686	47859.5	3736.92	1745.8	53775.5	31762	27173	732.64	1073.28	50540.5	26747	46875.3	547.96	1138.64
89167	54057	33817.7	57.76	12.04	62206.2	29242	58132.4	101.84	-22.36	51982.6	30232	37091.8	70.68	-18.92	44759	24387	33505.4	2479.12	5619.24	54416.9	28278	29613.4	127.68	104.92	9329.67	7211	2514.08	250.8	273.48	51552.3	28730	39039.7	21274.7	24667.4	42465.8	22745	28109.4	3326.52	3302.4	9175.95	6628	2560.44	698.44	1008.78
33429.1	19946	18424.7	15.2	-3.44	5569.2	5294	547.96	5.32	5.16	65723.5	23819	74307.5	137.56	-36.98	14352	7126	35128.7	155.8	136.74	45465.2	27268	28638.3	6330.04	5908.2	35268.7	17686	33112.4	114.76	43	48900	25738	18903.5	330.6	829.9	13856.8	6987	39742.7	3471.68	2711.58	68445.7	41704	25135.5	478.8	926.22
67572.5	41021	39695.6	66.88	-6.02	62312	29334	38567.7	60.04	19.78	13526.7	7318	46555.3	89.68	5.16	57514	30851	26061.2	3947.44	4966.5	31022.5	16080	39105.8	84.36	49.02	22756.2	16446	26306.6	198.36	55.9	63411.4	39180	37268.9	6503.32	14071.3	46672.9	27015	22781	456.76	761.96	44581.3	26530	19342	723.52	681.12
49121.7	26314	27082.6	62.32	7.74	70053.5	47719	20660.6	39.52	-12.9	73013.2	41517	21983.8	63.84	-3.44	46833.6	24206	24344.3	133.76	131.58	46558.3	26303	44091.4	5896.84	11346	10230.6	6670	1763.96	50.16	101.48	96183.4	48819	65230	11708.6	8194.08	44201.4	25570	35170.5	2269.36	8058.2	9391.41	9030	1513.16	19.76	-20.64
64778.5	39247	29766.9	42.56	6.02	34954.3	20439	22347.8	19.76	0	55741.1	25003	88424.5	106.4	14.62	87167.4	46171	36786.3	517.56	1040.6	74692.8	41088	41870.7	926.44	1214.32	42722.2	22455	27809.2	4725.68	4199.38	44828.9	32820	18459.6	775.96	896.98	36910.4	20483	33772.9	13533.3	19259.7	59572.2	29234	25593.8	805.6	901.28
59262.2	34939	24789.7	47.88	32.68	49064.4	29608	25191	59.28	-4.3	99233.2	49216	75623.8	130.72	23.22	10577.1	10117	5133.8	44.08	1088.76	27372.2	15058	34720.6	2962.48	1913.5	18664.4	11871	28202.1	2834.04	2769.2	57645.6	30983	30273.1	4085	4862.44	14985.2	9786	32224	6418.96	5805.86	66755.4	43371	20303.4	193.8	247.68
12828.7	6513	28269.7	23.56	-17.2	50280.3	29507	22679.9	38	15.48	89956.4	51728	31272.5	85.12	-9.46	11120.1	9270	1256.28	228	595.98	6103.44	5454	721.24	1736.6	1045.76	18934	10050	47652.8	726.56	784.32	75429.3	43650	27715.7	2717.76	5540.12	66609.9	37632	21723.8	4925.56	8514.86	34089.9	19915	45895.6	269.04	732.72
40662.1	21694	25062.5	61.56	-16.34	46456.2	27639	18731.7	22.8	-7.74	62912.4	37714	21586.3	53.96	5.16	48642.9	28579	55517.2	2948.04	2029.6	18319.1	14678	15376.3	418.76	293.26	44049.6	24814	21830.2	877.04	1383.74	43145.6	25201	19871	138.32	485.9	12407.2	9534	10155.1	159.6	-1.72	44611.6	25858	28284.9	6578.56	9598.46
45597.5	24690	30422.8	24.32	0.86	40796.9	24819	24311.6	34.96	6.02	80449.7	46378	42626.1	88.92	-9.46	41494.9	25454	22100	7817.36	5263.2	41913.9	23175	20272.2	21.28	62.78	61311	37010	24208.3	806.36	1468.02	137196	51510	129445	10928.8	19942.5	36953.9	20091	24478.1	11078.5	10105	47347	28279	28151.2	11165.2	11370.9
22172.2	14185	32224.8	70.68	21.5	52231.4	24946	34567.1	110.2	-30.96	13912.3	9627	36820.5	64.6	16.34	50330.7	30588	15683.4	83.6	46.44	63923.6	37790	34401.4	1159.76	425.7	254216	74395	215204	12453.4	13982.7	10075.6	8486	1342.16	28.12	52.46	58321	34915	23791.8	1510.88	2091.52	36496.5	18271	28652.8	150.48	350.02
46540.6	27407	17493.7	14.44	15.48	51649.3	28114	23994.7	34.96	-18.92	69094.6	35542	39859.7	91.96	31.82	58023	34523	38949.2	13082.6	7104.46	42577.9	23991	21587.8	2673.68	7125.96	66939.4	39671	23572.2	2177.4	2174.94	40887	25907	38906.7	8537.08	4230.34	55351.8	34753	25316.4	1561.8	1765.58	89586.6	47403	24929.5	7432.04	14212.4
49952.1	27910	25835.4	33.44	19.78	52012.2	27307	21971.6	34.2	-16.34	23453.6	12751	24335.2	33.44	5.16	50512.1	23423	34328.4	412.68	440.32	47461.7	26028	51933.8	4503	8665.36	89790.8	46051	43380.8	7777.84	14296.6	68823.1	41155	30568.7	1129.36	2316.84	107157	34211	55880.5	12932.2	8950.02	67867.4	34142	33494.7	3087.12	3253.38
67757.1	38495	23935.4	74.48	19.78	71783.5	39767	37075.8	77.52	-14.62	78012.3	33819	47636	80.56	0	61740	34551	43255.4	10317	7936.94	68916.3	36530	51616.2	658.16	2819.08	51113.8	33129	28763	2669.88	3935.36	30870.6	17603	22299.2	52.44	86	24847.8	15930	20750.3	48.64	7.74	90566.9	51323	40801.4	3648	3683.38
45547.7	33292	16308.1	17.48	12.04	36497.8	21087	18195.2	44.08	-36.12	162784	62461	103355	221.16	22.36	104879	39945	66285.7	9063.76	10867	42235.2	25659	20599.8	1993.48	4114.24	8854.65	7527	5297.2	63.08	56.76	16879	14813	4437.64	1668.2	596.84	65688.2	47610	19969.8	4285.64	9300.9	64824.5	36303	38823.1	2367.4	2487.12
58736.2	35590	19237.1	18.24	18.06	51933.4	27987	29542	88.92	-32.68	55252.3	30214	26175.2	59.28	9.46	56855	33691	28783.5	4420.16	4707.64	64696	32418	42572.2	1322.4	2653.1	59330.2	31983	33924.1	8284.76	4532.2	36291.8	20439	22704.2	6548.16	4250.98	66536.8	38850	24622.5	380	466.98	70588.4	39291	29333.7	3843.32	8548.4
59179.1	34664	23652	53.96	-11.18	53158.8	30814	25952.5	91.96	13.76	39027.2	22531	41865.4	123.12	7.74	20696.1	9727	39369.5	1779.92	2426.92	53988.5	32062	26283.1	1331.52	1601.32	46241.4	25663	28977.3	2120.4	2090.66	11729.3	6815	17974	687.04	641.56	58966.1	36412	25740.4	163.4	202.96	57614.1	37234	20769.3	79.8	49.02
26184.7	14747	26768.7	23.56	6.02	43359.8	23883	23540.2	50.16	-12.9	84043.3	46626	33199.8	53.96	-17.2	46058	24808	55195.8	4179.24	3357.44	82084	43691	33994.8	734.92	2819.94	59280.5	34334	24092	3349.32	7450.18	32317.7	18131	41885.9	7073.32	13825.4	54361.4	29657	32750.7	15930.4	14146.1	46065.6	27071	22809.9	1179.52	1367.4
66997.4	39198	21966.3	19.76	-11.18	5884.83	5235	1339.12	6.08	-21.5	53081.3	30871	22138	61.56	-13.76	55460.8	27051	38954.6	2267.84	2501.74	66184	41585	20448.6	26.6	-7.74	32514.3	20814	29796.6	9752.32	7715.06	46181.5	26535	23673.2	103.36	49.88	45470.9	26378	24995.6	2299.76	2166.34	60240	34786	26641.8	3166.92	5348.34
63361	37288	19668	19.76	-7.74	62875.3	33387	39782.2	106.4	-7.74	116023	48358	60643.4	143.64	4.3	17960	9725	26463.2	4573.68	3019.46	41984.5	32310	22294.6	2880.4	4251.84	80179.5	47725	34460.7	14817	2230.84	23705	9938	52221.1	151.24	95.46	45542.7	29493	12220.8	3460.28	1454.26	54198.3	29067	28593.5	407.36	743.04
42118.6	23270	26814.3	23.56	30.96	67575.1	38670	23072.1	67.64	0	175994	53138	159523	305.52	43	73340.2	40650	49036.7	9193.72	10271.8	27496.3	21770	20779.9	133	41.28	63045.4	32142	38707.6	1871.12	2568.82	19282.4	14298	15087.5	160.36	274.34	82045.5	40202	51787.2	8324.28	12410.7	29943.3	14986	27011.2	5220.44	10446.4
51489.3	27741	45115.1	10.64	15.48	25935.8	15935	20489.6	90.44	3.44	28251.1	19074	24933.3	53.2	12.9	60177	28851	61501.5	13781.8	18002.4	28629.1	19323	37968.1	559.36	351.74	46429.1	25297	23183	5130	5846.28	148489	46710	72903	5894.56	7764.08	66141.8	37447	27382	9116.96	8190.64	13696.2	6732	38197.6	126.92	189.2
91860.9	46275	64615.2	45.6	28.38	32570.4	18007	24274.4	97.28	-4.3	10029.6	5527	46543.9	45.6	26.66	195658	89902	228575	61847.3	67242.5	58266.8	34311	23738.6	2272.4	11669.3	60955	38373	35546	5222.72	3092.56	38745	23220	15924.3	1622.6	3537.18	70174.4	47075	25381	3310.56	4265.6	39492.2	21365	39079.2	2992.12	4498.66
47737	29410	19868.7	21.28	17.2	66540.6	31298	44210	141.36	-12.04	56672.9	31329	40296	139.08	43	45312.8	27011	22133.5	173.28	86	58549.7	33018	21427.4	3823.56	7495.76	46877.7	22955	35957.9	72.2	51.6	46247.7	22546	28381.4	4645.88	5521.2	4999.68	5053	4536.44	33.44	201.24	79775	48147	26001.9	1602.08	1566.06
48618.4	28382	18667.9	25.08	1.72	72846.9	45195	20900	70.68	0	50005	30942	15769.2	36.48	17.2	11244.9	10819	5534.32	23.56	98.04	89567.1	48631	45762.6	5444.64	8378.98	54175	30011	34732	860.32	1322.68	60887.6	33922	28720.4	2104.44	3876.02	103039	53406	35755.7	156.56	193.5	23364.8	11501	47937.8	492.48	683.7
35397.8	20954	19851.2	40.28	27.52	70271.5	47506	19818.5	40.28	-0.86	17574.5	8763	35333.2	56.24	7.74	15988.1	8951	2886.48	3967.96	5185.8	58973	33462	24660.5	7640.28	7465.66	86344	46142	47740.9	1494.92	2967.86	65140.1	40795	24565.5	3880.56	4042.86	81002.2	44194	38011.4	481.84	307.02	79671.7	46224	44061	2193.36	4647.44
36071.9	22934	18779.6	25.84	22.36	33423.4	17917	28433.9	47.12	-9.46	151036	33859	86193.1	163.4	12.04	23484.5	18793	41569	145.16	1348.48	39126.1	22538	29772.2	680.96	1176.48	48494.9	29766	20424.2	9305.44	6221.24	89640.2	50010	42918.7	1600.56	4185.62	41782.2	26134	24158.9	934.04	1161	80142.3	48188	31691.2	3369.84	4288.82
86553.8	46844	33680.9	60.04	2.58	80215.4	31894	37360.8	91.2	-27.52	17221.1	10486	37908	22.8	1.72	8555.4	6918	7847	58.52	34.4	33100.2	16218	40853.8	1311	2643.64	66694.3	37496	35421.3	3622.16	9093.64	89140	49606	44611.2	45101.4	28694.8	140947	49814	74397.9	47106.3	29327.7	26851.9	15171	43041.8	5942.44	8498.52
27127.8	15291	22268.8	19	-18.06	25200.6	13344	29195.4	38.76	6.02	95594.9	32934	53324.6	73.72	-1.72	15689.5	11299	12815.9	1117.96	1572.08	115863	69855	70883.7	14625.4	11701.2	28669.4	15291	44933.5	12161.5	8499.38	28675.7	14171	37246.1	5600.44	6961.7	54587.6	27081	32458.8	1073.88	1621.96	64988.9	39710	20409	76.76	15.48
42425.5	23793	22625.2	43.32	9.46	72231.4	41818	27284.8	42.56	25.8	31700.3	16630	21682.8	26.6	-6.88	45954.7	28101	26488.3	101.08	70.52	9554.58	8046	10024.4	91.2	24.08	97590.8	42419	75003.6	5728.12	4775.58	68372	42551	25133.2	9555.48	12977.4	68518.2	34686	72620.3	25054.2	24185.8	73761.7	38439	40206.3	905.92	1831.8
46458.7	26924	20197.8	9.88	2.58	53725.8	29995	29824.7	38	-14.62	144559	41126	42785.7	108.68	-4.3	86762.3	48202	37932.4	1101.24	2252.34	75213.8	36598	53261.6	1620.32	3856.24	14246.2	9827	43508.5	242.44	309.6	68832.5	43715	18666.4	9925.6	5266.64	59371.8	31618	97694.2	36065.8	25292.6	130285	48426	82209.2	170.24	58.48
56453	35331	20268.4	41.8	18.92	25665.6	17154	25716.1	33.44	-26.66	28742.5	15452	32030.2	46.36	-27.52	39456.9	23543	28770.6	6568.68	5439.5	78865.3	42709	42281.8	47.88	25.8	7115.22	6846	1305.68	57	78.26	77225.4	42106	39350.5	4974.2	7318.6	37849.8	29271	23826	4805.48	11339.1	51425	33219	18838.1	2323.32	2132.8
35964.2	19891	19254.6	14.44	-3.44	53373	31717	25239.6	64.6	-20.64	62402.1	32149	40904.7	45.6	-11.18	28894.9	16895	40281.5	3512.72	2979.9	41579.4	25451	42253.7	317.68	571.04	36561.4	18099	52928.7	6510.92	4404.92	54092.4	31357	23749.2	979.64	2549.9	61188.1	37358	40175.1	1738.88	2057.98	156231	65504	74901	8096.28	11633.2
61244.2	34915	17909.4	73.72	-15.48	127513	51539	60123.6	131.48	-28.38	35009.7	19221	25208.4	57	13.76	8809.92	8565	4235.48	9.12	84.28	55731.7	20343	80512.1	12878.2	7668.62	62262.9	39718	27999.2	6616.56	2500.88	13269.7	12351	11051.2	38.76	22.36	55760.7	33032	39098.2	3373.64	2033.04	25290.1	10422	51679.2	2367.4	1916.08
141289	49995	69932.9	140.6	0	85414.8	44850	43104.2	89.68	-29.24	74020.6	28226	46401	101.08	16.34	31822.6	19825	53825.5	5051.72	5309.64	25201.9	12128	25499.5	678.68	777.44	52674.3	27349	25390.1	139.84	178.88	7955.01	6399	1434.88	37.24	84.28	51184.4	29501	19203.7	174.04	289.82	46996.1	28847	18563.8	2020.84	1935
33031.5	21318	26068	41.04	-0.86	36599.9	19611	23656.5	73.72	-28.38	65688.2	39391	22594.8	24.32	4.3	76168.3	42695	40066.4	18920.2	21704.7	97065.4	32132	70289.4	19685.5	11542.1	64057.1	35636	69315	386.08	528.9	43326.4	23814	35900.1	5030.44	10908.2	53361.6	30806	25058	747.84	762.82	74307.2	45437	21901.7	76	51.6
40767.9	22655	16681.2	14.44	19.78	41696.6	24160	29533.6	142.12	-19.78	75344.2	40998	28319.9	62.32	17.2	82540.7	47494	26495.1	872.48	2698.68	20065.5	18258	15795.1	34.2	877.2	12141.4	10921	8421.56	44.08	49.02	30669	13951	47901.3	5003.84	8127.86	12689.5	8414	18163.2	39.52	47.3	83876.3	46566	28737.1	155.8	69.66
33469.4	20786	21618.2	44.84	-6.88	66715.7	39814	20727.5	78.28	-18.92	93796.3	58971	35460.8	79.04	18.06	46492.7	27366	23355.6	6793.64	5694.92	99625.7	36979	61934.7	19193.8	22055.6	26969	14782	27010.4	57.76	35.26	71703.5	41672	33900.6	14082	22765.9	47116.4	31223	15418.9	2618.96	7126.82	6377.49	6034	647.52	292.6	393.02
61686.4	35880	25920.6	19.76	-11.18	31365.8	18648	31891.1	94.24	-18.92	79383.8	46409	22298.4	49.4	-6.02	73922.9	47412	51285.6	10418.8	13668.8	53462.4	28955	36141.8	17599.3	7609.28	27927.9	14414	44673.6	6145.36	5276.1	47550.5	26234	23762.9	6121.8	5289.86	43345.9	27208	17480	135.28	279.5	60260.1	34674	30158.3	856.52	1506.72
36439.2	22218	21787.7	26.6	9.46	85707.7	47719	33581.4	120.84	1.72	26187.8	16672	41303.7	42.56	-14.62	73938.1	43579	28490.9	11577.8	12469.1	20823.4	14894	14192.2	345.8	307.02	25547.8	14315	26918.4	117.04	41.28	31818.2	16735	43497.1	1221.32	1907.48	77468.6	45786	32231.6	8632.08	12650.6	61756.4	38037	26076.4	12766.5	38738.7
34956.8	17554	41432.2	65.36	-12.04	47579.5	25420	19183.2	47.88	13.76	80847.9	46335	30350.6	34.96	12.04	65815.5	33555	51465.7	510.72	817	27267.7	19354	19233.3	1033.6	787.76	32697	17459	19508.4	348.84	392.16	44162.4	22690	31719.4	6065.56	9471.18	33950.7	18475	22956.6	718.2	675.1	15658.6	11865	25625.7	288.04	93.74
39245.2	24246	15175.7	10.64	15.48	49053.7	29822	19234.8	68.4	-1.72	66486.4	36734	24468.2	14.44	3.44	69708.9	38075	54707.1	380.76	411.08	9495.36	7455	13630.6	19.76	5.16	72014.7	39599	51145	207.48	176.3	30502.7	19894	28152.7	1630.96	2500.88	54026.9	31488	30821.8	7783.16	6915.26	58628.4	33379	21010.2	5476.56	8347.16
38212.6	23771	20256.3	53.96	1.72	33501.5	18773	22567.4	53.96	32.68	70262	37935	74903.3	121.6	-21.5	42781.4	25483	60575	12185.8	14839.3	75291.3	42866	42504.5	625.48	1105.96	35131.3	17789	47142.8	497.04	1259.9	80580.1	43966	30517.8	44.08	53.32	15101.7	10930	1569.4	18.24	40.42	14815.7	13090	8801.56	50.16	63.64
44983.9	30263	22201.1	40.28	6.02	62133.8	39470	18110.8	50.16	-0.86	56893.4	35795	18424.7	19.76	-12.9	163735	86906	82783	11903.1	15253	66143.1	37467	28867.8	1770.8	3360.88	45547.7	24224	41559.8	2023.12	2830.26	52353.6	31898	30597.6	12781.7	11567.9	19160.8	10721	29603.5	50.92	18.06	56363.6	28402	43968.3	25960.1	9177.06
45567.3	27819	17025.5	53.2	-24.08	67695.4	37621	25391.6	66.88	34.4	9312.66	5650	35912.3	44.08	0	34332.5	19947	28339.6	3473.2	2513.78	21439.5	13809	38454.5	88.16	-18.92	20153.7	10318	42747	2500.4	2369.3	54703.5	30622	29052.5	264.48	308.74	43009.5	24083	35264	16617.4	13063.4	105267	55239	37236.2	7409.24	8093.46
8909.46	8302	11813.4	57	8.6	48920.1	25842	19462.1	64.6	15.48	16822.9	10437	24251.6	57.76	12.9	130009	50057	70133.6	5733.44	5109.26	9694.44	9026	1338.36	247	55.04	88004.1	33869	61788	19247.8	8477.88	45823.1	27068	33355.6	5408.16	5749.1	26431.7	13014	49254.8	67.64	147.92	49441.1	27394	22456.5	6725.24	9128.04
67392.4	42515	18920.2	9.88	-6.88	49116.7	30978	13207.3	53.96	-18.06	67948	37899	31266.4	47.12	18.06	51322.9	31122	21966.3	4925.56	5319.1	19294.4	10114	51135.8	2894.08	4513.28	66179.6	38286	75365.4	3636.6	3325.62	45746.2	27079	19372.4	6645.44	11897.2	33970.2	19747	27245.2	10388.4	7256.68	68571.1	35175	38635.4	3814.44	7013.3
26276.7	14806	19892.2	13.68	10.32	70068.6	41500	35124.9	66.12	-1.72	77823.9	51552	25518.5	39.52	3.44	46407.1	24098	29901.4	122.36	115.24	29055	17113	58062.5	190.76	122.12	58513.8	33403	31799.2	6931.2	9084.18	52722.2	29495	27699.7	12456.4	11260	86775.6	48746	32374.5	766.08	1019.96	11559.9	10261	7126.52	35.72	41.28
56611.8	34402	17347.8	44.84	-5.16	53172.6	35495	17458	47.88	-5.16	34781	17243	28205.1	42.56	-1.72	87850.4	55230	33030.4	5577.64	3782.28	27778	15845	35312.6	43.32	27.52	61668.2	33679	30246.5	1374.08	1301.18	58660.6	32233	38888.4	1756.36	4453.08	41002.9	21500	38804.8	2513.32	3369.48	53262.1	35378	25081.5	7812.8	4750.64
71423.7	26311	24553.3	23.56	18.06	56012.7	30299	23492.4	63.84	3.44	84339.4	38261	38448.4	69.16	18.92	23647.7	12774	33867.9	1155.2	897.84	48315.3	16350	42740.1	7939.72	15412.9	31425	16674	38041	511.48	2997.96	35559.1	19043	27854	671.84	685.42	61589.4	32882	28056.9	2124.2	2684.06	42085.3	23611	21536.9	53.2	25.8
31164.8	18646	19783.6	36.48	-17.2	32448.2	14900	50654.8	119.32	16.34	58833.2	35310	26071.8	35.72	10.32	63953.2	37528	32945.2	133.76	135.88	16597.3	13051	16743.6	91.2	2.58	53229.3	29546	33867.1	8639.68	6494.72	43946.3	22846	33636.8	227.24	340.56	35179.8	23150	30444.8	382.28	1471.46	21106.9	11491	27119.1	311.6	419.68
60856.7	36014	18971.9	28.88	-3.44	12174.1	10290	3024.04	-5.32	-5.16	73420.8	41350	41223.2	64.6	9.46	26190.4	13620	55631.2	1735.84	1729.46	40326.9	25046	19513	59.28	24.94	52069.5	31076	33795.7	5343.56	1341.6	75407.2	42578	32832	5473.52	5590.86	59321.4	34238	29565.5	1770.04	2223.1	84786	45356	23915.7	1151.4	1724.3
22663.6	14711	28987.2	66.12	17.2	49982.9	30750	18280.3	36.48	4.3	71925.2	40311	26554.4	41.04	5.16	11727.5	6227	33059.2	2072.52	2102.7	162001	38423	104405	12361.4	12888.8	40312.4	22290	22475.5	50.16	8.6	75695.1	42818	39233.5	4943.04	7124.24	27895.8	12340	46173	564.68	952.88	75371.9	37431	48681.8	65.36	24.08
31204.5	19439	31856.2	39.52	-29.24	51917.7	28768	35513.3	133	-2.58	120133	47806	66309.2	95	-18.92	14641.2	13103	5570.04	55.48	26.66	58832.6	33998	21154.6	20.52	1.72	27038.3	12747	40609.8	1339.12	2498.3	56115.4	30685	29749.4	2428.96	7448.46	49480.2	32495	48478.1	2672.92	2983.34	48944.1	26982	30804.3	6624.16	5264.92
38319.1	22087	20468.3	19.76	-2.58	34990.8	18375	27572.8	54.72	-12.9	97436.4	41895	79599.4	148.96	11.18	42344.8	26217	19528.2	13623.8	3506.22	65770.7	35453	27125.2	2416.8	2791.56	17891.4	12180	2522.44	185.44	235.64	57525.9	32866	22998.4	614.84	706.92	32555.9	19515	28654.3	1709.24	1638.3	64198.9	39103	22098.5	1095.16	1165.3
81273.8	48348	22364.5	43.32	-11.18	42275.5	27906	18859.4	51.68	12.9	43445.4	24450	22869.2	52.44	12.9	11260.6	10830	3619.12	13.68	5.16	39977.9	20275	38080.6	357.2	387	68438.8	36095	49341.5	1457.68	2262.66	13305	11362	19287.3	196.84	302.72	64249.3	38110	54664.5	2269.36	3692.84	55172.9	33670	20750.3	91.2	73.96
50330.7	32657	16520.9	15.2	-12.04	81555.4	41898	39904.6	63.84	12.04	116422	47922	59290.6	81.32	13.76	93414.5	39263	74199.6	16967.8	15998.6	33638.9	18016	32661	5765.36	5180.64	62528.1	37710	21596.9	997.88	1431.9	22475.9	12823	21113.6	5088.96	4075.54	72892.9	40691	31569.6	1487.32	2779.52	58469.7	33251	25974.5	37.24	-6.88
41903.2	28122	17993	44.84	-17.2	22261.7	15595	7712.48	-4.56	11.18	110114	56043	79806.1	111.72	18.06	7399.35	6891	2061.88	30.4	3.44	28210.1	13955	32495.3	56.24	-6.88	69167.1	36790	33744	1605.12	3852.8	76345.9	48691	55805.3	2891.8	8094.32	80866.2	25531	111837	17312.8	22577.6	65149.6	37295	54180.4	614.84	771.42
35497.4	21466	25499.5	35.72	-0.86	87678.4	47264	23231.7	63.08	40.42	104843	40682	108026	130.72	15.48	29581.7	16619	17919.3	1624.12	1026.84	41239.2	25304	59206.3	2536.88	3784	78918.2	45454	30140.8	8470.2	8022.08	42886.6	21663	32290.1	6962.36	7590.36	59339.1	33051	25985.2	2274.68	5860.04	51263.7	40407	27414	9652	4013.62
58919.5	34675	20450.8	39.52	17.2	36664.7	20195	32040.8	33.44	4.3	93243.1	41954	40158.4	56.24	11.18	53363.5	31439	34444	14482.6	12299.7	31842.1	17862	42341.1	9588.16	8068.52	59375.6	29998	51544	1934.2	6580.72	20447.9	14478	30072.4	189.24	37.84	30771.7	18578	36632	1174.2	863.44	35176.7	19686	30453.2	954.56	1934.14
5630.31	5351	9022.72	54.72	9.46	78383.3	44308	29328.4	74.48	16.34	177802	58796	74260.4	120.08	32.68	59962.1	28648	48493.3	2077.08	3440.86	54813.8	32865	25558.8	627	833.34	140147	46855	96725.2	2067.2	4059.2	96858.7	53135	43139.1	17747.5	12844.1	53390.6	29749	22385	66.88	90.3	103233	39767	45064.2	9561.56	11124.1
49414.7	30273	17705.7	57	6.02	59083.3	35325	22701.2	56.24	-11.18	126673	59150	43817	76	-6.02	131747	70318	107774	34408.2	19384.4	60480	35410	25290.5	1055.64	1825.78	133045	56719	84200.4	456.76	635.54	68535.2	42131	38391.4	13113.8	13697.2	159578	44215	87644	3473.2	4187.34	36058.7	21107	32635.9	874	1849
34732.5	20306	22442	44.08	6.88	57722.5	30575	31445	76.76	-6.88	55847.6	21038	47348.8	73.72	-9.46	93713.8	51094	51524.2	3298.4	3582.76	51975.6	29131	42468.8	21446.4	17917.2	71973.7	40050	36701.9	13917.9	6966	71131.4	39195	40115.8	18037.8	8615.48	54607.1	26616	50153.9	10562.5	15619.3	77289.7	40190	58948.6	3437.48	4186.48
31270	18841	17217.8	28.88	-1.72	78854.6	44973	26365.2	47.88	-15.48	95749.9	30544	62178.6	180.12	38.7	85055.7	50222	34589.9	596.6	233.92	21505.7	14037	35660.7	8724.8	7406.32	39767.5	21021	32286.3	4696.8	10222	65022.3	39302	29609.6	1957	4883.94	46798.9	24685	34393.8	101.84	82.56	65561.6	31940	46746.1	14948.4	18978.5
33320.7	20679	20766.2	31.92	-6.88	69712.6	37210	46043.1	101.84	11.18	54651.9	30179	62564	138.32	17.2	121340	72251	106525	5667.32	6978.9	24903.3	13604	33446.1	659.68	764.54	75959.7	41587	46411.7	513.76	2453.58	64276.4	37579	31330.2	550.24	1168.74	27994.7	14601	39105	7964.8	15419.8	58838.8	31226	45552.9	5861.12	4419.54
34992.7	18107	26447.2	67.64	12.04	63597.9	36096	21253.4	88.92	35.26	32044.3	19926	20027.5	12.92	3.44	163438	51038	214766	13869.2	24691.5	33382.4	17660	25149.2	1678.84	1824.92	10421.5	10043	2835.56	15.2	352.6	22827.4	9831	35763.3	377.72	547.82	88889.2	45115	34253.2	112.48	10.32	105860	38988	78344.6	4878.44	8272.34
61122.6	35461	23548.6	44.08	44.72	85510.5	41302	52299.4	77.52	21.5	83926.1	45355	39409.8	91.96	-12.9	46152.5	26503	41222.4	3059	4468.56	81275	41766	34478.2	5921.16	8196.66	55383.9	30710	29093.6	62.32	121.26	43386.8	33450	8641.96	2648.6	3501.92	130689	54883	87495.8	2639.48	3725.52	72562.1	40075	28747.8	1152.92	1432.76
54314.2	32150	24134.6	73.72	1.72	69812.8	38674	32873	59.28	14.62	123554	37786	68914.5	105.64	-54.18	60455.4	32407	29535.1	9300.12	7730.54	33461.8	16695	26731.5	415.72	780.02	44428.9	22564	49870.4	11611.3	10723.3	36325.8	23511	25154.5	2160.68	1676.14	85065.8	46839	31440.4	111.72	77.4	48250.4	21026	34824	398.24	438.6
30904.7	17303	17520.3	48.64	19.78	52332.2	25795	36313.6	41.04	-25.8	81964.9	47077	36738.4	58.52	-6.88	34120.8	28178	52565.4	972.8	2248.9	85622	50650	38561.6	22382	11423.4	44497.5	24317	32535.6	3446.6	2682.34	74657.5	45858	36660.9	4743.92	5475.62	111085	43559	178491	17518.8	13649.1	35446.3	20103	42785.7	2600.72	4706.78
124240	51054	52811.6	133.76	46.44	24803.1	16363	28249.2	61.56	18.06	45738	22974	31682.9	60.04	-24.94	60276.5	35333	25336.9	3065.08	2741.68	114707	41342	98249	18613.9	8873.48	55514.3	37167	36268.7	6060.24	6271.12	53012.6	29322	33486.4	8348.6	8308.46	76856.2	39688	40833.3	2812.76	6238.44	61031.2	35051	29602	12600	8389.3
21229.1	10771	25624.2	44.84	30.1	8292.06	6176	1941.8	5.32	14.62	72682.5	30241	47598.8	89.68	-8.6	41259.3	27274	29453	57.76	1.72	62875.3	37014	28012.8	1556.48	2554.2	42682.5	23531	36192.7	1215.24	1554.88	67486.9	30739	57990.3	4016.6	9909.78	49223.2	30186	18807	8868.44	13021.3	16383.8	13733	23794.8	137.56	76.54
62141.3	37958	19962.9	57	12.9	66791.3	40974	22068.9	24.32	-22.36	41986.4	23408	22273.3	41.04	-5.16	41668.2	23491	29057.8	2185	3894.94	30296.7	16172	33668.8	123.12	98.9	84758.9	33866	79128.2	22059.8	23148.6	60195.2	34395	25444	8141.88	12876.8	20916.6	13330	42604.8	1611.96	1683.02	49320.2	29290	18176.2	218.12	1600.46
46136.8	28367	20694.8	50.92	6.88	59752.3	34422	26649.4	76	-21.5	19379.4	10946	35370.4	22.04	1.72	51174.3	30805	17406.3	1470.6	4578.64	21041.4	12539	30694.9	145.92	191.78	50803.8	28526	29777.6	7912.36	3861.4	21815.6	12200	32827.4	2400.08	1093.06	262143	66253	214658	17247.4	14811.8	56547.5	34222	21239	59.28	-2.58
67579.5	40363	25495.7	42.56	-19.78	44879.9	22203	43456.8	85.12	-4.3	86262.8	53130	41652.6	270.56	-13.76	53378	30322	25358.9	242.44	266.6	30522.2	17190	31835.6	384.56	531.48	14544.8	7043	51139.6	770.64	1386.32	59449.9	31950	28766	19057.8	11985	50990.9	31633	30864.4	10177.2	12579.2	23761.7	17406	11156.8	5837.56	6446.56
85028	47778	52015.9	118.56	30.96	16410.2	10979	21956.4	59.28	5.16	105224	53122	65199.6	153.52	-1.72	62900.5	35851	37834.3	6308	16656.5	35571.1	16875	30392.4	78.28	18.06	12503	7130	15016.8	303.24	2934.32	29984.2	16635	35968.5	4740.88	5691.48	88734.2	52634	42001.4	6727.52	9318.1	69890.3	41854	24368.6	61.56	6.02
62538.8	38238	15998	50.92	25.8	93184.6	54215	37383.6	74.48	-3.44	52978	31242	25091.4	41.04	1.72	68219.5	37801	34318.6	617.12	662.2	42336	24887	32080.4	4411.8	5973.56	44968.8	26759	27224	10808	10551.3	55032.4	33251	36078.7	1153.68	1493.82	46459.4	27461	24222	2464.68	5674.28	72310.1	41252	30639.4	1169.64	1330.42
58149.6	35677	24206.8	57	22.36	33661.5	21455	26894.1	36.48	12.9	48402.9	28968	25481.3	11.4	-2.58	110252	44758	59228.3	7533.88	8159.68	16078.2	7514	37753.8	95.76	-16.34	89515.4	50726	49890.2	4556.96	5421.44	88848.9	49839	34415.1	561.64	830.76	56329.6	32333	29773.8	187.72	318.2	49729.7	31366	18740.8	27.36	42.14
31169.2	17202	24535.1	36.48	15.48	25292	13882	30730.6	76.76	-12.04	99759.9	58710	80000.6	199.88	-4.3	47217.9	23959	21983.8	563.92	1640.88	18153.4	8772	31054.4	1484.28	1658.08	27921.6	14295	21269.4	48.64	43.86	81886.8	49882	74160	16350.6	17991.2	42097.2	31890	53874.1	5567	5903.9	88320.3	51971	44480.5	2522.44	3069.34
66848.7	43553	27587.2	66.88	18.92	81175.5	41303	37164	123.88	-11.18	66228.8	40817	30245	44.08	1.72	86400.7	26202	70583.5	19184.7	18329.2	44805.6	23178	27379.8	503.88	402.48	31999	16944	35484.4	2528.52	3491.6	56626.9	28979	25263.2	512.24	988.14	100661	40620	46238.4	5728.88	3983.52	31365.2	18254	25206.2	13766.6	6670.16
49297.5	31327	22686	38.76	3.44	69578.5	38475	29671.2	76.76	22.36	81649.9	50683	35991.3	26.6	-35.26	36669.1	22722	23460.4	2873.56	1992.62	43558.2	23223	48940.2	5778.28	8679.98	6221.25	5323	7345.4	41.04	44.72	51628.5	31475	23560	1432.6	2343.5	61823.2	33538	31399.4	730.36	513.42	11218.4	9303	12640.3	141.36	40.42
60110.8	36993	15526.8	29.64	24.08	48200	29507	17412.4	29.64	15.48	36317	22762	39409	94.24	-0.86	45920.7	28651	20995.8	8109.96	7296.24	7747.74	6640	3185.16	22.8	1.72	54057.1	32687	32047.7	2390.96	1687.32	71987.6	35271	39206.1	714.4	1364.82	18856.5	10126	18432.3	1010.8	1451.68	43194.1	23074	27939.1	1102.76	3385.82
61174.3	37534	22413.2	25.84	6.88	31001.7	17107	19953.8	41.04	-7.74	67551.8	32259	46260.4	90.44	-2.58	75526.3	45295	32890.5	9317.6	5297.6	33133.6	20793	32162.4	3246.72	1896.3	34202.7	18932	25235	4650.44	3378.08	86180.9	48233	35915.3	14052.4	16236.8	50588.4	28575	31920	64.6	31.82	63737.7	37355	31535.4	5120.12	7935.22
51262.5	31810	21368.2	34.2	-17.2	31294	17442	27432.2	63.84	-17.2	139604	44927	51905.7	114.76	16.34	37844.1	21834	32660.2	1747.24	929.66	24747.7	20976	8691.36	7.6	26.66	7098.21	6191	1359.64	45.6	73.1	68264.9	37890	37917.2	3221.64	4225.18	87189.5	36315	40498.9	597.36	818.72	90069.2	36924	64866.8	3578.08	5215.04
13289.2	8662	13040.8	44.84	-0.86	93416.4	54039	32963.5	82.08	9.46	77448.4	44123	32053.8	57.76	-23.22	12260.4	11108	3340.96	162.64	240.8	36504.1	19967	25507.9	622.44	1271.94	39705.1	17643	49106.6	60.8	19.78	84182.5	46047	33406.6	29403.6	10203.9	25928.3	14375	38604.2	12590.9	1589.28	36822.2	21311	23873.9	2039.08	5368.98
73570.1	46142	24790.4	70.68	-1.72	27854.8	14531	27184.4	68.4	48.16	69808.4	42409	32879.9	43.32	18.06	38877.3	22695	27795.5	126.16	155.66	41349.4	22466	37848.8	5349.64	7274.74	77929.1	39114	71312.3	8883.64	15812	108310	44009	52019	7276.24	7261.84	241800	89114	122697	19896.8	20861	22222	13170	42538	7004.92	5941.74
58911.3	37559	17761.2	59.28	-2.58	69206.1	40670	33239.4	69.92	37.84	75475.3	42302	30181.1	36.48	3.44	26411.5	14399	42772.8	3685.24	5682.02	63338.9	41118	41397.2	2015.52	4689.58	30971.4	18249	59644.8	9506.08	9835.82	76478.2	39490	25118	170.24	152.22	32133.2	16740	34425	1112.64	1616.8	36323.9	20459	38572.3	7285.36	10251.2
36713.2	20251	24053.2	69.92	-6.88	37028.9	23363	38177.8	102.6	32.68	44573.1	23523	40515.6	59.28	-6.02	63880.1	30930	53046.5	17832.6	9595.88	11013.7	8362	23070.6	137.56	25.8	65903.7	38144	42489.3	10252.4	9668.98	10991.6	9953	11476	34.96	72.24	14992.7	7391	25108.1	307.04	504.82	50791.2	29419	52467.4	2593.88	3123.52
44742	27219	19402	35.72	11.18	87796.2	46893	31438.2	126.92	19.78	16113.5	11039	41667.8	50.92	0	117547	46441	61547.1	2527.76	5735.34	21295.3	11218	21546.8	1305.68	1407.82	74779.7	44931	38471.2	9799.44	9616.52	121250	60502	83616	23334.3	32993.9	61886.2	36867	22869.9	5917.36	5450.68	61898.1	33265	34177.2	1820.96	3381.52
50044.1	31299	23322.1	20.52	30.96	48663.7	28202	17720.9	71.44	10.32	93122.8	30606	35542.9	90.44	41.28	47183.2	27144	28436.2	687.04	1395.78	41460.3	18867	62383.1	3511.2	4238.94	25458.3	14325	26112.1	208.24	177.16	76393.8	40590	50609.9	405.84	710.36	31290.8	15299	42111.6	14798.7	20232.4	94679.5	41871	79702.7	3734.64	5284.7
225257	85810	109480	198.36	2.58	28149	15819	27985.5	59.28	8.6	70844.8	40428	24652.9	69.92	18.06	90470.5	32334	61113.1	3613.04	4032.54	29629.5	16655	27429.2	149.72	116.1	36164.5	19349	33153.5	610.28	1186.8	114460	51155	56810	4398.88	4490.92	60406.3	36564	20960.8	1678.08	2449.28	58978.7	33823	29963.8	7750.48	13559.6
95968.5	51300	40217.7	72.96	-4.3	67451	38254	25355.9	93.48	6.88	86920.5	49718	34501	72.2	39.56	63688	34533	36814.4	3312.08	3206.08	80028.3	47602	26689.7	110.2	82.56	62145.7	32191	41898.8	3048.36	5437.78	37222.3	22127	33528.9	3336.4	4250.98	37099.4	22810	54605.2	3630.52	6029.46	55581.8	27306	48447.7	1928.12	2019.28
74775.3	40889	25322.4	54.72	8.6	61204.5	36387	26468.5	85.88	-0.86	57011.2	31981	30058.8	32.68	7.74	46602.4	24202	33619.4	4798.64	6217.8	49267.9	28426	26945	2409.2	2803.6	13307.5	11641	2143.2	158.08	290.68	17926.7	10602	24896.8	392.16	442.04	61840.8	36990	26430.5	10690.2	21786.4	45640.4	30914	18421.6	17676.8	7434.7
132769	55434	76621.7	128.44	30.1	64321.1	34778	45257.2	113.24	10.32	40292.9	22673	21600.7	70.68	0	88724.8	55148	48761.6	4419.4	2530.98	13464.4	9312	20453.1	1114.92	1332.14	19803.4	15462	29043.4	147.44	309.6	62216.3	37606	19095	95	80.84	159764	78295	83872.1	19373.9	18162.3	20163.2	10062	39575.5	3548.44	4121.12
56424.1	33606	28345.7	50.16	15.48	81723	49218	31186.6	67.64	35.26	50294.2	30279	21234.4	44.08	-0.86	111714	56093	70325.1	3294.6	4750.64	72545.8	41990	34998.8	6319.4	8376.4	63074.3	34603	40797.6	1315.56	128.14	52175.3	29838	57046.4	6141.56	6647.8	154338	68167	67694	4053.08	3563.84	56229.4	36131	18927.8	69.92	46.44
173443	55918	92036.8	189.24	23.22	67727.5	41327	21489.8	47.12	0	22623.9	13542	28531.2	3.8	-6.02	110164	41143	52430.9	3375.92	3833.88	31135.2	15881	35208.5	4557.72	5616.66	32125	13118	35894	14823.8	16802.7	33020.2	19744	21777.8	1763.2	1556.6	38015.5	22510	29632.4	484.12	687.14	44261.9	25456	28133.7	7096.88	6980.62
23841.1	14111	24388.4	32.68	-1.72	61581.9	34160	51392.7	69.92	-9.46	81515.1	55591	31138	57.76	-7.74	22807.3	13226	33721.2	2039.84	1473.18	32010.9	20845	18278.8	657.4	749.92	92124.3	51402	38461.3	9228.68	3182	32108.6	16242	33750.8	1107.32	859.14	71896.2	40883	30483.6	1286.68	2029.6	45304.6	26510	20632.5	148.2	233.92
7127.82	7058	4240.04	-3.04	-4.3	80011.9	39290	41854.7	145.16	-25.8	46422.2	24334	27650.3	63.84	12.04	20269	15458	24995.6	120.08	30.96	7080.57	6681	1564.08	81.32	124.7	26828.5	15647	28589.7	151.24	148.78	45168.5	26427	18494.6	228.76	245.1	41447.7	26908	27251.3	8415.48	8101.2	108839	49427	60537.8	10288.9	14633.8
26895.3	17666	40108.2	270.56	55.9	127089	61903	62610.3	141.36	-24.94	107869	38225	55236	82.08	-36.12	67325.6	39469	20386.2	206.72	197.8	25204.4	13102	25881	1268.44	1392.34	28235.3	15258	49304.2	5284.28	4964.78	54425.1	26510	27674.6	1853.64	3197.48	67255.6	39646	33367.8	767.6	595.98	58348.1	24443	87375.7	28662.6	24554.7
48508.1	33283	25148.4	64.6	30.96	55918.2	31069	23878.4	51.68	-30.1	20498.3	9416	52961.4	81.32	-38.7	33954.5	19399	35846.9	262.96	255.42	28375.8	14943	36014.1	1963.84	5139.36	55421.7	27067	47732.6	8825.12	10531.6	38841.4	23195	33923.4	3594.04	5494.54	5438.79	5074	468.16	211.28	438.6	46412.1	24649	33915	684	585.66
72152.6	39089	71809.4	202.92	30.1	51238.5	30514	36009.6	98.8	6.88	65329.7	34000	50899.5	79.8	-6.02	46061.2	27299	34412.8	3573.52	5695.78	84278.9	45126	33345.8	401.28	983.84	27516.5	14491	60059	5407.4	6523.96	52541.4	29467	27781.8	1345.2	1728.6	72000.2	40306	35796.8	4140.48	9412.7	49859.5	27083	29200	1630.96	1551.44
129165	52003	63118.8	154.28	18.06	62056.3	38799	18003.6	58.52	-5.16	20646.4	11310	41115.2	127.68	-10.32	9917.46	9134	1895.44	452.96	492.78	32479	17986	24238.7	1029.8	541.8	7045.29	5670	4034.08	6.08	-8.6	30249.4	16704	29478.9	3677.64	3323.9	74556.1	42903	29185.5	889.2	753.36	124965	58705	50657	3697.4	5341.46
99429.1	30620	63721.4	105.64	0.86	47100.1	28295	26327.2	65.36	-30.96	67028.9	35030	25405.3	60.8	-18.06	58780.3	32873	29417.3	63.08	27.52	74058.4	37111	44711.6	5191.56	4404.06	5459.58	5022	1971.44	19.76	94.6	8204.49	6940	1460.72	47.12	140.18	11003	7817	1767.76	54.72	80.84	17030.8	7981	33381.5	91.2	80.84
105026	31908	60351.6	72.96	40.42	76899.7	41626	31163.8	74.48	-25.8	49401.4	25623	36340.2	95	-6.02	15923.9	13711	17219.3	4.56	18.92	52034.2	31952	53998	17773.4	7181	31145.9	18415	40977.7	5471.24	4081.56	74070.4	22106	60975.6	4963.56	9205.44	60397.5	34819	25308.8	1255.52	1629.7	78329.8	41590	38782	416.48	543.52
38886.1	21939	19572.3	12.16	11.18	35106.8	17463	32111.5	50.16	-5.16	84033.2	47702	37526.5	76.76	-3.44	89593.6	50412	55503.6	8404.84	5203	49145.7	26754	33698.4	7205.56	8419.4	46101.5	28467	25533.7	3708.8	4711.94	89107.2	39908	73349.1	12687.4	10690.7	56022.8	33675	24355.7	126.16	80.84	47381	27983	18306.9	3335.64	5631.28
37982.1	24115	49799.8	117.8	-10.32	111955	55626	41151.7	64.6	8.6	106775	53917	57194.6	107.16	-15.48	51051.4	30887	39963.1	4280.32	5169.46	6550.11	5862	1756.36	6.08	-13.76	31639.2	17446	48634.7	11289.8	4969.94	28697.1	18359	20613.5	7692.72	5884.98	78161	45083	26646.4	5378.52	7300.54	83652.7	45868	50693.5	2056.56	3623.18
138289	46342	72254	175.56	15.48	32368.1	19058	32624.5	51.68	11.18	37082.4	19435	21464.7	48.64	-15.48	36863.2	22135	24326.8	1791.32	2604.08	54110.7	28975	37305.4	1149.12	1112.84	66385.6	37241	55649.5	1014.6	1517.04	14395.5	11111	21816.6	79.8	18.06	52875.3	29634	40585.5	16280	18966.4	64028.8	33844	30977.6	101.84	97.18
61397.9	33393	27946	47.88	27.52	55039.3	32006	20952.4	63.84	1.72	44840.2	25727	48176.4	93.48	-3.44	59298.1	29238	50701.9	1418.92	2285.02	18944.1	9799	29329.2	1440.96	2470.78	41486.8	26683	14689.3	38.76	5.16	72051.2	35780	28446.8	3187.44	5557.32	44814.4	25614	21082.4	1466.04	3415.92	13228.7	12259	6911.44	57.76	120.4
71009.2	48331	37466.5	97.28	17.2	50934.9	28011	35559.6	79.8	-0.86	11973.2	8858	16669.1	19.76	6.02	51018.7	31022	19423.3	116.28	180.6	38715.4	21415	35190.3	497.04	810.12	141816	38576	99430.8	15053.3	21486.2	60549.3	38540	24292.6	9110.88	9128.04	70196.5	45255	21127.2	1225.88	2233.42	22823.6	12846	24393	252.32	155.66
20891.4	13370	36840.2	66.12	15.48	23635.7	15231	22594.8	51.68	0	92351.7	48064	40690.4	91.2	-12.04	87054.7	36207	54498.8	1190.92	1567.78	6151.95	5015	2844.68	44.08	89.44	54211.5	33459	20236.5	511.48	1308.92	51563	29402	25046.6	9151.92	6566.96	63997.3	39690	26897.9	1125.56	2105.28	65176	35659	38543.4	3644.96	6726.92
86581.5	35178	57268.3	91.2	30.1	69299.4	34894	38740.2	85.88	-18.92	39468.2	22031	38137.6	51.68	-19.78	13027.8	7486	39493.4	144.4	233.06	38616.5	20455	32824.4	8613.84	9565.78	75579.2	40659	47467.3	6582.36	3952.56	77888.2	38342	32407.2	1060.2	1421.58	53451.7	28321	35168.2	2221.48	2039.92	17755.3	8937	59345.4	4881.48	4459.96
54243.6	33263	18968.8	38.76	10.32	32113.6	18314	27269.6	59.28	-18.06	33571.4	16195	30312.6	76	-9.46	17528.5	10419	44903.1	1650.72	2355.54	32999.4	18395	16491.2	64.6	40.42	5217.03	5042	1458.44	-3.8	-5.16	67546.1	38715	25437.2	3215.56	3996.42	80690.4	27087	44318.6	4593.44	3844.2	22095.4	11347	28398.9	1360.4	3567.28
22950.9	13843	25064	63.84	-0.86	122888	57735	56078.1	130.72	-21.5	76991	45845	32625.3	47.12	-7.74	96034	40516	64346.9	8507.44	5726.74	21964.3	20051	3777.96	875.52	1583.26	43194.7	26415	27554.6	2031.48	926.22	60696.1	36675	21603	135.28	156.52	37236.1	20564	20742.7	493.24	878.92	58733.6	34774	28565.4	3706.52	4658.62
35150.9	19517	42124.5	81.32	-11.18	78816.1	52147	29137.6	52.44	8.6	89173.4	48042	42006.7	72.96	-6.02	21927.2	13958	38095.8	252.32	1523.92	74214.6	44379	30940.4	3048.36	3121.8	103331	56960	34579.2	1316.32	1701.08	12553.4	11906	2658.48	-1.52	16.34	62092.8	33235	34865.8	3958.08	7082.1	45145.2	25890	21940.4	5899.88	2853.48
43288.6	26423	33921.1	74.48	1.72	28393.5	17539	27828.2	34.96	-14.62	17221.7	9550	34103.5	57	-22.36	88705.3	47165	43006.9	5134.56	9026.56	31671.4	16055	25675.8	607.24	522.02	74411.8	44571	59051.2	11048.9	23859.8	44045.2	24833	26106	5686.32	3419.36	49351.7	27474	26285.4	5228.04	5006.06	69424.7	36126	42264.4	1538.24	1805.14
38779.6	19207	32099.4	44.84	7.74	61658.7	43670	64439.6	62.32	-5.16	106376	39103	53569.4	116.28	-12.04	19470.2	14955	19634.6	112.48	28.38	57391.1	33141	25776.9	590.52	505.68	87714.3	53099	37978	1634.76	1744.94	38858.4	21831	22180.6	34.2	28.38	46369.3	26451	26256.5	67.64	40.42	74782.9	42529	51684.6	37050.8	32216.5
48722.3	26317	24817.8	25.08	16.34	51467.9	24554	40236.7	77.52	28.38	57231.7	35990	15968.4	16.72	-25.8	97059.1	57280	42239.3	16400.8	8249.12	22482.2	12510	41600.1	532	239.08	31460.3	18731	46612.3	12241.3	2962.7	83434.7	47218	33409.6	4069.8	6868.82	29034.2	14422	36941.3	8519.6	7789.88	38297.7	23344	22657.9	122.36	68.8
60400	33917	22203.4	28.88	21.5	41982.6	20039	32356.2	70.68	17.2	140350	46229	61045.5	79.8	-22.36	9884.7	6318	16230.6	22.04	30.96	19562.8	10791	29963.8	4927.84	3454.62	39902.9	19695	49444.1	109.44	0.86	65498.6	34206	49169.7	40438.8	26331.5	52665.5	32016	18580.5	745.56	1320.96	29638.3	14644	45711.7	1751.8	1566.06
43320.7	26195	15763.9	48.64	7.74	138643	61955	73585.5	215.84	8.6	64063.4	38824	19125.4	19.76	-28.38	60054.1	39088	8113.76	13698.2	10001.8	73031.5	41294	36879.8	2020.84	1793.1	47416.9	24549	45826.5	11348.3	30144.7	53861.2	31732	23709	339.72	434.3	53098.9	30275	21887.2	2628.08	3105.46	71905	43179	26796.1	4170.12	10439.5
77947.4	43539	38499.3	93.48	13.76	55719.1	32848	22353.1	57	14.62	82775.7	29108	83153.9	141.36	-27.52	122463	67331	87064.1	18181.5	28748.1	50859.3	29583	23680.8	1342.16	2045.08	77398.6	48131	30578.6	69.92	2.58	77871.8	39807	29236.4	489.44	611.46	39988.6	17273	71348	14694.6	11069.9	126336	57491	47713.6	106.4	27.52
40166.9	21621	21669.9	3.04	11.18	68530.8	42483	24431.7	70.68	-9.46	74381.6	20392	52785	76.76	23.22	48621.5	29211	18898.2	8368.36	8389.3	40213.5	23747	26286.9	1456.16	1525.64	52539.5	30467	34750.2	5309.36	8028.96	88181.1	47187	36471.6	10570.8	13630.1	125054	58359	74824.3	6019.2	6222.96	190541	84895	98873	14052.4	26041.7
191104	76802	67981.2	161.12	31.82	34570	17978	33416.4	44.84	-1.72	105902	58156	54181.2	155.8	48.16	9580.41	8013	1240.32	408.88	411.94	70473.7	44555	26086.2	777.48	925.36	8119.44	5842	1855.16	95.76	211.56	37183.2	16720	42697.6	3158.56	3791.74	74452.8	43154	24021.3	2274.68	3196.62	54319.2	32344	26571.9	1787.52	1846.42
87333.1	45740	33853.4	48.64	14.62	75130.6	41034	48403.6	137.56	14.62	51072.2	31943	38085.1	66.12	38.7	48876	27139	26103.7	397.48	824.74	34505.7	16379	28918.8	16920.6	11285.8	59228.8	28829	31806.8	2001.08	513.42	53244.4	23383	32206.5	782.8	841.94	40945	21439	35295.2	2273.16	2410.58	15519.4	8614	29640.8	1180.28	1695.06
156270	62826	91109.6	174.04	21.5	131937	52792	61471.1	99.56	-6.88	54598.3	29760	23902.8	16.72	10.32	48826.3	27136	26080.9	898.32	1217.76	36209.9	19116	28386.8	121.6	23.22	53611.1	32026	21236.7	7886.52	6500.74	79751.1	46883	49878.8	7448	8659.34	58963	32897	23934.7	237.88	240.8	106954	43442	53701.6	7067.24	5321.68
77880	43218	26005.7	40.28	-0.86	72505.4	39046	32742.3	47.88	-8.6	54357.7	33530	21359.8	29.64	6.88	58414.9	34014	23430	1064	937.4	15315.3	8428	48225	5798.8	7280.76	50189.6	24686	38967.5	5671.88	8930.24	72444.3	41441	27621.4	355.68	860	50242.5	30318	25256.3	96.52	107.5	15753.8	8266	39785.2	110.2	60.2
22031.1	12255	28106.3	49.4	24.94	98570.4	52031	45754.3	66.12	30.96	37390.5	22046	24482.6	35.72	12.9	41672.6	25187	29610.4	380	1141.22	61506.9	35986	36290	227.24	1443.94	62081.5	35200	31079.4	2955.64	4431.58	28307.2	16613	67380.1	16843.9	19547.8	9324.63	7807	1627.16	111.72	97.18	48296.4	31765	25087.6	249.28	251.12
27016.3	20887	27559.9	129.2	5.16	39465.1	20770	30178.8	23.56	35.26	85749.9	47227	22639.6	53.96	-8.6	34618.5	17135	35892.5	1730.52	2150.86	16807.8	15459	10830.8	159.6	878.06	42352.4	24099	25748	6260.88	7220.56	29493.4	18025	32669.4	699.2	1069.84	56652.8	32247	22032.4	345.8	264.88	35433.1	19235	42194.4	3752.12	2811.34
45669.3	24807	23096.4	49.4	13.76	27192.7	20107	39583.8	86.64	23.22	9390.78	5466	29689.4	53.2	-11.18	53791.3	33595	32949	9210.44	7159.5	26071.9	21387	22149.4	284.24	204.68	34169.9	20568	31230.7	5356.48	9138.36	222306	81907	127251	32088	31220.6	40461.1	26838	26456.4	1318.6	1144.66	71345	40830	29358.8	3725.52	5185.8
20945	9514	32167.8	109.44	-7.74	83066.8	48451	32875.3	67.64	-0.86	36429.1	22862	25431.9	55.48	-6.88	42799.1	24203	26308.2	3410.88	5698.36	33224.9	18987	27823.6	338.2	536.64	40564.4	25420	39107.3	3230	8557	26919.3	11461	31480	2361.32	3971.48	54960.6	29530	41610.8	4670.96	5706.1	69415.9	47283	20013.1	18170.8	20096.5
64984.5	36267	26215.4	79.8	-6.88	20493.3	13815	26897.2	45.6	-18.06	102461	37813	61301.6	95.76	-9.46	78133.9	46167	41299.2	5085.92	5777.48	55998.2	28887	28248.4	1399.16	3745.3	55404.7	32555	38534.3	4085.76	8964.64	90357.8	47679	40579.4	12684.4	19854	7722.54	7455	911.24	53.96	87.72	86730.2	51940	27300.7	5297.96	4478.02
68801	39647	24926.5	47.88	-30.96	51100.6	23822	47151.2	51.68	-13.76	82828.6	57216	25863.6	65.36	7.74	64688.4	40551	34606.6	15482	8550.98	21251.2	16955	11806.6	10.64	0.86	45534.5	28614	24966	861.84	1911.78	6267.24	5098	10030.5	57	11.18	33235.6	21790	49530	3263.44	1745.8	27495.7	14143	30578.6	10557.9	14002.5
7370.37	6403	1501	-6.84	-7.74	7332.57	7222	2847.72	15.2	-18.92	32552.1	20310	31077.9	34.2	-5.16	68317.2	27830	56863.2	25392.4	7741.72	10285.4	7882	6646.2	-28.88	9.46	85735.4	35678	45626.6	26693.5	12120.8	51875.5	30950	19730.4	2944.24	3237.9	7044.03	5804	1375.6	10.64	30.1	49977.3	28906	18688.4	1537.48	2345.22
13172	11247	3137.28	3.8	13.76	51842.1	31822	19188.5	12.16	-10.32	24559.3	12369	41930	89.68	16.34	34729.4	19259	34719.8	433.2	174.58	87766.6	51056	61245.4	6537.52	8654.18	63293.6	35572	35913.8	3757.44	6109.44	71979.4	40630	34548.8	14312.3	20322.7	38547.8	22578	23902	2762.6	1775.9	87387.9	31798	87050.4	26122	28081.6
84952.4	46903	24770.7	45.6	30.1	75030.5	39658	36429.8	42.56	-14.62	50347.1	27534	21191.8	43.32	-6.02	39179.1	22174	21583.2	5937.12	4272.48	58554.7	39355	64321.8	5263.76	7128.54	87292.8	42234	84220.9	4408	11811.2	103564	46987	56328.2	494	400.76	58312.2	31026	53450	443.08	560.72	43301.2	25259	18579	1108.84	2474.22
46121.7	25031	21090	47.12	0.86	134436	54990	75008.2	82.08	16.34	66821	41907	21909.3	56.24	17.2	67394.2	39111	30856	7182.76	9023.98	44217.8	23468	19794.2	5760.04	6411.3	175119	55639	99033.3	17705	20890.3	71359.5	46534	37944.5	6908.4	8086.58	48559.8	27119	26417.6	3290.04	3111.48	45950.3	27546	15762.4	1123.28	2584.3
58459	27930	56449	67.64	34.4	40164.4	22033	22859.3	29.64	46.44	94117	31275	38521.4	121.6	2.58	45830	24879	29640	20548.1	10429.2	55877.2	32651	26673	1470.6	1621.96	56981.6	34071	29515.4	1468.32	1716.56	37970.1	24085	21075.6	1916.72	2494.86	44770.3	27014	32184.5	1510.88	2438.96	54605.2	33324	24621.7	343.52	761.96
70709.3	36894	48785.9	98.8	24.94	81274.4	49703	24766.1	5.32	44.72	60383.6	37019	25316.4	56.24	-2.58	62258.5	39322	23794.8	2910.8	3014.3	51924.6	26558	35323.3	499.32	865.16	59343.5	37082	26479.9	8759.76	9307.78	54527.1	32107	33356.4	4790.28	6897.2	54266.9	35230	22551.5	689.32	929.66	52048.1	28371	37591.9	6669	12327.2
88533.3	47551	30468.4	25.08	-9.46	22102.3	11843	45094.6	53.2	27.52	36586	22974	42916.4	69.16	-0.86	75840.7	42378	40306.6	9025.76	6290.04	85908.1	51751	28358.6	284.24	205.54	50740.2	30023	20133.2	4550.88	8944	38064	22802	35196.4	4905.8	4739.46	42841.9	24938	37174.6	63.08	12.04	69229.4	41253	24348.9	8556.84	9354.22
50444.7	29310	29733.5	128.44	2.58	28534.6	15456	25764	17.48	-3.44	64871.1	21075	59359	105.64	36.98	8864.1	5151	38855.8	195.32	65.36	73665.3	42155	28649	1428.8	1842.12	84927.8	44218	39579.3	178.6	166.84	47304.8	30717	20019.2	735.68	993.3	110701	61401	51221	11860.6	9720.58	47909.6	26491	45386.4	14403.5	13988.8
84650	34638	71098	139.08	27.52	176663	56367	88823.5	134.52	9.46	73145.5	40190	26612.2	60.04	7.74	123580	64117	66440	5349.64	5254.6	55150.2	32802	23453.6	9484.04	6579.86	53568.9	31655	21273.2	168.72	707.78	73631.2	42094	26213.2	22627.5	17701.4	47023.2	29663	14633.8	86.64	83.42	23432.8	17490	23075.9	156.56	73.96
48822.5	28532	34232.7	68.4	-0.86	44476.1	27879	20888.6	53.2	-2.58	61280.1	36558	23375.3	54.72	-2.58	52887.2	29618	24059.3	3125.88	5087.76	74472.9	50059	59071.8	1052.6	2213.64	7713.09	6383	1570.92	143.64	312.18	26293	22862	45255	102.6	1195.4	74404.3	39847	30126.4	1799.68	2386.5	38400.4	19354	36011.8	11477.5	31973.9
44624.2	25330	24792	49.4	24.94	41915.8	19587	46791.7	76	12.04	53102.1	30738	25147.6	50.92	-7.74	75245.9	41895	36773.4	96.52	87.72	9823.59	6645	27177.6	130.72	74.82	26728.4	12227	34705.4	198.36	131.58	37607.2	21071	25351.3	699.96	1303.76	20838.5	10107	33006.8	544.16	1146.38	28094.2	18551	13423.9	414.2	209.84
52598.7	33010	19475.8	23.56	12.04	36482.7	26787	28047	31.16	0.86	33262.7	18685	20521.5	47.12	31.82	160900	41698	78779.3	2435.04	7975.64	45324.1	24216	29784.4	1411.32	1429.32	84723.7	51883	36488.4	976.6	1408.68	44407.4	25316	38417.2	7769.48	7325.48	37345.8	21727	29988.8	562.4	500.52	23968.3	11879	33370.8	450.68	774
37545.5	19683	28120.8	47.88	-18.06	41951.1	20643	39086	41.8	-15.48	28358.2	15484	32900.4	16.72	-4.3	8923.32	8536	3434.44	-18.24	-16.34	54276.4	34334	28891.4	8653.36	4859.86	5423.67	5415	1315.56	19.76	35.26	43929.3	21127	30118	9178.52	14004.2	42233.9	25959	19446.9	1440.96	1988.32	13313.8	7137	46537.8	851.96	822.16
84198.2	37130	38650.6	98.8	-0.86	74694.7	43359	32857.1	91.96	6.88	138446	61611	47515.2	85.12	25.8	23900.3	13462	36384.2	1722.16	1188.52	59640.8	36822	38937.1	1295.04	1450.82	74399.9	38672	33807.8	820.04	792.92	19861.4	16690	14069.1	830.68	1133.48	17225.5	15203	6646.96	24.32	20.64	55492.9	30968	23122.2	1261.6	1762.14
85736.7	37252	43549.5	88.92	-7.74	66163.9	43745	22152.5	28.12	-0.86	52712.1	32473	18927.8	43.32	2.58	19821.7	18455	3895.76	9.12	61.92	54366.5	35484	25631	2487.48	2771.78	36984.1	19611	24178.6	157.32	89.44	16868.9	8798	26532.4	104.12	27.52	76025.9	38098	72867.3	8407.88	8076.26	50024.5	27455	33294.1	10163.5	8213
67655.1	43554	18244.6	60.8	28.38	80672.1	41490	40505.7	34.96	-23.22	22000.9	14447	31324.2	42.56	-5.16	63303.7	33002	30910	1184.08	1553.16	65940.8	31540	50844	2014.76	1911.78	20183.9	14221	33570	122.36	73.1	51755.1	27824	31883.5	10311.7	8820.16	18631	11067	34890.1	144.4	128.14	71987.6	40898	29642.3	1653.76	2979.9
55363.8	30495	26920.7	122.36	44.72	75827.4	41457	27319	70.68	-29.24	19964.1	11374	27389.6	48.64	4.3	71028.1	38831	37538.7	6758.68	3483.86	102842	34839	105922	8935.32	12119.1	34884.4	21830	19262.2	940.12	1613.36	6768.72	6375	1228.16	9.88	33.54	68686.4	42219	24357.2	237.88	271.76	67369.7	38474	28255.3	2074.8	2543.02
110518	57769	42912.6	101.84	-13.76	69168.3	40811	25851.4	61.56	6.02	20340.8	10479	31438.9	63.84	6.02	54142.2	31418	29029	415.72	391.3	52280.6	26006	49411.4	7340.84	16558.4	27863	16153	31223.8	1815.64	2063.14	37514.6	17767	27092.5	694.64	1156.7	57456.6	29903	34637	4687.68	5226.22	52366.9	28435	46297.7	7700.32	9236.4
53512.8	26035	51648.1	107.92	10.32	29264.1	15478	34307.9	95.76	-17.2	141383	42075	85417.9	183.16	-26.66	57693.5	30867	33370.8	8104.64	7110.48	55848.9	31373	34235	344.28	331.96	18913.9	14972	17782.5	96.52	38.7	61976.2	32517	43950.8	15257	15436.1	19857.6	11234	33725.8	467.4	753.36	32896.1	23327	11341.5	31.16	-7.74
34973.2	19137	25049.6	33.44	13.76	57280.9	33181	35763.3	65.36	12.04	88527	42666	37999.2	88.16	-14.62	48867.2	28100	31315.8	4227.88	2008.96	198806	74122	229405	9563.08	14571	73816.5	40435	38055.5	4024.2	5482.5	51244.2	30175	19823.1	64.6	28.38	35165.3	20201	30347.6	1279.08	2197.3	98418	54022	43583.7	8749.88	4198.52
48763.9	26698	48537.4	52.44	18.06	54543.5	32964	23775.1	38	-12.9	48741.2	30075	26075.6	74.48	-15.48	47970.7	25939	21941.2	362.52	540.08	48266.2	17637	96772.3	787.36	291.54	30362.2	22470	48560.2	1229.68	416.24	56378.1	32295	33158	22394.9	19643.3	59443.6	32334	50155.4	791.92	1673.56	125405	53294	40556.6	517.56	526.32
52590.5	29203	48573.1	61.56	1.72	36357.9	19803	19700	34.96	-4.3	54690.9	35083	18595.7	55.48	1.72	50964.5	26035	40638	6352.08	6092.24	65770.7	38368	30615.1	278.92	349.16	26964.6	15077	24217.4	11561.1	3607.7	60870.6	36826	24797.3	6174.24	4403.2	55508.7	31417	50011.8	742.52	1880.82	20024.6	13587	42317.6	564.68	1153.26
199419	91295	66265.9	129.2	5.16	70541.1	43563	35841.6	80.56	46.44	49596.8	31079	20022.2	66.88	2.58	38961.1	21299	29814.8	4813.84	6253.06	48411.7	25630	27548.5	513	767.98	21915.2	14418	49150.7	3169.2	4814.28	190952	65522	82833.2	4409.52	6420.76	87157.4	40680	63034.4	3692.84	3003.98	28648	15803	33535.8	2118.88	2098.4
82198	49994	27032.4	69.92	1.72	66807.7	39325	36355.4	79.8	13.76	23577.8	12983	27129.7	28.12	21.5	125953	45259	75245.3	21271.6	17088.2	43519.8	23475	54207	3755.92	2202.46	33622.5	16263	46445.9	2511.04	4109.94	59804.6	31524	33817.7	632.32	349.16	63628.1	36942	26369.7	42.56	18.92	100044	54630	37620	72.2	10.32
57165.6	33581	34352	71.44	4.3	159685	57126	85539.5	188.48	-2.58	136466	62798	68923.6	126.16	-4.3	121887	44884	88601.6	18226.3	13076.3	43900.3	22771	25930.4	118.56	206.4	34232.9	16407	58267.7	519.84	1486.08	49249	28562	21786.2	2715.48	1912.64	66270.3	37203	27957.4	47.12	43.86	40421.4	22923	26691.2	379.24	600.28
42016.6	26366	30209.2	45.6	-12.9	66671	37799	32415.5	95	24.94	52728.5	27921	38481.8	158.84	14.62	120755	58347	66406.5	17157.8	15529.9	13616.2	7659	30245.7	3138.8	3941.38	56784.4	30007	31905.6	9518.24	10725.9	37859.9	19955	30431.9	964.44	1437.92	18498.7	16779	6767.04	287.28	233.06	31202	17105	30375.7	794.96	1041.46
44646.8	22979	35199.4	71.44	-26.66	80921	40158	70656.4	146.68	40.42	31291.5	19962	20679.6	47.88	14.62	37979.6	19315	24871	4409.52	4889.96	49470.8	23358	57703.8	41356.9	5758.56	25086	16722	35425.1	298.68	203.82	25447.6	15050	22084.1	4477.92	4775.58	35773.3	22041	32137.4	8654.12	6422.48	44869.2	30707	36781	2785.4	2319.42
49400.8	29308	43289.6	52.44	-2.58	115448	58027	40939.7	115.52	24.94	50629.9	30563	25210.7	33.44	6.02	71087.3	42346	25221.4	47.12	4.3	44032.6	27564	28148.1	177.08	361.2	44391.1	25325	38401.3	399	753.36	32547.7	18523	26907.8	442.32	663.06	105178	41658	49134	2226.04	2624.72	28402.3	15975	42369.2	2157.64	2730.5
103260	39383	49578.6	75.24	-49.88	153644	64145	85245.4	186.2	11.18	10424	6592	36221.6	2905.48	1570.36	29149.5	12855	71565.4	232.56	169.42	23221.2	12123	35016.2	71.44	99.76	49302.5	29020	29538.2	71.44	30.1	39591.1	21555	29953.1	833.72	745.62	53905.9	28350	33753.1	15041.2	27474.4	70789.3	42440	23048.5	1779.16	2426.06
27321.8	14662	39985.1	45.6	-21.5	40247.6	22510	29012.2	81.32	7.74	32165.3	20215	27125.2	41.04	-2.58	39775.1	22362	30150	8987	9686.18	97939.2	39685	83103.7	10718.3	12244.7	55184.8	33013	24862.6	4071.32	4779.88	29473.3	18970	24776	2390.96	4406.64	22970.4	7991	101655	326.04	759.38	27562.5	13894	39852.9	2095.32	2313.4
7670.88	6914	2652.4	-3.04	-1.72	47096.3	29439	22711.1	34.2	-0.86	73327	40339	34471.3	47.12	2.58	71076.6	44241	29545.8	6002.48	7611.86	37382.9	21544	30823.3	136.04	137.6	10013.2	7567	2703.32	1298.84	1660.66	9072	8378	1684.16	114.76	250.26	34388.6	19320	23168.6	142.88	256.28	53528.6	31858	29821.6	157.32	213.28
22814.8	18494	21470.8	76	46.44	56063.1	29947	38421.8	107.16	15.48	88198.7	29985	43450.7	75.24	1.72	98995.7	51903	47654.3	1678.84	4003.3	58285.1	35270	24281.2	4732.52	8235.36	59298.1	32539	29267.6	576.08	1240.98	46615	26450	28976.5	96.52	15.48	6882.75	5775	1442.48	338.2	315.62	7793.73	6321	10649.9	72.2	36.12
14378.5	7763	2471.52	-5.32	4.3	42672.4	22012	25900.8	35.72	-13.76	54239.2	30166	35089.2	79.04	18.06	18151.6	10555	53353.5	29063.9	26351.3	46785.7	24703	49842.3	755.44	874.62	70217.9	37267	43288.1	670.32	1295.16	76402.6	41395	48561	8783.32	8489.92	41946.7	22631	30450.9	6263.16	8309.32	29348.5	17446	36695.1	4390.52	6136.1
126088	51670	69504.3	117.04	14.62	53185.9	31247	20954	33.44	-7.74	65995.6	35227	33396.7	85.12	-3.44	34250.6	19297	31751.3	202.16	158.24	38006.6	20226	30753.4	11629.5	11039.8	37207.8	18815	47044	17583.4	8573.34	53538.7	25431	34786	1010.8	1654.64	48915.7	25846	34747.2	17882.8	13262.1	37986.5	21217	35849.2	2888.76	3054.72
88321	50318	34067	66.88	22.36	16645.2	9292	35053.5	38	11.18	13965.8	7937	38405.1	39.52	5.16	68378.9	38367	61056.1	9667.96	6918.7	9808.47	9138	9952.96	-0.76	2.58	12680.6	12099	8321.24	227.24	1548.86	39492.2	20589	32582	2121.16	2452.72	50967.6	28214	53175.7	4659.56	9911.5	45961	30551	36135.7	57	27.52
67524	37580	37199	67.64	-1.72	9408.42	5423	4642.84	-3.04	9.46	31435.1	16031	34418.1	42.56	-6.02	54194.5	33018	33291	9643.64	5786.08	34098.1	21994	26622.8	1754.84	1210.02	43933.7	27228	25923.6	557.08	857.42	26841.2	14711	27309.1	1896.96	1564.34	80118.4	39445	36597.8	4199	4875.34	45751.9	24311	33113.2	4911.12	7033.94
17558.1	14120	20736.6	167.2	18.06	22705.2	12110	52666.5	106.4	12.04	55336.7	30546	27260.4	63.84	-0.86	78337.4	40507	49115	36937.5	22080.5	10364.1	6742	5936.36	1334.56	1004.48	37519.6	19345	31157.7	304.76	321.64	133679	48890	63008.6	7813.56	20167	22078.3	15806	3242.16	255.36	388.72	54354.5	30934	25301.2	204.44	181.46
51130.8	29009	22838	9.88	24.08	19506.1	15195	9954.48	25.08	3.44	37664.6	22106	20004	36.48	1.72	37032	18473	28702.2	10545	7588.64	56239.5	32461	25434.9	1975.24	2748.56	36431	17509	40579.4	5885.44	5679.44	56936.2	34874	20003.2	1625.64	6205.76	58609.5	36310	27921.6	1021.44	1957.36	262005	64230	157208	26071	28284.5
14493.8	12018	1890.88	-22.04	7.74	37001.2	19071	32064.4	30.4	-0.86	36504.1	19244	44669	51.68	17.2	74128.3	39410	34677.3	256.12	350.88	32548.9	15793	29883.2	4192.16	5907.34	91918.9	35787	57852	2102.92	2241.16	36517.9	21551	32221	11114.2	13646.5	54525.2	31391	25987.4	2973.12	3919.02	63783.7	37056	42679.3	98.8	166.84
14876.8	8330	43691.6	3.8	-4.3	14823.9	11755	14436.2	96.52	36.12	57814.5	34347	21201.7	21.28	5.16	34629.2	19869	27194.3	1609.68	5497.98	41013	25603	21265.6	3359.2	4650.02	36234.4	20495	34988.1	8263.48	10437	65065.1	35278	32629.8	3355.4	6030.32	30744.6	25186	22572	193.8	23.22	116673	56239	57696.9	10962.2	15669.2
140862	49438	64704.1	218.12	43	32140.1	17001	28248.4	35.72	-7.74	159098	50602	62038	110.2	-6.88	78825.6	41257	33902.1	1413.6	2710.72	11610.3	6262	7310.44	2901.68	2825.96	11023.7	5698	23686.2	209.76	106.64	58677.6	34130	21448	2351.44	3170.82	13071.2	12731	3106.88	-13.68	-0.86	32608.8	20843	20331.5	12017.9	19648.4
54318.6	30626	21593.9	34.2	20.64	152473	55483	129334	228.76	8.6	31932.8	16106	46726.3	57.76	12.9	50880.7	26187	47762.2	7872.08	13840.8	56761.1	38234	35756.5	11672.1	4619.92	30305.5	17730	21808.2	8637.4	3610.28	110429	50539	76032.7	14386	8640.42	39329.6	25136	16106.7	468.92	240.8	14287.1	7432	42302.4	847.4	1313.22
191696	78174	90378.4	139.08	38.7	38574.9	25351	44523.1	84.36	5.16	32230.2	20558	18325.1	25.08	-3.44	12825.5	11514	9064.52	50.16	68.8	8288.28	8036	1227.4	205.96	223.6	58075.3	30963	28217.3	1552.68	1114.56	26446.1	12607	29849.8	1567.88	2327.16	62152.6	37173	24396.8	3177.56	2555.92	43671.6	26987	19861.1	7054.32	4892.54
39594.2	21898	37031.8	33.44	-12.9	85380.8	51307	32797	48.64	-3.44	47115.2	28458	24226.5	41.04	4.3	35433.1	17451	41361.5	2455.56	808.4	16469.5	9586	15168.8	1687.96	2365	27723.8	13326	34442.4	1212.2	1292.58	59271	28806	46068.9	4185.32	5826.5	31457.2	19874	20884	3420	2918.84	74007.4	43128	38256.1	10640	22168.2
43922.3	22514	27867.7	50.16	-6.88	82547	45379	36268.7	82.08	24.94	31739.4	19289	27632.8	60.04	1.72	46771.8	22771	59154.6	9380.68	7395.14	49478.9	28538	24983.5	2303.56	2446.7	39418.5	22086	49976.1	2051.24	4884.8	52936.4	29379	28186.9	11355.2	7560.26	41936.6	24431	17361.4	1195.48	1145.52	67284.6	40647	24708.4	11697.2	12522.5
64302.8	36899	26055.8	42.56	-14.62	36089.6	19935	20162	56.24	11.18	23127.9	11377	25884.1	47.88	-23.22	50437.8	29308	29545.8	3088.64	3992.12	35643.5	19092	26559	97.28	67.94	58067.7	32791	30566.4	924.92	779.16	69938.8	39437	33209	1199.28	1849.86	56960.2	33893	24934.8	2712.44	3194.9	46481.4	26207	25827.1	6194	8039.28
126527	54990	68187.2	157.32	9.46	33903.4	19414	38918.8	30.4	-36.12	58101.1	29520	33195.3	66.12	-24.08	55822.4	34424	53339.8	1846.04	2837.14	48542.8	27891	19748.6	136.04	221.88	40647	28434	35446.4	223.44	53.32	61435.1	37302	28111.6	1438.68	2768.34	89974.7	48910	33667.2	149.72	55.04	68518.2	35482	39089.1	9601.84	17725.5
92299.4	40190	57263	101.84	17.2	127869	46794	90706.8	198.36	12.04	69436.7	37827	21956.4	44.84	-25.8	69866.4	41375	43381.6	824.6	817.86	50013.2	31416	17122.8	120.84	189.2	30964.5	17331	30262.4	73.72	36.12	33278.5	15818	41012.6	3440.52	6947.94	47646.9	32894	36324.2	592.8	3563.84	50520.3	32068	24565.5	151.24	168.56
21846.5	11910	30140.1	28.12	28.38	22341.1	12368	25334.6	43.32	1.72	48888.6	26100	42454.4	79.8	-6.02	36419	17895	44305	19465.9	11305.6	13359.8	8974	24451.5	135.28	107.5	55930.1	30527	35774.7	193.8	301	82840.6	47746	26886.5	475	992.44	6841.17	6268	1381.68	283.48	455.8	57965	37588	23815.4	2641.76	4462.54
47470.5	26399	42669.4	45.6	24.08	25177.3	18766	11219.1	20.52	-4.3	50577	32031	16187.2	36.48	-20.64	61435.1	35109	33165.6	114	48.16	41470.4	23804	30196.3	3560.6	8934.54	74366.5	46347	34446.2	3397.2	6217.8	18605.2	9110	36581.1	6114.2	4099.62	6306.93	6223	2201.72	64.6	423.12	91266.2	49459	63192.5	867.16	4109.94
45745.6	24865	25219.1	55.48	1.72	49886.6	29218	53041.9	76.76	17.2	30081.2	18578	34979.8	55.48	-12.04	46798.3	24702	33946.9	13674.7	6697.68	22131.9	15343	27052.2	7932.12	6150.72	52359.3	32779	21168.3	370.12	718.96	62121.1	37414	19954.6	6412.88	2889.6	30702.4	17786	33717.4	3779.48	5486.8	55362.5	33050	22214.8	447.64	675.1
258970	73295	134835	215.84	18.06	8963.01	6070	5896.08	7.6	-1.72	55127.5	33936	20849.8	44.08	-10.32	43034.7	23666	26084.7	1029.8	1492.96	31705.4	17367	26900.2	1992.72	1079.3	43176.4	24350	27496	4721.88	2471.64	82448.7	47234	23734.8	199.88	473.86	38522	22764	32005.9	12885.8	13563.1	33018.9	19046	17397.2	3354.64	3978.36
29976.7	17970	31064.2	54.72	-9.46	7887.6	7115	2471.52	1.52	12.9	50469.3	29337	24259.2	16.72	-18.06	43779.3	25445	29131.6	984.96	952.88	5279.4	5076	631.56	106.4	100.62	39124.3	24074	29781.4	661.2	603.72	60520.3	34643	21476.1	45.6	36.12	46967.8	28460	31148.6	138.32	89.44	79826	43866	46686.8	3815.96	5054.22
91899.4	42531	39263.1	45.6	-13.76	46929.3	24307	30472.2	65.36	0.86	58586.2	35882	24700	63.08	-22.36	45761.9	23609	23344.9	3733.88	3501.92	6073.2	5598	911.24	186.2	198.66	34095.6	18871	39128.6	3976.32	7973.92	56065.6	34510	24030.4	7283.08	10025	55712.8	31599	35649.3	3210.24	5521.2	105214	42051	61649.7	2656.96	5881.54
43274.1	25576	18350.2	38	6.88	37058.5	18961	43086.7	72.96	16.34	71305.3	41278	24723.6	58.52	-17.2	26000.7	12703	31366.7	1005.48	1321.82	41750.1	21871	29198.4	1780.68	2663.42	74026.9	39914	52513	319.96	560.72	5798.52	5710	2334.72	38	167.7	30972.1	17065	23684.6	30.4	12.04	15869.7	8082	34236.5	109.44	100.62
42532.6	22695	27327.3	14.44	-3.44	48810.5	25466	41415.4	63.84	-30.1	69290.5	37749	34665.9	50.16	-5.16	45407.2	28406	40004.9	6368.04	10770.6	15266.2	8187	51208	772.92	270.04	48198.1	24487	58931.9	557.84	642.42	83430.3	42958	45220.8	9275.8	14730.1	122625	62295	111790	9438.44	21776.1	54159.2	27238	37417.8	939.36	1001.04
83670.3	46867	26543	35.72	6.02	79733.4	44866	34833.8	69.92	-17.2	62290	34639	34624.8	51.68	-6.02	27859.2	17003	44605.2	16121.9	14896.1	87076.7	51403	47490.9	4112.36	4113.38	72610.6	42746	29561	35.72	0.86	39573.4	22530	26930.6	6192.48	6903.22	73132.3	44007	25199.3	6374.12	6619.42	57810.7	27754	42301.6	16399.3	15893.7
203791	73955	146596	296.4	25.8	8876.07	7265	11286.8	71.44	32.68	48602.6	28370	27104.6	78.28	-5.16	53265.2	30682	29278.2	905.92	1122.3	73504	43562	35069.4	8273.36	10903.9	35150.2	19426	23547.8	7556.68	8901.86	69446.2	36471	35660	85.88	32.68	62285.6	32115	35933.6	4620.8	5758.56	140780	53666	81028.9	7828.76	8178.6
25031.2	12303	25571.7	28.88	-26.66	38242.9	19838	25064	35.72	32.68	84139	46073	38021.3	66.12	-36.98	108719	57382	44365.8	6935	9359.38	142956	68678	102996	36172.2	13606.9	70344.5	33349	107687	2316.48	669.08	76531.8	41182	38915.8	8936.08	14264.8	15904.3	8998	33484.8	3806.08	2998.82	71370.2	44795	33752.4	1452.36	3445.16
262143	75914	262143	555.56	0	27572.6	16023	20027.5	48.64	0	80494.5	37038	68162.1	173.28	-12.04	37655.1	18520	47601.8	219.64	110.94	73078.1	39562	48238	7596.96	11045	51162.9	26927	28595	3164.64	5737.06	29720.9	14493	24263	2558.92	2230.84	40160	25182	39241.1	8789.4	10454.2	82046.2	45390	30948	409.64	386.14
81217.1	44508	33842.8	19.76	-12.04	131617	34292	53349	66.12	-16.34	97714.9	57543	38763	75.24	-28.38	137137	44874	80456.6	6083.04	12396	36215.6	19490	34106.5	8236.88	7615.3	30299.8	17375	22961.9	3394.92	2822.52	63262.7	33598	24725.8	1611.2	2621.28	75855.1	45023	31587.1	245.48	407.64	50611.7	29656	22591.8	5863.4	6033.76
41689	21930	36250.5	55.48	-3.44	23994.8	15979	27835.8	26.6	-12.9	69158.9	38283	37694.5	31.92	-16.34	46421.6	27639	32244.5	9687.72	8077.12	76005.7	40379	41912.5	7693.48	6960.84	56885.8	33431	26585.6	5395.24	6246.18	88023	52282	36496.7	3480.8	4679.26	42419.8	24697	21429.7	2304.32	6414.74	37010	21593	55394.9	1386.24	3447.74
43731.4	24702	24589	35.72	2.58	116654	47701	60832.7	177.84	2.58	101922	56903	48169.6	123.88	2.58	79060.6	49378	33814.7	2634.16	6910.1	40388	23438	37940	12543.8	11634.1	20662.1	11255	67643	7653.2	4591.54	56490.8	36260	24495.6	13711.9	10443	20420.2	11735	33829.1	7508.8	5606.34	37869.9	20247	31122.8	2824.16	3759.06
8099.91	6482	1240.32	-3.8	-0.86	11747	10207	5484.92	5.32	-8.6	34626.7	22523	42577.5	88.16	16.34	100608	35546	71109.4	10349.7	10727.6	44521.5	21187	42037.9	15692.5	8059.92	16303.8	7518	23966.6	295.64	1124.88	26620.7	12356	41695.1	6305.72	5429.18	34653.8	20735	32797.8	2613.64	2838.86	23116	15014	29897.6	72.2	48.16
32833.1	16305	38271.3	62.32	-9.46	8610.84	5799	2884.2	16.72	-2.58	43443.5	24328	23030.3	43.32	12.04	58182.4	33918	24922.7	5800.32	10713.9	17540.5	11254	24966.8	391.4	669.08	33475.1	21288	33409.6	201.4	209.84	44767.2	24735	36244.4	5649.84	6239.3	27018.2	17330	26958.7	246.24	308.74	54893.2	32107	26204	976.6	1255.6
57508.3	31672	44258.6	85.88	-5.16	6615.63	6336	700.72	3.04	-36.12	66972.8	42527	80019.6	169.48	32.68	82032.9	48639	30829.4	5216.64	5571.08	45319.7	22942	28480.2	2767.92	6554.92	46463.8	25724	50690.5	10754.8	18907.1	37172.5	20891	28533.4	1991.96	2928.3	57261.3	35259	20491.9	1038.16	674.24	47791.8	23718	35577.9	2122.68	3223.28
66104	37339	37166.3	110.96	18.06	42050.6	25207	14846.6	50.92	-26.66	66148.7	40910	20939.5	24.32	-0.86	27860.5	15046	43987.3	1464.52	548.68	78392.2	40634	36772.6	364.04	2299.64	57398.7	34600	22701.2	4360.12	5188.38	40050.4	21723	28528.9	4636	3771.96	28684.5	13398	42312.2	869.44	1487.8	43698.7	25175	26087.8	59.28	6.88
37405.6	18725	48597.4	72.96	-10.32	50997.9	25598	21532.3	45.6	-4.3	31898.2	19515	28151.9	30.4	28.38	23219.9	13225	50264.9	2844.68	1246.14	54698.5	30667	33366.3	2834.04	6553.2	61806.8	31579	28644.4	785.08	563.3	52101.6	29362	88327.2	3289.28	3319.6	11573.1	11069	5522.92	34.96	941.7	84979.4	50102	59357.5	9050.84	10584.9
61814.3	30886	39253.2	72.96	-0.86	60251.3	43346	62730.4	98.8	-9.46	112180	38458	64758.1	129.96	28.38	38581.2	21227	26025.4	1181.8	1393.2	54195.8	30924	27976.4	1058.68	1124.88	31858.5	19270	22100	2540.68	2970.44	30688.6	16555	34872.6	567.72	857.42	77038.3	45167	38269.8	2393.24	1191.1	32716.5	17269	38915	2143.2	2236.86
50399.4	29422	29171.8	79.04	-2.58	20908.4	9979	26535.4	33.44	-1.72	25123.8	15623	25509.4	64.6	22.36	15360.7	9463	35172.8	4163.28	4687.86	45167.9	26295	33191.5	2633.4	2075.18	112948	33747	43278.2	16006.4	9924.4	41285.8	21302	27144.2	170.24	348.3	64156.7	39143	25353.6	93.48	127.28	43807.1	25807	30979.9	2524.72	4428.14
101600	53587	53292	189.24	12.04	54212.1	31140	27456.5	50.16	9.46	31827	19136	14797.2	22.04	18.06	48103.6	28953	34751	1805.76	3817.54	45690.1	27431	16847.7	28.88	29.24	45443.8	27923	24412	924.92	1683.02	47075.5	28694	24307.8	862.6	1698.5	87069.1	30939	46125.9	367.08	469.56	73078.1	39617	46578.1	9658.08	13877.8
110271	37382	77439.4	207.48	-7.74	96241.3	45165	46990	41.8	21.5	32282.5	19678	18224.8	14.44	13.76	41837.7	22502	30821	1329.24	1785.36	92026.6	59963	38294.1	7820.4	4963.06	99483.3	61518	46550	3059	8018.64	30578.9	17424	23308.4	888.44	996.74	12574.2	9955	2175.88	125.4	138.46	16283.6	8774	47753.1	1333.8	864.3
106900	48874	53926.6	125.4	24.94	66547.5	42371	19362.5	83.6	-2.58	45034.3	22981	33935.5	64.6	35.26	151550	61503	85883	15523	26850.9	6013.98	5102	10433.3	31.92	9.46	72234.5	40134	36802.2	456	497.08	78860.9	45654	37999.2	2030.72	2383.92	42019.7	22312	54444.1	8492.24	6491.28	11391.7	7387	3219.36	1964.6	1953.06
57950.6	30725	24285	41.8	6.88	47527.8	25607	34411.3	49.4	11.18	48627.2	28380	22105.4	56.24	20.64	82232.6	41702	47895.2	775.96	336.26	38179.3	19502	39793.6	11219.1	25951.4	106708	42883	59080.1	6561.84	8818.44	58848.9	28019	43716.7	362.52	841.08	44621	24979	44995	2017.04	3923.32	14624.2	9562	18990.9	471.2	300.14
48697.1	27472	17521	23.56	-6.02	61508.2	33022	25393.9	22.8	18.06	23357.2	13794	40296.7	51.68	5.16	24006.2	13509	49514.8	6333.84	9091.92	57101.9	31212	28742.4	38.76	34.4	52253.5	31579	27306	23870.1	7617.02	49243.3	28899	20279.8	977.36	1638.3	69125.5	38350	42351	1068.56	2857.78	57863	29285	33421.8	23329	14618.3
51598.9	30294	19965.2	41.8	32.68	64930.9	38159	32962	93.48	43	49465.7	25622	21553.6	50.16	6.02	54101.2	27942	38909.7	5497.84	8909.6	53866.3	34450	54542.9	6154.48	9951.92	44749.5	25080	26059.6	874.76	1038.88	6664.77	6539	1726.72	-7.6	12.9	37697.9	23570	54849.2	13509	8666.22	68220.8	35903	37165.5	1957	3564.7
40227.4	23399	18287.9	22.04	-17.2	28920.8	15259	38478.8	50.16	45.58	37360.3	21451	25314.8	37.24	10.32	60238.1	34345	20048	87.4	54.18	5193.72	5232	829.92	-26.6	-18.92	29836.8	16143	36836.4	13350.9	13074.6	8296.47	7574	1782.96	491.72	774	58821.8	34063	26888.8	5728.12	11057.9	9923.13	6630	21543	1155.96	2028.74
69221.2	40675	31133.4	56.24	23.22	34655.7	21915	58880.2	82.08	12.04	56288.6	33446	35324.8	56.24	1.72	6413.4	5203	1663.64	3.8	-18.92	55981.2	29894	60448.1	438.52	725.84	238943	59859	150950	8081.08	11290.1	89087.7	58038	49526.2	5335.2	6989.22	38310.9	20922	24970.6	19957.6	11368.3	85613.9	46307	27798.5	1443.24	1529.08
108159	45811	53515.4	80.56	6.02	32567.8	17384	26363.6	69.92	15.48	44786.1	24200	42623.8	83.6	0	51934.1	29450	26036.8	265.24	449.78	10862.5	9414	2374.24	167.2	294.98	61431.9	32030	26771	3651.04	2753.72	41859.1	26546	20297.3	627	749.06	81859.7	46023	35412.2	1183.32	1664.1	54539.7	30863	26869.8	13914.8	17413.3
62639.6	28009	46369.9	66.88	3.44	60469.3	34579	24573.8	49.4	10.32	59085.8	35123	30350.6	60.8	-22.36	46586	22610	35237.4	9206.64	8333.4	101998	35703	49495	4665.64	4050.6	93466.8	66031	34092.1	7976.2	633.82	50294.2	26346	31002.7	1568.64	2618.7	41326.1	23683	23561.5	6182.6	7331.5	45721.6	24074	26635	79.8	49.88
59635.2	33847	33462.8	94.24	-22.36	32854.5	18665	26091.6	45.6	11.18	29610	18326	25878.8	57	-11.18	13124.8	5628	31859.2	11741.2	7342.68	70158.7	39686	34055.6	906.68	1249.58	47132.8	23459	60024.8	1090.6	3190.6	25527	13175	36204.9	2420.6	1307.2	50177.6	27944	34343.6	158.08	250.26	59410.3	33474	27275.6	1017.64	1750.96
30878.8	19618	29619.5	31.92	-10.32	56709.4	34491	18836.6	9.12	-9.46	68687.6	47578	32243	82.08	-18.06	6364.26	6118	861.08	175.56	92.02	53041.6	29414	54333.9	363.28	158.24	47752.1	28399	22868.4	1595.24	2481.1	69736	38295	26836.4	1056.4	1060.38	33224.9	17813	47275.8	10511.6	9192.54	39766.9	19748	35765.6	291.84	708.64
20643.2	11003	21951.1	21.28	20.64	47741.4	21686	43730.4	93.48	-16.34	11375.3	5830	59062.6	38.76	13.76	84869.8	30819	45570.4	9572.2	11221.3	91277.5	50553	34253.2	511.48	693.16	91645.5	54500	37165.5	11676.6	17906.1	79246.4	44091	44461.5	437	681.12	50318.7	33159	17587.9	1497.2	1518.76	57305.4	30959	48722.8	19540.4	24766.3
42279.9	24389	21365.9	37.24	12.04	53719.5	31882	19576.8	25.08	5.16	12579.2	5782	34959.2	22.8	-4.3	24432	15129	37795.6	282.72	313.9	97433.3	48382	72931.1	192.28	130.72	60343.3	32680	34350.5	5465.92	6683.92	41552.9	23951	22674.6	8882.88	4988.86	74048.9	40571	29886.2	1292	1229.8	59411.5	36391	22896.5	118.56	613.18
58688.9	32296	29384.6	73.72	-15.48	86420.9	41919	46044.6	79.8	-6.02	71382.1	41720	27213.3	54.72	-6.02	28786	15375	36397.2	1073.88	1299.46	9771.93	5086	12104.5	361	571.04	41794.2	23515	29426.4	5578.4	10449	49831.7	31098	35970.8	10735	18424.6	94124.5	39250	45565.8	2128.76	1958.22	57761.6	31401	22482.3	7.6	9.46
39223.8	22660	20684.9	24.32	15.48	45053.2	27906	23715.8	42.56	0.86	68803.6	39939	24424.1	46.36	9.46	89622.5	49554	38486.4	1554.2	2015.84	51831.4	31725	34729.7	3614.56	4959.62	43751.6	24013	27585.7	316.92	358.62	189505	66210	107084	41697.4	40293.6	89831.1	52943	40145.5	4529.6	5200.42	42398.4	21915	32377.5	1672.76	4392.88
62503.6	34634	31216.2	60.04	-10.32	44002.4	22842	25237.3	50.92	10.32	47306.7	33658	36955	69.16	12.04	18018.6	10645	20248.7	-1.52	-9.46	34329.3	16930	42909.6	4043.96	3862.26	71741.9	38771	48390.7	191.52	133.3	46599.2	30203	19491.7	8738.48	7182.72	57242.4	31641	27714.2	409.64	1001.04	60359	36071	32075	8763.56	11814.7
43572.1	22256	36840.2	68.4	-4.3	29812.9	16868	31651.7	71.44	-5.16	24874.9	14464	34571.6	33.44	24.08	56172.1	40082	104106	316.92	388.72	48258.6	26538	21436.6	261.44	195.22	67085.5	38711	31796.1	1808.04	3662.74	45058.2	26568	15830.8	380	957.18	30180.8	19807	38548.7	214.32	1066.4	42311.4	25467	27440.6	72.2	411.94
6565.86	6234	2352.2	3.8	-10.32	38681.4	21675	38408.1	51.68	-10.32	93556.9	34799	47426.3	72.2	-9.46	5785.29	5440	972.04	145.16	229.62	63233.1	36823	29704.6	1757.88	2360.7	29165.2	20882	14789.6	2485.96	903.86	41697.2	25131	25497.2	934.04	896.98	34608.4	23901	39665.9	706.8	474.72	49943.2	32208	21080.9	6390.08	5710.4
37819.5	19075	25280.6	41.04	-6.02	69902.9	39366	27754.4	46.36	-11.18	108383	33147	47753.1	85.12	27.52	56191.6	31112	29492.6	4524.28	3340.24	60637.5	34513	30423.6	2023.12	2819.08	71969.3	38750	50391.8	6827.84	10319.1	57003	37474	19238.6	12918.5	23464.2	59167.7	21306	97650.9	2584	7125.96	137995	62250	55407	15252.4	17636.9
31789.8	15227	25783.8	60.8	6.88	62014.1	40049	34250.9	42.56	-6.02	121991	38382	50126.6	63.84	28.38	55323.4	35573	22807.6	5366.36	6202.32	68608.9	36567	50166.1	1939.52	4805.68	50653.3	29882	70544	549.48	4513.28	27422	14255	33554.8	4697.56	6671.02	40689.2	26291	8440.56	3819.76	3442.58	106097	36406	51611.6	8109.2	12636.8
60700.5	35511	22586.4	24.32	1.72	67642.5	39631	23368.5	11.4	2.58	45981.2	26642	30001	44.84	12.04	13844.2	7300	28605.6	44.84	18.92	37504.5	18046	35229.8	578.36	685.42	109298	49701	62117.1	1175.72	1203.14	56280.4	28103	33140.6	2167.52	1969.4	58794.1	34229	74707.2	10544.2	17164.7	44422.6	23791	40878.1	1604.36	2561.08
63785.6	26433	91173.4	95.76	10.32	40171.3	22686	29064.7	22.8	6.02	65968.6	37567	26514.9	52.44	19.78	69255.3	41482	31875.2	3491.44	7462.22	10727.6	6124	30957.1	1384.72	1683.88	110502	58145	73211.6	19137.6	18957	5761.35	5451	656.64	241.68	258.86	44320.5	22324	39462.2	2999.72	5895.3	39574.1	24065	17762	181.64	624.36
50640.7	29831	22546.2	50.92	8.6	35593.1	21509	33049.4	47.12	-9.46	46719.5	28311	38335.2	70.68	-12.9	29963.4	16222	29807.2	1292.76	1197.12	55513.7	30198	27572.8	7080.92	8252.56	31837.7	15763	49182.6	3780.24	3808.08	68479.1	40629	31585.6	908.96	1552.3	31543.5	20912	24338.2	4788.76	4822.02	53402.6	31029	22591.8	1445.52	2275.56
134828	39160	61801.7	103.36	-1.72	48871	29174	23984.8	50.16	10.32	86478.8	57746	26777.8	54.72	17.2	67906.4	44014	23352.5	318.44	645.86	93460.5	53238	93809.1	1180.28	4695.6	102081	43886	60993.8	1863.52	3207.8	38382.1	21701	44251	545.68	808.4	108796	47425	46068.9	5101.12	9478.92	63710.6	36996	29450.8	915.04	1901.46
157122	65326	65623	127.68	0.86	100946	40766	66508.4	118.56	55.04	57694.1	33166	27992.3	59.28	0.86	43747.8	24962	20688	1167.36	1386.32	82336.6	42380	74082.5	11249.5	8810.7	8227.17	6903	917.32	110.96	121.26	47095.6	24962	38700	8010.4	8437.46	50549.9	29726	20715.3	161.88	1229.8	34463.5	19005	262143	4211.92	589.96
18983.2	15208	20163.6	115.52	37.84	79806.5	42574	32198.2	49.4	4.3	91244.2	53531	32192.1	54.72	25.8	41261.9	22651	19664.2	5142.16	2799.3	11477.3	10215	10693.2	76	36.12	62414.7	31075	38396	5723.56	10326.9	137862	77699	58006.2	12412.3	21114.7	74282	43991	25998.1	53.2	-7.74	92890.4	51161	44375.6	3814.44	3212.96
101590	41265	47030.3	58.52	-36.98	60326.9	35243	23962.8	18.24	-7.74	57951.2	31283	31075.6	31.16	3.44	39369.3	19761	48272.2	5598.92	5942.6	58639.1	36315	54524.7	2480.64	5069.7	10381.8	8510	14048.6	267.52	127.28	48563.6	28162	33671	4958.24	4884.8	87039.5	48931	34084.5	2967.8	3294.66	23614.3	14179	31704.2	604.96	592.54
85413.5	43067	62605.8	85.88	-35.26	110777	51986	47662.6	108.68	22.36	30703	17567	22401	19.76	8.6	33352.2	20123	29191.6	5871	1436.2	59593.6	39778	71893.7	13685.3	5952.92	242608	55710	161313	11245	15527.3	54440.2	33446	21150.8	620.92	308.74	58790.3	31418	33912	1300.36	1419.86	74079.2	42607	26274.7	4647.4	12132
139548	40574	71012.1	129.2	-9.46	80361.5	44907	28977.3	16.72	6.02	120320	56522	51798.6	110.96	4.3	75744.9	39314	38979.6	28317.6	3733.26	45263.6	27262	22485.4	672.6	804.1	9816.66	9370	3198.84	430.16	670.8	72068.9	21126	122164	53607.4	24574.5	7685.37	6325	2443.4	14.44	37.84	15121.3	8991	32673.2	1971.44	2397.68
75549.6	35694	50050.6	91.2	15.48	90778	52095	36481.5	21.28	-7.74	45297.6	24418	20186.4	9.12	7.74	103271	58850	58537.5	221.16	404.2	46059.3	23623	32266.6	2031.48	1721.72	92449.4	46023	50464	658.16	2186.12	79158.2	42859	41573.5	7707.16	13194.1	19427.9	9922	21973.9	1212.96	3065.04	72468.3	40680	34938	6184.88	6320.14
90805.7	36780	48371	66.12	12.9	88121.9	33620	74128.1	133.76	-12.04	56980.3	35549	22508.2	37.24	32.68	46813.4	24150	31356.8	3533.24	3608.56	38149.6	21454	25067.1	1185.6	1234.1	63871.9	36954	26665.4	4459.68	4840.08	58041.9	34711	29259.2	13254.4	7580.9	26904.2	17154	36031.6	579.12	1388.04	7812	5621	1903.8	408.12	673.38
62788.9	37107	31564.3	67.64	-6.02	68480.4	41134	29765.4	76	1.72	27641.9	21102	6191.72	22.8	25.8	72795.9	36513	37998.5	7565.04	11836.2	65516.2	38823	26625.8	63.08	84.28	17328.2	12550	24060.1	155.8	24.08	45495.4	30202	19947	2647.08	6659.84	33775.6	19511	30903.9	3243.68	10236.6	60420.1	29976	52926.4	8784.84	7309.14
139311	41910	107798	247	1.72	74052.1	43080	26188.8	58.52	1.72	82047.4	22939	48778.3	73.72	51.6	29730.3	14019	51676.2	18415.6	6058.7	28189.3	12619	42100.2	1887.84	1992.62	42527.5	22938	36170.7	871.72	858.28	48479.8	28671	32610.8	2330.92	3504.5	51268.1	26890	29470.5	2473.04	2203.32	42437.4	21099	31940.5	2950.32	3191.46
62113.6	36438	31373.6	95	14.62	76127.9	42310	23560	62.32	-1.72	35377	25642	15731.2	18.24	-2.58	85428.6	48219	47630.7	168.72	96.32	45545.9	23980	29294.2	163.4	187.48	79490.2	47782	31011.8	1545.08	964.06	69753.6	40753	27580.4	1813.36	1865.34	71091.7	41374	106505	2971.6	8847.68	53503.4	30055	29868.8	1789.8	12728.9
159212	69355	77098.2	128.44	24.08	81903.8	47369	26802.2	49.4	-10.32	45324.7	28274	23870.8	49.4	-7.74	51028.1	28516	35379.5	20567.1	4910.6	136253	52805	85875.4	4489.32	6799.16	13049.2	10982	2381.84	2138.64	1928.12	44028.8	26141	22518.8	6486.6	6443.98	58862.2	35068	26554.4	67.64	44.72	121113	57623	58437.9	14587.4	15096.4
156794	51911	88808.3	200.64	14.62	62302	34131	24778.3	27.36	-26.66	77647.5	43590	39931.2	70.68	37.84	61345	22562	149697	11303.5	24547	57412.5	33054	27525.7	120.84	116.1	126065	43077	88123.5	6372.6	5693.2	104114	56957	42042.4	235.6	566.74	66187.2	45647	39643.9	11087.6	17483.8	38568	20591	41464.8	1046.52	2020.14
91554.1	53394	31939	75.24	-5.16	16780.1	9186	16919.9	1.52	-4.3	34284	20506	21483.7	47.88	-14.62	71861.6	42430	25566.4	487.92	571.04	44289.6	26235	28441.5	1590.68	1822.34	61110	35679	41305.2	13166.2	6477.52	67133.4	41159	20189.4	3854.72	9058.38	16237	15323	8363.8	43.32	80.84	87433.3	48783	37450.5	1658.32	5153.12
238187	66875	155976	275.12	30.1	14655.1	9007	31239.8	31.92	-12.9	59553.9	30636	27930	70.68	1.72	35130.7	17893	47144.3	8385.08	12422.7	35373.9	18215	27117.6	1792.08	2389.08	50950	29021	27174.6	14922.6	3977.5	55517.5	32359	21707.9	1184.84	2092.38	37503.3	21239	27677.7	750.12	896.12	35213.9	21503	25261.6	1485.8	11755.3
70540.5	37200	43614.1	48.64	-30.96	60624.9	33328	17865.3	48.64	18.92	62501	38251	19673.4	53.96	16.34	90271.4	26524	87427.4	31768	16097.5	36071.9	22875	42282.6	13278.7	9909.78	63645.1	38990	23527.3	8358.48	8014.34	61604.6	32945	40045.9	552.52	1089.62	15114.3	13222	3138.04	751.64	747.34	59739.8	31310	34890.8	2530.04	4124.56
117693	64141	60173	140.6	18.06	98004.7	35331	58893.2	122.36	12.04	65090.3	37603	26817.4	50.16	-4.3	59552	37618	31285.4	6474.44	6534.28	49783.9	23782	61033.3	1271.48	1068.12	41649.9	24691	15336	2653.92	3249.94	58554.1	32924	29686.4	24002.3	20013.9	53374.2	34083	20536	294.12	556.42	78154	45807	21967	255.36	377.54
26437.9	16514	25875.7	15.2	0.86	30174.5	15010	31655.5	61.56	7.74	13682.3	7602	19741.8	28.12	-7.74	18714.2	9774	41093.2	6937.28	6982.34	19594.3	15099	16762.6	2371.2	1849	102505	31176	72001.6	9950.68	4326.66	49178.4	31265	31015.6	4184.56	4379.12	25174.8	15459	39599	26.6	36.12	42014.1	22266	41293.1	7444.96	12942.1
74682.7	31739	44396.2	92.72	-2.58	26977.2	14646	27134.3	79.04	37.84	27371	17767	21011	41.8	0	29080.8	14861	49020.8	7505	11800.9	64171.2	33011	25244.2	412.68	5868.64	5679.45	5251	12758.9	19.76	106.64	5722.92	5330	1222.08	165.68	213.28	28234.1	15475	36143.3	2151.56	2391.66	47525.3	29299	15797.4	3136.52	5405.96
104227	56732	53644.6	121.6	11.18	43838.6	23262	21783.1	30.4	33.54	49988	29993	23429.3	60.04	0	48917	25922	29676.5	11528.4	15887.6	12947.8	6113	39798.9	153.52	182.32	29897.3	24018	4097.16	1903.04	3083.96	45550.3	26875	28586.6	778.24	792.06	123892	52707	83491.3	6342.96	7192.18	44161.1	25083	49055.7	6482.04	14866
7355.25	6933	4064.48	-7.6	-9.46	73308.1	42618	41293.8	75.24	13.76	33062.4	18967	25992.8	21.28	23.22	33950.7	21297	56325.1	5087.44	4663.78	30454.8	17662	38737.2	97.28	190.92	66034.7	34358	41968	5567.76	12000.4	127169	71999	54505.7	38544.9	19971.8	11684	10059	7757.32	77.52	65.36	46272.9	26862	59700.3	11032.2	11204.1
43418.3	25385	24890.8	12.92	-27.52	61830.1	35009	26682.8	12.16	34.4	43095.8	26466	19324.5	29.64	13.76	195286	47464	94208.1	13340.3	15008.7	47265.8	31186	21584.8	1892.4	1940.16	13100.8	8130	57934.8	921.12	421.4	61295.8	41551	26169.1	6174.24	8310.18	53856.8	29910	26338.6	1415.88	1922.96	28559.8	20307	16256.4	271.32	357.76
43659.6	24677	36666.2	73.72	-21.5	46541.2	22326	44267	28.88	25.8	30542.4	18113	31855.4	69.16	30.1	55627.1	32946	39729	809.4	602.86	81704.1	44123	45867.5	6499.52	8303.3	27229.9	14911	29805.7	121.6	44.72	43035.3	25510	34727.4	820.8	600.28	51849.6	29009	46678.4	205.2	147.92	69930	49691	65730.1	8186.72	7684.1
262143	80460	223400	472.72	-30.96	64658.8	36835	41695.9	93.48	18.06	29531.2	15434	40874.3	56.24	19.78	73849.9	49898	45718.6	10026.7	5196.12	56588.5	30047	42655.8	11586.2	11341.7	7825.23	7554	4916.44	48.64	763.68	50847.9	30275	18751.5	3022.52	6050.1	55679.4	32296	47050.8	3236.08	5561.62	76196	46202	58396.9	3951.24	7148.32
64903.9	38037	25327	73.72	15.48	74368.4	39508	57934.8	63.08	-13.76	50398.7	31130	16549	62.32	-0.86	45058.2	24759	27554.6	1068.56	1131.76	54910.2	26398	40745.9	2178.92	2549.04	57496.3	34179	25455.4	57	0.86	132767	58300	56046.2	10969.8	20102.5	7506.45	5410	1325.44	231.8	327.66	56701.3	29562	30820.3	9493.92	9679.3
57637.4	32649	20009.3	16.72	17.2	11920.9	11342	6798.2	0	-0.86	41193.8	24546	25314.8	55.48	-7.74	50970.1	29219	28510.6	13274.9	6282.3	31500	17722	41967.2	455.24	510.84	23254.6	14062	38324.5	5515.32	9731.76	48295.2	29176	27347.8	6959.32	7629.92	31988.2	16402	35439.6	5489.48	8039.28	22013.5	12163	30435.7	3916.28	4901.14
54791.1	33331	20911.4	38.76	-0.86	31309.7	21615	24449.2	11.4	-17.2	56717.6	34359	20798.9	60.04	-1.72	52113	29063	26271.7	5613.36	9208.88	44677.1	28827	31978.5	5767.64	7573.16	72616.3	27691	52758.4	4651.96	9195.12	65671.8	40803	22946.7	953.8	1068.12	37925.4	21986	31050.6	321.48	209.84	69584.1	31902	96545.1	15918.2	6358.84
35872.8	18955	36236	67.64	16.34	128203	39377	51043.1	49.4	-33.54	58104.9	34018	31368.2	72.2	-19.78	41975.6	23895	21115.1	1123.28	1282.26	105749	53228	48827.7	3987.72	6215.22	16253.4	9975	44339.2	234.84	122.98	60325	35019	27395.7	11379.5	12173.3	23460.6	11939	27266.5	1629.44	2424.34	52423.6	32940	13895.8	62.32	6.88
120636	43451	66908.9	156.56	-21.5	43994.8	28542	21997.4	44.08	-12.9	34517.1	18387	33179.3	84.36	-9.46	35553.4	19904	30910	8074.24	8845.96	15570.5	7018	58114.9	2235.16	3581.9	95745.5	52405	24004.6	61.56	131.58	32586.1	16610	37791.8	3264.2	4113.38	8185.59	6743	1814.12	-16.72	1.72	24534.7	14218	25933.5	1723.68	1310.64
5784.03	5014	1165.84	-7.6	-1.72	57939.2	35040	22056	46.36	15.48	45262.4	28543	15337.6	38	6.88	76118.5	43916	21105.2	1313.28	2077.76	84589.5	48206	35910	9678.6	15257.3	52263.5	27306	33978.8	5823.88	6609.96	45336.1	23462	22364.5	46.36	57.62	41248	22771	20573.2	1612.72	2811.34	75368.2	42964	35381	1383.2	1696.78
262143	116019	136653	240.92	-24.94	49205.5	31227	63585.4	117.04	28.38	42397.7	24608	25648.5	69.16	22.36	25663.7	20898	10488.8	6.08	-6.88	71418.1	40778	23520.5	7365.16	5131.62	6789.51	6099	1771.56	406.6	861.72	9477.72	8231	11536	88.92	25.8	57519	34202	19291.1	237.12	158.24	167865	69666	97434.3	27335.7	32772
12593.7	11149	20056.4	31.16	-2.58	127426	51522	60542.4	174.04	30.1	74139	35120	42220.3	107.16	5.16	87597.1	46746	26274	557.84	844.52	73893.3	37595	58722.2	4135.16	6005.38	43984.7	24622	43376.2	840.56	1166.16	74551.7	42694	43989.6	20744.2	16238.5	6628.86	5666	894.52	264.48	756.8	49576	31035	19005.3	305.52	581.36
81469.1	45733	34177.2	50.92	22.36	36080.1	21139	36395.6	50.16	12.9	20301.1	10782	25771.6	57	7.74	34392.3	16621	23441.4	5807.92	3064.18	43514.7	24675	44691.8	4319.84	3656.72	86458	48250	36685.2	7896.4	10099	18813.7	9003	30285.2	1127.08	4493.5	35440.6	18402	24323.8	57.76	38.7	85697	50238	29686.4	210.52	251.12
7115.22	6551	955.32	-3.8	-7.74	50633.1	25107	31039.9	93.48	33.54	58296.4	36889	18020.4	50.16	-4.3	49041.7	29963	18612.4	4628.4	4959.62	39442.4	22267	23017.4	1197.76	1749.24	50051	25070	42634.5	1078.44	1991.76	63018.9	36956	29702.3	1111.12	898.7	68895.5	37064	40207.8	173.28	181.46	22097.2	18495	27429.9	50.16	22.36
57796.2	30235	34737.3	44.84	1.72	262143	109863	122549	329.84	65.36	38682.6	19754	35207	85.12	1.72	18612.1	9274	34244.8	2833.28	3171.68	33500.9	16359	30872	1580.8	2672.02	54866.1	33842	36100	4427	4227.76	79040.4	45695	30961.6	1380.16	3573.3	50895.2	30039	27729.4	3215.56	4468.56	32683.1	16079	55156.2	2511.04	3207.8
24449	20275	9340.4	34.96	11.18	44593.9	26027	22901.8	39.52	-12.9	64918.3	36471	24371.7	53.96	0	46761.1	30153	20656	2169.8	4791.92	26759.2	15111	37738.6	1109.6	804.1	33654.6	18206	48828.5	5377	8897.56	8039.43	6494	1969.92	110.2	324.22	52189.8	30699	41246.7	11644	12797.7	70354	38485	28167.1	669.56	1406.96
29891	16478	25670.5	50.16	18.06	29974.8	18414	40746.6	68.4	5.16	58605.8	38394	24076	42.56	6.02	39488.4	22859	79162.4	2546.76	9003.34	84290.2	39015	48312.4	11177.3	10437.8	51823.8	25439	49258.6	2801.36	5413.7	78098	44884	35872	146.68	596.84	50068	29039	22963.4	725.04	1462.86	88062.7	50915	41155.5	684.76	808.4
58138.9	29650	26261	28.88	-13.76	38456.5	22615	32522.7	73.72	-8.6	85276.2	51721	76665	133	15.48	52852.6	31626	27330.4	1566.36	1802.56	34972.6	16109	38371.6	101.84	71.38	39870.2	24883	36026.3	2235.16	1390.62	31844.6	23639	7586.32	15.2	-24.08	35776.4	17891	39047.3	173.28	106.64	54115.1	31997	27500.6	188.48	214.14
65294.5	35863	30406.1	52.44	1.72	13618.1	7875	38512.2	33.44	31.82	46633.2	28259	23955.2	50.16	-7.74	74236	39418	47022.7	20575.5	16155.1	66667.2	36963	23310.7	127.68	325.94	36691.8	22297	39454.6	7858.4	8652.46	36914.2	21675	26261	1933.44	3088.26	65229.6	37582	27612.3	4262.08	4462.54	50032.7	32399	18546.3	3090.92	3208.66
39272.9	20594	40961	116.28	43.86	88508.1	29575	73672.9	145.16	-16.34	46482.7	30465	16860.6	62.32	-6.02	8398.53	8281	2834.04	6.84	989	44342.6	18897	40469.2	1409.8	2019.28	59284.3	37391	61173.2	318.44	1584.98	49286.2	29971	18397.3	2589.32	3500.2	42527.5	20054	34630.9	689.32	867.74	37386.7	19174	32884.4	8041.56	13909.6
66673.5	37690	42840.4	65.36	-1.72	50624.3	33340	40340.8	76	5.16	31890.6	19789	18005.9	20.52	-13.76	45026.1	24343	34915.2	2036.8	1769.88	48456.4	28759	27780.3	635.36	961.48	58752.5	30806	43603.5	7716.28	20179.9	48643.6	23715	29792.8	1212.2	1937.58	51284.5	33244	21181.2	1596.76	1737.2	67546.7	37886	34070.8	2052	3900.96
44582.6	26508	19974.3	22.04	-18.06	29084.6	17835	21765.6	41.04	24.08	116279	65997	63126.4	99.56	6.88	61957.3	34848	23667.9	252.32	251.98	76494	42343	40474.6	1487.32	1894.58	56139.9	34063	28596.5	2056.56	149.64	11382.2	10730	2646.32	3.04	21.5	30039.7	16467	29060.9	76	34.4	76003.2	44044	33797.2	2517.88	2981.62
56440.4	35786	22578.8	35.72	-15.48	116223	47595	85852.6	139.08	34.4	58053.9	34986	23730.2	44.08	-3.44	55585.5	28840	50347	7049.76	13107.3	77371.6	44988	34919.7	4673.24	7180.14	47919.1	29347	17109.1	3700.44	4939.84	33568.3	19538	28845.8	4544.8	4948.44	47220.4	18898	94599.5	43923.4	26649.7	57364.6	32524	41476.2	4547.84	8292.98
7100.73	6438	1035.12	-1.52	-10.32	63880.1	35178	28675.6	50.92	30.1	61162.9	36034	22042.3	32.68	-12.9	15016.7	7479	51578.2	1202.32	1823.2	13795.7	7250	37357.8	360.24	487.62	61542.2	37967	33524.4	15756.3	18118.5	46836.1	25947	34997.2	32170	37075.5	57178.8	33887	20268.4	2169.04	3945.68	47537.3	24862	22258.1	218.12	784.32
44455.3	22760	33769.1	58.52	-11.18	107065	49044	46080.3	112.48	24.08	57614.8	34570	18690.7	29.64	-17.2	52125.6	38303	29576.2	1054.12	2103.56	25564.8	13572	40994.4	632.32	474.72	47094.4	25895	21286.1	289.56	760.24	45085.9	22819	27692.9	7726.16	5823.92	71440.7	41263	25143.1	4688.44	8400.48	33459.3	18020	39102.8	7060.4	9172.76
57024.4	30518	22261.2	42.56	-6.88	86634.5	50283	36375.1	78.28	31.82	45042.5	22492	35285.3	38.76	8.6	10979.6	10100	8285.52	33.44	-15.48	138381	59778	65977.9	15626.4	15489.5	34299.7	19452	33727.3	11231.3	10029.3	47399.3	29199	18238.5	1041.96	1226.36	73993.5	40546	40821.9	2223	2713.3	57314.2	29963	30382.5	1197	3514.82
53754.8	31899	21543.7	24.32	1.72	104952	46490	47240.1	120.84	12.04	69167.1	37796	28297.1	48.64	5.16	43410.1	25499	35444.9	3930.72	4411.8	50112.7	39474	27537.1	3080.28	1008.78	14392.3	11999	15571.6	32.68	21.5	21024.4	10039	35006.4	1912.92	3734.98	73372.3	37642	43488	30319.4	21632.4	38937.8	19578	29999.5	1088.32	1752.68
31512.6	17214	25256.3	60.04	6.88	42475.9	25159	22268.8	48.64	22.36	92489.7	36646	38607.2	79.04	18.92	38746.9	23275	39631	15542.8	5377.58	63121	35794	29713.7	4146.56	4262.16	7702.38	5184	20443.2	15.2	-7.74	63388.1	39382	23927.8	4290.2	7671.2	54190.1	32259	28826	994.84	1179.06	105134	59899	42952.9	844.36	2804.46
53670.3	32926	24506.2	51.68	22.36	43790.7	25478	22180.6	45.6	-12.04	35502.4	24091	39190.2	59.28	6.88	48753.2	29931	26481.4	1564.08	827.32	38339.3	20282	35599.9	911.24	1118	48892.4	29130	13768.2	142.88	381.84	41672	21998	38119.3	12155.4	12953.3	52070.8	31169	24850.5	4489.32	5522.92	61280.1	37203	26891.8	4997.76	6988.36
34466	19659	23665.6	39.52	-12.04	59313.9	31785	40897.9	88.92	-13.76	55610.1	30606	31380.4	94.24	2.58	59407.7	32511	38940.9	551.76	656.18	32259.2	17681	22776.4	632.32	877.2	51288.9	29586	22542.4	1586.88	1412.12	16409.6	14227	2489	1435.64	1681.3	47875	24178	32710.4	1960.04	3294.66	9560.88	6438	9093.4	3.04	-9.46
55162.8	18638	45188.8	73.72	7.74	48392.8	24734	32065.2	63.08	25.8	50317.5	26183	32735.5	50.16	-11.18	5937.12	5717	1309.48	117.04	65.36	63669.1	43307	27404.1	10789.7	6113.74	17570.7	16182	12121.2	126.92	1039.74	6583.5	6363	3486.88	44.84	395.6	13102.7	12388	6465.32	12.16	-4.3	32971.7	19779	43063.9	613.32	925.36
94118.9	47147	41876.8	95.76	20.64	97271.4	31147	36328	78.28	-28.38	45498.6	24222	24111	38	16.34	57488.1	33502	21784.6	4274.24	5144.52	52208.1	34730	70049.2	9989.44	15366.5	8125.11	5242	33666.5	965.96	597.7	90037.1	51138	32279.5	197.6	270.04	43235	26636	21166	222.68	137.6	52117.4	29855	52034.2	1285.16	1779.34
39682.4	22398	20476.7	54.72	-24.94	20455.5	13082	22430.6	76	-16.34	77306.7	33602	39149.1	95	-23.22	20040.3	15580	29483.4	129.96	70.52	74549.2	39801	41418.5	1349	1208.3	81806.8	50618	28839.7	548.72	1484.36	28165.4	12102	60958.8	9570.68	14306.1	71847.1	44677	43902.2	1309.48	3311.86	74639.2	38315	37005.9	230.28	197.8
59328.4	33551	27473.2	42.56	-12.9	14783.6	11447	31473.1	78.28	10.32	43099.6	28415	18471	53.2	-1.72	23146.2	13302	3407.08	10450.8	4889.1	50092.6	38770	23221	3816.72	8675.68	44753.3	25867	31654.8	8879.84	9164.16	72875.9	40419	37018.1	118.56	49.02	17791.2	14773	9044	120.84	146.2	35495.5	18888	35823.4	5603.48	1640.88
40414.5	23571	17410.8	-4.56	8.6	45267.4	20253	42642.8	69.16	-12.9	106873	40414	34703.9	83.6	-9.46	55452.6	30560	25631	163.4	65.36	77585.8	45243	31944.3	8885.16	2936.9	47071.1	25853	59214.6	17877.5	7277.32	49408.4	27895	22072.7	800.28	1320.1	11796.1	7867	37749.2	287.28	302.72	12267.4	10515	1429.56	579.12	1173.9
55281.2	32502	33098	53.2	6.88	70732.6	27847	71551	121.6	-42.14	76287.3	48596	56603.3	302.48	-10.32	64057.1	36838	26033	4366.96	4447.06	66448	36314	25439.5	776.72	2019.28	70815.8	40326	32882.9	583.68	1183.36	75296.3	40843	26023.2	165.68	299.28	56267.8	27803	35232.1	6585.4	24501.4	35796	18386	33781.2	5611.84	9211.46
21023.7	11576	25194	74.48	38.7	10831.6	6651	9997.04	-0.76	-6.88	30401.3	18342	23393.6	35.72	-1.72	24531.6	16605	28122.3	799.52	1053.5	81654.3	43857	58155.2	2096.84	3021.18	7851.06	7189	2438.84	21.28	-3.44	11760.8	11091	4629.16	28.88	72.24	35506.8	17942	33837.5	2667.6	2825.1	47122.1	26475	27637.4	1279.08	1489.52
[truncated: 14,661 more rows]
