# Supplementary material for: Enhancing cap-independent translation of linear mRNA
Source: Nat Commun. 2025 Oct 16;16:9205. doi: 10.1038/s41467-025-64257-6 (PMC12532787; doi:10.1038/s41467-025-64257-6)
Supplement: Supplementary file 11 — Source Data [file 41467_2025_64257_MOESM11_ESM.zip › Source Data/Supplementary Figure 4/c.xlsx]

## Sheet: HEK293
mock transfection, replicate 1 (raw data, no gating)					mock transfection, replicate 2 (raw data, no gating)					mock transfection, replicate 3 (raw data, no gating)					triphosphate, replicate 1 (raw data, no gating)					triphosphate, replicate 2 (raw data, no gating)					triphosphate, replicate 3 (raw data, no gating)					CleaN3, replicate 1 (raw data, no gating)					CleaN3, replicate 2 (raw data, no gating)					CleaN3, replicate 3 (raw data, no gating)					AF647, replicate 1 (raw data, no gating)
FSC-A	FSC-H	SSC-A	EGFP fluorescence intensity	mCherry fluorescence intensity	FSC-A	FSC-H	SSC-A	EGFP fluorescence intensity	mCherry fluorescence intensity	FSC-A	FSC-H	SSC-A	EGFP fluorescence intensity	mCherry fluorescence intensity	FSC-A	FSC-H	SSC-A	EGFP fluorescence intensity	mCherry fluorescence intensity	FSC-A	FSC-H	SSC-A	EGFP fluorescence intensity	mCherry fluorescence intensity	FSC-A	FSC-H	SSC-A	EGFP fluorescence intensity	mCherry fluorescence intensity	FSC-A	FSC-H	SSC-A	EGFP fluorescence intensity	mCherry fluorescence intensity	FSC-A	FSC-H	SSC-A	EGFP fluorescence intensity	mCherry fluorescence intensity	FSC-A	FSC-H	SSC-A	EGFP fluorescence intensity	mCherry fluorescence intensity	FSC-A	FSC-H	SSC-A	EGFP fluorescence intensity	mCherry fluorescence intensity
36226.8	17946	37626.5	8.04	7.65	56500.2	28566	41446.2	8.71	-12.75	31429.2	24322	6497.66	2.01	3.4	24252.6	12079	24212.5	25.46	718.25	19159.8	10258	40474	612.38	8667.45	31632.6	24418	11576.3	14.07	1.7	31408.8	24508	27134.3	-8.71	17.85	31272	24019	28718.2	12.73	-4.25	21241.8	11852	20332.5	30.82	314.5	32883	19815	21299.3	4665.21	4986.1
45942.6	29488	11851.6	3.35	11.05	42733.8	26138	14383.6	14.74	-6.8	196101	108057	7287.59	12.06	21.25	13704	5982	26370.5	74.37	1734	61956	42379	37837.6	489.77	13077.2	78819	6536	262143	14.74	-43.35	262143	205866	262143	-7.37	47.6	262143	203383	262143	81.74	-42.5	45870.6	27902	45497	305.52	10121.8	38226	22084	25496.9	4233.73	3599.75
39753	23170	15548.7	-26.8	28.05	19817.4	12214	10432.6	12.06	14.45	6469.2	5018	21071.5	5.36	35.7	27623.4	15291	33836.3	86.43	1915.9	44275.8	32775	32061.5	182.24	1563.15	262143	63172	262143	55.61	-27.2	262143	199485	262143	38.86	46.75	262143	197703	262143	64.32	-94.35	62524.2	34652	24532.7	269.34	5871.8	31960.8	16996	18725.2	315.57	1137.3
61359.6	36177	20593.1	5.36	-6.8	30616.2	19403	10320	12.73	4.25	31828.8	24234	32952.6	-3.35	35.7	36223.2	20295	16452.5	42.21	620.5	20275.2	12767	28516.5	179.56	2684.3	228149	101279	262143	393.29	15.3	32002.2	10245	262143	50.92	43.35	185300	10304	262143	136.68	-44.2	21451.8	10547	28766.5	299.49	9564.2	46257	27731	25149.1	1513.53	3037.9
37027.2	19436	22102.6	-2.01	-0.85	63471	37137	20346.6	0.67	12.75	262143	203071	262143	-34.17	74.8	39138	22751	26374.6	34.17	1454.35	58040.4	34407	18726.5	113.9	1479	262143	227057	262143	162.14	322.15	107587	7029	262143	15.41	72.25	262143	215685	262143	60.3	487.05	62392.2	37030	17528.5	444.88	11514.1	47985	26999	28615	2800.6	2936.75
71602.2	44353	28233.8	-5.36	13.6	55996.8	29147	48259.4	28.14	-11.05	262143	193362	262143	-14.74	-10.2	12848.4	5916	29429.8	38.19	439.45	22193.4	12042	21269.2	393.96	7257.3	20139.6	11001	13640.5	-4.69	-3.4	262143	195120	262143	50.92	122.4	26737.2	29193	23054	8.71	-5.95	59527.2	38350	14896.1	47.57	1853.85	41513.4	21741	42091.4	1533.63	3218.95
53011.8	31554	52871	16.75	11.9	27363	15440	27171.2	36.18	4.25	63187.8	6539	262143	-48.91	0	52150.8	32724	16428.4	180.23	1900.6	22675.8	13287	25658.3	251.25	8388.65	11590.8	6690	28126.6	26.8	553.35	262143	218560	262143	18.76	34.85	40754.4	11772	68886.1	-1.34	-34	52445.4	33834	10787	52.93	1059.95	46911.6	28678	25668.4	17675.3	11431.7
22813.8	13054	15140.7	9.38	-10.2	44619.6	27211	15107.8	12.06	15.3	38987.4	18313	262143	26.8	-29.75	66976.2	25082	49537.1	511.21	12804.4	40363.2	27218	10525	94.47	2686	53158.2	30191	20988.4	740.35	25625	262143	257406	262143	79.73	-35.7	262143	257396	262143	78.39	158.1	62424.6	31194	40918.2	395.97	4680.1	24208.2	13461	26124.6	1252.23	1963.5
69416.4	36926	25915.6	8.71	-11.9	19362.6	15451	12049.3	-11.39	3.4	13828.2	15532	1913.52	14.07	-8.5	56766	37611	15362.4	29.48	345.95	46869.6	28799	13113.2	8.71	62.05	19777.8	9914	27003	429.47	7049.9	253708	68773	262143	71.69	31.45	262143	183898	262143	52.93	27.2	38824.8	18536	34735.5	144.05	1405.9	54346.8	35979	15680.7	209.04	912.05
36588.6	19190	25276.4	-10.72	4.25	49335.6	28170	27661	14.07	8.5	13599	17049	162055	10.05	10.2	39006	24055	25978.6	1285.06	12842.7	48277.8	30283	18618	227.8	5424.7	46341.6	24627	21373.7	378.55	6256.85	28617	16125	-1169.15	-15.41	11.9	262143	220354	262143	80.4	221	25479	13731	14277	73.7	4964	53034	41786	26395.3	506.52	2333.25
112051	57551	59754.6	15.41	-7.65	45598.8	24279	30552	11.39	6.8	262143	177020	262143	39.53	-33.15	26123.4	13718	25098.2	150.75	2827.95	54252.6	30978	24032.9	1802.3	12820.6	61184.4	32855	33940.2	1709.17	17912.9	27813.6	18362	9355.21	-0.67	5.1	51238.8	11913	262143	54.27	349.35	24070.8	10922	13755.1	134	3295.45	37467.6	20404	15778.5	533.99	1279.25
36804	20511	17810.6	-3.35	-5.95	7295.4	6505	1277.69	-9.38	7.65	262143	189241	262143	-31.49	52.7	55585.8	28823	33658.8	786.58	8772	30851.4	24286	7626.61	-9.38	-4.25	18158.4	11906	21429.3	127.97	3315	32557.2	20611	22095.3	241.87	8859.55	25163.4	14537	15568.1	546.72	-0.85	50074.2	26946	19697.3	812.04	29948.9	124985	70384	46837.7	1748.03	3410.2
33520.8	19286	23447.3	11.39	7.65	14752.8	7419	22581	9.38	15.3	262143	200439	262143	-91.79	165.75	30204	15098	22644	670.67	7109.4	262143	204126	262143	51.59	-33.15	35352.6	20830	24336.4	309.54	5240.25	36699	22047	9854.36	93.8	1884.45	33936.6	20075	15056.2	16.75	-3.4	33726.6	18909	11733.7	62.31	2062.95	51550.8	32610	15661.9	1258.93	3196.85
44905.2	28507	35978.3	7.37	-15.3	37072.2	21047	12460.7	-14.74	22.1	262143	187369	262143	-77.72	34	43845	22311	21196.1	562.13	10019.8	262143	231546	262143	123.28	-36.55	23916	11613	24101.9	310.88	6333.35	30325.8	17615	20248.1	20.77	864.45	43601.4	20683	15205	205.02	-16.15	27750.6	14479	26792.6	231.82	5527.55	37631.4	20694	25828.5	290.78	1248.65
53662.2	28027	39412.8	29.48	-7.65	29895	17539	15942	5.36	-17	262143	255862	262143	-0.67	0	50528.4	27045	22373.3	22.78	96.9	20922.6	18228	3572.44	-4.02	-6.8	12701.4	6187	27785.6	12.73	351.9	49617	28846	44543.6	1632.79	12617.4	30432	19247	-2326.24	16.75	40.8	38975.4	19993	15056.9	53.6	1408.45	52909.8	30656	18047.8	4257.18	4929.15
77938.8	46746	22234.6	11.39	-17.85	59121.6	31500	26061.7	12.73	15.3	262143	249051	262143	107.87	-39.95	31485.6	20966	39443.6	580.89	16781.6	15311.4	10391	84505.8	-9.38	5.95	63319.8	38211	22431.6	901.15	8278.15	80433	47767	30615	221.1	6410.7	20856.6	9828	-1949.7	10.05	2.55	31456.2	16799	9018.87	67.67	2884.05	78223.2	42926	18933.5	2322.22	7861.65
58034.4	33555	25164.5	8.71	13.6	34716.6	22012	24854.3	20.77	12.75	31518.6	24237	25801	-5.36	43.35	26107.8	15810	22312.3	454.26	4959.75	100975	36563	7613.88	-38.86	-36.55	18498	12946	6441.38	138.02	1867.45	29171.4	15002	23496.9	332.32	2428.45	14751.6	7463	-1767.46	-6.7	-37.4	29586	16702	4214.97	63.65	5164.6	35129.4	19018	16658.9	4852.14	6805.1
16468.2	12784	5100.71	8.04	-19.55	6741.6	6050	7374.69	6.03	29.75	8422.8	6477	188532	-4.02	0	18822.6	10472	22785.4	19.43	503.2	17258.4	7495	1644.18	-0.67	-28.05	33520.8	19078	21890.2	58.29	412.25	59102.4	30753	42339.3	115.91	3222.35	24790.2	12723	-1144.36	2.01	25.5	37933.2	18898	9424.22	83.08	1878.5	17934.6	15868	13319.6	32.83	4.25
33559.8	18570	26698.2	2.01	-7.65	38992.2	20858	20626.6	6.03	-2.55	224422	10642	262143	0	82.45	21037.2	12891	24453	119.93	1886.15	35745	18374	34434	443.54	7275.15	51865.2	29455	21807.2	284.08	4290.8	36619.8	21299	20673.5	456.94	6365.65	23126.4	12960	-1058.6	-3.35	9.35	15495.6	12106	8737.47	8.71	238	20663.4	17734	34263.1	21.44	709.75
71679	34405	39623.8	19.43	-0.85	56676.6	32067	17553.3	-9.38	-21.25	262143	191469	262143	-5.36	26.35	43287.6	26718	19762.3	592.95	6011.2	34420.8	15752	37631.9	326.29	8272.2	31498.2	24203	30318.2	-0.67	-3.4	74485.2	26019	37780.6	312.89	6859.5	46629.6	26743	-734.32	-16.08	83.3	31278.6	23767	33833	-8.71	11.05	31597.2	24488	14890.1	-12.06	25.5
41642.4	22463	32239.7	-14.07	-9.35	43061.4	25337	13627.1	-12.73	-11.9	66441.6	37928	262143	14.74	100.3	43171.8	25578	14108.2	42.88	508.3	20104.8	10383	27340	40.2	1400.8	262143	204426	262143	-24.12	6.8	31545.6	24755	16362.1	30.15	27.2	17776.2	8248	56.95	26.8	4565.35	262143	202139	262143	24.12	-47.6	78877.2	6961	262143	-42.21	-55.25
49129.8	29721	13590.3	8.04	-5.95	51736.2	30383	36855.4	11.39	-12.75	8247	5788	173322	24.12	148.75	32508.6	19583	30028.1	98.49	1094.8	25872	15674	23419.8	94.47	1225.7	262143	195281	262143	-28.81	-2.55	262143	144605	262143	120.6	358.7	23345.4	11987	5271.56	8.04	515.95	262143	194855	262143	29.48	-42.5	262143	144448	262143	52.93	158.1
52187.4	33266	23574.6	15.41	0	44860.2	28602	16905.4	15.41	-17	12916.2	5148	-2520.54	9.38	-8.5	89299.2	38589	37081.8	1171.16	17479.4	46252.2	27600	15284	20.77	622.2	135227	10892	262143	-17.42	-17	16548.6	20811	11867.7	-4.69	21.25	68889.6	33741	50506.6	1011.7	24879.5	93342	7854	262143	4.02	6.8	19845.6	12118	22603.8	696.8	1538.5
58730.4	36235	24587.7	5.36	-17	53620.2	33066	18265.5	28.14	6.8	11173.8	5223	-1579.19	9.38	32.3	21571.2	11914	23060.7	81.07	1671.95	21007.8	13477	20839.7	96.48	2714.05	153090	12419	262143	39.53	-34	205202	8179	262143	-33.5	146.2	20118.6	8901	24172.9	125.96	2085.9	186938	13640	262143	9.38	66.3	46662.6	24661	18147.6	6821.94	9582.05
63370.8	35658	26953.4	8.71	15.3	21285	15478	21620.2	6.7	43.35	15422.4	9727	41375.2	22.11	45.9	55395	31042	28205.7	333.66	6066.45	40877.4	21742	21303.3	443.54	7474.9	22339.2	23218	1059.94	1.34	21.25	175464	71005	262143	20.1	57.8	42693.6	21326	23823.2	184.92	3508.8	262143	168862	262143	-8.04	-6.8	30862.8	17859	19853.4	349.74	756.5
21276	11892	20404.2	20.77	11.05	45710.4	26238	18008.9	-4.69	-27.2	26098.8	13482	135064	85.09	123.25	20796	9887	35975	369.17	7433.25	35370	23103	14613.4	339.02	1720.4	23225.4	24970	262143	8.71	16.15	51434.4	25830	28570.8	69.68	1737.4	51700.2	30968	17948	307.53	8415	262143	237620	262143	-36.85	52.7	56208	29390	25940.4	-8.04	37.4
37034.4	23807	18413.6	8.04	-16.15	36867.6	18714	28531.3	11.39	21.25	8707.2	6265	21356.9	1.34	15.3	31021.8	16682	29504.8	237.85	2469.25	21472.8	12507	24977.6	71.69	824.5	262143	166577	262143	9.38	-18.7	40410.6	23002	11465.7	72.36	3096.55	72231	49667	59717.8	121.27	5355	42899.4	25057	-2877.65	11.39	-8.5	26043	14643	28078.4	552.75	1566.55
23591.4	16850	25760.8	-5.36	-11.05	36814.2	22599	19342.9	-8.04	46.75	8170.8	7336	16893.4	0	-11.9	85368	58190	61912	115.91	6637.65	23700	15364	24050.3	109.21	1715.3	262143	192127	262143	28.14	117.3	136144	49447	47591.4	170.85	7464.7	30883.8	15530	39624.5	1447.2	12905.6	29989.2	17096	-2361.75	0.67	-10.2	61542.6	34795	28595.6	1439.83	5103.4
62057.4	37142	33090.6	15.41	27.2	50920.8	31546	28436.8	-13.4	-9.35	8199	7938	8933.11	-0.67	-18.7	34251.6	22584	27443.2	235.17	5415.35	21913.2	13978	26050.3	683.4	3685.6	262143	205470	262143	66.33	113.05	93883.2	35402	50745.8	466.99	7669.55	92742	36649	34533.1	194.3	5986.55	47063.4	25739	37546.1	215.74	3054.05	47908.8	27286	20434.3	137.35	572.9
82123.2	31586	38226.9	36.85	35.7	94936.8	51498	33104	-14.74	1.7	8821.2	7331	18591.2	5.36	17.85	33622.8	16371	38768.2	40.87	494.7	44449.2	29071	16043.8	1297.79	7691.65	81942	59008	57047.2	6.7	21.25	20012.4	11725	19738.9	370.51	8362.3	67062.6	34903	54575.5	791.94	14070.1	50220.6	28551	37536.8	16.75	198.05	41291.4	26174	21920.4	882.39	1764.6
45864	27478	21353.6	-0.67	6.8	29878.8	17219	17242.5	-14.07	-16.15	8869.2	7689	132519	7.37	-1.7	51044.4	31146	28135.3	339.69	7060.95	57429.6	33972	29717.9	747.72	4233.85	71442	15086	237137	23.45	138.55	31410	14819	21063.5	107.87	3831.8	43573.8	26155	21264.5	400.66	4346.05	27753	16679	23634.2	36.18	732.7	49642.2	30626	30503.1	6620.27	6491.45
58347.6	35414	30860.9	-2.68	-18.7	8741.4	7623	2620.37	3.35	-21.25	11851.2	9870	22201.1	14.07	6.8	72725.4	41918	28529.9	12.73	248.2	45843	29959	11779.9	10.05	57.8	42790.8	21143	34949.9	172.86	5765.55	47562.6	25087	25671.7	166.16	5378.8	26812.8	14467	29251.5	699.48	11251.5	31530.6	16462	31849.8	245.22	4636.75	37478.4	22378	21989.4	167.5	728.45
21366.6	13184	29835.8	10.72	7.65	36306	19295	20009.6	2.68	45.05	15565.8	13319	26064.3	12.73	11.9	53533.2	29129	13366.5	369.84	3874.3	31378.2	24392	11636.6	-1.34	10.2	31587	24561	17974.1	26.13	-20.4	31812.6	18071	26050.3	1054.58	8257.75	50960.4	30920	17447.5	440.86	5708.6	72954	53255	54260.6	351.08	5578.55	50268.6	30698	22895.9	1601.97	3399.15
58492.8	35294	21980.7	-18.76	-37.4	41668.2	23687	22681.5	1.34	-9.35	5175.6	5016	3065.25	3.35	-22.95	59415.6	31571	44776.1	929.29	22123	262143	187168	262143	-22.11	21.25	262143	205659	262143	42.88	7.65	35684.4	21094	24857.7	5.36	46.75	56268	31247	28441.5	90.45	2253.35	38343.6	19866	23488.2	260.63	8758.4	9795.6	8418	4588.16	20.77	3.4
28881	19382	17117.8	-20.1	24.65	25287.6	14455	19086.3	5.36	22.95	14175.6	11539	25492.2	2.68	14.45	35645.4	20382	21608.8	525.28	5452.75	262143	213011	262143	-2.68	62.9	262143	192475	262143	103.18	24.65	57430.8	31910	45614.3	1156.42	19838.2	31166.4	15551	28549.4	258.62	3501.15	118927	49355	50711.6	1122.92	14730.5	34152	24091	24742.4	9.38	3.4
27931.2	16992	20256.1	-9.38	21.25	45660	27632	23999.4	22.78	22.1	12603	11431	19003.9	-8.04	-4.25	39081	24106	17834.7	52.93	784.55	262143	177319	262143	-11.39	198.05	262143	23982	262143	82.41	-8.5	23315.4	12910	21128.5	38.19	1697.45	37447.8	23046	35739.8	832.81	10824.8	49596.6	24608	26162.2	208.37	2749.75	31698	25756	225.79	-2.68	51
22380.6	13285	20438.3	-6.03	24.65	46969.2	28267	18805.6	-8.71	37.4	9612.6	7930	20333.2	11.39	17	19278.6	12082	21035.3	6.7	723.35	262143	221519	262143	27.47	44.2	25588.2	21537	151426	20.77	17.85	93111	41166	75883.5	1453.23	27427	33745.8	19737	19517.1	288.1	6466.8	27823.2	12683	34933.8	62.31	1088.85	51874.2	30693	19515.8	1021.75	3789.3
54575.4	31583	31664.2	19.43	-15.3	25348.8	13199	19371	40.87	-0.85	7185	5294	6871.52	0	-1.7	32619.6	17718	19311.4	29.48	925.65	46640.4	13556	194144	-4.02	-7.65	262143	168042	262143	18.09	46.75	47505	27866	18356	170.18	1950.75	45633	24979	27255.6	3776.79	12842.7	19627.2	12687	28601.6	10.05	500.65	34099.2	21019	36159.2	7148.23	8322.35
28462.2	16382	30099.1	2.01	-5.95	50555.4	29706	32031.4	17.42	19.55	11269.8	9678	18269.6	8.71	-1.7	61022.4	39048	16332.6	61.64	1027.65	31332	24125	25322.7	9.38	7.65	262143	224802	262143	26.13	16.15	36163.8	19451	34025.3	201	3547.9	33868.2	16877	27772.2	56.95	2101.2	34397.4	20798	29018.4	942.69	21598.5	32288.4	18762	26825.5	6242.39	11224.2
42264	28762	28826.1	11.39	-28.9	42717.6	26742	19229	12.73	-2.55	8010	5305	32296.7	10.72	17.85	51897.6	33981	23168.6	734.32	7565	262143	13790	262143	-10.72	0	262143	41760	262143	-3.35	4.25	48936	31363	33410.9	26.8	733.55	115645	58090	64340.1	235.17	4497.35	22357.8	13583	44366.1	215.07	8043.55	52252.8	31600	37107.9	109.21	187.85
6298.2	6407	1543.01	-3.35	-5.1	80291.4	45550	18400.2	-2.01	-5.95	10804.8	8820	16909.5	13.4	1.7	33958.2	21158	20900	-15.41	13.6	262143	182174	262143	-14.07	541.45	19485	19493	146981	-4.69	2.55	39053.4	21939	27547.7	2470.29	14215.4	26930.4	15802	27575.9	35.51	1660.9	26999.4	15255	23210.8	129.31	2482.85	41301.6	22758	29245.5	2105.14	6168.45
71634	42082	24189.7	-17.42	-3.4	13650.6	10719	14393.6	20.1	17.85	10360.2	8343	24434.9	6.7	-17.85	28244.4	15023	22804.8	146.06	2045.95	40741.2	16103	19621.6	-22.78	30.6	262143	179207	262143	34.84	-71.4	28159.2	18071	21957.9	312.22	4079.15	65255.4	35930	26300.9	33.5	839.8	23477.4	12823	35348.5	320.93	3977.15	73525.8	34271	80741	1069.32	2741.25
51420	26150	37270.8	2.68	2.55	66352.2	39154	22879.2	-8.71	-10.2	6612	5234	2002.63	13.4	-3.4	52986	31320	18231.4	707.52	5597.25	262143	41467	96827.1	70.35	109.65	262143	119373	262143	34.17	48.45	25322.4	13789	23098.9	123.28	2381.7	42378	24128	33317.8	299.49	5349.9	50551.2	26680	41283.4	65.66	342.55	16528.8	9329	29039.1	186.93	356.15
46039.8	23598	32385.1	-32.16	-13.6	6698.4	6122	3128.9	3.35	-0.85	14732.4	11626	31909.4	16.08	24.65	84537	43149	40656.3	851.57	12971	30540.6	16473	-2941.97	6.7	17.85	262143	257403	238723	28.14	10.2	33373.8	18675	23141.8	74.37	1554.65	14368.8	7623	20110.7	2.01	197.2	43507.2	24923	56243.2	34.84	4386	57660.6	30894	29787.5	1733.29	5890.5
27304.2	15851	24365.9	6.03	13.6	36156	23603	12062	25.46	23.8	32375.4	17460	26160.2	-20.77	-11.9	21027.6	11851	40827.1	218.42	3561.5	64169.4	36104	-2142.66	12.73	6207.55	262143	257404	262143	71.02	34.85	34744.2	19171	30926.5	285.42	3524.95	36801	18985	29930.9	118.59	1668.55	63750.6	34735	41635.1	1028.45	12415.1	66751.8	39991	36145.8	666.65	3822.45
50820.6	31210	17876.3	27.47	-10.2	19863	13391	9289.55	13.4	-10.2	11631	9739	22347.8	0	10.2	20112	13019	21221.6	450.24	7739.25	45900	27743	-2518.53	10.72	189.55	262143	240781	262143	163.48	139.4	72202.8	38382	43998.9	278.05	6085.15	25875.6	12974	22843.7	2.68	3.4	42787.2	25441	24107.9	554.76	7999.35	68011.8	45694	33758.6	944.7	3524.1
62095.2	35794	33906.7	6.7	-4.25	48512.4	28079	19328.8	26.8	-14.45	35895	25550	9067.11	14.74	15.3	33731.4	19350	24357.9	517.24	11434.2	21021.6	11006	-1699.79	17.42	-4.25	262143	200493	262143	83.08	-134.3	33307.8	18252	21803.1	270.01	4306.95	43857	23930	20071.9	97.82	2489.65	15193.8	6331	48311.7	523.94	11331.4	191000	68989	107203	5794.83	11776.8
39844.2	23063	33642	12.73	1.7	61056	34810	19803.9	27.47	-11.9	24849	22636	342.37	0.67	28.05	67808.4	38070	41818.1	2307.48	31296.2	26246.4	13522	-1327.94	-9.38	28.9	262143	257397	262143	154.1	-217.6	26970.6	15983	24461	9.38	165.75	60021	35952	55608.7	60.3	3112.7	30264	14664	26095.8	107.87	1210.4	69585	22263	60344.2	2377.83	8193.15
45445.8	27357	17610.3	10.05	4.25	41584.2	25117	10169.3	10.72	-27.2	31520.4	24136	23978	-22.78	28.05	41416.8	21755	27087.4	40.87	355.3	48472.2	33547	-1285.73	8.71	28.05	42451.2	6275	239522	15.41	-21.25	62510.4	33763	38758.2	893.78	17123.2	24882	13440	17644.5	34.84	400.35	46386	25970	53000.4	316.91	4604.45	127852	60170	116354	164.82	837.25
67059	44499	15344.3	-10.72	1.7	55839.6	33262	18560.3	29.48	-21.25	102002	6950	262143	-26.13	26.35	36321	19230	24215.1	574.86	10545.1	18414.6	10303	1380.2	236.51	8199.1	262143	243832	262143	125.96	-108.8	62670.6	35018	29646.8	233.16	3896.4	27898.8	17718	15067	280.06	3047.25	21716.4	11526	27704.5	367.16	4009.45	46299.6	28818	15284	1194.61	2378.3
84265.2	64866	26083.1	11.39	5.95	89979	43742	20144.9	14.74	-12.75	262143	135156	262143	-16.08	-28.9	101541	41122	63838.3	1443.18	16526.6	9056.4	5197	14951.1	12.73	499.8	262143	41195	262143	199.66	-14.45	37466.4	21658	29882.7	609.03	8674.25	35572.8	27078	33199.8	200.33	5037.95	54496.2	29378	22424.2	25.46	51	57322.8	29238	37126.7	1727.93	4200.7
32200.8	16305	35453.7	7.37	33.15	59113.2	33034	22553.5	0	-7.65	262143	177027	262143	-119.93	-132.6	24006.6	12074	24733.7	458.95	4051.1	75104.4	32184	37264.1	403.34	13072.2	57807.6	13296	163682	14.07	275.4	22612.8	13315	26388.6	314.9	6089.4	25955.4	14331	17050.8	16.08	1050.6	57967.8	28918	42399.6	2303.46	17497.2	40891.2	27327	14507.5	4312.79	4986.95
49434.6	30450	27244.9	15.41	8.5	20338.8	10816	16911.5	-16.08	5.95	5655	7574	171891	6.7	-15.3	43719	26894	19828	83.75	1179.8	27554.4	15646	26851.6	127.97	2720	36232.8	20678	-2377.83	-4.69	498.95	11365.8	7150	15513.9	248.57	5215.6	50545.2	28762	18169.7	225.12	3678.8	28597.8	11090	54858.9	145.39	3399.15	44866.2	27249	23606.8	534.66	2397.85
131529	59062	65617.8	29.48	2.55	24014.4	14010	18621.3	4.02	-11.05	221897	67954	194981	-8.04	26.35	46502.4	28539	26077.1	363.81	5799.55	23274.6	13822	16383.5	11.39	336.6	25500	12655	135143	13.4	17	42558	24703	19308.1	95.14	2784.6	40493.4	22493	18595.2	138.02	1294.55	66065.4	44412	63568.3	639.18	7534.4	15688.8	9023	29594.6	156.78	263.5
33015	19421	19920.4	3.35	0	21576	13702	17947.3	4.69	1.7	8451.6	7604	-2163.43	-2.01	11.05	41896.8	22198	26117.3	742.36	14372.7	69165	30663	53963.8	945.37	8831.5	31152	18451	16151.7	41.54	243.1	22429.2	11131	30713.5	84.42	2524.5	21967.8	11078	21803.8	354.43	6120	18117.6	11693	23720.7	168.84	3982.25	64375.2	42090	24914.6	1846.52	3378.75
20920.2	9970	36346.8	2.01	2.55	41325.6	24850	12095.5	-4.02	6.8	20864.4	11771	54109.2	26.8	-21.25	45987	27034	13656.6	121.27	2332.4	27213	18625	16179.2	73.03	1599.7	54771	27939	22974.3	276.04	6426	37319.4	22677	25102.9	393.96	6407.3	20375.4	11075	21237.7	52.93	1012.35	40674.6	26062	25477.4	67	2095.25	81624.6	31254	48661.4	11487.2	8731.2
14692.8	12630	10255.7	4.69	-11.05	5238.6	5126	979.54	10.05	5.95	11509.2	9792	22662.1	4.02	-10.2	59023.8	39348	58395.9	612.38	11875.4	45957.6	24963	28456.9	460.96	10954.8	27913.2	15634	16346.7	880.38	7023.55	48144.6	23983	39357.1	1332.63	13133.4	59434.2	36639	25835.2	302.84	4949.55	43122.6	25371	22542.8	303.51	7091.55	72126.6	27190	43118.5	5732.52	6924.1
51909.6	29954	17402.6	5.36	4.25	16062.6	14499	7057.11	-1.34	12.75	5448.6	5239	9548.17	-1.34	-6.8	64384.2	34652	25263.7	223.11	5443.4	28851.6	15496	23831.9	122.61	2441.2	25817.4	11110	47258.5	1973.15	21607.9	22295.4	11086	20355.9	30.15	712.3	40250.4	24990	15818.7	113.23	917.15	11972.4	9932	12154.5	-3.35	26.35	17292.6	10254	27890.1	0	-5.1
73554	26735	55740	21.44	11.05	31776	24590	16798.9	19.43	27.2	27555.6	23290	150853	2.01	147.05	57009.6	32755	18006.2	130.65	4301.85	18768	8474	26915.2	101.17	1616.7	28428	15927	29815.7	207.7	4260.2	58858.2	34328	24232.6	133.33	2070.6	24391.8	15608	23777	369.17	4909.6	62823.6	36212	22464.4	440.19	5831.85	74149.8	26278	66428.5	5472.56	11449.5
32085	18157	20632.7	4.02	-5.1	127840	11897	262143	52.93	57.8	8190	6459	22402.8	1.34	9.35	51984.6	35442	11153.5	1.34	29.75	26889.6	14346	20846.4	296.81	3258.05	66584.4	38891	24694.2	248.57	5927.9	5668.2	5187	2629.08	0	-20.4	45410.4	28699	16541.6	154.77	5348.2	34369.8	20579	18071.2	10.05	16.15	26586	14470	28332.3	337.68	1100.75
26523	14110	20061.1	-3.35	1.7	20656.2	19430	132375	12.06	32.3	7075.8	5286	5134.21	-11.39	-11.05	82636.8	59403	60134.5	268	4148.85	22539	10894	30469.6	121.94	2161.55	16889.4	8688	30014.7	466.99	8298.55	55004.4	33009	22954.2	724.27	21664	15912	14958	6003.87	20.1	797.3	77219.4	41491	59140.2	164.82	8290.9	39204	17075	48453.7	5217.29	11424
27286.8	15587	23770.3	9.38	7.65	262143	186655	262143	67.67	34	20478.6	18015	10745.5	24.12	34	17007.6	9686	20558.3	-13.4	172.55	50536.2	21864	43761.7	445.55	8957.3	5212.2	5122	771.84	146.73	27.2	46308	21111	51697.2	217.75	5173.1	8098.8	7527	7849.72	-3.35	13.6	44299.8	27691	47995.5	136.68	5173.95	60473.4	32740	47673.9	1091.43	2716.6
34033.8	20042	11870.4	-1.34	11.9	262143	16039	262143	11.39	117.3	7599	6310	25475.4	3.35	5.95	31080	20655	29102.8	360.46	7558.2	54202.8	32530	36580	200.33	4397.9	34075.2	21723	21702.6	309.54	3878.55	17009.4	10635	42045.2	18.09	157.25	7321.8	5742	1254.24	4.02	113.9	28887	13723	24120.7	416.74	9823.45	33960.6	22042	32393.2	2446.84	3853.9
74133	41079	35452.4	30.15	3.4	18362.4	14283	257961	6.03	28.9	11521.2	9939	28233.1	8.71	11.05	63235.2	37575	29022.4	271.35	3199.4	41964.6	21659	44990.5	92.46	1615	31553.4	24331	12380.3	-1.34	9.35	42712.2	25977	26609.1	239.19	8664.05	79954.8	50196	28154.7	903.16	8950.5	42297	24161	23249	190.95	2672.4	24814.2	13087	22955.5	1189.25	1409.3
62989.8	41803	14989.9	0	-10.2	262143	197114	242379	24.12	39.1	11752.2	9849	25973.2	20.77	12.75	12156.6	7719	38593.3	-2.68	119	44836.8	26287	24503.2	529.3	7141.7	31804.8	11140	262143	27.47	6.8	61719.6	37114	20848.4	378.55	5724.75	47602.8	30119	13185.6	23.45	255	11511.6	5922	32257.2	382.57	8333.4	19237.2	9387	25983.9	3455.86	3628.65
66437.4	34476	37939.4	22.78	-19.55	42588.6	9413	191755	10.05	-0.85	7011.6	5663	3776.79	9.38	-14.45	66628.8	36951	26244.6	488.43	7537.8	47119.8	29138	27389.6	562.13	5716.25	262143	237889	262143	25.46	-35.7	79032	34594	44861.9	154.77	3126.3	29437.2	24810	44768.1	18.09	831.3	39100.8	22831	21216.2	501.16	6189.7	44075.4	24566	34256.4	14504.8	10020.7
19905.6	10790	29246.8	10.72	-15.3	19342.8	7373	-1945.68	4.02	0.85	8372.4	7494	12070.7	12.73	-2.55	41909.4	22611	29685	184.92	4481.2	41344.2	20790	28151.4	475.7	6602.8	262143	212460	262143	225.79	223.55	35588.4	18879	18828.3	259.29	4046.85	8075.4	6727	6435.35	24.79	74.8	33274.8	13196	59805.5	61.64	1139.85	27433.2	16755	30840.1	1402.98	4899.4
26227.2	14347	25318.6	8.71	-3.4	44484	26166	1184.56	-6.7	-23.8	10561.2	8727	24103.2	8.71	37.4	41944.2	24509	23552.5	360.46	4884.95	20165.4	9779	44309.8	243.21	6165.05	13008	5390	89189.7	18.09	28.05	29319.6	14951	33094	20.77	1063.35	13964.4	8989	234724	23.45	-8.5	148529	64709	105749	2631.76	41531	37197.6	19420	34986.1	4810.6	7703.55
48833.4	31842	14470.7	4.69	1.7	84817.2	45627	-1593.26	10.72	-8.5	5661	5342	4245.79	21.44	10.2	30922.8	18079	24973.6	84.42	1118.6	58871.4	35358	19310.7	116.58	1535.95	262143	190971	262143	159.46	476	22908.6	13971	22027.6	0	394.4	31701.6	24486	7391.44	-6.7	9.35	47040	27761	55104.8	1285.73	23473.6	43455.6	25867	24666.7	1683.71	3377.9
58132.8	31090	22061.1	-4.02	1.7	18509.4	8034	-765.14	8.04	7.65	5675.4	5094	3967.74	-1.34	-2.55	33427.8	18371	20691.6	541.36	4564.5	32295.6	18043	22751.2	859.61	5894.75	262143	257395	262143	94.47	186.15	46035.6	27153	36023.2	5.36	585.65	262143	204652	262143	30.82	90.95	33680.4	20020	22094.6	95.81	3247	61437.6	36138	32998.2	187.6	1867.45
69311.4	38252	28381.9	-0.67	8.5	23827.2	12729	1289.08	11.39	11.9	12915.6	9302	26723	2.01	28.9	79077	53082	42981.2	109.21	3796.1	16587	9198	30047.5	84.42	912.9	68392.8	19138	21553.2	28.81	0.85	85451.4	42779	38131.7	196.98	10798.4	4823.4	5070	146135	-4.02	11.9	41329.8	20750	28311.5	38.19	168.3	20904	11831	18771.4	5033.04	6898.6
36723	22523	19618.9	6.03	5.95	32750.4	15158	7696.96	3.35	-5.95	10606.8	9025	18334.6	-1.34	-1.7	33082.2	21286	17525.2	47.57	758.2	119840	39687	56718.9	574.19	8014.65	14395.8	6043	41877.7	28.81	-12.75	49591.8	29915	15674.7	40.2	1067.6	27660	23325	619.08	0	42.5	7741.8	5571	12395	8.71	-18.7	55099.8	35522	22473.1	6496.99	15125.8
51936	30235	30596.2	-6.7	38.25	110746	34314	17791.8	6.03	-2.55	7608	6371	13809.4	16.08	13.6	48663	29591	33228.7	3489.36	33679.6	28168.8	13571	36984	1563.11	9100.1	31484.4	24113	29223.4	2.01	18.7	88988.4	46989	41797.9	2286.71	21707.3	14020.8	13762	4441.43	9.38	1524.9	55931.4	36948	11960.2	26.13	135.15	19795.2	12352	26146.1	4686.65	6338.45
23857.2	12366	25548.4	2.01	1.7	26337	13042	10156.5	6.03	-11.05	41110.8	23398	21642.3	19.43	-0.85	31732.2	16332	33530.8	860.95	20291.2	68520.6	43073	23496.2	23.45	748	262143	204159	262143	2.01	123.25	22506	15843	20433.7	10.72	491.3	75282.6	39866	48441	516.57	17464.1	37714.8	22590	21316.1	36.18	526.15	41499.6	23611	35900.6	14.07	35.7
65283.6	38999	19677.2	22.11	-22.95	34506.6	17978	10336.1	5.36	34	8562.6	6166	32927.2	7.37	-2.55	20941.8	13207	35209.2	239.19	2764.2	45195	28190	37443.6	355.1	4406.4	262143	192946	262143	-12.73	68.85	20950.8	10654	39060.3	298.82	4772.75	143186	57057	97355.7	1663.61	25978.6	65402.4	41963	30768.4	615.06	16121.1	59190.6	32651	39194.3	410.71	1441.6
47079	27307	39178.9	8.04	17	46122.6	25080	17440.8	-12.06	-22.1	13487.4	10024	38528.4	4.69	18.7	18546.6	13485	21737.5	8.71	34.85	107186	32822	60673.2	2771.12	53671.6	228256	14810	262143	40.87	9.35	61755.6	34810	43692.7	440.86	13415.6	49048.2	27783	36700.6	1756.07	8988.75	33233.4	16849	33757.3	320.93	3861.55	42007.2	23225	24088.5	7539.51	6771.95
46545.6	25859	59578.4	18.76	44.2	58628.4	41877	18272.9	-14.07	15.3	8671.2	7083	20023.6	-0.67	0	63299.4	37454	36009.2	89.78	1499.4	74037.6	31896	40176.6	1023.09	14642.1	86371.8	5344	262143	0	62.05	4986.6	5171	1212.03	2.01	54.4	101620	45287	41008	461.63	5156.95	26214.6	17824	28486.4	116.58	3242.75	15716.4	10652	21521.1	335.67	1878.5
35851.8	22059	14644.9	-9.38	5.95	24939	16179	17509.8	-7.37	-0.85	10924.8	9415	22129.4	0.67	-14.45	19045.8	10035	29061.2	378.55	6737.1	22722	10978	31695.7	826.78	8305.35	262143	191116	262143	-52.26	175.95	30904.8	21901	20766.7	175.54	2108	32443.8	17499	55810.3	157.45	5343.1	20851.2	11251	30414	186.93	2962.25	17487	10095	21633	502.5	1219.75
26510.4	14449	28038.8	-3.35	20.4	28104.6	14135	20611.2	2.01	16.15	7262.4	6211	14218.1	8.04	9.35	47624.4	28045	16141.6	268.67	4083.4	59703.6	35927	24664.7	121.94	2001.75	262143	207636	262143	-41.54	48.45	36178.8	20111	19266.5	151.42	2534.7	31465.8	17214	23990	103.18	1531.7	17940.6	11817	29624.7	30.15	962.2	44030.4	24431	25100.2	7664.8	10354.7
31232.4	13444	52161.5	14.07	2.55	94985.4	46451	38527	-1.34	17	8183.4	7982	7597.8	-1.34	9.35	41348.4	22507	28744.3	233.83	3198.55	35434.2	19531	23801.1	292.79	4869.65	262143	176682	262143	-96.48	44.2	26716.8	16345	18183.1	28.14	407.15	33904.8	19382	19842.1	134	1717.85	27858	16286	35002.8	414.73	5903.25	40852.8	18979	36470.8	89.78	1022.55
87055.2	49579	21535.8	-23.45	17	62827.8	36774	28298.8	1.34	22.1	8068.8	7154	20252.8	18.09	-0.85	35876.4	19894	35615.9	1886.05	35581	34209	17222	30322.9	212.39	2469.25	262143	229659	262143	-142.71	153	25529.4	11450	33355.3	420.76	6409.85	37282.2	24498	36466.1	3.35	8.5	30637.8	17412	44009.6	385.25	10822.2	28317	13648	26744.4	4.69	172.55
29004	17431	25160.5	10.72	6.8	10627.2	6132	21147.9	16.08	-6.8	11574.6	8802	5416.28	20.77	186.15	41378.4	23177	36195.4	168.17	3258.9	20113.2	10595	25687.8	92.46	1201.05	262143	109261	103130	-69.01	61.2	53362.8	29269	34333.5	457.61	12110	25755.6	21968	94.47	6.7	136	35811.6	18174	31748.6	61.64	997.9	15090.6	10599	22143.5	3987.17	4481.2
31842	16606	33688.3	13.4	0.85	91183.8	26986	31744.6	30.15	-4.25	7070.4	6202	15320.2	22.11	44.2	41609.4	24949	13958.8	90.45	1199.35	50427.6	27108	53887.4	169.51	2177.7	31856.4	11665	-2899.09	-16.75	34.85	8544	6813	10993.4	14.07	100.3	26196.6	15159	23563.9	211.05	5352.45	63606.6	23499	68120.2	164.15	3864.1	46904.4	25201	28008.7	-14.74	23.8
23959.8	12367	27909.5	-11.39	5.1	35158.2	21627	23437.3	8.71	-11.05	6447	5587	18118.8	0	-11.05	33720.6	23550	27308.5	482.4	4581.5	12600	6791	19482.9	51.59	586.5	34602	11178	-1650.88	0	0.85	46132.2	29447	17889	765.81	7937.3	24366	12827	24418.2	21.44	104.55	19809	11999	36766.2	8.71	62.05	53787.6	37027	32481.6	3175.13	4056.2
18462.6	10569	22202.5	8.04	0	26964.6	15570	25636.2	6.7	-3.4	7653	6942	4834.72	9.38	-4.25	39400.2	21827	14092.8	271.35	3756.15	142372	40606	67169.5	715.56	10992.2	27218.4	14398	-710.2	-6.03	197.2	56400.6	34018	17520.5	150.75	1977.1	32955	18597	14770.8	146.06	2594.2	38260.8	18235	48044.4	239.19	3213.85	27753	15204	19412.6	4795.86	5493.55
45625.8	25523	33701	-3.35	-11.05	7269	5759	10703.9	-8.71	-3.4	5419.8	5295	5723.81	-4.02	6.8	29056.2	17351	29051.2	134	2383.4	39307.2	24255	37524.7	140.7	2912.1	51873.6	31057	-339.69	19.43	1783.3	31186.2	24737	7818.9	-2.01	2.55	43170.6	22360	21927.8	26.13	258.4	45001.2	23366	36568.6	13.4	347.65	32729.4	18095	25627.5	1108.18	2575.5
53888.4	29579	38295.2	10.05	5.1	45386.4	24855	16011.7	5.36	11.9	12609	9502	27107.5	-14.07	22.95	59425.2	34822	27732.6	1.34	10.2	6994.2	5055	39857	20.77	419.05	40167.6	20932	816.06	26.8	1742.5	262143	205570	262143	4.69	7.65	25679.4	15050	24036.2	509.87	12325.9	28262.4	16864	28537.3	69.68	1467.1	46971.6	31462	17444.8	3237.44	3713.65
81950.4	44286	17951.3	0.67	0	45071.4	25494	27591.3	14.74	-3.4	5696.4	5151	3532.24	14.07	-7.65	30232.8	16114	46273.6	302.84	5494.4	44863.8	22829	24292.9	375.2	4871.35	95153.4	49342	130996	142.71	558.45	262143	226330	262143	-22.78	63.75	99516.6	40822	50935.4	438.18	8556.95	32112	16134	29455.9	160.8	2795.65	128132	27086	69620.4	2294.08	7270.9
15568.8	7787	22597.8	-22.78	-17.85	9918.6	5667	22461.8	8.71	3.4	11929.2	11587	19306.7	19.43	0.85	41814.6	27071	23774.3	702.83	15439.4	16713.6	9667	28085.1	753.75	6211.8	29125.8	17590	21584.1	32.16	688.5	262143	104198	262143	58.29	115.6	19950	15238	19305.4	32.83	37.4	29878.8	13007	35431.6	1153.07	11786.1	37372.2	21286	20676.9	233.83	1287.75
68595	40043	27792.9	17.42	-9.35	39032.4	24914	24202.4	-12.73	-11.9	16681.8	13477	36816.5	34.84	11.9	34024.2	20507	24546.8	47.57	499.8	24061.8	11180	54330.3	99.16	994.5	51980.4	24703	37650	2307.48	22681.4	17976.6	11384	262143	9.38	23.8	51306.6	30353	19901.7	1273.67	32722.5	34654.8	19734	26872.4	448.9	4669.9	38202.6	23395	15627.1	118.59	271.15
78336	52286	59203.2	32.16	0	37019.4	19003	43355	-24.79	5.1	7240.8	5427	6961.3	0.67	14.45	65312.4	38215	53484.8	219.76	10575.7	21529.2	10506	39920.6	1120.91	17313.7	53305.8	19530	262143	87.77	-13.6	69670.8	41201	25165.9	261.3	6778.75	74130.6	41874	23048.7	140.03	4000.95	27749.4	17558	29630.8	1155.08	16298.8	48144	26482	26905.2	316.91	1797.75
63071.4	35861	29522.2	14.07	-7.65	32092.2	19958	30233.8	28.14	-6.8	7458.6	6390	20818.2	2.01	16.15	41478	26875	30872.9	1328.61	4085.1	129716	61847	74250.1	2120.55	30691	234752	116660	124787	2641.81	19623.1	43918.2	26323	27182.6	131.99	3385.55	96970.2	40845	71741.6	876.36	25930.1	35218.8	19687	57077.3	1097.46	18429.7	29110.8	16642	23155.9	506.52	1297.95
52159.8	30959	19748.2	-24.79	-0.85	31774.8	19379	24019.5	23.45	-28.05	6715.8	5213	19422	4.02	34.85	44509.2	28303	14480	38.86	554.2	11119.2	8974	12336	-12.73	-18.7	61555.2	29343	39461.7	765.14	9933.95	70681.8	39059	57083.3	1032.47	30960.4	85225.8	39506	31653.5	1484.72	18757	35132.4	19450	21882.9	10.72	20.4	66804.6	39315	41660.6	-5.36	27.2
78108.6	32014	29636.1	3.35	7.65	17437.2	7330	31198.6	-20.1	-9.35	13835.4	7136	45574.7	38.19	-3.4	70052.4	40698	43150.7	53.6	2011.95	10720.8	7879	215412	6.7	-3.4	29358	15994	29828.4	402	5819.95	26410.2	13516	19811.9	5.36	40.8	41856	25592	21411.9	29.48	130.05	125977	83775	71334.2	991.6	17221.8	53298.6	32951	15311.5	2556.05	3695.8
48970.8	24783	90330.1	23.45	-6.8	31839.6	17715	30990.2	-3.35	13.6	5407.8	5023	7867.14	0.67	-0.85	5544.6	5566	3870.59	2.68	15.3	47783.4	19166	53650.2	116.58	1575.9	31587.6	15459	36959.2	410.71	5752.8	50501.4	26878	21369	179.56	6233.9	40255.2	22246	49358.9	357.11	9633.05	19618.8	11070	29304.5	142.04	3610.8	104777	55838	49242.3	11878.4	17159.8
64137	40274	28511.2	-8.71	10.2	55609.8	31259	40713.2	7.37	0.85	8942.4	7938	16005.6	-8.71	-20.4	23876.4	13018	34718.7	150.08	1771.4	34425	16719	52884.4	501.83	4210.9	25362.6	13654	30337.6	136.68	2446.3	18410.4	9779	20410.2	432.15	5329.5	73113.6	37314	39377.2	316.91	6203.3	40321.2	22715	26234.5	148.07	2005.15	29458.2	18283	38882.8	5761.33	10245
21665.4	10461	24926	7.37	-25.5	25950.6	14647	23135.8	-11.39	-3.4	9372	7789	24770.6	6.7	21.25	44464.8	28366	14848.5	280.73	4044.3	114074	41766	87627.3	2173.48	34659.6	40799.4	24681	18123.5	845.54	6596	53909.4	20711	54828.8	169.51	1817.3	19561.2	11122	37136.8	946.04	10788.2	20436.6	11891	20104	217.08	4074.9	16917.6	10165	27265.7	2675.98	3476.5
52744.8	32480	19218.3	-4.69	7.65	19515.6	12166	24564.9	-12.06	22.95	6875.4	6010	16407	0.67	-11.05	39728.4	25026	22499.3	550.07	7786.85	76852.8	45654	24451	198.99	3116.95	26434.8	13999	22583.7	15.41	102	49151.4	30078	28571.5	674.69	8579.9	35565	19715	18581.8	330.98	11270.2	26899.2	14063	34425.3	108.54	3530.9	25514.4	14459	28182.2	655.93	1813.9
56205	29089	21097	-8.04	0	19207.2	9075	30880.3	-3.35	8.5	10962	9914	20598.5	21.44	-12.75	46597.2	29927	48530.8	491.11	8402.25	20047.2	13166	20612.6	337.01	5486.75	40720.8	30370	30667.9	1233.47	9015.1	74718.6	33875	34584.7	153.43	2017.9	38530.2	20528	18660.2	40.2	1150.9	54239.4	32501	18575.8	86.43	1436.5	39316.8	23310	23308.6	210.38	894.2
36465.6	20239	18399.5	9.38	-6.8	134420	65846	49094.9	26.13	7.65	18384.6	12370	36293.2	18.76	22.95	41274.6	25228	16543	90.45	1401.65	42348	30368	42504.8	545.38	6361.4	69119.4	38775	27602.7	166.16	2827.95	64892.4	38467	22906	874.35	20606.6	30504	17721	15845.5	344.38	6426	39206.4	21882	37453.7	315.57	10842.6	24115.2	15034	27696.5	1045.87	2239.75
11100.6	9708	19401.2	0	0	20609.4	12699	26568.2	24.79	38.25	6245.4	5294	19501.7	15.41	2.55	12383.4	5682	33314.4	1011.03	10672.6	19501.8	9710	34329.5	80.4	977.5	23710.2	12703	27017.1	3.35	96.9	64423.2	25251	83218.7	838.84	12786.6	38379.6	21130	28414	192.96	6283.2	34555.8	20286	20303.7	28.81	596.7	41557.8	26384	11609.8	686.75	579.7
35076.6	19041	23028.6	12.73	-13.6	37079.4	18859	33913.4	-6.03	29.75	6347.4	5213	18835.7	8.04	13.6	23275.2	12594	26208.4	243.88	2592.5	47314.8	25962	37020.2	77.05	3204.5	42757.2	15058	262143	91.79	29.75	70894.8	40300	36498.2	927.28	8988.75	52192.8	32214	34259.1	280.06	5934.7	27808.8	14542	35336.5	444.21	12023.2	36488.4	21563	21754.2	169.51	702.1
67177.8	37483	23721.4	14.74	25.5	42484.8	21629	36493.6	-7.37	13.6	7071	5798	19058.2	-3.35	11.9	7230	6823	3323.2	-4.02	11.05	28410	15642	32811.9	180.9	2708.1	49514.4	32172	44171.1	130.65	6262.8	60626.4	18097	44886.7	175.54	2982.65	17344.2	9648	25667.7	298.82	5463.8	42627.6	24084	22031.6	134	3032.8	8317.2	5911	17972.8	-4.02	1.7
39009.6	21464	36782.3	35.51	24.65	58257.6	36238	29202	4.02	-11.9	7164.6	6195	13946.7	10.72	-19.55	37120.2	23104	27880.7	588.26	11247.2	22034.4	13578	26958.1	99.83	1308.15	57260.4	32926	24308.3	172.86	2623.1	58782.6	31623	45334.2	184.92	3961	15439.8	12054	16388.9	-21.44	20.4	51420	28238	17439.4	131.99	3512.2	21921	10509	32314.1	3516.16	6919.85
32673.6	20130	12470	20.77	-9.35	25591.2	14878	24199.7	-9.38	5.1	9482.4	6394	25147.8	54.27	124.1	25969.2	14495	24466.4	103.18	1910.8	45580.8	27543	36137.1	272.69	5317.6	18159	9162	39337	335	5440.85	20053.8	13778	22225.2	99.16	1099.05	79629	43091	47870.8	71.69	563.55	17412.6	8432	17538.6	74.37	926.5	42949.8	24681	34168.7	3762.72	6306.15
38418.6	19767	21423.9	18.76	6.8	103834	49725	49839.3	2.68	-6.8	14086.8	11316	24882.5	18.09	-11.9	59703	34507	18693	117.25	3568.3	102883	39049	37026.2	517.24	3971.2	45109.8	22608	37168.9	141.37	3657.55	38734.2	24630	36830.6	164.15	3196.85	27653.4	14388	57580.5	26.8	516.8	28228.8	16367	22185.7	430.14	5518.2	32188.8	19314	19095.7	2525.9	2619.7
24798.6	13053	19477.6	-6.03	25.5	28261.8	17238	22934.1	-5.36	-13.6	6536.4	5066	10086.9	12.06	0.85	32886	16838	27357.4	28.14	791.35	61144.8	34082	34042	1229.45	9170.65	30920.4	21111	33679.6	34.84	2063.8	50706.6	26216	32813.2	52.26	2014.5	25106.4	15351	30561.4	131.99	8905.45	43257	23365	31264.2	727.62	14248.6	67971.6	33554	32454.8	12063.4	11624.6
111174	73201	41103.8	29.48	-5.95	44347.2	27311	24238.6	-8.71	-18.7	5479.8	5171	1226.77	-6.7	-5.95	10527.6	8664	13699.5	25.46	35.7	84680.4	33590	33849.7	556.77	5470.6	28845	13202	39258.7	585.58	9852.35	15604.2	7639	24879.1	101.84	2190.45	26116.8	14013	23263.1	-4.69	186.15	40113.6	21583	30243.8	32.16	297.5	32226.6	17342	27738	5316.45	5508
61856.4	32767	32666.5	8.71	-7.65	69412.8	40671	29540.3	-13.4	-3.4	10016.4	8998	18047.1	-2.68	17.85	24445.8	13609	21521.1	1173.17	8374.2	27401.4	14703	20284.2	74.37	1353.2	42141.6	21305	31773.4	150.08	2008.55	43125	21057	31944.9	332.32	8855.3	91571.4	37301	36048.7	276.71	5082.15	47724.6	25547	20554.9	523.94	6750.7	13037.4	9436	6046.75	81.07	68
126476	55246	54574.2	9.38	-5.1	20427	10079	37784	7.37	12.75	5619.6	5394	21402.5	34.17	2.55	59450.4	34607	24505.2	598.31	10585.9	44572.2	23010	38754.1	75.04	1786.7	34378.2	18549	26118.6	119.93	3227.45	39669	19751	37377.3	26.13	817.7	77416.2	27414	78368.6	1102.82	18292	18082.8	10119	45606.9	38.86	1317.5	24905.4	15515	24644.6	255.94	864.45
48209.4	32694	37816.8	13.4	-12.75	54543.6	27707	36761.6	6.03	-11.05	8047.8	5579	6928.47	-0.67	0.85	53508.6	32782	17998.9	26.13	504.9	51690	29371	31972.4	428.8	7225	22899	13706	20717.7	93.13	1531.7	148291	63736	63518	575.53	9324.5	89490	27887	44431.1	326.96	6392.85	41096.4	14778	36991.4	849.56	11293.1	85824.6	35087	29077.3	327.63	1444.15
60393	36518	24798	6.03	11.9	57778.8	29980	33522.8	3.35	-5.95	6675	5055	10872.8	2.68	6.8	29371.8	16426	23725.4	151.42	3202.8	59286	29507	65099.9	387.93	5438.3	25129.8	11009	47757.6	109.21	2193	45395.4	25255	29967.8	71.02	1329.4	120314	45603	140572	1784.21	43636.5	55268.4	36697	43378.5	710.87	12900.5	28291.8	16561	28182.9	1287.74	2954.6
35929.2	20659	13765.2	4.69	10.2	13938	6326	28819.4	11.39	-11.9	5051.4	5051	3356.7	-2.68	7.65	30844.8	16911	22755.2	807.35	6674.2	43626	26173	29163.8	94.47	3430.6	35607.6	19219	30326.2	1595.94	43633.9	37474.8	21291	22144.8	83.75	2114.8	57100.8	24102	93369.2	570.17	12701.6	26968.8	18558	22144.8	246.56	3177.3	51801	28166	36976	9577.65	3840.3
58464.6	31982	23906.9	0	22.1	24538.2	15488	38710.6	18.09	21.25	14589.6	12603	24948.1	4.69	-11.9	54204.6	32606	16132.3	351.08	4018.8	37495.2	17273	40721.3	676.03	8498.3	6776.4	5130	4665.88	20.77	4.25	49734.6	27730	25849.3	292.12	9661.95	53127	35899	41270	186.26	5391.55	52822.8	31933	21399.8	150.75	1944.8	34651.2	19434	31387.5	3006.96	4809.3
21892.8	10038	29082.7	-4.02	28.9	31011.6	15964	51587.3	8.71	34.85	10683.6	7235	13655.3	18.76	-12.75	37416.6	20585	15047.5	36.18	958.8	32885.4	18813	32233.7	438.18	7320.2	63400.2	37430	25675.1	469	12136.3	34038	19586	22128.8	422.1	5463.8	38222.4	23987	37697.6	38.19	647.7	20803.8	13583	13456.3	73.03	1402.5	38084.4	21068	29408.3	1811.68	4321.4
47578.2	30556	14049.9	-10.72	14.45	116980	53018	41694.8	-8.04	10.2	15294	12131	33225.3	17.42	11.9	23733.6	14473	26567.5	183.58	2992	121926	35989	83589.2	964.13	16238.4	41844.6	23067	30853.5	823.43	11464	44142	21554	41030.1	111.22	4720.05	19518	10486	33275.6	160.8	2784.6	65663.4	36949	18915.4	184.92	2696.2	46756.2	28995	32543.2	2951.35	4014.55
100642	41281	46008.9	-8.04	24.65	23008.8	13342	30580.1	4.69	-5.95	6746.4	5827	17195.6	3.35	-10.2	39117.6	21739	38425.2	633.82	7918.6	22683.6	12143	28895.8	339.02	3052.35	67330.2	32665	46742.6	718.24	6046.05	49173.6	27886	29398.9	1420.4	39899	26264.4	12599	30729.6	148.74	3043	34789.2	20539	39305.6	1642.17	10799.2	29950.2	17672	39424.8	6037.37	10526.4
51931.8	31974	19886.9	21.44	-31.45	27537	13514	40001	5.36	4.25	7325.4	6887	16084.7	-7.37	-11.05	32353.2	17985	25764.2	397.31	6663.15	23078.4	12803	19777.1	198.32	2520.25	44234.4	25242	14928.9	168.17	2877.25	30730.2	15758	30209.6	144.05	1699.15	7375.8	6051	14918.2	-4.02	41.65	81360	42334	30097.7	18.76	41.65	60024.6	33473	21171.3	112.56	204
26454.6	18194	23193.4	-5.36	-7.65	25706.4	14085	27557.1	0	-15.3	14602.2	14207	6010.57	4.02	12.75	52359	31139	23898.9	795.29	9178.3	17415	8698	21596.8	149.41	2131.8	19833	12614	30980.1	38.86	574.6	152746	66711	64813.1	501.16	12550.2	15199.8	9510	31223.3	225.79	6102.15	74010.6	45800	103059	909.86	12390.5	39118.8	19166	35075.8	1597.95	4999.7
65361.6	40199	21867.5	21.44	5.95	55578	29271	43207	32.16	-2.55	6478.2	5046	26542.1	10.72	17.85	30076.8	15343	28410	517.91	6139.55	31159.8	15835	32844.1	1633.46	28717.2	125703	51471	76282.9	176.88	1950.75	98486.4	47962	38735.4	911.2	16502.8	32316	18653	37421.5	430.14	12569	62115	33820	26519.3	397.31	5759.6	34660.8	21000	33462.5	1945.01	4255.1
36538.2	20215	16626.7	14.74	-5.95	51943.8	32247	44499.4	35.51	5.1	9892.2	7767	26331	23.45	17	21365.4	11607	35285.6	190.28	2256.75	19561.2	12334	30388.5	479.72	4873.9	26550.6	14870	30416	377.21	7546.3	56211.6	28840	31589.2	183.58	4577.25	46630.8	27259	27995.3	219.76	3802.05	67258.2	37738	20110.7	294.8	5916	74840.4	40748	29377.5	247.9	894.2
30253.8	17151	31005.6	24.79	-14.45	23964	12239	30562.7	2.01	-19.55	11338.2	10798	16043.8	-6.7	-13.6	45830.4	24107	35527.4	64.99	2528.75	33421.2	18935	30671.9	182.91	2501.55	57543	30112	36687.9	278.72	6833.15	33334.8	20333	26038.9	40.2	741.2	22418.4	15490	23414.5	140.03	2828.8	30769.2	16074	32812.6	1128.28	20880.2	18123	9970	27698.5	177.55	694.45
44410.2	27518	16573.8	24.79	19.55	41956.2	21155	36361.6	8.04	-10.2	7041.6	5085	5536.21	-1.34	13.6	53479.2	24806	67802.7	1080.71	14029.2	35484	17694	40305.9	306.19	2978.4	52094.4	31598	31103.4	560.79	10685.4	36613.2	20904	27693.8	87.77	1973.7	103813	44358	105691	718.91	26494.5	80523.6	39583	42807.6	875.69	10545.1	39541.2	22621	26166.2	5547.6	10342.8
30051.6	15328	40103.5	5.36	5.1	24634.2	14823	25622.8	15.41	7.65	10353.6	8707	27243.5	27.47	5.1	41067.6	26090	28286.7	185.59	6810.2	34103.4	21099	21519.7	606.35	6481.25	40527	24062	16949.7	414.06	3615.9	28740	16057	16545	21.44	418.2	47719.8	21384	76982.3	665.98	16769.7	66274.2	34152	36734.1	985.57	48085.4	21785.4	14921	8262.44	8.04	45.05
39136.2	25583	18132.2	12.73	10.2	29433.6	16119	33930.1	24.79	-5.95	5281.8	5102	8151.89	-3.35	-1.7	32846.4	18182	37124	403.34	5939.8	48762.6	28298	16492.7	168.17	4452.3	31638.6	20790	29624.1	1060.61	11611.9	123773	32338	67038.9	1277.02	11924.7	62727.6	33419	50417.5	310.88	4220.25	20574.6	8943	28883	533.99	5760.45	32368.2	18954	29970.4	142.04	694.45
25504.8	16041	21093.6	9.38	25.5	98713.2	34963	52865	23.45	-33.15	12544.8	8905	43408.6	32.83	20.4	7285.2	5690	24696.9	-6.03	45.9	37937.4	23302	22316.4	1237.49	7763.05	30886.2	16138	36204.1	26.13	136	56697	34106	33465.8	66.33	1014.9	67747.2	27382	53708.5	656.6	13917.1	40924.2	22399	31764	1243.52	16401.6	26923.8	13678	28970.8	91.12	530.4
31707.6	17003	31147	14.07	3.4	19729.2	12671	37755.2	-4.02	-14.45	15001.8	12965	30600.2	28.81	-0.85	82738.8	36451	37526	936.66	9420.55	20565	9765	29718.5	224.45	3884.5	37823.4	23077	51332.7	241.2	7748.6	57065.4	30302	32578.1	60.97	1372.75	28209.6	13603	24864.4	97.82	1593.75	22367.4	12430	24061	6.03	17.85	52666.8	29478	23978.6	1104.16	2047.65
76665.6	40585	25598	15.41	28.05	31845.6	16525	26747.7	5.36	9.35	11789.4	7866	57063.9	38.86	5.1	43920.6	27410	17426	487.09	4583.2	45686.4	26915	31802.9	1185.23	15966.4	31042.8	14503	33173	779.21	7039.7	21630.6	11363	19628.3	153.43	5674.6	21611.4	13659	16265.6	46.23	576.3	28991.4	14514	27713.9	252.59	4465.05	40278.6	25143	16755.4	1246.2	3558.1
137647	70318	53589.3	-11.39	18.7	35491.8	18310	27340	0	-5.1	10867.2	8069	39936.7	-1.34	19.55	37251	23158	33103.4	6.7	1028.5	47414.4	28751	16069.3	294.13	8075	40294.8	18483	56241.1	880.38	14507.8	30204.6	16628	21300.6	168.84	5965.3	88413.6	44945	72599.2	1563.78	18783.3	32566.8	17206	24220.5	67.67	1624.35	66426	39354	23056.7	1400.97	2588.25
46084.2	30254	15787.2	-0.67	-19.55	36444.6	22247	19101	-2.68	1.7	5918.4	5130	13690.8	0.67	-2.55	18915.6	10001	31836.4	290.11	4407.25	38161.2	20250	22067.8	138.02	4237.25	165875	70103	81557.8	842.19	13366.2	26117.4	14820	32309.4	426.79	3489.25	33991.8	23395	33289.6	-6.03	-51.85	49881	34152	31926.2	62.98	2739.55	34285.2	23911	17523.2	3270.94	3019.2
39004.8	23595	12185.3	8.04	-6.8	50938.2	30759	28697.4	17.42	-11.9	5748	5824	4103.08	10.05	-9.35	26249.4	13902	29944.3	115.24	3550.45	24658.8	15720	21206.8	794.62	5897.3	28429.8	14416	32222.3	1560.43	27920.8	51802.8	29402	20892.6	48.24	557.6	26811.6	23808	-182.24	-13.4	63.75	24757.8	19775	4440.76	25.46	408	57546	33243	20477.2	424.78	1111.8
53668.8	20558	35033.6	7.37	-17	25254.6	13792	24874.4	-16.75	6.8	11816.4	10018	14227.5	2.68	-8.5	55571.4	33219	17871.6	30.82	657.05	47836.8	26888	20783.4	134.67	1836.85	30741.6	17167	31737.9	203.68	2571.25	41484.6	22906	26568.2	442.2	7463.85	17321.4	9602	18157.7	168.17	5919.4	31279.2	16662	28489.7	87.1	1540.2	45606.6	28923	16295.1	911.87	2472.65
54486.6	30197	34790.4	16.08	-11.05	45825	26952	17145.3	4.69	-5.1	11157.6	8602	35623.9	18.09	16.15	54199.8	31089	34787.7	193.63	5213.05	21727.8	10468	33482.6	62182.7	2850.9	33904.2	17232	37361.9	25.46	-14.45	36397.2	20114	31599.9	72.36	4516.9	18280.8	9914	16532.9	298.82	2576.35	37113	21576	29474.6	211.72	4907.9	61272.6	31542	30907.8	282.07	2345.15
35611.8	22489	22838.3	16.75	-1.7	78500.4	23065	73417.9	28.14	2.55	9417.6	7684	23617.5	-0.67	6.8	47986.2	27403	25105.6	556.1	8690.4	63351.6	36948	41956.7	1273.67	17284.8	56212.8	33878	22150.9	184.92	962.2	18489.6	11414	30976.1	62.98	731	108082	43075	61863.1	182.24	3478.2	39348	23546	15157.4	544.04	5700.1	33833.4	25241	30406.6	2804.62	3183.25
44454	24928	24754.5	7.37	-7.65	26028.6	12416	33823.6	0.67	2.55	8915.4	8694	13181.6	18.09	15.3	26735.4	13846	22414.2	648.56	5627.85	38884.2	20816	37930.7	374.53	4203.25	37291.8	19747	37359.2	410.71	7170.6	47092.8	29730	16733.2	243.21	4299.3	49429.8	29556	29146.3	84.42	5083.85	8381.4	5142	13185.6	8.71	17	22484.4	12234	30245.8	235.84	983.45
38167.2	24868	28873.7	-8.71	4.25	49818	26762	30678	-4.69	12.75	15705.6	12919	29186.5	35.51	17	39975.6	25077	19190.1	189.61	2774.4	28888.2	14305	32217.6	1550.38	14010.6	18130.2	10810	42135.6	196.31	1643.9	76243.2	35883	81637.5	227.8	3232.55	13636.2	7294	12391.7	7.37	211.65	79276.8	54806	44582.5	728.96	17872.1	42523.8	22203	30673.3	2397.93	9803.05
31315.2	17919	25661	14.07	28.05	56242.8	34067	76738.5	5.36	-5.1	11517	10087	30299.4	17.42	7.65	40262.4	22933	16280.3	259.96	2148.8	38355	18594	47455.4	599.65	9538.7	82172.4	54618	32661.8	257.28	3494.35	44342.4	25656	17950	47.57	177.65	40419	23054	13552.8	124.62	1825.8	50138.4	29286	16529.6	405.35	6245.8	41521.8	24818	14112.2	3526.21	4820.35
72376.2	41786	26515.2	-7.37	5.1	43845.6	25656	40076.7	5.36	-24.65	9598.8	9599	6562.65	6.7	12.75	33293.4	18191	23976	109.88	1356.6	26944.2	15574	28069	513.22	6543.3	9433.8	5451	25370.9	1.34	147.9	15975	12576	21030.6	19.43	307.7	44710.2	24346	10734.7	10.05	2073.15	49782	29905	18811.6	207.03	3993.3	17164.8	9159	25145.1	2848.84	3441.65
53818.2	29052	23509	-1.34	2.55	37530.6	24030	40106.2	12.73	11.05	11671.8	9586	27137	-2.68	23.8	20596.8	11263	24441.6	1600.63	11428.2	64584	37738	29048.5	87.1	2615.45	34303.8	17661	39704.9	314.23	5825.05	28584.6	17179	16792.2	26.13	568.65	69021.6	39718	36537.8	227.13	2292.45	27730.2	15830	25381.6	274.7	6780.45	40996.2	23350	21783	3077.98	7904.15
54516.6	30315	19793.1	6.03	-5.95	45495.6	27207	16035.1	0.67	-0.85	6030	5938	2788.54	12.73	-5.95	19474.8	10046	27626.1	37.52	292.4	31101	16866	28112.5	251.25	5133.15	28450.2	16519	17933.2	233.83	3218.95	42028.2	23839	22750.5	210.38	1454.35	26625	16761	22268.1	62.31	1141.55	51933	38143	81246.9	30.15	131.75	33695.4	19024	20087.3	603.67	1637.95
56982	37447	13663.3	10.72	-12.75	31482.6	17911	31438.4	16.08	-12.75	14609.4	13267	21352.2	14.74	4.25	27777.6	22341	18292.3	57.62	83.3	20431.2	9730	32109.8	308.87	4496.5	27330	18101	22801.4	197.65	2562.75	38322	23778	27155.1	234.5	3584.45	14619	8208	22384.7	37.52	1068.45	29217.6	15502	23260.4	146.73	3398.3	26537.4	14740	25497.5	277.38	812.6
30661.2	14168	34072.9	-2.01	12.75	28803	15056	29083.4	5.36	7.65	22126.2	18170	24335.1	10.05	29.75	52090.2	30866	19103.7	312.89	4321.4	60391.8	33897	29989.2	158.79	4723.45	65476.2	36553	46895.3	1014.38	10584.2	45176.4	25783	26795.3	207.03	5093.2	22887.6	12158	18471.9	74.37	1767.15	32050.8	17311	29628.1	211.05	2989.45	42166.2	23486	31059.9	10974.6	19002.6
37123.2	18155	46043.1	22.78	43.35	34248.6	21123	23199.4	-12.06	-5.95	7611	5407	32616.9	-0.67	13.6	25834.8	16235	30493	23.45	461.55	67768.8	30294	50347.2	1108.18	8743.95	35805	20548	31932.9	1327.94	14999.1	52046.4	28383	29619.4	428.8	9712.1	24951	13559	26107.9	266.66	4516.05	7219.8	7434	1127.61	-10.05	4.25	34312.2	20238	16851.8	915.89	3827.55
60198	33747	24749.1	-0.67	-9.35	33966	19662	37284.8	4.02	5.95	14919	11852	32026.7	19.43	7.65	23219.4	14067	27327.3	95.14	1881.05	37800.6	25412	34657.8	1056.59	6736.25	40476.6	24607	31366.7	648.56	6017.15	68235	38135	30900.4	872.34	21733.7	44125.2	19239	59455.8	357.11	9950.1	52304.4	27264	41113.2	134	1754.4	32218.8	18259	17858.2	2381.18	3774.85
63495.6	36958	20401.5	-4.02	-0.85	16223.4	7927	28196.3	27.47	28.9	10522.8	8750	19956.6	15.41	9.35	26383.2	15257	25274.4	434.83	3814.8	13403.4	6430	20646.7	330.98	5088.1	32462.4	14582	39126.7	881.05	12649.7	22539	13757	26183.6	136.68	1719.55	19142.4	8499	24991	36.18	2714.05	29409	16626	30606.3	97.82	3141.6	30078.6	14960	27220.1	3705.1	3702.6
34386.6	18382	24090.5	-22.78	-0.85	20767.2	12678	30383.8	12.06	26.35	6184.2	5651	12734.7	17.42	28.9	39919.8	20739	30391.2	158.12	4426.8	23923.8	13700	25026.5	121.94	1603.95	48235.8	29359	46260.2	1216.72	8256.05	22899.6	11679	25843.2	95.14	2011.95	58248.6	31123	28740.3	-9.38	216.75	58335	37670	16949.7	-2.68	443.7	20955	12142	19779.1	1009.69	3759.55
51454.8	29243	21327.4	4.69	23.8	39184.8	21423	37069.1	20.1	34.85	9306.6	7504	27874	6.7	5.95	38183.4	25290	33063.8	197.65	5609.15	49902	29413	38802.4	1623.41	6589.2	40242.6	20948	30264.6	79.06	1567.4	53480.4	30590	33519.4	557.44	8264.55	57567	29701	18979.1	484.41	28103.6	59394	33423	21389.8	399.99	5256.4	28553.4	14951	26348.4	4019.33	7846.35
39916.8	22365	16677.6	0	-22.1	61293	35151	29479.3	19.43	0	5455.2	5419	3410.97	2.01	-2.55	59408.4	36519	23899.6	436.17	13067.1	47409.6	30816	50185	487.09	4632.5	54055.8	36590	27230.1	172.19	1704.25	61099.8	35039	30668.6	702.83	13039	52696.2	29148	34929.1	445.55	12654	87056.4	50370	27847.2	305.52	4583.2	57136.2	21095	262143	92.46	-40.8
30781.8	18080	23366.2	35.51	15.3	86572.8	48710	27533	7.37	-7.65	7237.8	5634	9525.39	18.09	-11.9	23309.4	11490	24971.6	101.84	1216.35	32921.4	16835	23085.5	136.01	1599.7	48146.4	33894	54364.5	49.58	6010.35	51788.4	31610	71519.1	443.54	8477.9	153046	64303	59146.9	1474.67	17251.6	64201.2	34764	30840.1	236.51	4909.6	38555.4	22815	21371.7	3892.7	7519.95
67895.4	40707	30382.5	19.43	12.75	40402.8	12202	39716.3	15.41	-6.8	9703.2	5826	41603.7	27.47	3.4	112983	40171	56341	166.16	5344.8	27362.4	18357	29250.2	375.87	8228	123833	53781	47498.3	282.07	5788.5	47919.6	30846	20295	223.11	5652.5	27183	17302	11756.5	213.73	6993.8	43796.4	27577	13062.3	201	2761.65	49285.8	29671	21488.2	365.15	1512.15
48068.4	25979	39306.2	12.73	0	52593	31266	18747.3	24.12	12.75	11392.8	8887	22357.2	0	5.1	15480	9742	26377.2	45.56	451.35	156820	44351	108579	3358.04	48903.9	41395.2	22434	38273.8	1912.18	22783.4	20716.8	11869	44377.4	151.42	3637.15	26019	13138	27569.2	61.64	12764.5	27493.8	20479	31332.6	433.49	5336.3	34885.2	20606	19437.4	4882.96	5495.25
37000.8	30177	14055.9	17.42	-24.65	50036.4	30851	30420.7	4.02	13.6	12327.6	10078	35197.1	18.09	11.9	24691.2	15681	43135.9	649.23	17877.2	29197.8	16581	23040	73.03	1618.4	28736.4	13590	28810	617.07	6851	22566.6	11385	24485.2	147.4	2139.45	16524	8691	20389.4	48.24	850	20494.8	10574	36129.1	205.02	2504.95	43593	27151	15438.8	1666.96	3295.45
24783.6	12701	31809.6	9.38	4.25	48808.8	25942	20532.8	6.7	29.75	14323.2	11614	39723	5.36	4.25	48901.2	27696	18273.6	302.84	3944	39489	21479	31086	384.58	8595.2	40810.8	23702	46881.9	41.54	219.3	35215.2	19447	22866.4	24.79	1501.1	8977.2	5166	32791.8	10.05	379.95	12444	7477	23864.7	14.74	9.35	36076.8	23424	30751	3628.05	5503.75
22057.2	11587	24006.8	16.75	8.5	31884	22162	53929.6	13.4	-0.85	9115.2	7102	27595.3	5.36	5.95	13635.6	6782	31227.4	91.12	1001.3	46811.4	26863	28731.6	345.05	11283.8	35813.4	21276	50436.9	102.51	3027.7	28304.4	16311	30110.5	911.2	17307.7	19108.2	11127	11826.8	54.27	2570.4	28031.4	16638	33626.6	580.22	12591.1	32619.6	22787	23704.6	1880.69	2110.55
15081.6	8467	23983.3	-4.02	-31.45	34284.6	23334	15678	-6.03	3.4	6882.6	5667	13630.5	8.04	17	50611.8	19103	60095.7	3039.12	42469.4	36835.2	23119	18510.1	265.32	2924	55919.4	27987	35248.7	275.37	5384.75	29760	15722	24548.1	28.14	802.4	45522.6	25700	25047.3	515.9	6505.05	11739	8599	7558.27	400.66	2538.95	21502.2	13022	30810.6	5874.56	6697.15
77451.6	42532	32330.9	-6.7	-2.55	32159.4	17370	24522.7	17.42	-2.55	10857	8469	23032.6	8.71	18.7	19894.2	10622	26194.3	345.72	4021.35	31335	18920	25661.7	1347.37	9104.35	14735.4	7884	25275.1	42.21	983.45	35064	22215	41109.9	341.03	14325.1	59577.6	31742	27342	22.11	1307.3	6900.6	6837	2588.21	2.01	67.15	54138.6	32128	15233.1	2144.67	3542.8
38566.2	26586	5108.08	-9.38	-3.4	36019.8	23111	29978.5	26.13	5.1	8935.8	6707	6492.3	9.38	23.8	67833.6	39999	18685.6	345.05	6974.25	27669	17331	19007.2	328.3	3577.65	37612.8	21263	45439.4	1297.12	11727.5	41482.2	23843	15968.8	78.39	1821.55	54833.4	32106	24994.4	473.69	12908.1	36808.8	20513	14977.9	1086.07	5979.75	40942.2	23803	44735.2	3985.83	4044.3
50076.6	29392	32047.4	7.37	2.55	62471.4	39118	19267.9	2.68	-2.55	8683.2	7195	31172.4	20.1	2.55	45178.8	26062	22795.4	1006.34	6097.9	56331.6	29712	34182.1	298.82	3743.4	27702.6	12122	41075.7	203.01	3207.05	39713.4	24810	17858.2	457.61	9778.4	40261.2	22704	32366.4	241.2	7117.9	51264.6	31376	16100.1	48.91	1489.2	10681.8	10066	2525.23	51.59	190.4
24904.2	13875	22701.6	-1.34	16.15	20610.6	10463	24262.7	10.72	14.45	5329.2	5123	2396.59	4.02	-5.95	41546.4	24582	16917.5	0.67	268.6	14284.2	8167	28003.3	451.58	6758.35	25545.6	13599	33173	684.74	6914.75	24995.4	12939	27537.7	272.02	3201.1	32268	17923	16457.2	427.46	10996.5	28407	16874	21965.3	188.27	3952.5	29874	14834	32204.2	71.69	210.8
56853.6	34047	29081.4	10.72	21.25	38691.6	24394	17005.9	3.35	21.25	10021.2	6515	12053.3	4.02	-11.9	23271	12315	28182.2	429.47	11694.3	70211.4	35354	31961.7	197.65	5141.65	42042.6	22242	27029.8	54.94	734.4	26968.8	16532	27268.3	203.01	3185.8	61435.2	39605	17283.3	864.3	8298.55	12808.2	11105	15299.5	4.02	30.6	27774.6	15747	24576.9	1081.38	2711.5
40883.4	21220	26165.5	8.04	-16.15	70114.8	41042	26495.2	7.37	9.35	22218.6	18106	23748.8	10.72	45.9	31147.2	16147	24002.1	592.28	10225.5	44251.8	25626	18069.9	154.1	1634.55	44010	22587	51513	188.27	4380.9	34845	18994	29936.3	2.01	405.45	25873.2	14554	27289.1	150.08	3330.3	33499.8	23633	33048.4	82.41	2533	69204	39179	26736.4	11892.5	12617.4
50327.4	21874	60787.8	13.4	-37.4	30103.2	17490	18444.4	20.77	23.8	18058.2	11599	89160.9	9.38	55.25	43198.8	27586	15303.5	72.36	3113.55	70297.8	41171	20991.8	48.91	1130.5	72609.6	32479	47265.8	467.66	9331.3	41197.8	20582	19345.6	-2.01	44.2	31161.6	17070	17095.7	117.25	3412.75	52775.4	29547	64399.1	382.57	15238	45740.4	27043	17415.3	162.81	371.45
27813.6	16029	20695	0	2.55	23079	13130	20438.3	16.75	10.2	18407.4	13963	18218.6	27.47	39.1	43242	24299	14602.7	243.88	2264.4	6280.2	5746	4963.36	13.4	20.4	6808.8	5100	7922.75	17.42	129.2	20567.4	14796	19653.8	142.71	4636.75	47061.6	29597	16037.1	1105.5	12329.2	20203.2	10963	24193	121.94	3660.95	66426	41071	18511.4	2731.59	5228.35
9988.2	7274	15839.5	-12.73	-3.4	30521.4	16372	20661.5	0.67	11.9	5882.4	5446	3310.47	14.74	0	4908	5038	945.37	-13.4	204	70297.2	39011	39418.1	10.72	227.8	28771.2	15382	31770.1	1056.59	10283.3	23331.6	13911	24706.2	60.97	1765.45	49792.8	30138	31480.6	69.01	991.1	38427	23711	12175.9	129.31	3382.15	21156	9786	15156.1	369.17	797.3
43491	27259	15929.2	14.07	11.05	118035	46891	49881.5	-2.01	8.5	13443	12234	22379.3	0	11.05	36205.8	19494	19513.8	253.93	5012.45	38245.2	20791	23056.7	160.13	2323.9	51465.6	25797	36451.4	576.87	6499.95	44781.6	25065	22351.2	515.23	11511.6	35586	17357	33877.2	349.07	5175.65	31143.6	16838	33918.8	47.57	1373.6	29024.4	12223	54601.7	2992.22	4977.6
47316	28087	15752.4	-13.4	12.75	25418.4	17840	39469.7	14.07	25.5	10916.4	10962	2270.63	2.68	5.1	38412.6	20939	21273.8	103.18	1863.2	45573.6	28246	17128.6	182.91	1712.75	47496	24164	39283.4	538.68	7031.2	39709.8	23530	31205.9	193.63	4054.5	42535.2	22935	26270	37.52	1378.7	42896.4	27214	23947.8	99.16	2253.35	12666	9655	22202.5	34.17	34.85
19056.6	12328	25768.2	-11.39	-21.25	26801.4	14656	16491.4	13.4	5.1	8658	7953	17454.2	-0.67	-5.1	12884.4	11105	10329.4	17.42	157.25	70851	24752	52584.3	797.97	14974.5	32173.2	15313	33457.1	195.64	3984.8	73033.2	38943	54121.3	33.5	273.7	42670.8	24638	14090.8	103.18	3093.15	17450.4	10682	20941.5	769.16	20416.2	22022.4	13107	13925.3	-12.06	-0.85
29894.4	19539	21048.7	2.68	-7.65	27755.4	12970	28925.2	26.13	-14.45	8200.8	7537	12092.8	14.74	-8.5	22508.4	12486	26238.5	339.02	6282.35	53571.6	34864	41903.1	30.82	2479.45	26164.2	14475	25750.1	64.99	870.4	31244.4	17395	34458.1	107.87	1768.85	62760.6	18339	48479.9	471.01	11568.5	51355.2	28527	18907.4	388.6	7769	8078.4	5938	15516.5	22.78	12.75
49975.8	21570	54263.3	12.73	-33.15	72350.4	39409	25289.2	21.44	16.15	6679.2	5243	5646.76	2.68	-0.85	43590.6	21799	31782.1	189.61	5774.05	41663.4	23101	58686	3856.52	27410.8	47503.2	28974	19053.5	96.48	1705.95	30837	20342	17336.2	70.35	1978.8	15732.6	8251	19100.4	54.27	684.25	37371.6	20835	17127.9	59.63	1904	34368	21574	18216.6	302.84	786.25
45904.2	25019	31027.7	6.03	-5.1	45487.2	25801	26842.9	8.71	-3.4	6885.6	5066	6771.69	5.36	13.6	59839.8	33686	18535.6	101.17	2124.15	15690	9314	16744.6	65.66	1086.3	21281.4	15520	15255.9	28.81	775.2	63673.8	36158	20027.6	99.16	2647.75	71077.8	29971	48548.2	296.81	8750.75	16816.8	12938	9691.55	8.04	12.75	23452.8	11859	20368.7	213.73	1049.75
13179	6827	32705.4	4.02	14.45	20697	10842	28504.5	15.41	7.65	6303	5323	14336.7	6.7	18.7	45097.8	27169	37010.1	909.86	11150.3	34927.2	21275	21572.7	50.25	578.85	50698.8	29247	34265.1	1311.19	13971.5	52168.8	33281	31819	12.73	821.1	30120	18046	22781.3	345.05	5876.9	53083.2	29825	32302.7	182.91	4576.4	34600.8	19885	21237	594.96	635.8
26905.2	11123	51955.8	30.15	18.7	54667.2	35631	15478.3	-7.37	33.15	20852.4	16598	23500.9	17.42	41.65	6860.4	6285	3737.26	0.67	-4.25	79077.6	29342	72880.6	615.06	17869.6	69032.4	38390	23066.8	261.97	3596.35	46036.8	29650	17142	158.79	4221.95	51157.2	32501	19580.1	534.66	10862.2	66496.2	37350	30677.3	1319.9	11192	8075.4	6883	3966.4	667.32	1069.3
31191.6	17074	28284.7	22.78	-6.8	70920.6	42011	20128.1	-18.09	-10.2	14764.2	12038	31518.8	-8.71	30.6	31813.2	17667	16707.8	19.43	503.2	45744.6	28234	20991.8	171.52	3065.95	59065.8	23009	47766.3	897.13	11226	32521.8	15663	40470.7	50.25	1422.05	23506.8	9953	29961.7	581.56	9130.7	26460.6	13334	31098.7	538.01	7942.4	34774.2	18402	26616.4	1376.85	2683.45
48735.6	29671	17850.1	5.36	35.7	64413.6	35302	25238.2	-9.38	18.7	10492.2	8606	21543.2	18.76	17.85	63650.4	35492	41440.8	1424.42	13263.4	20662.2	12759	21415.2	30.82	192.95	43440	23345	26820.8	90.45	980.9	36446.4	21986	39197.7	272.69	4682.65	28201.8	16951	29288.4	329.64	11924.7	29827.8	14015	31252.2	1165.13	20818.2	49886.4	32367	35745.8	1266.3	1441.6
23851.2	15775	36402.4	-2.68	43.35	42027	23063	36533.8	0	-22.95	8612.4	6211	26316.3	13.4	30.6	63796.2	20652	49241	282.74	5327.8	32774.4	21798	15771.1	84.42	230.35	22533.6	11851	19605.5	123.28	2308.6	59209.2	34699	47150.6	102.51	3016.65	64532.4	36722	19283.9	44.22	685.95	24205.8	12302	29776.8	389.94	6335.9	18960	13219	6279.91	70.35	198.05
55540.8	36349	22341.2	30.15	0.85	46326.6	29015	19467.5	10.05	20.4	7601.4	6308	10819.8	-7.37	2.55	25516.2	13902	25027.9	372.52	4940.2	20841	12017	32686.6	384.58	5933	32818.2	17986	27269.7	509.87	5967.85	45731.4	26143	27455.9	9.38	430.1	32079.6	17779	32852.8	634.49	11617	40349.4	19391	40691.8	337.01	9126.45	24228.6	12175	29955.7	475.7	1674.5
65637.6	38459	23716	9.38	2.55	59777.4	34954	30619	28.81	1.7	12429.6	6086	61878.5	47.57	75.65	45207.6	28051	15188.2	416.74	6293.4	42370.2	23602	20549.6	23.45	167.45	32722.8	17754	35076.5	97.15	1114.35	37560.6	21307	21488.9	456.27	10758.5	71859	44576	33385.4	773.18	27598.7	43271.4	26106	15651.2	599.65	8113.25	43317	28499	23923	954.75	1817.3
81247.2	32882	49793.7	-12.06	-1.7	40402.2	23147	38032.6	12.06	-16.15	7219.8	5950	17743.6	2.01	2.55	21470.4	14906	27366.2	77.72	1675.35	33862.2	21783	16510.1	39.53	385.9	61866	27234	101700	1223.42	14725.4	38047.8	22729	16921.5	166.16	3493.5	33826.2	17342	18463.9	172.19	2982.65	33205.2	19380	36852.7	119.26	1894.65	41353.8	24148	34405.2	6250.43	8361.45
25133.4	14286	18573.7	-6.03	27.2	41235	24393	22202.5	14.07	12.75	12386.4	9618	33308.4	22.78	-1.7	23419.2	13002	26513.9	264.65	6269.6	63828	39562	37136.8	530.64	11261.7	37501.2	21379	34624.9	74.37	1769.7	22263	12453	24487.2	123.95	1007.25	100859	47041	35389.4	129.31	1739.95	30200.4	15978	19703.4	362.47	8987.05	25852.2	13611	22922.7	12.06	9.35
51117	31059	24852.3	26.13	16.15	62402.4	33114	29844.5	5.36	-6.8	7201.2	6671	13332.3	-8.04	-1.7	90873	39282	38346.8	87.77	3893.85	42351.6	27542	22044.3	687.42	7411.15	41029.8	22435	16467.9	19.43	561.85	43252.2	30742	15809.3	154.77	1576.75	37692.6	21899	26977.6	432.82	13838	43850.4	23331	19030	1039.17	7990	96617.4	38248	48170.3	1174.51	4593.4
52986	32754	14663.6	18.09	-29.75	106834	57051	47413.9	38.86	-4.25	12075	5063	35038.3	6.03	-18.7	39564.6	21891	39836.2	381.9	8185.5	30810	16688	20738.5	234.5	2917.2	106453	36959	74450.4	1375.51	18298	32569.8	21172	30777.8	303.51	5087.25	31936.2	16834	33774.7	1691.08	13244.7	35172.6	19709	24679.5	841.52	8698.05	30664.8	17146	40790.9	18547.6	20318.4
63085.2	34991	35270.1	4.02	10.2	16267.8	9687	14881.4	13.4	12.75	7941.6	6767	20990.4	10.05	21.25	45204.6	25169	32591.5	998.3	18241.8	15619.8	9590	30200.2	157.45	1439.05	38177.4	22382	19866.8	43.55	340.85	41383.8	23055	26389.3	745.04	9326.2	29998.2	19424	26073.1	65.66	1232.5	23592.6	11658	29007	-0.67	1093.1	14712.6	13060	14519.6	54.27	93.5
29824.8	14964	27543.7	20.77	33.15	27849.6	17483	17316.8	1.34	22.1	14480.4	11235	37368.6	12.73	48.45	30471	16806	31315.1	298.82	6499.95	30907.2	18082	24962.9	406.02	8856.15	11639.4	6203	22204.5	261.3	3615.9	28244.4	18698	30043.5	18.09	386.75	40098	22959	19058.2	142.71	3116.1	26503.8	14843	21247	182.91	3452.7	56641.2	33428	24863.7	13093.8	13570.2
48087.6	29039	16159.7	0	-1.7	66792	37589	26150.1	32.83	13.6	12015	8409	40009.1	14.74	17.85	30652.2	21184	38355.5	245.22	4631.65	62179.2	23715	39552.8	506.52	9986.65	37063.2	26037	44361.4	1378.19	13288.9	48420	29942	24867.7	300.16	4551.75	30594	18284	18573.7	-1.34	322.15	49740.6	28416	25139.1	730.3	18356.6	87477	42767	48844.3	4212.96	4631.65
28436.4	15250	20870.5	1.34	-1.7	35910	24527	32226.3	10.72	6.8	5138.4	5116	3258.21	-6.03	14.45	50992.2	32007	69229.1	1447.2	27738.9	37476.6	22885	20469.8	718.91	5771.5	32947.2	19334	18059.8	24.12	-9.35	31779.6	22447	35041	235.17	5967.85	33451.2	19526	18906.1	220.43	3324.35	12447	12180	3481.99	2.01	62.9	33280.8	17619	31216.6	1372.16	4643.55
61359	30254	32256.5	-0.67	-11.9	110717	56979	44423	17.42	5.95	6505.2	5331	18134.2	18.09	0	35665.2	21627	26816.8	56.95	600.95	52038	18757	34244.4	839.51	8857.85	19978.2	12614	41140	395.97	4114.85	49482.6	28857	16168.4	312.89	4301.85	6873.6	6902	3399.58	-8.04	502.35	50853	26615	43409.3	146.06	2712.35	51115.2	26474	38013.1	1263.62	3770.6
81350.4	47138	23843.3	28.14	-12.75	36725.4	20838	15264.6	0.67	-15.3	8114.4	6604	23336.1	4.02	9.35	43439.4	27010	40681.7	14.74	506.6	41562.6	23322	36022.6	306.86	3922.75	56787	29803	24232.6	138.69	1845.35	41610	24870	23106.3	365.82	4757.45	43927.2	22896	20341.9	995.62	11606.8	59844.6	34650	23210.1	326.29	5114.45	88030.8	36414	33108.7	983.56	3373.65
49828.2	29207	17424	2.01	24.65	31184.4	21187	22586.4	1.34	-11.05	12189.6	9475	25896.2	22.11	0	43095	16867	36786.4	865.64	10979.5	35223	18457	31214	398.65	4990.35	34086.6	17879	20676.2	600.99	10303.7	30883.8	19408	14476	14.74	780.3	17952.6	10803	16279	22.78	-33.15	27723.6	12850	34669.8	97.15	2055.3	32895.6	20931	20470.5	-2.68	23.8
35743.8	20935	18656.8	-18.09	28.9	59384.4	31355	54043.5	22.11	-6.8	5664.6	5164	2435.45	0.67	-11.05	29358	16915	19672.5	125.29	1509.6	40145.4	25762	32819.3	609.03	6871.4	25571.4	13466	33319.1	64.99	1000.45	63234	39325	22679.5	67	1169.6	13260	8804	233267	13.4	-60.35	57283.2	31740	49701.9	222.44	5956.8	73103.4	40214	34678.5	434.83	1911.65
56896.2	31053	21086.2	-8.71	0.85	21382.8	12620	25516.3	11.39	-25.5	18539.4	15757	18661.5	-7.37	-5.95	33495	18707	27242.9	157.45	2461.6	47173.8	25495	30485	464.98	9522.55	46566.6	25140	34442.7	455.6	7690.8	35954.4	18238	30982.8	307.53	10472	50226	29078	21992.1	192.96	4188.8	28393.2	15554	30990.9	96.48	2578.05	45796.8	27465	18725.2	203.68	1248.65
41323.2	22435	29705.8	5.36	16.15	23365.8	13099	22087.9	2.01	-11.9	10558.8	8788	24413.5	22.11	18.7	37119.6	22730	58337.6	1985.88	16548.7	36405.6	20691	34681.2	319.59	4117.4	69809.4	24807	53123.6	801.32	15055.2	35845.2	20979	37899.9	360.46	8626.65	52686.6	32514	21104.3	392.62	4625.7	34211.4	16992	31514.1	493.12	10918.2	6921	6330	5129.52	46.23	45.05
122064	61029	94406.4	50.92	25.5	21743.4	14894	31568.4	17.42	-22.1	6133.8	5095	18005.6	-8.04	17	25279.8	14200	25376.9	186.93	3035.35	126915	45876	112730	1229.45	22829.3	39679.8	21979	27490.1	97.15	2688.55	69517.8	24460	39154.1	613.05	13257.5	11146.2	11167	5550.28	-15.41	327.25	31719.6	18264	29301.8	154.1	6356.3	42357	23207	31013	11.39	23.8
19369.8	11874	26444.9	-6.03	13.6	103232	56377	50229.9	9.38	2.55	11000.4	8471	17959.3	18.76	19.55	62980.8	32225	24672.1	592.28	3753.6	89526	23697	62945.8	804.67	12031.8	79748.4	31006	86645.7	1819.72	36607.8	67230.6	36161	31897.4	177.55	4401.3	26335.8	12558	34442.7	24.12	297.5	29052	24443	13412.7	214.4	3409.35	50940	25911	33335.9	2067.62	6496.55
35829	19001	22051.7	-8.04	-6.8	41941.2	23079	21821.2	0.67	-2.55	13962.6	10584	30402.6	21.44	5.1	81442.2	39762	73939.2	824.1	15161.5	48682.2	16706	57538.9	758.44	18094.8	61413.6	34831	32338.9	493.79	9208.9	32027.4	20700	19767.7	2.68	151.3	40959	22787	37950.8	-6.03	231.2	10762.2	8371	16461.2	8.71	9.35	36062.4	18884	25133	1259.6	2380.85
55368	32651	23038.6	-5.36	-17.85	26203.2	14298	26251.3	20.77	1.7	6204	5209	17612.3	6.03	-5.95	70832.4	38263	49917.7	268	5304.85	71658	43647	25025.2	241.87	3040.45	46621.8	28313	22931.4	320.26	3351.55	58680.6	36127	26356.5	178.22	2405.5	51765	28402	23851.3	251.25	4933.4	20713.8	10918	22917.3	1575.17	17856.8	56197.2	32387	86184.8	3071.28	5065.15
38189.4	23095	22601.8	15.41	-17	25741.8	13682	22822.2	3.35	0	11713.8	9790	29912.8	19.43	29.75	10831.8	10934	4651.14	-7.37	1698.3	40011	24255	21430	71.69	1687.25	28000.8	17537	24563.5	16.75	987.7	30339.6	15592	30495.1	115.24	3666.9	51969.6	29814	16240.1	430.14	7996.8	28956	14714	23354.2	66.33	1233.35	52942.8	29950	18295.7	206.36	836.4
27153.6	15706	18519.5	-1.34	-0.85	48693.6	27871	26142.7	7.37	-7.65	7373.4	6274	12562.5	9.38	22.1	21186	12838	23880.1	64.99	1422.9	25378.2	17155	24978.3	140.03	2809.25	9321.6	6105	23129.1	0	96.9	52404.6	32530	14961.1	74.37	819.4	36789	25154	13364.5	75.04	2221.05	13195.8	13161	4588.16	-8.71	483.65	27673.2	13766	34430.6	7792.1	9995.15
43234.8	24939	23462.7	21.44	-4.25	24948	16531	24175.6	8.04	0	8631.6	6067	21674.5	0.67	25.5	36886.8	19433	48893.9	3.35	191.25	77155.8	33363	32584.1	349.07	5632.95	31100.4	17640	38772.9	270.68	3745.95	26084.4	16067	29891.4	3.35	198.05	33532.8	16718	33112.7	85.09	1144.1	12475.8	11929	3276.97	12.73	2.55	38095.2	20328	35715	3742.62	8770.3
25283.4	15162	21958.6	4.02	-13.6	23061.6	12098	22851	4.69	2.55	7081.8	5923	13484.4	16.75	5.1	59218.8	34252	38888.8	406.69	6499.1	32251.2	17771	28524.6	824.77	15516.8	16641	9262	23821.9	282.07	4047.7	18792.6	13501	28158.8	99.16	1831.75	39837.6	24747	48576.3	519.92	6790.65	8221.8	5789	7674.85	2.68	0	36768	17426	50426.9	640.52	2320.5
47332.8	29406	33749.2	-3.35	-8.5	21384	14823	23890.9	20.1	0	8219.4	6717	21001.8	0	8.5	56862	33879	24782	77.05	1361.7	47496.6	30597	32546.6	973.51	17879.8	30419.4	16943	18410.9	-5.36	238.85	53589	32466	21503.7	294.13	7067.75	30405	16848	15621.1	73.7	1395.7	6216.6	5847	4824	27.47	388.45	27823.8	13599	35974.3	6965.99	8104.75
28423.2	15863	25323.3	21.44	-2.55	47201.4	24634	18479.9	7.37	8.5	14094	12267	27328.6	27.47	7.65	112799	45361	57067.2	411.38	4511.8	70407	41797	46589.8	328.97	7343.15	13026.6	9026	21720.7	-14.07	-53.55	45166.8	28005	34373	76.38	2304.35	32180.4	16907	53484.8	310.88	9131.55	6843.6	6408	5685.62	7.37	69.7	35965.2	22066	30582.2	18975.1	26565.9
44177.4	23042	28785.2	-14.74	-0.85	36879.6	22769	16256.9	-0.67	0	15464.4	8610	36291.2	18.09	12.75	30791.4	21790	24518.7	46.9	453.9	24980.4	15631	25198.7	518.58	5450.2	204698	44302	105538	1848.53	23660.6	28392.6	16327	18797.5	45.56	1519.8	40666.2	22554	42801.6	115.91	6232.2	25732.2	20158	19525.1	48.24	408.85	32521.8	20339	31894	1494.1	3657.55
35895	19486	28772.5	-35.51	26.35	35223	18790	24695.5	20.77	11.05	7711.8	5474	11055.7	-1.34	10.2	16531.2	8818	20821.6	34.84	707.2	41197.8	20566	46063.8	617.74	10332.6	43857.6	21973	39351.1	27.47	821.1	34464.6	15649	46815.6	820.08	11479.2	40250.4	21567	27371.5	320.93	6684.4	19240.2	18143	24196.4	21.44	3439.95	15879.6	6650	39290.8	177.55	1018.3
72036	41790	37462.4	12.06	-25.5	23088.6	13062	20791.4	9.38	18.7	7039.8	6183	12239.6	19.43	26.35	59544	33467	29939	107.87	4532.2	18436.8	9225	37287.5	93.13	1272.45	26235	15199	17415.3	559.45	3929.55	36025.8	19446	20318.4	237.85	4028.15	17864.4	10838	35535.5	54.94	1331.1	35689.2	25399	5369.38	-2.01	-10.2	61124.4	36627	23265.1	3339.28	4552.6
52415.4	33808	12723.3	-13.4	8.5	56956.2	31366	26780.6	1.34	4.25	7950	6531	24821.5	19.43	17	53995.8	32926	14437.2	355.1	5230.9	37087.8	18699	41273.3	95.14	1671.1	38157.6	19322	44236.8	103.85	3478.2	47227.8	25917	28682.7	120.6	3981.4	17027.4	13299	5067.88	2.01	-2.55	262143	211450	262143	34.17	9.35	6903.6	5900	1880.69	31.49	66.3
64495.8	35602	37367.9	-31.49	-26.35	32999.4	21902	20975	-2.01	10.2	5739	5021	14176.5	-16.75	-6.8	15378	8967	35530.1	317.58	6604.5	20837.4	12098	20471.8	63.65	901	51087	30143	27699.1	1118.23	15404.6	15904.8	6544	24085.2	223.78	7554.8	113392	45263	79280.4	830.8	17088.4	35543.4	29832	62.98	0	66.3	72692.4	42311	28885.7	776.53	2077.4
73975.2	27518	29644.2	-0.67	5.95	39948	24443	32287.3	0.67	5.95	8192.4	6660	10382.3	9.38	25.5	27618	13999	25193.3	22.11	319.6	80365.2	45399	20530.8	16.08	-8.5	14776.2	9823	23350.2	-11.39	67.15	72210	41197	32725.5	860.28	14149.1	102517	62051	99059.5	325.62	8647.05	14377.2	13117	4789.83	-23.45	-1.7	27501	16474	32849.4	1821.06	4695.4
48193.2	26823	29246.2	24.79	-5.95	38446.8	22454	18244.1	2.01	-28.05	12504.6	11672	29050.5	0	0.85	66171.6	39463	30058.2	229.14	2934.2	43915.8	22251	52416.1	1149.05	11067	36159.6	20270	37170.3	262.64	5219	16570.8	11123	28353.7	228.47	1411	21620.4	14376	23914.3	162.14	3337.95	10491	10628	1794.26	-4.69	-15.3	10807.2	10341	6277.23	-10.72	-13.6
38942.4	18351	32411.9	22.11	5.1	41567.4	21877	26421.5	-11.39	-16.15	6486	6549	1940.32	-3.35	-2.55	38061.6	22249	12376.9	349.07	4839.05	44812.2	28870	17645.1	90.45	1367.65	22398	14362	20144.9	55.61	870.4	24852	15602	24135.4	295.47	5318.45	39700.8	24045	20607.2	3.35	768.4	13015.2	8167	233681	25.46	23.8	60720.6	34374	22382	64.99	175.1
27796.2	15575	23549.8	1.34	-14.45	36966	22838	20898	-18.09	15.3	6942	5545	16786.8	7.37	3.4	15151.8	8003	31009.6	24.79	62.9	33848.4	17756	43243.1	108.54	2271.2	83986.2	26763	87957.6	827.45	14213.7	105651	41797	45447.4	401.33	9284.55	94341.6	29119	58754.3	545.38	14818.9	6840	5906	9607.8	-5.36	18.7	29986.2	15735	22410.8	379.22	1296.25
9923.4	6561	13605.7	10.05	4.25	24428.4	16318	19994.1	-0.67	-35.7	7252.8	6151	29833.8	2.68	-2.55	55004.4	34074	17795.2	128.64	1785.85	67629.6	36484	29197.9	22.78	-78.2	26242.2	14891	34359.6	605.01	12642.1	12871.8	7705	27078.7	10.72	71.4	41860.8	20935	49540.5	594.29	20097.4	59005.2	31617	29845.8	229.81	10500.1	23289	12231	32212.3	1510.85	4856.05
31255.2	18187	29711.2	8.71	-6.8	45340.2	29787	31873.2	-3.35	-4.25	8572.2	7396	17307.4	10.05	2.55	34485.6	17884	17155.3	272.69	6516.95	25795.8	13591	37931.4	248.57	4123.35	44719.8	23992	37145.5	14.07	654.5	46192.2	26102	17004.6	189.61	5865	48830.4	26061	30397.9	577.54	12871.6	33940.2	18607	34476.9	181.57	4268.7	119728	46078	41471.7	17166.1	24911
30091.8	16119	30277.3	8.04	9.35	36585	23724	13253.3	2.68	-5.1	8023.2	7032	16411	2.01	2.55	39274.8	21089	25474.1	742.36	14920.1	63715.8	35806	49334.8	581.56	7429.85	10398.6	7463	25563.2	97.15	1930.35	38985	20808	16664.9	69.01	568.65	23275.8	11928	18709.1	14.07	0	18277.8	8495	27185.2	187.6	4854.35	44573.4	29567	15622.4	2657.89	1938.85
19317.6	9816	30226.4	-4.69	26.35	27253.2	15171	22322.4	16.75	-22.95	13750.8	12355	31006.9	33.5	17	127477	67619	65907.2	5839.05	37260.6	46748.4	25651	42603.3	459.62	9723.15	19016.4	9447	24122.7	156.78	2472.65	34732.2	18544	31796.2	16.08	-12.75	20073	12550	20522.1	56.28	1162.8	32321.4	17910	24865.7	539.35	8324.05	20385.6	13008	31660.2	7013.56	4845
41485.8	25879	28842.2	28.14	34	52290	30722	19209.6	11.39	-31.45	11673.6	9639	28992.2	-6.7	21.25	54667.8	29479	25366.2	190.28	5965.3	20507.4	11374	21320.7	71.69	2162.4	25294.2	13891	21252.4	771.17	7365.25	27623.4	16283	21927.8	86.43	692.75	53384.4	31594	30076.3	113.23	3145.85	262143	75599	262143	1510.85	29743.2	40508.4	23323	28102.5	832.81	1858.95
23823	13272	24743.8	16.75	19.55	29587.8	15854	25175.2	4.02	10.2	16048.8	12946	37018.2	34.84	36.55	51148.2	27198	32326.8	290.11	5250.45	43389	24070	28780.5	-8.04	-67.15	15876.6	8798	27163.8	94.47	1365.95	20744.4	13054	30885.7	46.23	278.8	35135.4	23083	25362.2	472.35	6005.25	59421.6	34003	23821.9	451.58	17927.3	32648.4	18043	23685.2	1399.63	3623.55
106652	39251	53179.9	-12.06	-22.95	37693.2	21603	16812.3	-7.37	9.35	11061	9394	24365.2	27.47	1.7	48303	23143	31096.7	193.63	4042.6	37976.4	19894	35227.9	144.72	7893.95	33184.8	18299	22966.3	6.03	35.7	39321	22603	27743.4	623.77	7051.6	122913	33311	76566.3	1688.4	27126.9	28056	16294	34086.9	260.63	4767.65	54418.8	34658	26745.7	7243.37	11507.3
88326	35753	44975.1	-7.37	16.15	45495.6	26022	17655.2	11.39	1.7	11641.8	9678	27842.5	31.49	35.7	13828.2	7511	22727.1	166.16	3572.55	45551.4	25896	15321.6	214.4	4068.95	48622.8	26701	37330.4	749.73	10959.1	57907.2	30810	16725.2	78.39	1393.15	61849.2	43135	34280.6	233.16	10813.7	42507	24722	23721.4	1192.6	19388.5	22534.8	14587	17339.6	51.59	44.2
34540.8	21134	23512.3	-6.03	-8.5	54339	33307	21451.4	9.38	5.95	7507.2	5936	21559.3	-8.71	28.05	37437	20570	50544.1	361.8	3727.25	39353.4	24525	26032.2	136.01	4418.3	109881	49220	57691.7	363.14	6576.45	46886.4	25122	42340	463.64	9201.25	42721.2	21607	27421.1	228.47	7951.75	94280.4	37942	39972.9	91.12	1720.4	31542	16935	32926.5	400.66	745.45
79020.6	36363	31402.9	8.04	5.95	20776.8	11108	22700.9	10.72	-10.2	7918.8	7198	3813.64	8.71	-7.65	56283.6	34505	18914.8	263.98	6096.2	37132.2	22774	19750.9	17.42	846.6	43887	27363	18358.7	548.06	8805.15	31251	19506	19430	116.58	987.7	51615	28076	23785	324.95	4944.45	28249.2	14564	23526.4	4.69	713.15	62581.2	34226	33880.6	1047.21	1696.6
30942	19502	16802.9	7.37	0.85	24033	14439	30619.7	14.74	18.7	22624.8	13766	37684.8	7.37	6.8	76771.8	40966	35884.5	1402.31	10987.1	25243.2	12879	16872.6	529.97	11459.7	69054	41122	33468.5	395.3	8920.75	13244.4	13438	2865.59	-16.75	20.4	86537.4	29018	51670.4	430.81	5989.95	6278.4	5487	6000.52	1.34	17	17697	8884	26072.4	3651.5	5870.1
57993	35130	21460.1	-13.4	-17	42530.4	24440	19095	-7.37	17	9129.6	8286	21829.3	-4.02	-2.55	74367	40671	35416.2	322.94	9249.7	13585.8	5910	20427.6	174.87	2946.95	36061.2	22866	17684	56.28	535.5	45369	23322	15946	63.65	1493.45	48414	30290	29508.1	5.36	277.95	34482.6	18248	27378.9	71.02	1371.05	20731.2	13553	25977.2	247.9	1844.5
66460.2	33874	29120.9	-5.36	-28.9	31223.4	19773	15777.8	2.01	15.3	9204.6	7019	12039.9	16.75	-5.95	33994.2	22318	20471.8	307.53	4131.85	21182.4	10975	35121.4	406.69	4890.05	21210.6	11271	25049.3	211.72	4202.4	41800.2	22624	26625.1	424.78	6557.75	49624.8	26976	27650.2	-2.01	183.6	36626.4	17072	31786.1	64.99	1331.95	51426	29696	23074.8	439.52	710.6
122047	64783	50940.8	27.47	15.3	34637.4	20147	25413.8	-0.67	-4.25	13429.8	11179	31384.8	10.05	2.55	56296.8	28958	25835.2	2233.78	18100.8	32814	13613	33678.2	350.41	7927.95	33765	20358	38131	121.94	2360.45	35657.4	22945	17839.4	195.64	3196.85	43218.6	21699	40834.5	327.63	4423.4	38993.4	19635	29870.6	18.09	98.6	38526.6	23083	31075.9	2663.25	4709.85
32526.6	22890	24107.3	10.72	-11.05	27483	15296	22439	-12.06	-11.9	14559	11972	11288.8	-10.05	-7.65	106543	61752	46274.2	321.6	5500.35	65159.4	39810	19125.8	118.59	3020.05	11274	7102	22437.6	8.71	-45.05	64031.4	34524	28035.5	953.41	13152.9	52611.6	22110	37235.2	267.33	2662.2	37722	22290	19792.5	54.94	1275	27318	14513	17871.6	1335.31	1927.8
109046	42891	68334.6	36.85	-7.65	56730.6	32886	25084.8	-2.68	17.85	5941.8	5109	5659.49	13.4	10.2	41370.6	26282	16243.5	188.27	2176	50794.2	29535	42704.5	711.54	12436.4	41983.2	27673	54416.1	3043.14	24244.6	34579.2	21266	35727.8	100.5	2161.55	29869.2	16592	28024.1	259.29	5246.2	55327.8	34786	42813.7	209.04	4914.7	25744.2	15005	23279.2	2744.32	5479.95
51812.4	28415	14136.3	4.69	-4.25	32751.6	20146	19242.4	8.71	32.3	8495.4	6415	33547.6	9.38	-8.5	28953.6	14779	27825.1	64.32	1411	29417.4	18862	19281.3	115.91	1104.15	36919.2	26533	34768.3	184.92	5521.6	24784.8	14318	24607.8	114.57	1756.95	23314.2	12552	22365.3	24.79	454.75	22027.2	12178	32460.2	295.47	5164.6	20632.8	17115	9958.88	-12.73	-11.9
57889.2	34155	57779.5	15.41	-5.95	16699.2	9326	32290	6.03	13.6	9411.6	8323	20668.2	35.51	5.95	25629.6	15796	32473.6	165.49	2079.1	51589.8	28118	34307.4	198.32	3196	27905.4	14981	21783.7	105.86	2010.25	39013.8	23254	17377.1	65.66	762.45	41684.4	23751	43131.9	163.48	3557.25	41645.4	23414	48731.8	1272.33	23546.7	37677.6	21330	19875.6	7551.57	15345.1
80809.2	45106	23547.2	10.05	-12.75	36160.8	21817	20727.8	13.4	0.85	5527.2	5626	1094.78	5.36	15.3	54558	33655	24337.8	146.06	3309.05	28905.6	15111	29315.2	879.71	4170.95	32017.2	17690	32601.5	154.77	4302.7	28445.4	18795	30255.9	12.06	29.75	24517.8	14655	22968.3	11.39	-36.55	9377.4	5578	28099.1	50.25	626.45	20315.4	11963	26532.7	1231.46	2942.7
31999.8	14221	32472.9	-8.04	-18.7	36151.8	22978	26263.3	24.12	22.95	9757.2	8650	4467.56	18.09	-0.85	22971.6	13127	20204.5	40.2	669.8	64396.8	36719	20773.3	12.06	222.7	26842.2	16766	23310	96.48	2709.8	18147	11018	20152.3	52.93	384.2	37538.4	22553	31681.6	316.24	7557.35	24387.6	12201	27145.7	211.72	5128.9	40768.8	21116	30850.8	1387.57	3757
137024	46498	105429	-25.46	31.45	47614.8	32083	16344	13.4	3.4	6926.4	5190	25405.7	32.16	22.1	47009.4	28478	22388.1	505.18	5192.65	66137.4	20920	51311.3	680.05	22780	41111.4	23797	37735.7	828.79	8186.35	25901.4	16086	14855.9	22.11	445.4	16457.4	9238	17705.4	35.51	184.45	32831.4	20570	29868.6	294.8	6085.15	9220.8	7879	4283.98	134.67	285.6
37682.4	21132	20342.5	5.36	16.15	55069.2	30494	20709	8.71	-1.7	11179.2	10175	16762.7	-8.04	29.75	41151.6	24482	25757.5	293.46	8119.2	36708	21330	22047	323.61	6700.55	37634.4	19443	25536.4	196.98	4578.95	32970	18350	34027.3	70.35	809.2	47188.8	20546	80871	864.3	14843.6	54234.6	27914	35053.7	172.19	4079.15	45864.6	23518	23381.7	5744.58	6261.1
69540.6	22534	45406.6	24.79	-17	20575.2	11735	24717.6	-26.13	-10.2	6168.6	5371	7008.87	21.44	14.45	111495	50754	38445.3	903.16	11913.6	44362.8	29659	14332.6	16.75	-89.25	45018.6	28122	51671.7	77.72	1175.55	29970	16213	28980.2	208.37	5513.1	9592.2	6960	28644.5	46.23	1314.95	54522.6	28830	41726.3	371.18	4314.6	18764.4	10039	22484.5	59.63	277.95
43191.6	21290	31137.6	15.41	19.55	22870.8	12627	27377.5	0.67	14.45	15672.6	13042	31397.5	-1.34	-7.65	29731.2	13662	33098	141.37	3163.7	25312.2	13613	31581.1	201.67	3380.45	57913.2	26718	54190.3	1287.74	16276.7	28402.8	14974	19517.8	596.97	7983.2	42991.8	26569	42955.7	213.06	5502.9	19888.2	13683	26836.2	74.37	1275.85	23454.6	12971	27600.7	517.91	2013.65
5643	5723	2376.49	2.68	8.5	62281.8	32293	44765.4	10.72	-3.4	9734.4	8355	17747	-4.69	-2.55	34265.4	19001	20719.1	629.13	10991.4	67533.6	44927	20464.5	493.79	5020.1	48400.2	26531	24138.8	-6.03	91.8	41696.4	23050	13134	-2.68	14.45	25323.6	13770	34939.8	60.3	1295.4	34056	23967	48601.1	772.51	8615.6	31293.6	18443	41209.7	5343.92	6869.7
57843	36436	14376.9	3.35	-19.55	20319.6	11050	18283.6	10.05	22.1	10295.4	8610	19388.5	10.05	3.4	23660.4	16182	31742.6	370.51	6170.15	44584.2	26838	37229.2	149.41	4488.85	27844.2	16031	43372.4	89.78	2598.45	14619.6	7511	19267.9	41.54	405.45	20185.2	10159	37359.2	701.49	19357.1	83635.8	39079	46437.7	635.83	7984.9	42701.4	26230	27791.6	5404.22	6409
53944.8	30970	32802.5	29.48	22.95	55055.4	30569	32793.2	34.17	11.9	5544.6	5346	4788.49	-14.74	4.25	27667.2	13779	25653	486.42	7424.75	55282.8	31340	20929.5	272.69	3867.5	29368.8	16338	28964.1	27.47	1335.35	60620.4	31987	35976.3	643.87	12829.1	19951.8	9660	40346.1	428.13	9078.85	29106	14059	39452.3	32.83	140.25	72077.4	40794	24484.5	5493.33	12001.2
57202.2	34883	18382.1	29.48	21.25	49990.2	29698	11980.3	27.47	22.95	11521.2	9614	27019.8	6.7	6.8	38289.6	24019	21897.6	74.37	923.95	8216.4	7233	15335	9.38	-44.2	26960.4	13988	31432.4	183.58	3061.7	61190.4	33827	27494.8	1425.09	17768.4	20829	11468	20393.5	180.9	2173.45	47776.8	19298	55679	193.63	4724.3	50658	31582	14934.3	2160.08	5316.75
31181.4	16995	23720.7	38.19	-5.95	30342.6	19707	17798.6	-4.02	0	21181.2	16003	21686.6	6.03	34	20187.6	9426	34550.6	335.67	5919.4	17489.4	11371	24290.2	713.55	8154.05	27631.2	12770	32636.4	-6.7	-43.35	30058.8	15506	20362	97.15	1863.2	22778.4	14495	23297.9	141.37	3975.45	6649.8	5726	3065.25	4.69	-1.7	31714.2	14051	39636.5	288.1	629.85
22717.2	16217	18455.2	14.07	17	32883.6	18141	24834.9	7.37	22.95	10448.4	7459	29019.7	17.42	2.55	39031.8	20335	30477.6	434.16	7121.3	43350	24526	24342.4	432.15	7539.5	34879.2	18927	42265.6	6.7	515.95	49532.4	27338	22359.2	614.39	9533.6	36212.4	23693	14849.2	12.73	17.85	48601.8	27015	54203	479.05	5921.1	21837.6	14245	31804.9	3956.35	6293.4
49806.6	30256	13537.4	30.82	-1.7	52971.6	34079	18112.1	5.36	12.75	8911.2	8577	9127.41	19.43	2.55	33133.2	20110	34939.8	95.14	2077.4	42706.8	30342	24896.5	1530.28	12093.8	25597.2	15606	26975.5	117.25	1732.3	72229.2	45268	19649.1	416.07	7275.15	34563	14509	67800.6	291.45	3721.3	12950.4	6627	30629.7	5.36	32.3	75217.2	43270	22784	1431.12	5757.05
58473	32362	41739	0	9.35	33513.6	21435	21805.8	1.34	24.65	6939	5905	4407.26	0.67	9.35	24319.2	15142	26341.7	296.14	3628.65	27774.6	18650	21710	544.71	3735.75	21163.2	12830	21434.6	154.1	2108	43626.6	27530	34673.2	585.58	7834.45	28197	15668	19824.6	42.88	1495.15	21315.6	11012	36710.6	802.66	23409.9	34447.8	22317	12733.4	115.91	545.7
38158.8	20194	29610	4.02	-0.85	61170	32404	28164.1	-10.05	15.3	6115.2	5294	4748.29	-10.05	-5.95	51432.6	31650	12525.7	25.46	545.7	22489.8	15393	24575.6	180.23	1898.05	8081.4	5056	26522	-0.67	208.25	82381.2	45418	29801.6	210.38	7224.15	39694.8	23299	26138.7	39.53	549.95	38509.8	20032	42405.6	315.57	5934.7	64446.6	42338	23856	13716.9	10505.2
46614	28550	18977.8	16.08	22.95	68664.6	37514	29321.2	-19.43	-34	9253.8	7903	11069.7	8.71	-5.95	14123.4	7794	31176.4	516.57	14835.9	15499.8	6640	26995	132.66	1528.3	52764.6	30383	28890.4	112.56	3466.3	34876.8	21114	19217.6	376.54	6191.4	30799.2	20159	26840.2	40.2	1263.95	27088.2	17430	27566.5	91.12	2411.45	48200.4	29054	19911.7	3473.95	4881.55
43099.2	27500	19296.7	8.04	-21.25	52233.6	30682	21894.9	-1.34	-5.1	16510.2	13725	33385.4	-0.67	-4.25	31977	19195	24891.2	432.82	5117	21627	15431	21793.8	326.29	8754.15	40443	26363	21637	416.07	4352	35739	21762	26649.9	345.05	9109.45	52673.4	25050	31638.7	192.29	3379.6	57780.6	31003	31853.1	95.14	2316.25	38491.2	19668	29434.4	160.8	554.2
21929.4	15006	23133.8	-12.06	-29.75	23837.4	14586	14268.3	1.34	-41.65	8622	6985	24317.7	9.38	4.25	67882.8	33670	70696.4	155.44	1226.55	14346	9801	27226.8	247.9	2071.45	25419	12495	30956.7	82.41	2170.05	58182	33662	15996.9	443.54	7157.85	31045.2	21550	25785	56.95	2499.85	39937.2	21813	37779.3	297.48	9496.2	56268	24705	41603.7	3830.39	5682.25
53348.4	30591	14211.4	12.73	-9.35	41095.2	24304	13694.8	-8.71	-4.25	7745.4	5287	27192	1.34	5.95	35362.2	21770	21598.1	291.45	5162.9	48782.4	30621	64585.3	781.89	8534	26191.8	17218	27388.3	56.28	747.15	42723.6	26702	23846	83.08	1575.9	123879	47307	62995.4	664.64	22433.2	28426.8	12857	35590.4	325.62	9333	34647	21523	18227.3	12051.3	11441.9
25169.4	13391	35323.7	7.37	-30.6	54572.4	29422	23230.2	11.39	18.7	11754.6	10017	30285.3	4.69	12.75	24391.2	13842	22605.1	426.79	4514.35	66487.2	39590	20363.3	549.4	12014.8	45640.8	23698	33285.6	415.4	13277.9	41796	21830	30300.1	140.7	2823.7	24270.6	12114	28522.6	154.1	2303.5	70202.4	39958	29787.5	409.37	9869.35	21064.2	13935	23734.8	3316.5	4416.6
41171.4	24281	21627.6	10.72	-11.05	44790	27660	13982.9	21.44	18.7	9951	7594	49591.4	22.78	39.1	43208.4	21811	30241.8	608.36	8821.3	39040.2	24457	25616.1	132.66	4186.25	22416	11763	31790.8	43.55	1125.4	30144.6	16346	34078.2	59.63	1145.8	62975.4	36083	37802.7	109.21	2231.25	18714	9258	26095.8	83.75	551.65	32467.8	18342	28686.7	3330.57	5751.1
91240.8	52040	39170.9	16.75	8.5	6552	6938	631.81	3.35	11.05	12594	9766	137695	-19.43	9.35	72150.6	45590	37585	1877.34	18770.6	35849.4	24693	28694.1	164.82	3075.3	31921.8	16032	30657.2	407.36	10526.4	34835.4	20174	20291	41.54	85	89550.6	36194	59065.9	375.87	11161.4	51618.6	31129	35668.1	134	2748.05	7954.8	8190	2419.37	6.03	387.6
50697.6	29310	22502.6	3.35	10.2	29948.4	15227	27833.8	23.45	0	9720.6	7997	28328.3	40.2	5.95	70045.8	24261	52584.3	355.1	11187.7	50826	29200	24628.5	892.44	12745.8	47400	24983	38346.8	646.55	12890.2	54845.4	35792	24826.2	107.2	2779.5	48409.2	24743	41805.3	170.18	2847.5	47491.2	23951	35278.9	14.74	336.6	76216.8	44134	28419.4	19680.6	14056.5
30459.6	16499	13046.2	-6.7	-14.45	6042.6	5721	775.86	-12.73	-16.15						23703	10173	24828.2	92.46	1091.4	34176	21225	14688.4	552.08	5157.8	81001.8	39370	44975.8	933.98	20320.1	39267.6	25839	16557	70.35	1904.85	28020	14922	23476.8	80.4	1381.25	38303.4	22196	18272.9	595.63	7918.6	77005.8	31800	28633.8	7908.68	6692.9
30544.2	18601	14258.9	18.76	-17	11546.4	6789	28442.2	7.37	13.6						27574.8	15502	40642.9	220.43	4202.4	19798.2	11095	28670	627.79	5184.15	71806.8	41023	43512.5	840.85	6551.8	31545.6	16583	25431.9	249.91	5525.85	34305.6	20930	22987	98.49	1757.8	33859.2	19248	28689.4	242.54	8087.75	20667	11110	28585.6	1295.78	4641
57668.4	34926	29217.4	11.39	18.7	53362.2	32151	16438.5	-9.38	-5.1						66651.6	43055	33106	397.98	8366.55	49622.4	27295	37347.8	418.75	5264.05	34989	17910	25128.4	383.91	7694.2	40100.4	23906	16876.6	144.72	2691.1	89110.2	51059	42532.3	446.89	9288.8	28282.2	15886	42442.5	52.93	814.3	14027.4	7094	12848.6	592.95	1626.05
30755.4	18405	18272.2	6.03	40.8	26631.6	14546	17856.8	2.68	22.1						50652.6	29006	38693.8	549.4	9850.65	39543.6	23287	15948	306.86	4754.05	24457.8	13581	33744.6	1061.28	10495.8	52570.2	31476	30410.6	410.04	5513.95	23858.4	14083	28636.5	557.44	9386.55	76714.2	34711	55283	1006.34	14140.6	44479.8	24779	17131.9	149.41	158.95
28335	16700	21189.4	-1.34	-4.25	19011.6	11706	18016.3	-4.69	-0.85						40177.8	22564	25099.5	639.18	7618.55	56725.8	34427	21315.4	198.32	2350.25	62640	35269	59720.5	76.38	921.4	45445.2	27829	19156	643.87	9642.4	56812.8	30336	36738.1	253.93	8786.45	106949	39471	53259.6	54.27	1099.05	24486.6	13726	20013.6	1097.46	2527.9
56931	31902	23731.4	-12.06	-28.9	54066.6	33783	24412.1	-2.68	1.7						21297.6	13647	25192.7	310.21	3104.2	31727.4	19710	17137.3	405.35	7040.55	44016	22357	29582.5	83.08	1453.5	50199	32219	18929.5	70.35	595.85	17702.4	9883	23066.8	118.59	1950.75	44662.8	26235	43121.2	1041.18	12123.6	13896	12621	7375.36	21.44	14.45
49206	35371	14949.7	8.71	17.85	66053.4	41103	28629.8	12.73	-3.4						33184.2	18114	18396.9	61.64	991.95	43061.4	29854	28528.6	235.84	3628.65	28057.8	15895	26550.1	157.45	2215.95	21063.6	12548	20734.5	276.71	4216.85	23490	13935	23777	149.41	2759.1	36483.6	17877	38701.9	1103.49	21017.1	9425.4	8355	3196.57	-2.68	16.15
7258.2	5162	1279.03	0	2.55	32860.2	21014	23016.5	-5.36	-45.05						43554	26186	17345	274.03	3778.25	48257.4	28321	45836.7	476.37	9407.8	18654	9939	20789.4	27.47	376.55	25304.4	14765	22487.9	101.84	1590.35	31262.4	17749	35028.9	1061.95	14818.1	60782.4	35660	21200.8	169.51	3728.95	35001	24834	19271.9	11254.7	8794.1
40840.8	24122	12470	-14.07	7.65	54901.8	33498	24212.5	6.03	3.4						70185.6	25799	48542.2	373.19	7365.25	25810.8	14192	27873.3	489.77	3955.05	71557.8	28830	42307.2	1114.88	16948.2	29131.8	18472	22953.5	192.96	2031.5	27495	15210	30789.2	121.94	2710.65	62578.8	26579	60750.2	1197.29	15334	16366.8	14323	9566.26	1068.65	1281.8
43776.6	28107	32463.5	10.05	36.55	6445.8	5175	3855.18	10.05	6.8						102531	41870	68252.9	984.9	18978	26209.8	14190	21576	10.05	304.3	53358.6	30955	25676.4	330.31	5488.45	53582.4	30411	16372.1	37.52	387.6	28300.8	16967	25783.6	84.42	1357.45	21763.2	10907	29767.4	-8.04	-45.05	6181.2	5135	1165.8	314.9	337.45
66399.6	36470	27014.4	-16.75	17	50678.4	29779	18869.2	0	-15.3						46536	27650	17028.1	4.02	274.55	34107	21683	26590.3	231.15	6275.55	50891.4	28519	25825.8	887.75	12066.6	58263	31955	26533.3	181.57	3607.4	43668	25908	38945.8	2389.22	11688.4	36067.8	22574	28842.8	301.5	7440.05	65853.6	45299	30820.7	1376.18	1668.55
52950.6	28962	37662	4.69	16.15	58717.8	42854	17383.2	1.34	0.85						60855.6	34011	43509.1	249.91	7174.85	36427.8	20727	22546.8	214.4	2136.9	54527.4	31630	17510.5	296.81	5827.6	26419.2	14179	19206.2	314.23	3845.4	25995	13143	47382.4	581.56	12748.3	84362.4	45562	32506.4	82.41	2476.05	6943.2	6857	1292.43	35.51	66.3
35233.8	18662	33965.7	6.03	12.75	43468.8	25865	14462.6	-16.08	24.65						92804.4	40191	47915.7	207.03	3167.1	50454.6	21922	52937.4	864.97	6630	94576.8	44944	39869	706.18	15755.6	31764	19606	23280.5	509.87	6341.85	64293.6	29699	46516.1	639.85	9220.8	28874.4	14857	33775.4	342.37	4604.45	36050.4	25850	5540.9	-14.74	19.55
57300.6	34659	16351.4	-10.05	30.6	23653.8	14558	34465.5	-7.37	4.25						94184.4	38243	48404.8	153.43	1065.9	27724.8	14667	29975.8	186.26	5326.1	25525.8	12275	27469.3	139.36	2977.55	39589.2	21680	23586	8.04	53.55	54815.4	30070	48209.2	187.6	10103.1	60768.6	32111	81543.7	1555.07	28450.4	262143	214849	262143	-76.38	78.2
64258.2	26842	62704	26.8	12.75	55089.6	32007	26341.1	-9.38	-16.15						26604	13866	23250.3	1277.02	7677.2	21192.6	11109	28301.5	625.78	12223.9	65265	38287	20695.6	2.68	579.7	50049.6	27959	19399.8	497.81	8137.05	33421.8	17670	30507.1	140.03	2096.1	25750.8	13773	27865.3	34.17	680	33097.8	27985	-53.6	20.77	47.6
62728.2	34662	23754.2	7.37	-2.55	5724	5519	14433.1	12.73	-4.25						27885	13206	29157.7	448.9	5087.25	35997.6	18378	19035.4	189.61	2691.1	35107.8	20284	18044.4	48.91	750.55	55269.6	34532	27557.1	250.58	6003.55	19243.2	8936	34262.5	14.74	153.85	49494.6	19219	62078.2	76.38	884	6292.2	6422	2133.28	6.03	291.55
40195.2	25209	16612	7.37	-11.05	19353.6	15074	25606.7	2.01	27.2						53474.4	35727	16281	48.24	379.1	56335.8	33839	21088.9	481.73	10184.7	55164	30159	19778.4	314.9	3092.3	33012.6	19750	15769.1	125.96	2001.75	63906	35079	24455	88.44	3031.1	45896.4	27107	29017.7	78.39	1093.1	10057.2	9571	5913.42	10.05	45.05
19615.8	14110	23477.5	9.38	-7.65	35449.8	25743	6872.19	-6.03	-19.55						51648.6	31324	18309.8	432.15	8369.1	43677.6	25266	24516	251.92	3767.2	36768.6	21592	19001.9	76.38	903.55	9229.8	7763	13257.3	12.73	57.8	53984.4	29187	35032.3	353.76	8481.3	39560.4	22229	34499.6	934.65	15843.2	6942	6579	940.68	14.07	11.9
31249.8	18640	23109	24.79	-1.7	41476.8	36563	10439.9	13.4	-2.55						70434.6	22799	41888.4	866.98	8074.15	55089.6	35187	22234	29.48	650.25	14328	12822	16998.6	34.17	328.1	36678	27287	12096.2	48.91	789.65	36951.6	19163	31712.4	617.74	4934.25	31470	16597	37250.7	213.73	5152.7	29271.6	16944	30047.5	5588.47	7027.8
7372.8	6989	2535.95	-12.06	-2.55	16801.2	11524	7081.9	18.76	-5.95						49391.4	28566	31220.7	721.59	14398.2	37558.8	21078	19154.6	144.05	2541.5	31987.2	16126	41881	184.25	4344.35	49498.2	29398	21981.4	208.37	7275.15	31255.8	16646	28450.9	117.92	2136.9	41484	18750	35810.8	308.87	8073.3	28276.8	15743	21928.4	2665.93	5568.35
61890.6	35006	35753.2	14.74	31.45	16125.6	8000	21021.9	-2.01	-16.15						58674.6	26110	51685.8	1527.6	27092.1	36262.8	20552	32226.3	1788.23	14842.7	46017.6	26843	17422.7	187.6	2529.6	15078.6	13936	6108.39	20.1	431.8	56580	40237	39457.6	201	4372.4	42364.2	23127	34433.3	20.77	504.9	71509.2	29654	56513.2	2519.2	7514.85
27852.6	17946	16479.3	0.67	12.75	40911.6	22055	28736.3	26.13	2.55						68275.8	38443	26282.8	152.09	5738.35	26793.6	18745	20492	124.62	1817.3	13820.4	7650	29975.8	8.71	631.55	37681.8	22982	19420	53.6	108.8	54532.2	33807	25096.9	107.87	2791.4	20884.2	9262	40780.9	425.45	7720.55	27486	13719	21685.2	25.46	96.05
25906.2	18959	30978.8	7.37	3.4	18381.6	12850	11036.2	8.71	-7.65						66688.8	31303	31577.8	125.29	3709.4	58413.6	34611	18628.7	41.54	270.3	20620.2	11798	19187.5	176.88	2903.6	35847	26062	4398.55	7.37	0	9647.4	6006	26494.5	4.69	-28.05	27022.2	13758	30924.5	-0.67	87.55	23758.8	14290	24696.9	213.06	898.45
26232.6	19902	38709.9	20.1	8.5	34186.2	19224	18508.1	7.37	23.8						25009.8	12135	24203.1	251.25	3863.25	22930.2	17186	18132.9	115.24	2937.6	81538.2	38855	71165.4	598.31	13583	262143	214202	262143	-46.23	-16.15	27976.2	15278	28666	244.55	7178.25	52032.6	29979	23055.4	662.63	12149.1	70550.4	40514	23269.1	965.47	1711.05
27101.4	13858	22100.6	2.01	17.85	26702.4	16646	32296	21.44	31.45						23994	10145	49496.2	584.91	10322.4	72455.4	40238	34964.6	621.09	6220.3	23146.2	12074	29066.6	30.82	415.65	9582.6	5409	29449.2	-12.06	-4.25	44298.6	25232	16134.3	367.83	8570.55	52866	32588	19727.5	94.47	2523.65	60074.4	23682	122427	8335.47	15106.2
41952.6	22554	25865.4	16.75	10.2	60594.6	35696	23521.7	-8.04	7.65						29091	17020	18800.2	268	4828	37613.4	23126	21255.8	16.75	158.1	44362.8	22331	60975.4	1932.28	21735.4	13416	12754	5313.1	4.69	889.95	37080	19690	26395.3	-16.75	249.05	64998	26466	48639.3	1703.14	27516.2	64677	33654	41483.7	680.05	2840.7
26694	16713	22816.8	12.73	-5.1	19503	11247	22604.5	29.48	3.4						29908.8	16388	32217.6	357.11	7692.5	24543	15312	14346	6.03	13.6	28496.4	17661	24759.2	36.85	1163.65	49269.6	32997	22465.1	34.84	1028.5	33652.2	19084	26402	220.43	5304	26305.8	10938	64502.9	89.11	2061.25	47884.8	25174	43473.6	197.65	763.3
50553.6	26620	14361.5	12.06	-18.7	45889.2	28234	22717.7	12.06	-10.2						33214.2	20523	31593.2	103.18	1283.5	19964.4	10410	24468.4	117.92	1463.7	35731.2	21034	35435.6	1027.11	10403.2	29747.4	14582	35361.9	26.13	162.35	25674	16761	19033.4	24.79	510	27646.2	14779	42232.8	705.51	10646.2	37015.2	19962	30501.1	588.26	1403.35
7225.8	5825	9741.8	-2.01	18.7	28877.4	17602	26124	36.18	13.6						56636.4	28299	27344	347.06	6845.05	31683	17850	17856.2	911.87	13740.2	46975.2	26862	36874.1	5.36	198.9	33416.4	17793	24004.1	308.87	6619.8	33383.4	18127	35743.2	96.48	1445	24927	14631	30761	108.54	1892.1	31605.6	16632	43244.5	2899.76	4677.55
33472.2	17247	19499	3.35	31.45	125611	49666	69130.6	22.11	-1.7						30704.4	16858	51691.2	515.23	4694.55	21501.6	12857	26091.8	599.65	10795	28518.6	15546	23825.9	199.66	5633.8	46421.4	22446	44301.1	574.19	10840.9	34136.4	17985	21702.6	127.3	2720.85	73918.8	45334	26173.6	505.18	8473.65	38288.4	19206	27710.5	1337.99	3948.25
69469.2	41339	23174	10.72	13.6	140301	82458	100278	29.48	-4.25						35237.4	17206	36887.5	592.95	8614.75	51956.4	22614	39562.2	356.44	4358.8	39448.8	20237	33183.8	862.96	11965.5	54373.2	29947	19586.8	28.14	380.8	39909	25430	23731.4	81.74	1236.75	32533.2	14882	37595.7	18.76	428.4	25365	16251	50823.5	613.05	3829.25
39119.4	16055	66956.5	44.22	-22.1	71838	40395	30966.1	14.07	-20.4						48636.6	27688	27326	481.06	4763.4	24423.6	17102	22154.2	11.39	379.95	18095.4	9834	15420.7	331.65	1382.1	139125	52814	64419.2	739.01	10622.5	51098.4	33060	28779.2	158.79	7410.3	60141	32162	31560.4	54.27	1456.05	66479.4	34935	57492.7	14634.8	19522
36165.6	22626	17748.3	-4.02	2.55	34839	18242	35120.7	13.4	-3.4						54423.6	30046	34056.1	152.76	933.3	6269.4	6095	15983.5	1.34	73.95	40374	26091	50769.9	142.04	4304.4	60954	27275	81488.1	497.81	9282	37565.4	20674	22153.6	54.94	5199.45	94273.2	48271	26388	91.12	4777	132619	50743	97121.2	19013.3	23188.9
24801.6	12763	24404.8	13.4	12.75	28671	17419	21643	14.07	8.5						74490	39482	27858.6	383.91	7980.65	19869	19219	11002.1	6.03	68	40011	23731	10411.1	16.75	88.4	32772.6	19738	22881.2	228.47	6462.55	41736	24574	60815.9	903.16	17676.6	70891.8	30837	40998.6	913.88	24815.8	41711.4	21567	33201.2	5083.29	5910.05
20454.6	15573	19210.9	-2.68	18.7	79824	27943	143535	34.84	25.5						30565.2	15827	28962.8	321.6	4530.5	61430.4	33533	25946.4	713.55	6873.95	45061.8	25009	35016.9	258.62	4139.5	28827.6	16123	33325.8	163.48	2827.95	27315.6	15656	29394.9	450.24	11312.7	69599.4	39103	26052.3	23.45	579.7	27205.8	13023	34326.8	243.88	861.05
27067.8	18634	25407.7	4.02	-11.05	75537.6	40783	26577.6	34.17	39.1						41022	19477	53137.7	580.89	9725.7	13806	9113	32197.5	71.02	360.4	48690.6	27870	14193.3	198.99	6386.05	23239.8	16439	37806.1	533.32	10813.7	42475.2	25283	40931.6	32.83	487.05	77738.4	43215	30661.2	152.09	4395.35	49119	18121	54593.6	3553.01	5559
31330.2	18514	18445.1	-0.67	17.85	67369.8	38386	39276.1	24.12	29.75						29481.6	16741	31724.5	81.74	974.1	81658.2	48392	42362.8	584.24	8415.85	50790	29747	19625	731.64	12713.5	35398.8	21975	28140	128.64	2840.7	26814.6	12919	33032.3	217.08	5047.3	94575	47175	76069.1	985.57	19400.4	46350	34166	12320.6	230.48	682.55
39528.6	24927	11113.3	3.35	16.15	26770.2	19282	24570.2	4.02	19.55						53428.2	29282	34166.7	44.89	935	11935.8	7015	29773.5	19.43	265.2	38341.2	20374	34551.9	774.52	8350.4	79773.6	39493	96363.4	1548.37	28723.2	34342.2	20091	29228.1	189.61	3383.85	29911.8	12004	36199.4	765.81	11000.7	28359.6	17494	54429.5	1754.06	4323.95
30197.4	16673	14811.7	6.03	-4.25	42423.6	21323	30382.5	-2.68	11.9						31263.6	16551	28427.4	324.28	5135.7	25014.6	13294	25707.2	142.04	1559.75	9982.8	7518	13258.6	-1.34	-64.6	24729	12007	39448.3	137.35	1827.5	64944.6	33924	41303.5	16.08	920.55	28917	17895	17302.8	37.52	990.25	26338.2	9170	74782.7	258.62	734.4
87969.6	41981	36470.1	7.37	-8.5	53127	26531	33203.9	25.46	11.9						39330.6	24057	22149.5	385.92	5123.8	18064.2	9858	21993.4	52.26	209.95	39783	23702	14894.1	194.97	1983.05	35661	21387	24012.8	219.09	4496.5	97111.8	42651	41616.4	613.72	8290.05	46176.6	16170	65036.2	681.39	12533.2	43859.4	22163	36235.6	345.05	1458.6
32809.8	18566	23009.8	13.4	28.05	126554	51383	68277.7	12.73	10.2						36330.6	22145	26670.7	534.66	5844.6	35608.2	22321	38405.1	393.29	4625.7	50797.2	30526	16191.2	176.21	2766.75	44149.8	29813	69950.7	1646.19	26014.2	22911.6	11333	29843.1	421.43	5223.25	86656.2	49888	25033.9	19.43	267.75	32911.2	20455	25807.1	54.27	166.6
39728.4	21895	20317.8	15.41	9.35	32878.8	19216	31523.5	23.45	7.65						34147.2	15954	46587.8	897.13	15264.3	40394.4	24706	18218	477.04	3956.75	23127.6	13139	23661.1	1.34	311.1	28487.4	16821	31476.6	1250.89	16235	28156.2	16206	25126.3	30.82	497.25	56529	38283	21523.1	110.55	5074.5	110069	44713	68774.2	569.5	1552.1
21865.8	15281	21120.4	19.43	-4.25	32893.8	17778	26382.6	26.8	14.45						43029.6	27699	21951.2	645.88	7491.05	46777.2	28215	22390.1	158.79	2108	24804	12933	32067.5	469.67	4961.45	71419.8	41920	18946.3	141.37	4431.9	12127.8	6486	17759.7	33.5	762.45	20746.2	14222	38557.2	44.89	681.7	33405.6	23171	18810.9	1050.56	1147.5
51432.6	27223	32514.4	13.4	5.1	23584.8	11870	31640.1	18.76	11.05						59589	36119	26899.2	2293.41	15278.8	49931.4	29064	18392.8	596.97	8746.5	21669	13158	20757.9	17.42	188.7	80909.4	45493	22788.7	66.33	1406.75	63430.2	24691	60758.3	1070.66	10494.1	24373.2	12315	27695.1	235.84	4339.25	20914.8	9497	32533.9	5906.72	5719.65
48818.4	29147	10850.7	2.01	-17.85	64647.6	33650	39713.6	24.12	11.05						56394	31458	30213.7	374.53	5609.15	47433.6	25014	23129.7	148.74	727.6	18775.2	14474	31739.2	19.43	1009.8	32017.2	18182	18101.4	39.53	135.15	64276.2	36555	29893.4	178.22	6701.4	40101.6	20082	53823.1	1280.37	14921.8	33874.2	19215	29358.7	2497.09	4205.8
38274	26906	14564.5	5.36	22.95	182807	56621	130897	50.25	-2.55						36096.6	21159	33715.1	148.74	1887	18076.2	9007	26002.7	105.19	1189.15	25934.4	16225	21075.5	45.56	294.1	40213.8	23075	19337.5	265.99	3399.15	29316.6	13958	27070	82.41	1589.5	35032.8	19517	34821.2	361.13	9640.7	62448.6	33331	38487.5	740.35	2363
34041.6	18446	30713.5	3.35	-25.5	27051	13686	32777.7	12.73	-23.8						22818	13034	23964.6	216.41	3662.65	41502	24514	20079.2	3877.96	19944.4	33601.8	19894	43307.5	109.21	1529.15	46323.6	26990	19391.8	136.01	1595.45	33465.6	19686	27430.5	489.1	8970.05	44436.6	25095	19960	304.85	7259.85	91036.2	51640	31011	8057.42	9640.7
36180	19571	15415.4	20.1	-11.05	19096.8	9286	29388.2	28.14	17.85						28572.6	17711	34628.9	833.48	12597	89277	50921	44393.5	422.77	8833.2	28669.8	15519	40490.1	353.09	6856.95	43481.4	25219	12331.4	15.41	108.8	40848.6	24163	35873.8	361.13	5825.9	28887	15323	22565.6	178.89	2459.05	27396.6	15658	38592.7	2073.65	3168.8
56484.6	32474	21948.5	-2.01	2.55	25766.4	15058	22518.7	-2.01	23.8						42808.8	23574	31120.8	371.85	6446.4	35326.8	20498	22540.1	434.16	4223.65	34360.2	23725	14122.9	274.03	2384.25	43199.4	22670	30529.9	454.26	8972.6	24352.8	15290	34099	18.76	1677.05	48664.2	25834	33370.7	168.17	2665.6	25878	15447	18750	2221.05	2716.6
67107.6	40033	18862.5	-6.03	3.4	25399.8	14655	30355	5.36	9.35						21037.8	9347	30371.8	128.64	2992.85	26503.2	16766	17748.3	320.26	4754.05	29935.8	15031	27651.6	414.06	4714.95	60508.8	30183	45850.8	462.97	5485.05	62130	31926	30491	236.51	5014.15	27639	15935	24398.1	79.06	2439.5	37966.2	18381	34659.1	6044.07	12964.2
48840	30519	37917.3	9.38	-9.35	37829.4	19583	46396.2	1.34	-2.55						26868	14938	17105.8	142.71	3154.35	47128.2	31584	17923.8	164.15	2812.65	29704.8	14980	33944.2	389.27	8005.3	29500.8	15913	24521.3	168.84	1887	70199.4	24459	41011.4	68.34	2187.9	46385.4	26525	30029.4	18.09	867	35920.2	22652	24386	2477.66	3224.05
57057	33695	38092.2	25.46	-3.4	94117.2	36826	43663.9	36.85	19.55						57132	33539	19053.5	340.36	9012.55	32521.8	18342	52520	311.55	7030.35	20145.6	11521	25354.1	23.45	490.45	57378.6	38174	22536.8	814.72	10154.1	37709.4	22082	46228.7	175.54	10254.4	43163.4	27310	12175.9	80.4	591.6	17309.4	9516	24636.6	-10.72	6.8
49973.4	30714	14748.7	-1.34	0.85	67896	37327	64523	37.52	56.1						46552.2	28144	15324.9	72.36	1477.3	23211	13804	17016	0.67	48.45	44427	23283	36494.9	807.35	9388.25	87679.8	39919	36197.4	111.22	1925.25	27270.6	21527	31443.1	13.4	476	35173.2	25038	15079	46.23	1003	15597	7586	32072.2	10158.5	17908.7
25573.8	13739	20908	14.07	-5.1	35587.8	21799	27232.2	-4.69	22.95						26367	14759	28523.2	539.35	18836.8	29302.8	17851	17702.7	704.84	6853.55	31912.2	19812	26274.7	279.39	3522.4	56844	34642	35345.2	100.5	3414.45	33174	16867	30303.4	79.73	1773.95	65203.8	39302	39551.4	379.89	9212.3	30429	17905	36134.4	2647.17	3639.7
37555.8	21975	20568.3	17.42	15.3	13390.2	7021	21350.9	-5.36	0						35716.8	18390	22160.2	1297.12	12396.4	24878.4	15028	24255.3	471.68	4053.65	6722.4	5478	5572.39	-3.35	77.35	36912	19411	27533.7	40.87	1129.65	35324.4	23095	22737.8	182.91	3538.55	19744.8	12894	28859.6	231.82	3230.85	56380.8	30481	23722	751.74	2010.25
60649.8	30950	41671.3	12.73	34	23835.6	13887	26610.4	14.74	14.45						20813.4	11687	23608.1	701.49	7848.05	35902.8	19918	19342.9	678.04	6180.35	33862.8	16438	27395	164.82	847.45	47038.2	14410	50674.8	91.12	1269.9	37936.2	20190	28981.5	73.7	1236.75	25366.2	12363	29695.1	206.36	10378.5	58230	35962	18884.6	1976.5	3259.75
29854.2	15433	24255.3	8.04	10.2	66214.2	36001	29953	26.13	32.3						19898.4	9796	28140	170.85	2784.6	38182.8	24719	23628.2	306.19	5613.4	40039.8	23666	30822	114.57	1482.4	86286.6	50913	43259.9	830.8	13648.5	32371.2	17119	17508.4	13.4	499.8	50694.6	25246	40419.8	457.61	9122.2	43123.2	26718	16354.7	3450.5	3336.25
16755	13878	19643.7	-0.67	21.25	36134.4	20600	34090.3	23.45	5.1						22019.4	14810	21941.2	14.07	717.4	32851.2	19150	16510.8	1287.74	13221.8	31444.2	17991	24662	70.35	1541.05	29164.8	17274	24372.6	160.13	1338.75	51458.4	30250	18967	343.04	5949.15	25971	14579	24918	20.77	420.75	71791.2	31105	60945.2	3437.1	6053.7
62376	35531	35443	0.67	20.4	39259.8	20835	26246.6	12.06	-5.95						28683.6	16671	21432	205.02	3771.45	14293.8	9049	23605.4	48.91	206.55	27542.4	16174	31721.8	1553.73	25337.7	23302.8	12179	30474.3	641.86	8061.4	52906.8	29658	27981.9	406.69	7590.5	24498.6	13654	39813.4	1060.61	8359.75	41706	27910	23011.2	2269.96	5442.55
39018	22786	32808.6	-2.01	16.15	161809	48355	83447.2	36.18	27.2						9657.6	8190	9815.5	6.03	28.05	40240.8	24354	13345.7	26.8	138.55	29907	14303	36935.8	1031.13	18977.1	26084.4	14515	26009.4	39.53	210.8	37678.2	20564	26954.8	485.75	11883	11706.6	7593	24554.8	542.03	5055.8	43918.8	25583	28993.6	7824.93	8810.25
23906.4	14491	20973.7	3.35	0	46728	26558	27307.2	19.43	24.65						71479.8	39682	23190.7	4.69	620.5	69817.8	42402	20315.1	36.85	800.7	24894.6	12834	34596.1	198.32	2748.9	23136	15566	36382.3	18.09	97.75	36674.4	22663	29546.3	508.53	6395.4	43343.4	27082	15016.7	26.13	945.2	25946.4	15151	18668.2	-3.35	142.8
21994.8	13030	25447.3	-10.05	-11.9	90717.6	53891	83597.9	30.82	46.75						18460.2	11023	25152.5	245.89	3820.75	68889.6	31593	83055.9	523.94	12890.2	32040.6	18470	19348.9	350.41	8333.4	17058.6	9385	24920.7	370.51	5357.55	69551.4	45356	21074.2	141.37	4111.45	32692.8	17712	38533.7	79.06	1576.75	28789.8	13029	56890.4	1187.24	3014.1
21811.8	13157	17755	-7.37	2.55	24918.6	16286	25335.4	9.38	21.25						56377.8	35849	19131.2	737	13898.4	27699	18527	14552.4	106.53	1649.85	54544.2	29223	36315.3	93.8	2367.25	20044.8	9775	25593.3	138.69	2400.4	19423.2	10639	26111.9	132.66	2586.55	27256.8	12351	46863.8	140.7	4017.95	55209.6	22987	45476.2	3597.23	9171.5
22654.8	12753	28996.9	-12.06	-6.8	40502.4	20663	31674.9	21.44	-12.75						78306	44222	21432	560.12	8613.9	41250	21032	23324	1299.8	13831.2	24399.6	12762	25787	160.8	2176	54849.6	21034	44477.9	557.44	8676.8	43488	19366	41000	127.97	1686.4	71227.8	45247	48432.3	213.06	5781.7	43695.6	20375	72602.5	5325.83	8812.8
29439.6	16362	24742.4	-4.69	-22.1	25922.4	14130	25860.7	-6.03	-0.85						44939.4	28074	64198.1	501.83	4899.4	30277.8	17092	24476.4	65.66	493	17775.6	8696	31777.4	144.72	1793.5	108147	44766	65585	958.77	19093.6	14107.2	6923	37067.8	87.77	2335.8	106783	43287	75205.5	400.66	10593.6	42553.8	26706	22423.6	256.61	608.6
27331.2	13529	34643	1.34	-36.55	67021.2	26253	46926.1	-2.01	-24.65						24588.6	15559	24775.3	133.33	1486.65	35611.2	20239	22067.1	62.98	916.3	23371.8	16347	21668.5	76.38	1564.85	70749.6	42866	40111.6	298.15	6130.2	24773.4	14262	24855.7	14.07	220.15	27305.4	13802	26032.2	10.72	-11.9	22081.2	11338	21628.9	265.32	1462.85
27940.8	19419	22745.2	4.69	3.4	34956.6	20467	22525.4	-0.67	-10.2						29925.6	14219	34739.5	336.34	6474.45	77035.2	49065	18565.7	108.54	2101.2	39639.6	21451	22703.6	377.21	4003.5	34426.2	18154	21281.9	274.03	3655	27642	13678	29220.7	76.38	2213.4	31267.2	18378	27525.6	297.48	3542.8	39786	28124	60259.1	5293	5878.6
43629	23081	32750.3	20.1	16.15	61715.4	20298	90517	11.39	-0.85						36609	20851	18343.3	866.31	9450.3	31846.2	18750	14759.4	577.54	7451.1	28312.2	16295	21135.2	826.78	5478.25	50337	30078	18593.8	126.63	1844.5	38025	18807	38259	107.87	3154.35	24753	14403	24083.2	4.02	-34.85	5510.4	5272	923.26	556.77	1392.3
21196.2	11115	23268.4	-26.8	5.1	23535.6	15256	32254.5	-6.7	7.65						38713.8	20771	23127.7	479.72	7575.2	38665.8	22954	30787.2	517.91	6468.5	60571.2	34390	48723.1	2527.91	18343	47754	24582	41723.6	810.7	13822.7	47831.4	24543	22896.6	114.57	2948.65	21018.6	13654	25191.3	55.61	1813.05	27122.4	14239	42061.9	755.09	1892.95
60925.2	34182	45200.2	12.73	15.3	51553.8	28548	44449.1	3.35	17.85						30472.8	19217	16683	428.8	9010	28429.8	17447	25716.6	387.93	5327.8	33367.8	18540	19457.5	106.53	2981.8	20412.6	10658	21360.3	71.02	980.05	24645	14361	16539	300.16	3904.05	16492.8	9615	36366.9	461.63	8900.35	55433.4	32227	55915.5	8797.77	11921.2
30963	19783	19769	9.38	13.6	23433.6	12430	26422.1	0.67	8.5						32127.6	18392	24658.7	30.82	306	42228	24439	21129.1	560.12	5190.95	31457.4	20623	17414	458.28	4710.7	37154.4	21127	17108.5	94.47	1130.5	56596.2	33031	22957.6	383.91	5987.4	37909.8	22755	20286.9	226.46	2142.85	69453.6	29106	34722.1	600.32	1236.75
44239.2	25595	18837.7	12.06	1.7	41397.6	23350	20114.1	-6.03	3.4						31460.4	23939	44784.1	30.15	2109.7	82260	42722	35808.2	134.67	1246.1	18390	10338	24719.7	134	1577.6	32665.8	19407	23442	438.85	7527.6	27297.6	14359	23250.3	416.74	11270.2	40432.8	28555	49460.1	75.71	5845.45	7869.6	5607	11460.4	12.06	1.7
53893.8	32106	12646.9	6.03	5.1	109694	49183	54487.1	-2.68	6.8						44215.8	27473	30887	148.74	2493.05	58042.2	32443	18970.4	482.4	6571.35	43938	24694	29658.9	588.26	6509.3	16643.4	8231	25181.3	55.61	3559.8	21695.4	13242	29581.8	114.57	3134.8	70185	39778	38068.7	1260.94	24272.6	32389.8	19874	28925.9	5088.65	5279.35
49663.8	31155	28901.1	12.06	10.2	17389.8	11397	24167.6	-7.37	-7.65						63458.4	36607	20902.7	32.83	288.15	44779.2	25671	16910.1	388.6	5216.45	37538.4	22189	23697.2	1665.62	10600.4	92592.6	52443	38137.7	332.32	3854.75	25537.2	17139	29131.6	168.17	3198.55	46716	27543	27730	372.52	6282.35	32088.6	20196	17241.1	459.62	1404.2
31059.6	20898	22631.3	24.12	15.3	69977.4	28618	54785.9	18.09	-5.95						40918.2	24110	28391.9	604.34	10252.7	45895.8	26055	33650.8	888.42	15598.4	30747.6	17305	21947.2	363.81	3768.9	29695.8	18378	29340	263.98	3685.6	38260.2	21380	27047.9	292.79	5366.9	59403.6	23487	63108	83.75	1071.85	33714	18590	29205.3	17.42	42.5
26576.4	15026	14622.1	-10.05	-11.05	56086.8	32770	22690.2	4.69	-28.05						39558	22355	15263.9	227.8	3436.55	25110.6	15024	27891.4	4.02	180.2	29959.2	16363	20530.1	64.32	1255.45	84177.6	49734	43230.4	221.77	7785.15	24513	14279	26906.5	787.25	6920.7	22950.6	11887	40664.3	78.39	942.65	37691.4	19554	35059.1	2324.23	5110.2
37568.4	19050	26243.2	4.69	-14.45	41105.4	21434	45966	-0.67	7.65						66976.2	38640	46895.3	126.63	3584.45	22282.8	15603	33213.2	164.15	4452.3	33094.2	18783	34972.7	50.25	571.2	31291.2	18918	26014.8	276.71	6781.3	68525.4	35247	48909.3	57.62	1622.65	24361.8	15561	28192.9	180.9	5559	35971.2	18484	28436.8	2127.92	4361.35
26821.8	14527	22432.9	-7.37	-20.4	59129.4	30098	34810.5	14.07	4.25						35977.8	19902	27092.1	112.56	2103.75	46118.4	26167	22294.2	325.62	4442.95	22111.8	11827	36303.9	497.81	7742.65	35541.6	22099	12697.8	38.86	763.3	63208.2	38854	28542	134.67	2531.3	62059.8	38271	26899.2	807.35	15788.8	30985.8	19851	21047.4	2047.52	4015.4
59296.2	35200	20394.1	-22.78	-2.55	25750.2	14314	19852.8	-7.37	7.65						18643.2	11035	20217.9	8.71	5.95	8830.8	6446	9130.09	182.24	2508.35	27797.4	17586	25964.5	117.92	3055.75	43983	22318	28174.2	162.14	5469.75	34892.4	21879	24150.2	137.35	1871.7	16940.4	9527	31080	214.4	2895.95	28330.2	16576	14031.1	3592.54	6949.6
29510.4	16851	19824.6	-11.39	-4.25	38813.4	20050	22437.6	7.37	2.55						36837	19924	24483.1	596.3	6273.85	52997.4	30534	19027.3	99.83	2669.85	25927.2	15644	19906.4	10.72	592.45	92609.4	30107	36676.5	719.58	9171.5	110428	43251	44764.7	1070.66	20502.8	20479.2	11047	20780.1	40.2	102	160141	42202	66505.5	9492.56	10957.4
35048.4	23099	21866.1	-12.06	-2.55	27721.8	16198	35275.5	16.75	19.55						53280	30699	54588.9	361.8	7041.4	37107	18795	29361.4	1158.43	15764.1	47398.2	28828	15397.3	89.11	1170.45	190058	76347	89178.3	2172.14	33711	18633	10346	19427.3	34.84	345.95	48912	27355	44882	1413.03	27981.2	121715	46863	68794.9	7889.25	10029.2
73756.2	40850	31579.1	13.4	18.7	40644	21318	32338.2	-2.68	10.2						29188.8	16080	19194.2	981.55	9737.6	86583.6	32336	53424.5	1533.63	13028	34620.6	18719	33459.1	1009.02	22791.1	39651	24169	23147.2	331.65	4383.45	57616.8	30615	31750	323.61	6372.45	21495	11719	21998.8	5.36	-42.5	65866.8	38226	25677.1	5699.69	7877.8
202208	97316	83978.5	9.38	20.4	31066.2	17326	21065.5	2.68	8.5						58758.6	33484	20458.5	738.34	13244.7	50451	28659	19918.4	463.64	5020.1	31135.2	15998	34261.8	372.52	5683.95	33809.4	19070	32302.7	75.71	1071.85	40851	24283	18976.4	4.02	-34	33372	15082	36477.5	106.53	2420.8	33994.8	21406	16258.2	2216.36	2837.3
21888.6	16434	21364.3	8.04	19.55	21746.4	11232	19046.1	15.41	11.9						25650.6	13557	26904.5	181.57	3779.1	7261.2	5295	5041.75	34.17	786.25	26592	16499	19591.5	643.2	7144.25	48091.2	27888	20917.4	172.86	2759.1	30860.4	18235	41472.3	658.61	26861.7	18294.6	9363	24493.2	110.55	1734	26299.8	16446	37107.3	1263.62	1781.6
31308	13622	38454	19.43	-11.9	29875.2	15571	21966.6	8.71	17.85						29951.4	15490	39851.6	724.94	9707.85	5644.2	5142	6462.82	-5.36	15.3	25000.2	15130	31599.2	939.34	24221.6	42222.6	24187	25677.8	46.23	516.8	33966	20233	27954.4	8.71	555.9	46173.6	29272	13098.5	366.49	7006.55	25017	13026	33020.9	85.76	420.75
34930.8	20106	29443.2	24.12	-11.05	34592.4	21835	19478.2	-12.06	-2.55						52131	28858	31075.9	223.11	5161.2	73564.2	40440	22244.7	67.67	850	40543.8	19194	42763.4	241.2	3993.3	31033.8	20489	24181	83.08	1027.65	37293	22303	21194.1	214.4	3074.45	45603.6	28184	46758	164.82	3943.15	64049.4	27559	54418.7	276.04	827.05
59227.8	35254	26268.7	15.41	-19.55	37221.6	19858	20589.1	6.03	7.65						43522.8	24567	27457.9	458.95	5184.15	58142.4	34130	31278.3	412.72	6445.55	46863.6	27731	39303.5	751.07	11775.9	31465.2	18883	22923.4	345.72	4993.75	26125.8	14675	20902	137.35	2684.3	26407.2	15542	22959.6	56.95	1273.3	144954	61438	53443.9	623.77	2896.8
54309.6	29753	33664.2	13.4	32.3	51747	33995	22197.8	29.48	34						31735.2	17738	24543.4	74.37	1284.35	25030.2	13942	41974.2	521.93	12027.5	72234	29778	54420.8	1273	15249.9	40165.2	24114	25936.4	179.56	3268.25	100007	23826	74394.1	826.78	17626.5	19445.4	10492	41588.2	1392.93	11042.4	48591	18650	42231.4	1085.4	4713.25
34611.6	16991	33144.9	0	-11.9	64998.6	34082	47239.7	10.72	-16.15						31573.8	24136	26216.4	564.14	6725.2	53977.8	31417	29017.7	1033.81	27973.5	20187	12193	21861.4	16.08	628.15	45269.4	24876	26509.2	133.33	3950.8	22383	12142	24855	308.2	5554.75	15537	9491	21505.7	164.82	3190.05	72126	50138	110366	231.82	1936.3
50502	28083	21112.4	-6.7	17	27294.6	15671	43308.1	14.74	-5.1						39312.6	26509	20429.6	381.9	8015.5	47584.2	29171	21515.7	381.9	8023.15	48057	24746	30017.3	162.81	1852.15	32427.6	18020	19005.2	213.06	1819	29317.2	15255	31574.4	227.8	3104.2	28438.2	17091	25244.3	263.31	2323.05	48934.2	26818	40411.7	10144.5	10489
49258.2	25922	23236.9	18.76	6.8	27369	15003	45882.3	38.19	12.75						51034.8	28380	18902	43.55	2090.15	64399.2	39274	67042.2	339.02	5114.45	38532.6	22826	40376.2	848.89	27046.2	73932	28925	30948.6	173.53	3611.65	27549.6	15502	28205.7	131.32	1838.55	30145.8	18227	16639.5	91.79	1694.05	29685	17950	40152.4	3352.01	4663.1
18408	7843	28379.2	-14.74	-5.95	35672.4	21795	12388.3	22.78	-20.4						39484.8	24106	22640.6	83.08	1615	19902	10694	31201.9	591.61	6329.1	71955.6	39228	29641.5	521.26	10097.2	29957.4	17905	25665	550.07	7211.4	26026.8	13342	30170.1	501.83	5898.15	9629.4	6686	13354.4	-8.71	-46.75	35711.4	18056	30907.8	1250.22	4169.25
7240.8	5322	16826.4	-12.73	1.7	23883	14918	29537.6	18.76	-7.65						42957	26951	18037.7	192.96	4559.4	23869.2	14738	28275.3	321.6	5238.55	40627.8	23718	29413.7	321.6	3262.3	42877.2	28817	19247.1	140.7	1050.6	16033.8	8867	49591.4	237.85	5544.55	31239.6	16916	48858.4	67	2674.95	36659.4	19615	31498	3924.86	6090.25
52039.2	30674	12799	-2.01	5.95	56783.4	32318	25813.1	-15.41	11.05						44277	25222	22283.5	624.44	8910.55	32284.8	20075	17359	404.68	4372.4	40634.4	26423	27758.8	62.98	2015.35	43341	27505	43462.2	1591.92	15291.5	37249.8	23151	37264.1	1306.5	12178.8	80218.8	53167	19425.3	31.49	625.6	45508.8	28262	16511.5	600.99	1556.35
39319.8	23014	27159.1	18.76	8.5	22810.8	12179	23748.2	1.34	4.25						82675.8	40970	36194.1	157.45	3806.3	37790.4	23339	26802	251.25	11487.8	36823.2	25963	40203.4	356.44	5081.3	56566.8	29746	26274.7	51.59	621.35	49414.2	28310	28387.9	12.73	317.05	14538.6	7346	30399.9	62.98	963.05	42550.8	25872	29970.4	1870.64	2624.8
75298.8	43139	25398.4	10.72	6.8	11201.4	6675	23222.9	-6.03	-4.25						26166.6	11259	52348.4	479.72	8862.95	54693	33102	15640.5	168.17	1768	24879	13418	24583.6	121.94	2360.45	61915.8	23464	68452.6	436.17	7463.85	39931.8	18971	28366.5	136.68	2690.25	17001.6	10422	25005.7	638.51	7420.5	13116	7733	42299.1	77.72	389.3
35849.4	17859	34279.9	6.7	14.45	18966.6	12730	24983.6	13.4	4.25						23990.4	14167	19661.2	52.26	2291.6	37772.4	26165	26428.8	726.28	10365.8	61684.2	34679	29853.2	237.18	2423.35	32826.6	17159	27313.2	345.72	8394.6	29895	18940	23955.2	322.94	5584.5	25750.2	16686	37576.9	139.36	2265.25	29071.2	12571	37674.8	60.3	147.05
43846.2	23959	24024.9	15.41	-0.85	45788.4	25521	17986.2	24.12	-11.9						13445.4	12781	2646.5	4.02	13.6	42312	23758	21402.5	32.83	522.75	36240.6	19634	21141.8	75.71	1457.75	26548.8	13152	33776	200.33	4344.35	9095.4	5730	22937.5	28.81	177.65	14003.4	6399	19810.6	143.38	8806	11163.6	6947	20246.1	2429.42	2883.2
25959	15813	25963.8	-4.02	-3.4	38148	23682	14453.2	24.12	-1.7						58842.6	35155	22599.1	440.19	8331.7	31073.4	18013	28201	61.64	1002.15	23632.8	16699	26173.6	621.09	12008.8	68950.8	39367	26609.1	162.14	3156.05	37887	23935	27412.4	59.63	867.85	28511.4	17415	31697	623.77	12746.6	77790	27878	54752.4	1663.61	7316.8
8521.2	8572	1837.81	4.02	10.2	8687.4	6820	20510	22.78	-5.1						36393	19490	21102.3	49.58	737.8	62700.6	36244	28628.4	564.81	9948.4	55096.8	34590	25617.5	1023.76	16406.7	25588.2	12910	21210.2	111.22	1523.2	51336.6	31525	13325	118.59	1624.35	17880.6	10838	26678.7	314.23	9878.7	60934.2	27698	71375.8	6742.88	17021.2
43051.8	26334	24767.9	6.7	12.75	35762.4	22002	15381.9	4.02	2.55						49837.2	28458	24933.4	228.47	3666.05	41373.6	27786	12723.3	225.12	2453.95	43474.8	22444	35392.8	372.52	5439.15	45429	28380	42392.9	20.77	390.15	23533.2	12156	21857.4	356.44	10438.9	51721.2	27407	34345.5	160.13	3126.3	42886.2	19835	61118.1	438.85	1846.2
28988.4	15483	30052.2	9.38	2.55	22220.4	11797	23279.2	12.06	1.7						34375.2	22000	18254.8	259.29	9896.55	5725.8	5571	648.56	10.72	55.25	46419.6	28458	32554.6	617.07	8517	43252.2	25669	42819	146.73	7093.25	44607	27267	15296.8	56.95	2341.75	29377.8	15359	25768.2	21.44	12.75	23317.2	15531	20191.1	1662.27	3666.9
45537	27065	20205.9	13.4	28.05	10610.4	8318	21574.7	-10.72	1.7						42171.6	26323	11938.7	97.82	1249.5	31840.8	17795	22914.7	152.76	1488.35	9088.8	6179	7595.79	24.12	25.5	37538.4	18090	32876.9	719.58	6791.5	17584.2	10098	22575.7	74.37	2108.85	24164.4	12815	35346.5	317.58	4263.6	29086.2	14516	35500.6	5437.05	7427.3
45487.8	24883	35711.7	-11.39	-0.85	38340.6	21588	26053.6	-4.02	-0.85						74803.2	45199	22016.2	60.97	486.2	7884	8131	2322.89	-5.36	84.15	24742.2	14283	32137.2	1247.54	24419.7	50156.4	30067	36836.6	732.31	8335.95	88348.8	47726	52763.2	254.6	4567.9	91450.8	49330	38456	777.2	12742.4	30482.4	13695	26598.3	4811.94	5164.6
27918	16774	21149.9	12.06	3.4	52481.4	27258	31382.8	-8.71	9.35						47584.2	28200	18853.8	213.73	4099.55	22970.4	13724	24073.1	179.56	1722.95	41262	23030	18918.8	136.68	2191.3	42450	24167	19910.4	135.34	3481.6	20604	9898	31756.7	536.67	11356	27903	16482	22244.7	54.94	2023	26217.6	14618	25874.1	175.54	365.5
70654.8	39175	26228.5	-7.37	-4.25	30323.4	16635	15688.7	-6.03	6.8						44142	23839	40456.6	7.37	225.25	20133.6	10240	26418.1	448.9	6361.4	40475.4	23717	23736.8	6.03	-34	56086.8	31082	20839.7	67	906.1	8055	6242	21731.5	69.01	758.2	51719.4	24330	67219.8	4459.52	58178.2	44476.8	27068	20087.9	1991.24	4451.45
17098.8	7902	34741.5	20.77	34.85	62007	35102	30196.9	28.81	-13.6						56583.6	36195	24037.6	1905.48	17795.6	27990	14651	16037.8	126.63	1966.9	35807.4	23299	37276.8	329.64	3706	62337.6	35695	28007.3	234.5	3689	39948	23270	22711.7	158.79	2227.85	19122	12594	26653.3	576.2	8936.9	22179	11752	50229.9	1200.64	1918.45
48073.8	29292	40021.8	5.36	22.1	63641.4	35330	29498.8	43.55	16.15						34542	20250	20083.2	35.51	416.5	30361.2	16767	31557.7	423.44	7457.9	28779	16184	25143.1	231.82	3161.15	62178.6	38011	28875.7	266.66	6201.6	23411.4	14867	8350.21	16.08	-96.05	52050.6	27787	45851.4	95.81	2352.8	118045	61170	70095.4	3940.94	7777.5
34896.6	19349	20348.6	4.69	11.9	30360.6	15987	22866.4	11.39	-11.05						68796.6	36475	45133.9	205.02	5136.55	23291.4	12902	23284.5	6.03	63.75	35938.2	20263	39131.4	188.27	4609.55	40171.2	25440	12058	40.87	994.5	23586	12849	28945.3	202.34	2607.8	57508.8	30734	27099.5	58.29	1339.6	99825	57764	44444.4	2604.29	6374.15
19155.6	10678	26056.3	4.69	37.4	58245.6	33819	22683.5	-0.67	-1.7						24660	14017	20418.2	33.5	541.45	62986.2	36961	25683.8	176.88	6334.2	91944.6	44077	83512.1	290.78	5729.85	59906.4	32876	22133.5	111.22	1823.25	48047.4	25846	27223.4	450.24	7393.3	43191.6	27594	16497.4	144.05	1848.75	19189.8	10422	35818.2	272.69	646.85
51671.4	28807	21145.2	28.81	-9.35	64025.4	35523	22275.5	14.07	13.6						26356.2	17232	18782.1	168.17	951.15	64066.2	39534	28513.9	142.71	2226.15	14168.4	7571	30513.8	608.36	12573.2	22142.4	11849	18921.5	99.83	1676.2	59989.8	33841	34143.9	419.42	8200.8	39090	24919	34598.1	225.12	5111.9	61925.4	35804	39430.8	2987.53	3123.75
28483.8	16368	26866.3	17.42	26.35	97893.6	43255	36029.2	-0.67	4.25						26319.6	15271	28898.4	546.05	11117.2	24867.6	13782	27750.7	1039.84	19360.5	49974.6	34273	29151.7	214.4	4073.2	35022.6	20119	18768.7	676.7	9255.65	25347.6	15698	22974.3	84.42	2005.15	41154.6	26323	39892.5	64.32	1617.55	25069.2	14591	26359.8	2512.5	5199.45
57324	31692	26630.5	16.75	19.55	32520.6	17959	22666.1	16.08	-11.05						45708.6	21651	46249.4	1429.78	18860.7	37674	20762	23534.4	152.76	5649.1	25893	14082	21344.2	21.44	68.85	13593.6	6617	23913.6	85.09	1578.45	29605.2	15778	32939.9	223.78	3739.15	17711.4	10239	20552.2	22.11	399.5	55213.8	32986	23490.9	2603.62	4917.25
10939.8	7547	22129.4	13.4	10.2	44806.2	22067	55056.6	36.85	-3.4						53682.6	30503	23669.8	34.84	395.25	41209.2	24942	33911.4	11.39	340	28011.6	16123	26844.9	556.1	9606.7	37525.8	23141	38818.5	536.67	6011.2	51132	32347	12742.7	515.9	10108.2	23569.2	13250	26814.1	592.95	9078	35059.2	17268	37418.2	3219.35	6424.3
62985.6	35209	45395.9	18.09	42.5	89619	25046	84821.3	34.17	17.85						29727.6	19703	29811	972.84	15461.5	43012.8	24519	43866.9	295.47	3418.7	46176.6	25589	23837.3	258.62	3019.2	31151.4	17032	31647.5	420.09	3645.65	49108.8	29728	38402.4	235.17	7013.35	33345.6	19830	18861.8	6.7	82.45	125737	60492	94760.8	12173.9	14864.8
79331.4	52959	21889.6	18.76	11.9	36177.6	25559	31549.6	8.04	-14.45						22655.4	11613	23694.6	408.03	11505.6	24280.8	15648	21933.1	48.91	1400.8	20952.6	12813	13432.8	30.82	527.85	16126.8	8500	25592.7	665.31	7638.1	78642	41707	49427.9	182.91	3996.7	12399	5880	24676.8	-7.37	32.3	117542	52066	73849.4	442.2	2150.5
44263.8	26102	16283	-6.03	-12.75	24592.8	12414	19819.3	10.72	-9.35						36233.4	19523	31524.8	857.6	12614	14277	13583	12934.4	-10.72	600.95	39034.8	21087	38406.4	292.12	7618.55	24159.6	14265	26970.9	447.56	8364	22611	11474	26408.1	104.52	3579.35	67297.8	29395	56352.4	149.41	3516.45	39613.2	18462	52325	4620.32	8659.8
60505.8	23919	48122.1	-18.09	-44.2	42243.6	25736	21623.6	5.36	12.75						77061.6	40091	33477.9	108.54	2181.95	41917.2	25323	18008.3	180.9	3354.1	43309.8	16676	63574.3	1482.04	18383.8	44942.4	24291	25391	683.4	16054.8	33043.8	19179	27235.5	156.78	5842.9	40435.8	23386	20796.8	146.06	1173.85	167446	67904	73537.9	1013.71	2256.75
36573.6	19687	20171	0.67	1.7	60769.8	35266	21184.1	-10.05	4.25						35151	23819	25978.6	278.72	3193.45	28837.2	15195	28280.7	211.72	4211.75	45513.6	29155	20989.1	63.65	646	117505	55410	57812.3	3427.05	33951.6	85832.4	47767	52322.3	594.29	9395.05	58993.8	34835	30347	272.69	2585.7	52243.2	32262	15661.2	1013.04	2085.05
26157	14106	22443.7	-1.34	4.25	23601	12438	29336	3.35	17.85						37095.6	20681	32543.9	1653.56	12178.8	35640	21574	25238.2	320.26	10168.5	25774.2	15927	23614.8	239.86	7463	13339.2	7187	24921.3	144.72	2652.85	28915.8	19444	21836	251.92	2496.45	37843.2	21354	42173.8	326.29	8765.2	18631.2	10909	31163	3851.83	6669.95
28324.2	15496	18517.5	16.75	-1.7	31365.6	20344	24246.6	17.42	3.4						12427.2	6102	28363.1	140.7	1123.7	26473.2	15887	33264.8	63.65	680.85	70060.2	40559	27585.2	217.08	2458.2	86186.4	45785	34376.4	369.17	10208.5	38141.4	19566	19223.6	44.22	2725.95	25474.2	15143	25542.4	222.44	6891.8	49490.4	27026	30218.3	337.68	1103.3
43139.4	26366	15487.1	-2.68	-17	23520.6	12296	27019.1	3.35	5.1						25504.2	13625	22030.3	164.15	2617.15	94080.6	37387	56582.8	459.62	5397.5	70385.4	37499	32985.4	717.57	8939.45	31170.6	18581	17704.1	-4.69	9.35	42034.2	29349	35537.5	80.4	1827.5	43134	24190	42553	410.04	7084.75	29718.6	19454	44952.3	67	698.7
25965	16177	35534.8	-2.68	10.2	24104.4	14107	20585.1	10.72	20.4						16911.6	13461	9012.17	20.77	289.85	56982	32962	21633.6	107.2	1334.5	19504.8	10048	25171.9	158.79	1056.55	49038.6	25924	39822.1	74.37	1513.85	24463.2	16555	24483.1	107.2	1388.05	29643.6	17503	16141	8.04	681.7	18369.6	9951	34379	1665.62	3035.35
38714.4	22814	15451.5	-9.38	-2.55	19238.4	10982	24788	-24.12	4.25						38760.6	24271	18812.3	93.13	1610.75	56362.2	28552	40711.9	80.4	2369.8	19922.4	13451	29151.7	105.86	3901.5	33593.4	19083	27368.2	98.49	1473.05	36540.6	19630	24392	183.58	5606.6	44648.4	25882	21862.8	32.16	561.85	67176	28830	46790.8	368.5	1556.35
38845.2	25215	25833.2	18.09	-10.2	40179	23994	57515.5	-6.03	7.65						36451.2	21139	31121.5	1264.29	33492.6	34965	18719	26384.6	415.4	7517.4	30864.6	17371	22196.4	74.37	424.15	8158.8	7717	3086.02	0.67	-11.9	89846.4	34790	56085.7	878.37	11594	56865	30683	34185.4	1775.5	17451.3	25327.2	12839	39180.3	375.2	1676.2
85242.6	50850	26995	12.73	26.35	39480.6	21478	29210	-0.67	-11.05						43247.4	24846	19259.2	107.2	1620.1	33265.2	18099	18771.4	83.75	1829.2	46657.2	26669	28792.6	61.64	676.6	25423.2	13242	28296.1	116.58	1314.1	35332.8	17022	73550.6	204.35	6124.25	46348.2	13496	59745.2	547.39	14007.2	54771	25502	60737.5	8241	11277.8
39727.2	23806	21873.5	-7.37	5.95	79180.8	49910	26639.9	4.69	-11.9						60564.6	32706	22051	192.29	2940.15	29167.8	16458	22058.4	120.6	1416.95	22939.2	13927	22695.6	265.99	2572.95	68579.4	44102	42161.1	100.5	3566.6	50565.6	27157	19768.3	44.89	1671.1	56254.2	34615	29124.2	42.88	1526.6	27224.4	15703	17575.4	1418.39	4113.15
44078.4	27189	34472.2	-8.71	-8.5	56502	33411	18988.5	-0.67	-11.9						19586.4	10502	25512.3	86.43	1555.5	20167.2	14250	13223.8	24.12	143.65	49033.8	29508	15049.5	195.64	4646.95	50722.8	28995	28830.1	938	13262.6	59381.4	38519	17097.1	42.88	1172.15	28842	18927	14554.4	189.61	4411.5	69798	27023	41003.3	2503.12	7131.5
68253	39966	16714.5	16.08	15.3	26370.6	16126	22793.4	-4.02	-12.75						39684.6	23419	15229.8	98.49	1840.25	32847	17079	30782.5	49.58	1814.75	30655.8	16454	25222.2	175.54	2034.9	35404.2	21346	13556.8	223.78	5346.5	54366.6	30251	27965.1	23.45	1221.45	76715.4	53771	23464.1	1394.27	16335.3	51124.8	34138	17292	4167.4	6171
24002.4	13043	31567.1	10.05	5.95	35241	21000	27062.6	9.38	-7.65						64860	32983	22233.3	237.85	4918.95	36105	22638	24235.9	129.31	1835.15	49980	29778	35653.4	1111.53	16287.7	32111.4	16271	24503.2	164.82	2472.65	36437.4	20903	45141.2	251.25	3387.25	20927.4	11058	20069.2	229.81	2773.55	33538.2	18506	22709	2279.34	4155.65
27545.4	17804	24614.5	7.37	0	30918.6	16298	24937.4	-6.03	-6.8						50381.4	27279	24317	145.39	2998.8	57011.4	30275	33586.4	684.74	8767.75	27165	13992	34079.6	154.77	2200.65	43152.6	25283	23316	131.99	6244.95	67615.8	35878	29474	343.71	9071.2	39290.4	22843	27931	44.89	1456.05	22031.4	10270	25795	478.38	1355.75
42604.8	24350	42445.8	12.06	23.8	48829.8	25854	40250.2	18.76	30.6						9024.6	7510	9482.51	10.05	75.65	25747.2	13729	29665.6	336.34	2518.55	57229.2	36691	15857.6	113.23	921.4	34880.4	24826	28389.9	906.51	5404.3	60774	36934	28477.7	308.2	4770.2	37249.2	23367	12640.9	18.76	236.3	77455.2	47211	33113.4	2651.86	6187.15
11077.8	8595	1229.45	14.74	22.95	83075.4	30445	37134.8	15.41	33.15						61521.6	35935	23340.8	59.63	557.6	54181.2	29498	31189.2	52.26	902.7	38249.4	22262	34604.8	1161.11	11629.7	23599.8	14104	24113.3	139.36	4134.4	29207.4	19362	25162.5	136.01	3664.35	52518.6	33427	17648.5	534.66	11977.4	39140.4	24006	47080.2	5514.1	9875.3
38881.2	22306	17177.5	2.68	17	37007.4	23598	19928.5	0	23.8						10841.4	10072	4832.71	-11.39	30.6	69650.4	34283	52657.3	375.87	8319.8	72898.2	37638	55871.3	978.87	10770.4	54437.4	35123	18514.1	52.93	908.65	49859.4	26963	19851.4	83.08	1404.2	25342.8	15654	21968.6	213.73	4880.7	36172.8	21311	18833.7	428.13	1144.1
73357.8	38339	27630.1	-12.06	15.3	65463	40015	50150.2	6.7	-2.55						22158	19398	13357.1	-12.73	22.1	183006	56750	97214.3	544.04	8416.7	42842.4	27067	13051.6	203.01	3598.05	19147.2	11892	44078.6	41.54	323.85	29964.6	17418	26603	166.16	4216	84629.4	25767	30264.6	492.45	7264.95	46449	26660	26889.8	365.82	1124.55
35611.8	20330	17395.2	-2.01	17	42626.4	24086	32785.8	3.35	0.85						9928.2	8587	2399.27	2.01	0.85	19563	11337	23997.4	231.15	3218.95	33838.2	18158	28909.2	1264.29	13448.7	25684.2	14541	19867.5	91.12	1866.6	21559.8	10930	46188.5	471.01	7351.65	100016	48179	37672.1	272.02	6587.5	41898	24669	25315.3	8648.36	11443.6
36184.2	17276	40615.4	1.34	37.4	45036	17338	34928.4	7.37	20.4						10373.4	10086	3394.89	24.12	696.15	43874.4	22315	34032.7	145.39	5715.4	10804.2	9450	29882.7	80.4	297.5	38134.8	22727	21771	166.83	5683.1	20178	11116	27750.1	296.14	8208.45	23979	15702	20650.7	120.6	2495.6	84528	32314	48736.5	2275.99	5457
41221.2	22739	15107.8	-4.02	2.55	27986.4	14931	26440.9	-0.67	7.65						7494	7290	1614.03	12.73	348.5	44715	24715	52063.7	499.82	10274	43357.2	22595	23416.5	264.65	4877.3	25004.4	13936	16571.1	195.64	3664.35	22011	10379	28795.3	42.21	594.15	7702.2	5442	4539.92	3.35	-27.2	38286	23347	22737.8	1892.08	2796.5
42355.8	19653	41112.5	10.72	33.15	40317.6	22331	28559.4	-11.39	0						31713	24846	25086.8	29.48	13.6	18006	11454	11650	52.93	141.1	48340.2	26795	37661.4	1815.7	14831.7	69127.2	37095	47940.5	27.47	79.05	23854.8	13551	31217.3	68.34	1828.35	57288.6	34416	19658.5	198.99	9163.85	36984.6	21126	24989	190.95	612.85
68695.2	41179	31237.4	-2.01	34.85	84198.6	46879	30604.3	4.69	-14.45						262143	205636	262143	138.69	-114.75	10084.8	8191	15645.8	28.81	40.8	44368.2	26051	19029.3	148.07	1733.15	39930	20183	27188.6	36.85	995.35	51090.6	28154	29422.4	645.21	14563.1	42871.8	25757	25915.6	288.1	4669.05	96173.4	34071	73080.2	4681.29	9088.2
43905.6	27454	21870.8	-16.08	-3.4	34114.2	21112	20020.3	-4.69	23.8						262143	194403	262143	95.14	-51.85	23101.8	12598	32448.1	832.14	9905.05	23821.2	13723	24756.5	471.68	4406.4	22992	12003	30373.8	483.74	7262.4	67650.6	35474	43843.5	306.86	6839.1	18984.6	11704	19196.8	48.91	715.7	19567.2	11074	33598.5	4485.65	5498.65
5779.8	6019	1293.1	0	11.9	24648	16745	19432.7	-8.04	22.95						15205.2	7726	184724	10.05	-5.95	38739.6	21619	24435.6	238.52	4378.35	27807.6	14461	26446.9	101.17	1866.6	59853.6	37487	17621	207.03	3626.95	47499	28542	14019.8	121.27	3856.45	29919.6	18063	11902.6	122.61	3075.3	19637.4	11369	26457	1030.46	1580.15
65614.2	39776	32252.5	16.08	30.6	31707.6	13789	38642.9	2.01	34						189490	10513	262143	28.81	-31.45	24660.6	20979	16315.2	18.76	63.75	28072.8	16867	29480.7	800.65	7567.55	29930.4	18995	26087.1	322.27	4313.75	12226.2	7677	14951.7	-5.36	-73.1	28466.4	17257	19602.9	305.52	7093.25	25708.8	13235	26127.3	1474.67	3514.75
45351	25602	22637.3	-4.02	-22.1	23272.8	11845	18273.6	6.7	8.5						34842.6	11513	27971.2	7.37	17.85	24794.4	12911	27410.4	38.86	968.15	37270.8	22679	26100.5	205.02	2199.8	43116.6	23302	27196.6	116.58	2551.7	35254.2	21132	32580.8	582.23	12938.7	26637	14307	17327.5	16.08	163.2	32175	16791	23691.2	3246.15	6471.05
18873	12958	32182.8	17.42	-7.65	48811.2	23446	42015	-16.08	51						262143	194425	262143	52.93	95.2	65040.6	23287	45313.4	530.64	6498.25	43704.6	18297	61733.1	313.56	6038.4	25284	12871	34840.7	203.68	4808.45	34114.2	18760	29021.7	159.46	5610	46787.4	29310	19397.8	263.31	3842	24592.8	13530	13936	1227.44	3063.4
18943.8	9199	29433.1	-2.01	-1.7	32511.6	18026	34424.6	7.37	47.6						262143	149287	169469	-21.44	36.55	21604.8	11930	21591.4	48.91	1120.3	30940.2	16944	27946.4	205.02	1739.95	28942.8	18227	27182.6	48.91	2426.75	24369	14335	26700.8	22.78	344.25	54095.4	34146	24585.7	60.3	1700.85	46546.8	26055	18499.4	643.2	1173.85
44329.8	26794	23214.2	12.06	-13.6	41974.2	26379	24648	12.06	7.65						262143	106580	262143	-15.41	619.65	7536	7064	7909.35	-1.34	11.9	58081.2	19164	55575.2	247.23	3278.45	43849.2	25334	16367.4	101.84	1608.2	39005.4	22339	14531	550.07	8444.75	14562	11034	23655.7	21.44	74.8	35383.8	17948	37112	3202.6	6187.15
30953.4	19588	14001.7	23.45	-3.4	20671.2	12692	27096.8	0	12.75						17857.2	5792	-2461.58	-16.75	33.15	39465.6	24930	24619.2	519.25	6089.4	33420.6	17574	23826.5	557.44	4676.7	12855	9935	27955.1	32.16	220.15	45247.2	26359	17497.7	107.2	3150.95	45799.8	26994	40571.2	225.79	1802	133469	58692	93105.9	10894.9	16467.9
18022.8	8942	29557.7	1.34	0.85	59781	37892	34532.5	11.39	0						21946.2	6909	-3177.14	-6.03	32.3	11945.4	11036	11927.3	2.68	319.6	7204.8	5832	13684.1	-12.06	-21.25	60979.8	34034	27859.3	79.73	3266.55	39144	24463	27453.9	100.5	1476.45	64524	38394	24134.1	0	5.95	48130.8	31522	31849.8	742.36	2303.5
28866	15810	25778.9	-8.71	22.95	39301.8	21654	24995	0	-20.4						31377	6469	-3763.39	-8.71	73.1	39676.2	24533	19988.1	417.41	3836.9	38876.4	22565	31374.8	1033.81	11356.9	47500.2	26859	30434.8	209.71	5878.6	55042.2	29974	26775.9	68.34	1535.1	38143.8	21924	17916.5	1461.94	4942.75	27655.8	17305	20829.6	3064.58	3308.2
31335	15975	21129.1	10.05	-43.35	22939.2	11509	39704.2	6.7	-11.9						8626.8	7286	6090.3	6.7	39.95	42912	26756	21556.6	180.23	2170.9	22605	17386	31472.6	119.26	5887.1	33693	17234	26597	24.79	618.8	22965	12845	26901.2	69.68	1556.35	47649	30047	12125	267.33	4175.2	33273	18234	24810.1	487.09	1614.15
42032.4	23171	24433.6	11.39	-12.75	38959.2	23349	32716.8	4.69	-20.4						17701.2	10271	-2186.21	10.72	28.05	16135.8	13074	15005.3	6.03	90.1	18882.6	11675	31672.2	302.84	3160.3	57832.2	33650	24064.4	209.04	4742.15	24958.8	13582	19827.3	131.99	2221.05	40751.4	25350	24368.6	330.98	3556.4	119987	65006	55116.2	7205.18	18704.2
36121.8	21598	18000.9	6.03	-30.6	22512.6	13606	32050.1	3.35	-20.4						37358.4	20528	9141.48	186.26	3646.5	50021.4	31967	15123.2	40.2	388.45	7522.2	6611	11711.6	5.36	-6.8	43716	24342	17398.6	132.66	4197.3	35517.6	20306	32493.7	301.5	5332.05	37888.2	20943	19575.4	107.2	1745.9	51007.2	30630	39104.6	638.51	1542.75
66563.4	38947	22256.7	-4.02	-28.05	66765	28223	84686.7	17.42	22.1						21701.4	12519	22061.1	127.3	1984.75	15196.2	13323	11735	22.78	373.15	38783.4	19134	48025.6	52.93	787.1	14351.4	5935	39459.7	64.32	1008.1	41979.6	22931	21184.1	199.66	3559.8	48260.4	30190	29302.5	160.8	995.35	76353.6	43417	47067.5	1486.06	4935.1
83794.2	36361	35508.7	-17.42	17.85	35404.8	20751	31611.3	22.11	1.7						65181	35614	19128.5	1439.16	11217.5	34794.6	18156	25155.8	276.04	2510.05	26307.6	13647	19639.7	140.7	3523.25	16837.2	11417	21446	200.33	6162.5	37967.4	20769	38287.8	50.25	2833.9	30763.2	19869	26929.3	116.58	1994.1	23472.6	15251	20697.6	4082.31	5128.05
56062.8	33358	29298.4	-17.42	5.95	49264.8	27713	19099	9.38	5.1						17857.8	9078	23161.2	828.12	20210.5	15265.2	9440	24942.8	96.48	1709.35	24459	13934	27680.4	247.23	3078.7	30928.8	17779	37083.8	720.25	7346.55	34336.8	22668	22250	261.3	4200.7	12645.6	12262	4889.66	10.72	95.2	64156.2	38307	48313.7	1420.4	7282.8
29436	16724	18798.2	15.41	23.8	31789.2	16591	19372.4	18.09	3.4						42303.6	22976	27833.1	146.06	6541.6	54793.8	31333	16813.7	137.35	2098.65	55224.6	33098	34800.5	2438.8	15424.1	35585.4	20258	19110.4	47.57	1289.45	23728.2	13194	14616.7	96.48	2012.8	19988.4	12519	15946.7	8.04	102.85	12079.2	6466	23084.2	230.48	521.05
38766	18367	38038.6	0	3.4	49703.4	30686	30462.2	20.1	15.3						19870.8	9965	26004.7	140.7	1421.2	59218.2	36867	29444.5	48.91	135.15	24147.6	15738	22555.6	544.04	4559.4	42473.4	27092	10433.9	-6.03	31.45	31332.6	19310	18441.8	204.35	3282.7	33380.4	19410	22123.4	194.97	4435.3	60207.6	36627	27944.4	6387.11	3972.9
20791.2	11728	22254.7	6.7	-19.55	45420.6	28479	26328.3	3.35	9.35						23610.6	9881	53449.9	1154.41	15099.4	18868.8	9998	25054.7	93.8	1141.55	17995.8	11301	21799.1	310.21	3718.75	30836.4	15175	34092.9	1892.75	21821.2	21927	11455	37668.1	184.25	3323.5	20368.8	14083	28711.5	28.14	677.45	29029.8	15930	39107.2	198.32	527
22249.8	12014	22525.4	10.72	11.05	48690	28007	23779	22.11	27.2						54966.6	24998	38461.4	401.33	7162.1	19735.2	7650	262143	68.34	19.55	33735.6	19994	26819.4	129.98	2425.9	14994	9630	33776	11.39	43.35	26958.6	15054	16181.2	12.06	92.65	9847.2	8576	2625.06	17.42	56.95	21554.4	11194	32964.7	5389.48	10738.9
49579.8	24394	28672	6.7	13.6	27805.2	15850	28359.1	15.41	43.35						27724.8	18558	32141.9	885.74	19096.1	47298	30255	12618.1	111.89	2406.35	29806.2	16694	23475.5	148.74	3387.25	43234.8	25067	18554.3	54.94	638.35	65561.4	36498	30339.6	645.88	6841.65	24937.8	14103	20016.9	129.31	3273.35	26598.6	15222	25246.9	3630.06	5986.55
66242.4	38242	19543.9	3.35	14.45	42339	23754	28497.8	-7.37	45.9						45798.6	26570	27513.6	321.6	4579.8	67875.6	38850	22987.7	726.95	5015.85	42017.4	20732	53298.5	143.38	2824.55	23500.2	12058	22061.1	181.57	1583.55	23301.6	12827	18837.1	44.89	1034.45	44413.8	27878	14912.2	521.93	5870.95	79959.6	31074	78357.8	6071.54	9136.65
54705.6	36670	24546.1	-10.72	-4.25	50467.8	30910	16104.8	-8.71	41.65						100279	33810	57360.7	921.92	18281	17861.4	8954	26787.3	119.93	2454.8	44344.2	27681	15117.2	27.47	123.25	55637.4	29898	31850.5	460.29	11289.7	40968.6	23743	19458.8	100.5	3002.2	8322.6	7178	8606.82	4.69	1020	89436	29347	57183.8	4168.07	9140.9
57916.2	34401	18449.1	-6.03	-3.4	51052.8	28919	39923.3	10.72	44.2						52432.2	27724	29807.6	334.33	5708.6	51619.8	30698	20112.7	663.97	10037.7	35275.2	18063	27226.1	401.33	4904.5	22383.6	14242	24557.5	97.15	1504.5	33684	19016	20922.1	111.89	2270.35	42289.2	23791	21896.3	52.93	1396.55	25347.6	16201	36450.7	256.61	1289.45
36267	19466	17579.5	-2.68	2.55	89467.8	43838	25092.8	10.05	0						54994.2	31523	20897.3	505.85	10438	48273.6	25707	32141.9	247.9	4897.7	41518.2	26683	18854.5	971.5	10139.7	59526	36953	19826.6	61.64	1040.4	32952	18154	23870.8	28.14	252.45	6009	5158	3313.15	-8.71	0.85	24057	12661	31851.1	1069.99	5718.8
7731.6	5503	4084.32	6.03	-13.6	49402.8	30863	20532.2	-20.77	32.3						31913.4	19354	42059.9	2275.32	23399.7	30740.4	16775	22654	28.14	1181.5	56040	34919	26513.2	1873.99	24584.6	31534.2	15300	27606	54.27	1192.55	95773.8	43674	37582.3	408.03	4266.15	39588.6	20782	43587.5	869.66	16205.2	30991.2	17055	22439.6	7220.59	6586.65
57890.4	34267	16264.9	14.07	-6.8	45021	25478	16234.1	-12.73	-5.1						20460	10527	27296.5	152.76	2953.75	31977.6	19547	13644.6	254.6	4115.7	41296.8	26247	13814.7	397.98	5644	35428.2	21838	16725.9	274.03	5182.45	40485.6	24579	25417.8	189.61	5112.75	45803.4	24670	19171.4	154.1	3205.35	44586	26871	38309.9	7958.26	11309.2
88147.8	38021	40297.2	14.74	6.8	22712.4	13257	23529.1	-6.03	-5.1						70950	30757	67802	358.45	6273.85	62371.8	33551	27778.2	2050.87	12450.8	24364.2	16646	25702.5	274.7	3591.25	55978.2	28643	22022.2	5.36	25.5	36840.6	24188	10446	36.18	515.95	45182.4	24816	21152.6	613.05	10976.9	42293.4	15194	41002	2280.68	3318.4
55482.6	34107	26771.9	20.77	14.45	40992.6	25408	21463.5	-0.67	27.2						27486	14727	25952.5	50.92	2324.75	63127.2	35771	26659.3	454.93	7995.1	41141.4	21290	29358.7	611.04	7235.2	21019.2	12855	28690.7	134.67	1646.45	24732	12789	52221.8	249.24	8255.2	27527.4	19243	6269.86	12.06	168.3	48078	29523	21488.2	165.49	449.65
8965.2	6507	11216.5	22.11	16.15	53809.2	21452	68722.6	19.43	25.5						43683	22537	41921.2	257.28	4437.85	41931.6	23958	20052.4	188.94	3032.8	28275.6	17694	19540.6	378.55	3541.1	40121.4	22475	20090	385.92	4718.35	39906	24681	17897	528.63	8794.95	12187.2	10335	16522.9	7.37	102	40084.2	26211	22484.5	458.28	2526.2
37475.4	21152	16053.9	28.81	19.55	79287.6	31838	37993	-12.06	28.9						53005.8	39255	56558.1	289.44	6369.9	35944.2	19706	16563.1	150.75	3860.7	46608.6	28596	19297.3	102.51	1513.85	13960.8	6756	31464.5	472.35	8953.05	36690	20094	30211	-16.08	-68	7948.8	6675	4044.79	-9.38	-3.4	61400.4	39215	65050.3	3297.74	10002
15786	15266	5055.82	18.76	-14.45	26247.6	15990	24625.2	-2.01	11.05						25929	16714	26331	18.76	2101.2	50984.4	27942	30356.4	1538.32	17942.7	46327.8	27183	16760.7	32.16	1044.65	46848.6	24601	35719	522.6	10684.5	36244.2	21132	11806.7	65.66	1566.55	31282.2	24952	16155	167.5	2869.6	27437.4	15126	61348.6	988.92	2743.8
32573.4	18894	22841	11.39	-18.7	24760.8	17295	24268.7	12.73	-27.2						114479	51771	99733.5	847.55	11169	66324.6	35403	32404.6	541.36	8392.05	52970.4	30523	23164.6	603.67	5418.75	23547	11397	28911.2	296.14	6081.75	47441.4	29927	19475.6	76.38	1191.7	16038.6	13650	7266.15	12.73	141.1	46721.4	29270	23519.7	424.78	1011.5
115096	50435	48738.5	6.03	8.5	40768.2	27262	17933.9	6.03	-21.25						49087.8	26590	27307.2	111.89	1847.9	27432.6	15446	30201.6	264.65	3882.8	18557.4	10651	26455	102.51	2235.5	20563.8	12996	21109	615.73	6482.1	31041.6	19382	22799.4	229.81	6233.9	7931.4	7054	14080.7	-2.68	9.35	46083.6	28307	21403.2	4893.68	7787.7
37008.6	23066	15545.3	4.69	27.2	33224.4	21540	18558.3	11.39	-5.1						53385	33175	53137.7	1691.08	17170.8	60518.4	32102	25181.3	352.42	4664.8	42973.2	27494	43323.5	316.24	4382.6	26694.6	16810	24453	93.13	2002.6	18339	10850	22723.1	106.53	2654.55	6202.8	5487	5377.42	-2.68	13.6	31663.2	21096	26154.1	6926.46	9616.05
45909.6	29254	21788.4	0	-30.6	27958.2	14916	27910.9	1.34	-21.25						30075	17183	30288	263.31	4000.95	17941.2	9047	29555.7	182.24	3082.95	35012.4	16062	32155.3	579.55	10805.2	45071.4	25699	35522.1	274.7	4196.45	55911.6	33640	20784.7	159.46	3494.35	12385.2	12294	8729.43	22.78	1989.85	23698.8	13868	18911.4	3874.61	3192.6
22824.6	14663	16790.2	14.07	-3.4	63355.8	36123	24150.8	10.72	-23.8						52224	25931	38500.2	1271.66	17901.8	29319.6	14618	38625.5	143.38	3142.45	24299.4	14866	21982	372.52	4363.9	43305	26298	19385.1	686.75	9112.85	29573.4	17895	26893.8	85.09	1286.9	31790.4	24443	8740.82	6.03	-16.15	49457.4	28443	26986.3	1250.89	2539.8
60198.6	33802	23283.2	12.06	-9.35	43721.4	24083	16792.2	18.09	-2.55						45322.8	26434	26649.9	49.58	933.3	40304.4	22497	37467.1	135.34	1408.45	37020	17627	35861.1	1072.67	14639.6	15576	7938	26457.6	326.96	5201.15	55089.6	37550	25301.9	109.88	2066.35	262143	157104	262143	89.11	-47.6	66850.8	32854	44023.7	2251.87	4043.45
19450.8	10303	12471.4	-8.04	-21.25	86367.6	55171	67684.1	28.81	-1.7						84769.2	29336	52138.7	663.3	11035.6	86113.2	40375	42159.8	349.74	6413.25	18009.6	9691	29629.4	972.17	6718.4	50424.6	23730	38827.2	1389.58	20984	11303.4	8545	12116.3	32.16	33.15	31564.8	17052	252896	19.43	-13.6	17995.2	9427	27084.8	223.78	375.7
41369.4	25542	29643.5	-14.74	23.8	59244.6	40489	55788.2	9.38	25.5						23614.2	14254	19455.5	330.98	5480.8	74911.2	28094	58078.3	785.24	7557.35	22688.4	15666	23738.1	223.11	2406.35	42892.8	25848	22843	14.74	102.85	14374.8	9668	18677.6	58.96	1241.85	44466	21304	83728.6	6.03	-11.05	35903.4	20541	45672.6	6714.74	8024
32836.2	17175	19898.3	-0.67	1.7	30356.4	16862	22887.9	-16.08	26.35						21837.6	12450	24317.7	81.74	4550.9	7477.8	7454	4001.24	-0.67	123.25	18357.6	10974	32082.3	678.04	3510.5	32095.2	17453	17499.1	30.15	666.4	19365.6	14876	22706.3	30.15	320.45	20252.4	9650	234250	0	-1.7	32611.2	16110	32066.2	485.08	1887.85
62398.2	31231	44674.3	-19.43	14.45	22821.6	14699	19111.8	-2.01	-8.5						44004.6	23302	24838.9	736.33	3005.6	40627.2	21064	27125.6	854.25	9032.95	32248.8	19745	21558.6	397.98	5389.85	25674	14476	22901.3	393.29	4441.25	15686.4	9399	21923.1	26.13	198.05	36288	8123	177994	-2.01	-6.8	30531	16423	30057.5	4982.12	4215.15
47304	29923	27248.9	-21.44	6.8	26217.6	17373	23627.6	-20.1	-7.65						27121.8	16534	26669.4	86.43	1278.4	32038.8	14939	74628.6	134	2774.4	38610.6	19854	23298.6	117.92	1897.2	36682.8	19707	21086.2	198.99	6624.05	54510.6	28060	30803.2	62.98	1030.2	15495.6	11962	259.96	3.35	384.2	31132.8	15923	40589.9	3518.17	6300.2
30225.6	19693	18181.8	-29.48	-1.7	111443	44357	47976.7	3.35	-10.2						31795.2	19231	20865.8	200.33	2229.55	76872.6	39406	68294.4	43.55	4385.15	24758.4	13884	34798.5	338.35	4595.1	33383.4	19067	41268	127.3	1159.4	28897.2	16037	23736.8	520.59	9349.15	7196.4	5625	-347.06	-17.42	51	23734.2	12220	21935.1	1978.51	2436.95
57105	35645	13875.7	3.35	14.45	21609	12040	24964.2	9.38	2.55						15504.6	7826	42752	785.24	8294.3	49196.4	36144	92362.2	823.43	17856	57437.4	38885	17698.1	587.59	8281.55	44550	23647	21101	143.38	2255.05	39849.6	22699	18342.6	129.98	5344.8	10488	8474	248.57	2.01	-24.65	40973.4	25314	39454.3	12758.8	19221.1
45316.2	24560	18000.2	11.39	-7.65	50520	26282	39679.4	1.34	-15.3						52482	34030	14320.6	377.88	5005.65	22911.6	14735	21504.3	332.32	5508	26216.4	12443	29014.4	266.66	2861.95	39966.6	22139	28243.9	117.92	1372.75	16384.8	8281	31585.1	332.99	5941.5	7737	6779	-467.66	0.67	-6.8	28056.6	15479	15731.6	46.23	532.95
89388.6	34303	41860.3	34.17	-11.05	20362.2	11878	33646.1	6.7	20.4						58863.6	36511	15482.4	584.24	5288.7	23541	11323	27287.1	52.26	889.95	44571.6	26155	17954	56.95	1095.65	46788.6	30809	25350.1	72.36	1625.2	34505.4	19816	19527.8	281.4	7759.65	27082.8	15146	11405.4	71.02	3177.3	27465	16612	19845.4	331.65	1044.65
61092.6	46903	29171.8	15.41	-7.65	42852.6	23446	32795.8	8.04	-7.65						17221.2	8798	29813.7	56.95	1074.4	48520.2	29618	18957	304.85	4116.55	14461.8	9063	21013.9	184.25	529.55	23406.6	13406	18910.1	69.68	1025.1	51926.4	27655	16821	130.65	2963.95	27108	13276	36422.5	420.76	9346.6	30634.8	17998	24268.7	878.37	5010.75
108355	44510	50840.3	15.41	-5.1	50604.6	29266	16389.5	-7.37	23.8						92118	37735	43010	729.63	10434.6	35685.6	21075	17796.5	274.03	5852.25	42348	24253	32687.3	829.46	11515.8	73947.6	42316	28929.3	371.18	11306.7	46278	26975	23286.5	1496.11	19355.3	26305.2	13534	18846.4	9.38	173.4	11031.6	9748	13342.4	-3.35	53.55
8121.6	7639	2367.78	4.69	-7.65	18774.6	10857	44890.7	11.39	-8.5						68727.6	40890	29964.4	324.95	4351.15	65244.6	35715	29930.9	40.87	408.85	38211	22119	27642.2	52.26	2270.35	45554.4	27990	32771.7	511.88	7641.5	47258.4	25071	20593.8	73.03	2029.8	49273.8	32707	29301.8	106.53	3305.65	21044.4	11174	22719.7	1009.02	4330.75
26609.4	16565	17514.5	-2.68	7.65	38497.2	21757	21055.4	12.06	-51.85						68261.4	27096	39406.7	97.82	3258.05	58092.6	32155	17300.1	6.7	297.5	39171	19482	35276.8	64.32	601.8	50559	30242	22952.9	118.59	990.25	37294.8	18664	39326.3	46.9	1031.05	35263.8	19271	39216.4	909.86	17505.8	32097	22114	36229.6	1918.21	3473.95
26182.2	14528	21840	-6.03	12.75	30612.6	16690	26452.9	-6.03	-17.85						67451.4	28655	63376.6	192.96	4826.3	28588.2	16812	29069.3	805.34	5953.4	36577.8	20963	15848.9	57.62	557.6	29392.8	16076	19433.3	170.18	4470.15	56883	35619	40021.8	274.03	9209.75	66349.2	20655	32641.1	1848.53	21757.5	65729.4	36579	36936.4	2426.07	6541.6
36078.6	21758	16430.4	-4.69	22.1	40214.4	29003	10566.6	3.35	-10.2						31104	15596	41268.7	39.53	493	47305.8	23290	23911	701.49	12071.7	53178	27539	38608.1	1034.48	6737.95	24759.6	16459	25037.2	42.21	813.45	35722.2	22683	12006.4	130.65	1201.05	28074.6	9873	41325.6	65.66	1177.25	31002	18420	21267.8	2743.65	5321
62374.8	33682	25165.9	27.47	26.35	80020.8	58250	24424.9	7.37	-7.65						24172.8	13110	25546.4	239.86	3418.7	30190.2	17958	27087.4	211.05	5074.5	37007.4	19786	16170.5	331.65	8971.75	25530	15286	16587.2	76.38	1590.35	41728.8	22996	19590.1	116.58	2974.15	24498.6	12047	26024.8	150.75	2160.7	20584.2	12782	24867.1	2726.9	4994.6
36802.8	18600	26433.5	26.8	-5.95	32957.4	19343	33118.1	2.01	1.7						19422.6	9535	29185.2	13.4	259.25	15117	12694	11757.8	-6.7	1.7	20930.4	14072	23852.7	533.99	3689	28836	16746	18725.8	117.92	2192.15	33808.2	18546	35449	209.71	4918.1	30225	16706	30889	268	8131.95	23703	12987	33100	11201.1	17092.7
41901.6	24029	20784.7	16.08	0.85	26673	16593	13359.1	-26.13	-13.6						27319.2	16151	22560.2	391.28	3672.85	26797.8	13548	29929.6	101.84	1307.3	11221.8	11335	1350.72	135.34	843.2	20806.2	11607	21188.8	128.64	1321.75	27297	14587	15862.2	404.68	4905.35	40689	21166	38378.3	212.39	6885.85	30948	17268	19549.9	698.81	1442.45
97719	53818	29151	7.37	13.6	41236.8	25691	20571	-17.42	1.7						43575	26619	20677.5	976.86	11494.6	45226.8	24503	23295.9	243.21	5938.95	25407.6	13231	24810.8	277.38	5217.3	13413.6	10694	22754.5	10.05	12.75	38586.6	21194	20480.6	42.88	401.2	26790	14330	25791.7	44.89	330.65	41904	20549	59299	578.88	4431.9
38739	28399	19805.9	12.06	-11.9	29755.2	18196	17822.7	18.76	-19.55						23466	12358	16867.9	299.49	4357.95	38370	22084	43741.6	718.24	11829.5	34218	19462	19813.9	382.57	6479.55	31866	17923	27655.6	109.88	1779.9	33304.8	21126	20195.1	138.69	3572.55	48766.2	31225	26448.2	519.25	13535.4	38196	20173	18943.6	64.32	438.6
103846	51312	40448.6	11.39	-10.2	36228	25202	27141	9.38	1.7						35872.8	23007	26538.7	94.47	4122.5	33780	16747	24958.8	196.98	4354.55	41903.4	23334	27444.5	135.34	3364.3	36426.6	25255	12147.8	73.03	1421.2	31665.6	17363	25289.8	190.28	4979.3	61806	33196	26907.2	34.17	893.35	16222.8	9619	19657.1	137.35	428.4
25318.8	14770	24136.8	4.02	13.6	27557.4	13224	39294.2	-16.08	15.3						22592.4	11322	25020.5	523.94	7580.3	60372.6	33891	24413.5	8.71	98.6	47782.8	26142	23947.1	586.92	12610.6	53196.6	32618	15550	-0.67	398.65	42830.4	23834	28651.2	326.29	8837.45	43094.4	17175	41519.9	219.76	4899.4	64282.2	36031	79479.4	6143.9	8601.15
71818.8	26582	51078.1	-17.42	17	43576.2	24926	15116.5	-24.79	-9.35						112544	58365	55023.8	1573.16	11257.4	36175.2	20802	24010.8	474.36	10776.3	20818.2	12144	22081.9	119.93	1318.35	48032.4	30091	18299	318.25	3873.45	69456.6	44910	43682.7	765.14	22487.6	17776.8	7666	48057.1	444.88	4827.15	25492.8	16934	22566.9	1561.1	3032.8
28655.4	16358	20807.5	14.07	10.2	48507.6	29913	17238.4	-0.67	11.9						57849.6	19419	46656.8	404.01	6590.9	44622.6	19174	46865.8	1043.86	8942.85	35262.6	21450	13861	244.55	1445.85	54540.6	34067	24773.9	376.54	8673.4	40276.2	24938	36198.1	16.08	373.15	20342.4	11054	22418.2	162.81	2468.4	78030.6	44423	20241.4	149.41	755.65
49345.2	32214	15887.7	6.03	16.15	43128.6	23436	24100.6	14.07	2.55						20551.8	11344	25622.1	37.52	430.1	39399.6	23347	21330.1	9.38	185.3	17566.8	10316	21113.7	101.17	1365.1	41611.2	22577	23523.7	261.97	4828	36600	20023	22715.7	103.85	2892.55	16702.2	9933	30889.7	321.6	2992	53020.2	27522	30488.4	588.93	2476.05
25803.6	13302	23661.1	3.35	21.25	11360.4	5834	28960.8	16.75	5.1						32152.2	15667	30693.4	542.03	9251.4	84277.2	38234	61862.4	1107.51	18540.2	37974.6	24093	13306.2	489.77	7907.55	46884.6	26967	18936.2	44.22	1372.75	29358	16335	34086.9	413.39	5762.15	41739	20646	25977.9	544.71	9886.35	54043.2	35595	21896.9	-20.77	62.05
30995.4	16248	31387.5	9.38	-1.7	38216.4	25302	25040.6	-17.42	8.5						135355	46603	46657.5	548.06	6209.25	49807.8	28874	16567.8	86.43	1066.75	71068.8	40069	45062.2	611.71	8230.55	43910.4	27964	13535.3	462.97	4314.6	47738.4	32003	18646.1	87.1	1565.7	25051.2	17395	34657.1	927.28	13268.5	26564.4	12351	41534.6	2885.02	10374.2
49840.8	29438	19406.6	28.81	12.75	14354.4	9110	20025.6	-8.04	5.1						140484	61054	56983.5	239.86	3831.8	19515	10463	17918.5	93.8	2599.3	40010.4	22354	19848.8	692.78	7482.55	38679	20130	22326.4	66.33	2041.7	54273.6	31519	22240.7	205.02	3603.15	61121.4	36875	35779.3	1398.96	37886.2	16569.6	9771	21712	6.7	222.7
12091.8	11762	6793.8	-0.67	18.7	27570	14947	20997.8	-0.67	23.8						23210.4	10251	30907.1	296.14	4536.45	43088.4	24723	25371.6	351.75	3632.9	39541.2	25157	10104.3	54.94	22.95	46417.8	28929	15276.7	497.81	8721	8089.8	5370	20878.5	-5.36	10.2	35412.6	17248	34459.4	85.09	2122.45	65771.4	39259	24757.2	167.5	521.05
45261.6	28765	13967.5	-3.35	-5.95	46914.6	28457	14735.3	6.7	-6.8						31221.6	18935	25229.5	66.33	4436.15	26259	14891	18402.9	162.14	3697.5	19471.8	12199	18699.7	302.84	4720.9	31797	20471	18582.5	39.53	599.25	29357.4	15559	19116.4	136.68	3862.4	150139	80537	112303	1732.62	38919.8	222358	91321	97635.8	8810.5	14330.2
26391.6	16574	30934.6	8.04	0	55676.4	31940	32657.8	-14.74	-17						21972	11068	26634.5	364.48	5008.2	30709.2	16739	34477.5	3003.61	30761.5	83153.4	49198	24227.9	393.96	6158.25	44658.6	25336	23444	94.47	1959.25	102919	47772	43661.9	228.47	7652.55	55008	31425	23884.8	718.91	12430.4	16506.6	11765	27480.1	540.69	1647.3
37428.6	23800	13745.1	-24.79	9.35	33311.4	20894	27049.2	-10.05	-21.25						37049.4	18026	41385.9	158.12	1871.7	21082.2	13303	26006.1	17.42	189.55	34700.4	21863	24948.8	401.33	4117.4	37858.2	20803	13509.2	2.68	21.25	21457.2	13884	29053.9	615.06	9091.6	49352.4	21622	58780.4	330.98	5279.35	28243.8	17628	32541.9	509.2	3919.35
38757.6	21681	19200.2	28.14	-21.25	35251.8	18626	24483.8	10.05	8.5						26034	11447	51691.8	812.71	8402.25	27223.2	15469	43690.7	1082.05	11710.5	31973.4	18370	29967.8	207.7	2703.85	72112.2	39625	18082.6	172.86	3275.05	46005.6	26888	16143.7	245.22	4772.75	45861.6	25467	25496.9	477.04	7198.65	22665.6	13260	25031.9	492.45	1251.2
26218.8	14578	35448.4	-4.69	28.05	58985.4	36743	17522.5	2.01	-9.35						31452.6	20683	29593.9	203.01	4764.25	22434.6	12250	28063.6	747.72	6074.1	48343.2	28414	31383.5	1893.42	18304.8	44707.8	23675	23067.4	107.2	1838.55	15594	9120	23233.6	144.05	5239.4	29632.8	16089	27987.9	330.31	6041.8	26065.8	14074	24329	2608.31	4269.55
27404.4	16183	24796.7	15.41	4.25	19233.6	10681	26894.5	7.37	-3.4						35614.2	18915	25405.7	4.02	180.2	177743	64071	76193.7	948.72	23124.2	55216.8	29798	25353.5	61.64	893.35	41796	21299	19239.1	48.91	520.2	32766	19455	17708.1	122.61	3081.25	45399.6	26546	34221.6	36.18	447.1	35134.8	19699	31062.5	1104.83	4097
47700.6	26364	30939.3	6.7	-5.95	42026.4	23970	15944.7	7.37	-8.5						43600.2	24837	22505.3	126.63	1304.75	30487.2	16563	26139.4	725.61	17898.5	30120.6	14915	38319.3	511.88	4269.55	44170.2	24703	21624.9	261.97	4505	27681	14746	20124.1	298.82	3806.3	27783.6	15095	31997.9	366.49	6829.75	33603.6	19627	18642.8	3295.06	3751.9
5168.4	5142	1758.08	-0.67	6.8	28938.6	17608	23618.2	25.46	-6.8						39993.6	22167	31815.6	97.82	1827.5	51094.8	33475	17751	224.45	4584.05	32530.2	17395	26457.6	395.97	4728.55	74552.4	48219	20779.4	247.23	8692.1	10014	6827	25056.7	15.41	239.7	25846.8	11953	42729.2	428.8	4930.85	48711.6	30170	54174.2	3672.94	8553.55
19708.8	16583	9215.85	-16.08	-17.85	26886.6	15827	30606.3	24.79	-22.95						28597.8	14866	29344	293.46	5117	77742.6	43067	27289.1	79.06	1746.75	56016	32943	26011.4	568.83	8743.95	35271.6	23726	9925.38	25.46	401.2	56348.4	33706	17133.9	54.27	1285.2	21352.8	9798	32937.9	178.22	4402.15	40638	27423	17715.5	965.47	1905.7
25501.2	18235	7400.82	-10.72	14.45	24611.4	17746	19398.5	-12.06	-16.15						29394	16511	28509.2	740.35	13189.5	33013.2	19278	26783.9	210.38	3171.35	17770.8	10698	17460.2	106.53	2125	25296	18158	21548.5	231.82	3895.55	39777	25428	18840.4	181.57	2924.85	53001.6	16264	78122	164.15	5392.4	41875.2	22806	42752	18098.7	11860.9
28099.8	15308	20394.1	0.67	-17	58375.8	36275	17236.4	-7.37	10.2						17510.4	10711	26064.3	431.48	3919.35	34285.2	20361	48904.6	241.87	4957.2	23583	13626	30824.7	127.97	1865.75	52696.8	35995	13625.1	364.48	5653.35	34900.2	20259	16043.2	67	1224.85	90406.2	41990	75600.1	27.47	389.3	36609.6	21529	26599	1577.18	2962.25
77598.6	48881	28891.7	14.74	5.95	33999	20966	20164.3	-19.43	11.05						52278	30558	38940.4	302.17	5196.05	24830.4	13958	31839.1	175.54	3863.25	37275	25998	18958.3	680.05	9082.25	49701	26562	25474.7	98.49	1644.75	57202.2	36346	25823.1	117.25	2560.2	36664.8	17527	34705.3	155.44	2269.5	7291.2	6977	12194.7	-45.56	-55.25
32769.6	19573	17706.1	-8.04	2.55	29419.2	14768	30485	-13.4	7.65						28539.6	19274	30455.5	80.4	731.85	17821.2	10027	39010.1	1871.98	21780.4	11166	6922	21277.9	-4.02	120.7	62865.6	50692	29945.7	942.69	14152.5	19804.8	11298	26023.5	310.21	7309.15	36487.8	20523	45947.9	197.65	6041.8	51500.4	27684	22692.2	4552.65	4993.75
67087.2	39171	31337.9	-9.38	1.7	45917.4	29093	15615	-20.1	-3.4						27877.2	14908	45318.1	438.18	4064.7	19296.6	10662	18801.5	83.75	1751.85	51108	28083	18185.8	99.83	1736.55	26328	15990	16147	707.52	3802.05	22552.8	10991	41168.2	139.36	1752.7	48627.6	27362	38566.5	156.78	2176.85	44194.8	26535	17124.5	116.58	240.55
49672.2	39402	20086.6	22.78	-14.45	31504.2	19194	23800.4	14.74	17						29224.2	18287	24804.1	193.63	2516	74812.2	41814	29207.3	251.92	3743.4	35125.8	19907	19770.4	59.63	532.1	30400.2	19482	14486.1	115.91	762.45	32310	19455	11166.2	100.5	1711.05	47800.8	27682	21860.8	178.89	5800.4	30533.4	18239	32975.4	2614.34	3291.2
37587	22470	29476.7	12.06	-5.1	52565.4	30583	19600.2	12.73	19.55						43017	25014	17237.8	244.55	3421.25	53287.8	29090	28497.1	292.12	8344.45	41413.2	25049	18620	77.72	961.35	25121.4	22090	6930.48	247.23	3105.05	38223.6	22031	18270.9	127.3	1547	19522.2	10717	29273.6	190.28	2979.25	40651.8	22394	31347.3	275.37	2754.85
57331.8	28937	29084	-3.35	17.85	32555.4	18334	22345.2	10.72	22.1						57035.4	29837	43001.3	418.08	4944.45	42445.8	23034	32361	538.68	7341.45	25407	18669	5729.84	21.44	885.7	36826.2	20774	23370.3	777.87	10087.8	58608	31287	25422.5	25.46	260.95	32379	15607	51456.7	49.58	1366.8	15508.2	9267	35067.8	248.57	1014.05
30532.8	16010	41521.2	5.36	33.15	25052.4	13370	22223.9	22.78	-2.55						43295.4	24559	24120	67.67	1274.15	57202.2	33426	32596.2	128.64	2714.9	22944	13768	28687.4	881.72	12137.2	39448.8	25269	15583.5	491.11	4378.35	32461.2	20174	25193.3	662.63	13034.8	41340.6	22779	28785.9	2438.8	34729.3	30615.6	18965	27334.7	1819.72	2605.25
39466.8	22780	16204	16.75	-4.25	30499.2	18514	24142.1	12.06	28.9						40195.2	24836	29983.2	300.16	3657.55	29025.6	15152	24165.6	148.74	2904.45	19686.6	10706	26997.7	1374.17	23626.6	11576.4	9027	16875.3	18.09	65.45	11985.6	8498	13316.2	107.2	1698.3	65767.2	38887	31010.3	361.13	9259.05	52695	31531	22224.6	4347.63	7331.25
54255	30583	18250.1	-4.02	-5.95	56010	31017	28510.5	-14.74	12.75						34218.6	17685	22244.7	58.96	988.55	56625	32354	41371.2	302.17	5643.15	33602.4	20781	22931.4	4.02	86.7	15816.6	13259	15761.8	32.83	646.85	32203.2	17607	19080.9	178.89	4984.4	42576.6	24678	21145.9	32.16	146.2	12865.2	6959	26294.2	397.31	1337.9
56799	29126	26501.2	13.4	16.15	66517.2	33934	59743.9	4.02	11.05						33867	21835	62978	830.13	20962.7	46764	23492	22893.9	15.41	160.65	39621	22083	22751.9	61.64	641.75	8496	7643	5948.93	7.37	-19.55	32859.6	19630	21580.7	231.15	1967.75	128249	56612	52800	658.61	8289.2	45348.6	29391	22211.2	1277.02	2331.55
26638.2	18995	25734.7	9.38	-10.2	22025.4	13886	16159.7	-20.1	0.85						39618	22978	51940.4	192.29	2769.3	12490.2	6573	29660.9	23.45	60.35	52168.8	31345	16123.6	110.55	2747.2	12300	10626	12284.5	16.08	18.7	67111.8	38749	26710.9	339.69	7780.9	46655.4	25760	24161.5	238.52	4735.35	24117	13828	24787.3	478.38	1147.5
35428.8	20225	16615.3	28.14	-22.1	41301	23186	20709	-12.06	5.1						36271.2	19739	33796.1	275.37	7340.6	13928.4	9755	31065.9	23.45	385.9	26763	15671	29289.7	272.69	2803.3	30684	26115	39921.3	13.4	0	18868.8	8361	39420.1	117.92	2368.95	17233.2	8746	29183.9	-16.75	86.7	77114.4	36226	78964.9	62937.1	36876.4
33333.6	18867	17999.6	6.03	-29.75	36681.6	24654	19732.8	22.11	-2.55						55083	34884	15224.4	-2.68	69.7	44349.6	26758	15181.5	54.27	805.8	44647.2	33275	21522.4	22.11	-3.4	8658.6	6998	8403.14	3.35	132.6	35950.8	18439	30211.6	737	7281.95	33521.4	22010	18630.7	71.69	1811.35	29220.6	15694	25483.5	1620.06	6104.7
41206.8	23219	12216.8	-8.04	-34.85	38388	19278	45440.1	16.08	9.35						23565	12238	23591.4	83.75	1928.65	58614.6	30302	35306.3	763.8	5927.05	41490.6	22301	21482.2	1059.94	11189.4	21898.2	18771	7810.19	83.08	1127.95	22438.2	11636	32601.5	285.42	3923.6	8083.8	6179	22733.1	-8.71	1.7	33128.4	18030	45482.9	423.44	785.4
37359	24978	42755.4	10.05	-5.95	45786.6	27694	19333.5	8.71	-0.85						60208.2	27622	53547.1	687.42	11915.3	67480.8	40834	46486.6	162.81	4416.6	33975	17800	23460.1	140.03	2512.6	12351	10668	6890.28	0	-18.7	39925.8	22473	21885.6	330.98	5650.8	25534.2	14357	34767	154.77	3474.8	41760.6	20815	41398	190.28	1772.25
50962.2	30991	14801.6	-13.4	-26.35	33458.4	20905	16248.2	23.45	-10.2						44182.8	24365	35011.5	38.19	1524.9	49492.2	28214	19395.8	129.98	1768	30795	19558	27182.6	67.67	969.85	36075	26018	5098.03	-11.39	13.6	20722.2	18963	17288.7	22.78	1037.85	45841.2	26403	20392.8	223.11	2689.4	53269.2	33477	20744.5	144.72	408
38434.8	20474	25702.5	8.71	5.95	17225.4	8170	22467.1	24.79	-19.55						15178.2	8187	21105.7	2.01	56.95	8525.4	7226	989.59	16.75	116.45	41170.8	25991	12573.2	140.7	2981.8	262143	214822	262143	36.18	44.2	6298.8	5205	2838.12	-17.42	5.1	22321.2	11770	31940.2	777.87	10919.1	29813.4	17651	23496.9	168.17	1015.75
16969.2	10519	23535.8	-8.71	-22.95	31216.2	17829	27711.9	2.01	-2.55						111583	53503	37132.7	428.8	6638.5	27418.8	16392	21700.6	27.47	361.25	33993	18737	35901.3	944.03	28626.3	33944.4	28880	-111.89	-6.03	27.2	8344.2	8467	1857.91	-1.34	25.5	36564.6	20986	27537	73.7	512.55	34491.6	19926	32781.1	2176.83	5981.45
21796.8	13283	13873.7	0.67	-23.8	19431.6	12459	17089.7	-1.34	8.5						53889.6	30425	15982.2	113.9	1789.25	27766.8	17191	19890.3	6.7	394.4	62638.8	36122	24789.3	98.49	2721.7	9088.2	8346	792.61	2.68	38.25	26785.8	16972	19318.8	8.04	176.8	65793.6	36690	31126.2	22.11	837.25	28644.6	15231	27876	194.97	874.65
38784.6	24871	18947.6	4.02	-11.05	46024.2	23327	41375.9	10.05	9.35						47151.6	27097	18124.2	85.76	547.4	21012.6	18711	5841.06	-14.74	17.85	40783.8	20809	43807.3	324.28	5481.65	19205.4	17554	16112.8	0.67	43.35	9792.6	8162	12309.9	18.76	187.85	15473.4	8482	31425.7	-5.36	147.05	65545.2	34522	48051.7	2744.99	6056.25
32413.2	18143	18936.9	-2.68	-3.4	18793.2	10734	26730.3	-2.01	32.3						113936	41666	53650.9	1327.27	17935.8	56909.4	35341	32990.8	747.05	4342.65	40794.6	24958	17852.8	15.41	-1.7	24158.4	16696	23851.3	6.7	10.2	23458.2	11454	25764.2	279.39	7813.2	49558.8	25802	44571.1	337.01	3722.15	32851.8	17493	26312.2	148.74	656.2
46209.6	28371	12526.3	14.07	23.8	57926.4	35139	28931.9	9.38	19.55						11440.8	9912	11286.2	18.76	47.6	37123.8	21864	23215.5	837.5	6353.75	24130.8	15520	18964.3	181.57	4274.65	18805.2	8127	32655.8	241.87	4431.9	29547.6	16276	17117.2	138.69	2261.85	34368	20106	47850.1	139.36	1696.6	15226.2	7954	24929.4	168.84	1241.85
62265	35531	23456.7	2.01	6.8	51684	29279	23902.2	3.35	6.8						46425	28637	15933.9	2.01	850.85	35587.8	20139	28415.4	225.12	6819.55	56379.6	30647	25543.8	30.82	633.25	54473.4	32455	22335.8	462.97	13430.9	108158	61441	37377.3	497.81	13194.6	63659.4	25189	67199	1632.12	23273	32349.6	19283	46083.3	33.5	58.65
37481.4	20806	20391.5	4.02	-5.95	52628.4	30466	38925.7	-17.42	6.8						63675.6	39205	51912.3	589.6	5979.75	6638.4	5251	3132.25	38.19	589.05	33705	22861	28044.2	271.35	2617.15	40063.2	26495	26483.8	261.3	5035.4	41019	20730	23273.1	54.27	2029.8	46580.4	28662	66086.1	448.9	6738.8	52604.4	23707	68268.3	5928.16	15136
53326.2	33943	16991.9	0	-3.4	64064.4	37859	23042.6	0	1.7						57435.6	31586	32161.3	940.01	10868.1	95641.2	58725	59540.2	623.77	3518.15	17648.4	9114	34239.7	245.22	4597.65	84421.8	43214	98293.7	675.36	16520.6	54048	26275	57378.1	185.59	5813.15	46531.2	27750	37296.9	144.72	9134.1	39328.8	24698	15981.5	22.78	114.75
24703.2	12413	29713.8	-5.36	-17.85	21227.4	12025	28875.7	-2.68	3.4						81772.8	38404	70565.1	3494.72	31145.7	81532.8	44596	42108.8	791.27	13515.9	33812.4	17403	20442.4	154.1	4752.35	15645	9451	44518.2	12.73	154.7	29056.8	18419	23837.3	68.34	2647.75	16222.2	7846	37319	367.16	9351.7	41506.2	27160	19113.1	46.9	152.15
24034.8	11778	25291.2	20.77	10.2	27171	17115	20388.1	-10.05	4.25						45559.8	27866	19604.2	160.8	2467.55	14082.6	12390	6068.86	-0.67	-6.8	41177.4	28231	30345	150.08	3040.45	19088.4	9467	26573.5	44.22	822.8	25012.2	15007	37320.3	241.87	7842.95	34757.4	19880	27726.6	28.81	457.3	11996.4	12108	1169.15	284.08	676.6
17175.6	9835	20554.3	-0.67	-15.3	30423.6	16689	10539.1	-29.48	24.65						51282.6	27546	33805.5	717.57	11741.1	68866.8	41302	25709.2	438.18	4814.4	59704.8	30264	33203.9	493.12	10089.5	36248.4	23767	19452.1	217.08	2826.25	43546.2	21707	24463	253.26	7434.95	28947.6	13395	32237.1	123.28	2320.5	61174.2	31279	23708	91.12	377.4
53697	31767	18552.3	1.34	-0.85	42709.8	26152	14410.4	-30.15	-1.7						27606.6	14647	32924.5	16.75	113.05	83593.8	42353	57488.7	1123.59	14889.5	38734.2	22965	14269.7	8.71	202.3	13864.2	9388	27242.9	77.72	2147.1	22136.4	11054	29277.7	66.33	1767.15	119221	36457	101472	485.08	13580.5	21499.8	14638	20791.4	4534.56	4169.25
60014.4	36664	33850.4	11.39	10.2	34106.4	19954	35319.7	-8.04	39.95						45837	24462	26127.3	122.61	1559.75	43637.4	22550	26051.6	44.22	1732.3	7925.4	6835	6433.34	-2.01	40.8	44148.6	24651	30775.1	142.71	2311.15	45312.6	25335	28392.6	375.2	9350	48671.4	29198	41924.6	647.22	14835.1	22360.2	12543	23620.2	1861.93	4000.1
50029.2	26814	39488.5	6.7	49.3	36324	21828	22731.1	12.73	1.7						31894.8	18171	28881	274.7	3069.35	45778.8	27202	17617	609.03	9068.65	40806	24484	17560	95.81	1130.5	39265.8	22547	28611	155.44	3056.6	45897	24447	39057.7	55.61	382.5	30181.8	14914	33529.5	-1.34	136.85	35533.8	18737	25059.3	395.3	1133.9
43427.4	25931	15203	-5.36	30.6	33178.8	21599	19538.5	8.71	15.3						34819.8	19030	24367.9	-2.01	120.7	31045.8	17938	19219	27.47	1428.85	11504.4	8366	25230.2	82.41	860.2	105836	57151	39856.3	512.55	5991.65	58503	35167	42518.9	136.01	7606.65	46077	26995	18778.8	276.71	9998.55	48536.4	28203	20373.4	74.37	1115.2
20544	9922	25311.3	-2.68	20.4	8310	6394	1356.08	7.37	-11.05						77432.4	47685	26136	228.47	4809.3	36419.4	22398	22035	1099.47	7425.6	11190.6	6954	23312	20.1	362.95	19998.6	13322	22086.6	-4.69	43.35	36643.8	19902	24170.2	698.14	10316.5	17864.4	11175	31502.1	37.52	608.6	38485.2	23138	21330.1	5506.06	7585.4
39553.8	23171	16595.9	16.08	0	93759.6	63626	22641.3	24.12	-3.4						22543.8	13999	12565.2	-13.4	161.5	55484.4	31886	32218.3	1403.65	24459.6	28563.6	17027	9588.37	54.94	727.6	37739.4	23592	21050.7	309.54	3847.1	107997	49231	42786.9	641.86	22270	47359.2	27862	14202.7	70.35	2596.75	6082.8	6026	10916.3	7.37	158.1
22682.4	13519	33682.9	13.4	-9.35	28243.8	15293	27935.7	10.05	0.85						22303.2	12323	30131.9	276.04	4736.2	81221.4	45894	60567.3	598.98	8151.5	47866.8	26787	22281.5	229.14	3533.45	32922	22190	27734.7	172.19	3372.8	23121	13062	21799.8	136.01	2487.1	39079.8	19746	30408	152.09	3927	12154.2	6173	28285.4	819.41	3434
58765.2	33846	21656.4	0.67	-0.85	54319.2	32486	19185.5	30.82	-0.85						44976	25442	18040.4	53.6	1717	23749.2	13582	18694.3	12.06	546.55	40281.6	24061	25140.4	653.92	18569.1	61153.8	26479	34539.8	49.58	1450.95	13338	7048	25492.2	419.42	5917.7	63244.8	34306	25514.3	938.67	18087.2	30208.2	17347	17076.3	584.24	2326.45
56029.2	31527	14203.3	20.77	14.45	38823.6	21595	30838.1	26.8	-13.6						83053.8	44474	42419.7	567.49	9714.65	35718.6	19739	26678.7	236.51	3886.2	14784	9346	34221.6	77.72	436.05	12887.4	10461	13915.9	79.06	1579.3	46957.2	34398	41807.3	576.87	8895.25	42970.8	27939	34724.8	20.77	34.85	31264.2	17855	24523.3	2450.19	2779.5
17460.6	10255	24509.3	-20.1	-25.5	34993.2	21199	14078.7	0	-15.3						33946.8	16970	55874	112.56	1428.85	35989.2	22259	37111.3	242.54	4618.9	104263	60722	36305.3	970.16	19223.6	48962.4	28882	28358.4	77.05	1668.55	44014.2	23021	34689.9	81.74	2744.65	36616.8	15662	28411.4	172.86	2692.8	43767.6	23335	41005.3	385.92	1416.95
15369	13981	4308.77	-17.42	6.8	22278.6	14690	32415.9	13.4	8.5						36945.6	20683	36425.2	174.2	3407.65	52887	28879	22215.2	110.55	4215.15	32270.4	15379	41385.9	158.79	5041.35	47884.2	27966	22692.2	177.55	3788.45	34491.6	19158	21826.6	-7.37	60.35	33999	18660	36224.9	48.91	2781.2	36136.2	20854	17636.4	1090.09	2928.25
52871.4	32974	24375.3	-6.7	25.5	31034.4	16882	23642.3	25.46	-6.8						36070.8	19146	34562.6	48.24	1141.55	69518.4	26491	70392.2	286.09	9933.95	44291.4	34222	18358	74.37	1280.95	40017	21044	26200.4	532.65	9062.7	44819.4	23066	38807.7	28.81	942.65	53746.8	36249	13493.1	148.07	2942.7	24675.6	17255	28602.3	1782.87	5218.15
21868.2	13239	23944.5	-1.34	-1.7	35721.6	22167	22987	21.44	-1.7						67678.8	26170	42191.9	799.98	6886.7	36328.2	21125	40066	1316.55	16530	35007.6	18557	29450.5	210.38	3830.95	31625.4	15956	30777.1	178.22	4648.65	53973.6	32334	15749.7	282.07	2068.9	30415.2	19067	22013.5	14.07	823.65	51142.8	29363	26485.8	3152.35	6517.8
57398.4	33001	19515.8	5.36	-20.4	49558.2	31490	25336.1	20.1	5.1						30826.8	14890	39083.8	819.41	8449.85	24262.8	12525	29390.2	219.76	5955.1	86688	37035	56488.4	250.58	1127.1	46878	27966	15626.4	184.92	1930.35	40708.8	22399	20128.8	64.99	2427.6	28829.4	16528	25059.3	47.57	1128.8	66612	24870	34712	4072.26	3685.6
23192.4	11303	29562.4	0	8.5	15483.6	9515	20503.3	15.41	-13.6						47249.4	27150	37902.6	785.91	12773	31801.8	18105	34380.4	234.5	8676.8	42469.2	25606	14091.4	1.34	37.4	136447	61490	97176.1	1318.56	27380.2	25582.8	13967	30999.6	500.49	5570.05	29737.8	15677	45426.7	323.61	9187.65	48952.8	28459	28085.7	11527.4	11721.5
52158	32024	20914.7	-10.05	9.35	18192.6	12360	18220.7	4.02	-9.35						128226	50738	99235	2394.58	24632.2	42011.4	24957	30199.6	1472.66	15537.2	31318.2	18611	35773.3	263.98	4048.55	93750	35173	40066	331.65	2646.05	49387.8	27170	20818.2	126.63	3182.4	49558.2	29193	20627.3	93.8	1773.95	28107	15748	18828.3	600.99	2136.9
67735.8	40867	23560.6	28.14	12.75	24527.4	15386	21164.6	-10.72	-4.25						47080.2	27603	15405.3	17.42	571.2	44697.6	23534	56836.1	669.33	9423.95	37458.6	19547	37406.8	301.5	4441.25	47792.4	22291	40033.2	18.76	527	75443.4	34468	63899.2	470.34	14840.2	41843.4	22665	26938	669.33	12628.5	9380.4	7105	24513.3	24.79	73.1
50713.2	26858	39913.2	-0.67	-8.5	50707.2	27819	17383.8	-22.78	5.1						27589.8	15994	29149.7	215.74	3270.8	19524.6	15453	22398.1	43.55	113.05	104108	57838	43951.3	533.99	12036.9	37240.8	22278	29919.5	55.61	825.35	66888	36602	154629	921.25	25858.7	19809	11334	25014.5	107.2	1351.5	19680.6	9891	22227.2	1571.15	2124.15
40150.8	21667	21298.6	8.04	28.05	46215	25517	20380.7	-26.13	-10.2						26100.6	16019	26215.8	327.63	3844.55	56379.6	24159	44922.8	861.62	10920	21503.4	12747	24895.9	0	152.15	19595.4	7574	58775.8	324.28	3065.1	42778.8	21952	25231.5	85.76	4890.9	25335	14029	27762.8	40.87	1059.95	36208.2	19803	36044	420.76	3122.05
6636.6	6878	2034.12	2.01	15.3	28119.6	15542	25243.6	7.37	-15.3						86548.2	42241	58409.3	445.55	6105.55	31053.6	17839	23641	41.54	356.15	60792	31016	48694.3	751.07	19789.7	28880.4	13892	34263.8	61.64	1280.95	95150.4	49507	114321	442.2	15566.1	19936.2	10460	20862.5	194.3	3493.5	31855.2	20779	25421.8	1632.12	3436.55
46779	29055	11365.2	5.36	-4.25	59886	35059	21478.9	9.38	-6.8						28966.2	14824	24620.5	59.63	1493.45	54016.8	33295	17653.2	99.83	1029.35	21631.8	12895	25232.9	780.55	5201.15	130722	59196	63156.2	397.98	13430	44686.2	24851	32364.4	365.82	5595.55	27406.8	14051	24134.7	172.19	2637.55	25675.8	15940	22687.5	1560.43	2348.55
42515.4	20881	42739.3	-9.38	10.2	17727.6	10132	22309	18.76	0.85						63938.4	33530	20628	207.7	3608.25	45787.2	25831	32714.8	64.99	1541.05	8820.6	8622	1792.25	4.02	23.8	15180.6	8231	20757.9	409.37	3462.05	98862.6	41350	51334.1	398.65	6520.35	51427.8	27615	24850.3	23.45	264.35	26333.4	15766	21111	232.49	1033.6
38672.4	21671	28079.7	12.06	-3.4	22330.2	16623	28762.4	9.38	14.45						59011.8	34782	14973.8	28.81	248.2	8811	6970	9152.87	-0.67	20.4	57351.6	32702	27902.8	28.81	136	103793	42422	50202.4	771.84	14201	25158	15186	24967.6	43.55	805.8	15954.6	11510	24516	562.13	10546	41505.6	21820	37579.6	-35.51	-54.4
27764.4	16298	26253.3	13.4	10.2	41572.8	27538	16172.5	13.4	-15.3						5488.2	5056	3855.18	0.67	0	43887.6	24354	30827.4	178.89	3348.15	21160.8	13058	23435.3	160.8	2079.1	23712	14054	46826.3	146.06	3513.9	11588.4	9021	8973.31	6.03	155.55	32044.2	18497	21769.6	12.73	398.65	54862.2	38354	19867.5	2127.92	4068.1
88940.4	38624	109620	18.76	7.65	59789.4	34159	25260.3	0	7.65						21816	11069	35052.4	368.5	5324.4	12873	6619	27397	49.58	1191.7	24711.6	15734	30103.8	611.71	1827.5	35331.6	19403	26426.8	287.43	5770.65	37446.6	22826	57194.6	538.68	11669.7	119611	64884	50278.1	166.83	2686.85	49299.6	29971	21375.7	530.64	2570.4
72228	41184	22317.7	3.35	-20.4	32805	20463	12032.5	8.04	11.05						35604.6	22619	31415	773.18	12747.5	32501.4	19253	18971.7	308.87	6527.15	17610	9913	28977.5	675.36	10462.7	106405	39038	35666.8	398.65	5841.2	68400.6	36739	39794.7	178.22	5250.45	18916.2	9731	45635	-1.34	8.5	46939.2	24682	31096.7	-6.03	-62.9
57885	25261	28548	-23.45	1.7	45277.2	25099	29427.7	10.72	-15.3						70011	32116	30922.5	255.27	3589.55	22198.2	14250	23338.1	562.8	6564.55	25217.4	13303	26079.8	123.95	1533.4	13011.6	6854	34381.1	29.48	384.2	47080.2	28299	28759.8	673.35	4817.8	70120.8	25951	71211	1476.01	11611	53152.8	30106	49455.4	2190.23	5984
32757.6	19647	21460.8	18.76	-8.5	34798.8	18828	15430.1	-29.48	17						20307.6	10951	32741.6	151.42	1481.55	40269.6	23754	22570.3	89.78	1864.9	28084.2	14634	23024.6	52.93	909.5	49668	27999	36517	132.66	4340.95	70237.8	25604	36406.5	145.39	3343.9	33845.4	19506	43056.2	273.36	3229.15	57685.2	30413	21859.4	4306.09	7792.8
19858.2	9914	29226.1	-3.35	0	21328.2	15743	30302.1	-6.7	-5.95						43509.6	23982	24780.6	34.84	1504.5	35550.6	22611	19951.9	178.22	4204.1	9794.4	6790	7476.53	10.72	8.5	102318	30384	48540.8	468.33	8537.4	130397	48571	93750.4	2156.06	44349.6	27510	13750	28662.6	331.65	7270.05	16915.2	8574	31444.4	298.82	1113.5
30709.8	15737	29303.1	2.01	-3.4	32842.2	21439	29084	13.4	6.8						61864.8	31191	69592.9	99.16	4784.65	7601.4	6761	2959.39	-26.13	18.7	8225.4	5827	13698.8	4.69	44.2	16483.8	10071	22713	16.08	407.15	5613.6	5402	3879.3	-12.06	-13.6	38971.2	22390	44089.4	278.05	6151.45	14521.2	10905	23216.8	3280.99	3849.65
15597	10838	19675.2	11.39	-12.75	20026.8	10843	16652.2	9.38	8.5						20157.6	11865	23444	26.13	454.75	28309.8	16165	27759.4	-10.72	6.8	63723	35975	30119.2	142.71	3377.9	51792.6	29691	22771.3	302.17	10571.5	45438	27643	14869.3	91.79	1507.05	47931	26286	30008.6	108.54	1636.25	46917	31063	18429	15568.1	18520.7
72922.8	29406	30456.9	33.5	1.7	63037.8	39755	52649.3	13.4	10.2						30689.4	17215	36100.3	114.57	3443.35	57769.2	21699	72711.8	247.23	5742.6	53467.8	32382	18667.5	-3.35	70.55	30286.2	14975	28848.9	136.01	3853.05	14281.8	7363	39946.7	26.13	210.8	25260	14307	40370.2	165.49	4000.1	46891.2	32875	53672.4	6603.52	8382.7
40425	27870	38243.6	-4.02	-13.6	23547	13914	17087	28.14	-16.15						11673.6	5109	33798.8	29.48	179.35	14043	9858	25648.9	24.79	399.5	27857.4	17238	21738.8	444.21	8433.7	30273.6	15855	28881.7	247.23	5031.15	55750.8	33855	33179.1	72.36	6458.3	50341.8	29256	58026.7	62.31	4104.65	31246.8	17930	19302.7	65.66	583.95
7043.4	7027	2773.8	8.71	1.7	44650.8	25398	18648.1	12.06	-33.15						40861.2	24066	14795.6	91.12	1129.65	8071.8	5626	32873.6	13.4	163.2	27607.8	12502	37868.4	907.18	8050.35	51486	27363	29386.2	23.45	952	16200	9226	13774.5	44.89	911.2	96330	36978	92169.2	1665.62	41980.7	33418.2	18439	18866.5	59.63	279.65
32381.4	22349	31447.1	2.01	5.1	23956.8	12535	23543.1	8.04	-12.75						41644.8	28102	30452.8	11.39	876.35	27847.2	16858	23753.5	554.09	5749.4	31239.6	20294	26301.5	22.11	276.25	26943	18144	27602.7	370.51	4772.75	35226	18722	27323.3	470.34	10855.4	41579.4	21291	24944.8	32.16	373.15	53805	21718	50408.8	3049.84	5371.15
25447.2	13554	18581.8	8.71	22.95	26574	15253	25791.7	3.35	-22.1						83972.4	43710	48103.3	897.8	14005.5	16583.4	7930	22601.1	77.05	1699.15	22013.4	11123	20518.8	182.24	2743.8	51652.2	33262	39048.9	696.13	18260.6	30035.4	18710	33315.8	81.74	1810.5	26184	14464	26526.6	107.87	1302.2	14646.6	6004	59749.3	5021.65	5135.7
50628	31498	22148.9	-11.39	-13.6	34822.8	20342	19377.7	0.67	-2.55						28143.6	14367	26164.2	79.73	974.95	30045	16370	26662.7	310.21	5559	55504.8	32415	20806.8	335.67	5602.35	40418.4	21901	35633.9	171.52	6231.35	21237.6	10907	24286.2	641.86	11972.2	61745.4	25335	59272.9	1067.31	24231	46468.2	30386	13304.2	-49.58	-94.35
34832.4	19770	19698	0	-2.55	46828.8	29621	13832.8	-4.69	2.55						67089.6	38072	34212.9	129.98	2271.2	20808.6	12857	21571.3	200.33	4909.6	77520	44966	30446.1	181.57	2654.55	35991	22232	28387.2	54.27	1746.75	50867.4	30658	26334.4	1784.21	21326.5	26371.2	16003	19497	199.66	2725.95	105602	53330	59349.9	8975.99	10585.9
39582.6	26124	16086.7	-10.72	9.35	35085	21394	22424.9	2.68	-9.35						170468	67632	73694	1181.88	13453	39094.2	21750	22362.6	211.05	3661.8	35761.2	17639	31396.2	1585.22	23679.3	66162	37363	33264.2	367.16	7746.05	29792.4	15197	32107.7	194.3	2890.85	10227	8716	11550.1	28.14	36.55	30794.4	21966	34257.8	662.63	2208.3
52342.8	31416	17902.4	13.4	-16.15	45981.6	28526	12044.6	-16.08	1.7						16545.6	7920	27638.8	192.29	4276.35	21523.8	13486	19882.2	-4.02	65.45	7577.4	7000	6151.27	-5.36	-0.85	35841	19730	28688.1	304.85	7408.6	63047.4	38043	27896.8	197.65	4023.9	41820	25656	28383.2	489.1	7023.55	36786.6	21018	38512.3	4777.77	5649.95
71579.4	41473	27426.5	5.36	20.4	53874	36698	18814.3	2.01	-3.4						42108	23145	30261.9	343.04	7077.1	26245.2	14055	46441.7	196.98	5944.9	29647.8	17485	26730.3	822.09	8063.1	60780	36671	20200.5	438.85	7019.3	38705.4	22919	34920.4	540.69	9104.35	47833.8	22315	56035.5	308.2	5037.95	30547.2	17307	17839.4	816.73	946.9
32828.4	17594	12659	-4.02	18.7	26236.8	16095	23058.1	9.38	-6.8						44081.4	26200	19292.7	339.69	3456.95	48825.6	30209	25496.2	243.88	3360.9	22792.2	13211	20220.6	129.98	2009.4	21031.8	11517	22642.7	188.94	7061.8	10603.2	10122	2697.42	27.47	291.55	86256.6	39062	30937.9	1961.76	14309.8	6884.4	6140	4969.39	-23.45	-39.95
42370.2	25175	48410.9	28.14	35.7	70338.6	40768	22729.8	7.37	-13.6						37572	17511	40679.1	103.85	1631.15	41634.6	16390	73671.2	312.22	4360.5	48400.8	27589	21251.1	418.08	4439.55	30802.8	19359	36127.1	64.32	746.3	11120.4	8197	2913.16	-8.71	-7.65	39109.8	22474	27533	164.82	8116.65	28153.8	13443	34791.1	621.76	2100.35
22654.2	15890	7798.8	-2.68	0	10824	10491	4149.31	4.69	13.6						25353	13314	17254.5	50.92	653.65	56463	34719	19442.7	1241.51	17604.3	15375.6	7323	58040.1	38.19	1745.05	23430.6	13647	25117	125.96	2907.85	41287.8	24727	36442	201.67	9343.2	68745	35834	42880	280.06	4301.85	22869.6	11100	32677.9	1167.14	3897.25
39660	25086	11356.5	2.68	25.5	27256.8	14278	22838.3	8.71	4.25						26697	16291	24383.3	259.96	3897.25	36186	21694	19948.6	97.82	2429.3	22394.4	13490	22632.6	11.39	122.4	62757	37929	19505	340.36	7916.9	48198.6	26874	23518.3	472.35	7387.35	26563.2	15232	26726.3	341.03	19924.8	57442.8	32843	41210.4	237.18	1147.5
43027.2	21070	26724.3	13.4	16.15	23175	14430	22281.5	-6.03	3.4						98813.4	42346	38180.6	367.16	5689.9	7445.4	6261	9221.21	9.38	10.2	31581.6	19838	35387.4	584.91	11350.9	119086	43788	35175.7	134	3428.9	44509.8	26882	15197.6	2.01	578.85	28894.8	17148	22327.1	67.67	862.75	38017.8	24514	25940.4	4856.83	5362.65
34345.2	18102	20297	-4.02	-4.25	50046.6	31755	17196.9	8.71	-3.4						33136.2	16300	25150.5	144.05	1967.75	26806.2	15002	25797.7	40.2	1227.4	38002.2	25344	24476.4	151.42	2232.95	45358.2	23606	33363.3	73.7	2089.3	48334.8	28566	16884.7	138.69	3757.85	92244	39520	36521	276.71	6299.35	20722.2	14371	23603.4	5690.31	3368.55
19431	11034	28457.6	12.06	-2.55	66000	37501	21890.9	34.17	-10.2						34897.8	20835	24195.7	166.16	2440.35	44499.6	26653	17684.7	211.05	4643.55	18162	10650	23465.4	395.3	4001.8	22140	11838	30835.4	248.57	7559.9	42275.4	26930	25872.7	457.61	8883.35	31246.2	16674	17042.8	65.66	2093.55	25794.6	17153	23803.1	5470.55	8018.9
31951.8	17386	24940.1	-21.44	39.1	24220.2	15639	27465.3	26.8	3.4						34423.2	22758	15363.1	71.69	1256.3	40164	24814	23366.9	2854.2	33858.9	50076	27167	20328.5	62.31	1482.4	69724.2	39087	27701.8	335	4176.05	77657.4	45196	37000.1	301.5	11092.5	42706.8	21799	31231.4	195.64	5117.85	38854.8	16452	61909.3	1999.95	4027.3
51729	31582	24491.9	-1.34	11.05	41754.6	22566	26578.2	22.78	7.65						54902.4	28036	27942.4	60.3	1747.6	63672.6	41996	37539.4	147.4	6007.8	49191.6	28961	23902.9	1924.24	26118.8	87147	38932	30694	420.09	5809.75	8134.2	5706	11140.8	-7.37	49.3	154672	58994	95554.7	2940.63	27584.2	66214.8	41334	19667.8	632.48	2380.85
34138.8	17699	20010.2	26.13	-19.55	8250	6052	12888.8	7.37	11.05						52193.4	32839	16015.7	274.7	6371.6	63837.6	36692	25393	367.83	5337.15	35148.6	17902	23647.7	109.21	2927.4	112934	47918	81375.5	2527.24	32883.1	22815.6	16403	25440.6	129.31	1266.5	32301.6	14991	52532.7	475.7	12541.8	24334.8	16471	22154.9	2466.27	2467.55
29506.8	15395	29816.3	27.47	6.8	51736.8	33667	25339.4	21.44	3.4						21336	11187	33004.2	318.25	3005.6	78289.2	39075	50489.2	832.81	10312.2	38463.6	21777	21673.8	32.16	805.8	45151.8	25743	40505.5	119.26	4282.3	33027	19795	40224.1	248.57	2853.45	15866.4	10118	22782	77.05	1813.9	56688	31759	27717.9	288.77	1712.75
54874.8	31238	21919.1	20.77	-1.7	23247.6	16297	14952.4	22.78	25.5						34912.8	22054	15296.1	508.53	8107.3	50637.6	29830	17096.4	119.26	1447.55	60358.2	31275	33453.1	339.02	3422.1	32608.2	19065	31312.5	44.22	843.2	36758.4	18422	30217	514.56	7893.95	34129.2	19727	26097.2	206.36	3727.25	64731	47286	47406.5	612.38	2063.8
19704	11927	31202.6	14.07	26.35	59754.6	36262	14483.4	6.03	-5.95						45949.8	27846	20065.8	10.72	196.35	101799	40577	47978	1576.51	18542.8	44819.4	28086	30764.4	663.3	9181.7	57076.2	29616	18333.2	142.71	1989	49208.4	26041	22664.8	97.82	2195.55	44654.4	27683	26061.7	144.05	5525	20609.4	11946	27334.7	3473.28	6386.9
72965.4	25407	38537.7	24.12	0.85	27207	14583	30858.2	19.43	-11.9						42561.6	22692	30358.4	199.66	4248.3	25767	14685	33487.3	226.46	4516.9	45031.8	27466	22470.5	4.02	43.35	38562.6	24782	17155.3	540.69	9660.25	37295.4	20931	36265.8	227.13	4970.8	53430	27574	31287	81.74	2516.85	31803	17227	16161.7	4463.54	6069
24507.6	13435	29451.9	6.03	4.25	16600.8	10182	20864.5	2.01	27.2						28158.6	12075	36695.2	564.81	11038.1	18134.4	9104	30635.8	123.28	2342.6	46866.6	29929	19333.5	591.61	5462.95	62256.6	34530	26456.3	223.78	2694.5	70222.8	24755	44563	548.73	8160.85	16081.8	10503	23628.2	50.92	1105	48288	28348	44637.4	636.5	1493.45
37528.2	19465	28082.4	13.4	-5.1	40964.4	25811	18101.4	13.4	5.1						31123.2	16311	23064.8	90.45	1359.15	50732.4	30833	20211.2	136.68	5692.45	31762.2	17803	27245.6	150.75	2524.5	38676.6	15563	53220.1	142.71	2686	21451.2	13994	20127.5	65.66	1909.1	123884	48759	84381.1	2020.72	22142.5	40256.4	23407	38326	2624.39	4867.1
100608	34946	37872.4	9.38	-8.5	29672.4	19292	17844.8	10.72	-0.85						48625.8	23050	35305.7	62.98	1713.6	36728.4	19429	41893.1	248.57	6542.45	55431	31493	22043	227.13	2842.4	32043.6	20643	21839.3	131.32	2105.45	58542	32131	18686.3	50.25	880.6	49100.4	28479	21267.1	313.56	8917.35	19416	11120	19486.3	203.68	580.55
32102.4	16652	47679.9	3.35	-14.45	69808.8	42830	18272.2	28.14	15.3						53583.6	30023	26586.9	283.41	5251.3	29049	16943	36669.8	434.83	6103	15823.2	12162	17673.9	6.03	106.25	25863.6	16407	34240.4	335.67	6677.6	61468.2	36284	24152.8	50.92	1135.6	51215.4	26159	39819.4	1053.91	8726.1	21783	13321	22973	2729.58	3140.75
43452.6	26180	42515.5	16.75	-5.1	45792.6	27605	24875.8	28.81	-5.1						19027.2	11067	26083.8	263.31	2036.6	35757	22974	15536.6	965.47	7370.35	22114.8	11343	33689.6	61.64	1787.55	87275.4	38343	37481.1	1114.21	20154.3	27319.8	14130	29827.1	255.94	5352.45	28126.2	16130	44401.6	500.49	12171.2	54487.8	31300	25618.1	4499.72	6408.15
30661.2	17663	18938.9	4.69	5.1	53474.4	33634	16933.6	11.39	-1.7						27666.6	18174	37857	645.21	6323.15	31359.6	16660	49480.2	377.21	5270.85	10468.2	7687	3740.61	81.07	2034.05	88167.6	34078	39056.3	730.3	21329.1	15933	9275	17868.9	10.05	450.5	39223.2	24636	43167.4	304.85	4945.3	12222.6	7649	38041.3	-12.06	-4.25
25898.4	14970	27639.5	15.41	-7.65	52673.4	28791	29103.5	5.36	1.7						75710.4	48046	26875	830.13	12900.5	27468	13755	25238.2	351.75	5420.45	24085.8	11972	21713.4	326.96	4413.2	43044	23345	35623.2	302.17	2617.15	33655.2	29155	10944.5	66.33	2392.75	18961.2	9658	27747.4	89.11	1348.95	68905.8	41974	19259.8	5441.74	6410.7
84515.4	35955	51898.9	18.76	-4.25	30491.4	17014	17891	14.07	-2.55						49986.6	27039	28412.7	772.51	8694.65	19668.6	15412	5104.06	110.55	1442.45	44503.2	22838	21382.4	46.9	2020.45	21070.8	12091	21147.9	314.23	4700.5	8863.2	7790	8931.77	6.03	102.85	34967.4	20766	26708.2	193.63	2964.8	28631.4	24827	47767.7	303.51	1773.95
97697.4	56571	31798.9	26.8	16.15	14520.6	11089	16750	-10.05	23.8						27700.2	15859	21421.9	1042.52	14685.5	27830.4	14335	21342.2	49.58	4522	38712.6	21369	25696.5	1251.56	13772.6	64713	37150	47937.2	1619.39	24837	54139.2	31195	44655.5	50.25	3165.4	29058.6	16903	24195.7	131.32	3185.8	68725.8	26263	36417.9	635.83	2516
46896.6	23934	28753.7	9.38	-14.45	30608.4	15518	39038.2	26.8	12.75						116158	45362	122227	3678.3	29511.2	10269	9759	1005	8.71	125.8	51611.4	27554	25681.1	58.29	2946.1	32472	17106	19555.3	121.94	1108.4	58729.2	32444	37103.3	321.6	4803.35	84265.8	33214	45398.5	806.01	9220.8	42503.4	22699	27543.7	2553.37	6094.5
88127.4	52983	34433.3	2.01	3.4	17701.8	9698	25856	-15.41	29.75						42070.2	30478	20667.5	235.17	3615.9	57159	34047	19710.7	89.11	1133.9	22352.4	11135	17639.1	109.21	2593.35	128543	45895	77041.3	1272.33	35319.2	34245	19501	16185.2	430.81	7361	27694.8	15524	22970.3	67	1149.2	52864.8	29786	28351.7	1506.83	4389.4
46734	23138	44302.4	15.41	21.25	117514	44343	68695.8	-37.52	11.05						27875.4	16614	30706.8	684.07	13132.5	62188.2	36819	32966	25.46	474.3	6229.8	5034	21713.4	1.34	776.9	22023	11099	33342.6	553.42	11329.7	40854	22222	44047.8	523.94	15242.2	92319.6	29365	58745.6	588.26	19828	29574	19011	24061.7	797.3	3127.15
33122.4	16585	24321	8.04	26.35	44420.4	28919	18766	0	-11.9						35950.8	22462	29715.2	88.44	1797.75	48042	25053	27451.9	234.5	3614.2	39626.4	20450	47032	677.37	12574.1	52945.8	31796	22692.9	97.15	1825.8	54131.4	32693	29648.2	146.06	6642.75	38820.6	19526	43266.6	558.78	14424.5	13557	8169	35456.4	564.81	1624.35
34035.6	20903	18540.9	7.37	-37.4	77975.4	31854	30545.3	-7.37	-30.6						59064	34587	23077.5	473.69	5812.3	55170.6	32466	18134.2	511.21	6791.5	45433.2	22372	24202.4	493.79	6103	108670	39879	51718.6	903.16	13007.6	36433.2	22096	37459	522.6	9566.75	50987.4	32330	35672.1	351.08	10957.4	9453	9918	4781.12	-22.11	51.85
29858.4	20070	12711.2	-3.35	1.7	58665	35886	20424.3	5.36	-23.8						31278	16807	33676.9	91.12	998.75	40828.2	23186	21174.7	96.48	2295.85	52944	37263	28909.2	434.83	7657.65	30789.6	18071	32743.6	97.82	2779.5	24806.4	14123	18115.5	62.98	965.6	13847.4	6978	25385.6	38.86	1612.45	24520.8	15214	43282	4805.91	7930.5
109636	42630	45838.1	16.75	-13.6	38598	24528	21211.5	-3.35	-12.75						8342.4	6942	7136.17	12.73	-22.1	60451.2	30370	39626.5	796.63	18224.8	41133.6	24943	40411.7	791.27	13713.9	64388.4	31917	40607.4	239.19	2642.65	19220.4	10220	23661.7	107.2	2471.8	38772	22385	26088.5	508.53	5713.7	30603.6	16642	45639.1	434.16	716.55
27068.4	21291	29630.1	12.73	-13.6	81328.8	32359	58023.3	4.02	-5.95						101435	48461	59793.5	1751.38	23675.1	26948.4	15557	17473.6	-19.43	110.5	23215.8	13646	17065.6	85.09	1411	17457.6	12169	36758.9	34.17	378.25	20986.2	11922	23446.7	106.53	1878.5	13630.8	6786	24633.9	83.75	3295.45	52158	27806	29830.4	4810.6	5739.2
57371.4	30726	20711.7	3.35	-33.15	37441.8	23634	14189.3	2.68	-4.25						21266.4	12558	39566.2	121.94	2843.25	48933.6	29823	23413.2	583.57	5815.7	18139.2	10870	24991	24.12	1146.65	51556.2	27148	33516.1	419.42	5610.85	173090	55248	120378	2069.63	59691.2	51546.6	30158	23303.3	53.6	362.95	30231.6	18771	20240	1643.51	2522.8
65749.2	32077	43472.9	-2.01	-21.25	70137.6	24067	72630	47.57	30.6						78637.8	45516	33055.1	715.56	4203.25	6892.8	5886	2679.33	4.69	-16.15	76164	49572	50877.8	998.3	27448.2	56239.8	32487	19831.3	89.11	883.15	103366	55683	43397.9	716.23	16343	27912.6	15650	18037.1	331.65	5466.35	57964.2	34642	14861.3	-51.59	-75.65
37309.2	20294	23241.6	-10.05	-11.05	39768	24194	15354.4	-12.06	-10.2						38854.8	24047	13434.8	523.27	3685.6	34477.8	17687	26256.6	170.85	4425.95	14793.6	8158	22824.9	56.95	1119.45	18136.2	9156	28387.2	495.8	6052.85	112594	56879	51315.3	257.28	6070.7	98748.6	36898	49778.3	119.93	1815.6	66073.8	46259	32125.2	935.99	3750.2
59424	37323	13044.9	6.7	19.55	39537	21390	22746.5	28.14	-45.9						29035.8	17498	19733.5	571.51	24384.8	52532.4	27971	24617.1	371.85	6952.15	21787.2	12447	32274.6	696.13	5432.35	92583.6	52735	94181.9	1528.94	20039.6	81267	50723	28628.4	58.29	1658.35	38815.8	20130	31113.5	430.14	8677.65	43922.4	25198	25775.6	1387.57	3790.15
49038	24927	23600.1	23.45	-13.6	43701	23558	28862.9	10.72	18.7						6174	5755	10863.4	-4.02	-33.15	67280.4	38174	25744.1	174.87	2465.85	14164.2	6699	18131.5	16.75	-6.8	74125.8	43770	25060.7	347.06	5718.8	27325.8	14639	31968.4	743.03	15503.2	33729.6	17276	32181.4	136.01	4675.85	54422.4	28207	53358.8	691.44	2850.05
166733	83848	75025.3	20.1	18.7	110973	48919	54515.2	-1.34	33.15						16246.8	8884	27047.2	294.8	4810.15	43828.2	26104	30782.5	234.5	7434.1	45520.2	24955	23245.7	209.04	4069.8	48243	28619	13804.7	8.04	46.75	32779.8	20057	23302.6	218.42	3580.2	27487.8	14303	32641.7	109.21	1815.6	28416	16753	17031.4	150.75	679.15
53409	28716	30579.5	-12.06	-2.55	42485.4	27242	17748.3	-4.69	21.25						24516	17386	14094.1	279.39	6688.65	24091.2	11678	36996.1	213.06	3053.2	30441	16401	26362.5	34.17	196.35	47505	27979	23580.7	115.91	3419.55	26632.2	14519	20203.8	60.3	1008.1	24918.6	14566	26656.6	93.13	4914.7	59610	34891	15347.7	-62.31	-69.7
59850	35291	17546.6	6.03	0	52219.8	34248	13745.1	30.82	-22.1						60004.2	31531	35056.4	1283.05	9461.35	20911.8	12039	29756	0.67	268.6	24478.2	12544	28980.9	379.22	3405.1	49639.8	29911	21291.3	696.8	8591.8	39772.2	23326	33514.7	91.12	2082.5	51796.2	30487	28968.8	18.76	133.45	45430.2	24483	30278.6	1074.68	3278.45
44886.6	26430	27225.5	24.79	0.85	36085.8	19642	47073.5	8.71	-1.7						50347.2	27303	27206.7	322.27	12743.2	8814	8539	4072.93	-12.73	-24.65	29312.4	18183	18348	85.09	1797.75	41133.6	21042	29821.7	1084.73	25877.4	44572.8	28210	41286.7	182.24	4136.1	35918.4	21918	18313.8	427.46	5757.9	44628.6	25091	39607.1	17.42	58.65
41889	21623	26613.1	6.7	22.95	13185	7726	33364.7	24.12	-20.4						39726	23205	19889	18.76	-3.4	16899.6	12410	16693.7	31.49	196.35	64830.6	38558	26141.4	194.3	2869.6	56575.8	32079	22747.2	1219.4	17433.5	51181.8	29516	24365.9	162.14	4882.4	51328.8	31083	17297.4	754.42	12309.7	41537.4	27760	22640.6	850.9	2307.75
67021.8	36562	33944.9	-4.02	34	94491.6	43907	54143.4	26.8	-1.7						20994	15766	34028.6	601.66	5549.65	40188.6	26498	15065.6	2811.32	7464.7	35608.2	19431	14031.8	73.7	1420.35	30199.2	17175	17496.4	122.61	2896.8	38724.6	19201	38491.5	122.61	2161.55	30838.2	15683	53954.4	614.39	16016.6	33055.2	19329	19773.7	2455.55	4170.1
42604.2	25442	20621.3	-8.71	15.3	36276	17862	35872.5	14.74	-1.7						30024	15943	23622.9	231.82	4022.2	32629.2	20207	18301.1	125.29	1492.6	25536	13166	26248.6	120.6	4749.8	124603	46926	41446.2	326.96	11590.6	23907.6	12269	26953.4	261.97	4864.55	78523.8	36206	63753.9	848.22	16904.8	39420.6	24698	26400	4076.95	12256.2
43345.2	23828	24452.3	-0.67	13.6	36038.4	18827	42135.6	16.75	-18.7						107005	68171	59142.2	542.7	8727.8	46087.2	30618	43127.9	84.42	1418.65	70741.2	45878	47220.3	450.91	14130.4	30316.2	17527	36021.2	63.65	824.5	23277	14931	45452.1	26.8	186.15	68139.6	38794	22422.9	263.98	5076.2	29265	15890	27435.8	6485.6	8307.05
14712	7559	28681.4	-18.09	7.65	24814.2	16242	21127.8	0.67	-11.9						29726.4	16999	19322.1	241.2	2068.9	7366.8	6626	4590.17	20.1	41.65	38781	19915	29173.8	19.43	173.4	76267.2	44795	23830.6	214.4	7261.55	28197.6	13798	23728.1	28.81	1987.3	57385.2	32430	27564.5	369.84	10345.4	35368.8	20000	32648.4	1059.94	1104.15
36686.4	22440	28550	-11.39	-13.6	31513.2	17653	38017.8	24.12	-5.95						60470.4	36586	47684.6	2137.3	16388.8	30038.4	16231	20253.4	44.22	658.75	37900.2	20170	25214.1	7.37	295.8	115078	48570	66763.5	710.87	12561.3	31627.2	19143	45296	203.68	5696.7	65911.2	40583	66652.9	3443.13	31323.4	14415	8578	21295.3	-10.72	-62.05
113300	43779	47023.3	28.81	-15.3	36863.4	19518	32897.7	10.05	-7.65						49681.2	25433	32473.6	230.48	5765.55	5819.4	5814	2105.14	4.69	12.75	48730.2	26271	40291.1	2032.11	12739.8	24919.2	13770	26673.4	243.88	4307.8	32887.2	17636	28904.5	140.7	2507.5	62977.2	39385	67017.4	300.83	10564.7	18270.6	11733	44125.5	7140.19	9376.35
18171.6	7631	24201.1	-18.09	0.85	39978	24219	36615.5	-4.02	17						42298.8	22142	21462.8	644.54	9033.8	12568.2	7475	21918.4	199.66	3107.6	28069.8	16418	22430.3	302.17	9731.65	26647.2	13761	37254.7	367.16	6789.8	21964.8	18763	15578.8	-24.79	25.5	7112.4	5933	11097.9	-20.77	-70.55	23583.6	12888	17511.8	266.66	997.05
32806.2	16062	26721.6	-8.04	16.15	29218.2	15634	25901.5	-9.38	9.35						72834	40808	29667.6	332.99	7105.15	40750.2	24538	14758.8	297.48	4408.95	37630.2	19242	43942.6	909.19	10423.5	41189.4	30591	35197.8	124.62	1807.95	50827.2	29627	21092.3	2102.46	31648.9	49333.2	26563	19929.2	76.38	2006.85	66598.8	38714	25876.7	1157.76	1671.1
39438.6	24643	18108.8	15.41	-12.75	28963.2	14933	17253.2	-18.09	13.6						112735	50113	47024.6	278.05	3607.4	63536.4	47651	18760	176.21	3825	49483.2	28019	22911.3	185.59	3983.95	42408.6	24340	28848.2	547.39	5706.9	21366.6	12326	19564	117.92	1708.5	25446.6	13621	24684.1	40.87	955.4	19134.6	10826	32395.8	1086.07	2410.6
6788.4	5153	4685.31	11.39	0.85	21412.2	12555	22441.7	-14.07	22.1						56908.2	33140	35358.6	1392.26	8975.15	51473.4	28591	26608.4	882.39	5890.5	15696	8783	22405.5	44.89	997.9	45646.8	27057	17755.7	182.91	8793.25	29800.8	16160	20789.4	87.77	1703.4	37335	20391	21775	447.56	7568.4	43501.8	22907	31156.3	799.31	3099.1
31046.4	17174	19363	2.68	-11.9	43054.2	26210	13720.3	3.35	-4.25						42301.2	26384	30316.8	492.45	6898.6	40607.4	21415	18215.3	22.11	23.8	39257.4	23010	55308.5	168.84	9501.3	73168.2	41575	26622.5	89.11	2001.75	35898.6	18586	25827.8	659.95	14822.3	48277.2	26029	51528.4	1091.43	13780.2	30138	13515	32219	1898.11	3927
62509.2	36264	16527.6	6.7	-2.55	66389.4	37368	23131.8	12.73	-12.75						26672.4	12658	30089	28.14	398.65	83283	49875	38040.6	262.64	4535.6	45927.6	24103	39812.1	23.45	221	25275.6	16990	29057.2	588.26	9235.25	49233.6	27747	20107.4	237.18	3561.5	14664.6	12285	25450	8.04	-35.7	29325	18183	14240.9	706.18	3422.1
59400.6	37329	14533.6	-24.12	-11.9	73684.2	26398	36031.9	15.41	7.65						22590.6	14415	29516.2	107.2	2113.95	51708	25336	38076.1	91.12	3177.3	30533.4	19134	20616.6	1411.69	9178.3	47617.2	28202	25701.9	938	21114.9	26743.8	15838	20399.5	39.53	691.9	39410.4	24272	27059.3	263.98	3158.6	58093.2	30659	29512.2	3504.77	4655.45
10771.8	10720	3271.61	11.39	20.4	10570.2	5406	33087.3	12.73	6.8						33129	21459	34413.2	108.54	2381.7	40189.2	21202	25347.4	230.48	6089.4	51127.2	29866	25651.6	158.79	2772.7	32223.6	19276	27398.3	21288.6	842.35	40305.6	25158	19590.1	176.88	3267.4	20599.2	7126	32919.1	144.05	3135.65	15127.2	8230	27423.1	2462.25	2742.1
63162.6	39384	21281.2	6.03	-10.2	25360.8	12986	38795.7	2.01	5.1						52134.6	32910	16348	12.06	345.95	31571.4	17287	18332.5	265.32	7434.1	30237	16260	25523	639.18	10240.8	33276	17162	28902.5	326.96	5955.1	42943.2	26809	13463.7	115.91	1944.8	49280.4	25480	47137.2	197.65	5117.85	19379.4	10963	19096.3	3435.09	3578.5
67417.2	37759	28157.4	-11.39	9.35	39958.2	23571	35286.9	-10.72	-5.1						81403.8	28162	57882.6	1638.82	19682.6	41934	25486	20969.7	111.22	1768.85	28737.6	15686	37500.6	149.41	3696.65	43822.8	29696	21712.7	3308.46	39701.8	93058.8	54448	31427	663.3	21351.2	52972.8	18139	72794.8	240.53	4877.3	30418.8	17286	33131.5	1370.82	2929.1
44760	34830	14362.8	-1.34	-8.5	39668.4	23606	25168.6	3.35	-10.2						26796	19143	23310.6	60.3	600.95	58342.8	21022	46390.1	667.99	12963.4	31887	26783	12720	12.73	16.15	82456.2	37371	44873.9	519.25	8706.55	79980	46742	35617.2	82.41	4012.85	36352.2	22511	28182.9	125.29	3398.3	44783.4	27336	21695.9	7258.11	10540.9
32264.4	17538	28276.7	13.4	20.4	36547.8	23783	39647.9	-5.36	23.8						39351	21587	23290.5	757.1	9384.85	20686.8	16423	19119.1	26.8	34.85	16020	13394	20529.5	29.48	194.65	60589.2	36258	17318.8	215.74	4150.55	45907.2	27870	30673.3	46.9	920.55	46035	19898	49395.8	310.88	4256.8	14893.8	8263	25318.6	1833.79	4061.3
44958.6	23675	25479.4	-5.36	1.7	48490.8	26103	38105.6	-4.02	6.8						23920.8	10604	46597.2	712.88	8672.55	41849.4	33722	32844.7	78.39	1518.95	35526.6	22203	16012.3	14.74	315.35	54876	32168	27114.2	195.64	4379.2	36440.4	20472	15095.8	292.12	5928.75	30928.2	21132	21728.1	46.23	749.7	12988.8	9330	13153.4	667.99	1737.4
28131	15892	36042	-10.05	10.2	27655.2	15334	22789.4	7.37	17.85						29599.2	18403	18654.8	34.17	642.6	62645.4	36751	21515.7	171.52	4023.9	41083.2	22707	21821.9	1454.57	20511.3	120905	56339	42931.6	178.89	6343.55	56686.2	31992	18373.4	571.51	16003.8	36535.2	17518	55912.8	347.06	9633.9	50577	30570	13941.4	77.72	467.5
36543	22695	17508.4	2.01	-1.7	70248	39471	31047.8	16.08	36.55						53736.6	28278	25072.7	83.08	3561.5	23973	10695	31370.7	1261.61	14295.3	17744.4	10023	26340.4	497.81	4870.5	28022.4	14290	23982.7	218.42	3626.95	68057.4	44430	53813.1	1128.28	20610.8	24459	16260	23064.1	485.75	14894.6	24150.6	13565	24848.3	642.53	895.9
25554	13526	18660.2	4.02	17	27108	12934	32524.5	6.7	43.35						40212.6	21418	32407.9	80.4	650.25	48697.2	28521	23880.8	375.2	3462.05	38620.2	22711	29061.2	634.49	4079.15	30057	15186	29626.7	107.2	1812.2	48084.6	30039	18458.5	122.61	2725.1	30993.6	21525	24036.9	28.14	34	64681.8	40158	17291.4	272.69	1053.15
25159.8	13481	28949.4	12.06	20.4	12430.8	8469	15936	12.73	21.25						42344.4	24694	18021	316.91	3609.1	22883.4	15571	26195.7	0.67	323	37141.8	18059	43805.3	434.16	5667.8	71133	38426	29227.4	593.62	7201.2	31226.4	19206	10282.5	5.36	293.25	33001.2	15926	49150.5	694.12	13187.8	49669.8	31894	19742.9	250.58	1342.15
28772.4	16362	25203.4	6.7	9.35	141688	45728	56124.6	37.52	11.9						40000.8	21695	25497.5	560.79	8605.4	68744.4	27996	34310.7	524.61	6235.6	10933.8	10265	2430.09	2.01	4.25	46266	26331	22764.6	158.12	2491.35	27552.6	14099	33154.3	95.14	1750.15	57414	30820	28096.5	1099.47	13829.5	43805.4	27344	19260.5	7025.62	7815.75
42801	21246	72189.8	9.38	19.55	7736.4	6570	7652.07	11.39	-3.4						60835.2	34843	41111.9	913.21	9647.5	57434.4	34658	38299.2	4620.99	19501.6	25853.4	15462	15923.9	865.64	10088.7	41831.4	21422	31254.2	77.05	1068.45	27231	15271	27800.3	586.25	5995.05	31822.2	18735	30970.1	155.44	2193	18971.4	10575	24197.7	956.76	1088.85
47287.2	25938	27192.6	4.69	20.4	43914.6	23544	25356.2	-10.72	-10.2						58588.8	28180	35755.9	470.34	9720.6	9247.8	6283	16772.1	10.05	-6.8	10959	5979	10125	-0.67	28.05	71338.2	38887	28793.9	712.88	9711.25	23243.4	13382	30521.9	485.75	9254.8	28492.8	15751	19433.3	209.71	2702.15	64231.8	28433	23746.8	852.24	1513
34563.6	19473	34738.2	1.34	-6.8	13742.4	8498	12734	-4.69	11.9						28433.4	15004	21231.6	12.06	233.75	64564.2	31571	63353.2	522.6	6046.9	36722.4	23890	21461.4	49.58	499.8	55645.2	30963	43875.6	794.62	26339	20490	10371	35004.2	245.22	5243.65	56437.8	21676	53047.2	48.91	218.45	51823.8	27122	28367.1	0	-63.75
45335.4	27910	18445.1	11.39	-4.25	38264.4	21348	24710.9	-8.04	23.8						24196.8	12826	31072.6	367.83	4898.55	65419.8	24755	42779.5	436.84	6490.6	42688.2	23507	19661.8	105.19	1697.45	41607.6	28881	20190.5	476.37	11945.1	52062	36247	20816.2	529.97	5400.05	24477.6	14726	25603.4	43.55	400.35	34627.2	19230	19792.5	586.25	1304.75
57268.8	41359	38896.2	38.19	25.5	38455.2	24086	21771	-14.74	5.1						35014.2	22758	32440.1	53.6	1239.3	47535.6	23746	30633.1	743.03	14030.1	21658.2	11940	22277.5	331.65	6195.65	35859	19380	28727.6	905.84	14961.7	35382.6	17948	26660.6	237.18	10000.2	23074.8	14245	26078.4	226.46	2718.3	40482.6	23990	21739.5	4537.91	5507.15
33487.2	20903	22682.2	24.79	1.7	40001.4	25157	40808.4	3.35	-11.05						37387.8	20830	33573.7	-6.7	544	40729.8	18929	31660.2	95.14	880.6	40766.4	24546	13477.7	88.44	3550.45	30566.4	13211	39645.9	493.79	20387.2	38578.2	23954	30713.5	64.32	1188.3	45947.4	26654	26767.8	500.49	5850.55	27578.4	16014	21671.2	1923.57	3796.1
40336.8	24063	35599.1	-2.68	-4.25	64290.6	35726	39571.5	21.44	-8.5						58542	32314	38262.4	2627.07	26911.9	37642.8	20290	45151.3	284.08	5474.85	6952.2	6446	5353.97	2.01	10.2	55284.6	31843	39172.2	460.29	4854.35	12726.6	7467	30855.5	6.7	542.3	30149.4	20603	26468.4	178.89	2575.5	23031.6	14099	21711.3	1009.02	3164.55
50318.4	29321	16102.1	14.07	18.7	30653.4	16206	28434.1	-0.67	22.95						27249.6	14767	21072.2	91.12	1025.1	37039.2	20723	33523.4	124.62	2312	44512.8	22746	52363.2	489.77	6241.55	33314.4	17946	32193.5	22.11	118.15	45892.8	27631	21284.6	194.97	2775.25	39003	21483	58108.4	69.68	693.6	45408	26795	22005.5	3787.51	8445.6
33670.2	18659	23285.8	-26.8	11.05	39066	22307	15536	-8.71	0.85						47626.2	27578	19133.2	89.11	1762.9	46863	32900	15819.4	1166.47	15201.4	8152.2	6473	8038.66	4.02	28.9	53594.4	29407	25450	77.05	987.7	34330.8	19570	23780.3	625.78	10762.7	80600.4	45410	48068.5	4531.88	48295.3	36903.6	27351	10500.2	757.77	1151.75
30280.8	14012	26194.3	-1.34	-27.2	41647.2	25782	13138	4.69	-10.2						55964.4	33646	26867	945.37	14499.3	43884	23891	23848.7	231.82	5422.15	44158.2	25851	20012.9	544.04	6350.35	70685.4	29627	38750.1	282.07	3321.8	51629.4	30442	26452.3	379.22	9504.7	45624	26684	35603.8	231.15	5278.5	53982.6	30257	32744.2	5857.14	5330.35
138163	65347	67245.9	18.09	-3.4	48408.6	25398	20631.3	42.21	20.4						20072.4	13812	23515.7	592.28	5982.3	25864.2	14951	27965.1	48.91	887.4	16568.4	13135	4420.66	125.29	889.1	91219.8	39898	60439.4	980.88	22766.4	8158.8	8254	2669.28	-7.37	315.35	35857.2	15986	69987.5	272.69	2590.8	43903.2	28914	36665.8	1525.59	4427.65
48780.6	26444	42330.6	-9.38	-5.95	57811.8	34953	22172.3	9.38	-17.85						80626.2	31830	48994.4	1255.58	17852.6	48470.4	27869	29418.4	963.46	15464.9	20238.6	12230	21032	145.39	1488.35	42839.4	25131	22798.8	8.71	73.1	42024.6	21585	26829.5	94.47	14480.6	30791.4	15308	21058.1	294.13	5147.6	45205.2	26985	24694.2	1446.53	4703.05
95089.2	55966	33494.6	-9.38	34	7691.4	5562	5252.13	-3.35	-16.15						47964.6	31133	11741.1	58.29	804.95	124687	49931	69861.6	1543.01	19668.2	41123.4	25701	15242.5	451.58	4997.15	51423.6	31823	15889.7	459.62	8687.85	42649.8	26950	18043.8	239.86	4241.5	35500.2	20570	20938.8	216.41	3079.55	54703.2	23519	39936.7	4341.6	11412.1
51439.8	19048	61427.6	6.7	39.1	18198.6	12314	23025.2	16.75	5.95						17709	7785	39066.4	499.15	5393.25	67981.8	25018	62929.8	1011.03	12901.3	30172.8	17075	34861.4	520.59	17187.8	72430.8	46106	41596.9	593.62	18262.2	9513	9257	8421.9	10.05	10.2	20897.4	12381	31881.3	1029.12	16921.8	35254.8	20202	20980.4	3779.47	7683.15
67593.6	40878	15247.9	-8.71	5.95	17274	9577	25279.8	24.79	18.7						44661.6	28135	15211.7	335	4009.45	38047.8	19807	43795.9	196.31	5293.8	47722.2	27164	16563.1	91.79	1771.4	69040.2	34931	38216.8	1255.58	12590.2	26118.6	12819	23783.7	141.37	2878.1	14563.2	8298	22887.2	10.72	96.9	7870.8	5331	21916.4	75.71	150.45
29216.4	16554	22802.1	-11.39	23.8	47604.6	31414	31641.4	15.41	-13.6						39171	21443	15138	605.01	7124.7	33424.2	17783	22503.3	10.72	1100.75	29900.4	15393	26852.3	176.88	5151.85	26788.8	16999	20563.6	37.52	682.55	38994.6	21707	20168.3	21.44	49.3	34734.6	22476	28114.5	190.95	4954.65	33918.6	16903	19722.1	4651.81	4940.2
42735.6	23080	22697.6	-4.69	4.25	36859.2	22671	21105.7	30.82	-11.05						27465.6	14942	30179.5	831.47	7355.9	23050.8	13462	33861.8	8.04	63.75	37261.2	15914	77598.1	1013.71	13164	44733	25418	43444.1	252.59	7094.95	35136	21471	30087.7	288.1	5083.85	19388.4	12164	25688.5	99.83	2706.4	50818.2	28518	23874.8	462.97	1362.55
78529.8	46606	28668	19.43	25.5	35252.4	21218	25439.2	-8.04	14.45						25242	14730	32470.9	1057.26	24492.8	121321	65008	68190.6	696.13	9864.25	36287.4	20643	19602.2	243.21	4289.1	58567.2	35384	23291.9	246.56	4735.35	31198.2	19151	18079.3	153.43	2149.65	40590	20353	39564.8	470.34	10967.6	21874.8	14684	15186.9	574.86	1176.4
40803.6	24550	19183.4	3.35	-2.55	58497	37609	51127.7	-7.37	0.85						39138	23099	15541.3	774.52	9606.7	53492.4	31626	15306.8	364.48	4706.45	38290.2	19694	60253.8	105.86	2311.15	33216	15675	31075.3	385.92	9468.15	29224.2	15365	24696.9	180.23	3166.25	76795.8	35022	28380.5	568.83	11216.6	26607.6	18399	14077.4	1015.05	2100.35
25373.4	16030	18913.4	7.37	15.3	60364.8	34635	27711.9	14.07	-11.9						31825.2	22019	18276.9	799.31	8719.3	29293.8	15434	34155.9	182.91	5833.55	63084.6	44551	20322.4	353.76	4385.15	35211.6	19834	15758.4	0	-18.7	29830.2	15455	43671.9	204.35	3331.15	47878.8	22828	56595.6	74.37	1976.25	33265.8	22146	19999.5	184.92	613.7
58846.2	36401	27474	-2.68	-13.6	36665.4	21483	21070.8	25.46	-5.95						43966.8	25046	43805.9	29.48	767.55	43336.2	23924	18313.8	296.14	3971.2	62409.6	34199	37014.8	28.81	174.25	77559	41403	31335.2	172.86	2651.15	54375.6	31156	20788.1	185.59	3571.7	32239.8	22019	21607.5	-17.42	252.45	33027	16091	42416.4	1317.22	2573.8
41284.8	25784	15549.4	16.75	-0.85	32977.8	18967	27808.4	-3.35	0						57076.8	34230	18245.4	11.39	-45.05	23292	11976	32662.5	18.09	455.6	73864.8	23597	52447.6	608.36	10976.9	46690.2	27338	18623.3	129.98	3774.85	69380.4	33674	44036.4	1162.45	36086.8	46706.4	24443	23093.6	95.14	2289.05	39245.4	24450	19584.8	284.08	1207.85
87678.6	35958	34459.4	4.02	5.1	28097.4	14316	34460.1	15.41	-14.45						36204	21726	26875	882.39	9559.95	45755.4	17358	48043	235.17	6740.5	19176	14550	15846.8	14.07	97.75	38135.4	20245	27825.1	982.89	13493.8	26220.6	16646	32135.2	384.58	6279.8	50965.2	27475	35557.6	412.05	10551.9	36051.6	20006	19542.6	15.41	-3.4
45121.8	23350	22259.4	0.67	23.8	19819.8	10184	37055.7	9.38	13.6						28277.4	14545	19359	361.13	8505.95	20058.6	10291	38679.8	239.86	1860.65	19597.8	11977	18801.5	273.36	5129.75	24432.6	14727	20813.6	136.01	3707.7	38812.2	22956	29232.8	22.11	268.6	51784.8	26995	46063.2	148.74	4182.85	24285	17978	28358.4	3819.67	10121
33889.8	23335	12569.2	-3.35	12.75	43254	25320	18701	-5.36	-5.1						35960.4	24155	13753.8	48.91	-10.2	16742.4	8412	31068.6	374.53	8537.4	15434.4	13814	7214.56	52.93	626.45	47600.4	25209	43639.1	8.71	88.4	37113	18348	34306.7	91.12	2653.7	51040.8	28715	27681.1	71.69	1224.85	42278.4	22962	21880.2	318.25	1484.95
17152.8	11922	30136.6	-12.06	-19.55	54108.6	27641	19577.4	20.1	2.55						25325.4	15646	20741.2	412.05	8962.4	12397.8	8031	7233.32	75.04	660.45	18833.4	15306	1524.25	3.35	240.55	84925.8	44943	52373.2	749.73	15181.9	36670.2	20163	24599.7	172.86	2231.25	61133.4	35857	17941.9	86.43	511.7	73582.8	27853	45026.7	4322.17	7525.05
21435.6	12638	24580.3	20.1	22.1	54465.6	33326	15692.1	3.35	37.4						23878.2	12519	27265.7	14.74	679.15	48859.8	17710	42930.9	535.33	8385.25	33478.2	19011	21079.5	113.23	3001.35	22959.6	12498	30421.4	2419.37	26475	20835.6	10039	38277.1	38.86	777.75	18336.6	12391	23188	116.58	5009.9	34015.2	19248	26439.5	126.63	519.35
29099.4	15534	20134.2	-11.39	-6.8	32959.2	19210	34351.6	18.76	9.35						62444.4	34151	43946.6	16.75	283.9	55496.4	34775	22638.6	309.54	3852.2	25939.8	13603	26415.4	497.81	4967.4	172161	54382	106484	1184.56	20151	74437.2	52332	27113.6	365.82	6069.85	42049.2	25459	33550.9	454.93	9490.25	25030.8	15782	17972.8	2083.7	3208.75
73449.6	37781	39412.8	-4.69	21.25	37468.8	21046	16175.1	1.34	-5.95						49340.4	28879	23768.2	310.21	4424.25	5992.2	5334	2694.07	4.02	28.05	38113.2	18666	36805.8	1512.86	4280.6	67554	41552	19098.3	1191.26	11776.8	66117	34931	52406.1	1986.55	19922.3	25625.4	15985	21981.4	283.41	7418.8	31050	18235	14689.1	455.6	1014.05
43202.4	25150	25421.1	2.68	-17	37929.6	22494	35051.7	-0.67	8.5						42331.8	28135	15389.2	77.72	2093.55	19439.4	10987	21538.5	44.22	498.95	26709	15078	17424.7	153.43	5724.75	45567.6	30689	26563.5	166.16	4950.4	28756.8	15826	27797	517.24	7304.05	30802.8	19605	41408.7	959.44	18400	21591	12130	23186	1943.67	3573.4
30001.8	15526	23919.7	5.36	6.8	20703	16195	11381.3	-12.06	-9.35						25864.2	15014	29860.6	38.19	833.85	7880.4	7775	1569.81	-0.67	589.05	46686	28350	18455.8	234.5	3152.65	59421	23516	39885.8	1251.56	25473.7	44402.4	28873	25582.6	17.42	1341.3	79365.6	33461	28373.2	54.27	2830.5	20522.4	12258	25447.3	1295.78	2748.9
19248.6	10618	20607.2	12.06	-3.4	37110.6	24622	29981.8	4.69	14.45						22591.2	15977	20394.1	281.4	1105	8116.8	7872	3502.76	1.34	-11.9	161536	53534	88838.6	2536.62	41480	15988.8	14142	18798.2	22.11	500.65	27021	20279	27466.7	39.53	757.35	49245	29035	20738.5	224.45	6336.75	67293	22295	38347.4	395.97	1542.75
33258.6	16960	27878	19.43	4.25	46276.2	26079	23780.3	-18.76	1.7						31871.4	14673	39164.9	943.36	18544.5	47327.4	31158	17125.9	180.9	6907.95	40635	23855	16622	269.34	3118.65	35547.6	21017	17662.5	282.07	2901.9	35539.2	23494	14075.4	9.38	306	35078.4	21784	22711	512.55	9588.85	44965.2	25826	22361.2	132.66	392.7
29737.8	17038	18943.6	1.34	13.6	39079.2	19031	46972.4	15.41	34.85						51516.6	33430	20546.2	138.02	1292.85	28434.6	14695	34323.4	12.73	138.55	33313.2	19694	25089.5	1132.97	8609.65	43038	30231	28931.9	85.09	2876.4	17925	10544	18932.9	35.51	1031.05	79149	42592	32979.4	42.88	657.05	39048.6	25310	27276.4	387.93	527
25938.6	13355	32229	5.36	11.9	41895	22920	16836.4	-18.76	14.45						15102	8048	29350.7	1553.73	12323.3	45099.6	24994	27370.2	215.07	4495.65	51654.6	29979	28332.3	140.7	3328.6	35962.2	21842	33522.8	59.63	1121.15	62958	26203	42064.6	363.14	5555.6	28281	16568	21615.5	219.09	3833.5	43335.6	26814	36493.6	3359.38	6975.95
42610.8	26379	18541.6	24.79	0	29307.6	15403	30486.3	-2.68	10.2						40078.2	26190	31724.5	1119.57	9049.1	36100.2	19852	16481.3	321.6	2879.8	32061	16344	38510.3	726.28	9372.1	111559	46647	61486.6	498.48	7571.8	42599.4	23012	61705.7	877.03	22213.1	16929	10774	24218.5	85.09	1263.1	78945	41478	40810.4	13559.5	11409.6
47862.6	28370	22108.7	2.68	-4.25	25135.8	13459	25763.5	22.11	8.5						26593.2	15267	34972	4.02	57.8	5805.6	5864	1597.95	6.03	792.2	43397.4	25599	18071.9	270.01	3564.05	53923.8	32155	18790.2	199.66	2861.95	23826.6	14894	16799.6	72.36	2431	36844.8	20502	13041.6	442.2	4614.65	44097.6	30188	11365.9	1299.13	1729.75
29461.8	16183	24450.3	13.4	18.7	118352	49450	51910.9	8.04	23.8						64360.8	31487	45669.9	377.21	5523.3	18898.2	13283	34464.1	30.82	413.1	7554	5772	1383.55	20.1	77.35	32915.4	16818	28325.6	704.84	15565.2	77544	29543	39039.6	293.46	9724	31043.4	16786	19661.2	78.39	2499.85	30513	19574	16319.9	408.03	1196.8
43843.2	27147	11908.6	-6.03	-4.25	33996.6	20018	15475	0.67	-17.85						39690	20442	27902.8	336.34	6312.1	33025.8	21094	23137.1	285.42	6185.45	6538.8	5329	4442.1	1.34	10.2	126535	53279	81373.5	820.08	10317.3	34113	23998	31085.3	129.98	2075.7	75588	18263	86386.5	570.17	10603.8	56743.2	38250	13928	1936.97	4414.9
35913	21719	14598	4.02	5.1	74191.8	39227	39880.4	-2.01	2.55						29716.2	16768	20114.7	68.34	1331.1	35939.4	21730	16322.5	338.35	4265.3	55077.6	35154	17893.7	663.97	2103.75	15404.4	9462	20753.2	196.31	3006.45	43528.8	23516	21200.1	178.22	3796.95	30230.4	17595	22033	145.39	2343.45	28690.2	17059	16540.3	40.2	53.55
41668.8	24158	17227	17.42	8.5	13792.2	7763	30811.3	21.44	22.95						41503.8	25716	14698.5	35.51	748	27403.8	14655	32043.4	361.13	5509.7	20265	10407	31417	204.35	2483.7	26532	13206	26221.8	0	-40.8	67548	39667	23102.9	89.78	1099.05	14967	8237	22554.9	336.34	6322.3	57398.4	37442	35353.9	363.14	2170.9
45098.4	21883	30406.6	-3.35	6.8	56869.8	34046	26477.1	10.05	14.45						21705	10803	25682.4	430.14	6987	24292.8	14058	16443.8	32.16	2077.4	10684.2	10282	9760.56	-13.4	16.15	71530.2	41399	31650.1	104.52	2907.85	40314.6	25850	19595.5	7.37	30.6	84630.6	49798	30023.4	95.14	2580.6	63054	43107	21448	141.37	916.3
47899.8	31235	18802.2	-20.77	12.75	37972.2	22438	16158.4	17.42	-5.1						7529.4	5833	16549	6.03	742.9	79645.2	44890	39991.6	78.39	2211.7	9172.2	8654	5167.71	8.71	2.55	43308	23588	21340.2	303.51	6173.55	61853.4	37451	24850.3	324.28	5505.45	40025.4	23644	27238.2	75.04	975.8	66630	36605	30217.7	450.91	3427.2
38514.6	22247	21448	12.06	-13.6	48807.6	28762	20073.9	-4.69	4.25						29579.4	18796	15879.7	70.35	769.25	29514	16247	15410	524.61	5614.25	36690	21799	17243.8	231.82	2665.6	29938.8	18258	15987.5	44.22	803.25	6680.4	6674	2887.7	0.67	1904.85	47427.6	15335	42110.2	40.87	820.25	30016.8	17065	23742.1	4082.98	3389.8
67192.2	39026	49186.7	8.04	-12.75	30012	12899	29649.5	-10.05	9.35						27464.4	14919	31700.4	339.69	1368.5	16605.6	13534	29278.3	16.08	122.4	51546	29511	20713.7	204.35	2543.2	35211.6	15947	262143	11.39	-29.75	42983.4	22823	23340.8	475.7	7616.85	48426.6	29122	35317.7	1320.57	12462.7	17847	8775	36233.6	5382.78	8498.3
25540.8	14531	24238.6	0.67	-2.55	31609.8	20087	23959.9	22.78	16.15						28379.4	17272	25818.5	740.35	7511.45	26766.6	14018	47048.1	223.11	3530.9	54688.8	31142	29653.5	1307.17	21266.2	36485.4	22578	18388.2	15.41	215.9	82770.6	32487	39575.6	656.6	12846.9	133485	57070	66289.1	845.54	13895.8	59019.6	35138	24137.4	443.54	1384.65
26636.4	14193	21089.6	11.39	36.55	64380	36846	38563.2	12.06	11.9						21030.6	15059	27746	56.28	2502.4	7281	5521	11758.5	8.71	52.7	63150.6	42263	52410.8	749.06	10228	25163.4	15338	18725.8	71.69	1311.55	7492.8	7289	3454.52	10.05	168.3	16139.4	9142	30331.6	186.26	3065.95	27340.2	17311	25969.9	1596.61	4442.1
20002.2	12356	10490.9	2.68	-19.55	16561.2	11290	30307.5	13.4	3.4						39491.4	25638	15464.3	239.19	1027.65	35914.8	17323	23810.5	517.24	7442.6	5380.2	5084	4466.22	2.01	83.3	39777	24503	18002.2	345.72	4404.7	7964.4	8014	1395.61	2.68	-10.2	22635.6	11118	43293.4	344.38	4513.5	38013.6	27795	36280.5	858.94	2510.9
40920	20835	26012.8	18.09	35.7	38211	23982	16518.8	-19.43	7.65						31153.8	15998	31770.7	81.74	816.85	31099.8	17507	15786.5	48.91	748.85	37005	25684	6809.21	-9.38	259.25	48716.4	30046	13463.7	1.34	85.85	52929.6	30427	23474.8	335	5624.45	15077.4	9921	26877.1	-20.77	-118.15	58418.4	36439	24295.5	9213.84	11921.2
53719.2	31615	22695.6	-10.72	5.95	41288.4	20374	35723.7	10.72	-21.25						37798.2	21346	22621.2	707.52	6623.2	47100	27915	19377.7	89.78	1640.5	40126.2	24903	23763.6	178.89	2864.5	24718.2	13163	46920.1	1015.72	35236.8	30780	14690	39223.8	310.88	11770	11692.8	8466	27693.1	10.72	-73.1	39145.2	23618	18540.9	870.33	1195.95
49868.4	29607	17858.2	-20.77	23.8	9703.8	8520	2336.96	-4.02	-0.85						23440.8	13156	17173.4	471.68	4219.4	71583.6	36407	26207.7	245.22	10350.5	9815.4	5952	19618.3	83.75	630.7	52513.2	32363	20538.2	557.44	8930.95	64080.6	39278	20282.2	519.92	14886.1	22220.4	12339	25891.5	194.97	5389	45313.8	27359	25075.4	6291.97	8216.1
26948.4	18887	17390.5	-8.04	-29.75	28011	15166	19476.2	10.72	1.7						32016.6	20312	12856.6	337.68	2649.45	37600.2	22087	16253.5	166.83	2772.7	6987	6038	5362.68	2.01	0.85	20497.2	11599	27351.4	62.31	951.15	17844.6	10390	27630.1	68.34	582.25	45492.6	21194	43037.4	34.84	145.35	44386.8	26083	29418.4	71.69	159.8
49263.6	30210	21050.7	-34.84	-26.35	53226	31544	18171.1	-10.05	-11.9						27014.4	19375	21753.6	213.73	3274.2	49849.2	26808	19953.3	257.28	3754.45	43969.8	27270	67879	1256.92	18241.8	33093	18108	21318.7	426.12	7454.5	26319.6	13918	24568.2	24.79	26.35	66335.4	40439	26688.1	362.47	6104.7	46722	26291	21650.4	2349.02	8663.2
33621	19662	22152.9	-6.03	-19.55	57197.4	33974	16106.1	4.69	-5.95						7327.2	6203	24919.3	10.05	-25.5	48619.2	25520	44894	708.86	11042.4	10073.4	9287	2677.32	33.5	732.7	53944.2	27206	34444	144.05	1669.4	28786.8	15755	32795.8	29.48	629.85	55518.6	36968	27142.4	74.37	2128.4	37275	29287	54838.8	1005	3537.7
69337.2	29403	32469.5	15.41	14.45	31648.2	23086	31426.4	26.13	25.5						29300.4	17302	16082	22.78	611.15	44481	22751	40460	257.28	2469.25	21936	20555	21761.6	7.37	486.2	30892.2	17598	15897.8	-5.36	554.2	22107.6	8330	45198.9	522.6	15353.6	44340.6	23426	30632.4	161.47	2055.3	24178.2	18578	42816.4	4309.44	7669.55
15722.4	12571	2269.29	0	12.75	45105.6	30097	22371.3	4.69	8.5						28737	16999	34284.6	964.13	15640.9	61486.2	27398	32968	815.39	8052.9	13726.2	8064	26574.2	56.95	221.85	34831.8	21462	16290.4	-0.67	138.55	15997.8	9714	24966.9	183.58	4706.45	19906.2	13167	22404.1	3.35	158.95	33963	20375	19308.7	7816.22	7510.6
10141.2	9512	6590.12	-7.37	11.05	31455	19337	35934.8	-1.34	-7.65						46621.2	30248	22507.3	411.38	5491.85	32602.8	18259	18380.1	85.76	2050.2	25268.4	14039	23149.2	285.42	4184.55	33933	17047	25617.5	244.55	4506.7	50510.4	30073	22518	188.94	4102.1	40535.4	22585	15351	188.94	3778.25	42906.6	28204	17464.9	2962.74	2875.55
58526.4	34197	26692.8	0.67	19.55	67015.2	41190	19416.6	10.72	14.45						19648.8	13142	5682.94	44.22	837.25	22582.8	11707	38186.7	222.44	2624.8	48349.2	31647	23645.6	440.86	7040.55	47311.8	26010	45169.4	560.12	7570.95	54218.4	33306	31230	1098.13	18822.4	43314	21558	31955	353.76	5944.05	19354.2	10854	23285.2	4059.53	3867.5
84924	51219	24403.4	2.68	6.8	44732.4	24491	17928.5	18.09	-2.55						68211	41512	16517.5	52.93	740.35	43066.2	22654	37209.8	909.19	12301.2	38001.6	22448	20876.5	365.15	5711.15	41850	24638	35399.4	54.27	1610.75	41973	28199	22455.1	6.03	122.4	56696.4	35115	21664.5	112.56	3904.9	24751.8	13643	29730.6	2152.04	4603.6
75681.6	42543	26140.1	10.05	-23.8	30750.6	15539	31446.5	0	6.8						51514.8	31583	28112.5	8.71	98.6	58429.8	30715	67296.1	924.6	5267.45	6801.6	6867	2438.13	4.02	503.2	74938.2	33047	36832.6	185.59	3989.9	36688.2	19238	18833.7	392.62	8233.95	41169	20815	44875.9	614.39	10930.2	15787.2	9551	19798.5	865.64	2184.5
41677.2	24770	20756.6	2.68	10.2	13377.6	11162	11364.5	4.69	9.35						29031.6	18187	24356.5	261.3	4017.95	47355.6	28114	27279.7	678.04	6653.8	6328.2	6126	1409.68	7.37	6.8	25113	14551	24029.6	103.85	6078.35	44437.2	25163	42492.7	367.83	6737.1	41701.8	18141	48713	810.03	22966.2	21418.2	13945	20105.4	5283.62	4869.65
32085.6	17383	44649.5	5.36	17	9551.4	8916	4068.24	6.7	-16.15						34998.6	22346	18405.6	30.15	88.4	35073	18721	18467.2	1039.17	14409.2	36172.8	17755	46605.9	207.7	5479.95	24990.6	14110	23713.3	59.63	676.6	12243	11818	4178.12	106.53	485.35	41845.2	22471	30420	53.6	475.15	28983	20843	39386.6	2773.8	6098.75
77320.8	42153	30131.2	12.06	35.7	22746.6	17810	19389.8	18.09	46.75						14969.4	8075	24697.5	59.63	705.5	37025.4	20535	43612.3	198.99	3810.55	29793	16795	30795.2	195.64	5365.2	47797.2	29655	36675.8	920.58	34205.7	38818.8	21710	19883.6	93.13	1740.8	27111.6	12891	29803.6	42.21	378.25	40360.8	23151	16816.3	4097.72	2613.75
9216	7070	20865.8	3.35	11.05	11116.2	10070	6938.52	-12.73	-17						63791.4	39702	18712.4	8.04	172.55	33676.8	19290	26008.1	838.17	9197	28029.6	14754	21537.2	23960.5	906.1	91094.4	41979	40845.9	154.77	3566.6	48916.2	27134	21248.4	171.52	3337.95	17183.4	9051	17878.3	51.59	4537.3	21424.8	12119	26924.6	2722.21	3133.95
44704.8	25122	37583	6.03	25.5	36152.4	25906	5556.98	2.68	12.75						31751.4	20431	26193	190.95	3855.6	24463.8	12989	26040.9	186.93	2842.4	55738.8	38647	14660.3	31.49	680.85	37710.6	22941	17535.9	175.54	2209.15	50343	28810	23117	308.2	4851.8	33906	21524	24791.3	312.22	9342.35	40422.6	25691	28165.5	5007.58	6267.9
37809.6	20737	30683.3	-0.67	3.4	262143	213855	262143	64.99	146.2						17710.2	11286	17936.6	62.98	1611.6	20149.2	11953	32147.9	404.01	4756.6	44254.2	23677	24479.8	1214.71	13662.1	29041.8	19799	17012	22.11	73.95	56611.2	33066	39092.5	76.38	1446.7	37928.4	18186	37031.6	76.38	2104.6	7699.8	6740	12060	26.13	34.85
27596.4	13195	52660.7	-7.37	0.85	30267.6	26521	-30.82	4.69	55.25						35938.8	22642	25889.5	342.37	10474.6	19405.2	10207	28416	301.5	4784.65	26875.8	15210	26582.2	186.93	3486.7	33308.4	18613	16733.2	159.46	3066.8	21664.2	12594	28728.3	62.31	624.75	24865.8	13222	18849.1	-10.05	-25.5	15698.4	8942	21905.7	3134.93	5162.05
31380.6	17794	22480.5	-0.67	0	7383.6	6951	2171.47	12.06	-24.65						43704	26211	17482.3	69.68	795.6	40015.2	22582	42216	1357.42	15387.6	27289.8	14882	35276.2	282.07	2465	53145	28958	27172.5	306.86	6059.65	12935.4	11661	9341.81	19.43	64.6	42385.2	31279	36917.7	339.69	6369.05	35272.8	22439	16714.5	1358.76	2182.8
37279.2	22843	13694.8	10.72	28.05	76819.8	26586	39203.7	8.04	19.55						21755.4	14139	23187.4	171.52	2334.1	98382	35467	73396.5	456.94	8649.6	11796.6	5956	10271.8	336.34	3555.55	108172	63822	31654.2	38.86	810.05	54870.6	30404	21949.9	27.47	276.25	56538.6	33173	34187.4	42.21	680.85	36327.6	21206	34318.7	14596.6	10000.2
6970.8	6766	3486.68	-6.7	6.8	31655.4	14788	49645	-5.36	-25.5						45909	26769	24638.6	266.66	4450.6	39603.6	22918	71914.5	238.52	5769.8	7549.2	6678	1051.9	18.76	208.25	68339.4	40327	31425	264.65	5517.35	79499.4	30459	52560.8	330.31	11399.4	34548.6	19302	32892.3	-2.68	37.4	68187	43711	38210.8	487.76	446.25
52988.4	30775	19356.3	-4.02	11.05	55051.8	31895	30194.9	-3.35	4.25						32611.2	17358	17704.1	41.54	311.1	88015.2	26851	67200.3	442.87	7608.35	10758	10514	5790.81	-3.35	13.6	39364.2	20673	37772.6	74.37	1654.1	51052.8	30142	26381.9	634.49	14752.6	28705.2	16791	21373.7	131.99	2464.15	13306.8	8343	25429.9	3176.47	4896.85
16796.4	9914	29076.7	-18.76	4.25	15897.6	8826	23795.7	-2.01	-2.55						24727.8	13931	28010	69.68	431.8	25923.6	14351	18584.5	42.21	495.55	14273.4	12187	12204.7	-3.35	21.25	93706.2	42669	43988.9	506.52	6693.75	143614	37127	77682.5	1081.38	28203	43120.2	27510	29236.1	94.47	2108.85	38163.6	12178	47001.2	3887.34	8329.15
34652.4	20054	15375.8	6.7	10.2	130424	48910	91408.1	20.77	43.35						7723.8	5181	15873	6.03	-39.95	45342	25506	14763.5	103.85	2598.45	8451.6	7987	11661.4	14.74	22.95	38413.2	21775	27634.2	322.27	5741.75	52293.6	29898	17697.4	499.82	3507.1	19286.4	10094	27703.8	115.91	5882.85	37953	21046	25653.6	152.76	323
36944.4	19647	23886.2	3.35	53.55	29861.4	14964	34097	19.43	-3.4						29427	19376	19147.3	241.87	7984.05	21862.8	19210	3366.75	29.48	177.65	14754	14137	4170.08	-5.36	4.25	51716.4	30652	16365.4	459.62	6050.3	34557.6	20786	31307.8	198.99	3388.1	71157.6	30154	75825.2	288.1	8135.35	58413.6	33676	23472.1	1658.92	5880.3
72163.2	41624	25251.6	5.36	36.55	22686	12438	22905.3	18.76	-9.35						46926.6	30542	15381.2	73.7	1218.9	26122.8	14343	29852.5	62.98	1745.05	22840.8	18866	17848.8	18.09	23.8	12043.2	7539	32223	39.53	251.6	58151.4	32409	23099.6	154.1	3139.9	46713.6	26552	29153.7	310.88	9623.7	21524.4	12323	30995.5	1943.67	4684.35
44220.6	26701	33460.5	7.37	3.4	166145	78347	91120.7	31.49	18.7						21614.4	13302	28635.8	584.24	8135.35	29838.6	16274	30056.9	986.24	12313.1	54094.8	33045	17574.1	199.66	3823.3	61280.4	29142	53188	422.1	7920.3	30819	14303	56473	554.09	4117.4	9624	6996	16287.7	30.15	499.8	36068.4	20470	24364.6	1279.7	3128
32772.6	16750	23568.6	-1.34	-30.6	93854.4	34831	51834.6	16.08	40.8						7014	6458	9049.69	-14.07	-73.95	23471.4	14202	26351.1	208.37	4678.4	5460	5545	3009.64	0	649.4	35789.4	21775	31594.5	1704.48	25425.2	21420.6	11727	25429.9	94.47	1439.05	29429.4	17391	26362.5	414.73	5669.5	44876.4	26043	18581.1	-1.34	-11.9
45155.4	27351	13550.1	20.77	5.95	18762	10226	27398.3	2.01	38.25						41369.4	26263	20411.6	580.89	7377.15	50426.4	29585	23309.3	345.72	7347.4	7222.8	6245	812.04	-4.02	16.15	44448.6	28382	14484.7	201	6510.15	78150.6	28649	55656.2	789.26	17737.8	77252.4	41120	55262.9	968.82	28247.2	52549.2	31018	14172.5	407.36	1618.4
37717.2	21586	17300.7	-4.69	-5.95	45129.6	22470	33606.5	16.08	-12.75						32268	20211	23603.4	481.73	1298.8	29833.2	16933	26574.9	531.98	8617.3	7827.6	6451	2920.53	22.78	663.85	25832.4	15207	17686	10.05	99.45	29062.8	15381	23367.6	934.65	8874.85	38137.8	20174	29406.3	46.9	1182.35	43449	23498	30994.2	2458.23	5049.85
36531.6	21722	13536.7	9.38	-17	48012.6	18938	41615.7	8.04	0.85						46235.4	28769	38318	134	3106.75	27448.8	18871	44175.8	353.76	6770.25	15039	14260	27638.2	8.71	3185.8	61948.8	37742	21166	80.4	2264.4	110021	27173	70801.6	547.39	9113.7	90667.8	54393	43976.1	632.48	16438.2	56430.6	34479	66953.1	5258.83	6721.8
23677.2	15078	16580.5	14.07	2.55	31197	19174	28251.2	18.09	12.75						16342.2	9938	16914.8	50.25	2457.35	42187.8	21955	29843.8	101.84	2035.75	9954.6	9250	4674.59	-11.39	39.1	22729.8	12558	25384.3	150.08	2228.7	33307.2	16700	48297.6	70.35	2006	6401.4	6222	875.69	-10.72	-132.6	34792.2	22682	19109.1	206.36	615.4
53264.4	27950	29335.3	26.8	-19.55	55033.8	27672	36132.4	-8.04	-12.75						33304.2	20616	37459.7	1096.79	25507.7	38284.2	22553	25240.2	278.72	4182	5617.8	5590	941.35	-2.01	14.45	60253.8	34660	26318.3	115.91	2410.6	44919	25546	19432	316.24	6314.65	26220.6	17146	17627.7	89.78	2312	24106.8	13594	13546.1	824.77	2260.15
25902.6	13234	35287.6	-6.7	0	74617.2	42682	25584	13.4	-5.1						38406.6	19228	28879	303.51	8318.95	21724.8	12126	28178.2	337.68	5440	35480.4	25371	6588.11	20.77	-19.55	25781.4	14658	23835.2	296.14	5274.25	26226	14040	20019.6	25.46	417.35	133169	34822	67276.7	393.96	7415.4	55371	33273	19431.3	3576.46	7418.8
38245.8	20556	20800.8	2.68	-0.85	38418	22982	13807.4	-7.37	5.95						78227.4	53486	21141.8	184.25	2705.55	25413.6	12207	30216.3	581.56	15465.8	262143	210623	262143	26.13	-43.35	22132.2	13980	25520.3	132.66	1875.95	38061.6	22943	26430.2	942.69	26203	34084.8	18265	21842.7	45.56	2244.85	21212.4	13870	28134.6	1735.97	3704.3
30658.2	15689	38278.4	28.14	-6.8	25216.2	12019	41366.5	6.03	3.4						15010.2	8870	24098.6	106.53	1714.45	54905.4	34639	34476.9	196.98	2839	30067.2	25513	-73.03	8.71	-3.4	32531.4	23590	41095.1	28.14	1137.3	69225.6	28362	42894.1	601.66	9945	26275.2	16106	24351.8	61.64	1204.45	43291.2	25148	21494.3	68.34	187
40102.8	23294	21564	19.43	11.05	30058.8	15631	26299.5	2.01	-16.15						43491.6	25237	24031.6	151.42	2499.85	29674.2	15094	25968.5	264.65	2604.4	15064.2	14695	7337.17	-0.67	2510.05	53952	28807	34600.8	854.25	9332.15	71456.4	43474	24650	89.11	2919.75	26183.4	16703	14210.7	8.71	65.45	18087	11227	18595.2	951.4	2039.15
41009.4	29295	35457.1	16.08	37.4	28010.4	14703	20228.6	4.02	2.55						33125.4	19702	21376.3	523.27	5457	17865.6	13681	21963.9	40.87	2.55	5460.6	5159	1732.62	19.43	510.85	30508.2	15965	42022.4	1289.08	12240	46854	28314	15979.5	503.84	8528.05	45210	25067	38020.5	1027.78	15164.9	15823.8	9574	23777	1679.02	3043
20457.6	15547	34231	2.68	37.4	59708.4	24471	71716.1	6.7	-3.4						29595	18906	24958.2	937.33	14780.7	55933.8	34511	22179	134	2944.4	24774.6	20666	5325.16	-6.03	493	69851.4	42355	21685.9	724.94	24343.2	35742.6	22155	19165.3	196.31	3846.25	22999.8	13786	21481.5	29.48	751.4	40669.8	26651	12149.1	205.02	534.65
46531.2	26957	14631.5	-10.72	22.95	79680.6	35891	64535.7	16.75	-7.65						38577	22897	20499.3	493.79	7250.5	36219.6	19216	36381.7	257.95	4678.4	15485.4	12990	13895.1	6.7	45.05	48136.8	28466	14088.8	114.57	3698.35	11746.2	9582	3370.1	-5.36	-5.95	41000.4	23007	21903	621.76	8406.5	25444.2	15298	20370	250.58	647.7
47863.2	25431	32826	-14.07	-4.25	23850.6	12766	30637.8	14.74	20.4						50439	28294	31071.9	450.91	8699.75	17704.2	10291	20301.7	144.05	1608.2	34015.2	19762	32389.1	320.26	3154.35	21818.4	12791	26839.5	358.45	7448.55	40192.2	23503	25984.6	99.16	2649.45	29725.2	17632	28341	93.8	2421.65	41226.6	23126	27982.6	11015.5	8690.4
70230.6	38915	17759	20.1	-2.55	45954.6	23799	22788.7	3.35	19.55						30317.4	17178	17445.5	2.01	117.3	47008.2	29067	29974.5	679.38	26867.7	18687	11938	20975.7	79.73	1340.45	34313.4	18194	38582.6	785.24	16726.3	21405.6	11651	18937.6	34.84	381.65	35066.4	24485	39048.3	76.38	1677.9	43914.6	27724	19711.4	5768.03	5829.3
69711.6	43206	25577.9	8.04	-14.45	52492.8	32409	16947	3.35	19.55						60156.6	38762	26498.5	369.17	5330.35	12286.2	11835	3396.9	8.04	3.4	6321.6	6074	1713.19	20.1	130.9	71303.4	50198	48768.6	293.46	6931.75	20134.2	10381	25787	405.35	6061.35	21336.6	10720	47942.5	262.64	3177.3	51240	33290	16076.7	3303.1	5253.85
59724.6	34694	19899	-10.05	-10.2	27586.8	17210	29128.2	30.15	0.85						52035.6	31483	12756.8	410.71	6515.25	23611.2	12281	38488.8	388.6	5770.65	45542.4	24677	48458.4	196.31	2521.95	23189.4	13751	22287.6	3.35	-62.05	9417	7279	13727	13.4	5.1	31399.2	15918	25031.2	426.12	7082.2	46233.6	30288	17716.8	1595.27	4670.75
77037	24851	44019.7	20.77	2.55	15243.6	7554	39053	26.13	19.55						28423.8	18547	22782	130.65	2059.55	45486	22944	22983	92.46	3650.75	36273	23518	30960	1739.32	11679	18521.4	10164	22102	227.13	3659.25	59048.4	33502	18954.3	186.26	5032.85	56008.2	29305	24989	34.84	95.2	78349.8	48487	24817.5	2136.63	4276.35
52413.6	34493	20033	25.46	2.55	55570.8	28959	26577.6	26.13	10.2						31232.4	14239	29254.9	253.26	4102.1	13577.4	11958	14854.6	-10.05	238	26055	13647	41217.1	237.85	6132.75	32928.6	17730	29317.9	951.4	16919.2	21827.4	13278	23190.7	33.5	410.55	38970	18191	44522.2	186.93	3105.9	37644	23982	15741	2551.36	3416.15
119102	52290	44760	11.39	10.2	7040.4	5402	12778.2	18.09	1.7						35916.6	24229	32645.1	831.47	17190.4	50649	32214	25563.9	319.59	4812.7	70175.4	24775	66134.4	408.7	13064.5	58530.6	36123	26634.5	203.01	4737.9	64719.6	37496	18825.7	387.93	7407.75	18807.6	9927	21826.6	46.23	116.45	31968.6	21511	19649.1	2365.77	4543.25
39091.2	20214	28737.6	4.69	17	51652.8	31883	16346.7	-8.71	-22.95						59006.4	33034	18327.2	187.6	2012.8	42328.2	31623	34860.8	137.35	5471.45	23599.8	13280	32930.5	378.55	11533.7	45432.6	26671	14827.1	44.22	728.45	18491.4	8523	29917.5	165.49	3659.25	60580.8	33865	24975.6	363.14	12665.9	43642.2	27732	17670.6	366.49	1140.7
22246.2	15298	21904.3	14.07	14.45	28148.4	14787	38151.8	15.41	-3.4						11880	10139	17223.7	12.73	-3.4	16484.4	14012	5830.34	-7.37	13.6	27777	16812	23259.7	126.63	1379.55	47630.4	28990	23051.3	465.65	4284.85	44772	26347	17272.6	310.21	3930.4	19404.6	11530	22195.1	163.48	3956.75	43539.6	29007	13735.7	788.59	2174.3
27991.8	11587	33709.7	11.39	18.7	44102.4	23652	28078.4	18.09	-10.2						43798.8	25761	28778.5	228.47	6329.1	18540.6	13335	11536.1	899.14	2157.3	36722.4	17782	34476.2	245.89	6776.2	39968.4	25584	17977.4	-16.08	-79.9	16200.6	8191	40047.2	12.06	385.9	51166.8	29206	20488.6	46.9	869.55	20688.6	13141	19951.9	440.86	1399.1
47754.6	28211	15346.4	4.02	-0.85	216707	92047	65682.1	30.82	-9.35						40465.2	24658	17517.2	923.93	6052	42374.4	26784	22905.3	824.1	11857.5	52476.6	31619	45361.7	57.62	4505.85	51744	33131	14136.3	305.52	3970.35	32712.6	17486	22827.6	27.47	796.45	34170	23086	39566.2	47.57	836.4	29379	17766	23794.4	808.02	1438.2
43309.2	26555	23814.5	9.38	-3.4	27745.8	17771	19939.9	11.39	-30.6						46996.2	25335	31800.2	362.47	7950.9	38509.8	22956	21982.7	68.34	859.35	51039	26694	38667.7	53.6	1713.6	15742.2	12962	23271.8	-18.09	1.7	32932.2	17950	21146.5	377.21	10618.2	41067	22850	40923.6	258.62	3580.2	36860.4	22555	20744.5	4277.28	7439.2
59011.8	33561	20504.7	8.04	6.8	34173	18578	33560.3	-7.37	-36.55						34326	19714	29476.7	231.15	10059.8	8658	7979	5055.15	14.74	11.9	50475.6	30750	27573.2	3932.9	22030.3	57595.8	32315	33880.6	246.56	4687.75	29104.2	14851	25112.9	69.68	1359.15	45594.6	28307	30978.1	48.24	2130.95	57748.8	33310	34723.4	577.54	1637.95
75035.4	42127	37043	3.35	-11.9	181682	57839	104467	17.42	-24.65						54570.6	29159	28160.1	830.13	14709.2	60480	33795	34534.5	240.53	6569.65	25570.2	12974	26850.2	94.47	1133.9	30548.4	17139	20191.8	112.56	2408.05	36142.2	19894	43377.8	659.28	17373.2	22376.4	14159	26606.4	227.13	2575.5	53472	34174	17164.1	2953.36	4046.85
37343.4	22327	31122.8	2.01	13.6	64529.4	33529	31638.7	6.7	-20.4						53019.6	32627	14662.3	265.32	4459.95	49657.8	29363	14935.6	51.59	990.25	11545.8	5903	35605.1	167.5	2861.95	34489.2	17969	27522.3	99.16	2037.45	21946.2	11255	30319.5	36.85	817.7	39012.6	21288	35583.7	27.47	368.05	42174.6	25838	17367.7	1510.18	3592.1
31426.2	17319	34177.4	-12.73	-1.7	44808	25638	29006.3	1.34	-5.95						60432.6	38220	27713.2	160.13	1373.6	73951.2	44659	89819.5	787.25	17229.5	27676.8	16927	35145.5	45.56	1783.3	38269.2	21782	37816.1	51.59	770.95	18733.2	9291	23525.7	131.32	2657.1	9019.8	7291	6166.68	-6.03	-164.05	27184.2	18402	15298.8	438.85	1587.8
42963.6	22551	14411.7	17.42	38.25	187888	43668	103459	33.5	-9.35						73974.6	39843	24796	831.47	17836.4	42274.2	21534	17957.3	76.38	1459.45	20400.6	13078	24676.1	615.73	5571.75	23442	14743	27756.1	132.66	1048.05	31161	16507	24576.3	182.24	2288.2	44526.6	16339	55677	753.75	16035.2	21445.8	13711	25863.3	3177.14	4998.85
44571.6	21170	28044.2	7.37	-20.4	28962.6	16959	25488.1	16.75	-15.3						34726.2	20811	18624.7	412.72	10158.4	38394.6	22433	14739.3	475.03	9186.8	51427.8	31842	26144.7	146.06	908.65	66070.8	38605	45605.6	687.42	10466.1	6577.8	5485	5724.48	-2.68	-23.8	18825.6	10883	25699.2	42.21	644.3	25299.6	15395	22020.9	2385.87	4549.2
20422.2	15399	27794.3	20.77	10.2	44139	24974	23327.4	-2.68	11.9						83588.4	51045	40405	438.85	4240.65	13129.2	8094	25916.3	52.93	501.5	84217.2	37960	31238.1	499.15	6312.1	106656	46872	41623.1	117.25	2110.55	41295	26701	16379.5	194.3	4119.1	15872.4	11258	25922.3	188.94	1926.95	28878	19541	23582.7	3546.31	3722.15
43678.2	24123	22459.1	2.68	-3.4	42949.8	22983	35674.2	6.03	0.85						43563	28033	17125.9	36.18	538.9	58100.4	39443	26159.5	231.82	3411.05	12445.8	7107	34858.8	3.35	103.7	75514.2	44695	25811.8	177.55	2926.55	54643.8	28154	30609	161.47	5257.25	49207.2	28354	22373.3	-0.67	171.7	40668.6	24049	30316.2	571.51	2173.45
54736.8	33934	15609.7	21.44	32.3	53223	27348	46952.9	7.37	18.7						31161.6	18146	20995.1	41.54	277.95	38776.8	25802	25370.2	460.96	4105.5	31555.8	17077	19390.5	42.88	739.5	17220	8725	30239.8	38.86	444.55	180111	64338	70266.2	1362.11	30872.9	18818.4	9910	33926.8	139.36	2886.6	28516.8	17193	20713.1	3195.9	3755.3
31162.8	19162	21649.7	13.4	-1.7	58012.2	28280	32162	23.45	8.5						60298.8	38333	34772.3	107.2	580.55	52398	28605	19775.7	432.15	6867.15	31194.6	15388	31034.4	14.74	2379.15	41502.6	23735	21687.2	426.79	6095.35	106756	63111	39516.6	174.2	3576.8	28113	19753	27899.5	83.08	689.35	49208.4	25303	33368	1731.28	3650.75
37318.2	30575	6968.67	4.69	-5.95	60126.6	38965	76126.7	40.2	41.65						21020.4	15867	13403.4	314.9	4115.7	27696	14069	32571.4	326.96	2424.2	138392	66591	75764.3	1945.01	32887.4	72213	41452	20839	1.34	265.2	25197	21186	23737.4	14.74	151.3	41650.8	26888	17983.5	44.89	683.4	24868.2	14730	15147.4	287.43	669.8
47107.2	24051	44703.1	18.76	11.05	57276.6	32595	34618.2	13.4	-34.85						16920.6	10895	22729.8	37.52	167.45	20556	10483	17593.5	45.56	1352.35	21175.2	12160	22182.4	37.52	350.2	48905.4	25859	41851.6	334.33	16803.7	52920	28681	30418	552.75	8729.5	52504.8	23185	58939.2	820.08	13566.9	27201.6	16067	27378.2	3984.49	6116.6
17974.2	10686	35376	-0.67	14.45	81199.2	34110	47013.9	10.05	-4.25						36109.8	21586	12608.7	302.84	6150.6	8883.6	5054	15105.2	1.34	-3.4	73212	42045	30349	255.94	3691.55	27005.4	17228	19734.8	186.26	2822	31893.6	19122	24722.3	68.34	2032.35	76993.2	47102	27262.3	333.66	7254.75	38797.2	21166	36031.9	41.54	82.45
30826.8	17759	15490.4	9.38	-18.7	28820.4	17615	30134.6	12.73	-28.9						26792.4	13724	23411.1	259.29	3102.5	34786.8	19333	24134.7	718.91	6109.8	39377.4	19059	34315.4	600.99	9696.8	36158.4	20345	22341.2	467.66	9907.6	32572.2	17471	27778.2	809.36	14261.3	22780.8	12796	28783.9	143.38	4135.25	28952.4	15406	27847.2	4846.11	7293
9114.6	5754	14534.3	18.76	23.8	75370.2	45167	39152.8	0	13.6						30108.6	18787	28264	269.34	3426.35	19869.6	13227	22091.2	-6.03	441.15	39716.4	21831	25177.9	50.92	1553.8	57444	34399	21756.9	467.66	8223.75	33340.8	18184	37540.1	121.94	4159.9	28051.8	19047	46355.3	83.08	1298.8	18418.2	10718	23111.7	391.28	893.35
51005.4	32817	14153.1	6.03	-18.7	118621	50395	69251.9	42.88	44.2						39729	23047	26842.2	110.55	1229.1	65139.6	37639	24775.9	182.91	2646.9	25660.2	16107	27380.2	363.14	5048.15	60767.4	36730	26945.4	593.62	13205.6	6864.6	5166	17593.5	-2.68	-4.25	28846.2	16886	35106.7	314.9	5000.55	29584.2	17171	13126.6	1053.91	2057.85
39327.6	24010	17597.6	16.75	0.85	56463	36562	26013.4	32.16	16.15						37955.4	21638	26602.4	282.07	4686.9	67806.6	37490	27675	158.12	7320.2	20454.6	13714	27716.6	79.73	2855.15	72613.8	42930	30899.1	381.23	11736.8	44718.6	23350	17661.9	922.59	20805.5	48155.4	20908	44882	279.39	8471.1	59161.2	36583	29939	8710	10858.8
38083.8	20030	27352.8	-5.36	3.4	37824.6	25350	12992	22.11	7.65						20278.2	15988	10291.9	103.85	2232.95	17975.4	14659	16545.7	33.5	204	73911.6	33538	60805.9	335.67	16847	24837.6	13324	28513.9	183.58	4548.35	30388.8	14619	35684.2	288.1	7538.65	16304.4	9947	30040.8	89.78	731	82980.6	36699	49278.5	2527.91	4223.65
55540.2	34040	19854.1	8.71	1.7	59002.8	31551	40550.4	22.78	7.65						50133	31538	18384.1	14.74	430.1	45967.8	25343	20574.4	476.37	4684.35	44874	23366	39015.4	182.91	2553.4	40758.6	20607	35733.8	110.55	1644.75	22614.6	14443	21214.9	187.6	1790.1	27567	16132	28067	430.81	3299.7	51447	31833	18995.2	1543.01	3740
78252.6	43082	27226.8	22.11	10.2	21756.6	11899	32397.9	10.72	0.85						41535.6	26154	11151.5	-10.72	173.4	36454.2	23455	44889.3	213.06	3371.1	32394	19071	42279	157.45	3048.1	43972.8	23616	16945	777.2	5635.5	25892.4	13739	24790	200.33	4041.75	23899.8	14918	31234.1	156.78	2255.9	23885.4	14151	23372.3	25.46	59.5
44467.2	25221	18255.5	6.03	34.85	24484.8	14691	28678	6.7	7.65						23856	14303	22213.2	798.64	4875.6	72675	42074	33059.1	196.31	2797.35	17289	10174	24918.6	158.12	2177.7	49707.6	29279	23415.2	382.57	13089.2	13084.2	7646	20586.4	-4.69	1547.85	70305	38756	27101.5	604.34	14101.5	52623.6	29617	22250.7	2678.66	3048.95
34338.6	20178	18216	-15.41	-20.4	52025.4	30543	20620.6	-8.71	13.6						61528.2	35982	26362.5	595.63	6698	24451.2	12467	32690.6	91.79	2174.3	37449.6	23918	45722.1	52.93	1385.5	46753.8	33522	10281.2	51.59	1372.75	47667	29241	16419.7	36.18	1165.35	21155.4	10730	39678.1	306.86	5938.95	34470.6	19458	24399.4	5766.69	9520
7692.6	7319	1618.72	12.06	-17	6729	5899	5930.84	4.02	0						28943.4	15132	30646.5	560.79	10070	24906.6	13259	42281.7	219.76	4680.95	108507	49758	57723.9	783.9	12984.6	17421.6	9727	30235.1	460.96	7828.5	27304.2	16182	20516.1	294.8	4030.7	40268.4	21807	31771.4	1758.08	31739	61132.2	38807	18754.6	476.37	2155.6
34759.8	23474	14064.6	10.72	15.3	28812	15226	23825.2	-2.68	19.55						30165.6	18499	19139.2	120.6	1826.65	36885.6	24475	45669.9	106.53	2398.7	73634.4	48658	42850.5	426.12	7621.95	73162.2	43627	17514.5	13.4	340	39152.4	23306	23256.4	124.62	3987.35	27389.4	14399	28077	106.53	385.9	30832.2	18863	22142.8	1160.44	2937.6
23516.4	13495	23515	4.69	6.8	57466.2	26719	57538.9	-16.75	22.1						41228.4	24803	24484.5	552.75	7988.3	44490	18379	65300.9	495.8	5122.1	106815	49118	71522.5	1136.99	32027.2	33525.6	17736	19543.2	52.26	963.9	34395.6	20041	29201.3	113.23	3139.9	32010.6	17892	35723.1	932.64	13164	40432.2	22287	43657.9	249.24	763.3
57363.6	32127	23962.6	18.09	20.4	97349.4	26578	87586.4	14.07	18.7						55198.8	39754	53368.9	136.68	1473.05	27578.4	13218	27810.4	212.39	4158.2	66694.8	34710	52721	464.31	6486.35	46423.2	28695	26159.5	140.7	3623.55	40737	30187	25565.9	529.3	13539.7	28513.2	19666	30436.8	560.12	10920.8	17476.2	9429	21214.2	310.21	1100.75
24431.4	14716	16203.3	-10.05	16.15	52660.2	19975	50460.4	21.44	8.5						18210.6	17858	6707.37	0	539.75	33407.4	17649	36964.6	588.93	11848.2	11759.4	6018	41379.2	4.02	-8.5	30068.4	19719	20226.6	185.59	3151.8	15535.2	8575	13952.1	5.36	159.8	39750	23008	20072.5	2928.57	33167	38815.2	24358	48322.4	704.84	2130.95
46584.6	25017	31092	-6.7	-22.1	12544.8	8326	11014.8	-2.68	8.5						49653.6	31919	26727	120.6	1236.75	34395	20810	26029.5	130.65	2876.4	18718.8	8640	41907.2	976.86	22109.4	51825	30564	14824.4	52.93	1110.1	42423.6	21415	39520.6	1250.22	20609.1	42832.2	23919	22420.2	1470.65	25560.4	33642.6	17887	17141.3	9162.25	4505.85
47844.6	31014	18632	2.01	32.3	21146.4	12606	21438.7	1.34	24.65						30026.4	17712	18557.7	188.27	4239.8	10859.4	8794	1977.84	46.9	1083.75	42011.4	29714	41024.8	225.79	5666.95	62833.2	40746	28919.9	479.72	5093.2	28816.8	18845	35222.6	237.85	6152.3	30590.4	16106	32736.9	237.18	3856.45	44656.2	26215	39919.9	3430.4	6255.15
32559.6	17327	24862.4	7.37	14.45	34074.6	16858	51085.5	-14.07	20.4						75349.2	50238	26741.7	198.99	5617.65	23640	12069	21598.1	168.84	3125.45	80136.6	34163	33315.8	22.78	528.7	37023	20741	46000.9	1063.29	16449.2	68497.2	40186	24640.6	105.19	1515.55	28203.6	14078	46747.2	231.82	12333.5	43102.8	24135	20899.3	234.5	697
36417.6	24139	24783.3	14.07	-12.75	65721.6	42271	27864.6	-7.37	4.25						35172	19992	16398.9	85.76	966.45	49502.4	28450	44032.4	192.96	10223	27205.2	14885	29555.7	551.41	12439.8	63661.2	33838	29132.9	140.7	1539.35	33303	16866	32643.7	124.62	3414.45	50593.2	20351	49507	90.45	1095.65	38258.4	23425	23000.4	3292.38	3908.3
58656.6	35019	44740.6	46.23	45.05	23461.8	14726	24156.9	0.67	-3.4						26576.4	12089	24638.6	294.8	6407.3	52651.2	30382	22794.1	447.56	3263.15	61903.2	34910	37441.6	45.56	310.25	12196.8	7518	14852.6	48.91	1013.2	43476.6	23314	37435.6	48.91	1206.15	48865.8	24158	26152.1	45.56	699.55	39935.4	22138	16580.5	1189.92	2600.15
63405.6	33569	33382.8	15.41	10.2	77544	47402	24822.2	-5.36	17						33020.4	18550	21658.4	39.53	366.35	30637.2	17963	36793.1	134.67	5820.8	24841.8	13720	29738	148.74	3391.5	39460.8	25678	26317.6	473.69	6947.05	59575.2	34288	17879.6	32.16	671.5	61670.4	18779	59642.7	540.69	7506.35	45423	27721	24715	276.04	1263.1
50380.8	28307	15919.9	-4.02	-11.9	152572	66910	64867.4	2.01	5.1						30597	18090	25045.9	186.93	2428.45	84633.6	40535	66336	399.99	5310.8	37962.6	23050	45606.9	91.12	1026.8	45469.8	27547	23636.3	494.46	7157	67715.4	30303	70370.8	720.25	18624.3	35410.8	19439	18800.2	348.4	4881.55	18934.2	11775	17878.3	2323.56	3228.3
63289.2	27661	79164.5	18.76	-2.55	28179	15043	36077.5	16.75	26.35						52741.8	31796	18071.2	88.44	1425.45	38970.6	21347	17523.2	179.56	1603.1	18726	8050	48940.2	126.63	6413.25	54581.4	35887	13157.5	8.71	20.4	56739	32991	40287.1	372.52	11528.6	63655.8	40176	22721	439.52	7461.3	48212.4	31250	13821.4	196.31	580.55
49682.4	28487	29765.4	-5.36	-33.15	43653	22034	46116.1	13.4	-3.4						25596.6	13105	22885.2	125.96	1589.5	54895.2	30933	34371.7	492.45	8296	13059	9245	16256.2	8.04	119.85	25088.4	12318	36682.5	949.39	14152.5	87463.2	39459	67921.2	59.63	1428	48723.6	27303	17815.3	25.46	685.1	34809	19078	33817.6	1850.54	2712.35
36697.8	22494	19949.9	13.4	-19.55	49734	30819	22771.3	-11.39	11.9						14007	7330	23674.5	112.56	1620.1	74209.2	32784	44490	326.29	4768.5	73786.2	38039	47491.6	445.55	6309.55	46548	27835	28710.2	20.77	63.75	76501.2	29899	39010.8	328.3	5193.5	30216.6	17828	31815	81.07	4322.25	69860.4	42060	17895.7	111.89	229.5
18755.4	11271	35408.8	2.68	6.8	47675.4	27883	36466.8	6.03	35.7						42258	24234	27596	1034.48	11306.7	23257.8	12623	33393.5	540.69	7533.55	49132.8	30394	29477.3	316.24	5148.45	39120	23702	23347.5	804.67	13501.4	40797	21107	32409.9	20.77	455.6	19365	10160	22483.2	293.46	5435.75	55596	37267	31585.8	2303.46	6227.95
20527.8	9196	30512.5	8.71	-33.15	26898	13158	37663.4	-15.41	0.85						33973.2	24046	32517.8	158.79	4233	30371.4	16962	18246.1	51.59	1187.45	26907	14523	29953	233.83	4777.85	24421.2	18303	23400.4	48.91	1739.95	29567.4	16131	21790.4	610.37	4761.7	29894.4	15126	36398.4	964.8	21899.4	47329.8	30363	15320.9	201.67	1258.85
40552.8	22902	14641.5	-8.71	-6.8	67475.4	41686	20026.3	-10.72	3.4						103246	32743	43217	405.35	11991	24397.2	13085	25046.6	152.76	2013.65	25991.4	16584	22801.4	223.78	2281.4	41560.2	23885	24235.9	402	6242.4	50352.6	36027	20804.2	12.73	8.5	27430.2	16375	37374.6	34.84	564.4	45896.4	29595	11032.2	472.35	1431.4
39198	22982	14262.3	-0.67	-0.85	20422.2	12459	20211.9	-10.72	-1.7						47316.6	30538	15661.9	193.63	3570	43240.2	26104	13446.2	503.84	8444.75	35718.6	20106	26497.8	463.64	6043.5	35832	21165	25025.8	337.68	3971.2	30997.2	16154	24277.5	700.15	8279	89649	49569	47412.6	118.59	2542.35	30080.4	17572	17470.9	119.93	553.35
27225	15826	25475.4	9.38	13.6	19270.2	11466	14201.3	-9.38	-15.3						63923.4	37686	23404.4	68.34	872.95	21084.6	13029	23076.1	196.31	2254.2	50818.8	26117	41253.2	66.33	1556.35	34503	20522	17818.7	74.37	459.85	42419.4	23832	28609.7	921.25	32733.5	31675.2	21753	53165.8	120.6	3686.45	62358	25007	31522.8	3950.99	5975.5
46938.6	23225	39427.5	16.75	24.65	28246.8	19010	24674.1	-16.75	18.7						13143	10182	21896.3	46.23	3003.9	116908	51083	82960.7	175.54	3163.7	43680	27579	47456.1	247.23	4346.05	27487.2	19063	19915.8	89.78	1567.4	29556.6	18754	28412.7	963.46	12535.8	42378.6	23107	28678.7	297.48	6023.1	23493	12509	23681.2	1356.08	2130.95
61984.2	42195	21990.1	12.73	-5.1	39985.2	22362	28157.4	-12.73	18.7						32292.6	19247	17707.4	125.96	1854.7	33033.6	18835	17972.8	114.57	2152.2	7789.2	5546	7016.91	3.35	72.25	19913.4	14563	23072.8	77.72	1899.75	52343.4	30554	55874	398.65	5924.5	20333.4	13450	20631.3	96.48	2071.45	29072.4	17651	30405.9	3132.25	4316.3
54337.2	43592	15198.3	1.34	11.9	21559.8	11235	24276.8	3.35	22.95						26736.6	14832	17003.9	81.74	1226.55	52185.6	33890	39068.4	280.73	912.05	46089	23003	40685.1	538.68	12240.9	33180.6	19178	23088.9	99.16	1177.25	51171	29147	18815.6	130.65	2599.3	26266.8	15914	27094.1	702.83	9971.35	51969.6	29021	21503.7	508.53	653.65
46212	27688	19587.5	-8.71	-10.2	19014	11295	14908.2	3.35	16.15						25731	17607	22792.1	213.73	2774.4	106294	43999	36896.9	98.49	1632.85	21777	12502	26832.2	87.1	2154.75	62784	37307	25356.2	392.62	12528.2	12620.4	8587	84874.9	-14.07	-14.45	56274	35883	25030.5	705.51	11793.8	37644.6	23362	17163.4	4465.55	5877.75
40926	26128	15509.2	-2.01	0	27288	14979	16922.2	-14.07	-5.95						30670.2	16658	28260.6	227.8	3756.15	35122.2	21555	16328.6	100.5	2000.9	71353.8	30743	64219.5	2740.97	48117.7	56811.6	33423	16382.2	136.01	1071.85	28482	17138	44567.1	136.01	1960.95	21261	11971	24573.6	124.62	2420.8	32349.6	19278	17483.7	186.26	572.05
46663.2	31287	16117.5	18.09	6.8	72485.4	40079	31150.3	18.76	0.85						78106.2	36567	31352.7	448.9	8710.8	37588.2	20593	18512.1	26.8	200.6	31456.2	17983	36113.7	201	3437.4	29129.4	16096	18948.9	153.43	2985.2	25875	13367	19650.4	113.9	2843.25	34030.8	21615	23213.5	596.3	7735.85	35041.2	19245	39857	5579.09	7610.9
262143	48186	262143	252.59	381.65	30286.8	16579	25385.6	-6.03	39.1						36256.2	22191	31208.6	471.68	4243.2	24249.6	13263	19280.6	42.88	447.95	8835.6	6978	6533.84	-5.36	-43.35	48529.2	27142	16479.3	34.17	646	26776.2	14947	23139.1	374.53	2537.25	20394	10111	35276.2	960.11	17640.9	28180.8	16229	20885.2	5812.92	5791.05
72501	51810	54971.5	20.77	9.35	109287	44490	62447.4	24.79	29.75						24331.2	13822	24126.7	734.99	5585.35	41590.8	21138	30334.9	276.04	4533.05	30298.8	18068	18889.3	71.02	1501.1	41537.4	25311	19548.6	72.36	670.65	14469.6	7853	18654.8	4.69	37.4	41744.4	19455	47134.5	150.75	7802.15	40191.6	25847	15171.5	99.83	273.7
7080.6	6680	6793.8	4.69	4.25	28232.4	16788	31262.9	14.74	11.9						37750.8	24400	20366.7	539.35	2941.85	44398.8	25567	20662.8	182.91	2545.75	23745	14282	28448.2	6.7	38.25	35813.4	19286	30650.5	66.33	2538.1	15635.4	7930	28422.1	58.29	516.8	43561.2	29553	34365	7.37	785.4	29859.6	16711	26783.9	197.65	1040.4
29386.2	15614	24614.5	-1.34	-18.7	46500.6	28566	16248.2	18.09	27.2						40605.6	24431	19517.1	607.69	6079.2	22969.2	19904	23464.7	18.76	37.4	29024.4	17942	23827.2	85.76	1448.4	56236.8	35422	27014.4	255.94	3908.3	28372.2	16857	24727	11.39	179.35	25828.2	15730	38729.4	94.47	1236.75	4863	5046	2541.31	6.7	5.1
34171.8	17820	14911.5	10.72	22.1	24850.8	14633	23343.5	6.03	24.65						53244.6	30405	18235.4	170.18	6792.35	39140.4	23695	17025.4	393.96	2885.75	45141	27230	24337.1	297.48	4887.5	22848	12639	19232.3	8.71	115.6	24686.4	11607	37013.5	880.38	16212.1	64256.4	36491	34064.8	86.43	846.6	12459.6	7531	16324.6	10.05	29.75
59309.4	33850	23144.5	23.45	-13.6	118770	50382	59794.2	12.06	5.95						32517	22534	14690.4	46.23	2298.4	34551.6	23347	30821.3	351.08	6669.1	40040.4	19553	53154.5	417.41	5196.05	44754	30534	17566.7	396.64	17389.3	39341.4	22287	19844.7	40.87	1144.1	34621.2	19122	13952.1	136.68	1966.9	31260.6	17710	34464.1	926.61	1702.55
44803.2	29593	9516.68	18.76	-36.55	72776.4	26723	78967.5	6.7	-29.75						35993.4	21912	15615.7	18.09	964.75	44165.4	25165	16246.2	73.03	818.55	22059.6	11462	34997.4	200.33	4065.55	28401	16047	31234.7	91.79	1419.5	38623.2	20979	26474.4	302.17	7345.7	72657	39578	28811.3	406.69	10518.8	42543.6	24505	30697.4	1908.83	2476.9
47935.8	30518	14928.9	-3.35	0	46363.2	25850	26694.1	4.69	-9.35						64389.6	32793	36710	518.58	11244.7	21784.2	12766	23232.9	65.66	885.7	148338	52846	97607.6	935.32	16233.3	31567.8	18439	33715.7	456.94	9990.9	22369.2	12319	24732.4	235.17	4227.9	20133	12509	17591.5	78.39	1720.4	8180.4	7319	5198.53	1.34	0.85
37399.8	18666	24252	16.08	11.05	35205.6	24395	45677.9	-1.34	22.95						54499.2	35242	13164.2	77.72	1146.65	28237.8	18454	22718.4	120.6	1524.9	88881.6	48656	65949.4	194.97	3568.3	37174.8	20898	17901.7	37.52	539.75	26013.6	18337	26637.2	44.89	167.45	40339.2	24215	22924.7	223.78	4015.4	29705.4	19484	11300.2	14.07	23.8
22021.2	11608	19570.7	2.01	0	19585.8	10254	40526.3	-2.68	4.25						32235	16392	28416	112.56	1813.05	35416.2	21113	20745.9	232.49	8436.25	189014	73137	81005	1618.72	25054.6	54437.4	28156	20534.8	98.49	1824.95	33520.8	21619	23462.7	513.22	8752.45	43011	24401	45311.4	647.22	16524.8	26148	14743	17862.9	633.15	3308.2
59985.6	35932	16168.4	-4.69	18.7	31863.6	19248	23933.7	14.74	21.25						26946.6	17670	25909.6	653.25	5536.05	41467.8	24906	20979	150.75	1967.75	176206	85058	91771.2	372.52	5437.45	49894.8	35027	21192.1	1209.35	13266	8898	5622	18058.5	26.13	322.15	19324.2	10889	27886.7	8.04	664.7	32422.8	19830	17393.2	1614.7	4039.2
44553.6	26327	15337.6	0.67	0	22011	12278	22254.7	15.41	11.05						20316	11630	26588.3	58.96	1417.8	24625.2	16095	36691.9	67	1818.15	31408.2	18853	31465.9	183.58	3906.6	46298.4	30264	13476.4	282.07	6116.6	39624	23982	17957.3	217.75	6409	22075.8	13814	34101	-1.34	732.7	51858	27602	22435.6	151.42	541.45
41642.4	27200	19505	-4.69	6.8	38580	23501	21318.1	20.77	3.4						44125.2	28092	17062.9	87.77	1291.15	52140	28826	34145.2	302.84	7631.3	33387.6	17785	33819.6	51.59	1237.6	30346.2	19043	20039	281.4	4845	23754	12254	34963.3	224.45	6480.4	35102.4	21490	17437.4	208.37	3898.95	49051.2	28231	17576.8	530.64	1688.95
94947.6	46938	46646.1	4.02	4.25	20617.2	13151	16951	11.39	21.25						26683.2	15618	21565.3	69.68	893.35	17964.6	11686	20711	198.99	4706.45	21377.4	11541	21647.7	994.95	12598.7	16407	16270	24657.3	30.15	2260.15	57416.4	41666	14985.9	119.26	3109.3	19492.8	11323	30091	20.77	79.05	25687.8	13741	26337.7	1530.28	2496.45
11592	11667	3429.73	4.02	-2.55	49685.4	31056	33945.6	6.03	27.2						42803.4	24059	20753.9	638.51	9763.95	34158	16115	32196.2	1235.48	19384.2	62509.8	25568	51052	1850.54	25223.8	33208.2	19363	21972	520.59	5164.6	23806.2	14993	26230.5	117.92	2554.25	24358.8	16094	30093.7	231.15	3916.8	24682.2	21944	14459.3	152.09	324.7
39792	25831	18041.1	-13.4	-28.05	45241.2	26682	20961	4.02	26.35						49514.4	26326	34895.6	230.48	3238.5	39401.4	31766	5798.85	176.88	1685.55	22155	11749	22856.4	186.26	2229.55	53236.8	32131	23569.3	193.63	3258.05	26637	13914	31098.1	212.39	8653	29506.2	14794	36466.8	824.77	17187	46178.4	26922	34702	4734.22	10017.2
46933.2	28514	26613.7	12.06	-19.55	17487.6	10870	24539.4	10.72	1.7						21950.4	11175	17706.8	165.49	3622.7	33046.8	15255	34734.1	385.25	7569.25	43958.4	19843	59926.8	601.66	9140.05	72753	35815	44597.9	1166.47	20275.1	155299	56106	84724.2	1857.24	42731.2	48468	30341	13454.9	46.9	915.45	54636	33983	20953.6	2228.42	3371.95
33539.4	20043	15306.2	-8.71	-0.85	36952.8	21214	30215	0.67	16.15						40565.4	22501	17736.2	1504.82	15553.3	39655.2	25399	19490.3	86.43	990.25	35689.2	19208	47968.7	1836.47	11052.6	30027.6	15735	24884.5	180.9	2134.35	18746.4	11405	36722.7	116.58	1881.05	26096.4	15651	25766.9	785.24	11142.7	61659	36623	16405.6	862.96	3103.35
39975	21074	37195.7	38.19	-11.05	44262.6	26023	42214	2.01	18.7						30216.6	19951	22381.3	920.58	6443	33516.6	18223	41151.4	206.36	3966.95	21278.4	12265	41873	245.22	2571.25	27253.2	17436	17026	241.2	4725.15	44217.6	26887	21287.2	215.07	4285.7	23285.4	13304	21775	24.12	308.55	8993.4	9151	1697.78	16.08	0.85
23965.2	11871	43771.8	20.77	-12.75	22565.4	16038	23265.8	0.67	9.35						32653.2	20246	14610.7	741.02	8201.65	68851.2	40810	27957.1	322.27	5533.5	46908	26707	25809.7	41.54	1525.75	48909	27583	33377.4	558.78	8064.8	29634	16698	19649.1	213.73	4406.4	6692.4	5325	12890.1	-6.03	-67.15	42028.2	22847	39349.1	7609.19	7504.65
31598.4	19267	16850.5	-3.35	24.65	45568.2	13647	50022.9	-18.09	12.75						24183.6	14140	25894.2	183.58	2946.95	44549.4	23858	36498.9	316.91	5071.1	11366.4	8603	18869.2	-14.74	-26.35	44048.4	27986	25880.8	81.07	4474.4	26441.4	13539	33185.8	290.78	6803.4	21420	13048	17576.8	1161.11	6664	60216	33870	27624.1	4245.79	8147.25
46068	24256	35707	-15.41	37.4	45374.4	30147	41267.3	0	20.4						115045	59671	68305.8	257.28	2770.15	23073	14603	26124	177.55	2489.65	76543.2	42118	54635.2	639.18	12790	44109	27718	12663	49.58	888.25	35847.6	21511	29065.3	40.2	969.85	39263.4	19683	45257.2	1319.23	16735.7	8392.8	5839	6066.85	-7.37	18.7
27931.8	15606	32409.2	17.42	-2.55	25496.4	14973	44763.4	4.02	-13.6						37244.4	20355	17865.6	174.2	2438.65	88482.6	35203	38778.3	965.47	7139.15	24337.8	13045	25976.6	258.62	5306.55	30115.2	14499	33293	521.26	7882.05	31219.2	12395	41159.4	1802.97	30676.5	63499.2	36911	23517.7	76.38	1820.7	65677.2	39583	21054.8	1718.55	8212.7
33778.2	15044	37485.2	8.71	-0.85	34377	18199	18619.3	-10.72	29.75						35949	20487	21959.2	474.36	10893.6	27175.2	14844	26901.2	54.27	467.5	108319	47383	95704.8	783.9	18363.4	16206.6	9554	23385.7	4.02	129.2	38707.8	23155	40847.9	838.84	11355.2	55576.8	30452	23225.6	46.23	2065.5	57393.6	34488	37644.6	3199.92	8160.85
24869.4	11154	22620.5	15.41	-7.65	97710.6	28616	68616	3.35	25.5						52660.8	22799	33522.1	728.96	9270.1	93623.4	40434	42640.8	799.31	7404.35	29086.8	14742	36448.7	345.05	3315.85	30195	16270	18512.8	399.99	2763.35	58209.6	34881	28272.7	537.34	2753.15	25412.4	13875	27291.1	16.75	948.6	35905.2	20125	25238.9	2007.32	2009.4
40129.2	25155	15124.6	6.7	-15.3	57882	35871	17658.5	12.73	7.65						30812.4	16604	26367.9	58.96	963.9	41533.2	22907	18169.7	562.13	7223.3	24553.8	14371	30022	144.05	2825.4	27625.2	15827	19616.3	793.28	10058	43419	24374	17902.4	381.23	3059.15	51071.4	30491	37550.8	272.69	5066.85	17987.4	7442	45119.1	9311.66	10493.2
68856	35611	18808.2	0.67	17.85	40152.6	22058	26462.3	17.42	27.2						42681	26111	18597.2	243.21	4063.85	39063.6	22863	25155.8	12.73	736.95	50061	28143	26093.8	953.41	11807.4	60754.8	36251	25334	430.81	6443.85	31785.6	17681	28737	498.48	7444.3	45001.8	29746	32714.1	357.78	4444.65	45014.4	24130	41974.2	287.43	1509.6
50844.6	29766	15984.9	12.06	-36.55	49118.4	25994	24737.1	6.7	-23.8						20255.4	16722	5727.16	74.37	1122.85	35766	18035	29620	85.09	1444.15	22593	12802	26362.5	160.8	1488.35	28945.8	19190	18431.7	159.46	3663.5	34176	16909	27664.3	104.52	2255.05	13936.2	7207	21396.5	123.95	2302.65	102551	38391	53016.4	9824.21	15596.7
47124	25979	18567	-18.76	-2.55	80094.6	37219	73750.9	19.43	-15.3						29322	16339	26408.1	277.38	2805.85	58181.4	31258	27624.1	572.18	14076.9	50737.2	26431	44142.9	667.99	9712.95	29924.4	20827	18193.2	39.53	781.15	21975	13863	38720	213.06	2291.6	19132.8	12506	28077.7	92.46	3072.75	27234	12891	44093.4	12819.1	14549.5
22110.6	11769	23827.2	-8.71	11.05	22213.2	11363	23645	16.75	10.2						58297.2	37410	22349.2	438.85	4697.95	42225.6	23950	18569.7	690.77	15120.7	59352	27487	76434.3	1437.15	33452.6	49464	27873	20625.3	96.48	1753.55	37143	22042	26056.3	313.56	5162.05	31912.8	18600	22521.4	27.47	664.7	36972	20927	58995.5	1746.69	4480.35
74147.4	29035	36206.1	30.15	27.2	25656	15582	28987.6	0	11.05						19055.4	11922	27617.4	29.48	530.4	149374	63204	65886.5	734.32	7655.95	22017.6	13212	35783.4	106.53	1792.65	35680.2	20130	15361.8	37.52	651.95	24511.2	16241	23316	20.77	1212.95	10457.4	7839	19539.9	13.4	-118.15	36581.4	20939	18467.2	125.96	489.6
28365.6	14733	20483.9	-22.11	25.5	55783.8	30787	32098.4	-12.73	5.95						27396.6	14711	26022.1	32.83	589.9	23583.6	14869	36441.3	570.17	8355.5	21803.4	12317	18722.5	332.32	4344.35	40186.8	20587	42413	1081.38	16994.1	13044	7939	26191.6	-1.34	24.65	18007.8	9169	28407.3	288.77	5043.05	33517.8	20154	14269	564.14	1586.1
35005.2	16990	22317	-6.7	17	55947	28179	42622.7	-1.34	30.6						47082.6	26941	22994.4	681.39	6049.45	37177.8	22447	36677.1	176.21	4530.5	96574.8	51913	52556.1	3049.17	34619.7	20107.2	11455	25992.7	2.68	5.1	60562.8	37853	24119.3	560.79	15238.8	29272.2	18875	22926.7	98.49	1811.35	28991.4	21118	39154.8	9272.13	16589.5
43846.2	26980	15233.8	6.03	-9.35	25581.6	14567	21894.3	7.37	28.9						114746	40362	57381.5	919.91	12960.8	54878.4	33081	20794.1	160.8	4363.9	6580.2	5359	12873.4	91.12	874.65	51056.4	29788	16477.3	27.47	402.05	42742.8	25346	29348.7	133.33	1518.95	32904	18162	31311.8	99.83	1315.8	12063	9171	9577.65	1.34	25.5
51174	28257	17369.8	-18.09	-12.75	43657.8	21327	25265.7	-8.71	39.95						26636.4	12991	36001.1	231.82	5958.5	61593	29800	51128.4	975.52	16349.8	26736	18682	25411.8	-8.71	-56.1	43851	25506	21927.1	499.82	5513.95	29765.4	15489	34803.8	27.47	952	34940.4	18751	33006.2	388.6	9721.45	31536	16870	28250.6	221.77	930.75
50701.8	28647	18892.7	9.38	17.85	21243.6	13544	22314.3	4.02	18.7						62532	38203	31686.3	800.65	7231.8	39967.2	22763	26631.2	152.09	2617.15	27478.8	12102	50863.1	28.14	367.2	45814.8	26682	19795.8	62.31	646	43329.6	23327	35457.7	875.02	17112.2	15646.2	9734	25244.3	32.83	1076.1	21238.8	9870	31652.8	223.11	878.9
23505	16537	11808.1	6.7	14.45	55819.8	30126	28383.2	0.67	25.5						18670.8	15358	26978.9	15.41	110.5	57801.6	35447	20175	360.46	4474.4	67440	23398	53646.9	289.44	7057.55	30405.6	19079	16863.9	65.66	2142.85	53316	33951	43879.6	172.86	2839.85	29335.8	16207	18507.4	292.12	5493.55	32728.8	18710	32931.8	1078.03	4157.35
27383.4	23285	20535.5	16.08	-12.75	39940.8	24903	24233.2	-9.38	22.95						40036.8	24280	15572.1	94.47	1572.5	24866.4	12352	41938.7	434.83	5865.85	21416.4	9875	41447.5	274.03	2596.75	18736.2	17514	13174.9	51.59	272.85	37396.8	19947	25878.8	408.03	7156.15	41261.4	23091	26765.2	140.7	3426.35	34357.2	19951	15309.5	4058.19	6814.45
72486	39404	33745.9	29.48	10.2	26589.6	15123	34361.6	-6.7	27.2						39355.8	24806	43191.6	1149.05	20334.6	41423.4	19939	29789.5	25.46	738.65	137414	58885	66172.6	1201.31	21096.2	29859	18711	28551.4	89.78	1970.3	33459.6	16335	36785	69.01	1816.45	22801.2	14087	20658.1	161.47	3884.5	6811.8	6314	5156.99	-3.35	21.25
45940.8	26314	17450.2	-3.35	-11.05	53010.6	35595	22435	9.38	37.4						20609.4	11767	31092	61.64	574.6	35514	21804	17694.7	811.37	3596.35	14988	8610	24565.6	24.12	863.6	29526	19320	18182.5	101.17	2905.3	51905.4	31343	31703.7	491.11	7297.25	26442.6	15415	23054.7	106.53	1003	33200.4	20250	19966	260.63	1252.9
93531.6	46471	42011.7	-14.07	21.25	92332.8	34539	51462	4.69	-19.55						110820	55027	83258.9	1454.57	19052.8	29284.2	18995	27435.8	1238.83	10568.1	60962.4	33328	42118.2	691.44	7314.25	49844.4	28021	29297.8	160.8	3443.35	37308	24342	48095.3	243.88	4700.5	90954	40549	52412.8	383.91	5671.2	33950.4	20806	27702.5	5459.83	6271.3
36447	18403	28528.6	-15.41	-9.35	48110.4	19003	55189.2	21.44	-7.65						42633.6	26672	15724.2	339.02	3970.35	25233	14328	24136.1	42.88	583.95	31326.6	18275	26940	489.1	5820.8	39637.8	21081	19255.8	294.8	12569.8	30794.4	19697	32484.3	283.41	6711.6	26137.2	12898	33862.5	1142.35	24183.4	24625.8	14306	19129.8	2638.46	4998.85
12997.2	9605	28426.1	-5.36	18.7	43590	27233	15146	4.02	2.55						41211.6	22883	19168.7	851.57	9867.65	66623.4	40906	29079.3	308.2	4171.8	31617.6	16527	25492.2	359.12	4920.65	31068	18029	18723.2	294.13	4199	63879.6	39347	23464.1	3012.99	16656.6	45815.4	28943	26239.9	260.63	3216.4	30419.4	20922	19249.1	1314.54	3004.75
54116.4	27543	20167	-16.75	-8.5	21013.2	11422	23142.5	8.71	-16.15						113010	43138	58568.1	393.96	8096.25	21981.6	12215	28402	242.54	3955.9	141844	37977	74971.7	292.12	6887.55	50444.4	33459	14565.8	69.01	1066.75	68193	39089	23330.1	592.28	14705.9	21234	13527	18299	32.83	322.15	22965.6	15327	14118.9	234.5	913.75
25177.2	20686	20381.4	-3.35	14.45	27621.6	16646	34791.1	24.12	-15.3						41845.2	25142	26093.8	440.19	6245.8	18709.2	10050	34212.2	155.44	2091.85	51207	25223	42434.4	782.56	12796.8	37818.6	25466	16587.2	134.67	1685.55	46608	32742	18043.1	462.97	12722.8	28189.2	18235	27761.5	18.76	351.05	18698.4	12078	17535.9	241.2	1631.15
24021	15567	35652	9.38	-10.2	23947.8	12810	31061.9	10.05	-4.25						42204	36458	7717.73	582.9	4604.45	53147.4	28579	39165.5	624.44	13426.6	26523	15342	34645.7	35.51	760.75	22441.2	13276	17225	190.28	1769.7	48118.2	27282	52252	1104.16	18674.5	13751.4	6203	43984.2	331.65	9213.15	54450.6	30587	18239.4	1222.08	1862.35
13833	10786	16113.5	3.35	-3.4	56694.6	21623	41127.9	20.1	3.4						8530.2	5763	16487.4	5.36	8.5	28951.8	15867	27358.8	188.27	1020.85	41365.2	22923	31883.3	19.43	585.65	30375	20474	23600.8	227.8	3552.15	22920	13391	31883.3	1215.38	23953	90955.2	38079	46924.8	564.14	11766.6	54622.2	31974	38864	9143.49	8614.75
49325.4	29787	24660	8.04	5.1	87388.8	44239	95082.4	13.4	22.95						98710.8	36902	33362	314.9	6347.8	21683.4	14948	23879.5	79.73	680.85	63753.6	39699	24229.2	251.25	2949.5	48772.2	31893	17130.6	117.92	4405.55	52761.6	33887	27171.9	186.93	8013.8	19182	10951	33301.7	47.57	509.15	53661.6	28493	24662	1794.26	5643.15
39720	23474	12006.4	-8.04	0.85	76639.2	44114	67130	22.78	13.6						54448.8	22947	32690	495.13	4334.15	33373.2	18875	16439.1	320.26	4085.1	170205	59901	133384	822.09	16089.7	53716.8	33823	21510.3	505.18	8335.95	46203	28695	17824.7	26.8	65.45	11022.6	8046	16679.7	11.39	1706.8	136148	50678	63050.4	6838.69	18762.1
25789.8	12418	21246.4	12.06	3.4	46040.4	25051	23886.8	9.38	-8.5						72082.2	51746	26756.5	200.33	1823.25	31025.4	18806	23285.2	282.07	3700.05	45801.6	24911	37250.7	23.45	1023.4	59062.8	36411	19582.1	256.61	5530.1	24739.2	12593	24571.6	142.71	3526.65	18892.8	11606	25613.4	134.67	4573	5484.6	5650	2105.81	10.72	247.35
65532.6	38843	27486.1	16.08	22.1	17672.4	10390	28855.6	-4.02	-13.6						47077.8	27047	36531.1	1309.18	12666.7	30607.8	17193	27979.9	503.84	5871.8	21945	11926	22238	-0.67	255	55485.6	32643	19929.2	216.41	3474.8	7738.2	7603	8000.47	-0.67	505.75	33933	19647	18754.6	58.96	1079.5	20380.8	10114	26057	311.55	1190
9360.6	9110	2613.67	7.37	6.8	19525.2	8897	27985.9	15.41	-1.7						17130.6	10598	26180.2	76.38	1219.75	72225.6	43888	55338	92.46	6471.05	29739.6	17166	32507.1	306.86	4193.05	57945.6	34250	26605.7	166.16	4595.95	30702.6	23122	17210.3	235.84	3879.4	33072	21796	27717.9	773.18	11348.4	40181.4	22822	20828.3	1587.9	4689.45
7950	7747	2444.83	14.07	13.6	189684	68514	72202.6	20.1	27.2						36343.8	20074	20366	72.36	1064.2	109627	62674	45518.5	1050.56	10945.5	41159.4	23896	49602.1	79.73	1629.45	40995	25975	11989	284.08	4706.45	28448.4	16907	32769.7	107.87	3494.35	102773	42854	53741.4	1086.07	18911.7	53402.4	27594	44128.2	26351.8	21219.4
88008.6	51960	55320.6	1.34	2.55	74076	41254	30840.1	6.03	4.25						32538	17857	24708.9	83.75	2639.25	38226.6	24407	18960.3	50.25	899.3	16579.2	8408	34633.6	181.57	2204.9	60208.2	40631	13617.1	85.09	2075.7	28138.2	17380	16656.9	105.86	3424.65	62342.4	37343	18017	80.4	936.7	59247.6	37594	17483	667.99	1382.95
28590	15133	20259.5	-20.1	-0.85	47360.4	28962	14916.2	19.43	-2.55						23980.8	13639	26308.9	678.04	7280.25	51014.4	28998	23316	40.87	1044.65	50253	29959	32170.1	42.88	1869.15	43841.4	26202	18684.3	50.25	1328.55	48994.8	29945	24912.6	168.17	4207.5	37686.6	19244	29932.2	254.6	2657.1	37210.2	21755	20759.3	1441.17	3411.9
50959.8	28688	17481	-17.42	16.15	13762.2	7664	29807	16.08	-13.6						47612.4	30098	37860.4	375.2	6744.75	48702	25819	38043.3	655.93	6170.15	52709.4	26482	36693.2	56.95	1123.7	30643.2	13766	20881.2	696.8	6599.4	53070.6	29386	68848.5	695.46	11127.4	28088.4	16073	40573.2	52.26	91.8	20723.4	16507	30223	13.4	37.4
122607	54067	72073.9	-0.67	55.25	36481.8	15791	99155.3	30.15	-4.25						50275.2	29411	35778.7	140.7	6208.4	32986.2	18307	21730.1	327.63	4356.25	24440.4	14139	27303.8	14.07	181.05	53665.2	41141	12624.1	26.13	727.6	88824.6	61747	35439	336.34	7999.35	110173	47746	80119.3	783.9	22349.9	65333.4	48811	28303.5	1734.63	4215.15
22039.2	13702	19718.8	4.02	-7.65	44452.8	24890	28024.8	-8.04	20.4						64102.2	38051	22400.1	59.63	739.5	45837.6	22767	43793.2	451.58	11713	52230	30479	24709.6	381.9	4401.3	44601	29458	18360.7	330.31	3502	48672	25283	27781.6	64.32	1959.25	45026.4	26073	19756.3	48.91	610.3	53751	31601	17109.8	2218.37	4934.25
16579.2	12687	1418.39	2.01	-16.15	58995.6	36542	21206.8	10.05	23.8						40007.4	23051	21064.1	66.33	1501.95	33855	17847	46768	180.23	2728.5	50466	32247	24333.7	879.04	12094.7	9309.6	8270	3761.38	0	-18.7	37792.2	27975	19728.2	26.13	319.6	45361.8	27164	22992.4	243.21	3867.5	41600.4	22675	34215.6	4846.11	5952.55
43660.8	28147	13289.5	7.37	11.05	9511.2	5767	21137.2	-2.01	25.5						19675.8	11147	32522.5	211.72	2781.2	198151	84337	113176	1148.38	23828.1	38572.8	22031	27766.8	514.56	9354.25	50031	32482	12027.8	26.8	461.55	47259.6	28891	14504.2	160.13	3575.95	42731.4	25791	37703.6	710.2	14873.3	66405	39798	24239.9	2337.63	1452.65
28745.4	17468	12692.5	-0.67	-2.55	165037	62125	94170.5	48.24	15.3						51919.8	30152	36805.1	771.84	10762.7	32151.6	19891	30265.9	46.23	543.15	21364.8	10931	28900.5	12.06	230.35	37102.2	30878	13520.6	112.56	2344.3	22568.4	12021	22784.7	8.04	323.85	14662.2	8174	22276.2	16.08	986.85	37023.6	22842	14856.6	167.5	525.3
62787.6	41067	34548.6	2.01	-2.55	38505.6	19491	38778.3	24.12	10.2						20243.4	10407	28042.9	49.58	1654.95	114605	41150	65198.4	515.9	7194.4	43035.6	26946	12318.6	26.13	0	48228.6	33231	28591.6	215.74	3862.4	41517	21303	34338.2	64.32	2069.75	116330	63418	60689.9	862.96	14626.8	42673.8	28254	21859.4	941.35	1262.25
9340.8	9243	2053.55	-4.02	5.1	53760	32294	18883.3	8.71	11.9						16123.8	8859	27797.6	466.99	7162.95	31707.6	19247	26243.2	548.73	3025.15	61396.8	37018	53816.4	1568.47	32351.9	27501.6	15912	26372.5	310.21	8759.25	27423	18411	39729	334.33	6976.8	26179.8	14211	24189.7	311.55	2956.3	62110.2	35985	30937.9	4517.14	6207.55
32461.8	18548	15333.6	-10.05	17.85	125878	52299	82764.4	38.86	10.2						21992.4	13266	24404.8	170.85	1919.3	36982.8	25879	9432.93	215.74	2978.4	42163.2	26195	19151.3	213.73	2720.85	49194.6	29867	16047.2	117.25	2734.45	51001.8	25689	26220.5	15.41	1245.25	25104	15749	26779.2	20.1	166.6	30771.6	17323	20709.7	43.55	284.75
44857.8	25146	27208.7	0.67	-29.75	36315	21471	24554.8	14.07	-10.2						74095.8	48411	45828	32.83	1972	45093.6	27458	17036.8	12.06	950.3	106877	58352	73531.2	1214.71	10784.8	40857	25530	13856.9	141.37	2406.35	19896.6	11674	16619.3	73.03	2956.3	75222	41655	37983.6	318.25	5376.25	37707.6	23176	21143.2	125.29	363.8
15537.6	12539	13047.6	-3.35	2.55	23417.4	14717	22373.3	-4.69	15.3						34557.6	17371	38246.3	469.67	7078.8	98533.8	46950	125912	963.46	18430.6	29285.4	17578	41291.4	10.72	57.8	33654.6	19171	22763.9	14.07	109.65	38896.8	18071	37858.4	442.2	9655.15	30781.2	17730	19186.8	275.37	6143.8	57565.8	33327	35421.6	1955.06	4874.75
33997.8	18938	17591.5	17.42	-22.95	70621.8	32849	54298.1	13.4	13.6						41002.2	21246	30268.6	-7.37	43.35	31045.2	19247	21886.2	617.07	5150.15	24030.6	11387	35146.2	257.95	3705.15	19386	12350	19766.3	198.32	2420.8	49989	27872	29220	23.45	1444.15	58822.8	36535	18931.5	192.29	4261.9	32413.8	18548	37819.5	267.33	1126.25
42960.6	23980	17017.3	-3.35	-7.65	70691.4	35814	41170.8	10.72	22.1						85666.8	46463	51545.1	131.32	4862	28785	17179	21312	11.39	175.95	47006.4	28639	61307.7	1691.08	19684.3	5243.4	5500	1560.43	11.39	12.75	6699	5849	3174.46	-0.67	3.4	53701.2	31282	35646.7	1800.96	15070.5	34897.2	18765	36723.4	33.5	58.65
59685	32415	27564.5	-12.06	31.45	28390.8	15534	23264.4	12.73	17						14580.6	13467	12374.2	22.11	95.2	34691.4	19042	19175.4	175.54	1811.35	17937.6	9802	30783.2	322.94	1957.55	23967	14086	26986.3	362.47	5698.4	20313.6	11458	30471.6	286.09	3353.25	36703.2	21064	19817.9	46.9	1251.2	20847	18486	26197	402.67	1354.9
44350.2	21886	32694.7	-0.67	15.3	30803.4	18151	24893.2	17.42	-0.85						147398	55687	70762.1	1112.87	19451.4	56060.4	34682	21524.4	46.9	1779.9	15524.4	11063	31622	404.68	3785.9	30865.2	17259	25352.1	322.94	6014.6	22634.4	12142	38959.2	174.2	4171.8	19200.6	10052	20720.4	22.78	627.3	29163.6	17050	20797.5	3789.52	4954.65
53167.8	36246	21884.9	-5.36	4.25	67638.6	41290	30034.8	30.82	-5.95						46588.8	27818	28391.9	837.5	9100.1	40227	20647	32409.9	261.97	3968.65	46384.8	28022	34809.2	783.9	10208.5	46296	27430	12813.1	81.74	2324.75	40168.2	23194	24669.4	279.39	7650.85	31755.6	19251	32908.4	58.96	1135.6	52027.8	26711	42049.9	9359.23	14005.5
29489.4	15406	24070.4	-12.73	5.95	56997	33823	17979.5	24.12	8.5						8506.8	6484	17454.2	136.68	1415.25	46384.8	28442	15536	453.59	5904.95	32835.6	22067	42701.1	112.56	4345.2	24397.8	14293	19085	46.9	1181.5	31780.8	19336	28457.6	217.75	3524.1	23100.6	12352	26122.6	296.81	3323.5	49102.8	26332	25226.2	2006.65	2975
19711.8	9902	19388.5	-4.69	-9.35	181048	78075	113424	60.97	26.35						64149	35334	33579.1	1005.67	16144.1	9083.4	8962	3975.78	-3.35	1759.5	49452.6	29138	14889.4	69.01	1245.25	46758	25109	36244.3	458.28	9373.8	28831.2	16551	20418.2	130.65	2664.75	50604	25919	34054.8	417.41	9490.25	38614.8	20597	26326.3	1965.78	2841.55
25808.4	15770	19272.6	-12.06	21.25	53502	19815	42446.5	30.15	13.6						25993.2	16144	21649	264.65	2877.25	32081.4	17934	19464.8	1280.37	10474.6	53260.2	37779	14348.1	1503.48	14418.6	76653	35022	51220.2	2513.17	32628.1	73582.8	48699	42019.7	26.13	1139	21266.4	15698	23446.7	186.93	3031.1	46102.2	24802	26278.7	564.81	2376.6
7887.6	6592	4009.95	14.74	1.7	45008.4	27616	21834.6	14.07	-12.75						37705.8	19731	18619.3	89.78	1241.85	15966	8138	20683.6	47.57	1819.85	80740.2	36466	65553.5	158.12	3266.55	56899.8	33758	26875.7	360.46	9780.1	63718.8	35044	28318.2	436.17	11214.1	50222.4	31443	18843.1	18.76	-162.35	39685.2	26894	17303.4	5559.66	10981.2
23273.4	15307	29878	6.7	-33.15	12819.6	7073	34919.7	5.36	0.85						31575	18652	19621.6	353.76	4080	54025.2	33492	58864.9	361.8	7707.8	52383	39363	76026.9	1190.59	28962.1	49450.8	38888	15193.6	4.02	-18.7	52923	31826	37639.9	252.59	8494.05	26887.2	15690	26507.9	74.37	3092.3	22015.2	11314	21737.5	114.57	464.1
26875.2	14806	18033.1	0.67	-10.2	39509.4	24558	15695.4	-4.69	-3.4						43861.8	23071	22926.1	132.66	1395.7	27811.8	16835	37438.3	148.07	3639.7	14818.8	7491	33747.2	633.15	13674.8	115476	41080	58888.3	688.76	13386.7	45255.6	25094	34438.7	118.59	3310.75	14314.2	9130	14239.5	30.82	186.15	31182.6	17074	23943.1	651.24	1054.85
39792.6	24547	12471.4	-1.34	-3.4	16999.2	10261	29527.6	8.71	-11.05						17202	9585	19605.5	99.16	1681.3	49249.2	27319	28909.8	1016.39	19323.1	101494	38819	105654	245.22	7247.1	18292.8	8522	28515.9	55.61	1133.05	67695	29343	27618.7	44.89	1089.7	30954	18158	30310.8	570.17	8800.9	20547.6	12039	19231.7	371.18	1390.6
23073.6	11726	24648.6	-30.82	-18.7	50383.2	31086	17917.1	-3.35	0						57840	31587	24116.7	706.18	10388.7	37804.8	21169	18305.7	63.65	1800.3	44631	27285	13140	515.23	7139.15	18679.2	10298	25352.8	169.51	1498.55	25638	14078	21653.7	819.41	9245.45	44797.2	24436	21149.9	140.7	3961.85	37506.6	21285	44713.8	6291.97	3899.8
28869.6	13910	21224.3	-6.03	24.65	123471	65547	50784.7	-7.37	-0.85						27732.6	15645	28358.4	478.38	5615.95	41309.4	23934	22170.3	107.87	3286.1	27042	15817	28953.4	49.58	514.25	68848.2	41023	19755.6	454.26	4805.05	61012.8	31112	30708.1	201.67	5072.8	43984.8	26535	17670.6	108.54	1704.25	6657.6	6199	988.92	-11.39	0.85
49027.2	24471	28312.9	3.35	-25.5	48576.6	26497	17535.2	27.47	17.85						17601.6	9883	35632.6	123.95	2425.9	64787.4	43637	21686.6	64.32	1132.2	26229.6	13707	26609.7	180.23	2127.55	37080	19531	25613.4	192.96	6692.05	37609.2	19666	28848.2	261.97	3206.2	62802.6	42612	36340.8	126.63	1274.15	57777.6	28302	66248.3	1762.77	8071.6
65697	28110	37308.9	16.08	-8.5	22483.8	14018	24961.5	17.42	13.6						29851.8	16911	18299	211.72	2797.35	8015.4	5322	14515.6	10.72	431.8	33588.6	17485	34944.5	33.5	78.2	55479.6	33489	35160.3	69.01	1347.25	17670.6	9772	26202.4	6.03	121.55	26835	17552	47647.1	246.56	7196.95	42070.8	23997	20342.5	1681.03	2510.05
59811	25603	52784.6	-4.69	-13.6	39559.8	20290	23046	14.07	22.1						43371.6	26561	16694.4	111.89	2269.5	64803	33645	31186.5	430.14	6917.3	8040	5542	11544.8	-4.69	-49.3	68614.8	41743	45992.8	181.57	5540.3	18059.4	9985	24398.7	461.63	10928.5	10501.2	9054	15013.4	-4.02	-142.8	24062.4	13430	28014	1465.29	1547.85
39780.6	22983	20498.7	29.48	7.65	129511	58486	38216.1	26.13	21.25						43085.4	26743	22489.9	683.4	8876.55	9921.6	9530	2486.37	18.76	301.75	45590.4	24705	40780.9	87.1	552.5	37324.8	20134	27157.8	462.97	6083.45	55991.4	37566	17168.8	32.16	352.75	42112.2	25268	19647.1	16.08	-109.65	40220.4	25787	29576.5	775.86	2063.8
23055.6	16443	11533.4	6.03	15.3	25915.8	13952	39283.4	-1.34	11.9						31753.8	19422	22765.9	99.83	1243.55	39028.8	21321	48681.5	436.17	9946.7	33339	20136	27719.9	71.02	1427.15	16167.6	7843	33641.4	483.74	8735.45	28698.6	17994	17450.8	261.3	5238.55	36042	20282	44756.7	1612.69	9699.35	14030.4	12328	8795.09	7.37	34.85
24710.4	13430	23245	25.46	28.9	42623.4	27726	23138.5	0.67	3.4						22187.4	14183	16015	4.02	160.65	38533.2	21211	40426.5	393.29	6845.9	79099.2	32926	53639.5	294.13	5079.6	78132	34507	25357.5	106.53	2926.55	54953.4	24299	63420.9	182.91	4408.1	27358.2	16859	25523.7	308.87	6228.8	82894.8	31338	61184.4	6860.13	10175.4
27394.2	15516	15273.3	19.43	-9.35	87096.6	33586	44023.7	10.72	27.2						33676.8	23478	22511.3	1605.99	15408.8	59355.6	37017	19716.8	635.83	4577.25	12303.6	8594	34379	8.71	339.15	38969.4	23212	23929.7	91.12	1126.25	29350.8	15323	23789	373.19	7602.4	93174.6	52727	56535.9	169.51	1945.65	36401.4	19139	21582.7	4986.14	7861.65
47922.6	26178	15573.5	-2.68	-4.25	23067.6	12839	37785.3	12.73	40.8						50330.4	29086	51374.9	800.65	12875	55422.6	31854	20623.9	858.27	11112.1	86462.4	33070	49490.2	828.12	7553.95	26586.6	13707	22936.8	513.89	7615.15	25701.6	14789	30958.7	627.79	11193.7	43026	26624	34305.3	251.25	4771.9	54152.4	34002	14671.7	2891.05	5607.45
43251	24234	38823.2	0	18.7	27258	15103	30466.2	24.12	24.65						57015.6	34690	21527.1	148.74	1926.1	51207.6	31674	16772.1	270.01	3955.9	23775.6	13947	23504.9	115.91	1752.7	27149.4	14838	22171	72.36	825.35	77413.2	30865	33571.7	457.61	7850.6	50461.2	28615	29748.7	395.97	9591.4	98350.8	45324	42250.2	586.25	1425.45
27923.4	18034	18981.1	-6.7	-7.65	41857.8	23139	35205.2	6.03	22.95						18770.4	9822	20908	152.76	2067.2	40005.6	21828	26571.5	302.17	6034.15	86506.2	28446	99779.1	2313.51	25076.7	57814.8	33401	18043.1	105.86	2436.95	19348.2	10182	22879.2	152.76	3297.15	26165.4	14967	33075.9	375.2	4245.75	19955.4	17945	13080.4	1106.84	720.8
58696.2	33493	18082	-8.04	1.7	94438.8	34160	77706.6	24.12	11.9						147161	50287	64190.7	424.11	7162.95	58571.4	35339	17483.7	324.95	7007.4	31200.6	17362	26777.2	657.27	15414.8	9915.6	8101	117842	-11.39	-4.25	67921.8	45786	98385.5	1961.09	48373.5	57286.8	33133	21482.2	611.04	6905.4	7183.2	7158	1320.57	-8.04	2.55
42654	23041	23862.7	2.01	11.9	39034.8	21982	30550	26.13	6.8						57934.8	28967	44061.9	129.98	1918.45	20649.6	13503	16087.4	38.19	1588.65	55788.6	32574	30036.8	381.23	5037.95	46711.8	28294	17929.9	35.51	3076.15	18469.8	9279	44136.2	395.97	14840.2	36837.6	22174	20138.2	172.86	2509.2	29290.8	16539	18340.6	300.83	814.3
29574	18103	14499.5	-1.34	-31.45	17077.2	11018	21600.8	4.02	-3.4						48671.4	28091	43591.5	1459.93	9970.5	38990.4	25562	23852	534.66	6852.7	40802.4	21480	45649.8	18.76	182.75	48654.6	28063	15843.5	125.29	3210.45	36375	21307	20585.1	278.72	6488.9	26701.8	14180	27689.8	507.86	12168.6	45025.2	24458	23346.8	9473.8	10968.4
35626.2	19410	21331.5	-6.7	14.45	40425	19937	28508.5	17.42	-13.6						65663.4	36798	23486.2	3685	21837.4	73272.6	30002	27841.2	1007.68	10917.4	68377.2	43222	21937.8	318.92	8475.35	27387	15686	25013.8	287.43	3462.9	54396.6	30607	22686.9	172.19	3976.3	10015.8	6014	26266	26.8	510.85	33741	18382	16092.7	559.45	1331.1
44104.2	23193	22263.4	6.03	-7.65	76819.8	42686	87558.3	16.08	8.5						81078.6	47159	28697.4	10.05	452.2	26422.2	16194	19465.5	67	687.65	37654.8	18599	41002.7	594.29	9758.85	27555	15159	34939.2	83.08	2626.5	25709.4	14592	25731.4	160.13	8828.95	28867.2	18042	30127.9	144.05	4255.1	18333.6	9073	25947.8	879.04	1737.4
29434.2	16610	24352.5	5.36	20.4	49740.6	31656	12371.6	21.44	-8.5						96863.4	40887	74930.1	1540.33	13831.2	25845	10634	37204.4	34.17	604.35	19883.4	12547	25807.1	25.46	224.4	10553.4	10327	4467.56	-39.53	-3.4	9396.6	9453	2598.26	15.41	1148.35	4752.6	5087	4743.6	-4.02	-111.35	49291.2	29768	23638.3	524.61	4256.8
40768.8	22876	20768	5.36	13.6	35113.2	20307	28533.3	-3.35	-17						15664.2	10407	30558	18.09	1698.3	26249.4	13186	28014.7	228.47	3577.65	38491.2	19162	27419.8	2.01	36.55	111279	43580	47160	107.2	1245.25	20889.6	17895	17769.7	6.7	5.1	17250	9326	27764.1	353.09	7228.4	34728.6	19943	21716.7	408.7	1705.95
43314	23068	23119.7	12.06	34.85	41667	24471	27218.8	2.68	20.4						5104.8	5013	918.57	3.35	153.85	25318.8	14475	28428.1	195.64	2589.95	19488	10231	26658.6	359.12	6841.65	35937.6	19033	29965.8	134.67	4251.7	38321.4	18171	30869.6	724.27	6891.8	23106.6	12782	31995.2	643.87	13163.1	63715.2	36035	24934.7	1246.2	3505.4
27053.4	15627	28042.2	4.69	17	147984	68506	66762.1	16.75	0						11414.4	9998	9660.73	27.47	24.65	30295.8	15259	29143	381.23	4887.5	47063.4	23299	42507.5	83.75	602.65	38055.6	18498	28165.5	22.11	1683	34957.8	20759	19321.5	1504.15	20663.5	25185	14224	22571	14.07	62.05	36978.6	18686	22385.4	2146.68	6350.35
33160.8	18746	15818.7	-14.74	6.8	11532.6	6382	35223.2	2.68	4.25						48490.2	24059	33108.7	326.96	4508.4	27329.4	13563	41420.7	1528.94	19909.6	23724	15091	21005.8	229.81	3263.15	98283.6	38266	51394.4	408.7	8114.1	104714	51683	84426	812.04	31437.2	26150.4	15635	22418.9	64.99	645.15	23940	21715	14906.8	94.47	260.95
43911.6	21331	38596	20.77	-1.7	56844.6	31518	19058.2	-28.81	-16.15						44253	25350	40102.2	406.69	1501.1	39307.8	24639	16558.4	531.98	3820.75	73273.8	38454	29666.9	121.27	1743.35	66222.6	22019	59056.5	430.14	7956.85	6225.6	6223	728.96	12.06	467.5	28210.2	13640	46957.6	268	6605.35	39474	20418	27567.8	5210.59	10880
58476	31430	23638.3	10.05	17.85	49997.4	30714	27910.2	-14.74	-20.4						123193	30661	85984.5	1059.94	15100.2	34020	20746	33205.9	762.46	12006.2	43672.8	27091	24723.7	1421.74	36629.9	30521.4	19187	13266.7	180.9	4834.8	14055.6	7790	19696.7	111.22	2835.6	69930	40999	24766.6	139.36	1121.15	35094.6	18526	26415.4	129.98	1272.45
15279.6	9327	19312.1	-0.67	27.2	43649.4	25322	22065.1	1.34	-6.8						38622.6	22895	13816.7	174.2	3649.9	116605	48455	54300.8	1029.12	12916.6	34454.4	17355	30384.5	595.63	9678.95	53541.6	19627	35505.3	339.02	8897.8	13396.2	10483	16735.3	67	537.2	18726	13132	19617.6	80.4	1327.7	19030.8	9851	20966.3	310.21	1405.05
25462.2	13045	28678.7	-12.06	11.9	56052	24085	57842.4	8.04	-14.45						54605.4	29491	15881	128.64	2426.75	29572.8	17780	21092.3	250.58	3730.65	71174.4	31282	44714.5	501.83	7303.2	41149.8	19674	32379.8	82.41	1898.05	55493.4	34728	18832.4	78.39	1736.55	14163	6955	26503.2	78.39	336.6	42681	21226	32166.7	2632.43	3614.2
37526.4	20107	31475.3	-4.69	5.1	89101.8	38668	42035.1	22.78	-12.75						13961.4	9135	24207.1	235.84	3180.7	98838.6	41539	50455	1386.9	26134.1	20222.4	10626	30330.9	166.16	2595.05	51391.2	27241	38681.8	35.51	1394	109435	60755	47397.8	854.92	13940	16655.4	11679	35193.1	737	7678.9	24330.6	13514	22419.5	322.27	1365.95
78351.6	35981	38646.3	20.77	12.75	38978.4	26606	20810.9	14.07	-31.45						76530	30625	45915.8	1518.89	20338.8	52448.4	28387	22989.7	736.33	9591.4	24941.4	16026	42677	592.95	10699	80234.4	33282	39814.8	620.42	11498	27495.6	17255	22698.9	276.04	4702.2	29835.6	18499	39930	930.63	10825.6	20745	12446	33480.6	389.94	1419.5
54468	34825	40424.4	12.06	15.3	35587.8	21441	38058.7	24.79	-5.95						48874.2	30199	18957.7	32.16	1127.1	45695.4	28406	50363.9	308.87	6831.45	25880.4	13115	59687	477.04	6382.65	115017	32526	70067.3	547.39	15704.6	28888.2	18482	30336.9	531.31	5241.1	111055	34312	42012.4	532.65	7976.4	29368.2	17511	20023.6	1245.53	2079.95
43794.6	23389	24491.9	0	20.4	90823.2	39210	47389.8	24.79	-31.45						42570	22639	22412.8	13.4	1507.9	23724	14591	13130	26.13	1463.7	16705.2	10122	22996.4	103.18	1749.3	87512.4	31286	72102.7	842.19	11146.9	24673.8	12928	30141.3	354.43	6584.95	22268.4	10450	29573.1	74.37	1405.05	36325.8	31376	22886.5	64.99	102.85
79767.6	44703	52174.9	-18.76	39.95	84489.6	35912	29851.9	6.7	-39.1						31788	16868	36082.9	818.74	19950.3	68064.6	38247	28328.9	128.64	2500.7	42282.6	25111	20101.3	252.59	5433.2	54617.4	34649	50059.7	197.65	4381.75	86557.8	42351	38437.9	629.8	10333.5	62173.8	37407	19328.8	134	4068.95	11554.8	7476	24237.9	102.51	227.8
39297	19442	44373.4	9.38	1.7	113845	52405	63748.5	13.4	-14.45						102289	58882	66496.8	1147.71	8038.45	49738.2	30279	16238.8	119.26	1819.85	44062.2	24531	21421.2	1323.25	12569.8	9238.8	8359	3898.73	-7.37	3.4	15592.2	14815	8830.6	5.36	17.85	21483.6	12353	27175.9	1103.49	11919.6	28768.2	15383	28176.2	479.05	1436.5
55857.6	35639	24290.2	1.34	11.05	47442	28129	22834.3	3.35	-23.8						10972.8	7983	6895.64	88.44	1089.7	22036.8	13179	18043.1	21.44	1778.2	15820.8	7682	33974.4	70.35	634.1	37290.6	20410	26984.9	127.97	3538.55	82773	32785	52433.5	324.28	7471.5	35861.4	18322	44433.1	505.18	10485.6	34660.8	21235	20929.5	1143.02	2597.6
26564.4	14699	22400.1	-6.03	11.9	95290.8	41372	43414	10.72	8.5						48062.4	24074	33699	192.96	2068.9	31344	15838	49860.7	661.29	17603.5	51120	33785	43897.1	645.88	11052.6	46427.4	26314	14241.5	223.78	12584.2	56975.4	35999	28557.4	825.44	12002.9	22247.4	12834	18205.2	219.09	1945.65	55885.2	35852	31878.6	1855.9	4901.95
30315	16784	20387.4	2.68	-28.05	37636.2	18746	20759.3	0	2.55						7367.4	6541	6177.4	4.69	11.05	12973.2	7498	24390.7	225.79	2295.85	24979.2	17231	32616.3	181.57	1799.45	24765	14759	30521.2	982.22	20508	52033.2	34113	16037.8	170.85	3771.45	19035.6	10172	20802.2	86.43	595.85	37888.2	17572	22919.4	1011.7	5163.75
43234.2	26995	20818.9	17.42	-9.35	43332.6	23367	35067.8	2.01	-7.65						35509.2	20811	22361.9	67.67	2250.8	34618.8	21935	23442	429.47	8697.2	56683.2	31291	23135.8	866.31	13637.4	21082.8	17986	11191.7	191.62	3278.45	68485.2	42070	33575	735.66	12095.5	50819.4	26094	32038.7	40.87	411.4	44458.2	26619	24057	4267.9	9685.75
149477	60027	66657.6	35.51	43.35	61929.6	35791	30383.2	25.46	21.25						29017.2	18419	22690.2	387.26	3785.9	69050.4	37667	28757.7	768.49	12421.9	29204.4	15350	36729.4	94.47	1048.9	53016	28716	46820.9	1967.79	16038.7	88347.6	38119	65994.3	235.17	5275.1	24644.4	14672	29176.5	732.31	19186.2	67960.8	33867	29615.3	401.33	1788.4
43066.2	25287	21476.8	22.78	22.95	26211.6	17007	23496.9	21.44	4.25						46346.4	27891	23121	649.23	11776.8	45843.6	28339	24508.6	4.69	327.25	25590	19587	42089.4	144.05	2010.25	23236.2	13352	20066.5	14.07	301.75	21877.2	11995	22445	108.54	2239.75	58091.4	35482	19342.2	165.49	2081.65	33535.2	19086	30219	2486.37	4376.65
30345.6	15163	38519	-6.03	-8.5	32631.6	17531	24122	22.78	0.85						31423.2	16886	22298.9	117.92	2735.3	37903.2	23094	19760.3	45.56	1408.45	62979	24290	47909.7	949.39	14435.6	29662.8	15986	25845.2	279.39	3626.1	29183.4	26422	12667.7	16.75	1560.6	73249.8	33979	62308	261.97	4675	49281	27418	34044.7	5449.78	9349.15
39402	23818	18208.6	13.4	17.85	20853	12483	33573.7	9.38	6.8						35760.6	18854	39194.3	446.22	3659.25	34561.8	18411	25372.9	126.63	2582.3	113476	49458	51429.9	117.92	1435.65	23368.8	11927	35051.7	21.44	66.3	24364.8	15559	33144.2	120.6	2569.55	22575	17524	24735.1	328.97	4033.25	41870.4	24122	25373.6	1718.55	8622.4
24558	11665	30249.2	-4.02	18.7	35848.8	19246	43284.7	11.39	-5.95						38205.6	23404	11136.1	15.41	17.85	21492.6	13083	34977.4	1605.32	13402.8	46186.2	26599	25921.6	77.72	368.9	26527.8	14409	22233.3	1052.57	11069.6	29234.4	14232	26668	123.28	1885.3	16335.6	8846	28225.8	538.01	6210.95	36745.8	24168	30361.7	83.75	568.65
40342.8	26688	33976.4	8.71	11.9	30955.2	19400	13753.8	14.07	-5.95						26179.8	16635	37284.2	52.93	900.15	22846.8	12202	22961.6	382.57	5704.35	41997	28023	34876.9	893.78	19608.7	13518	13023	4685.98	10.72	1156.85	5575.8	5331	1143.02	30.15	396.1	30945.6	18985	24724.3	370.51	5231.75	92741.4	46946	71083.6	2688.04	10646.2
43614	24879	20664.8	-2.68	1.7	90169.8	41272	61512	34.84	27.2						76912.2	37823	66696.5	487.09	6285.75	67078.2	24521	52403.4	769.83	13492.1	46518.6	30083	24901.2	1002.99	19570.4	76720.8	45206	26788.6	824.1	10981.2	45096	28886	18846.4	20.1	94.35	67480.8	35795	31732.5	138.02	2388.5	47893.2	29151	42744	2421.38	3910.85
33819.6	18199	23927	-0.67	-14.45	29066.4	17403	38322.7	11.39	11.05						5623.8	5203	658.61	5.36	102.85	32830.2	18171	14409	31.49	194.65	54329.4	31166	22193.1	274.7	4315.45	9350.4	9500	2261.92	6.7	107.95	71302.2	38585	42855.9	113.23	4805.9	83668.2	52915	98450.5	1869.3	31132.1	44876.4	30762	58200.9	1875.33	3621.85
67611	28330	36911	4.02	48.45	56475.6	33424	15848.9	-4.69	5.95						117358	40408	46701	175.54	3017.5	70647	34134	65718.3	62.31	2154.75	55612.2	24634	35346.5	146.73	1671.95	17062.8	16575	5731.18	15.41	1054.85	25672.2	17026	14221.4	193.63	4337.55	18888.6	10298	28802	306.86	5270.85	27356.4	16535	33280.9	1538.32	3859.85
29932.2	18219	29629.4	15.41	15.3	33573.6	21378	17997.5	2.68	8.5						11635.8	9114	3623.36	10.05	403.75	98846.4	37855	46615.9	733.65	9865.1	21191.4	12170	22603.1	87.1	1890.4	6729.6	6743	1859.92	14.07	136.85	31596	17230	31647.5	195.64	3551.3	24612	13064	23458	677.37	11197.1	5471.4	5059	447.56	598.31	405.45
56536.8	31243	20618.6	10.72	0	22769.4	12206	23932.4	10.72	20.4						125063	44125	67997.6	237.85	2485.4	34402.8	20524	15941.3	275.37	3031.1	20539.8	11283	19807.2	708.86	5783.4	7885.2	6930	5728.5	7.37	24.65	9342	9442	2078.34	-16.08	28.05	7852.2	6675	9204.46	2.68	-113.9	23204.4	12751	32317.5	2346.34	5651.65
42033	26511	16137	6.7	-17	58456.2	35017	21415.9	10.05	39.95						59263.2	37697	36744.1	79.06	1759.5	26941.8	15515	32279.3	30.15	161.5	38607.6	19687	33171.7	762.46	11250.6	19613.4	17703	21315.4	84.42	3446.75	86796.6	50345	34503	164.82	3056.6	23596.8	13403	20680.2	249.24	6677.6	34118.4	19510	20664.8	599.65	2277.15
39199.8	21626	20767.3	2.68	-11.05	17301	11238	24335.1	-1.34	34.85						29112	16342	32031.4	182.91	2285.65	32999.4	18934	28876.3	168.84	1808.8	30777.6	16758	23910.3	104.52	1152.6	16878	15118	12213.4	13.4	3592.1	40309.2	22563	24559.5	570.17	5026.05	19502.4	11482	18188.5	207.7	3552.15	99524.4	41743	39187	7656.76	14558.8
26716.2	15251	20304.3	-22.11	11.9	60408.6	28618	59382.8	15.41	17.85						126019	53728	75734.8	1161.78	19685.2	54115.8	34101	16864.6	656.6	5828.45	22798.2	13710	19773.7	63.65	2822.85	12369.6	10814	6411.23	6.7	27.2	53551.8	29190	24487.2	460.96	5848	43264.8	25454	15985.5	121.94	1484.95	28365	17591	25148.5	78.39	615.4
9598.8	9258	1828.43	-14.07	-14.45	42216	23644	46299.7	12.06	28.05						81447	42339	51787	2166.11	17655.3	80482.2	46768	25622.8	151.42	3443.35	38627.4	26673	18500	14.07	-116.45	24080.4	21143	11214.5	20.77	2281.4	19956.6	11058	28113.2	529.3	4531.35	69215.4	43046	31953	75.04	3177.3	40572	23231	25742.1	5478.59	8923.3
24321.6	12834	29963.1	3.35	-13.6	26823.6	14153	30860.2	2.01	-9.35						37405.2	19461	40537	547.39	6243.25	47755.8	27049	14805	74.37	900.15	30570	14227	41216.4	624.44	14267.2	8713.8	6986	3685	8.04	7.65	27322.8	17208	20261.5	120.6	1998.35	32934	22143	26092.5	412.72	6166.75	52982.4	29774	28426.1	5054.48	5782.55
24301.2	12436	23358.9	19.43	-5.95	55765.8	28586	22869.8	8.71	-0.85						28782	18175	34132.5	1100.81	8139.6	66067.2	39487	24352.5	322.27	4853.5	29316	17415	19976.7	77.05	584.8	31537.8	24621	25100.9	13.4	15.3	31382.4	17254	42707.1	42.88	2237.2	31782.6	16624	24000.1	9.38	302.6	25515	14787	19494.3	1415.71	4607
54630.6	32250	16726.6	8.71	12.75	28936.8	15910	21539.2	7.37	13.6						36075.6	21059	10362.2	7.37	108.8	46173	26970	25261	809.36	11731.7	24288	12243	24368.6	649.9	11022.8	9834	7704	183752	9.38	17	53055	31855	17138.6	101.17	1594.6	55282.8	31988	31302.4	-27.47	-13.6	16401.6	15122	18959	12.06	5.95
20131.2	10899	15012	7.37	-13.6	15482.4	8808	29382.9	-8.71	12.75						35779.8	18830	32651.8	305.52	3858.15	40368	22754	33215.2	368.5	5518.2	44530.8	26944	17431.4	220.43	3124.6	213128	10214	262143	172.19	60.35	16543.2	8517	23994.7	97.82	3270.8	84968.4	26114	71649.1	509.2	5993.35	42627.6	24839	23019.9	921.92	1145.8
32628.6	19499	25951.8	-1.34	-1.7	28147.8	16134	39282.1	-12.06	10.2						11622.6	6464	30327.6	50.25	556.75	32525.4	17590	30897.7	80.4	1370.2	17152.8	12811	20934.8	42.21	784.55	9737.4	9605	51385.7	8.71	9.35	23353.2	11717	29075.3	105.86	2459.9	23971.8	14063	27278.4	192.29	2270.35	43951.8	24415	49765.6	2255.89	7344
54771.6	28773	28076.4	2.01	8.5	50145	29967	27575.9	-26.13	3.4						38227.8	21721	29336.6	-9.38	-10.2	65785.8	40503	17621	126.63	4879	40095	23930	23578	34.84	1093.1	262143	195153	262143	-17.42	73.1	46083.6	24458	53727.3	302.17	6079.2	46084.2	25587	17946	6.03	1004.7	53137.8	31943	19805.2	392.62	787.95
28836	12471	25724.7	-2.01	-8.5	48423.6	31336	22329.8	-16.75	-5.95						59763.6	32691	17531.2	318.25	3977.15	40101.6	22859	28069.7	87.77	1171.3	41809.2	27966	28424.1	1016.39	12692.2	262143	136227	179305	35.51	32.3	41485.2	21167	34706	1047.21	16743.3	52938	33191	15454.9	9.38	107.1	31029.6	16846	50650.7	3916.82	13974.9
26125.8	14386	20269.5	0	-27.2	69565.8	35666	47407.9	-13.4	23.8						48288	24642	30054.2	335	3251.25	47233.2	24959	28113.9	233.16	2751.45	7721.4	5658	15394.6	2.01	-84.15	14061.6	7807	-2010	-6.7	119	21155.4	14064	20272.9	273.36	4204.1	45269.4	30767	18648.8	739.01	14101.5	40062	21043	25732	412.05	1504.5
63799.8	28570	36896.9	-2.01	28.05	87216	37473	38929	-14.07	14.45						29840.4	18975	20053.8	545.38	6646.15	26118.6	14590	29193.2	687.42	6499.95	56832	34127	46647.4	666.65	8013.8	61971.6	19065	-2912.49	-14.07	36.55	92131.2	38679	53219.4	483.74	6467.65	25587.6	13950	26656	174.2	5516.5	49960.2	28550	27445.9	125.29	582.25
84646.8	50430	21884.9	12.06	28.05	76110	28393	53231.5	-10.05	13.6						17607.6	9813	20362.6	34.84	241.4	31306.8	19147	30980.8	261.3	2915.5	35527.2	18330	19831.3	106.53	1118.6	17607.6	6471	-2581.51	19.43	18.7	44371.8	22799	26738.4	133.33	2714.9	25074	14946	30332.9	40.2	527	38693.4	23103	21261.1	61.64	547.4
52248.6	29691	34023.3	34.84	28.05	18316.8	10774	22219.9	-18.09	6.8						79400.4	42895	65103.9	500.49	8576.5	92700.6	40922	58304.7	1989.9	20413.6	106759	47806	79533.7	2128.59	16957.5	64723.2	34479	20961.6	442.87	12.75	47281.2	28271	15891.1	58.96	1156	38308.2	23321	21708	487.09	4661.4	47084.4	30678	38435.2	515.23	1071.85
27015.6	15931	23286.5	9.38	7.65	33264.6	19898	26920.6	-28.14	0						25979.4	11484	45741.6	194.3	3212.15	16457.4	9862	21731.5	456.94	6754.95	111617	53582	39448.9	50.25	419.05	37438.2	22271	-1852.55	17.42	-17	20204.4	13259	24396	58.96	1429.7	19153.2	12735	21003.8	5.36	332.35	111565	48299	50814.1	804.67	3079.55
18805.2	11627	18195.2	12.06	-1.7	55257.6	36233	64119	5.36	26.35						82473.6	29387	46554.3	101.84	2066.35	45278.4	27594	18234.7	203.68	2713.2	45128.4	20326	66374.9	161.47	2319.65	41373	22255	-2221.05	12.73	-5.1	63748.8	35161	35179	91.79	1646.45	26310.6	15676	22410.2	190.28	6046.05	27423.6	14014	27620.1	4047.47	5103.4
25218.6	12545	27397	20.77	-17.85	34312.2	22079	37856.3	-13.4	-1.7						8169	6847	857.6	33.5	359.55	38554.8	23138	20680.2	1039.84	10020.7	45207.6	28563	38261	19.43	-128.35	35037	17162	-2253.21	6.7	50.15	43105.8	25019	18695.7	753.08	9041.45	20390.4	12726	17478.3	188.94	3341.35	8433	8507	2005.31	5.36	0.85
18655.2	10979	20483.9	0	1.7	138131	63264	90685.8	11.39	14.45						49814.4	30535	28497.8	827.45	10704.9	6471	6694	2616.35	1.34	233.75	32379	19710	19335.5	125.29	1331.1	51288	21887	-2307.48	-20.1	92.65	53515.2	33117	44341.3	598.98	11061.1	40633.8	24132	24062.4	491.11	12583.4	40142.4	27410	13636.5	2669.28	3625.25
37840.8	22025	22617.2	16.08	11.9	12053.4	6505	14219.4	7.37	5.1						12184.2	8870	14520.2	47.57	306	31666.2	18480	26689.5	974.18	7354.2	39010.8	22542	31060.5	-10.72	-175.95	21225.6	12233	-1420.4	-4.69	24.65	48783.6	25372	45678.6	171.52	2955.45	14886.6	11494	20611.9	19.43	-113.9	56110.8	30611	25571.9	304.18	1290.3
47251.8	26218	32692.7	32.16	18.7	49326.6	32559	18643.4	5.36	0						17039.4	8106	25962.5	39.53	430.95	67691.4	33746	47481.6	152.76	4107.2	41604	21600	43955.4	138.02	4178.6	26872.8	14418	-1206	-9.38	72.25	44050.2	25823	18658.8	30.82	179.35	36525.6	19667	24879.1	960.11	15210.8	55767	31218	47976	21765	16543.6
33460.2	20602	21974.7	27.47	-27.2	105536	46571	48719.7	1.34	8.5						33487.8	19133	14230.8	154.77	4323.95	23905.2	15506	30132.6	18.09	151.3	45385.8	27093	69592.9	1384.89	21316.3	83884.2	38027	-879.04	11.39	918	66199.8	38197	34224.3	1474	17550	73354.8	47607	18649.5	228.47	5144.2	48812.4	26559	26517.9	857.6	3018.35
29823	15615	31145	27.47	-16.15	16894.2	9582	32295.3	18.09	13.6						28224	17379	32525.8	28.81	200.6	9575.4	6052	11710.9	-0.67	30.6	7126.2	6418	4521.83	-8.04	-141.1	49244.4	34018	-749.06	19.43	1061.65	52036.8	29643	21501	345.05	4134.4	31884	17227	28208.3	511.21	3272.5	32397.6	21875	14781.5	148.07	591.6
71854.2	40639	24186.3	15.41	8.5	18449.4	8714	47393.8	18.09	14.45						13031.4	12782	3339.28	28.14	1807.95	17888.4	9530	19556.6	288.1	3150.95	25096.8	10448	95958.7	58.29	218.45	25383.6	14575	-737	58.29	2462.45	48612	24814	26146.1	557.44	8650.45	13646.4	9827	31292.4	365.15	7385.65	58561.8	33150	31318.5	889.09	1825.8
6612	5415	3049.17	5.36	-10.2	51470.4	28575	29400.9	0	10.2						55137.6	30379	35901.3	50.92	1859.8	20448	11575	39438.9	584.91	11770	42672.6	23812	20265.5	505.85	6530.55	61118.4	35850	-919.91	34.84	681.7	31970.4	17378	32141.9	471.68	3518.15	30821.4	21438	11226.5	24.79	334.9	31648.8	18695	25317.3	2667.27	10433.8
31676.4	17751	11794	-0.67	1.7	68424.6	38914	27567.2	-11.39	17.85						39520.2	18452	32136.6	82.41	2013.65	30373.2	20284	15495.8	70.35	1326.85	43100.4	28647	19003.9	99.83	1258.85	39536.4	22008	-604.34	14.07	111.35	34677	18838	23764.9	743.7	8000.2	26004	14055	33987.1	375.87	5022.65	27306.6	13701	21000.5	1742.67	5666.1
47651.4	27695	20950.2	4.69	-39.95	27483.6	18627	25204.1	12.06	-0.85						41720.4	12280	37621.8	294.13	3253.8	29416.2	16651	29709.8	170.18	2309.45	15048.6	9791	24130.7	113.23	1261.4	20478	10166	752.41	12.73	1807.95	48027	27915	34937.2	705.51	8879.1	56301	31401	29325.2	406.02	8451.55	56752.2	35010	16291.7	92.46	255.85
42523.8	24778	18753.3	-5.36	-5.95	36553.8	23250	33012.2	-6.7	26.35						35820	22113	22956.2	192.29	1341.3	21746.4	10471	34998.8	106.53	3723.85	32352.6	17986	37986.3	146.06	3026	33378	21415	3743.29	510.54	13185.2	224069	73316	109028	2001.29	30364.6	40174.2	23703	36338.1	1141.68	23938.6	51292.8	30087	20906	4746.28	5335.45
90735.6	48519	40688.4	-14.07	6.8	31818.6	20786	30550.7	8.71	3.4						42274.2	21726	37421.5	348.4	9180	21163.8	12061	36854	1136.99	14972.8	32295	20052	34540.5	410.71	7930.5	15312.6	8271	16975.8	107.87	5066.85	122075	57070	67180.9	1474.67	34849.2	30397.8	17274	33014.9	2123.23	24694.2	50368.2	27165	31836.4	7852.4	13011
46119.6	26329	16708.5	-11.39	5.1	70404.6	26676	39418.1	7.37	0.85						55432.8	32036	26429.5	255.27	4537.3	25190.4	12368	36490.9	1241.51	9268.4	31066.8	17846	27815.7	1792.25	10431.2	32700	19929	8676.5	76.38	1152.6	35326.2	18988	24432.9	79.73	739.5	52918.8	32735	16103.5	623.77	8347	39538.8	23803	40674.4	12902.2	21982.7
42884.4	28110	27809	-9.38	11.9	66377.4	27763	48335.1	15.41	11.9						21490.8	13059	14570.5	9.38	325.55	69443.4	24268	54936.7	1281.04	4345.2	39519	17878	40015.1	300.83	4177.75	36475.8	24091	20324.5	188.27	2435.25	44422.2	24579	16103.5	23.45	63.75	56174.4	29822	28093.8	182.24	2689.4	100298	47314	78236.6	3855.85	8128.55
96802.2	41411	53771.5	23.45	25.5	40772.4	19611	38289.8	8.04	-11.05						56169.6	36512	19226.3	678.04	4843.3	62081.4	35613	20230.7	197.65	2916.35	42945.6	23833	25274.4	201	5323.55	20200.8	10262	12472.7	172.19	3900.65	23961.6	12258	28449.5	48.91	1416.1	40518.6	21319	23085.5	15.41	-65.45	46024.2	25851	27591.9	3685	5994.2
53664.6	30246	36068.1	-3.35	32.3	86283.6	44295	61851.1	10.72	5.95						21495	11364	35071.2	58.29	480.25	9780.6	8912	7906	20.1	64.6	40263.6	20006	26266.7	-4.02	-7.65	145236	44531	95711.5	1239.5	34912.1	35317.2	23050	35812.8	278.72	9693.4	19764	10442	15412.7	91.12	1050.6	30579.6	17503	33316.4	1554.4	2821.15
46509.6	26660	24445.6	11.39	-8.5	19462.2	8998	51561.2	9.38	-3.4						95350.8	41960	36892.9	111.89	1808.8	48198.6	31854	20936.2	58.96	574.6	36381.6	23199	18060.5	471.01	4318	42768	20266	52314.9	192.29	10200.9	39705	23123	13321.6	154.1	5587.9	28816.8	21001	42719.2	990.93	15109.6	40102.8	25213	18492.7	6005.88	6027.35
92575.2	41450	30493.7	4.02	34	35677.2	23855	18004.9	4.69	21.25						24437.4	14915	23037.3	183.58	1501.1	27427.8	16263	27890.1	278.05	4058.75	37633.2	22943	32059.5	144.72	3781.65	52647	30063	30827.4	179.56	9134.1	15472.2	13583	26203	20.1	139.4	57703.2	33449	22106.7	50.92	1167.9	51427.2	29691	39641.9	328.3	935.85
22194	14280	19712.1	0	-15.3	33627	17819	20527.5	8.04	6.8						29289	14975	22288.2	824.77	9838.75	43180.8	27082	17046.1	705.51	7088.15	21954.6	13898	26375.2	294.8	3904.05	34527.6	19755	25337.4	203.01	5152.7	22130.4	11890	21558.6	13.4	234.6	24250.2	14594	24840.9	45.56	1042.1	34502.4	16639	25653.6	58.29	382.5
31827	19702	18484	1.34	-2.55	56532.6	29751	26866.3	-16.75	22.1						38443.8	22125	28105.2	90.45	2544.9	61604.4	35248	29482.7	655.93	7446.85	24169.8	13858	37387.3	180.23	3991.6	190975	81515	87534.8	1707.16	32115.6	35462.4	21019	17300.7	395.3	6216.9	34845.6	21671	18149	179.56	2897.65	79953	46998	27941	3084.68	4691.15
37870.8	22913	16388.9	-4.69	-2.55	48279.6	26217	19441.4	-5.36	37.4						48792	25926	22720.4	166.83	4916.4	27548.4	15276	18173.8	533.99	4909.6	23490	15878	21617.6	121.27	1875.1	43091.4	22406	33266.8	109.88	1176.4	6796.8	5359	14003.7	8.71	-25.5	25609.8	16670	20124.8	158.12	1120.3	32634.6	27690	16740.6	514.56	1694.9
69873	40231	20480.6	10.05	-1.7	31009.8	18979	36730.7	-6.03	8.5						29407.2	15758	44132.9	59.63	645.15	31410	15316	27555.8	300.16	3800.35	41946	23170	29726.6	304.85	5131.45	38683.2	22662	24287.5	103.18	2346.85	28430.4	17027	23450	1216.72	17567	49198.8	32713	16092.7	718.91	8232.25	34059	19795	24936.7	683.4	1427.15
26544.6	12577	23922.4	24.79	3.4	42705.6	25851	16927.6	-7.37	0.85						39293.4	21242	22292.2	679.38	7877.8	59010.6	36362	27725.9	434.83	5530.95	54017.4	31617	20408.9	368.5	5123.8	27165.6	14075	26288.8	460.96	5437.45	73388.4	47322	42844.5	204.35	4105.5	29194.8	16106	19933.8	211.72	3122.05	71794.8	22367	41554.7	5038.4	11005
49158	30074	20462.5	22.78	16.15	18535.8	9517	29262.2	-8.71	-4.25						52828.8	27326	29833.8	-16.75	73.95	28272.6	14681	26064.3	369.17	8595.2	19668.6	12166	33835	73.03	788.8	27900	15094	44017	1027.78	14125.3	30338.4	14969	19956	182.24	1697.45	23305.2	12547	34328.8	13.4	309.4	29758.2	16910	16344.7	1057.26	1931.2
45843	23387	43165.4	6.7	14.45	22895.4	14282	36350.9	14.74	17						11298.6	9979	14175.9	31.49	169.15	54565.8	32679	51888.8	442.87	7754.55	60357	29016	46087.3	613.05	11814.2	25270.8	13598	21044.7	115.24	2923.15	42025.2	22382	18662.2	136.68	2736.15	15731.4	8874	25277.8	49.58	842.35	48385.2	27627	28976.2	2406.64	4650.35
27464.4	17174	36433.9	28.81	24.65	35866.2	19084	23819.8	1.34	-12.75						41558.4	22166	30336.9	168.84	4015.4	43971.6	23375	35360.6	417.41	3881.1	14933.4	8249	25262.4	151.42	4727.7	48738	13659	45299.4	296.14	3513.9	19741.8	11419	22537.5	41.54	870.4	51003	31397	18190.5	56.28	556.75	37312.8	21675	19903.7	574.86	1698.3
30150.6	18905	18324.5	-22.78	-10.2	39286.2	26386	38222.2	-4.69	-9.35						26360.4	21589	3605.94	142.04	2308.6	134110	47290	66435.9	550.74	7065.2	79123.8	27294	56288	397.31	11832	34189.8	19771	26798	114.57	3275.9	80931.6	35098	54568.8	457.61	15731	59797.2	34992	28573.5	262.64	4275.5	71272.8	35891	52575.6	2706.13	5334.6
92982	43154	43757.7	4.02	-11.9	27912	16519	22303	4.02	-18.7						22838.4	10904	39176.9	635.83	10633.5	24365.4	12456	40597.3	529.3	7342.3	31960.8	18729	16185.9	191.62	1985.6	49395.6	28230	33879.9	406.02	5312.5	31887	15875	50300.9	471.01	9349.15	46474.2	29999	13927.3	9.38	22.1	35979.6	21713	39842.2	708.19	2249.1
36016.8	21154	9842.3	8.04	9.35	69253.8	34283	82882.4	12.06	16.15						43323	32227	34430	148.07	1650.7	46516.2	25923	27386.2	517.91	3247	22722	11931	37631.9	50.25	1439.9	38111.4	16947	39361.8	214.4	3292.9	38625	22926	31180.5	720.92	9367	73114.2	43166	29963.7	316.91	9578.65	56905.2	28420	35891.2	3279.65	5209.65
12046.8	11295	6019.95	-2.01	28.9	52938	31041	16581.8	-0.67	-8.5						60127.8	27910	33790.8	730.3	6764.3	13976.4	9175	22993.7	26.8	467.5	28672.8	16243	40202	822.76	17955.4	155487	57125	154775	729.63	15352.7	50677.8	29072	25293.8	424.78	5322.7	45975	30495	69256.6	710.87	5774.9	43717.2	25702	20323.8	2611.66	3390.65
137440	55746	63915.3	14.07	15.3	43087.8	26296	18023	-19.43	19.55						35222.4	19760	21494.9	103.18	657.9	44370.6	23257	56316.2	183.58	5125.5	45363.6	23422	30929.9	127.97	1403.35	35560.2	19162	27352.8	22.78	277.1	49784.4	31716	25372.9	709.53	11421.5	25873.2	14354	28079	172.86	3870.9	26644.8	14894	23585.3	171.52	394.4
49589.4	28697	13475.7	13.4	-5.1	19482	11026	25531	10.05	-13.6						38301	16263	262143	26.13	85	85086.6	25778	56822	1956.4	20676.2	84693	40103	27990.6	502.5	6274.7	34852.2	19198	50122.7	1039.17	11639.9	34411.8	21802	23389.7	138.69	1456.9	20868	11019	28595.6	65.66	1694.9	44784	37826	23309.3	2095.76	2816.05
42047.4	23035	16634.1	-5.36	17.85	30480.6	20136	16273.6	-6.03	4.25						28464.6	15769	37086.5	-13.4	742.05	23877.6	13582	27391.6	247.23	4058.75	48047.4	24734	21524.4	617.07	6616.4	89181.6	40484	77125.7	189.61	7423.05	28383.6	14887	40547.1	619.75	15686.8	29110.2	20383	14851.2	-1.34	277.95	21177	12855	21541.8	328.97	963.9
45204	25659	15748.4	11.39	-1.7	24352.2	15811	38293.9	1.34	9.35						12958.8	11059	5025.67	6.7	12.75	7536	6458	21622.2	-12.06	158.95	28332.6	15755	27892.1	23.45	216.75	25355.4	16749	27048.6	542.7	5143.35	39809.4	21278	44815	178.89	5942.35	10925.4	6854	19554	12.73	-36.55	37815.6	23194	13049.6	-4.02	26.35
78437.4	35058	44047.1	0.67	30.6	24539.4	13855	28702.1	12.73	25.5						114197	58399	75013.9	1452.56	19690.2	42174.6	24800	20038.4	824.1	23440.5	55687.2	30681	52650.6	594.29	14880.1	75287.4	30392	40259.6	85.76	1910.8	75436.2	42023	49949.8	278.72	4805.05	14402.4	10275	26985.6	115.91	2194.7	29513.4	17725	27763.5	1047.88	2554.25
38042.4	22743	33032.3	32.16	8.5	45707.4	28518	42465.3	14.74	-6.8						102400	28770	62730.1	341.03	7327.85	57859.8	28514	39138.1	79.73	2504.1	40369.2	26894	15790.6	703.5	8239.05	19535.4	9831	23720	132.66	3370.25	34397.4	18826	22179	145.39	1150.9	42996.6	31231	14021.1	42.88	56.95	239570	78591	126013	27125	38218.6
50116.2	31860	14374.9	4.02	26.35	48696.6	22932	49708	6.03	-19.55						137176	53682	54424.1	562.8	12703.2	60967.2	37475	30777.8	17.42	513.4	55192.8	22614	80817.4	891.1	12086.2	61473.6	26499	39986.3	122.61	3170.5	36652.8	21523	21686.6	144.72	1778.2	51769.2	30514	16775.5	54.27	1151.75	14967	7746	20225.3	117.25	546.55
54123.6	29975	26479.1	9.38	11.9	78013.8	28558	103829	9.38	-3.4						6017.4	5046	2663.92	23.45	308.55	49739.4	30127	15828.1	1076.02	24069.5	24139.8	18274	22342.5	33.5	364.65	49533	26048	48341.8	329.64	7207.15	34891.8	17366	26503.9	127.97	751.4	36492	20023	22134.8	-3.35	179.35	40633.8	25176	18006.9	401.33	929.9
52432.2	28606	35357.9	-8.71	-32.3	32377.2	19386	27554.4	-6.7	-12.75						67144.2	46118	36517.7	917.23	9405.25	26625.6	15202	24187	299.49	2447.15	47238.6	31058	21637.7	112.56	1411	108497	46922	69186.9	939.34	11974	104291	63825	48877.2	50.25	2320.5	18969	13363	18737.9	69.68	2315.4	31966.2	17069	32359	336.34	1745.9
48238.2	27491	34704.7	-14.74	2.55	68286	38926	23515.7	0.67	-7.65						43146.6	21538	33579.1	760.45	11666.2	29610.6	15568	22611.8	131.99	1740.8	51303.6	26334	50449.7	1800.29	12748.3	75530.4	32951	33126.1	121.27	2746.35	49976.4	28787	33433.7	42.21	204	41747.4	24572	23674.5	395.3	7072.85	17364	14094	21096.3	86.43	117.3
76410	43306	26917.9	4.02	-0.85	57731.4	33049	31860.5	2.68	-3.4						28980	15111	42185.2	52.26	1546.15	8064	6615	24591.7	22.11	182.75	68890.8	35638	33247.4	501.83	5456.15	56633.4	30038	44843.8	87.77	1392.3	16183.2	9766	22749.8	2.68	147.9	130813	34353	80708.2	556.1	11940	61388.4	34358	18258.2	72.36	236.3
46363.8	26711	26936	21.44	-18.7	115535	53966	74411.5	19.43	7.65						18430.8	8803	27176.5	280.73	4626.55	16765.8	12890	16548.3	48.24	164.9	27254.4	15178	27743.4	109.88	1598	35341.2	20263	33881.9	26.13	714	16427.4	9447	29963.7	161.47	2793.95	31908.6	20443	21692.6	279.39	4735.35	26064	11222	32474.2	8153.9	8546.75
50475	29147	22768.6	5.36	14.45	221227	58914	155136	89.78	-21.25						25080.6	15540	23425.2	111.22	1728.9	22488.6	12514	29593.9	933.98	5876.9	32084.4	18422	37779.3	609.03	1218.05	39285.6	20643	40312.6	406.02	9918.65	35460.6	20050	24976.3	560.12	22780.9	28809.6	17666	25142.4	59.63	1020	50175	31055	18527.5	376.54	2362.15
58065	32622	32506.4	8.04	-25.5	16892.4	9828	22518.7	12.73	-17						46792.2	18359	49862.7	294.13	3212.15	32344.2	17750	24517.3	502.5	8146.4	34339.2	26615	38629.5	551.41	8462.6	23060.4	14537	43052.9	64.99	569.5	56069.4	29575	21831.3	430.14	4436.15	24138.6	13738	21444.7	257.28	4537.3	32121	17510	29135	82.41	685.1
54163.8	27515	26371.2	0.67	16.15	119569	69346	69714.2	1.34	17.85						55794	22355	49547.8	133.33	2463.3	43932.6	25623	19769.7	321.6	7764.75	92837.4	40025	43542.6	569.5	8070.75	26653.2	17063	22842.3	974.85	14807.9	33403.8	18306	39468.4	316.24	8080.1	10592.4	10498	4742.26	13.4	14.45	6525.6	5122	5576.41	3.35	15.3
38523	20989	26761.8	4.02	-17.85	33893.4	19216	24211.1	-10.72	-6.8						25437.6	14934	24483.8	705.51	11695.2	33253.8	18896	48399.5	52.26	675.75	61526.4	37703	33461.8	455.6	12563.9	6007.8	5255	5129.52	-4.69	-16.15	60277.8	35987	31709.1	488.43	6822.1	7542.6	6627	8224.25	-6.7	-39.95	19942.8	11067	24002.8	1029.12	1334.5
28440	16242	20032.3	4.69	13.6	30745.8	20453	23847.3	-16.08	28.05						53841	26294	47359.6	342.37	3481.6	53208.6	33620	16508.1	231.82	3337.1	43561.8	21458	32391.2	65.66	357	30040.2	15558	26097.8	362.47	5310.8	132968	53818	65977.6	260.63	1357.45	34245.6	18663	20674.9	66.33	700.4	66573	37593	30255.2	1833.79	5390.7
46826.4	26566	21222.9	23.45	1.7	52656.6	31493	36046.7	-5.36	22.1						38498.4	20665	27458.6	277.38	3274.2	11297.4	8514	17469.6	32.83	107.1	26817	13654	27441.2	17.42	-112.2	62541	35384	34216.2	216.41	2776.95	35541	20890	34237	60.97	2906.15	11793	8055	30721.5	21.44	136	31950.6	17061	15851.5	89.78	121.55
47553	26223	42717.2	15.41	21.25	42118.8	21990	40215.4	10.72	22.95						85753.8	39384	67069.7	1287.07	15243.1	35871	22803	19158.7	464.31	6853.55	51949.8	25949	43462.2	585.58	6741.35	53781.6	24899	101702	128.64	1592.9	34333.2	20641	26305.5	146.06	2695.35	17884.8	11343	29373.5	19.43	529.55	50853.6	32469	15087.7	305.52	399.5
43205.4	24774	23574.6	-2.68	10.2	36007.8	18157	35317	3.35	19.55						45653.4	23688	28738.3	975.52	19828.8	44041.8	26775	23736.1	562.8	6171	77527.2	41558	71424.7	702.16	20542.8	34666.2	18426	23786.3	6.7	39.1	32439.6	18323	33795.5	235.84	6516.95	11669.4	12094	12253.6	14.74	378.25	25522.2	13774	19838	3936.92	5243.65
58823.4	39666	28511.9	4.02	0.85	56024.4	37510	31281.6	-5.36	-5.95						23373.6	14056	25943.7	24.12	408.85	30220.2	18043	23413.8	-13.4	15.3	20212.8	10803	28385.2	306.19	3239.35	34967.4	19547	39328.3	613.05	8246.7	40914.6	21136	27395	307.53	4686.9	31830	18583	18602.6	162.14	4754.05	62039.4	35158	25986	594.29	842.35
49461	23757	21907	12.73	2.55	24645.6	13249	32183.5	11.39	35.7						40506	25639	27736	217.75	2913.8	17344.8	9624	23686.5	698.14	6687.8	16796.4	8368	28918.5	769.16	10420.2	34264.8	17673	20711.7	444.21	8818.75	34051.2	22006	14385.6	192.29	5381.35	59700.6	31937	14236.8	218.42	4342.65	12256.8	6979	15368.5	1434.47	3530.05
26124	15502	29024.4	7.37	1.7	49297.8	31367	21907	0	17.85						45300.6	31918	40343.4	455.6	6764.3	54709.8	28437	50930.1	448.9	6647	24963.6	13971	25614.1	-3.35	-86.7	154615	57311	80536	2301.45	39792.8	51769.8	32794	14502.2	337.01	7469.8	51871.2	28402	21679.9	33.5	668.1	59042.4	35288	22641.3	103.85	430.95
36160.8	20671	16668.9	2.01	-22.95	34309.8	21397	39509.9	14.74	39.1						55665	32132	23229.6	921.25	13148.7	56185.2	34858	26732.3	93.8	4433.6	26743.8	15332	28160.1	13.4	-204	43398.6	27890	23218.8	707.52	17414.8	29844.6	16906	34657.8	41.54	67.15	20993.4	13846	33804.9	760.45	15515.9	36577.2	22649	34534.5	1610.68	3507.1
40390.2	20472	45909.7	9.38	-9.35	112918	45999	64846	5.36	23.8						32127.6	17989	35203.1	253.26	3303.1	34885.2	17843	26554.1	34.84	365.5	46036.8	26929	26491.1	9.38	-60.35	38425.8	22119	27317.9	98.49	2065.5	19986	9358	35406.8	137.35	3230	20159.4	10039	37556.9	407.36	6373.3	57733.2	35271	16153	120.6	1185.75
20235	9949	30138.6	-0.67	-15.3	23309.4	16130	38697.2	-6.03	22.95						77575.2	37287	46695	598.31	9280.3	37029	24754	18280.3	53.6	467.5	60663.6	37633	20668.2	276.71	5428.1	121795	45315	69789.9	773.18	22345.7	39756	19890	34431.3	87.77	1449.25	32033.4	19434	26055.6	450.24	4638.45	35400	22561	25857.3	445.55	882.3
49035	29806	17095.7	10.72	-10.2	28804.8	19377	14757.4	-4.69	-2.55						29134.2	16798	23928.4	215.74	2873	32031.6	17754	34903	259.96	4421.7	7533.6	5830	16005.6	-10.72	-117.3	35622.6	18675	24423.5	18.76	255.85	21312.6	11099	27071.4	525.28	8172.75	37760.4	25123	40253.6	1086.74	17468.3	28049.4	16945	15741	1009.69	2429.3
45227.4	28702	15729.6	-8.71	-20.4	12351.6	8882	28487.7	6.03	-31.45						27301.2	14019	39010.8	974.18	29920.9	19250.4	11123	29577.2	722.26	10380.2	79738.8	29115	41526.6	119.93	1881.05	54567.6	20552	40378.9	332.99	6766.85	60540	36626	56523.9	34.84	428.4	58515.6	33047	28068.3	20.77	78.2	26916	13342	37565.6	625.78	3195.15
27778.8	14585	14476	2.01	-12.75	83642.4	51234	33479.2	8.04	0						33429	18551	31044.5	143.38	2521.95	33857.4	19491	32168	440.19	10159.2	58653.6	22346	82048.2	2371.13	40601.9	13645.8	6134	32910.4	258.62	4963.15	38184.6	20734	17901.7	195.64	2998.8	22348.8	10639	45770.4	845.54	20702.6	22108.2	11449	18983.8	22.11	51.85
43387.2	25423	15423.4	-1.34	18.7	68378.4	41271	15318.9	6.03	-37.4						24872.4	13507	30064.2	15.41	22.1	21414.6	12276	16689	375.2	4723.45	31321.8	16682	19566.7	195.64	4438.7	22348.2	15038	34536.5	174.87	5554.75	30726.6	18525	29395.6	252.59	3479.9	21874.8	12643	27152.4	28.81	340	20930.4	10692	29766.8	1138.33	2347.7
28010.4	15886	24869.7	30.82	7.65	19168.8	10886	25880.1	2.68	-34.85						96327	43414	65017.5	1559.76	24202.9	144217	63471	81419.7	1567.8	23902	28047	15267	19550.6	601.66	7201.2	46348.2	27740	20349.2	130.65	1343.85	67750.8	36619	32861.5	164.82	4234.7	17958	10043	43366.4	95.81	2180.25	35408.4	21197	25078.8	146.06	388.45
31434	16550	30707.4	2.01	-11.05	38891.4	23218	26281.4	1.34	-11.9						65640	36423	26097.2	6218.94	54521.6	44640	25903	33360.6	38.86	1562.3	57949.2	30759	19592.8	16.75	792.2	70050.6	37769	39682.1	272.02	4173.5	58256.4	31767	34178.7	403.34	4903.65	34203.6	21138	32634.4	190.95	5473.15	28872.6	17709	22874.5	1374.17	2142.85
21218.4	16029	4145.29	22.78	25.5	47946.6	29295	26226.5	6.7	-11.9						30199.8	14939	34215.6	265.32	6635.95	25508.4	13848	27787.6	923.26	10307.1	27342	15615	31780.1	264.65	4658	144163	49514	83682.3	1059.27	34538.9	33653.4	17333	25787.6	167.5	2764.2	29778	19378	24852.3	406.69	5417.05	50167.8	31275	35164.9	3203.27	4499.05
28615.2	17706	30991.5	5.36	11.05	23495.4	12050	27203.3	-6.03	-12.75						41634	24549	22179	44.22	317.9	40435.2	25802	66167.2	26.13	542.3	40411.2	24681	29340.6	201	2966.5	121579	37209	83898.1	1520.9	22897.3	24234	13346	20522.8	363.14	6471.9	22570.8	14178	27021.8	89.11	2124.15	20292.6	11067	20673.5	1290.42	1496
37977	18511	28716.9	11.39	8.5	27727.2	15904	27367.5	2.01	18.7						5890.2	5024	1119.57	5.36	21.25	30482.4	19658	21916.4	16.75	246.5	75673.2	28159	60760.3	838.17	19413.2	61692	28134	66078.8	186.26	3563.2	34935.6	20527	20546.9	237.18	3921.9	28398.6	15789	18449.8	13.4	347.65	74303.4	43179	31448.5	337.01	1278.4
31269.6	20511	6419.27	8.71	11.05	93966	50078	61029	0.67	34						27043.8	12352	41747	603.67	7686.55	9341.4	7297	1740.66	46.9	884	35643.6	21182	18756	1049.22	17166.6	15692.4	8740	30537.3	28.14	766.7	64983	32274	69324.2	2273.31	29723.7	48374.4	30251	15508.5	53.6	1664.3	49624.8	27372	23990	89.78	130.9
66193.2	41960	27215.4	2.68	-4.25	34504.2	18423	22827.6	12.73	5.95						15994.2	15687	1705.15	76.38	1557.2	21961.2	19023	2306.81	113.9	1103.3	27133.8	15308	28054.9	414.06	3740	41709.6	29643	37404.8	810.7	19344.3	94501.2	39854	39952.1	102.51	4622.3	34583.4	19278	27853.2	493.79	3972.05	91238.4	41779	56729.6	687.42	2990.3
23499.6	20958	14506.8	2.68	8.5	29783.4	17710	22476.5	-0.67	-0.85						53719.2	37092	33853.8	556.1	9009.15	76191.6	27746	42327.2	561.46	7670.4	30214.2	18695	40404.4	846.21	9117.95	26220.6	16258	25431.2	111.22	1996.65	27211.8	18207	19683.3	91.79	1411.85	45378	26204	32149.3	65.66	756.5	41599.8	28663	39858.3	1644.18	3702.6
32007.6	25402	7638.67	-20.1	11.9	19943.4	14933	42624.7	1.34	9.35						29302.2	18691	39128	586.92	9490.25	51265.2	28524	20472.5	552.75	4881.55	47780.4	27739	30351	223.11	2238.05	24355.2	15871	24203.1	164.15	3556.4	60672	30255	19318.8	420.76	10504.3	24360	17300	27087.4	166.83	1879.35	30013.2	17454	32387.8	795.96	2703.85
262143	206111	262143	14.07	5.1	34686	19653	18961.7	21.44	13.6						7399.2	7350	2668.61	-10.72	12.75	52653	30995	24202.4	125.29	4678.4	39516.6	23118	28553.4	2428.08	2963.95	60075.6	32224	35932.8	161.47	5264.9	15055.8	7688	25874.7	170.85	3523.25	36342	21755	23671.8	158.79	2946.95	63896.4	37370	20197.8	576.87	1173.85
262143	210486	262143	21.44	1.7	51072	28999	34431.3	32.16	29.75						36709.8	19743	36632.9	12.06	844.05	59182.2	34661	17069.6	71.02	1493.45	14967.6	9147	24199.7	328.97	2994.55	100219	37727	70051.9	1901.46	28259.1	19624.2	11783	21444.7	152.76	2491.35	27615	17841	26841.5	223.78	4149.7	54445.2	29579	19493.7	44.89	73.95
262143	257399	262143	-6.03	56.95	45995.4	32527	18821	6.7	22.95						58995	35714	21923.7	511.88	10046.2	26435.4	14895	25748.1	763.8	18479.8	37136.4	22536	15974.8	420.76	7487.65	87331.2	53057	46067.2	432.82	10296	30073.8	16144	30370.4	152.09	2344.3	7539	7090	9152.2	16.75	56.1	42972	22706	34425.9	557.44	1269.05
8617.2	8921	649.23	2.68	-17.85	17113.8	10419	25274.4	2.01	13.6						8448	5982	15449.5	-4.69	187.85	27561.6	17607	28765.1	275.37	4094.45	36988.2	23385	24853	315.57	7424.75	22195.2	13563	26924.6	26.13	653.65	81379.8	43675	35341.8	761.12	9217.4	31971	15503	33798.8	126.63	1404.2	22692.6	11600	42329.9	5340.57	7673.8
54062.4	33879	21899	16.75	8.5	13071.6	8492	21413.2	10.72	28.9						26396.4	15246	30413.3	124.62	4106.35	38265	21095	18670.9	143.38	1973.7	26904	15334	29225.4	54.27	1702.55	39945.6	21571	25140.4	84.42	1004.7	22495.2	11945	48970.3	85.09	1391.45	18736.8	10890	18022.3	89.11	1046.35	19861.8	10560	27937	1523.58	1986.45
71570.4	28592	42721.2	-1.34	0.85	45743.4	19825	49466.1	19.43	39.95						23306.4	13326	24837.6	172.19	4134.4	34773.6	22023	12040.6	60.97	1079.5	28797.6	14489	31471.9	737.67	4012	71662.8	25211	54361.1	1699.12	41754.6	11193	10366	6933.16	12.73	468.35	20740.8	11846	23913.6	225.79	5834.4	52597.8	35531	18995.8	21067.5	15146.2
28548	17647	24615.8	0.67	11.05	37924.2	20267	19033.4	17.42	22.95						32550.6	22791	17667.9	34.17	620.5	69036.6	35241	29805.6	40.2	1912.5	19258.2	13229	22449.7	0.67	46.75	50139	25029	56547.3	149.41	3313.3	53693.4	31698	25182.6	1162.45	5612.55	48604.2	30298	14960.4	490.44	8509.35	170922	37320	156767	17948.6	24472.4
36568.8	19159	24108.6	14.74	22.95	41814	24058	32320.1	10.05	29.75						9990.6	9050	11287.5	-0.67	33.15	32785.2	20281	40332	194.97	8236.5	63676.8	40672	28759.8	200.33	5095.75	95858.4	40450	60269.9	1535.64	35755.2	8640	5787	27572.5	14.07	721.65	48229.2	26730	16506.8	49.58	954.55	18822.6	10058	27276.4	1222.75	2068.9
23029.8	12422	23854	0.67	13.6	34395.6	21486	30817.3	18.76	28.9						50517	29223	33755.9	201	2967.35	55636.2	29437	27854.6	320.26	8845.95	37193.4	22547	12565.9	577.54	15793	38688	20671	50385.3	115.91	2576.35	32709.6	20547	33932.8	606.35	11654.4	48265.8	28571	19604.2	294.13	3021.75	51744.6	28051	25151.1	384.58	786.25
16410	8995	15826.1	-11.39	-7.65	47541.6	29998	18168.4	-0.67	18.7						33034.8	16855	22580.3	655.93	4502.45	25649.4	15609	27654.2	54.94	1599.7	57641.4	33965	30693.4	215.07	2844.95	28913.4	15727	22586.4	1091.43	13140.2	32110.8	18946	21204.2	146.73	2193	40632	24968	12036.6	7.37	428.4	23601.6	13887	26095.2	795.96	2709.8
33820.2	18700	23188	4.02	-7.65	30223.8	16991	24344.5	1.34	-6.8						62520	33231	30395.2	120.6	4256.8	30653.4	19190	21708.7	67.67	459	17537.4	8591	41141.4	481.06	7155.3	20978.4	11071	18825	59.63	2297.55	33679.8	17621	34794.4	749.73	7281.1	29870.4	17698	23796.4	98.49	2174.3	37197	18507	19418.6	391.95	851.7
56750.4	33505	14022.4	1.34	-2.55	66341.4	29689	47680.6	6.03	-10.2						67729.2	23880	34935.8	202.34	2641.8	48858	28360	39956.1	497.14	6482.95	26441.4	16998	32825.3	406.02	9225.05	63921	38262	22552.9	98.49	2154.75	43020	25260	29082	120.6	2289.05	26727	17215	31134.2	77.72	2970.75	104939	37833	101232	7126.79	21155.7
28280.4	17583	51367.6	17.42	-14.45	82359.6	27584	24796.7	2.68	-15.3						62057.4	36238	66720.6	103.85	3468	64404.6	36099	29763.4	120.6	2852.6	38432.4	21118	21541.8	194.3	4012.85	55526.4	35210	20699.7	239.86	8205.05	26091.6	11774	39195.7	1057.26	15226.1	12786.6	11625	3395.56	-10.72	0.85	53657.4	32455	16537.6	139.36	931.6
33612	20005	19528.5	-24.79	-22.95	30155.4	16454	25261.7	1.34	11.9						9402.6	6459	9210.49	28.14	1694.9	25639.8	14326	32966	675.36	10706.6	27216.6	17120	54239.2	590.94	14419.4	33273.6	22359	25502.9	230.48	6811.05	28620	16115	21428.6	44.89	492.15	48291.6	25121	27144.4	395.97	11694.3	56030.4	34610	16932.9	1144.36	1481.55
23157.6	12683	21649.7	-7.37	-33.15	20058.6	10711	17879.6	7.37	11.9						34441.8	21086	31676.3	589.6	9346.6	10577.4	9501	19828	0.67	532.95	71190.6	30682	39341.7	806.68	11005	72686.4	24983	45252.5	614.39	10666.7	33659.4	14464	29724.6	479.72	8172.75	31447.8	15468	39154.1	24.79	485.35	50974.2	24576	51819.1	408.7	708.9
43410.6	27231	31650.1	8.71	-33.15	14920.8	10066	17166.7	-6.03	16.15						31311.6	21235	30245.8	312.22	2957.15	78023.4	46578	28438.2	249.91	2228.7	28306.2	17446	23594.7	91.12	1695.75	85094.4	49527	72233.4	369.84	7797.05	36243.6	20675	19600.2	210.38	3677.95	38814.6	21931	18077.3	230.48	5603.2	21583.8	12522	18973.7	1384.89	1891.25
27039.6	13883	23404.4	0.67	5.1	50381.4	29970	14380.9	17.42	16.15						49692	39267	24311	340.36	4081.7	43734	24558	30064.9	268.67	3656.7	26841	15106	24343.1	318.25	4344.35	43026	23846	29508.8	127.97	2960.55	41381.4	23570	16408.3	59.63	1794.35	6622.8	7018	1329.95	14.07	65.45	36302.4	31492	12904.2	6080.25	7590.5
22872.6	14139	31929.5	-2.68	21.25	22971	14219	23533.1	-6.03	16.15						61471.8	36301	30537.9	292.12	2992.85	45033	24919	20963	254.6	2306.9	21932.4	13331	23275.1	1526.26	3341.35	35231.4	18767	35383.4	869.66	8425.2	33366	20099	21290.6	79.06	1323.45	44787	28926	21269.2	504.51	3450.15	25497	14030	38030.5	2828.74	7757.95
114697	62438	49044.7	14.74	8.5	33483.6	18583	20713.7	-3.35	4.25						35077.8	19771	16512.8	464.98	5743.45	40205.4	24999	17384.5	716.23	9186.8	62956.8	39110	19761.7	12.73	688.5	49092.6	31754	79547.1	81.74	2691.1	57385.2	34290	25133	542.03	7506.35	36600.6	20006	16948.3	158.79	4955.5	42020.4	26305	11469.1	979.54	1587.8
40736.4	24980	11775.9	-17.42	0.85	28441.2	15383	50644	6.03	9.35						33816.6	18855	20079.2	287.43	8142.15	26203.8	14684	37896.5	81.07	1311.55	65928	35657	27522.3	213.06	3899.8	52452	27307	33879.2	1375.51	20517.3	18395.4	11176	7491.27	209.04	3254.65	24979.8	13461	34062.1	188.27	2725.1	51964.2	31383	15938.6	3715.15	7823.4
99097.2	37875	56714.8	8.71	22.95	28122.6	16631	34909	21.44	8.5						33678	18375	20283.6	422.1	6724.35	20531.4	10562	42965.8	46.23	895.05	35281.2	21654	32523.1	62.31	1886.15	44133	29252	14722.6	139.36	3636.3	26791.2	13930	19992.1	557.44	8496.6	39921.6	20204	38352.1	396.64	2685.15	44646	25262	17276	866.98	2001.75
156181	78147	61838.3	4.02	5.95	38943	25259	26700.2	16.08	11.9						32244.6	19812	24792	279.39	3128.85	28129.8	16790	22659.4	538.01	6496.55	44861.4	25551	26653.3	156.78	2380	35454.6	22731	20432.3	106.53	2906.15	71949	40892	48895.9	94.47	2482	15468.6	10543	22122.7	171.52	2116.5	41902.8	22670	32298	593.62	1362.55
69937.2	43991	24983.6	14.07	-7.65	60421.2	31318	47064.8	16.75	16.15						52700.4	32619	16122.9	477.71	4381.75	45568.2	26374	20763.3	2.68	113.05	23365.8	14991	21794.4	915.22	9394.2	20822.4	12350	22538.1	51.59	232.05	10676.4	7430	27317.2	30.15	348.5	21857.4	12642	33952.2	345.05	6681	27652.2	15631	25331.4	1115.55	2408.05
26148	14671	20837.7	-5.36	-23.8	63627	24958	88939.8	20.1	28.05						32083.8	20794	25391	132.66	1236.75	22699.8	11368	36138.5	44.22	591.6	19825.2	13081	17379.1	561.46	3906.6	22954.8	11699	33446.4	619.08	7404.35	33833.4	18242	20350.6	239.86	4247.45	36664.2	23679	36901.6	14.74	86.7	64655.4	32203	42817.7	712.88	2329
112682	56475	33866.5	-6.03	19.55	100700	56710	75283.2	15.41	6.8						23863.8	15274	17099.1	166.83	4505.85	62614.8	37529	19828.7	349.74	4601.05	26133	13503	31125.5	258.62	3509.65	61455.6	31527	70165.1	30.82	762.45	61536.6	43562	35275.5	106.53	2045.95	5666.4	5591	3069.27	-11.39	28.05	25633.2	14098	31771.4	4721.49	5770.65
103956	47243	49387.7	20.77	-1.7	35161.8	19379	33355.9	-2.68	-2.55						76836	36659	55611.3	669.33	14350.6	34170.6	22991	35122.1	148.74	2047.65	33439.8	21633	16116.2	233.16	3926.15	133085	80434	83406.3	580.89	20269.1	55384.8	34506	30939.9	728.29	7622.8	40466.4	20479	25204.7	2.01	261.8	53074.8	27030	27074	1275.01	2206.6
55957.2	28246	60390.5	23.45	1.7	38704.2	20439	29049.2	11.39	45.9						40836.6	23890	34315.4	606.35	9942.45	27479.4	17627	33930.8	60.3	2368.95	17669.4	9480	25243.6	492.45	6332.5	26656.2	12646	34599.5	69.01	1081.2	55596	30167	16181.2	68.34	1432.25	21411	11703	27149.7	66.33	1412.7	26612.4	14356	21963.3	1583.21	5581.1
24111.6	12770	24542.8	-4.69	24.65	33499.2	17490	26973.5	9.38	34						37510.2	21043	35869.1	116.58	2045.1	25101.6	12999	25854.6	426.12	5710.3	20906.4	12694	28261.3	197.65	3104.2	26731.2	16574	29852.5	223.11	2470.95	38312.4	22631	66590.6	2020.72	52110.1	35980.2	19576	20367.3	71.02	1987.3	5661	5611	846.21	5.36	-11.9
145096	56676	77683.8	17.42	45.9	103173	45720	34931.1	10.72	34						36615	15292	40947.7	375.2	11951	43435.2	23874	35891.9	789.26	9753.75	25812	17702	25590	83.75	540.6	28116.6	20609	43104.4	422.1	5512.25	54315.6	30907	26467.7	73.7	2255.05	69244.2	29335	49726.7	395.3	10166.9	37437.6	21142	25144.4	3858.53	4528.8
46803.6	25794	48189.1	20.1	33.15	32093.4	18335	15816.7	4.02	20.4						25941	16134	22281.5	445.55	6750.7	64486.8	39434	31542.3	2259.91	14571.6	22104.6	13827	19870.2	90.45	1659.2	13665	7842	18413.6	113.9	454.75	22945.2	13495	20758.6	2.68	96.05	71409.6	43470	22145.5	666.65	9891.45	60303	32854	35936.8	6001.86	8223.75
46333.8	27926	15981.5	11.39	26.35	31651.8	16935	24883.8	6.03	24.65						50699.4	18810	65327	777.87	12980.4	47200.2	29703	26404.7	390.61	8243.3	16692	14747	15817.4	6.7	-195.5	102115	41822	43848.2	954.08	21051.1	41260.2	20563	17716.1	19.43	453.9	35833.2	21926	26072.4	223.78	3139.05	26690.4	17821	17831.4	87.1	319.6
30201	17612	22642.7	6.03	0.85	70449.6	43139	32529.2	-20.77	16.15						98879.4	45169	56775.8	1519.56	19386	9867.6	7476	8224.25	128.64	1983.9	26221.2	15106	22089.2	127.3	4230.45	19138.2	8955	30300.1	139.36	2443.75	30412.8	16130	26456.3	641.86	10755.1	11658	8766	27818.4	25.46	906.95	78331.2	55555	23655.7	2833.43	4602.75
36383.4	23686	18913.4	-10.05	-1.7	85470	49686	34207.5	-13.4	23.8						33616.2	20064	25145.1	642.53	4824.6	26433	16209	18737.2	1201.98	5967.85	26776.8	17189	31128.9	1141.01	27495.8	16477.8	9443	27810.4	288.1	5869.25	47178.6	26931	28103.2	634.49	16705.9	30498	17448	25579.9	1631.45	26943.3	28765.2	16989	23606.1	1543.68	2717.45
28959.6	19588	31133.6	0.67	-5.95	27039	17269	14202.7	-6.7	17						43324.8	24210	31607.2	467.66	8686.15	28230.6	17175	34940.5	174.2	3626.1	27082.8	14921	18419.6	765.81	8842.55	34370.4	17190	24456.3	62.98	691.9	24959.4	14339	26278.7	318.92	7869.3	66696	37135	27682.4	306.86	9089.05	37509	22363	18709.8	501.16	904.4
35716.8	22787	17418	-4.02	-18.7	17561.4	9738	24597.7	-8.71	9.35						55818	23286	32196.2	265.99	3524.95	41463.6	20643	35219.2	487.09	6526.3	34417.8	19894	19269.9	73.03	1558.9	53356.8	32078	15171.5	333.66	6367.35	39034.8	26531	18174.4	8.71	0.85	37771.2	21690	20818.2	339.69	9628.8	40087.8	22272	17584.8	1916.87	3551.3
10165.8	5099	17762.4	-12.73	5.95	39180.6	22084	18053.2	11.39	11.05						25861.2	13808	33660.1	374.53	5383.9	15395.4	13206	13963.5	-3.35	45.05	39987	23570	21396.5	568.83	5822.5	69928.8	31981	52129.4	58.29	556.75	41020.2	23923	27811.7	203.01	5093.2	95001.6	39730	64322.7	544.71	7566.7	22341	15488	17709.4	814.72	2045.1
21458.4	12094	18707.1	5.36	16.15	48832.8	28222	32801.9	-4.02	0						17156.4	9479	25425.2	60.97	929.9	35193	19555	31847.1	510.54	7371.2	43498.2	22475	40652.2	197.65	2908.7	53774.4	32034	24002.1	441.53	7639.8	68971.2	39763	19659.1	55.61	813.45	56239.8	33453	28130	75.71	2198.1	47243.4	29445	17807.9	446.22	1723.8
65830.2	29046	61354.6	26.13	4.25	38991.6	20311	27047.9	25.46	-11.05						38911.8	22754	13281.4	58.29	457.3	7462.2	6217	4067.57	18.09	0.85	35134.8	21426	24019.5	123.28	1161.95	23884.2	14355	20369.3	334.33	3610.8	43252.8	26859	14421.1	78.39	1787.55	27255	17794	21407.2	726.28	8162.55	18882	14423	20069.2	1365.46	1747.6
79321.2	45476	40309.2	32.16	5.95	67851	39338	20080.6	12.73	-21.25						8868	5146	44946.3	6.7	1443.3	75479.4	40922	19198.2	718.24	10578.2	70928.4	36743	95102.5	221.1	4635.9	31451.4	19334	22982.3	162.14	3251.25	14829.6	7603	38996	20.1	350.2	46645.8	26304	19319.5	81.07	1305.6	29445	17548	18898	710.2	1680.45
66679.8	38637	32653.1	-16.75	18.7	92574.6	47324	65885.8	32.83	6.8						27595.2	15207	20117.4	91.79	4196.45	39171	22213	24293.5	421.43	7916.05	25232.4	13094	25992	1134.98	8701.45	38047.2	23107	16756.7	64.32	772.65	69400.2	50274	47933.8	928.62	11860.9	12042	6732	17199.6	668.66	7636.4	22979.4	11775	18266.9	1802.97	2492.2
57159	35179	17883.6	14.07	28.9	27213.6	16701	19919.8	30.15	-10.2						60592.8	38979	21974	462.97	6589.2	30468.6	14482	49206.8	304.18	5292.95	38874	26063	19939.2	357.78	3548.75	49129.8	25215	31583.1	53.6	1027.65	20872.2	12778	21949.2	53.6	1360	25724.4	13603	23892.9	90.45	1227.4	42431.4	25638	28695.4	454.93	2110.55
46664.4	27390	14207.4	7.37	-21.25	22936.8	14587	15834.8	20.77	26.35						53703.6	23138	51636.9	517.91	4420.85	46468.8	24794	24496.5	817.4	9803.9	96913.8	50980	113028	434.83	7821.7	28576.8	17619	26619.8	64.32	2240.6	39010.8	19878	29530.9	324.28	5015.85	40645.2	26804	30614.3	50.25	1782.45	44850	26047	15742.3	180.23	765.85
37057.8	19211	18155	4.02	-2.55	42502.8	27293	22612.5	46.9	4.25						32121.6	18139	31104.1	62.31	879.75	27315	16298	18248.8	182.24	4193.05	31402.8	14530	54259.3	322.27	5951.7	47916	28808	16474.6	151.42	8569.7	55939.8	34502	26707.5	347.06	11117.2	5969.4	5018	6517.76	4.02	209.1	27589.2	15787	27920.9	1619.39	4065.55
34653.6	21558	21987.4	2.68	2.55	26040	15459	24643.9	32.16	16.15						60168	37154	27699.1	381.9	4834.8	20553.6	12114	22836.3	296.81	7208	35987.4	21023	25191.3	308.2	5197.75	40987.8	24311	16906.8	223.78	2057.85	52566	36109	54720.9	108.54	2807.55	31123.8	17716	18584.5	533.99	9490.25	50510.4	26459	27359.5	5189.82	6563.7
113058	38040	61569.7	18.09	45.9	114223	56845	37805.4	26.8	11.05						60178.2	25632	40315.9	354.43	7170.6	42768.6	23759	34413.9	235.17	6946.2	20159.4	8906	43963.4	208.37	6564.55	36752.4	20119	21174	125.29	4590	43521	23235	38380.9	142.04	2710.65	58044	36133	21080.9	93.8	2313.7	35808	19193	25329.4	268	839.8
36911.4	15765	46696.3	5.36	-7.65	59433.6	30090	36338.1	40.87	-18.7						22320	13202	32675.2	452.25	8851.05	26382.6	13626	25557.8	209.71	5069.4	46234.8	27769	24605.8	611.71	10242.5	94548.6	44535	49371.6	955.42	27752.5	51054.6	26598	25139.1	144.72	2802.45	16834.2	8622	28193.6	541.36	10937	17724	10862	15910.5	168.17	442
107552	62402	47237.7	4.02	-1.7	116627	56690	77727.4	26.8	-1.7						124290	53550	53502.2	211.05	2907	22702.8	15544	20161	598.31	7131.5	24142.8	15302	18106.8	456.27	3842	24207.6	14486	23255	40.2	297.5	33017.4	17659	47048.1	58.96	481.95	29169.6	16486	24371.9	107.2	1902.3	28083.6	16266	26682.8	172.86	213.35
76734.6	28314	43550	24.79	-0.85	37839	22330	22712.3	16.75	17						69734.4	37287	32069.6	1047.21	20364.3	24790.8	18327	6462.82	202.34	1176.4	69839.4	46993	38635.6	291.45	6851	35694	17618	31904.7	308.87	7636.4	80152.2	48652	36748.8	8.04	47.6	58039.2	41854	80352.4	456.94	7829.35	39821.4	23860	18096	899.14	1786.7
43801.8	22327	23458	7.37	-17	16298.4	9038	23411.8	8.04	4.25						7300.8	6687	5992.48	2.01	35.7	33467.4	18843	22419.5	51.59	842.35	29802.6	13639	52333	206.36	9923.75	33398.4	16651	29238.1	34.84	1376.15	47220	29545	20940.2	337.68	2708.1	25117.2	14686	23491.5	361.13	3576.8	50264.4	28173	22928.7	10196.7	9752.9
39838.2	20306	23502.9	-19.43	-8.5	20220	12415	20345.2	18.76	-11.9						32397.6	19135	37090.5	247.9	6987.85	20205	10403	23328.7	81.74	2375.75	30862.2	15901	38228.9	185.59	2703	26470.2	14402	24742.4	216.41	3763.8	42261	22578	34087.6	259.96	6019.7	63836.4	38776	24603.7	797.97	13466.6	82786.8	47506	49090.9	1724.58	4835.65
40499.4	20834	30110.5	1.34	-32.3	18537	10657	44057.9	22.11	-6.8						56825.4	32424	22004.1	25.46	447.1	8347.2	8558	1378.19	2.68	1269.9	13533	9150	31324.5	751.74	9339.8	43239.6	28256	34175.4	15.41	946.05	20601.6	10494	28138.7	398.65	10487.3	27067.8	23570	22798.8	-20.77	22.1	47425.2	23596	39256	225.79	1313.25
40011	22727	17994.2	13.4	-13.6	50067.6	23557	30429.4	30.15	2.55						15466.2	8549	31165.1	32.83	1539.35	61334.4	36867	19247.1	271.35	2618.85	70692	43906	22044.3	41.54	67.15	94747.8	42044	45166.7	644.54	12221.3	26110.8	13743	22711	80.4	622.2	42666.6	22807	33640	61.64	1741.65	23955	12474	25674.4	1858.58	5045.6
21349.2	10518	32819.3	10.05	-2.55	61291.8	39683	26761.8	22.11	-3.4						116111	57726	52961.5	430.81	7888.85	51519	29591	21844.7	487.76	9945.85	33222.6	22463	21098.3	148.07	2027.25	20769	10947	24889.8	57.62	1271.6	37003.2	20408	16141	97.15	1855.55	49291.2	30103	17416.7	192.96	2410.6	47067	24684	19103	3707.11	4577.25
53229	32354	33084.6	34.84	3.4	16140.6	9339	26408.1	18.09	3.4						47883	29158	26604.4	178.89	3296.3	69833.4	39470	23542.5	46.9	1803.7	31681.2	16762	31193.9	1524.92	12279.1	44082.6	22331	28377.9	41.54	885.7	22399.8	11605	20889.3	11.39	-24.65	25493.4	14656	20132.8	62.98	1189.15	33817.2	18027	30372.4	222.44	1991.55
46470	25382	20028.3	8.71	-12.75	46529.4	27856	28530.6	7.37	-15.3						70213.2	36018	48690.2	433.49	5842.9	36905.4	21367	29265.6	120.6	2025.55	20918.4	12843	31821	204.35	3663.5	20123.4	14327	22591.1	-10.72	-43.35	46039.8	23751	31774.1	12.06	444.55	11643.6	8561	14286.4	118.59	2357.05	28584.6	16282	30562.1	1417.05	3672.85
50643	26743	26854.9	-5.36	20.4	41016.6	22260	15799.3	-0.67	-14.45						41858.4	28459	22922	347.06	7614.3	60378	36659	20530.8	929.29	12832.5	23815.2	16423	44185.8	112.56	1388.05	48042	27326	16208	215.07	2644.35	29658.6	15601	26279.4	480.39	6522.05	30525	16236	31664.9	22.78	317.05	36460.2	20520	25899.5	3784.83	11085.7
67524.6	29704	42125.6	23.45	30.6	33440.4	18455	29562.4	23.45	-8.5						106186	46230	37233.9	1177.19	16505.3	18378	10447	20777.4	172.19	2992.85	49703.4	30242	27220.8	1268.31	11327.1	67978.8	27928	40196	230.48	6010.35	32937.6	19659	30329.6	885.07	9185.95	19380.6	12709	19758.3	-3.35	53.55	28716	15694	23834.6	968.15	1672.8
25737	16619	35278.2	16.75	8.5	119741	56776	48585.1	27.47	-8.5						47345.4	19441	48265.5	297.48	3893.85	28110.6	14686	25531	16.75	504.9	32269.2	18259	23210.8	575.53	7140	129766	54689	77521.7	741.02	13419.8	68916	31029	44063.2	811.37	18040.4	51021	30026	13113.9	9.38	633.25	21276	12282	29318.5	1305.83	1412.7
17260.8	8212	30712.8	20.1	17.85	30872.4	18048	21182.7	12.06	-11.05						41230.8	23367	31542.3	72.36	1035.3	30391.2	17367	23249	36.85	1434.8	43998.6	23821	55260.3	899.14	25654.7	56666.4	30789	46772	815.39	19704.7	53038.8	31574	25320	67.67	834.7	14193.6	7743	28479.7	233.83	5536.05	45564	25620	22529.4	507.19	1035.3
81706.2	36274	28915.2	0.67	16.15	27344.4	17370	15953.4	3.35	-11.9						26707.8	17475	24301.6	257.95	3123.75	92030.4	40758	49226.2	276.71	5598.1	41078.4	30810	28873.7	958.1	6120	43552.2	20754	62969.3	832.14	13169.9	19792.2	12534	26527.3	261.97	5559	44547	26218	17201.6	61.64	3105.9	33087.6	18867	20631.3	1167.81	2391.05
216599	88730	116538	43.55	-17.85	42540	26158	12802.4	12.06	-7.65						63439.8	17558	83278.3	266.66	3364.3	62431.8	34831	28286.7	444.88	6299.35	38065.2	21175	17724.2	274.03	5632.95	168026	62543	69591.6	917.9	16268.2	67330.8	35286	53208.1	631.81	13120.6	26727	15318	27004.4	791.94	8629.2	32940	20373	26019.5	241.87	713.15
40640.4	23312	19580.8	-1.34	30.6	57183	29674	61191.1	42.21	3.4						41689.8	24684	32347.6	619.08	9089.9	34740.6	21307	24728.4	389.27	8028.25	52785.6	30490	30779.1	-6.7	-283.05	46974	23972	43116.5	937.33	20681.3	47214	23343	30270.6	178.89	3000.5	23425.8	14073	27803	379.22	4699.65	28143.6	15762	26167.5	1919.55	4881.55
75150.6	40532	30921.8	26.8	7.65	20374.2	13128	36848	2.68	-7.65						57353.4	33984	14427.8	91.12	1078.65	40809.6	29547	40204	119.26	4482.9	73147.8	41973	34721.4	1320.57	23852.7	53837.4	33063	20800.2	466.99	8283.25	19849.8	9948	30493.7	154.1	2244	39989.4	20826	35594.4	158.12	3408.5	26660.4	15168	21594.1	9867.76	15914.6
42430.8	26950	21376.3	13.4	25.5	68553	32888	57514.8	0.67	-0.85						7965	5512	22696.2	-8.71	63.75	70303.2	41958	36389	518.58	8267.1	22578.6	13218	19897	19.43	-31.45	45064.8	27235	22315.7	480.39	7048.2	36049.2	20375	24921.3	337.68	4110.6	50875.2	28246	31422.3	131.99	2244.85	68881.8	38083	33386.1	2592.23	6598.55
50676	29019	44356	-13.4	49.3	26334	16399	23078.2	8.71	-21.25						78535.8	27706	42683.7	377.88	5868.4	24986.4	15230	24211.8	69.01	776.05	22882.2	12755	16419	495.13	5740.05	20869.2	10290	39865	284.75	5739.2	31515	16818	34304	85.09	2633.3	73313.4	43171	21334.1	-20.77	141.95	24327.6	15347	15270.6	1184.56	2512.6
48950.4	28113	37536.1	-0.67	28.05	16200.6	10871	17544.6	-1.34	-22.1						28576.8	14298	28391.2	43.55	504.05	42304.2	28163	11833.5	69.01	2215.95	37694.4	22691	15779.2	286.09	4639.3	76543.8	45985	25362.9	464.31	10473.7	26974.8	13539	19752.3	3.35	113.05	16920	11046	22316.4	406.69	7128.1	50582.4	30784	22746.5	103.18	744.6
50986.8	19310	58967.4	12.06	33.15	129869	47454	53006.4	9.38	-18.7						10574.4	9037	2474.98	24.79	709.75	68146.2	37423	46842.4	694.79	3139.9	51906	23305	55876	201	3416.15	28299	15954	36793.7	448.9	5882.85	45659.4	22966	32792.5	239.86	7628.75	29282.4	15606	28867	285.42	5968.7	27538.8	15611	19429.3	479.05	1384.65
114757	62443	36137.8	12.06	-5.1	69832.2	44667	20908	6.03	-29.75						44848.2	25583	39181.6	416.74	5835.25	49416	29491	32470.2	363.14	10020.7	61017	43354	20646.1	22.78	864.45	44439.6	25854	41832.1	246.56	5999.3	30430.2	9615	43420	483.74	10423.5	41193.6	24459	20755.3	111.22	2635.85	26475	13363	25391	254.6	915.45
34942.2	19151	37698.9	-14.74	-5.1	118744	60955	49353.5	23.45	-39.1						30412.8	18283	28455.6	403.34	5415.35	44841.6	27111	38048.6	78.39	1096.5	34576.8	20041	29693.7	158.79	3042.15	61442.4	35803	31260.9	698.81	9554.85	27879	15390	26323.6	11.39	356.15	37820.4	19199	27773.5	-18.09	44.2	22549.8	11454	27967.8	276.04	1593.75
40242	19843	33083.9	3.35	-18.7	41491.8	26023	34598.1	12.06	-23.8						52795.8	20569	52219.1	464.98	9219.1	14133.6	6069	32509.1	574.19	11929.8	42529.8	22078	32497	64.32	918.85	30393	16494	30213	686.75	6155.7	58365.6	35295	16311.8	36.18	856.8	32468.4	18222	29228.8	98.49	2514.3	30868.8	16847	28393.9	3201.26	10476.2
88729.8	37914	61322.4	-14.74	-26.35	21592.2	15587	17990.2	17.42	-14.45						15484.8	7879	24761.9	95.14	2127.55	52222.2	26896	27062	263.31	3295.45	22452	14353	32918.4	526.62	10398	75433.8	40226	23338.8	231.15	6278.1	40785.6	22942	30274.6	87.1	4065.55	41352	23890	30139.3	358.45	6853.55	41872.2	23323	37802.1	2213.68	3320.1
52709.4	31841	24065.7	-26.8	-19.55	22306.8	12554	28548.7	25.46	-21.25						24406.2	14088	19798.5	163.48	3343.9	42184.8	23158	36313.3	688.09	16587.8	68740.2	37342	48685.6	1539.66	26340.7	38005.2	26564	17532.6	10.72	250.75	58928.4	40201	26840.9	291.45	5246.2	52065	31703	30152	81.74	2506.65	23569.2	17903	26361.8	4797.87	8807.7
22247.4	17463	28562.8	21.44	41.65	79784.4	39044	48776	4.69	10.2						43939.2	27130	15783.2	16.08	698.7	50740.8	28454	15631.1	-12.73	85	51879	17678	56373.8	1323.92	21190.5	117545	45427	64835.2	915.89	17189.6	29774.4	16430	27153.8	109.88	2070.6	10984.8	6587	25422.5	0.67	173.4	49594.2	28154	35193.1	8025.93	9259.05
16395	8733	34426.6	6.7	8.5	26202	13659	36771.6	20.77	17.85						22455.6	14966	26783.9	304.85	6817.85	47821.2	24867	34596.8	373.19	6615.55	29185.2	16395	19324.1	-23.45	-99.45	45873.6	19039	30830.1	1329.28	17317.9	96537	36663	53279.1	414.73	16724.6	40148.4	22807	36671.8	62.31	3667.75	51919.8	28754	22135.5	1232.13	3698.35
17970.6	8654	27307.9	14.74	-2.55	82541.4	43195	87876.5	31.49	43.35						12372.6	6902	17797.2	20.1	235.45	23836.8	13522	23214.2	298.15	3605.7	16879.2	11374	17099.1	52.26	247.35	52431.6	27551	35578.3	67.67	2620.55	106453	42903	69574.1	594.29	10126.9	45646.8	24475	19324.8	127.97	2023.85	64262.4	32686	35418.2	1564.45	3859.85
62062.2	36307	20459.8	16.08	-5.1	46714.8	23911	44778.8	22.11	28.9						24403.8	13192	43807.9	241.87	6377.55	144866	61402	53482.1	41.54	364.65	15522.6	8308	26801.3	363.14	4340.1	27247.8	15412	33670.2	662.63	9602.45	69269.4	25614	44309.1	168.84	4051.95	29251.8	17774	22858.4	47.57	245.65	67855.8	35513	33811.6	5810.91	10372.5
133260	37427	81938.3	16.75	28.9	18805.2	13976	17375.8	16.75	0						45207	24031	17892.3	153.43	2361.3	29877.6	15480	32590.8	62.98	1571.65	23200.8	13252	24278.1	79.73	641.75	18025.8	11705	31053.2	543.37	4058.75	7026.6	5092	6772.36	8.04	-13.6	71134.8	42700	34088.9	231.15	3972.05	29031.6	14663	21459.4	142.71	686.8
20425.2	11550	35839.6	30.82	2.55	54334.2	30362	23200.1	22.78	17.85						40305.6	23574	24521.3	860.28	8076.7	60013.2	34294	38922.3	955.42	9243.75	26027.4	12283	44803.6	1199.97	13619.6	49240.8	30146	32420	70.35	4640.15	42889.2	21606	61989.7	396.64	18986.5	39322.2	23534	35032.3	196.31	3987.35	19484.4	12398	26679.4	264.65	1451.8
82579.8	33810	47816.6	15.41	21.25	30551.4	16791	21736.1	-3.35	6.8						44259	30267	36678.5	275.37	4408.95	41463.6	24682	18890	223.78	2763.35	21890.4	9671	33027	316.91	5365.2	108324	44585	41862.9	613.72	11074.7	106633	38931	55559.8	1137.66	22263.2	29586.6	17768	19970	10.05	39.95	32345.4	17922	32688.6	475.03	2572.95
134776	43603	50101.3	20.77	0.85	81846.6	39567	52625.2	13.4	5.1						26968.8	22331	58409.3	57.62	2642.65	43036.2	24143	42916.2	161.47	3413.6	52320.6	29730	21190.1	32.83	-89.25	47667	32680	16717.8	339.02	6417.5	26406.6	13914	19918.4	351.75	5243.65	31386	20233	23532.4	977.53	10629.2	22486.8	10581	35524.7	326.29	2333.25
110802	40383	84822	21.44	37.4	25090.2	15819	20663.5	4.02	16.15						49138.2	27404	34928.4	1022.42	13283	45243.6	33311	40694.5	402.67	6008.65	30349.8	18951	18233.4	379.89	3291.2	34955.4	18839	46720.4	135.34	1875.1	32389.8	17434	30579.5	371.18	7248.8	56004.6	35819	51937.7	325.62	8807.7	38442	20466	29365.4	1030.46	2696.2
47463.6	27794	17789.2	-18.76	34.85	26035.8	18108	20071.2	7.37	10.2						38966.4	18939	28875	167.5	3548.75	73446	43135	25478.1	782.56	10011.3	29682	17111	21164.6	348.4	11916.2	63162.6	31318	44593.9	226.46	6266.2	44350.2	27518	19188.1	622.43	8734.6	63017.4	30215	22931.4	89.11	1536.8	62238.6	34196	53356.1	1591.25	6432.8
25592.4	15247	23098.9	-4.69	23.8	47121.6	30653	14248.2	-2.68	23.8						7298.4	5010	17322.8	-8.04	-0.85	19869.6	15175	27351.4	10.05	1459.45	22572	13738	22740.5	22.11	3532.6	24805.2	11338	44231.4	402.67	6047.75	24553.2	17159	30342.3	209.71	5842.9	16782	9260	17218.3	-6.7	65.45	44191.8	21958	39183.6	1219.4	3443.35
30543.6	16296	19904.4	19.43	13.6	25169.4	15529	23712.6	10.72	12.75						32632.8	20179	25618.8	236.51	2613.75	13981.8	10770	17314.1	-12.73	17	24942	12298	34730.1	75.04	1239.3	40816.2	21072	21515	261.3	4425.95	59371.8	35042	41038.2	511.88	5139.95	96339.6	59351	37172.3	1599.29	16272.4	78738	30547	39550.1	14979.2	26822.6
37468.2	20351	19190.8	13.4	14.45	10170	5583	19137.2	11.39	6.8						54327	32222	15947.3	160.13	1985.6	31152.6	16814	22573	270.01	3399.15	54836.4	32266	25809.7	272.02	5752.8	30105.6	17939	19074.2	418.08	3888.75	57017.4	32755	20194.5	91.12	2918.9	125372	56917	52714.9	649.9	12524.8	144542	67493	59571	2499.77	8046.95
30591	17988	32493	5.36	-4.25	25009.8	12298	31433.7	34.17	16.15						19656	9971	27019.8	217.75	1729.75	39237.6	21391	24559.5	122.61	2161.55	47595.6	23367	47750.9	879.71	10459.2	7729.2	5635	7384.07	-13.4	-48.45	40256.4	25722	31398.9	73.03	795.6	57153	33762	20136.2	242.54	5958.5	37024.2	15805	32176.8	3035.1	6151.45
117194	49906	91609.8	32.83	25.5	45054	28747	11497.2	16.08	19.55						54135.6	29211	33559	730.97	14252	44380.8	20782	44473.9	881.05	7466.4	55411.2	31136	19938.5	1169.82	14391.4	33985.2	15679	34202.2	150.08	5001.4	30189	16782	38549.1	194.97	9794.55	35807.4	22276	29156.4	789.26	10017.2	8422.2	6253	16734.6	1.34	-2.55
48720.6	30538	19350.9	4.02	-14.45	29614.8	15559	38082.8	2.68	21.25						81892.2	33399	39645.2	785.91	12120.2	40141.8	21558	26649.9	631.81	4609.55	18157.2	11155	19712.7	16.08	-248.2	52429.8	29822	24201.7	293.46	9011.7	100759	47582	59837.7	717.57	3358.35	56453.4	31980	29068.6	3289.7	5648.25	39126.6	25651	26698.8	3343.3	6008.65
20015.4	10234	21756.2	22.78	11.9	48844.8	32606	12007.1	19.43	28.9						43168.2	26883	42706.5	556.1	9288.8	34470.6	20727	20262.1	55.61	1380.4	41505	22839	19904.4	446.89	3638.85	49758.6	26006	31371.4	156.78	1511.3	41268.6	23971	32057.5	1342.01	29024.1	37030.8	18726	35459.1	47.57	604.35	16377	12802	19508.4	2.68	12.75
50706.6	20215	33755.9	20.1	12.75	26182.8	17616	16725.2	11.39	37.4						21519	9562	61500.6	176.88	4765.1	35275.8	22862	32221	625.11	3703.45	50892	27756	34655.8	266.66	4833.1	53318.4	30249	33865.8	17.42	772.65	33984.6	17267	31092.7	521.93	12515.4	44579.4	24756	37771.2	170.18	4416.6	6000.6	5254	4347.63	11.39	-2.55
76383	23910	62183.4	47.57	15.3	49185.6	26855	25878.1	10.72	22.95						28365.6	15274	20189.1	42.21	703.8	7458.6	7138	1183.89	75.71	649.4	70818	41282	20713.7	140.03	2640.95	52678.8	30890	16139.6	159.46	4797.4	5790	5831	1480.7	-5.36	45.05	44595	26896	18335.9	1420.4	13427.5	42127.2	29086	24442.3	4383.14	5490.15
55242.6	33115	24629.2	24.79	11.9	23254.2	12851	46230	22.78	-16.15						32156.4	17927	18185.1	391.95	4209.2	37665	22172	23990	80.4	1490.05	24416.4	12347	29220.7	759.11	7689.1	30333.6	20078	22437.6	83.08	1583.55	53592.6	31200	17955.3	81.07	1599.7	24677.4	13967	37774.6	1023.76	18356.6	25149.6	14476	23211.5	1177.19	2401.25
16258.2	8200	26903.2	14.07	2.55	23125.8	13501	17834.7	4.69	-6.8						39387	21944	21539.2	531.98	5530.95	19989	14163	24826.9	166.16	2963.95	67699.8	39303	28490.4	45.56	583.95	73507.2	42271	34132.5	425.45	5371.15	60170.4	34210	20377.4	446.22	7323.6	27827.4	18769	35020.2	32.16	135.15	32414.4	20379	29750	521.26	2380
74478.6	44946	21050.7	10.05	-9.35	19183.2	12352	23130.4	32.83	11.9						43696.2	23192	29432.4	826.11	12893.7	27901.2	16615	20619.9	173.53	2801.6	23088	14819	25121	1281.04	9109.45	19825.2	11179	37081.2	219.76	3175.6	156737	52115	59800.2	158.79	4087.65	31297.8	16248	34716.1	540.69	11520.9	77402.4	41758	34513	179.56	345.1
30434.4	19181	31125.5	18.76	11.9	73345.2	33538	41910.5	16.75	39.1						50685.6	30878	17397.9	128.64	2323.9	10341.6	9462	3374.12	4.69	41.65	27529.8	16610	42307.8	1454.57	22009.9	34495.8	22295	35361.9	1039.84	15108.8	35664.6	19935	19493.7	381.9	10116.7	25003.8	14039	33847.7	127.97	4872.2	53042.4	29243	20258.8	56.28	311.1
25338.6	13022	31254.2	-2.68	13.6	31075.2	15378	29030.4	20.1	18.7						60861.6	30558	41594.3	64.99	787.1	10980.6	6177	13577.6	31.49	898.45	52002	26520	21810.5	690.1	10467.8	28054.8	15039	21660.4	103.18	2601	40885.8	22706	21720.1	507.19	11717.2	23685	11811	43972.8	501.83	9121.35	30474.6	17739	26579.6	1820.39	4302.7
92961	40093	42000.3	28.81	-20.4	45877.2	27544	30014	-7.37	33.15						92812.8	37326	50388	858.94	11820.1	6241.2	6403	2208.32	14.74	326.4	58234.8	31608	43025.4	11.39	11.9	29503.8	17786	30359.7	694.79	10353	49801.2	30123	17893	285.42	6392.85	19867.8	12445	20644.7	184.92	2177.7	29026.2	16858	20206.5	36.85	46.75
45876.6	28075	41651.9	-2.01	26.35	26075.4	16218	30025.4	-2.68	21.25						57732	31876	33719.8	1889.4	11195.4	51296.4	26534	21915	940.68	8411.6	31217.4	20326	30949.3	82.41	986.85	62425.2	22710	64145.1	391.28	6217.75	53398.2	32395	20211.9	467.66	12549.4	39265.2	23122	17920.5	346.39	4507.55	6729	5863	2564.09	767.82	1250.35
32392.8	20191	26314.2	-4.69	13.6	58572.6	31603	22680.2	13.4	26.35						20433.6	13070	32533.9	164.15	2641.8	62388	34194	25224.8	233.83	2895.1	24930	14104	22250.7	125.96	3245.3	24997.2	13906	28454.9	52.26	3025.15	35664.6	22591	15402	194.97	3103.35	37288.2	18523	22185.7	562.8	10920.8	61415.4	25718	30063.6	1783.54	4750.65
26188.2	13861	20691.6	-5.36	5.1	52129.2	27053	43509.1	2.01	4.25						71346.6	44399	36717.3	299.49	4482.05	30179.4	18946	28570.1	424.11	7853.15	22848.6	14931	23996.1	184.92	2453.95	94044.6	39349	52572.2	518.58	9756.3	52188.6	29810	21518.4	814.05	19778.7	43121.4	27322	14125.6	224.45	2185.35	72271.2	29466	26499.2	1394.27	4661.4
27251.4	16406	29867.9	-4.02	17	28564.8	16796	17817.3	0	5.95						54210	30355	26404.7	36.18	404.6	25012.2	12935	18232.7	102.51	1609.05	19383	14229	41193.6	131.99	5763	31275	15542	40108.2	69.68	1429.7	21764.4	14895	24745.1	74.37	2531.3	25440.6	13810	25886.1	85.76	1678.75	18437.4	8732	36023.9	223.11	1993.25
51106.8	20903	64519.7	14.74	5.1	75919.8	44639	20671.5	-12.73	8.5						12177.6	10833	11676.1	21.44	302.6	32100.6	19969	42120.2	504.51	8741.4	68175.6	45846	22261.4	382.57	5879.45	26409.6	15991	29949	830.8	7206.3	45920.4	26378	22991.7	42.21	1335.35	48571.2	23944	35050.4	312.22	6942.8	30315	17071	32272.6	1835.8	2841.55
22675.8	13379	21404.5	-6.7	-7.65	44407.2	30009	27433.8	17.42	44.2						46180.8	24979	18963.7	20.77	1012.35	15937.2	14719	6155.96	32.16	307.7	41471.4	22203	43766.4	42.21	1078.65	94659.6	39015	29923.5	208.37	6522.05	6948.6	6765	1457.25	2.68	27.2	48926.4	30107	30308.8	80.4	2658.8	17412.6	12622	29468.6	5009.59	7071.15
29235	16216	24875.1	-2.68	7.65	57982.8	37509	18994.5	-10.72	28.05						126988	54211	48836.3	1101.48	12156.7	38984.4	20458	38259	1408.34	25645.4	24832.8	14962	22530.1	401.33	5738.35	21850.8	11898	23185.3	70.35	1360.85	72453	43201	23279.2	501.83	9555.7	17842.8	7503	44903.4	49.58	990.25	27568.2	19487	21713.4	89.78	165.75
35221.8	21000	12874.7	-14.07	4.25	35547.6	24847	10564.6	-3.35	9.35						17440.8	8046	31402.2	261.97	5791.9	28573.8	16610	34745.5	552.08	7317.65	50608.8	15074	55172.5	959.44	9208.05	55814.4	32162	34838	406.02	9079.7	46327.8	28227	20852.4	487.09	20186.7	10371.6	10095	9673.46	0.67	35.7	36120	20942	17821.3	1424.42	1050.6
86480.4	35696	34559.9	-18.76	33.15	19432.8	11553	18181.1	1.34	-4.25						25051.8	11590	38268.4	360.46	9044	44682	28466	14794.9	200.33	2162.4	21094.8	12436	18928.8	39.53	961.35	36822.6	19792	23687.9	38.19	896.75	38527.2	20771	26507.2	168.17	2652	59147.4	35395	17954.7	203.01	6058.8	35800.2	22642	16808.3	2243.16	2227.85
32151.6	18999	23951.8	16.08	1.7	41200.8	18830	39275.4	14.07	5.95						56164.8	32319	25956.5	588.93	11008.4	54482.4	26202	37392.7	1283.05	18955.8	36730.2	20890	20200.5	66.33	628.15	74199.6	28766	62516.4	617.74	19771	46326	22568	38334.1	173.53	2986.05	52491.6	32837	40591.9	726.28	17981.8	28287	15475	26489.1	2225.07	3423.8
38082	22455	16041.8	-11.39	8.5	46972.2	25816	28271.3	-0.67	1.7						20752.2	18973	13891.1	8.04	115.6	36207.6	21878	17833.4	34.17	2182.8	10928.4	7758	27147.1	41.54	2.55	117135	51250	40011.1	34.84	1773.1	57672	39194	40532.3	1822.4	14641.2	59601	33327	42202	12.73	177.65	29385	14831	31370.1	434.83	1532.55
40425.6	26039	15040.8	-5.36	7.65	24043.2	15771	25799.7	-15.41	19.55						34488.6	18478	14511.5	60.3	764.15	8726.4	8013	1071.33	2.68	87.55	9834	6043	41120.6	13.4	-156.4	42040.2	24806	47780.4	204.35	2936.75	84726.6	35247	31381.5	402	7452.8	39334.8	21435	43785.8	990.26	21020.5	21494.4	9459	30286.7	752.41	3134.8
62339.4	25359	34610.2	-5.36	8.5	93025.8	46939	73043.4	22.11	-5.1						21447.6	13911	19791.8	300.83	7696.75	23815.8	12355	25311.3	436.84	2216.8	27199.2	17503	24735.7	685.41	6368.2	33603.6	20403	19865.5	294.13	11047.5	14921.4	9267	27632.8	18.76	237.15	57056.4	35478	16530.2	121.94	2602.7	26053.2	15179	24661.4	1869.3	5480.8
65149.2	37261	18738.6	7.37	5.1	23097	12491	14693.1	8.04	4.25						109627	47136	54482.4	257.95	6080.9	42267.6	23366	18740.6	793.95	8819.6	72510	30419	70956.4	638.51	16610.7	39172.8	20538	23437.9	607.69	9328.75	47033.4	26747	23315.3	294.8	6639.35	44743.8	25818	20827	435.5	9208.9	12270.6	12050	11130.7	250.58	724.2
56008.2	30835	63202.4	36.85	35.7	12741	6410	26525.3	10.72	3.4						97916.4	43782	41184.9	782.56	9786.9	48419.4	25931	20370	84.42	2147.1	30136.8	15750	20299	68.34	1113.5	27070.8	16825	15743	358.45	5272.55	37200.6	19891	21008.5	96.48	1131.35	23841	13757	34233.7	167.5	2538.95	40806	24170	28438.2	8465.45	9361.9
30317.4	15711	23659	13.4	28.05	33123	18662	35148.2	6.03	-13.6						198287	47563	91176.3	1838.48	25471.1	52477.2	39094	35173	1833.79	9226.75	13214.4	7235	22763.2	373.86	3975.45	30111	18804	42120.2	451.58	10266.3	36934.8	22220	20976.4	213.06	8597.75	43384.2	25848	22861.1	211.05	6188	45981.6	22711	40996.6	31.49	36.55
72148.2	40697	30085	8.71	22.1	39954	27963	31495.4	18.09	0.85						66375	35424	32274.6	1321.24	23298.5	56071.8	32622	45505.1	1072	21050.2	30226.2	17571	19433.3	188.94	2669.85	84955.8	36054	66790.3	43.55	2102.05	30439.8	20302	21560.6	152.09	4742.15	21252.6	18972	8354.9	248.57	8657.25	31737.6	15967	31909.4	2253.21	4578.95
30194.4	18631	9526.06	6.03	0	24150	14356	50801.4	12.73	21.25						22959.6	13214	25206.1	285.42	3132.25	39472.8	20943	17945.3	196.31	3865.8	43249.2	22163	34427.9	101.84	1530.85	21564.6	12756	23893.5	77.05	974.1	36410.4	19673	28174.2	221.1	5462.95	27195	13530	36771.6	837.5	12546.9	45339	32919	24705.6	1662.27	2357.9
151221	52279	75978.7	20.1	22.95	20178	11456	24681.5	34.17	-10.2						12962.4	12175	9173.64	4.02	22.95	221052	65134	163717	3888.01	48115.1	28266	18309	26698.2	454.26	5499.5	22632.6	15905	23204.1	77.05	932.45	19576.8	11737	20430.3	85.76	2015.35	44416.2	28315	24120	247.9	6705.65	34889.4	22095	20382.1	443.54	1031.05
69623.4	37841	17899.7	8.04	-0.85	27806.4	15743	47752.9	30.15	10.2						48240	30266	43929.9	422.1	11566	28626	18318	31257.5	306.19	4236.4	32544	15957	27634.2	266.66	6564.55	19802.4	9964	19648.4	25.46	573.75	38645.4	21074	21431.3	15.41	154.7	16714.2	10510	23268.4	347.73	5892.2	22544.4	11878	26367.9	1191.93	3298
35389.8	18428	34094.3	15.41	11.9	57237.6	24635	51904.2	42.21	30.6						41643	26617	33580.4	149.41	2113.1	37874.4	20294	22011.5	41.54	1395.7	9484.2	6102	16762.7	104.52	1818.15	43641.6	26271	42235.5	1065.3	11183.5	49389	26834	32732.9	77.05	1963.5	38466	22434	28612.4	454.26	4686.05	40564.8	21102	18965	64.99	242.25
43264.2	25374	19285.3	7.37	13.6	33817.2	19901	24115.3	16.08	9.35						25490.4	16177	20614.6	540.02	4289.95	31346.4	16086	37865.1	730.97	18190	31005.6	16463	36149.2	946.04	8715.9	27673.8	15530	24913.3	115.91	3399.15	82462.2	36066	30002.6	207.03	3169.65	41799	23703	64071.4	3128.23	20101.7	16483.8	16034	17148	12.73	366.35
8906.4	8778	3477.97	2.01	10.2	29787.6	15774	28041.5	19.43	24.65						32391.6	17141	30493	5.36	65.45	54589.8	31131	41094.4	793.28	14759.4	43121.4	24511	63843.6	412.05	11135	47746.8	29186	16827.1	505.18	11047.5	9603.6	8387	5961.66	2.01	6.8	16608	11405	26425.5	33.5	142.8	27870	11911	42548.4	444.88	1054
35050.8	18759	29069.3	5.36	4.25	31604.4	19631	23068.8	34.17	28.9						28000.2	16659	18926.8	29.48	481.95	17513.4	9386	24229.2	10.05	595.85	77736.6	47086	35408.8	453.59	8590.95	129415	51338	72491.3	1279.03	14129.6	46713	28321	17821.3	359.79	4777	31527	16604	19028	24.12	747.15	30193.8	20899	20666.2	447.56	490.45
37107	21050	27838.5	4.69	16.15	17379	9966	20335.2	23.45	13.6						14579.4	12234	21661.8	27.47	173.4	29885.4	13954	33183.1	159.46	4582.35	24658.2	13891	21202.8	182.24	4289.1	26307	16159	29480.7	400.66	4784.65	5224.8	5275	1721.23	18.76	39.1	62812.2	37066	29752	39.53	78.2	24393	14658	30940.6	225.79	754.8
38438.4	25219	11548.1	-3.35	-4.25	60567.6	35358	39251.3	23.45	13.6						39475.8	20631	22158.2	89.78	936.7	8187	8090	2788.54	11.39	43.35	58702.2	34327	17994.9	42.21	1035.3	36020.4	21711	12947.1	306.19	6221.15	23999.4	18819	36027.2	91.79	1455.2	33341.4	19879	37227.9	1326.6	25870.6	26239.2	17798	34034	265.32	828.75
107431	39836	65691.5	0.67	10.2	32682.6	20782	28269.3	-3.35	-5.1						67065.6	28630	35975.7	224.45	3949.1	117073	34428	58047.5	822.09	12678.6	77826.6	27303	45627.7	726.28	17180.2	19133.4	10672	30114.5	241.2	4176.9	27381	13557	24861.7	107.87	2155.6	10378.2	10111	5098.03	23.45	128.35	22185.6	13167	21003.2	4213.63	4879
26713.2	16363	26798	-4.69	-11.05	28047.6	17931	31345.3	44.89	34.85						45067.8	27611	19423.3	389.94	5350.75	17944.2	12296	23830.6	-10.72	184.45	16779	9974	24292.2	298.82	3672	24538.2	13455	31170.4	146.73	1366.8	48524.4	30535	21880.2	682.73	11286.3	60151.8	36988	21156.6	702.16	8748.2	8523.6	7078	6464.16	11.39	-24.65
46290	27142	18631.4	3.35	17	56285.4	33267	20167.7	41.54	24.65						46444.8	22042	50004.8	69.01	575.45	32845.8	17681	21558.6	949.39	8170.2	28765.8	17153	16547.7	93.13	1364.25	77517.6	32946	59437.7	492.45	11786.1	46405.8	24603	28012	136.68	1729.75	42275.4	29507	24649.3	282.07	2935.9	144240	57000	67367.8	562.8	1786.7
47391	18551	44925.5	-8.04	24.65	30155.4	17067	23083.5	20.1	18.7						65628	28314	71637.7	150.08	3061.7	17248.8	12019	29626.1	136.01	1269.9	41690.4	22851	24830.9	251.92	6074.1	59231.4	35502	22975.6	72.36	1558.05	45849.6	25011	25285.1	112.56	5756.2	50705.4	30986	16645.5	343.71	7207.15	52925.4	32254	21639	79.73	503.2
59779.8	33143	25468.7	23.45	27.2	41185.2	29075	14594.6	26.13	-3.4						164604	55118	72947.6	200.33	2629.05	41601.6	24853	22177	89.11	1393.15	28228.2	18979	29986.5	137.35	2515.15	59538.6	35488	19616.9	264.65	11113.8	39672.6	21541	21844	389.27	7978.1	25370.4	14850	20620.6	73.7	1586.1	21214.2	14330	23773.6	288.1	1186.6
29004.6	16823	17044.8	18.09	17	31173.6	19162	35532.1	26.13	17						38633.4	22370	28041.5	670	13193.7	19436.4	12394	18071.2	103.18	1952.45	53281.8	27083	43237.1	46.23	1479.85	42988.2	26433	15411.3	37.52	530.4	13040.4	7106	21085.6	16.75	124.1	65232.6	29841	53486.1	517.24	7029.5	41273.4	25640	22924.7	5176.42	7100.9
51219	29536	28160.8	25.46	13.6	31142.4	18779	22118	19.43	1.7						29442	15830	22182.4	376.54	4497.35	35097.6	22598	26162.2	393.29	6126.8	27170.4	18158	18508.8	105.19	926.5	105485	43602	40621.4	117.92	1965.2	27785.4	17454	20626.6	319.59	6774.5	46212.6	25816	25318	179.56	2786.3	43238.4	27553	24073.8	2272.64	4612.1
78798.6	42687	26379.2	12.06	5.95	17692.8	10714	22307	32.16	43.35						37578	21697	20912	63.65	1835.15	50289.6	28702	15226.4	214.4	2607.8	23776.2	13180	27068	1446.53	13528.6	29022	16910	33802.2	44.22	1116.9	13682.4	9325	35449	10.72	677.45	64803.6	24665	47557.9	123.95	3146.7	22364.4	12619	13316.2	16.75	66.3
41448.6	25236	27963.8	20.1	11.05	66174	40597	34985.4	11.39	25.5						8401.2	5311	24081.1	-12.73	59.5	117575	41891	50523.4	743.7	14168.7	25315.2	16923	23014.5	65.66	722.5	34688.4	16656	26265.3	10.72	-31.45	25348.2	15595	23989.4	102.51	2790.55	7937.4	6546	4932.54	12.06	4.25	40113.6	22183	31264.2	19.43	-17.85
31040.4	15203	30770.4	-10.72	2.55	51100.2	26813	23859.4	15.41	23.8						34426.2	20567	13863.6	1163.79	8872.3	40145.4	22571	30828	552.75	4090.2	50374.8	26302	34138.5	22.11	-195.5	57564	32895	17621	25.46	218.45	78139.2	45747	27816.4	462.97	13711.4	44316	25297	12933	685.41	4822.9	59508.6	22835	60223	2163.43	4960.6
45698.4	28451	13814.7	-10.72	5.95	36510.6	21644	17611.6	36.18	26.35						33375	17890	30024	1282.38	12590.2	21617.4	13779	19191.5	131.99	1571.65	12497.4	9053	21762.3	28.14	-95.2	29116.2	16395	18329.9	40.2	1100.75	19507.2	11858	23024.6	118.59	1612.45	6352.8	5262	19151.3	25.46	489.6	48046.8	28945	27748.7	466.32	2674.1
32395.2	18870	26621.1	-4.02	0.85	62415.6	38281	26838.2	-3.35	39.95						58393.2	34161	20670.8	561.46	1660.05	23022	15303	15856.2	288.1	3515.6	22960.8	13898	22657.4	213.73	3131.4	52560	26555	39527.3	544.04	8887.6	32667	19158	17359	21.44	578.85	34029.6	25786	33869.2	84.42	5213.9	28027.2	16804	21943.8	2436.79	4813.55
51745.8	33441	37268.1	-2.01	-2.55	57912	30151	44454.5	26.13	66.3						38461.2	22699	29169.1	271.35	3782.5	68730.6	40634	46570.4	511.21	8139.6	47472.6	33279	27664.3	15.41	122.4	42505.8	27105	17792.5	144.05	2683.45	38701.8	23266	22061.1	234.5	3964.4	71366.4	41803	41033.5	133.33	6383.5	77637	45251	30907.8	702.16	1245.25
11366.4	6953	32218.3	-8.71	-0.85	52369.8	27818	34048.7	25.46	44.2						53657.4	29145	20188.4	572.18	8347.85	16549.2	12554	19108.4	16.75	45.05	63119.4	35612	22884.5	574.86	9321.95	25419	13189	33818.2	380.56	6516.1	21454.2	12818	19690.6	209.71	677.45	62268	42256	14932.3	348.4	5216.45	35104.8	17863	39885.8	1301.81	5721.35
23411.4	15011	26599.7	4.69	1.7	17605.8	14567	18334.6	29.48	26.35						30157.8	22558	26219.1	114.57	3436.55	24934.2	14842	22128.8	351.08	4329.05	56199	37511	25633.5	475.03	7352.5	78541.8	41488	58186.8	383.24	7251.35	47212.8	28994	14402.3	49.58	1025.95	52079.4	25554	44368.1	1003.66	11379	13656.6	7355	19340.2	181.57	434.35
54498.6	29383	26400	10.05	16.15	43593.6	26019	17885.7	25.46	6.8						34234.8	17114	35240	1222.08	8166.8	128903	53434	43615	946.71	11477.6	6648.6	6527	16603.3	-4.02	-78.2	30616.8	17630	23044.7	422.77	16820.7	48179.4	26774	26450.3	1904.14	24240.3	31339.8	17956	32920.4	359.12	6029.9	68502	37106	49705.3	2186.88	10322.4
34471.2	17777	39822.8	10.05	18.7	41469	17391	38352.1	51.59	0.85						31312.8	19110	21732.1	268	4581.5	39154.8	24282	28491.8	697.47	11384.1	18084.6	10196	18564.4	15.41	509.15	37428	22497	38159.2	326.96	7004.85	30397.2	14255	44394.9	283.41	8550.15	26862	16750	32502.4	994.28	13298.2	12014.4	11150	1747.36	270.68	553.35
123494	51237	43115.2	-12.73	21.25	36018.6	21599	27741.4	39.53	13.6						35247	26165	28335.6	657.27	13368	21209.4	13394	16650.2	7.37	39.95	34239.6	19161	39511.2	251.92	4040.9	42243.6	26374	14539.7	476.37	6539.05	64914.6	37730	20630	168.17	3113.55	27193.2	15163	39954.8	87.1	1617.55	42059.4	22675	37367.9	1659.59	3919.35
20115.6	11843	25200	0	-8.5	54075.6	29863	28115.9	40.87	-12.75						18981	10222	39055.6	57.62	1053.15	25581	16039	24449.6	144.72	2691.95	20367	11114	26564.2	156.78	4289.1	91869.6	35434	36143.8	153.43	3065.1	29793	17026	28012	176.21	7746.9	31184.4	16999	36531.1	251.25	9659.4	59800.8	25152	33560.3	2001.96	5908.35
33973.8	22974	37883.1	18.76	15.3	46780.8	19414	27393.6	33.5	-23.8						53176.8	30665	18072.6	48.24	1063.35	53074.2	27242	23803.8	50.92	1450.1	55480.2	36274	15903.1	85.09	1292.85	31842.6	16379	43225.1	385.92	9049.1	56926.8	36180	16119.5	148.07	11736	51148.2	27330	35782.7	177.55	3037.05	26565	17863	24743.1	1843.17	2643.5
53140.8	32535	14088.1	-24.79	2.55	75274.2	36595	54304.8	34.17	5.95						19728	16147	29419.7	11.39	2241.45	15472.2	8784	25673.1	105.19	1365.1	54398.4	35058	25344.8	1839.15	9965.4	67964.4	41443	21476.8	76.38	1768.85	19854	12726	22152.2	103.85	1916.75	36537.6	21603	32659.2	126.63	2808.4	27884.4	16906	20619.2	1979.85	2291.6
32048.4	15339	38441.2	4.69	-8.5	29968.8	19443	18382.8	26.13	-0.85						23541	12278	22451	142.71	2701.3	79499.4	44402	22806.8	65.66	1180.65	34630.2	21242	15531.9	261.97	3465.45	33528.6	17261	31699.7	231.15	4805.9	34730.4	22023	24643.3	505.18	10378.5	17395.8	9531	24469.1	16.08	204.85	15725.4	15303	6410.56	-11.39	74.8
42051.6	28034	16761.4	5.36	15.3	20317.2	11746	20989.8	20.1	-8.5						55966.8	36634	20928.1	320.26	5783.4	28104	14734	24374.6	67	2440.35	36693	19261	25637.6	79.06	782	85741.2	43951	49923	1151.73	42706.6	43977.6	23603	44771.4	659.95	6690.35	28806.6	15186	27335.3	39.53	1296.25	8548.2	8751	2597.59	22.11	153
25572.6	14600	28862.9	-11.39	7.65	32829.6	18566	34158.6	20.1	2.55						8807.4	5490	42907.5	42.21	234.6	59358.6	34160	33867.8	242.54	4753.2	25441.8	18614	24729.7	732.31	5634.65	17322	11808	25730	67	1219.75	48426.6	24973	39002.7	1197.29	7599	40010.4	22814	30220.4	328.3	6700.55	33777.6	17471	24138.8	130.65	599.25
95497.8	43823	43238.4	0	31.45	44684.4	25987	25890.8	29.48	-4.25						22910.4	15027	25630.2	107.2	1049.75	67259.4	39213	24438.2	600.99	9309.2	36690	24619	17460.2	142.71	1657.5	28761	14893	19552.6	29.48	-96.9	62736.6	35975	23740.1	44.89	1407.6	9188.4	5638	31113.5	17.42	325.55	25560.6	15123	25527.7	759.78	1388.9
48950.4	28750	15822.1	2.01	-7.65	86052.6	34673	32848.1	17.42	-3.4						96640.8	39884	47438.7	824.1	8885.9	66418.2	40167	20755.3	335.67	4243.2	29767.8	19310	17369.8	109.88	1387.2	45023.4	24641	32527.8	62.98	649.4	35349	16820	37078.5	575.53	7222.45	42876.6	24154	26688.8	282.07	9227.6	82731	45603	30106.5	416.74	1903.15
65751.6	39406	26339.7	19.43	-13.6	19545.6	13395	34817.9	26.8	-20.4						25395	15431	24061	406.69	7141.7	48354	28803	16796.9	101.84	1265.65	9014.4	8297	2613.67	-9.38	-255	27828.6	16080	27830.5	119.93	3896.4	83551.8	43834	47338.2	523.27	6732.85	45884.4	28543	18381.5	481.73	8993	88867.8	61015	36528.4	791.94	1406.75
49890	18927	38427.9	7.37	0.85	17576.4	13064	14827.8	22.78	-10.2						23232.6	14450	16806.3	253.26	3693.25	49027.8	30256	33782.1	35.51	1471.35	19198.8	10151	43381.8	643.87	17777.8	54159.6	30141	21214.9	46.23	657.9	28835.4	17670	35774.7	294.8	4492.25	60710.4	33699	34103.7	921.92	2414	26392.2	17606	15310.8	87.77	401.2
20369.4	10102	19253.1	1.34	-5.95	18707.4	10050	28235.1	43.55	-10.2						20935.8	11727	17917.8	42.88	1073.55	33420	18503	21344.2	140.7	1952.45	49599.6	28698	20567	240.53	2058.7	44113.8	21935	47847.4	1409.01	24623.7	33494.4	19022	30667.2	294.8	6810.2	48975	25426	33430.3	144.05	4724.3	40086	24931	18421.7	344.38	833
22522.2	14786	26466.3	-2.01	-31.45	24515.4	14722	39606.4	27.47	-1.7						32572.2	21659	41209	1047.88	5795.3	26063.4	17627	24729	345.72	3597.2	35989.8	21651	15026.8	231.82	2910.4	28952.4	15546	20283.6	112.56	2748.05	48804.6	31450	24048.3	222.44	1923.55	36798.6	22352	42194.6	3.35	19.55	28865.4	20711	21718.7	1583.21	1618.4
73632	53300	23169.9	12.73	4.25	160106	53160	122196	79.06	6.8						41620.2	24214	17903.1	414.06	706.35	17461.8	12236	25641.6	220.43	2555.1	47850	24479	33560.3	33.5	764.15	64445.4	37422	30838.1	177.55	2875.55	50210.4	33675	37356.5	527.29	7098.35	140494	64382	165684	3525.54	61576.6	22529.4	17647	37558.9	52.26	49.3
36205.8	19642	22809.5	6.7	12.75	31375.8	19387	21632.3	32.16	-23.8						54316.8	31147	16958.4	34.17	965.6	26845.2	16840	30174.1	249.24	2350.25	46221	28236	20601.2	629.13	6348.65	22831.2	14414	26985.6	1285.06	28259.1	144750	49826	161652	1259.6	27659.9	69223.2	43607	21488.2	187.6	4936.8	47463.6	28022	21431.3	737	2782.9
22475.4	14995	7371.34	-4.02	-0.85	19174.8	10370	25109.6	6.7	0.85						19795.2	10140	21911	25.46	383.35	25601.4	13306	29818.4	241.2	2709.8	84316.8	37960	47146.6	499.15	5791.9	37549.2	24239	33528.1	163.48	2555.1	7954.2	5621	16653.5	22.11	103.7	36726	19406	21077.5	82.41	1671.95	43065	23336	37965.6	5717.11	4834.8
43426.8	24152	51860	10.72	5.95	34323.6	19914	20328.5	8.71	-6.8						45011.4	26903	18876.6	994.95	10012.2	22318.2	13753	29323.2	903.83	6851	25662	15325	25887.5	751.74	12393	29858.4	16441	36352.2	28.81	5.95	32716.8	17685	37197.7	145.39	7134.9	27490.8	15042	19586.8	54.94	1739.1	54998.4	33918	14987.2	360.46	2351.1
73827.6	24452	73673.2	-2.01	-12.75	40497	24803	24199.7	11.39	-13.6						27106.8	13395	26093.2	54.94	1266.5	51592.2	32020	15143.3	427.46	8031.65	43066.2	23710	25659.7	318.25	7369.5	99545.4	37966	48983	153.43	3364.3	40083.6	22991	15948	208.37	4802.5	22212	15428	23539.1	425.45	2936.75	47269.2	26382	23590.7	580.22	1636.25
29861.4	16366	20801.5	-7.37	2.55	34197.6	20055	13377.2	-2.68	-3.4						63043.2	36195	23341.5	89.11	1164.5	35586.6	21180	39042.9	293.46	6308.7	31030.2	16640	29595.2	22.78	320.45	54210.6	28081	33610.6	262.64	4563.65	12868.8	6971	29421.7	8.04	92.65	32297.4	18434	27173.2	483.74	8435.4	41553	22587	21653.1	3401.59	6493.15
60526.8	30399	30044.1	13.4	9.35	48502.8	26339	21434	15.41	5.95						18433.8	8875	31047.1	89.78	3726.4	23889.6	12617	26888.4	-13.4	111.35	76987.2	30468	56885.7	1802.3	19917.2	45000.6	27886	19977.4	686.75	15056.9	7715.4	6178	8945.17	4.69	14.45	24034.2	12841	22426.9	93.8	3179.85	38275.8	20206	25548.4	5.36	16.15
141736	51577	72086.6	4.02	24.65	15164.4	11202	30224.4	43.55	31.45						62043	35399	18697.7	170.18	1596.3	46074	23354	29148.4	134.67	5290.4	48258.6	28939	19710.7	64.32	737.8	25876.8	14351	17917.1	175.54	3781.65	40979.4	22489	33349.2	812.71	17500.7	17139	14034	4171.42	-12.06	94.35	38488.2	23999	18006.9	1124.93	2159.85
21692.4	11295	27135.7	0.67	-5.1	43116.6	24635	26227.2	36.18	-5.1						55677.6	29150	31437.7	342.37	5072.8	47381.4	28160	34216.2	110.55	2730.2	31993.2	21418	25900.9	36.18	780.3	59841	33483	19827.3	171.52	930.75	9608.4	8054	3728.55	-12.06	-7.65	23427	15334	25027.2	196.31	5418.75	53206.8	19983	44303.8	803.33	1887
165252	64142	69059.6	-22.78	22.95	60929.4	34816	38658.3	36.85	17.85						26725.8	14087	19355.6	137.35	2692.8	32148.6	16948	49932.4	1108.18	12387.1	67786.8	41018	30777.1	471.01	5234.3	23520	10818	32066.2	69.01	509.15	46554.6	29359	12655	107.2	2312	27184.2	15806	22252.7	91.79	2187.9	21518.4	12131	30107.8	254.6	851.7
41205.6	20914	35101.3	12.06	2.55	64243.2	31591	57993.2	32.16	-11.05						134267	36128	122380	1128.28	20438.2	42207.6	21735	31121.5	1339.33	18819	52471.8	31051	18776.1	5.36	-182.75	60366	32955	40171.9	602.33	8352.1	32638.2	19678	18652.1	103.18	3844.55	31066.8	16096	32619	333.66	6411.55	53961	36522	32301.4	803.33	2423.35
45142.2	27387	24969.6	2.68	-10.2	15164.4	10486	19072.2	10.05	-5.95						28912.8	14557	29167.1	85.09	1027.65	27021	13998	31800.2	357.78	4051.1	37408.8	21484	34180.7	62.98	753.95	34144.8	20766	26471.7	194.3	2385.95	5216.4	5319	2691.39	-14.74	306.85	23154	11731	24434.2	483.74	12160.1	45891	27450	27637.5	4948.62	6495.7
33604.8	18660	23346.8	8.04	-10.2	29362.2	18469	19582.1	16.08	-4.25						33393	17266	28079.7	294.8	4567.05	31599.6	18030	33741.2	121.94	1457.75	37711.8	22323	33007.6	219.76	2380	43279.8	27147	26519.3	246.56	3351.55	25125	14755	23948.5	224.45	5559	62277	33941	36039.3	132.66	5554.75	39967.2	23418	29236.1	5441.07	6965.75
30437.4	15358	28974.8	-4.02	15.3	37654.2	25343	40372.2	20.1	-2.55						75082.2	23622	87206.5	525.28	7928.8	22128	12383	21194.8	124.62	2753.15	11728.2	10271	14715.2	-2.01	-238	34093.2	19395	20915.4	233.16	4063	46730.4	24374	22703	624.44	17571.2	10150.2	9147	12753.5	11.39	73.1	10346.4	6102	18588.5	92.46	229.5
20490	13670	21102.3	-6.7	22.1	20465.4	10364	33693	24.79	-12.75						23197.2	15462	44029.1	174.87	3242.75	14100.6	8790	27689.1	312.89	3576.8	39184.8	24672	21042.7	105.86	1902.3	96889.8	48890	53507.5	347.73	10626.7	72978.6	43424	28561.4	341.7	7780.05	39702	21438	28620.4	156.78	2824.55	19879.8	12907	29089.4	89.11	236.3
72808.2	30198	32257.8	2.68	18.7	53250.6	34437	14817.1	11.39	0.85						8773.2	7715	2116.53	17.42	55.25	48942	29379	14498.1	73.03	744.6	76759.2	24888	43063.6	402	6499.95	66105.6	34823	13618.4	122.61	5462.95	76212.6	48179	24875.8	10.72	228.65	37468.8	16373	45276.6	1375.51	16349.8	41059.2	24407	20940.2	250.58	1056.55
99565.8	37630	40035.9	29.48	36.55	39101.4	20676	42936.9	-9.38	0.85						46923	25667	31602.6	223.78	5236.85	36352.2	20454	20487.3	58.29	947.75	26338.8	13318	37524	82.41	2624.8	35084.4	22655	17404.6	113.9	3346.45	47565.6	31350	10840.6	117.92	3764.65	27983.4	17811	43596.9	279.39	6552.65	45770.4	28927	11901.9	14.07	17.85
22975.2	11735	17850.1	9.38	-11.05	31432.2	17366	21115.7	24.12	6.8						12645	8369	15288.7	10.72	2.55	32851.2	17026	24798	51.59	716.55	40090.8	26991	29717.9	558.78	8653.85	56137.2	32439	26203	241.2	3837.75	50094.6	31510	37211.8	131.32	2457.35	39749.4	18774	27741.4	968.15	24753.7	40867.2	22735	22250.7	3914.14	10601.2
21746.4	12883	46424.3	9.38	-30.6	36292.2	20766	19834.7	34.84	5.95						58263.6	21958	39163.5	575.53	6409	27445.2	15233	29184.5	653.92	9348.3	36552.6	22562	14441.9	35.51	1187.45	34741.8	21055	28611	202.34	4595.1	48670.8	23543	36510.3	140.7	4583.2	25650	11859	32960	52.26	1644.75	21530.4	11706	28267.3	2153.38	4028.15
58032.6	34671	23376.3	17.42	-8.5	44710.8	25736	42418.4	46.23	-2.55						38989.2	24438	21005.2	292.79	4620.6	18653.4	11794	14072.7	345.05	2084.2	14594.4	8633	21590.8	10.05	728.45	31743	16425	35800.1	171.52	10321.5	22923.6	9983	33000.2	197.65	4773.6	25397.4	14987	22545.5	45.56	585.65	31033.8	17378	30611	801.99	1428.85
80431.2	41774	42238.1	8.04	-16.15	24972	15610	24489.8	34.84	-19.55						42847.2	23515	20727.8	338.35	7509.75	75945.6	44909	19671.2	63.65	2307.75	19086	13934	26659.3	851.57	6691.2	81579	41883	33872.5	769.83	12233.2	41961.6	25879	20978.4	129.98	2794.8	7263	5930	3997.22	50.25	640.05	20197.8	10830	25859.3	5268.88	9548.05
29155.8	17491	29411.7	-16.75	11.9	23145	16243	17137.9	20.77	-10.2						51697.2	33340	49693.9	20.77	2908.7	47709	29510	26002.7	146.73	3301.4	6139.2	5290	5421.64	-3.35	-205.7	23026.2	12590	30647.1	101.17	2227.85	70276.2	39249	30970.1	195.64	6426	73880.4	47366	28227.1	105.19	2929.95	83198.4	54141	54131.3	1678.35	4160.75
41455.8	21518	19706	8.71	9.35	84537.6	31738	42794.2	29.48	-20.4						33332.4	18423	24546.8	332.32	4596.8	9979.8	8316	16888.7	8.04	43.35	48170.4	34806	18380.8	682.06	7260.7	20934.6	12562	29887.4	180.9	1857.25	57369.6	38670	25006.4	40.87	952	20727.6	13414	13396	373.86	4435.3	97528.2	62206	125147	1752.05	5771.5
16779.6	8880	19960	20.1	-8.5	22598.4	12515	21882.2	26.8	1.7						49216.2	24678	30054.9	763.13	8449.85	32902.8	21977	12527.7	352.42	1938.85	46444.2	31992	24710.9	271.35	3947.4	39622.2	21193	36440.6	160.13	3570.85	50117.4	31047	20201.2	40.2	1372.75	28180.8	16596	32640.4	26.8	601.8	57934.2	32986	31807.6	1626.76	1932.05
132680	41116	85605.2	8.04	-0.85	107213	33303	63279.5	38.19	-37.4						12665.4	8502	20047.1	30.15	186.15	59174.4	33302	41619.1	314.9	7446	26058.6	15323	23722	499.15	6541.6	34936.8	19539	22952.9	845.54	6199.9	14161.8	9215	24133.4	20.1	65.45	57301.8	24831	36850.7	182.24	7739.25	72172.8	33601	73117.8	7799.47	12751.7
34195.8	18883	21059.4	-4.02	1.7	20971.2	12835	21131.8	10.05	-15.3						46111.2	24725	46347.2	671.34	8092.85	24148.8	15671	38800.4	130.65	1673.65	34345.2	18045	34356.9	275.37	6697.15	108096	48718	43584.2	183.58	2922.3	58338.6	31995	21348.9	147.4	2283.1	8770.8	6290	2197.6	63.65	455.6	67714.2	37447	54930	62.31	619.65
40672.8	24346	17486.3	-20.1	-3.4	14127	9721	24044.3	1.34	-26.35						9994.2	6430	24228.5	-8.04	54.4	32924.4	21445	26535.4	201	2323.05	20551.2	11647	42522.9	113.9	1886.15	12300	7082	13584.2	62.31	763.3	31866	15799	35475.8	367.16	14190.8	46135.8	26319	22706.3	54.27	1489.2	31792.2	16906	25261.7	2362.42	4769.35
28072.2	15325	25308.6	-2.01	10.2	23196	13161	26537.4	6.03	-16.15						58539.6	33078	37164.9	681.39	8434.55	37719	23186	12356.8	256.61	3190.9	41935.8	25473	14791.6	147.4	1480.7	19982.4	10753	34785.1	223.78	4543.25	39385.8	23035	10083.5	20.1	1336.2	12141.6	11282	2390.56	6.03	94.35	31805.4	17477	40404.4	1573.83	4238.95
38190	24283	22363.9	-6.03	-8.5	49480.2	30762	36930.4	16.75	-7.65						68833.8	36582	39928	348.4	6294.25	28995	15734	27579.9	357.78	4357.95	7129.2	5023	15508.5	5.36	-164.9	74237.4	48759	61293.6	683.4	10874.1	37501.8	24855	40098.2	336.34	5166.3	32740.2	17104	27328.6	79.06	3230.85	64091.4	37570	63308.3	1698.45	9304.95
33328.2	20179	34754.9	-10.05	7.65	58254	32212	29697.1	22.11	-22.1						28786.8	15049	19625	337.68	5188.4	50875.2	30074	23011.2	561.46	7066.9	7780.2	8338	2449.52	-2.01	-249.05	78378	47482	25665.7	153.43	2153.9	39390.6	20948	46092	48.91	927.35	37029.6	19792	19423.3	75.71	1701.7	18727.8	11750	15702.1	499.15	2438.65
7011.6	5599	12777.6	-5.36	-27.2	30913.8	23018	27316.6	5.36	14.45						16938.6	7868	40531	869.66	13993.6	57385.2	33991	21643.7	515.23	8454.1	45514.2	22356	40793.6	55.61	470.9	19341.6	10537	32682.6	161.47	2963.95	108630	54762	52132	647.89	15018.7	12084.6	5986	30396.6	20.1	637.5	22323.6	11827	29843.8	1061.95	2387.65
40542.6	22966	17206.3	-19.43	26.35	36241.2	24070	16478.7	5.36	-13.6						23826	11157	25427.2	132.66	2984.35	33094.2	17407	15804	85.09	1734	27040.8	16001	23067.4	1281.71	10441.4	35407.2	17242	26249.3	1488.74	26735.9	54074.4	26225	48261.4	799.98	13034.8	33672.6	18502	32889.6	435.5	2905.3	25748.4	15276	22002.8	20.77	187
40093.2	25405	16831.1	-26.13	19.55	44294.4	22942	44134.2	15.41	0						51521.4	29166	25094.2	824.1	5924.5	46990.8	24427	23360.2	69.01	969	44377.2	29580	19688	190.95	1916.75	36091.2	22383	12795.7	132.66	1610.75	47977.8	28722	14841.8	8.04	601.8	62994.6	28015	58181.5	589.6	9522.55	19487.4	10610	14879.4	320.26	1077.8
156817	71979	65555.5	-22.11	36.55	37919.4	19878	38307.2	8.71	-21.25						47740.2	24855	23966.6	100.5	3471.4	37109.4	19934	18631.4	605.68	5520.75	30928.2	16327	23447.3	26.8	79.9	29890.2	15822	36626.9	430.81	7967.9	59647.2	41239	43832.1	158.12	11662	14200.8	12766	6502.35	22.78	9.35	26129.4	15526	20583.7	249.24	671.5
32841.6	14656	47836	-16.75	11.9	36601.8	19259	25986	6.03	0.85						5943.6	5507	896.46	19.43	324.7	26462.4	16632	21729.4	261.97	1980.5	22740	13198	19639.7	185.59	1954.15	21943.2	14008	27559.8	63.65	1919.3	40087.8	20729	38557.8	146.73	6596.85	30864	17183	13050.3	225.12	2289.9	21916.2	14607	21539.2	1362.11	5752.8
34341.6	18508	18118.8	-4.69	2.55	85828.8	24507	84933.9	19.43	-11.05						20625.6	10666	29248.9	188.94	2494.75	51630.6	21617	48182.4	601.66	9142.6	54283.2	32214	21094.3	73.03	4647.8	54964.2	32479	40048.6	31.49	1224.85	68376.6	39267	33875.2	442.2	5748.55	52026.6	27825	17898.4	125.29	2348.55	34011	21116	31931.5	524.61	1566.55
37929.6	22890	28269.3	5.36	16.15	79204.8	48323	27074.7	4.69	10.2						20078.4	11803	22867.1	152.76	2803.3	40901.4	24296	23248.3	335.67	7376.3	24241.2	15508	24122.7	30.15	-105.4	29324.4	16702	28375.2	458.28	7324.45	47638.8	28926	24926.7	197.65	8222.05	40368	21975	23134.4	15.41	115.6	46636.8	29558	14444.5	3514.82	4466.75
28850.4	15023	26245.9	6.03	-0.85	31903.8	19878	34257.1	-3.35	-23.8						27029.4	14959	23007.1	402	6777.05	24178.2	11705	32210.2	227.8	6384.35	18981.6	11026	21941.2	50.92	777.75	17221.8	8921	30376.5	180.9	3622.7	39942.6	18342	36775.6	149.41	4012.85	39423	24313	28411.4	107.87	1744.2	26713.2	15571	19241.1	550.07	1114.35
42911.4	25139	36042	14.74	19.55	69475.8	29827	42460.6	10.72	-9.35						32749.8	18074	13550.8	44.89	652.8	44626.8	25967	14451.9	332.99	3322.65	22764.6	13922	28308.8	274.03	1862.35	25401.6	13938	19775.7	-2.01	113.9	53986.8	29282	25750.1	38.86	673.2	106748	40281	39135.4	494.46	6324	34582.2	19811	40407	763.8	1947.35
53700	31962	14266.3	-4.02	15.3	53727	33918	13099.8	5.36	9.35						80785.8	44657	33287.6	720.92	15595.8	49537.8	25400	35033	210.38	4440.4	13287	8584	27924.3	40.2	305.15	71612.4	37754	33562.3	207.7	4139.5	30313.8	18756	23084.8	152.09	2096.95	52468.8	31399	45129.9	2231.1	33218.9	33163.2	20940	18774.1	643.87	1109.25
30222	20487	23401.1	-9.38	0.85	31023.6	23583	5849.1	14.07	18.7						46395.6	31187	25150.5	2241.82	12452.5	86348.4	34778	48548.2	1385.56	20454.4	31561.8	20266	22258.1	67.67	1655.8	31189.8	17859	18228.7	12.06	567.8	80586	42762	50825.5	619.08	8573.95	19634.4	11446	24153.5	18.76	-17	8288.4	5771	18302.4	292.79	485.35
85657.2	48155	27053.3	-4.69	9.35	20018.4	12531	22385.4	10.05	-1.7						24399	12930	20776	140.7	4998.85	56576.4	32164	60385.8	1307.17	12699	35845.2	21981	16409.6	108.54	1279.25	8332.8	6387	15970.8	-15.41	-117.3	45783	21831	43877.6	167.5	2249.1	59237.4	32212	19184.1	70.35	1915.9	24684	21869	6695.98	358.45	837.25
78977.4	31578	42487.4	17.42	-10.2	39138.6	22815	26763.8	10.72	6.8						24044.4	12734	19692	30.82	536.35	26572.8	14603	19736.9	736.33	11196.2	12024.6	12353	9610.48	15.41	-23.8	28778.4	16903	26357.8	249.24	6411.55	25322.4	14874	25502.9	48.91	980.05	21679.8	13707	27192.6	504.51	7847.2	35487	20156	18604.6	218.42	629
80107.8	33818	42832.4	19.43	8.5	43277.4	28791	17670.6	21.44	39.1						18499.8	12010	24563.5	236.51	5181.6	22072.2	14342	25370.9	26.8	413.95	62713.2	34739	29898.1	52.26	2546.6	27202.8	16578	26284.8	20.1	673.2	30838.8	16991	20865.8	7.37	411.4	54063.6	31735	18613.9	192.29	3749.35	27082.2	23223	44833.7	114.57	316.2
43957.2	26102	19797.2	4.02	39.1	38163	23785	21834	-1.34	5.1						36985.2	24487	14551.7	48.91	966.45	28289.4	16747	20581.1	71.02	1555.5	52801.2	23302	45531.9	408.7	9647.5	43564.2	23434	31174.4	233.16	6918.15	47268.6	28294	14401	257.28	5239.4	49159.2	29343	17509.1	40.2	792.2	53558.4	33222	28080.4	746.38	4182.85
75402	24014	31569.1	3.35	-24.65	28785	16088	22068.5	27.47	6.8						43712.4	24546	35176.3	272.02	5194.35	89392.8	54923	67727	921.92	10377.7	31563	19111	39077.1	1119.57	11639.9	77283.6	37750	49559.9	277.38	10749.1	29302.8	18139	17838.8	176.21	1871.7	11221.2	9878	3089.37	-3.35	-6.8	39763.2	22180	25937.7	1002.32	2782.9
84125.4	37592	56237.1	22.11	-5.1	12307.2	7151	22749.2	14.07	17						57237.6	28931	27158.5	151.42	4253.4	52970.4	27090	29537	216.41	3554.7	30675	17437	34870.2	693.45	10555.3	32202	20330	19247.8	61.64	1349.8	48900	29411	15500.5	146.73	4031.55	23143.2	11531	40128.3	210.38	4915.55	30291.6	17163	19819.3	25.46	24.65
47395.8	28075	11946.8	7.37	0.85	91084.2	42143	26195	13.4	12.75						89911.8	44683	43194.9	639.18	5373.7	97142.4	40446	35839.6	264.65	3588.7	40381.8	26168	27811.7	521.26	5431.5	35257.8	21803	17552	-4.69	270.3	41190	24085	36031.3	610.37	14359.1	51750.6	27790	42088.1	253.26	6029.05	45704.4	28017	21631.6	799.98	1914.2
90849	49786	30474.3	8.04	-13.6	28360.2	18053	16070.6	16.08	-14.45						33163.8	18749	24605.8	48.24	759.05	6228	6235	2101.12	-2.01	7.65	33100.2	21376	20099.3	251.25	4289.1	37009.2	24687	16206	228.47	2148.8	17256	13626	16185.9	26.13	312.8	20166.6	13035	21757.6	213.06	6618.1	44152.2	21541	24615.8	1697.11	3005.6
33619.2	22019	13416.1	6.03	22.95	41367	25683	29697.8	26.13	9.35						49879.2	28242	44536.9	2734.94	18541.9	16032.6	10324	15561.4	168.84	3622.7	70471.8	52856	35984.4	2396.59	5947.45	33872.4	22312	23379	142.04	2227.85	24784.8	13714	35298.3	55.61	2692.8	54672.6	28274	22812.8	22.78	56.95	48682.2	30151	27880	3758.03	5088.95
97295.4	47742	48990.4	22.11	35.7	24195.6	14332	29748.7	20.77	44.2						43332.6	24058	63405.5	812.04	14654.9	36435	23630	14985.2	323.61	2884.05	58741.8	30811	42861.9	221.1	2374.05	20171.4	11106	34859.4	-4.69	-71.4	39541.2	19834	34812.5	42.21	1615	23495.4	13168	40117.6	128.64	1734	28599	16810	28783.2	3332.58	4643.55
39340.8	25227	16837.8	27.47	29.75	40423.2	22949	24691.5	33.5	18.7						7702.2	7722	643.2	10.05	164.05	49573.2	28476	17566.7	87.77	1199.35	39368.4	25688	20260.8	193.63	8253.5	23787.6	13563	19163.3	4.69	56.1	40598.4	24271	34994.8	404.68	4448.05	85647	34006	41127.3	343.71	6529.7	29472	16579	16669.6	415.4	1144.1
55419.6	31006	22591.1	17.42	23.8	66237	38111	47418.6	54.27	26.35						47507.4	25726	35083.9	221.1	6695.45	14901	9367	22223.2	66.33	841.5	10509.6	5999	24557.5	14.74	252.45	19645.8	11821	22404.1	37.52	265.2	34150.8	19230	48408.8	111.22	2536.4	47143.8	36268	16103.5	14.74	22.95	25648.8	16738	18352.6	29.48	52.7
29434.2	16874	24702.9	14.07	23.8	75451.8	38249	18232	-13.4	9.35						27756	17517	24788.7	395.3	5947.45	81541.2	46179	58351.6	1444.52	20207.1	42459	23311	24375.9	317.58	7619.4	39375.6	25007	28507.8	144.72	2579.75	98419.8	42199	33414.2	597.64	12161.8	35753.4	20886	18601.9	168.17	3988.2	75440.4	23546	48594.4	2901.77	6063.05
49416.6	28647	17116.5	13.4	20.4	22181.4	12250	28704.1	2.01	-1.7						23563.2	15635	21887.6	79.06	1422.9	20440.8	17790	15488.4	23.45	7.65	22378.8	12922	20460.5	83.75	1348.1	39573.6	23247	17377.8	113.9	2312.85	40585.2	24999	12087.5	50.25	1158.55	33636	17713	27219.4	190.95	2239.75	21351	10578	42591.9	946.71	1881.9
107101	36576	50673.4	17.42	13.6	59418.6	33403	24642.6	7.37	5.95						104546	64550	54917.2	226.46	4711.55	34290	19183	36496.2	1313.87	16668.5	21180	12220	23166.6	85.76	1020.85	31236.6	21106	22185.7	196.98	4342.65	34426.8	18826	40453.9	287.43	5866.7	31111.8	19486	29723.2	33.5	162.35	29363.4	20087	24151.5	565.48	1430.55
38358	21410	15336.3	-0.67	27.2	78337.8	32923	45103.1	12.73	-34.85						32736.6	18148	20074.5	462.97	5004.8	7954.2	5198	5688.3	-6.03	3.4	46174.8	32862	24395.4	661.29	8883.35	34872.6	19732	22607.8	575.53	3975.45	28922.4	17942	19681.9	60.3	1122.85	39318	23731	27059.3	237.18	3948.25	59662.8	33135	23767.6	5615.27	7247.95
31246.2	16982	30333.6	-2.68	5.1	32142	16642	37607.8	21.44	14.45						53862	23304	35997.8	1078.7	13655.2	44457.6	27701	45121.8	24.79	1110.95	24606.6	16263	14128.3	7.37	-266.9	87759	40491	30500.4	291.45	6009.5	48586.2	30090	16391.6	115.24	2569.55	83155.2	47197	32753	165.49	4766.8	34951.8	20746	16031.8	998.97	1575.05
34546.2	22046	21786.4	11.39	11.9	34191.6	18574	31962.4	12.73	9.35						36633.6	22188	23123.7	988.92	13480.2	55704.6	30049	23294.6	42.21	942.65	28944.6	15767	37505.3	686.75	9233.55	15304.2	8766	21733.5	267.33	4630.8	50444.4	27391	32315.4	164.15	2522.8	7279.2	5205	15701.5	0	19.55	32118	18247	15866.3	1207.34	3055.75
42364.8	23587	26157.5	0.67	-14.45	34114.2	18708	38525.7	0.67	6.8						38631.6	22295	17340.9	211.72	6816.15	18812.4	11047	18541.6	35.51	420.75	15639	8606	19064.8	144.72	2207.45	41255.4	27371	33130.8	420.76	7842.1	38786.4	24050	16217.4	11.39	876.35	20995.8	10793	28631.1	162.81	4193.9	45777.6	25198	16345.3	62.31	376.55
40577.4	20763	31277.6	14.74	-17	54525	32564	38390.3	10.05	5.95						23805	11158	37119.3	241.2	3362.6	34066.2	17315	21882.2	1421.74	11940	34353.6	18859	30751	54.94	316.2	51189.6	31092	15332.3	75.71	859.35	65579.4	41818	17544.6	53.6	935.85	53158.2	21127	46567	278.05	5725.6	136063	52678	47625.6	199.66	504.9
89411.4	47496	53796.3	18.76	0.85	35179.8	20582	36644.3	4.69	10.2						31899	21633	20187.8	131.32	1930.35	24552.6	13442	26034.9	201.67	3891.3	22788.6	12362	25527.7	349.74	6193.95	21272.4	11991	25868	2.01	-129.2	32828.4	18775	17142.6	107.87	3179	34209	22129	32930.5	38.19	612.85	30838.8	15696	29865.2	3203.27	9390.8
54586.8	24344	39028.8	32.16	30.6	50767.8	33227	13470.4	16.08	6.8						43890.6	24187	21107	85.09	1564.85	40822.8	24631	19102.4	670.67	5058.35	39931.2	25369	19872.2	230.48	5128.05	12118.8	7890	19369.7	184.25	2873.85	103558	58767	44497.4	860.95	14847.8	47146.2	29331	13838.2	46.23	1289.45	24666	14190	24803.4	243.88	1030.2
89562.6	38766	36038	1.34	47.6	41633.4	25611	10823.2	11.39	-0.85						26160.6	14875	23301.3	34.84	1759.5	54001.8	28819	25478.8	154.1	2256.75	35157.6	21902	14990.6	343.04	5751.1	63176.4	35840	35351.9	681.39	18323.5	23931	11262	28765.8	192.29	5207.95	8261.4	6423	51129	11.39	57.8	33835.2	21775	38143.8	2355.72	6017.15
55329.6	30585	24679.5	17.42	54.4	66528.6	38937	22206.5	-4.69	-5.1						24696.6	16814	25966.5	149.41	1778.2	21543	13683	21659.1	49.58	643.45	41052.6	22710	35636	1648.2	23718.4	40268.4	25546	25395	301.5	7744.35	21762.6	12710	35593.1	12.06	266.05	34924.2	18078	33479.9	423.44	7191	44985.6	25884	20260.8	14506.2	12132.9
43854	27558	28149.4	16.08	20.4	28737.6	19486	16458.6	13.4	-13.6						30323.4	14799	26510.6	203.01	4505	46944	31755	23320	608.36	14004.6	37128.6	22256	24436.9	440.19	3996.7	29023.2	13652	26408.1	536	8409.9	15388.2	8382	15286.1	12.73	692.75	48608.4	28982	25127	777.87	12965.9	59483.4	36515	34929.8	9463.75	9865.1
41400.6	24735	21131.1	8.04	37.4	24201	14679	20648.1	5.36	-3.4						50039.4	28382	19960.6	239.86	3524.95	17409	10522	26170.2	116.58	4992.9	41820	30539	19675.9	402.67	8958.15	33972.6	20597	23447.3	320.93	3571.7	41962.8	24086	33970.3	659.95	7037.15	31853.4	18486	34690.6	87.77	1397.4	41610	26475	15543.3	2824.72	3823.3
55156.2	29015	35486.6	3.35	11.9	58078.8	30143	37360.5	26.8	-15.3						158676	61897	86229.7	1492.76	28112.1	51344.4	28914	20733.8	502.5	13229.4	26045.4	15377	18951	12.06	-97.75	29193.6	18175	25431.2	92.46	1325.15	29916.6	19741	29758.7	2024.74	34046.8	13270.8	10755	4427.36	40.87	1088	9900	9757	9791.38	30.82	410.55
27896.4	17962	32105.1	19.43	16.15	65598	33473	58017.3	61.64	4.25						15798.6	12570	47216.9	16.75	1372.75	47854.2	28586	16991.9	50.92	282.2	24998.4	14685	28349	54.94	770.95	71711.4	37259	53025.8	86.43	3615.05	25638.6	16029	18588.5	198.99	3490.95	35615.4	21159	23689.9	583.57	9512.35	52290.6	29866	22537.5	3042.47	13482.7
18735.6	11660	24879.1	-1.34	23.8	32758.2	19620	18068.6	2.68	-26.35						47478	26979	26491.8	421.43	8777.1	9210	8151	3753.34	60.3	748.85	25827.6	12414	31912.8	1015.05	6165.9	38188.8	21667	20217.9	93.13	1753.55	45204.6	24434	30796.6	41.54	246.5	8843.4	6295	7810.86	11.39	123.25	34826.4	17318	27573.2	278.72	1653.25
11238	6563	23102.3	5.36	16.15	47965.8	31403	22402.1	3.35	-27.2						22209	11677	20932.8	73.7	2698.75	36206.4	21715	15606.3	44.22	621.35	20997	14210	13556.8	65.66	707.2	42100.8	25722	18466.5	131.32	2533.85	55378.8	30103	31585.1	259.29	7760.5	21124.2	19400	13745.7	43.55	1532.55	102722	58926	44137.6	1386.23	6414.1
113355	49787	50738.4	16.08	39.1	40857.6	21860	33717.8	35.51	0.85						22832.4	13666	31839.7	12.73	80.75	32025.6	19051	22922	130.65	1632	38367.6	27202	28625.1	174.87	2874.7	75214.8	49075	17273.3	467.66	9284.55	24414	13227	28302.8	225.79	3585.3	31186.2	17626	16371.5	552.75	7792.8	75831.6	44712	24955.5	3534.25	5453.6
38648.4	26426	22432.3	18.09	20.4	33100.2	20443	14606	10.05	-1.7						17288.4	9961	21598.8	77.05	1595.45	18939	14094	19300	75.71	1248.65	18953.4	12559	30491	546.05	4270.4	51987.6	29062	25147.1	183.58	2978.4	26179.2	12676	33312.4	95.14	2641.8	10546.8	10127	6395.82	3.35	946.9	48222.6	33983	14470	2461.58	7791.1
30626.4	18470	27390.3	6.03	24.65	12583.2	8955	12810.4	6.03	1.7						34484.4	19728	24980.3	513.22	6283.2	31105.2	15342	36117	248.57	3630.35	28494	16807	26660.6	669.33	16596.2	21559.2	12920	32700.7	185.59	2384.25	25912.8	12574	18886	1048.55	14668.5	52861.8	28487	25644.2	579.55	12574.1	34997.4	20157	19964	852.91	2242.3
33879.6	22385	46050.4	20.1	39.95	22203	12926	23919	12.06	-2.55						27721.8	15528	11712.3	-4.02	185.3	43128	23905	17042.1	118.59	1355.75	30717	17110	19359	120.6	1651.55	49101	33219	39810.7	156.78	2364.7	45661.8	22722	33786.8	203.01	6406.45	35382.6	20940	17722.8	-4.02	51	49081.8	29548	21491.6	30.15	-12.75
37204.8	21034	19889	8.04	11.05	27783	20021	33362	5.36	14.45						129125	54940	52213.1	482.4	5912.6	28870.8	16167	22645.3	274.03	4024.75	51301.8	32274	30144.6	91.79	3485.85	73415.4	33823	36253.7	243.21	6461.7	36043.2	19901	48232	362.47	8669.15	29794.8	13975	35579.7	38.86	875.5	18803.4	9781	25394.3	2918.52	4445.5
35775.6	20063	41915.2	35.51	16.15	86739	37215	66481.4	27.47	3.4						23470.8	13671	31957	574.86	10740.6	32847	19587	23712	399.99	6103	45440.4	25830	30740.9	375.87	4113.15	37270.8	20945	23042	160.13	2595.05	36746.4	23492	15194.3	39.53	600.95	22402.2	12366	22047	385.25	7637.25	26743.2	13534	32939.2	970.16	2597.6
31510.2	15913	30422.7	9.38	0.85	55498.2	37834	20240	20.77	-11.9						44672.4	28734	28269.3	497.81	10872.4	16625.4	9922	24300.9	628.46	6013.75	45486.6	27350	19518.4	395.3	10697.2	43288.2	25993	19101.7	119.26	1337.9	15345.6	10514	22645.3	239.19	5415.35	35708.4	22781	23303.3	92.46	1057.4	19199.4	11470	32914.4	2241.82	5515.65
33594.6	16824	26745.7	4.69	-10.2	54303.6	29826	45245.1	5.36	-1.7						10768.2	9835	30141.3	6.7	1261.4	46970.4	26572	35498.6	1883.37	15504	27607.2	18549	26061.7	1311.19	19179.4	8494.2	6103	19112.4	10.72	-86.7	51360.6	28839	44257.5	521.26	10470.3	34676.4	23391	9149.52	318.92	3898.95	12675.6	10502	14987.2	235.17	213.35
139339	67341	64041.3	18.76	-0.85	38748	20339	43685.3	6.7	5.95						39900	22979	18830.3	95.81	2470.95	31715.4	17438	43543.3	400.66	5145.9	42735	24509	21179.4	51.59	731.85	38382.6	22709	24807.4	12.73	-136	39783	14194	55709.2	299.49	9725.7	48090.6	27438	19019.3	46.23	900.15	75266.4	44119	50253.4	150.08	819.4
58839	34020	19716.1	21.44	-10.2	11433	9966	16995.2	14.74	9.35						78066	31482	43820.7	535.33	3592.1	21895.2	13286	21728.8	56.28	2577.2	14739	10887	23924.4	82.41	548.25	29432.4	19282	11380	38.19	267.75	50499	25563	37892.5	1215.38	23348.7	24866.4	13022	35085.2	205.69	2186.2	36180	23630	14850.6	509.87	1935.45
41959.2	29349	28966.1	9.38	-0.85	39439.2	20355	32840.1	4.69	16.15						71718	29854	45880.9	966.81	12016.5	39311.4	21628	33722.4	18.76	683.4	59602.2	35538	24589.7	692.11	10496.7	27030	14390	31063.2	23.45	71.4	63796.8	26730	43267.9	458.95	8426.9	45244.8	25606	18551.6	218.42	5825.05	26619.6	17562	30590.2	7305.01	13118.1
129891	65340	76181	26.8	39.95	50217.6	27158	32487.6	16.08	24.65						45563.4	29410	14803	821.42	10682.8	47450.4	28608	13606.4	459.62	6553.5	27591.6	15293	33098	152.76	1937.15	43047	27944	13910.5	49.58	1078.65	36139.8	18986	23169.3	327.63	6763.45	17979	12017	25722.6	26.8	957.95	43490.4	25557	27406.4	2690.72	6923.25
59939.4	32954	44051.8	0	20.4	47571	30670	15636.5	6.7	-2.55						59599.2	35294	16949.7	255.27	3110.15	40315.2	23818	16883.3	93.13	1639.65	30946.2	21366	26048.9	1007.01	8840	38062.2	19744	24723.7	108.54	1524.9	31073.4	18330	36116.4	151.42	4442.95	28590	14668	27711.9	3.35	57.8	28836.6	16153	19987.4	1191.93	3166.25
60391.8	33542	23008.5	8.04	28.05	54250.8	29763	27924.9	7.37	-17.85						45956.4	28526	18716.5	575.53	4825.45	21893.4	12569	33554.3	109.88	1939.7	32551.2	21347	17274.6	22.78	143.65	27480	12424	25007.8	119.26	4697.1	30148.8	23690	47545.2	42.21	1700.85	48531	28558	24594.4	253.26	5372	24169.2	12191	26572.2	1292.43	2397.85
18567	9044	4629.7	14.74	28.05	43545	27076	18455.8	-6.03	-22.95						79892.4	39155	29228.8	535.33	5080.45	28330.2	16576	21801.1	158.79	2000.9	45041.4	34875	69931.2	627.79	16667.7	41842.2	24759	13522.6	87.1	3381.3	29356.8	18489	26357.8	487.76	9110.3	32482.8	16635	45921.8	39.53	1130.5	60598.8	36298	28566.1	5200.54	8361.45
36304.2	20626	15221.1	24.79	-5.95	33862.8	21745	20392.8	-1.34	0.85						61437	32803	41872.3	363.14	5246.2	35347.2	18798	18260.8	30.82	517.65	42921.6	26326	31436.4	1512.19	20673.7	77962.8	36287	41462.3	5004.23	47596.6	40081.2	23445	21497.6	336.34	7363.55	24730.2	15222	20757.9	139.36	1513.85	44167.2	22939	39912.6	1667.63	4952.95
42577.2	25443	25202.7	8.04	-3.4	46244.4	29333	25870	7.37	-6.8						14341.8	6887	20868.5	207.7	2370.65	25624.8	14995	26913.9	207.03	3550.45	25735.2	13570	27618.1	241.2	2327.3	10488	7971	9088.55	87.77	1175.55	61149	30434	33876.5	279.39	4819.5	49048.8	28802	21793.8	189.61	2876.4	39142.2	28405	41487.7	2945.99	9569.3
45962.4	27754	13853.6	8.71	-18.7	103446	48358	41706.8	3.35	-11.05						26296.2	13577	17375.1	23.45	379.1	64542.6	43914	30359.7	555.43	7953.45	34319.4	20919	25053.3	182.91	3439.95	22392	13477	24438.9	295.47	6110.65	14238.6	8026	17367.7	49.58	368.05	33892.2	20687	25947.8	1320.57	17522.8	79832.4	45003	35171.7	667.32	2434.4
23385	13988	25037.2	12.73	-17	26233.2	16778	27548.4	-10.72	-22.95						21150	14219	23933.7	962.12	7871.85	41482.2	21238	35283.5	94.47	1844.5	21352.8	12407	19624.3	83.08	3676.25	49197	31304	26197.7	140.7	2443.75	68863.2	39719	21186.7	518.58	6685.25	86501.4	54826	28158.1	473.02	13949.4	22410.6	12201	28225.8	16.75	189.55
102124	34007	32655.8	28.81	-20.4	40126.2	23595	23478.8	14.07	-22.1						23525.4	11947	24613.8	432.82	8768.6	17140.2	9659	21883.5	91.79	1427.15	68676.6	40474	32705.4	352.42	6726.9	98916	30131	65428.2	44.89	2759.95	62496.6	44486	28911.2	75.71	2929.95	68231.4	28865	42291.7	708.86	11869.4	37120.8	23939	33640.7	178.89	821.95
57117	36967	24936.7	0	-5.95	33537	21225	22506.6	17.42	24.65						28492.8	13480	32524.5	148.07	2136.9	24522	12603	26192.3	341.7	8449	24621	16030	18548.3	58.96	607.75	32034.6	20451	16780.2	105.19	3961	38382	22561	19172.1	56.28	1675.35	41498.4	23406	27715.9	372.52	12005.4	22143	14299	23401.1	301.5	1547.85
46962.6	28110	14403	6.03	-2.55	103040	38516	79131.7	13.4	6.8						28291.2	16255	28767.8	60.3	3795.25	26241.6	15462	21477.5	403.34	2846.65	26668.2	14527	17014	79.06	4073.2	26304.6	14985	26667.3	1888.06	13004.2	95863.2	34559	66210.7	939.34	14615.8	111587	59948	68914.2	271.35	4981	45207	26922	26459	211.05	963.9
78981.6	40995	43117.9	10.05	-18.7	59254.8	36175	31276.9	-1.34	0						20457	12606	27081.4	289.44	6453.2	35455.2	22865	18959.7	191.62	2418.25	40326	26042	20919.4	452.92	11391.7	29382.6	18066	18580.4	24.79	629	24919.8	13778	27163.1	-11.39	-3.4	33445.2	18774	28172.2	410.04	9417.15	26437.2	13203	26965.5	977.53	1561.45
76956	28919	37346.5	7.37	-10.2	35089.2	18882	24876.4	-2.01	-29.75						115526	45353	60998.1	1291.09	17363.8	45853.2	27355	15221.1	89.11	2759.95	23569.8	14182	21220.9	49.58	1310.7	26710.2	14151	22207.8	123.95	2478.6	36741	19995	32015.3	152.76	4033.25	15434.4	12659	23779	23.45	34.85	23599.8	11915	50432.2	6945.89	8803.45
36646.8	20807	26635.9	-3.35	4.25	19843.2	12059	17635.1	18.09	-7.65						10758	10271	7693.61	2.68	72.25	33246.6	19171	29607.3	56.28	1003	27267.6	17074	20589.1	23.45	141.95	29979.6	16346	38374.2	-4.69	-56.95	38000.4	24454	15980.8	15.41	445.4	15811.8	8803	30980.8	24.79	794.75	35620.8	18377	25912.9	399.32	1673.65
56871.6	34741	15692.7	18.09	12.75	38098.2	22723	13003.4	0	0						51928.2	29427	17197.6	298.82	6394.55	47833.8	27423	29426.4	600.99	12818.9	53382	33575	26641.9	350.41	6325.7	23411.4	12086	20077.2	62.98	1819.85	22818	13151	23776.3	83.08	3176.45	36639.6	17819	38463.4	556.1	5372	26181	14199	36882.2	8777.67	14713.5
47974.2	26867	25436.6	17.42	8.5	34801.2	24696	15022.1	8.71	-7.65						6586.2	5892	966.14	-7.37	4.25	123671	54643	92483.5	3246.82	40155.7	11517	9720	16398.9	149.41	2390.2	62848.2	40046	22642	489.1	8576.5	54781.2	28188	27045.2	1392.26	18768.8	23892	13182	20564.3	40.2	212.5	70530	40602	20991.8	12084.8	13159.7
8473.2	5099	28688.1	18.76	-2.55	37999.2	29681	37327	4.69	5.95						45564.6	26670	24826.9	762.46	11929.8	27241.2	12627	33695.6	477.04	13700.3	43461.6	27212	11573.6	46.23	138.55	63175.8	32435	28416	219.76	8309.6	6192	5423	1355.41	12.06	131.75	82791.6	42955	70167.8	675.36	8570.55	22099.2	13100	17085	938	1668.55
75938.4	24758	53709.2	12.73	17	57274.8	29814	25462	-16.08	5.1						27223.2	16779	28787.2	391.95	4848.4	103136	28770	86796.5	465.65	11571.9	9854.4	7012	37009.5	21.44	394.4	32892.6	18431	26869.7	572.18	8917.35	29280.6	18670	26714.9	687.42	7157	25434	15183	56373.1	1393.6	22930.5	37932.6	24964	31707.1	2169.46	3817.35
23425.8	12584	19096.3	13.4	5.95	16135.2	9690	33224	-2.01	26.35						31749	17639	19867.5	271.35	4171.8	21815.4	10828	31038.4	83.75	1863.2	40375.2	25319	16002.3	239.19	5802.95	8659.8	6606	13247.9	5.36	-130.05	27622.8	24262	12873.4	84.42	1923.55	68493.6	27202	41019.4	395.97	7928.8	22977	13038	15231.1	28.81	85
46256.4	23961	23896.2	21.44	13.6	18600.6	11341	21329.5	-6.03	-9.35						31014.6	17620	30661.2	815.39	12274.9	29529	19098	23989.4	103.85	2202.35	26768.4	15282	22402.1	12.06	-204.85	56868	31086	28234.5	434.16	8784.75	20686.2	11202	20743.9	50.25	563.55	46793.4	29237	14465.3	613.72	5665.25	27053.4	16125	33894.6	9275.48	9697.65
71081.4	41644	21432.6	1.34	9.35	98745	53627	30409.3	-2.68	-12.75						40501.2	30607	9087.21	84.42	1614.15	27422.4	16155	27784.9	227.13	3638	31416	20064	16617.3	240.53	3584.45	19596	11040	18224	10.72	23.8	40266.6	25027	12472.7	386.59	6884.15	6747.6	5939	5839.72	4.02	13.6	56669.4	36691	33517.4	1592.59	4318.85
32415	18115	22491.9	-1.34	-20.4	28239.6	16158	16498.1	16.08	-5.95						6588.6	6551	3435.76	-7.37	-1.7	30991.2	16974	29443.8	257.28	4761.7	64299	38146	19297.3	46.9	344.25	70089.6	27674	35487.9	645.21	8017.2	30250.8	15897	30338.9	137.35	2416.55	31956.6	17235	23803.1	138.69	4844.15	33447	19024	29460.6	4105.09	4765.95
121339	52977	49244.3	14.07	-28.9	82704.6	51922	56274	30.15	21.25						36505.2	19038	28832.8	558.78	11820.1	55218	31203	19399.8	32.16	151.3	28438.8	17326	28190.2	424.78	13107.9	36141	19191	21872.8	81.74	2101.2	72453.6	27603	48835.6	734.99	17787.1	28163.4	15344	24189	65.66	3094	54690	31747	32109.8	6499.67	5961.05
82099.8	42279	40550.4	4.02	-22.1	41264.4	24762	32745.6	42.21	-17						39877.2	22861	18024.3	793.95	7183.35	30067.8	17015	12624.1	150.75	1666	48261	26486	27671	1111.53	16033.6	31971	21281	14480	52.26	766.7	29188.2	17794	29317.2	56.28	1014.05	23406	12221	32986.8	247.23	5164.6	94327.8	54662	26917.9	3685	8642.8
84859.2	45812	46743.9	4.69	-8.5	77898.6	37713	28789.9	10.05	12.75						28429.2	13748	33144.9	68.34	669.8	104180	52915	141724	330.98	15682.5	10493.4	7298	10106.3	58.29	890.8	79272	22858	83344	219.09	5053.25	37306.2	22358	25564.5	182.91	5346.5	29870.4	19614	22552.2	279.39	8329.15	35212.8	19836	39672	353.09	2383.4
25456.8	15195	23409.1	4.69	15.3	64747.2	36290	42133.6	10.05	-16.15						34176.6	20191	31745.9	113.9	1717.85	12618	7413	32813.9	213.73	3485.85	23989.2	14174	16683	-5.36	-192.95	19639.2	11518	40200.7	108.54	3809.7	37108.8	22663	25500.9	708.86	11691.8	14971.2	6516	42398.9	112.56	4661.4	50780.4	26631	24253.3	1017.73	1204.45
61861.2	22262	39493.2	-10.72	-19.55	129972	51167	73617.6	20.77	-53.55						58425	29591	36340.8	281.4	5040.5	42031.2	23532	147937	96.48	231.2	69263.4	30662	59215.3	634.49	13104.5	40494	26758	35432.3	730.3	7319.35	25005	14807	17675.3	239.19	3611.65	55956.6	30367	29865.2	188.27	5871.8	21988.8	10563	35462.4	228.47	1040.4
93798.6	42988	25883.4	-4.02	-8.5	64228.2	38447	15097.1	-1.34	-19.55						62049	41139	16344.7	147.4	2436.1	38244.6	24815	13719.6	-3.35	-13.6	59989.8	36110	34089.6	1592.59	25690.4	37324.2	15653	55276.3	137.35	3575.1	74731.8	47439	27293.8	300.16	8784.75	40641.6	23831	32073.6	67	2568.7	27289.2	15338	21806.5	160.13	639.2
58272.6	32459	28343	3.35	0.85	35561.4	23241	11830.2	-9.38	-8.5						28059.6	17818	25312.6	138.02	5200.3	23647.2	12551	22294.2	436.17	6097.05	15180.6	9359	18812.9	99.83	1596.3	26736	15735	14001.7	107.87	1274.15	55766.4	31491	27370.2	333.66	10190.7	50241	29074	23017.2	1226.77	28736.8	37888.2	22499	24796	409.37	847.45
77227.2	34463	25031.2	6.7	6.8	78972	52029	33329.8	28.81	-10.2						31040.4	18550	15085.7	27.47	724.2	36698.4	23276	26284.1	670	6802.55	31298.4	19443	31758	759.78	9207.2	81157.8	45155	65827.5	645.21	18483.2	28703.4	23482	17997.5	178.89	8100.5	29749.2	20579	53108.9	127.97	3047.25	43174.2	27426	20654.8	1281.04	2514.3
25676.4	14475	45599.5	30.15	8.5	41202	25179	13057	22.78	-6.8						16543.8	15398	4950.63	4.02	491.3	31108.2	17216	46839	131.32	2027.25	69456	38835	26757.1	971.5	14439.8	95962.2	40131	27062.6	109.88	3468	33096.6	15658	30170.8	159.46	5876.9	17206.8	9330	25159.8	85.76	1207.85	130060	55317	62653	6633.67	8642.8
65514	38346	20276.9	3.35	22.95	53548.2	32647	26032.2	30.15	-18.7						32095.8	18757	15119.2	139.36	1127.95	46983	29900	17868.2	379.22	4809.3	26016	14023	23988	7.37	917.15	31411.2	18994	27376.9	85.76	3102.5	45090	28602	22776.7	442.87	4680.95	48274.8	25362	47022.6	145.39	3057.45	21695.4	13327	22190.4	1153.74	1952.45
85662.6	42413	75866.1	26.8	17	44575.8	24348	25775.6	20.77	8.5						19452.6	11903	23381	94.47	1749.3	18994.8	13143	20939.5	75.04	479.4	32956.8	16056	36224.2	53.6	1107.55	28780.2	16121	24818.8	52.93	1330.25	35185.2	20687	32480.9	99.83	1669.4	14394.6	10047	18783.5	186.26	2729.35	45042	28127	20398.2	58.29	80.75
[truncated: 11,964 more rows]
[truncated: 10 more columns]
