# Supplementary material for: Enhancing cap-independent translation of linear mRNA
Source: Nat Commun. 2025 Oct 16;16:9205. doi: 10.1038/s41467-025-64257-6 (PMC12532787; doi:10.1038/s41467-025-64257-6)
Supplement: Supplementary file 11 — Source Data [file 41467_2025_64257_MOESM11_ESM.zip › Source Data/Supplementary Figure 4/d.xlsx]

## Sheet: HEK293
mock transfection - arsenite, replicate 1 (raw data, no gating)					mock transfection - arsenite, replicate 2 (raw data, no gating)					mock transfection - arsenite, replicate 3 (raw data, no gating)					mock transfection + arsenite, replicate 1 (raw data, no gating)					mock transfection + arsenite, replicate 2 (raw data, no gating)					mock transfection + arsenite, replicate 3 (raw data, no gating)					mRNA - arsenite, replicate 1 (raw data, no gating)					mRNA - arsenite, replicate 2 (raw data, no gating)					mRNA - arsenite, replicate 3 (raw data, no gating)					mRNA + arsenite, replicate 1 (raw data, no gating)
FSC-A	FSC-H	SSC-A	EGFP fluorescence intensity	mCherry fluorescence intensity	FSC-A	FSC-H	SSC-A	EGFP fluorescence intensity	mCherry fluorescence intensity	FSC-A	FSC-H	SSC-A	EGFP fluorescence intensity	mCherry fluorescence intensity	FSC-A	FSC-H	SSC-A	EGFP fluorescence intensity	mCherry fluorescence intensity	FSC-A	FSC-H	SSC-A	EGFP fluorescence intensity	mCherry fluorescence intensity	FSC-A	FSC-H	SSC-A	EGFP fluorescence intensity	mCherry fluorescence intensity	FSC-A	FSC-H	SSC-A	EGFP fluorescence intensity	mCherry fluorescence intensity	FSC-A	FSC-H	SSC-A	EGFP fluorescence intensity	mCherry fluorescence intensity	FSC-A	FSC-H	SSC-A	EGFP fluorescence intensity	mCherry fluorescence intensity	FSC-A	FSC-H	SSC-A	EGFP fluorescence intensity	mCherry fluorescence intensity
13489.2	6902	30290	68.34	-2.55	31507.2	23347	37586.3	-24.79	-15.3	17205.6	7720	38923	42.88	4.25	63202.2	33308	29281.7	91.12	10.2	53487	32342	17925.2	64.32	33.15	12786	8614	2521.88	17.42	5.95	15793.8	7680	28533.3	13000	5413.65	35016.6	24316	6959.29	-11.39	-13.6	35930.4	24018	12401.7	2.68	-22.95	39724.8	22155	35397.4	505.18	177.65
23764.8	12332	25265	48.24	-5.1	262143	200735	262143	14.07	-74.8	31568.4	23527	6734.84	16.75	0.85	20214.6	12098	41501.8	85.76	-34.85	98817	54991	41153.4	137.35	-16.15	28062.6	20256	14370.8	48.91	-18.7	21858	12387	30539.3	6212.91	17847.5	30934.8	25076	124.62	16.08	0.85	31206.6	25077	68.34	4.02	-5.1	64267.2	36135	57969.7	25712.6	10027.5
31224	16814	25721.3	26.13	-0.85	262143	190590	262143	-6.7	-17	51534	25343	19508.4	26.13	11.9	56412	33734	22467.1	52.26	-1.7	31312.8	23579	8122.41	-12.73	-22.1	31978.2	23535	29683	7.37	-17	36252.6	20379	24589	1423.75	1859.8	10305.6	9653	7965.63	69.01	59.5	35845.2	23622	16145	-9.38	13.6	12405	10419	1427.77	800.65	272
46666.8	24734	35802.1	50.92	5.95	67153.2	6608	262143	7.37	-35.7	100223	54231	38030.5	60.3	12.75	14217.6	13715	4744.27	18.09	0.85	262143	199587	262143	-77.72	62.9	262143	200511	262143	118.59	-106.25	31728.6	23602	31636.7	17.42	2.55	5713.8	5586	2480.34	18.76	-0.85	31613.4	26779	699.48	-18.09	2.55	84850.8	44365	29196.6	18408.2	6509.3
26116.2	13538	29150.4	49.58	26.35	67515.6	21658	166551	-6.7	-9.35	42450.6	28934	14124.3	22.78	-23.8	13606.2	11190	1697.78	0	5.95	262143	211562	262143	-38.19	124.1	262143	196435	262143	204.35	-112.2	262143	199554	262143	133.33	-47.6	24420	14911	39439.6	10978.6	10643.7	55525.8	29874	39393.3	13588.3	16150.9	59910.6	36703	29058.6	8197.45	2069.75
25428.6	12446	46138.9	90.45	21.25	262143	197522	262143	-20.1	-4.25	30791.4	16413	11202.4	22.78	4.25	14524.8	10095	1843.84	10.72	5.95	153675	16070	262143	62.98	34	30007.2	17310	235459	79.06	-21.25	262143	190263	262143	201.67	11.9	20463.6	12544	23494.2	2980.83	1853	32952	17377	29143.7	1065.3	931.6	9976.8	7726	195105	38.86	-2.55
23569.8	11282	32606.9	54.27	3.4	28787.4	8333	38426.5	-4.02	5.95	18300.6	15411	10329.4	34.17	-5.1	92343.6	52902	27939.7	95.81	-19.55	123723	8169	262143	67	66.3	262143	162873	262143	1120.24	-34.85	262143	39193	262143	450.91	-11.9	13986	9207	19654.5	15.41	8.5	39579	31175	25423.2	128.64	-13.6	66507	41468	18952.3	1833.79	508.3
80256	29610	63920	138.69	6.8	262143	20527	262143	173.53	-44.2	9839.4	5689	24122	32.16	14.45	28104	18943	25709.2	111.89	13.6	15586.8	10117	-818.74	2.68	-0.85	32727	9960	262143	193.63	-1.7	262143	118814	262143	113.9	82.45	30039.6	12266	43658.5	1978.51	3700.05	46800.6	23443	31001.6	842.86	864.45	38461.2	20178	44860.5	6779.06	2425.05
17590.8	9951	32254.5	62.98	10.2	262143	180383	262143	208.37	-11.05	44717.4	24662	22361.2	28.14	-4.25	31780.2	17188	39525.3	93.8	15.3	33859.2	18482	34545.9	103.85	17.85	262143	155637	262143	101.84	-42.5	20897.4	21584	76844.3	8.71	0	31544.4	23662	27628.1	7.37	17.85	40459.2	20887	27097.5	2331.6	3454.4	41153.4	22686	37145.5	5306.4	2078.25
58393.2	24466	51512.3	105.86	-0.85	262143	257410	262143	1297.79	45.9	34156.8	22942	26051.6	-3.35	-1.7	35820.6	20475	23094.2	40.87	32.3	33224.4	18851	43521.2	136.68	-18.7	74595	18221	262143	355.77	5.95	262143	197699	262143	-35.51	-72.25	7454.4	6482	170234	56.28	21.25	31017.6	18160	34361.6	7136.84	4822.05	18283.8	16382	18350.6	58.29	-20.4
93314.4	44102	35546.9	83.08	5.1	29559	15500	23986.7	5.36	1.7	30763.2	25497	480.39	-4.69	10.2	45840.6	32006	29060.6	50.92	-28.9	14121.6	9179	29380.2	49.58	-10.2	24382.8	21444	-355.1	-0.67	7.65	38591.4	23542	197428	0	-0.85	262143	12779	262143	177.55	80.75	25723.8	16006	21628.3	48.24	4.25	48720.6	27798	21538.5	9553.53	6971.7
25232.4	14162	41605	91.12	0.85	77020.2	47396	25596	22.78	-34	20515.8	10682	21488.9	57.62	-10.2	79659	43715	34186.1	59.63	-1.7	35745.6	24378	6535.18	2.01	8.5	29071.2	25345	49851.4	-10.05	-0.85	262143	89415	262143	34.17	-21.25	262143	181924	262143	105.86	13.6	30320.4	19562	26284.1	302.17	501.5	32723.4	18406	17560	5324.49	1656.65
107930	43807	68682.4	131.32	27.2	31394.4	23498	8072.83	8.71	-2.55	52827	30154	23775.6	36.85	-2.55	45555	27766	23931.1	70.35	-28.9	27557.4	22332	77.72	-8.71	62.05	262143	196265	262143	81.74	-62.9	262143	141459	262143	242.54	-57.8	2841.6	5882	181432	49.58	30.6	48401.4	28894	30051.5	2828.74	7072.85	61180.2	35839	27008.4	9606.46	3861.55
18407.4	9066	48504.7	60.3	2.55	262143	199756	262143	141.37	36.55	32692.2	18938	29441.1	54.94	-19.55	52979.4	30694	24223.2	40.2	20.4	52901.4	28600	16564.4	46.23	-11.05	262143	227534	262143	30.82	103.7	262143	235810	262143	132.66	-91.8	36517.8	13053	147203	8.04	57.8	24551.4	15059	30189.5	12817.8	13883.9	63977.4	31750	50391.4	48191.1	12373.5
21422.4	11860	22650	54.94	4.25	51320.4	31436	19399.8	54.27	-7.65	45342.6	26382	24899.2	38.19	11.05	40975.2	21974	46124.1	57.62	51	35123.4	24343	4836.06	-2.01	0	24963.6	8883	23227.6	-13.4	12.75	33555.6	21709	34533.8	-11.39	-12.75	34570.8	24240	1362.78	15.41	-6.8	45912	24338	17351	344.38	681.7	5073.6	5070	8500.96	60.3	5.1
21283.8	11802	35910.7	62.31	18.7	20667.6	8729	48276.2	89.78	11.9	32136.6	23695	28240.5	-0.67	2.55	6125.4	5807	1658.25	-5.36	10.2	262143	203448	262143	81.74	-16.15	53918.4	11735	262143	32.83	57.8	262143	163509	262143	101.84	41.65	262143	204078	262143	142.71	-33.15	31710	23534	32542.6	-10.72	-32.3	56227.2	31871	23255.7	6295.99	3760.4
26982	15999	37589.7	97.15	-19.55	203185	88823	87363.3	142.71	-4.25	262143	200320	262143	113.23	-6.8	49870.2	30826	26250.6	76.38	-13.6	30643.2	26113	106.53	0.67	18.7	262143	64421	262143	36.85	29.75	29986.2	25842	-1624.08	-12.06	16.15	18428.4	6424	-383.91	3.35	21.25	262143	200230	262143	69.01	-82.45	75060	45627	36600.8	20152.3	6538.2
34937.4	19609	21178.7	12.73	16.15	23810.4	13787	34830.6	57.62	-12.75	262143	194579	262143	146.73	-16.15	16410.6	13397	17367.1	85.76	-22.95	33342	22579	21604.2	27.47	36.55	262143	195311	262143	150.08	56.1	262143	118271	262143	23.45	10.2	31522.2	23722	29024.4	4.69	-9.35	262143	192264	262143	73.7	-92.65	66577.2	44211	36142.5	10945.1	10897.9
56982	35616	15952.7	22.11	-51.85	27022.2	17076	42814.3	62.98	11.9	26440.8	13270	262143	162.14	-16.15	81299.4	49246	23766.9	60.97	-11.05	262143	155242	262143	47.57	95.2	262143	143309	262143	117.25	-189.55	30133.8	25592	-1960.42	-6.7	28.9	262143	203335	262143	113.23	-17.85	262143	20530	262143	93.13	8.5	24162.6	13663	32740.9	2744.99	740.35
29231.4	17546	23799.1	46.23	12.75	15788.4	7998	33924.8	85.76	-21.25	262143	182860	262143	225.12	-6.8	62085.6	33495	39999	85.76	6.8	30735.6	27019	105.19	1.34	41.65	262143	160532	170575	23.45	-27.2	36250.2	18324	37341.1	1691.75	2920.6	262143	188627	262143	211.05	62.9	27184.2	19412	75783.7	16.08	-17	54069	33340	20711	21084.2	3139.9
24865.2	12799	23362.2	46.9	-1.7	32146.2	11394	54934	117.92	-5.95	262143	111114	157865	52.26	36.55	45458.4	26866	18031	64.99	-17.85	18788.4	11694	33889.3	80.4	-9.35	262143	251657	262143	725.61	38.25	72833.4	43787	25480.1	46335.2	18244.4	97183.8	10951	262143	109.21	10.2	262143	172102	262143	40.87	-24.65	63118.8	37253	33130.8	18124.8	4702.2
31744.8	17815	29431.1	43.55	-4.25	11836.2	6742	18731.2	52.26	-10.2	262143	30356	262143	278.05	100.3	6694.2	5563	172384	48.24	-1.7	38096.4	23538	10017.2	39.53	6.8	52320	15750	246015	27.47	17	15862.2	14251	6474.21	24.79	0.85	262143	217372	262143	268	51.85	262143	13873	262143	169.51	-19.55	7030.2	5046	1648.2	32.83	10.2
45500.4	24295	25188	26.13	12.75	25088.4	11942	50857	133.33	-22.1	7122.6	8787	170408	48.91	15.3	51198	33755	13968.8	49.58	-24.65	10014.6	8531	824.1	2.01	0	31985.4	23528	30456.9	7.37	-54.4	35111.4	24455	6563.99	10.72	-22.1	17981.4	18991	11829.5	12.06	-1.7	262143	168450	262143	50.25	-59.5	5985.6	5958	2351.03	-18.09	4.25
17084.4	10447	27906.8	75.04	17.85	86350.8	47104	29626.1	57.62	22.1	4667.4	5101	184273	29.48	22.1	62769	38510	25614.1	75.71	-40.8	46350	30719	12301.9	23.45	-2.55	262143	200825	262143	53.6	-105.4	262143	213163	262143	115.91	-38.25	262143	204844	262143	178.22	22.95	37713.6	34845	203153	22.11	-2.55	56857.8	37018	21200.1	10868.1	2679.2
16533	11260	12611.4	18.76	-12.75	94985.4	44590	41391.9	58.29	42.5	262143	7204	262143	195.64	177.65	60324	36429	26995.6	62.98	-17.85	67189.8	48682	42593.9	164.15	-11.05	262143	197471	262143	38.19	-114.75	31071	26632	14.74	5.36	17	262143	186591	262143	185.59	8.5	262143	177665	262143	24.12	18.7	58694.4	36374	27189.9	94.47	-0.85
14554.2	6894	26940	48.24	11.05	18697.2	9818	34222.3	55.61	16.15	32034	6010	232796	30.82	16.15	69904.2	52670	18620	188.94	15.3	53596.2	32628	47461.5	129.31	-4.25	17661.6	8303	226372	113.9	-12.75	21209.4	11647	26484.4	1589.24	1207.85	262143	228090	262143	844.87	59.5	183002	29907	262143	100.5	-0.85	65897.4	42684	20630.6	5881.93	2217.65
37786.2	19754	33622.6	40.2	-8.5	20321.4	11230	23145.8	43.55	25.5	16298.4	5416	173422	38.86	-20.4	59966.4	42610	25537.1	69.01	20.4	9546.6	8719	690.77	-0.67	-14.45	262143	257416	262143	386.59	-42.5	13560.6	7815	31985.1	1132.3	1309.85	262143	243020	262143	1237.49	24.65	97359.6	84980	185262	33.5	-27.2	39306	24770	40248.9	11061	3252.1
88920.6	49702	32340.2	75.71	1.7	118265	53858	71275.3	92.46	-22.1	262143	225808	262143	236.51	-78.2	69028.8	53832	22577.7	184.92	32.3	53470.8	26411	44125.5	62.98	-8.5	262143	185804	262143	160.13	-33.15	21160.2	14127	38218.8	3847.14	4199.85	262143	134700	262143	16.75	-15.3	39290.4	14720	40172.5	-9.38	27.2	80424	50942	28512.5	15092.4	4447.2
25239.6	13693	20338.5	35.51	-16.15	23985	11994	25150.5	27.47	-16.15	262143	13476	262143	261.97	90.1	48169.2	31566	17676.6	89.78	19.55	64468.2	32558	30209.6	95.14	14.45	262143	188069	262143	148.74	-59.5	6380.4	5431	3324.54	4.69	3.4	90126.6	10705	262143	53.6	-75.65	15251.4	6242	-2856.88	-26.13	-9.35	57461.4	38423	26842.9	3736.59	1117.75
67326.6	27398	34222.3	51.59	16.15	23790	12458	29408.3	24.12	-0.85	38759.4	21703	201898	76.38	10.2	74461.8	50739	34105	120.6	-5.1	20971.8	13111	49173.3	89.78	5.95	262143	200316	262143	16.75	-94.35	31721.4	24190	20618.6	8.71	9.35	262143	196633	262143	204.35	-87.55	31973.4	23451	31724.5	16.75	0	80506.2	42454	36731.4	3161.73	905.25
44185.2	24483	20402.2	25.46	12.75	40265.4	18638	49965.9	81.74	19.55	58794	10045	262143	164.15	15.3	62779.8	36737	25811.8	46.23	0	138893	62606	51184.7	306.19	21.25	262143	147585	262143	441.53	-147.9	262143	202322	262143	90.45	45.9	262143	241552	262143	670.67	-20.4	262143	201794	262143	79.73	22.1	71277	49429	40120.3	28715.5	7680.6
30257.4	17946	31605.9	31.49	5.95	56875.2	32943	15509.8	42.21	28.05	262143	236332	262143	402	-43.35	68196	40766	26085.8	71.02	-16.15	13080	7260	53648.9	152.76	1.7	164214	12316	262143	43.55	-64.6	262143	191120	262143	216.41	31.45	262143	192978	262143	484.41	56.95	262143	191554	262143	106.53	24.65	38874	20670	50539.4	35142.8	8167.65
37454.4	20024	31352.7	56.95	-12.75	23808	13751	39704.9	95.14	8.5	262143	61451	262143	31.49	-35.7	49930.8	28554	21512.4	50.25	-7.65	48189.6	31588	18676.2	36.85	-4.25	262143	257410	262143	385.25	47.6	108494	8523	262143	90.45	-36.55	262143	202742	262143	23.45	25.5	43823.4	6063	262143	60.97	25.5	17225.4	10099	36335.4	65.66	14.45
34423.8	19665	30887	45.56	-22.1	18937.8	10916	31040.4	31.49	9.35	108193	33174	262143	473.02	14.45	54148.2	29530	51455.3	98.49	55.25	25983	18467	30678.6	79.06	22.1	262143	230141	262143	633.15	-9.35	23064	18583	17972.1	-10.05	-1.7	126830	27232	262143	318.25	36.55	42343.2	22550	245568	101.17	11.9	74527.2	42357	32527.8	40099.5	8131.1
65823.6	20642	36100.9	65.66	0	30999.6	16345	40636.8	70.35	-10.2	247186	51716	262143	154.77	-14.45	9243	8167	2527.24	-11.39	-5.1	88276.2	45216	41711.5	69.68	22.1	262143	257352	262143	761.12	-28.9	262143	211197	262143	231.15	91.8	92233.2	35057	201496	75.04	21.25	262143	165181	262143	1131.63	77.35	36160.2	19015	59372.1	39201	8446.45
43742.4	22502	25950.4	54.94	-14.45	56012.4	29347	25717.3	36.18	24.65	262143	99797	198595	91.79	45.05	35929.2	24862	4278.62	22.78	-32.3	151057	65468	64663.7	150.75	0	262143	92909	262143	117.92	-147.05	262143	45287	262143	235.84	60.35	7085.4	5088	-2796.58	6.7	17	262143	158294	262143	33.5	-3.4	7924.8	7498	3079.99	28.14	-1.7
27355.2	16792	32807.9	91.12	-18.7	33800.4	17295	37135.4	92.46	-31.45	9683.4	6278	-7117.41	-14.74	-8.5	262143	207487	262143	102.51	-9.35	32703.6	18794	33368.7	60.3	-10.2	262143	159931	104925	-21.44	0	262143	257398	262143	248.57	0	60967.8	15737	262143	134	13.6	262143	22896	262143	50.25	-31.45	7095.6	5834	1256.92	1136.32	456.45
55021.2	34534	20291	45.56	-28.9	18949.2	9854	32734.9	71.69	-1.7	31788.6	23654	29141.7	-2.01	4.25	33991.2	27421	-18.76	6.7	15.3	44184	28667	26434.2	176.88	2.55	262143	246225	262143	576.2	-66.3	26289.6	8322	262143	179.56	29.75	42038.4	15952	-745.71	0.67	17	262143	171321	262143	6.03	8.5	60328.2	39411	21933.8	7512.04	2701.3
16300.8	8647	45090.3	89.78	-16.15	166996	72302	87613.2	152.76	-7.65	262143	201841	262143	156.78	52.7	33798.6	22647	14015.1	-6.7	-24.65	23040	16271	30544	64.99	-5.1	262143	28283	262143	1106.84	-109.65	32532	14268	33508.7	-5.36	24.65	29320.8	6649	-6716.75	8.04	2.55	262143	183467	262143	44.22	-42.5	9351	6975	2467.61	2707.47	1471.35
14356.2	7080	19720.1	35.51	-1.7	41202	27170	11333	19.43	0	262143	188378	262143	243.21	12.75	262143	121411	201582	-21.44	-34.85	75332.4	38818	61165	82.41	4.25	262143	14538	262143	405.35	-28.9	262143	225504	262143	243.21	96.9	17070.6	8758	5974.39	359.12	19.55	79249.8	13206	262143	64.32	-3.4	32023.8	21394	30720.2	5093.34	2719.15
23166.6	14499	30931.2	40.2	4.25	38473.8	18891	48042.4	47.57	-0.85	262143	65019	262143	260.63	48.45	30548.4	25980	-150.08	-10.72	-11.9	48586.2	28111	24540.1	52.93	0	7409.4	6496	135869	36.85	5.1	96171	12166	262143	52.93	0	27425.4	16036	17240.4	10921	6981.05	37212.6	37225	258788	166.16	-10.2	35298	17603	46530.2	29029.8	10546
38395.8	21918	17257.9	31.49	-4.25	102469	38423	63014.8	110.55	2.55	24229.8	24702	17903.7	7.37	1.7	52848.6	25904	45745.6	68.34	16.15	14241	9799	31293	49.58	-1.7	262143	248921	262143	76.38	-43.35	262143	152476	262143	118.59	-9.35	18060	16094	7327.79	233.83	436.05	262143	176580	262143	69.01	24.65	21469.2	10875	68955.1	153.43	50.15
17547.6	7695	45465.5	44.89	5.1	32912.4	17591	33556.3	56.95	-11.05	27375.6	9649	189063	21.44	21.25	85825.8	43980	40727.3	118.59	-21.25	65295	33489	61848.4	107.87	8.5	14448.6	7004	-8178.02	-18.76	-5.95	262143	73211	262143	62.31	16.15	31436.4	23615	8023.92	0.67	4.25	179548	142725	250120	80.4	16.15	36196.2	24906	4602.23	28.81	10.2
22735.2	13498	28030.8	20.77	-0.85	56271.6	31818	20723.1	55.61	11.05	262143	172797	262143	42.88	-9.35	84592.8	48943	31427.7	74.37	58.65	9781.8	7539	35788.7	62.31	-13.6	31595.4	23342	35449	-12.06	20.4	12899.4	20358	199382	84.42	9.35	262143	82017	262143	162.81	-11.05	262143	206238	262143	340.36	64.6	262143	207632	262143	90.45	29.75
40733.4	22322	33614.6	56.28	32.3	90807	45010	58713.4	122.61	11.05	262143	188035	262143	-4.02	-19.55	72081.6	44634	22797.4	76.38	23.8	61486.8	32055	40776.2	105.86	-20.4	262143	199522	262143	39.53	69.7	4003.2	6615	146146	20.77	-4.25	21037.8	10229	-986.91	7.37	-11.9	262143	60471	262143	111.89	193.8	38493.6	27069	30.15	-8.04	-3.4
5880.6	5483	3084.68	8.71	2.55	29055.6	15259	38148.5	121.27	12.75	262143	257411	262143	430.81	26.35	85540.2	53395	27991.9	142.71	-1.7	58785.6	28055	43327.6	144.05	-14.45	262143	189667	262143	61.64	24.65	69186	23813	179287	21.44	45.9	31008.6	23567	7366.65	-6.03	-0.85	18401.4	25488	154383	56.95	-37.4	9409.2	9147	2630.42	6.03	-5.1
22995	10550	27664.3	32.16	10.2	49600.8	28072	22056.4	26.8	12.75	12157.8	5293	79722	10.05	-16.15	37053.6	23731	30669.2	-9.38	-37.4	44003.4	26923	30978.8	99.83	6.8	164909	14049	262143	62.31	50.15	77182.2	20801	224351	35.51	28.9	262143	199053	262143	80.4	-52.7	6170.4	5463	-5987.12	-2.68	-10.2	8719.8	8793	1931.61	3.35	-23.8
87195	42367	27868	43.55	-13.6	27700.8	13607	34343.5	64.32	-10.2	112945	39358	262143	148.07	5.1	31347	26737	54.27	-4.02	-5.95	33502.8	18275	52299.5	78.39	-1.7	262143	168460	262143	257.28	-82.45	262143	131950	262143	379.22	53.55	262143	201921	262143	81.07	-61.2	31611.6	23339	36876.1	-2.68	-4.25	8568	6282	194997	29.48	-15.3
11400.6	5927	21054.8	35.51	1.7	56237.4	32518	19241.1	12.06	-17	85426.8	57861	61241.4	6.03	11.9	41839.2	25523	31697.7	60.3	-18.7	40095	22206	26930	120.6	-22.1	262143	245204	262143	12.06	-73.95	262143	223914	262143	207.03	96.05	262143	143143	262143	1.34	16.15	262143	200006	262143	53.6	62.9	8233.2	7874	17186.2	225.79	765
32875.8	18867	21886.2	17.42	20.4	25644.6	16552	18944.9	54.94	5.1	262143	190906	256566	38.86	-13.6	24093.6	17187	6552.6	27.47	1.7	32765.4	21105	31913.4	85.76	-29.75	262143	216535	262143	124.62	51	262143	28370	262143	203.01	85	13725	7413	132562	24.79	-4.25	262143	185399	262143	44.22	32.3	55702.2	30563	41992.2	5304.39	113.05
30060	15999	22236.6	34.84	23.8	19462.8	8548	38251	83.75	28.9	63970.8	65293	262143	138.02	20.4	38779.2	25961	39770.5	72.36	-26.35	120177	60830	54472.3	212.39	21.25	109504	5956	262143	144.72	58.65	262143	257399	262143	107.87	61.2	15209.4	8137	193016	33.5	-4.25	62185.2	6878	262143	85.76	20.4	37139.4	20903	70519.5	8216.88	5982.3
55569.6	31650	20972.3	18.09	14.45	79075.8	44750	22774.6	38.19	2.55	200599	53020	262143	83.75	53.55	50812.2	26059	27628.1	73.03	-1.7	82609.8	46743	31321.2	137.35	17.85	262143	148725	82335	28.14	11.05	262143	205799	262143	172.19	99.45	43779	10470	262143	129.98	-14.45	262143	213368	262143	294.13	186.15	35385.6	20786	26681.4	16282.3	9078.85
26423.4	13613	21462.1	44.22	18.7	111318	49661	66433.9	71.02	-0.85	10509	5204	-4014.64	-12.73	28.9	58519.2	32658	17080.3	24.79	5.95	40885.8	21562	21028.6	51.59	13.6	31926	10404	-1801.63	-14.74	20.4	262143	257402	262143	-58.96	28.05	21454.8	13600	5544.92	170.85	2045.1	262143	231095	262143	887.75	138.55	8412.6	8185	2567.44	83.08	256.7
16156.8	8118	27736	55.61	15.3	55501.2	29867	26023.5	54.27	4.25	36808.8	21057	19574.1	28.14	4.25	13317.6	10448	31417	16.75	-20.4	15654	10290	38695.9	73.7	14.45	35860.8	24482	4806.58	-3.35	5.95	49778.4	25365	-2078.34	-7.37	20.4	13189.2	12663	3319.18	126.63	17	262143	214240	262143	54.94	70.55	35715	19848	36734.8	11461.7	5765.55
40783.2	21918	22426.2	26.8	-14.45	49207.2	27398	34929.8	45.56	4.25	48709.8	28359	15538.6	53.6	2.55	52173.6	31830	40370.2	116.58	-0.85	46796.4	23209	45251.1	129.98	37.4	262143	206019	262143	103.85	54.4	34381.2	17881	46490	2401.95	9972.2	17245.8	8091	44873.9	3932.9	4365.6	262143	60698	262143	217.75	-96.9	44008.8	27698	37214.5	13314.2	6213.5
131510	56015	47497	81.07	-24.65	18562.2	8782	31512.8	56.28	-11.05	24973.8	13555	39215.1	96.48	-2.55	21046.2	14291	23085.5	104.52	8.5	16620	12051	34175.4	120.6	-6.8	44617.2	28653	93.13	-12.06	12.75	8578.8	6014	33520.8	131.32	325.55	31702.8	23438	36440.6	-3.35	42.5	154128	67914	262143	1559.09	58.65	10783.8	6706	38753.5	219.76	238
15181.2	13718	7381.39	20.77	-0.85	61479.6	33135	25338.7	19.43	5.1	31793.4	23519	33439	4.69	17.85	38625.6	27125	43878.3	89.11	-17	52276.2	29387	46647.4	112.56	-5.95	35187	23999	7323.1	0	1.7	40884	27282	42587.9	565.48	1208.7	262143	200784	262143	159.46	126.65	31791.6	23361	40888.1	12.73	26.35	67761.6	43748	22839	13247.9	3915.95
26150.4	13302	15992.9	45.56	33.15	31552.8	18552	41395.3	103.85	1.7	262143	201118	262143	64.32	11.9	7879.8	5470	17394.5	-4.02	9.35	51816.6	33455	18116.8	37.52	6.8	262143	205306	262143	105.86	48.45	59382.6	32938	33420.3	1342.01	1997.5	262143	190183	262143	71.02	84.15	262143	198843	262143	127.97	90.95	13132.8	9643	33795.5	170.85	311.1
39339.6	19627	25654.3	49.58	13.6	10693.2	5130	31645.4	79.06	24.65	262143	184279	262143	98.49	66.3	15208.2	11700	41682.7	58.29	11.05	48568.8	22282	46524.1	100.5	10.2	30989.4	25477	-65.66	-2.01	-5.1	49662	32335	42396.3	904.5	1525.75	116212	9472	262143	70.35	45.05	262143	188750	262143	87.77	87.55	76892.4	49603	29325.9	7074.53	4750.65
24325.2	12710	20026.3	38.19	-13.6	35923.8	18634	49458.7	119.26	39.1	18166.2	9871	262143	205.69	4.25	26143.8	14182	64027.9	128.64	-30.6	66137.4	42015	24166.2	120.6	37.4	7578	5979	1416.38	6.03	-16.15	77706.6	26511	75647.7	36336.8	30493.8	236549	21028	262143	146.73	29.75	129721	10050	262143	85.09	17.85	51744	32808	22688.9	2252.54	1338.75
46175.4	24322	22731.8	31.49	-22.95	34828.2	16233	44551.7	90.45	13.6	35637.6	5213	262143	22.11	7.65	11933.4	8275	6708.04	9.38	-17	44622	23519	34032.7	89.78	17.85	18170.4	16657	5512.09	30.82	12.75	23127	13142	18518.8	4322.17	5844.6	18684.6	17368	1503.48	0.67	3.4	202868	14879	262143	53.6	16.15	5617.8	5148	2687.37	5.36	2.55
60844.2	35702	34784.4	43.55	-28.05	32827.2	17810	40270.4	84.42	-19.55	262143	152722	262143	121.27	208.25	11836.2	7131	30969.4	44.22	28.9	16014	9452	38737.4	89.78	11.05	85197.6	33650	262143	1279.03	22.95	89187	39225	83457.9	769.16	331.5	10595.4	13143	249604	54.27	6.8	28642.8	26462	5416.28	1.34	10.2	8308.2	7273	795.96	1348.71	206.55
24561.6	15447	20269.5	29.48	-8.5	35143.8	19223	37582.3	64.99	-8.5	30844.2	35128	17097.7	-5.36	4.25	46997.4	28647	22376.7	48.91	1.7	40288.2	21631	89299.6	216.41	1.7	37852.8	24040	46307.1	105.86	17.85	38326.2	22479	25934.4	578.88	779.45	262143	167810	262143	116.58	-104.55	12135.6	13983	250281	67	6.8	9396.6	7569	1989.23	5163.69	1836.85
6607.2	5331	4909.09	22.78	-5.95	23215.8	13474	29504.1	34.17	10.2	70637.4	39299	4988.82	-10.72	16.15	58470	32140	26560.8	70.35	-21.25	64054.2	42026	23098.2	111.22	7.65	32120.4	19828	12161.2	32.16	22.1	15673.2	11329	29510.2	369.17	236.3	262143	217460	262143	13.4	120.7	262143	163226	262143	121.27	187.85	11101.2	10798	2602.95	955.42	216.75
41012.4	23406	35384	46.23	-20.4	14442.6	6492	28716.9	91.79	-2.55	262143	176166	262143	-18.09	62.9	91950	49938	46286.3	148.07	2.55	65137.8	41681	18021	75.71	-31.45	76857	45254	26741.7	70.35	-7.65	16302.6	7132	46230.7	13541.4	6818.7	262143	130618	262143	27.47	84.15	262143	205180	262143	232.49	-52.7	31740	23448	41188.2	-0.67	2.55
24919.2	13070	32202.2	58.96	2.55	40288.2	18986	37292.2	88.44	-4.25	262143	64338	262143	111.22	123.25	32760.6	19927	40605.4	97.82	10.2	74679.6	44111	28570.1	115.91	10.2	11579.4	6427	37647.3	36.85	3.4	15124.2	8173	26595	13006	6460	262143	84606	262143	-13.4	8.5	262143	36795	262143	124.62	-32.3	262143	201065	262143	108.54	-10.2
12049.8	10679	19626.3	20.77	-5.1	25353.6	14013	23333.4	45.56	18.7	262143	59524	262143	119.93	70.55	23512.8	10258	55100.8	121.94	37.4	23562	11963	141138	632.48	-0.85	44107.8	26529	24938.1	52.93	6.8	102016	37283	65714.9	26793.3	18057.4	39568.2	15185	-2699.43	-44.89	-13.6	34300.8	21888	31324.5	-12.06	-12.75	262143	181623	262143	98.49	-39.1
33975	18559	20611.2	28.81	-20.4	33625.2	18151	42128.9	49.58	3.4	49434	14143	229476	10.05	15.3	46511.4	28856	50237.9	107.87	24.65	28302.6	16259	24144.1	58.29	-16.15	56823	32735	59829	127.97	-8.5	25428.6	12855	30038.8	4292.69	5021.8	35009.4	24219	3378.14	15.41	-12.75	262143	170989	262143	212.39	-31.45	229535	22611	262143	52.93	8.5
25099.2	11998	36395.1	37.52	5.95	19195.2	9859	21152.6	50.92	-4.25	262143	257423	262143	513.22	6.8	47676	32147	20892.6	55.61	22.1	69032.4	40406	26088.5	77.05	-18.7	64317.6	39484	25066.7	47.57	-10.2	16251	8175	42068.6	33838.4	31588.6	31315.8	26897	277.38	-8.71	-11.05	31804.8	26137	-2866.93	-25.46	18.7	262143	197331	262143	107.87	107.1
35961.6	20207	25275.1	47.57	21.25	44870.4	27994	12592.7	18.76	0.85	262143	88038	262143	400.66	-49.3	63046.8	32931	29552.4	68.34	-11.9	38197.8	22960	19719.4	87.1	-9.35	39157.8	24386	67154.1	79.73	-16.15	262143	76874	140829	47395.1	40600.2	32961.6	18814	5638.72	2763.75	6238.15	39810	20704	31080.6	22429.6	8341.05	86230.8	23938	262143	200.33	32.3
32701.8	16719	29091.4	52.26	5.1	21931.8	11373	25993.3	63.65	5.1	262143	198132	262143	84.42	3.4	72960.6	37895	37111.3	88.44	-21.25	57576	34086	17865.6	77.72	-14.45	66033.6	36866	20586.4	39.53	-11.9	19744.8	12248	27676.4	4909.09	5842.05	41872.8	23242	44067.9	13667.3	16674.5	33910.2	19155	21212.2	3565.74	3583.6	195459	79820	262143	123.28	34.85
32304.6	18203	15745.7	8.71	-8.5	81887.4	48126	25495.5	30.15	33.15	8385.6	7922	31595.9	13.4	13.6	11133	9422	1458.59	10.05	5.95	52426.2	27834	33512.1	57.62	11.05	33310.8	17139	37835.6	56.28	0	43384.2	24083	39590.3	3269.6	3023.45	32325	16978	19493.7	240.53	1024.25	70161.6	35407	66526.3	5465.86	3778.25	262143	43181	262143	247.9	60.35
43710	22819	20844.4	29.48	-2.55	42775.8	22818	40229.5	61.64	7.65	20342.4	12086	24761.9	50.25	-22.95	64501.2	38191	28760.4	95.81	16.15	43950	27724	26513.2	80.4	31.45	85185	49947	30749	56.28	-4.25	87817.8	31827	73773	22673.5	19533	59517.6	35185	18831.7	15160.8	15471.7	25760.4	14559	21618.2	7605.17	7731.6	206428	57973	49186.7	-11.39	45.05
33036.6	17592	22451.7	35.51	-24.65	37746.6	18926	37346.5	44.22	6.8	31797.6	16443	19619.6	38.86	-12.75	109984	61090	28195.6	193.63	32.3	60491.4	35105	23785	81.74	-7.65	14181	8831	35794.8	42.21	0	95523.6	41758	74016.2	31542.9	26046.6	28941	17010	22798.1	2078.34	2255.05	35859	20978	13209.7	7821.58	6380.1	262143	73834	98435.1	10.72	78.2
38673	23522	25567.2	26.8	6.8	73933.8	42962	26885.1	32.16	-14.45	31669.8	23635	10104.9	3.35	-16.15	49740.6	24097	33616.6	58.29	-20.4	61225.2	39697	22510.7	42.21	-11.9	32168.4	19767	31149	86.43	10.2	35233.2	20014	22753.2	3904.76	3777.4	33601.2	22219	21478.9	31117.5	14009.7	42796.2	18523	262143	175.54	-6.8	262143	232792	262143	180.23	182.75
28204.2	15622	19623.6	13.4	2.55	10845	5982	26932	71.69	-9.35	262143	148647	262143	81.74	44.2	51343.8	32262	30642.5	82.41	38.25	67321.2	42139	26843.6	52.26	-10.2	28793.4	15713	31905.4	71.02	15.3	16462.8	9334	33739.2	36459.4	14614.1	44973.6	16926	53534.3	5672.89	5488.45	38530.8	18913	42888.7	4672.58	6960.65	77923.8	11863	262143	52.26	51
14613	13755	8182.71	37.52	1.7	33430.2	19299	20788.1	30.82	-10.2	262143	28338	262143	49.58	37.4	55797	25862	47994.8	101.17	7.65	96268.2	43822	73042.7	141.37	-40.8	57636	32432	47809.9	129.31	-4.25	31713	21106	35427.6	3602.59	1710.2	36043.8	18342	20398.2	95.14	196.35	25705.2	13118	25751.5	51.59	0.85	262143	211573	262143	146.06	119.85
27100.2	17831	12929	35.51	16.15	20923.2	11885	30763.1	50.92	3.4	262143	129115	262143	335	40.8	62707.2	29123	47935.8	117.92	-17.85	59645.4	31550	43919.2	108.54	10.2	48894	27647	28056.9	53.6	-15.3	15132.6	11364	118546	96.48	55.25	25132.8	14594	14631.5	7173.69	13623.8	20305.2	10230	35521.4	3819.67	5800.4	262143	243029	262143	1416.38	85
56447.4	31311	18488	22.11	2.55	20610.6	10920	32364.4	37.52	-25.5	31373.4	12435	96989.2	26.13	22.1	82020.6	51390	46305	96.48	-27.2	36370.2	21540	13753.1	81.74	6.8	81971.4	40651	45731.5	119.26	-3.4	78187.8	31578	76335.8	11824.2	10868.1	43191.6	25594	35391.4	3091.38	5539.45	29371.2	15172	19681.2	61.64	95.2	262143	159690	262143	81.07	59.5
48940.8	30697	13166.8	40.2	-7.65	34688.4	19374	29531.6	9.38	3.4	14904.6	9258	9558.89	-6.7	10.2	22089.6	15190	43468.3	82.41	16.15	20332.2	14273	54635.8	134.67	-9.35	45702	26383	19535.2	57.62	-22.95	28897.8	16026	21367	11421.5	7521.65	37521	22726	13241.2	188.27	153.85	34226.4	16810	24261.4	1461.27	2789.7	262143	156971	262143	175.54	127.5
17379.6	10859	21970	31.49	5.1	39622.8	26414	25500.2	24.12	-12.75	37850.4	25571	73399.8	14.07	-33.15	44903.4	25751	51030.6	95.81	22.95	39508.2	24427	23817.8	66.33	6.8	43321.2	24445	31852.5	58.29	-12.75	29200.2	14115	37285.5	17349.7	6728.6	54156.6	30523	18656.8	32.83	36.55	22230	10634	25311.3	1190.59	1083.75	51732	23231	262143	226.46	1.7
21291	16462	23957.9	82.41	-49.3	42616.2	25930	19937.9	71.69	0.85	32109	25145	139.36	-5.36	0	13918.8	9183	38151.8	66.33	-0.85	36295.8	20362	32667.9	67	3.4	57025.2	35258	27629.5	62.98	18.7	33016.8	19823	35170.3	477.71	480.25	57417.6	31975	12017.1	11954.8	7667.85	46530.6	23287	16119.5	-4.02	6.8	262143	145040	262143	1070.66	65.45
31551	23910	13274	-7.37	-8.5	77560.8	45843	39209.7	110.55	0	22029.6	11178	262143	144.05	3.4	28584.6	14850	33652.1	64.32	20.4	73956	54277	17219	114.57	-5.1	41921.4	27795	39038.9	79.06	-27.2	44870.4	19674	59423.6	5351.29	11231.1	117028	51701	50058.4	15136	11044.1	35274.6	20320	14999.3	8.04	-17.85	183050	20835	262143	542.03	339.15
12658.8	5845	175844	34.17	-8.5	41788.8	25007	27794.3	69.01	13.6	19447.8	10565	13144.7	18.76	16.15	16536	11766	33197.8	64.32	-11.05	75201.6	39647	93109.2	189.61	10.2	59536.2	35550	20351.2	63.65	-23.8	80729.4	36962	45434	11198.4	7915.2	6857.4	5571	5627.33	64.99	72.25	8558.4	8466	1594.6	-21.44	-15.3	34451.4	22421	8876.16	-2.01	-28.05
262143	100586	262143	225.79	-102	88937.4	50574	24727.7	42.88	-8.5	21475.8	11455	22884.5	14.07	20.4	32517	16563	26004.7	30.15	5.1	81299.4	47810	36332.8	103.18	0	47061	28712	46219.3	87.77	-2.55	25060.8	14261	29231.4	2390.56	5308.25	62256	34320	19730.2	67.67	6.8	31649.4	23798	12671.7	-5.36	-10.2	262143	161907	262143	34.84	-12.75
262143	130305	262143	109.88	105.4	48721.8	28549	13708.9	36.18	17	17116.8	10387	16626.1	-4.69	11.05	60770.4	36642	19816.6	55.61	17.85	61171.8	45624	17302.8	55.61	5.1	52043.4	30214	18248.1	50.92	2.55	51913.2	31163	18864.5	22813.5	12744.1	39175.2	21562	12953.1	1204.66	4941.05	262143	213287	262143	481.73	267.75	30868.8	26111	-4558.68	-8.04	-10.2
262143	157902	262143	290.11	58.65	37305	22286	32156	95.14	-4.25	15697.8	6977	39965.5	80.4	-3.4	81616.2	49210	37446.3	60.3	9.35	44582.4	26580	39530.7	79.06	-11.9	52613.4	32550	29567.8	66.33	5.95	27534	16195	59010.9	314.9	510	37881	16186	262143	396.64	-20.4	25884.6	9269	27760.1	3.35	-1.7	31728	15100	58780.4	235.17	47.6
10005.6	5549	194217	70.35	-11.05	20060.4	10814	23864.7	60.3	4.25	20981.4	10366	16280.3	12.06	10.2	58636.8	32278	42234.1	69.01	19.55	21957.6	19018	6457.46	17.42	-3.4	38409	19939	22340.5	33.5	13.6	70511.4	39899	32666.5	10254.4	12654.8	27751.2	14581	40444.6	32954.6	17870.4	11128.2	5383	165258	0.67	-10.2	26212.2	15973	66433.9	561.46	357
5369.4	5816	-1000.31	-6.03	-5.1	135349	59807	51067.4	125.96	-27.2	30804.6	17171	15420.1	34.17	19.55	41205.6	27458	22975	75.04	-14.45	47793	30543	43095.7	81.74	5.1	34102.2	19203	15861.6	38.86	12.75	168707	68597	70025.7	9164.26	11067	32138.4	14194	262143	261.97	-24.65	31900.2	23415	31665.5	8.71	-2.55	9289.8	6186	31506.8	108.54	48.45
36122.4	15953	651.91	-9.38	2.55	24430.2	12254	24513.3	26.8	17	24349.2	14655	16847.2	40.87	-7.65	74314.8	41947	36255.7	85.09	-5.1	42091.8	26299	21988.7	36.18	-36.55	11313	6986	23918.3	41.54	24.65	18942.6	10655	33104	5877.91	8577.35	26964	15833	30737.6	3329.9	2668.15	262143	199430	262143	98.49	12.75	9607.2	6932	43805.3	223.78	379.1
27717.6	13642	19663.2	50.25	17.85	17843.4	10706	22626.6	42.88	-12.75	24814.2	13033	26889.8	44.89	22.1	112126	62679	66175.9	203.68	-6.8	12633	7938	37422.2	60.97	-35.7	74854.2	49099	26191.6	34.84	-17	42168	24583	14968.5	211.72	261.8	28110	14008	31228	20394.1	13502.2	262143	187851	262143	82.41	1.7	16415.4	12406	33021.6	2495.75	1694.9
122148	51635	35574.3	43.55	32.3	24585.6	16794	30507.8	10.72	-11.9	49489.8	27354	14064	31.49	7.65	49741.8	27214	23652.3	44.22	-6.8	20960.4	12598	28096.5	54.27	-17	31953	22391	23966.6	38.86	-5.95	20177.4	12334	20355.9	1231.46	1890.4	19893	8991	56867.6	32.16	-17.85	69589.2	5723	262143	74.37	-25.5	9487.2	5127	31894.7	97.15	70.55
30517.2	18446	27220.8	95.81	3.4	31423.8	16999	40537.7	58.96	-4.25	24237	12210	13217.1	35.51	3.4	8489.4	7076	22048.4	37.52	-7.65	38428.2	19798	31226.7	72.36	2.55	17811	16863	6690.62	3.35	7.65	148936	45363	97562.7	31625.3	21620.6	36235.2	19238	22205.8	231.15	305.15	262143	184503	262143	48.24	47.6	23748	18503	33448.4	97.15	109.65
67005.6	38511	14520.2	14.07	11.05	43460.4	23442	20037.7	24.12	2.55	19171.8	14939	6195.49	6.03	-0.85	69798.6	36671	46232.7	107.87	-5.1	22341.6	15763	34659.1	205.02	5.1	8959.2	8205	2802.61	0.67	3.4	43982.4	24997	24570.9	1551.05	1917.6	38017.8	18167	44349.3	613.72	406.3	262143	200339	262143	53.6	2.55	105335	61938	95230.5	77474.8	18188.3
54069.6	30914	20581.7	41.54	32.3	19632	12299	26332.3	36.18	0.85	13113	8323	240909	69.68	16.15	74574.6	44190	33016.3	77.05	0.85	19674	13153	44386.2	56.95	3.4	5853	5618	2980.83	-0.67	-13.6	31203.6	16922	27634.8	3156.37	3990.75	27390	15431	19954.6	1699.12	2061.25	262143	156051	113351	6.7	2.55	25126.8	17247	46682.9	1031.8	1179.8
17899.8	10135	13942.7	47.57	12.75	11890.8	10117	6309.39	19.43	8.5	31837.8	23600	13282.8	8.71	5.1	9256.2	5092	2866.26	10.72	-10.2	26257.8	18229	41966.8	61.64	5.95	32112.6	23691	16603.3	-9.38	5.1	45991.8	27918	39641.2	5865.85	10847.7	52670.4	29411	20715.1	27427.1	18253.8	25890.6	10955	153412	24.12	-5.1	60362.4	27134	95871	1058.6	217.6
29846.4	17847	19759.6	34.17	-22.95	49307.4	26451	32941.9	62.98	-1.7	262143	219200	262143	221.1	-60.35	71074.2	46763	22930.8	57.62	-19.55	8429.4	5138	14799	14.74	2.55	262143	174085	262143	462.3	10.2	44895.6	24618	30510.5	4068.24	7508.9	34903.8	14646	262143	365.15	5.1	262143	87338	262143	271.35	99.45	34588.8	23352	55602	4263.21	4041.75
25209.6	14135	42971.1	95.81	-0.85	114330	61279	36441.3	32.83	22.95	21555	13362	22327.8	23.45	7.65	22661.4	16666	48662.1	79.06	-3.4	61691.4	41279	50213.2	98.49	9.35	262143	137096	262143	199.66	-31.45	18738	12470	28836.8	13646.6	6342.7	21731.4	12273	27992.6	10694.5	8573.1	133858	29550	97604.9	0.67	164.05	15096.6	10323	32580.1	70.35	-5.1
25665	12431	29486.7	77.72	-8.5	25825.2	14267	22190.4	42.21	3.4	32010	23515	27784.2	21.44	-28.05	68057.4	39272	31547.6	42.21	11.9	10959.6	8544	2223.06	-1.34	15.3	27056.4	13275	1213.37	-17.42	5.95	47416.8	19343	43429.4	5406.23	8502.55	22309.8	15476	31396.9	1630.78	4341.8	23796	13298	11315.6	2.68	99.45	16065	11367	42982.5	361.8	231.2
49773.6	17463	70195.2	158.79	10.2	30163.8	15781	18561.7	28.81	28.05	12389.4	8385	171300	32.83	-7.65	78704.4	48815	23405.1	164.82	-15.3	22426.2	14047	23955.2	63.65	31.45	32160	23085	8964.6	5.36	-14.45	27110.4	15375	21422.6	639.18	614.55	21193.8	13551	40464.7	33351.9	12661.6	26352	5550	-3291.71	2.68	13.6	28335	13711	34399.8	28038.8	7499.55
66802.2	27010	119884	292.79	14.45	38613.6	23506	28767.8	17.42	-17	9911.4	6203	169018	58.96	-11.9	54351	32376	28025.4	59.63	11.05	62014.2	38943	18591.8	85.09	-8.5	262143	157967	252916	8.71	-39.1	29094.6	13898	33890.6	1490.08	2761.65	103025	37498	53460.6	16517.5	30016.9	26155.8	12860	34103.7	7797.46	14401.6	20025	11638	25416.5	451.58	272
69091.8	43167	20171.7	87.1	11.9	40146	20755	40550.4	34.17	11.05	246608	10597	262143	147.4	-48.45	52935.6	30255	48353.9	88.44	-53.55	56234.4	31107	17870.9	84.42	-10.2	28126.2	25578	-1152.4	13.4	1.7	44513.4	23074	46237.4	36450	12798.5	12816	8979	25528.3	3752.67	7887.15	41799	22796	21399.1	129.31	113.05	11061	5889	28178.9	69.68	-14.45
36959.4	23809	33535.5	93.8	-2.55	26775.6	16355	24256	48.24	16.15	7402.8	6324	108468	10.72	18.7	69652.2	35086	35562.9	54.27	-11.05	26472	14575	16410.3	32.83	23.8	17388	16277	-1173.17	5.36	-17.85	30091.2	15178	52319	10044	14113.4	26231.4	12087	44565.7	4035.41	11641.6	29413.8	14864	38156.5	175.54	183.6	103772	56573	77075.5	75662.4	20808
70112.4	39554	25801	68.34	-11.9	31455.6	16902	29238.1	40.87	0.85	262143	158327	262143	71.69	41.65	76309.2	40107	41284.7	129.98	5.95	13846.2	10290	25979.2	48.24	5.1	96512.4	43732	36158.6	144.72	18.7	24202.8	11615	22729.8	9124.73	11515	83064	45990	113699	6107.05	7777.5	40913.4	18867	54095.1	345.05	681.7	21895.8	9747	74061.8	116.58	235.45
19475.4	10507	22213.2	56.28	-9.35	17364.6	8643	36720	87.77	28.9	98362.8	43144	262143	129.98	259.25	71566.8	41507	39765.2	107.2	3.4	72383.4	42155	26463	144.72	-5.1	36072.6	18214	33979.1	121.27	11.9	50584.8	32662	21313.4	11752.5	25322.4	54273.6	27445	69404	564.14	3480.75	31683.6	17512	17933.9	208.37	384.2	54204.6	32487	35701.6	107.2	38.25
17390.4	11313	25486.8	43.55	-5.1	49066.2	25983	26084.4	54.94	-17	26663.4	12148	152433	65.66	15.3	61248.6	34367	24364.6	66.33	5.1	41975.4	27179	14332.6	44.22	-11.9	31922.4	17622	39481.1	93.13	-22.1	29844	18162	28574.8	22203.8	14104.9	106996	62678	74567	5668.87	10887.7	33574.8	18475	29849.2	294.8	677.45	73900.2	39884	23621.5	31616.6	5586.2
129850	59715	62202.1	119.26	-4.25	30237.6	16154	47929.1	119.93	11.9	24745.8	7572	-2736.28	-2.68	34.85	60483	38414	20658.1	67.67	7.65	67683.6	40027	24131.4	152.76	0.85	15757.8	10702	45531.9	85.09	21.25	36042	21194	17113.8	7517.4	6359.7	28046.4	14974	57653.5	3963.72	9287.1	19057.8	9008	41984.9	128.64	77.35	81666.6	43047	105108	6827.3	3282.7
58742.4	20095	64316.7	97.15	14.45	30789.6	16980	24268.1	39.53	8.5	262143	97856	262143	2401.95	47.6	46703.4	23874	34953.9	125.29	-14.45	54880.8	36018	55327.9	167.5	7.65	53497.2	28218	37475.1	52.93	-3.4	47048.4	29691	19654.5	8699.28	7839.55	22474.2	11466	29930.9	111.22	232.05	17421	11482	38555.8	97.15	46.75	85591.8	45462	73826.6	634.49	304.3
20551.8	10930	34052.8	92.46	-7.65	14082	7399	36316	65.66	-4.25	23773.2	13162	9652.69	35.51	-30.6	61020	32567	21452.1	71.69	-21.25	7355.4	5187	1053.24	0	3.4	66975.6	37475	28382.5	65.66	26.35	17431.2	11115	17725.5	850.23	826.2	25986	13444	26936	967.48	632.4	21483.6	12478	24801.4	5945.58	4301	45345	26826	60799.8	10215.5	5234.3
35259	19371	29045.2	12.73	11.05	38392.2	20863	34690.6	51.59	-26.35	34128.6	18502	964.8	-2.01	-12.75	50734.8	26961	27653.6	113.9	-20.4	20391.6	15467	18387.5	68.34	0	9849.6	6315	30753	36.18	-1.7	35663.4	18234	46193.8	12143.8	6073.25	48659.4	29038	18964.3	10991.4	7645.75	44348.4	22488	30351.7	54.27	28.9	22905.6	17743	32746.9	312.89	337.45
46731	19020	52690.8	44.22	11.05	9906.6	5918	18394.2	26.13	-5.1	29959.8	13229	262143	259.96	-17	58261.8	36853	18166.4	41.54	-48.45	7315.8	6149	1996.6	-2.01	1.7	74281.2	34495	21766.3	60.3	2.55	44240.4	27745	28259.3	1266.3	4651.2	21481.8	11852	32041.4	570.84	1157.7	30549.6	17367	21728.8	2051.54	2157.3	13327.8	6926	42583.2	113.9	30.6
20614.8	10958	37477.8	63.65	0	25670.4	13247	41040.2	44.89	-25.5	27491.4	13843	36710.6	54.27	-14.45	53870.4	29543	23299.9	93.13	17	49155.6	30570	28310.2	59.63	10.2	41244.6	24440	60223	82.41	-5.95	81263.4	32035	75850.7	15120.6	12731.3	23329.8	13794	33677.6	917.9	913.75	27784.2	17236	32818.6	389.94	1060.8	13498.8	7426	54650.6	1124.26	289
23207.4	10527	30308.1	56.95	-29.75	28280.4	16684	24540.8	42.21	0.85	35019	17816	50630.6	92.46	25.5	14221.8	11691	13859.6	49.58	-0.85	16899.6	10295	30434.8	37.52	8.5	21156	13586	36166.6	68.34	-9.35	31840.2	16603	26501.9	3075.97	3595.5	81117	44631	32915.8	7323.77	9443.5	16526.4	9533	30046.8	4239.76	6567.1	64691.4	34363	46499.3	24668.1	6037.55
33793.2	20360	23193.4	25.46	6.8	28030.2	15179	24802.1	50.25	0.85	33280.2	17413	21764.3	32.83	-21.25	48834.6	25432	23921.7	66.33	17	5790.6	5506	1432.46	-15.41	16.15	70890	37540	41369.2	101.17	-15.3	19407	9275	25528.3	2655.88	2170.05	39913.2	20511	45170.1	16065.9	12059.8	64611.6	37087	17556	1630.11	2503.25	50043.6	27590	29551	23606.8	6673.35
21602.4	12170	22185.7	51.59	-11.9	57726	32753	36681.8	27.47	-22.95	24093.6	11715	42608.7	55.61	-3.4	68694	42851	22219.2	66.33	0.85	55656	36463	21469.5	55.61	8.5	71821.8	45518	29394.9	55.61	-2.55	29649.6	19693	62521.7	20440.4	16839.3	86851.8	51538	41585.6	23687.9	13045.8	28415.4	12370	55024.4	1429.11	1937.15	118859	49283	70914.1	9217.86	3204.5
23554.2	11523	25348.1	38.19	-3.4	27448.2	13054	35040.3	71.02	-29.75	127715	58074	45034.7	69.68	1.7	64951.2	38053	17964.7	71.02	24.65	60387.6	34571	23697.9	49.58	0	8892	7026	36315.3	43.55	-0.85	54587.4	30955	36068.1	3299.08	5596.4	41388	21540	40321.9	3997.89	3328.6	87771	36423	45459.5	9277.49	6658.05	63227.4	35260	28366.5	856.93	300.05
37304.4	21555	30114.5	51.59	-20.4	25722.6	13382	21232.3	32.16	-21.25	104206	46432	100931	221.1	-7.65	68560.2	42531	30001.3	60.97	17.85	21328.8	15548	38086.8	77.72	10.2	58325.4	33542	19040.1	48.91	11.9	26312.4	19386	32234.4	4223.68	2830.5	12391.2	5357	31090.7	1980.52	2158.15	26955.6	12742	32750.9	675.36	2944.4	69465	34748	107639	42308.5	17456.5
71293.2	40303	20721.8	37.52	12.75	16167	8486	23527.1	46.23	19.55	97849.2	53052	32479.6	49.58	10.2	60249	37811	19346.2	44.89	10.2	99991.2	57861	36683.8	255.94	5.1	37688.4	24199	31777.4	67	12.75	29973.6	17117	33667.5	34570.7	16333.6	48487.8	28419	25547.1	26159.5	14516.3	13538.4	7943	28627.1	64.99	9.35	47872.2	25118	60155.3	16932.2	5668.65
26929.8	12422	44175.1	103.18	-5.95	18887.4	10576	24983	56.28	-26.35	11971.2	6499	22416.2	34.17	-13.6	11464.8	8287	26316.9	83.08	8.5	39104.4	20135	30506.4	80.4	-22.1	14305.2	9886	22303.6	79.06	-12.75	38292	27959	41164.1	15446.2	10468.6	19052.4	10450	34962.6	18542.9	26979	13056	6512	36129.8	1130.96	1848.75	19057.8	9608	22286.2	5601.2	2048.5
27225	13465	24810.1	24.12	10.2	71183.4	32934	26613.1	45.56	-5.95	37634.4	18688	37641.9	66.33	-8.5	47140.8	30591	19433.3	69.01	-21.25	72685.2	41731	30390.5	63.65	5.1	96082.2	48714	73877.6	173.53	3.4	35253.6	21375	18176.4	978.87	1872.55	62578.2	38606	41772.5	12122.3	13591.5	14513.4	8465	35184.4	1616.04	966.45	102734	57991	53186.6	416.07	246.5
18029.4	9138	31562.4	53.6	-11.9	16232.4	7718	34061.5	87.77	4.25	18150.6	10655	33248.1	50.92	-14.45	65680.8	37743	25504.9	101.17	15.3	38418	21088	24032.9	59.63	-26.35	90454.8	54098	77529.7	131.32	10.2	182813	80431	82740.3	42469.3	30557.5	43794	25149	19323.5	1644.85	1086.3	50198.4	29891	37775.3	3242.13	5082.15	27502.2	17707	22358.6	269.34	77.35
17190.6	10370	26863.7	60.3	-6.8	38198.4	25895	29177.2	38.19	3.4	37543.8	20804	51299.9	40.87	6.8	69348	43805	21345.5	54.94	-6.8	44506.8	26422	24404.1	77.05	-21.25	80304	56155	20618.6	167.5	13.6	11616.6	6559	31393.5	154.77	379.1	36429	20829	20016.2	6559.97	2956.3	37632	19207	35103.3	166.16	193.8	36432.6	22646	33661.5	14392.9	3812.25
21927	12350	25581.3	75.04	26.35	35789.4	18273	31727.9	90.45	23.8	13965.6	6878	29693.1	70.35	22.95	44422.8	26769	17911.8	24.12	-7.65	48445.2	29252	16382.8	56.28	5.1	82968.6	48782	25571.9	125.29	-17.85	23509.2	14129	21801.1	2294.08	3057.45	29217.6	18214	41525.9	1929.6	2948.65	25540.8	11726	37096.6	15351	13001.6	33192.6	20750	37844.3	12402.4	5893.05
45483	21619	34457.4	44.22	42.5	37076.4	18011	32758.3	81.74	5.1	47259.6	24035	37979.6	73.03	-4.25	47029.2	23478	47177.4	134.67	-24.65	56910	39011	20743.2	66.33	11.05	80219.4	41766	47573.4	160.8	19.55	86370.6	46197	33660.1	7440.35	7130.65	25218.6	16084	14133.7	755.76	598.4	43361.4	23755	40577.9	898.47	1020	27753.6	18012	39266	226.46	569.5
17023.2	9366	28556.1	44.89	28.9	76791.6	50995	43761.7	164.15	36.55	50674.2	22395	53865.3	83.75	-5.95	36515.4	21427	15263.3	41.54	-5.1	54076.2	30484	25405.7	37.52	24.65	97391.4	48535	68586.6	115.91	11.05	90112.8	36855	65516	5170.39	6025.65	11043	6570	22477.2	4122.51	3248.7	64761.6	41504	19681.9	2827.4	4571.3	53268.6	27690	57318.5	3050.51	1479.85
21225.6	11197	40669	34.84	12.75	26922	17115	20792.1	49.58	-4.25	81342	35485	104934	215.74	39.95	26743.8	12899	34529.8	85.76	1.7	73904.4	51730	26518.6	152.76	5.95	47289.6	31554	18898.7	48.24	-24.65	28276.8	15951	48133.5	38335.4	19206.6	45140.4	28498	21799.8	907.18	786.25	39144.6	14346	57339.9	8512.35	8732.9	47959.2	26306	59758.6	6720.77	1909.1
35709.6	19447	32653.8	64.99	6.8	25768.2	13792	27930.3	83.08	-22.95	118570	46861	75690.6	85.09	-10.2	56078.4	32722	22179.7	59.63	3.4	76206.6	52198	23793	196.31	23.8	91971.6	41783	62015.2	101.17	-16.15	181444	68833	121290	100964	45261.7	82494.6	45331	39477.1	52.26	26.35	47114.4	25131	41297.5	15601	13028	26746.8	15191	47148.6	16232.1	3685.6
43933.8	23733	27646.9	53.6	-0.85	39774.6	21819	25450.6	28.81	-22.1	34360.8	16475	35970.3	56.28	36.55	45534	29715	20695	54.27	-20.4	8133.6	6787	14640.8	54.27	-5.95	80041.8	40982	42713.2	128.64	-2.55	39226.2	24858	23574	-140.03	-146.2	23350.8	19311	23090.2	259.29	772.65	52830.6	28327	43779.8	1093.44	1811.35	26197.2	16278	36663.7	8243.01	3919.35
34062	20118	19103	22.11	-12.75	17356.8	8326	24040.9	56.28	7.65	30023.4	11882	48960.9	50.92	-5.95	49969.2	30574	30834.1	60.3	-9.35	68877	39730	16126.9	68.34	26.35	55012.8	35514	31288.3	83.75	5.95	27271.8	15180	35190.4	2748.34	4676.7	8884.8	8235	5632.02	44.22	1360.85	33162	18955	21320.7	137.35	107.95	75640.8	31094	80229.1	3485.34	2696.2
40434.6	21387	35068.5	58.96	-12.75	48497.4	25627	22591.7	18.09	-23.8	42168	21827	36359.6	102.51	-17.85	44600.4	29144	19405.9	39.53	13.6	75040.8	43111	31232.7	152.09	9.35	79817.4	43746	55988.6	125.96	10.2	47574.6	24603	28818	23565.2	12299.5	26544.6	21499	17158.7	230.48	94.35	25626.6	13186	33122.8	11272.1	8335.1	30675.6	15998	23096.9	22310.3	4646.1
56284.8	21427	73316.8	146.06	10.2	17481	9539	27177.2	35.51	5.1	12624	8515	22370	38.86	-28.05	44932.8	26997	22408.8	84.42	10.2	63112.8	40314	19740.9	56.95	20.4	62262.6	36026	44022.4	99.16	21.25	49593.6	29541	25528.3	488.43	702.1	17040.6	11050	24332.4	383.91	121.55	91245	50881	74666.8	48340.5	18123.7	100980	52853	44429	23478.8	7196.95
33975.6	18343	30117.2	44.22	39.1	46689	28107	16721.2	22.78	0	12699.6	6474	30597.6	56.95	16.15	11154	6671	28201.6	47.57	22.1	38173.2	20183	37373.3	72.36	5.95	29275.8	15475	27091.5	62.98	16.15	24079.2	12401	27625.4	21521.1	11153.7	6925.2	6693	2359.07	50.25	0.85	26515.8	13754	22724.4	224.45	289	20293.8	16395	49632.9	329.64	234.6
46382.4	20633	39381.9	83.08	-14.45	48874.2	28412	21088.2	34.17	-5.95	23892	12428	33373.4	87.1	-42.5	56961.6	36074	15938.6	95.81	-2.55	54397.2	33975	20865.1	72.36	-8.5	71691	42694	24999	51.59	-18.7	29791.2	15095	36466.8	10147.2	9364.45	7156.8	6278	7906.67	135.34	51.85	33892.2	19101	37796.7	6553.94	6371.6	54354.6	32626	27482.1	7192.45	3257.2
34642.8	16663	27848.6	64.99	-11.05	30852.6	17054	43538.6	80.4	20.4	35808	18543	42975.8	128.64	12.75	15080.4	14293	8609.5	34.17	2.55	23143.2	17647	1728.6	-9.38	-4.25	83181.6	47535	19330.2	120.6	-10.2	39507.6	22303	48825.6	1037.16	2540.65	11571.6	11281	3264.91	71.69	103.7	38809.2	21586	23869.4	13270.7	9726.55	50753.4	35486	27460.6	7463.8	3244.45
29922	17451	38602.1	55.61	-13.6	62478	37658	15899.1	22.78	9.35	36006.6	18641	52484.5	95.81	-1.7	59122.2	38066	20404.8	92.46	3.4	45003	24760	20963	36.85	6.8	59202.6	35979	21584.7	59.63	26.35	105034	40830	47815.2	4999.54	6575.6	31689	23683	18723.8	14.07	-7.65	23466.6	12735	53157.8	3133.59	5109.35	30351	15817	38637.6	471.68	182.75
33833.4	16962	26936	79.73	-3.4	37020.6	21737	20515.4	62.98	15.3	41673.6	21889	34438.7	60.97	11.05	36078.6	19419	24636.6	67	39.1	43294.8	27606	49241	95.14	23.8	45919.2	26304	17286.7	70.35	16.15	26242.2	14381	36596.7	29516.2	12934.5	137498	8983	262143	65.66	-85	29992.8	16558	34038.7	983.56	1114.35	69688.2	36991	51769.6	59073.9	13802.3
131344	61565	98792.2	142.04	-22.95	40649.4	23129	26516.6	50.92	-15.3	47682.6	19851	61708.3	115.91	-18.7	45166.2	28870	12098.2	58.96	17.85	60379.8	37861	29305.8	74.37	21.25	46581.6	27714	15728.9	40.2	-1.7	22641	14168	46530.2	40275	16127.1	262143	116541	262143	225.12	-106.25	41409.6	24499	21062.8	22.11	34	14874	10724	45660.5	245.22	269.45
18877.8	10282	43022.7	88.44	-15.3	19653.6	12574	25849.9	48.91	-8.5	23830.2	13289	30840.1	43.55	-30.6	12606.6	8155	26588.3	71.02	12.75	65782.8	37518	37987	93.13	3.4	53292.6	28959	22778.7	44.89	4.25	22594.2	14099	18530.9	1283.05	2159.85	16114.2	20643	14884.7	4.69	-10.2	30434.4	16755	33448.4	9318.36	4613.8	52701	27883	45220.3	5373.4	1660.05
69745.2	30182	42068	109.21	11.9	40552.8	20713	24346.5	22.11	-27.2	68166	24614	94018.4	90.45	-30.6	60546.6	39579	17574.1	20.1	37.4	67718.4	41819	40784.9	118.59	11.9	12729.6	7935	29799.6	61.64	0.85	34885.2	16830	32493.7	-145.39	-173.4	136657	6319	262143	109.88	-14.45	37323.6	22163	33223.3	468.33	817.7	38876.4	22150	54260	11772.6	4607.85
12532.2	6646	35372.7	94.47	11.9	65650.8	38803	19193.5	42.21	6.8	67201.2	29158	53010.4	57.62	-11.05	58740.6	35574	24861	63.65	5.95	9112.2	7142	36844	63.65	-8.5	57055.2	33201	21623.6	40.2	-3.4	18146.4	9506	27242.9	527.96	1126.25	38088	18297	48398.1	3832.4	7635.55	15784.8	8714	33242.1	360.46	503.2	32914.8	16744	37702.2	3812.97	1268.2
80697	29103	65883.8	144.05	-18.7	23162.4	12390	30960	64.99	-29.75	46346.4	27754	35150.9	91.79	-29.75	47989.8	28122	14594.6	62.98	17	75655.2	41467	32154	121.94	-22.1	37475.4	20843	23915	37.52	27.2	13832.4	8754	32740.2	873.68	266.9	31567.8	23837	16575.8	-2.01	0.85	25320.6	12582	26284.1	1634.13	3116.95	36057.6	23056	29509.5	10967.2	3275.9
24309	11674	33122.8	84.42	9.35	25529.4	14273	18754	14.74	-28.05	16868.4	9094	26467	52.26	4.25	40991.4	22699	20680.2	19.43	39.95	93965.4	49796	39499.9	111.89	-31.45	30940.2	16228	28051.6	68.34	15.3	72817.8	41372	52182.3	25023.2	16613.2	262143	198027	262143	36.85	64.6	16636.2	9539	31861.2	43.55	-1.7	52695.6	27186	20098.7	12953.1	4798.25
25037.4	12683	50829.6	115.91	-3.4	53497.8	29384	60875.5	50.92	-50.15	35880	20407	41022.1	91.12	-11.05	54001.2	29127	20607.2	63.65	2.55	28111.8	17282	10929.7	26.13	-9.35	97677.6	51280	55853.9	76.38	8.5	39913.2	24478	15002	621.09	988.55	262143	13111	262143	42.88	51	49033.2	29084	25869.4	417.41	664.7	29116.8	17675	34671.8	50.92	41.65
24543.6	13550	43560.7	127.3	0.85	48460.2	27847	23575.3	20.1	12.75	19300.8	13646	22833.6	54.27	-30.6	73026	37734	33284.9	76.38	-29.75	36399	17436	39381.9	37.52	-34.85	15615	10955	43040.8	80.4	13.6	39579.6	21879	31761.4	10364.2	9973.9	13431.6	6619	165510	13.4	-4.25	57874.2	32750	27813.7	668.66	595	47772	30358	16175.8	2845.49	1478.15
113644	32880	64805.8	163.48	5.1	42976.8	25326	20611.9	30.15	-13.6	31798.2	15991	43022	40.87	10.2	8942.4	6359	29309.8	77.05	-25.5	17713.8	12343	30840.1	26.13	-10.2	71904.6	38156	30190.2	45.56	15.3	62260.8	37823	32499.7	57936.2	40069	124756	19333	262143	60.97	13.6	29925	15047	33515.4	43322.2	22786.8	95499.6	58504	29350.7	2331.6	1141.55
23299.8	15258	49562.6	117.92	17.85	19655.4	10606	20652.1	51.59	11.9	14789.4	7506	29027.1	42.88	5.95	33769.2	19998	29287.7	57.62	-5.95	78474.6	45766	29697.1	90.45	7.65	59755.2	34357	24162.2	34.17	-8.5	103687	40122	76031.6	8393.76	6258.55	11435.4	5289	35309	-2.01	11.9	72391.2	42263	16530.2	20.1	-32.3	33871.2	21167	38190.7	15475	9007.45
21624.6	10603	30255.9	59.63	18.7	60221.4	26654	47039.4	79.73	10.2	30612	14988	50940.8	69.01	-5.1	38792.4	21130	22105.3	56.95	50.15	88648.2	59815	25249	88.44	-1.7	56992.2	33365	30137.9	85.09	15.3	39250.2	22954	24250	3547.65	2995.4	26206.2	13908	41128.6	8250.38	6794.05	33879	18558	17583.5	23738.8	11791.2	46554	26226	38895.5	16765.4	7981.5
27717	16762	32072.2	75.04	22.1	26397.6	12107	23258.4	0.67	-16.15	40251.6	17664	45669.9	121.27	33.15	18940.8	12349	3374.79	-2.01	27.2	49140	24043	37554.8	101.17	4.25	44979.6	27359	24822.8	112.56	-17	37107	21934	23992	9972.28	5263.2	45895.8	27599	15986.2	5747.26	6393.7	39468.6	23770	16812.3	0.67	-17.85	50203.2	27490	64240.9	31084.7	12704.1
84402.6	35646	55311.2	85.76	22.95	47972.4	27146	18961.7	10.05	-14.45	20820	11710	21819.9	20.1	26.35	33165.6	19411	26422.8	47.57	-17.85	13501.2	10390	1705.15	-9.38	17.85	65557.2	39453	21891.6	38.86	-6.8	26263.2	12310	43614.3	7549.56	6697.15	62149.2	40584	37052.3	8437.31	8386.1	56254.2	31802	22191.1	14353.4	10912.3	21255.6	11698	55880	58259.9	8381
68992.8	38677	24104.6	50.92	-1.7	61138.2	36375	37432.9	56.28	-14.45	19923	9939	26580.2	30.82	-5.1	70149.6	41454	31418.3	115.24	28.9	73696.8	38831	39272.7	103.18	47.6	67024.8	40784	41042.2	103.85	-7.65	35256.6	18839	41400	557.44	1185.75	54602.4	26326	35879.8	28957.4	13793	69694.8	40149	17631.1	138.02	97.75	54916.2	33575	26180.9	12099.5	7216.5
22795.8	12138	56948.7	145.39	-32.3	30871.2	16195	25330	44.22	1.7	16677.6	7319	35860.4	78.39	17	54925.8	34654	23060.1	42.21	6.8	11975.4	7843	27608.7	38.19	3.4	62359.2	40241	18927.5	52.26	-0.85	23726.4	12711	37761.9	8197.45	14043.7	29680.8	14379	27317.9	9172.3	9191.05	23645.4	11035	49036.6	7263.47	4534.75	85920.6	44344	67306.2	18139.6	5992.5
62295	34675	19685.9	32.16	-18.7	12109.8	8678	11836.9	36.18	2.55	38334.6	15104	80850.9	140.03	17.85	8292.6	7099	875.69	1.34	0	50277	34658	17594.9	78.39	-8.5	29235.6	16670	25935	47.57	-2.55	44349.6	27602	11858.3	1206	711.45	62484.6	34731	31706.4	1869.3	4578.1	40802.4	21899	18181.1	2399.27	2503.25	38503.8	24339	48042.4	1950.37	1466.25
36399.6	18915	29384.2	58.29	-2.55	38804.4	20099	28433.5	81.07	-24.65	29798.4	14988	38836.6	60.97	-23.8	47890.8	26762	28856.9	71.69	2.55	52971	30729	39641.9	87.1	-4.25	39243.6	21635	18867.2	43.55	2.55	124232	33576	94399	19511.7	21279.8	26398.2	16215	35173.7	1957.74	3762.1	59353.8	32947	23017.2	111.22	202.3	34210.2	18218	26479.7	8125.09	1179.8
39229.8	25946	19613.6	32.16	11.9	20506.8	10719	22751.2	37.52	-25.5	33885	20431	26240.6	58.29	5.95	46005	27502	23133.1	72.36	-19.55	93813	45188	68561.1	739.01	18.7	51168	29730	19982.1	119.93	0.85	49103.4	27461	29961.7	23576.6	17352.8	38415	21990	41112.5	17028.7	15840.6	17290.8	9863	29453.2	306.86	690.2	26289	15242	33435.7	-22.11	21.25
89188.2	28214	90758.9	166.83	18.7	146514	75691	62112.4	88.44	13.6	23996.4	12774	24588.3	30.82	1.7	7158.6	6319	16327.9	42.88	6.8	63065.4	33155	39199	85.09	-38.25	78912	47767	23593.4	52.93	-4.25	35799	19074	41142.7	4579.45	7071.15	90947.4	49343	47300	19488.3	19344.3	41920.2	24327	18747.3	1747.36	2193.85	63855.6	38052	32010.6	934.65	344.25
25384.2	13758	47858.1	102.51	22.95	27194.4	13377	25837.9	36.18	6.8	37890	24198	13880.4	10.72	16.15	13974	12334	12803.7	36.85	-12.75	98522.4	57565	40217.4	110.55	7.65	53056.2	30716	17660.5	40.87	-14.45	14977.2	7530	32510.4	2862.91	3802.05	31009.8	16851	28615	11910.6	6452.35	50557.8	25747	40335.3	562.13	2278.85	59652.6	37426	33118.8	62264.4	12684.6
23670	9606	47614.2	83.75	13.6	21412.8	10407	38992	65.66	10.2	25051.8	14074	41002.7	92.46	8.5	5619	5242	686.75	-6.03	8.5	65788.2	31423	60611.6	322.94	-26.35	65516.4	37826	25602.7	110.55	-18.7	91702.2	31502	69568.1	27456.6	16422	99714	46131	49874.1	1040.51	1377.85	20730.6	9889	23165.9	11978.3	6289.15	73306.2	40734	31047.1	13112.6	3408.5
17052.6	11587	27302.5	56.28	0	30732	16741	18766	41.54	-1.7	38111.4	18923	46394.2	98.49	11.05	43283.4	30876	37064.4	83.75	2.55	75408	42570	29144.3	105.86	-6.8	51407.4	30007	19672.5	62.31	2.55	29220.6	15286	21783	3955.01	7429	56130	30863	35392.8	33715.1	18554.7	80800.2	46861	30454.9	12973.9	9648.35	122778	53840	115625	14111.5	7029.5
20701.2	10976	25809.7	49.58	1.7	36859.2	21250	13751.8	34.84	-2.55	26920.2	14034	29978.5	44.22	-4.25	27441	16834	23170.6	35.51	-8.5	65796.6	40127	26964.2	75.04	21.25	6930	6927	1794.26	3.35	-22.1	21738	12663	31337.2	938	634.1	28036.2	13883	33759.3	1232.8	1858.95	22357.2	12815	19652.4	47.57	11.05	51052.8	28359	71050.8	28156.1	7114.5
29164.2	16263	27151.8	45.56	-4.25	32102.4	17094	23281.2	63.65	-12.75	54800.4	34007	32696	34.17	5.95	67285.8	39879	36982	89.78	-5.1	51912.6	34542	24635.9	59.63	39.95	45190.2	29214	16405	30.82	10.2	50727	24418	85981.8	42616	29356.5	30570	17234	41718.9	11432.2	8373.35	67080.6	38030	48246	8651.04	12496.7	22236	13379	52246.6	1803.64	1436.5
39351	22570	22390.1	57.62	12.75	37756.2	22451	24924.7	36.18	5.1	13329	7938	37717	57.62	18.7	29835	23849	13020.1	33.5	11.05	7746	5834	1359.43	-10.05	-1.7	10095	8321	6626.97	5.36	-19.55	42767.4	25031	34348.9	8035.98	10625	36490.8	20908	39111.2	2756.38	6405.6	52755.6	34211	15567.5	7068.5	7666.15	64198.8	32014	43462.2	48514.7	13463.2
95077.2	38008	46944.9	73.7	-11.05	13417.2	7601	24826.2	27.47	-5.95	35812.2	17866	28878.3	18.76	5.1	42811.2	25243	34371.7	67.67	0	41253.6	32808	26078.4	113.9	-0.85	36493.8	19024	28213	62.31	13.6	47718.6	25974	45881.6	22307.7	17524.5	30897	21087	12695.2	15726.9	9599.05	28461.6	15903	29296.4	3155.03	3836.9	101387	63679	33490.6	11569.6	5389.85
12840.6	8766	16715.8	19.43	13.6	52674	28674	49583.4	90.45	27.2	10041.6	5214	27922.2	78.39	8.5	26157.6	15886	23571.3	62.98	-5.1	6001.8	5424	1076.02	-10.05	7.65	54612.6	34015	20992.4	57.62	-7.65	53671.8	21486	45134.6	6267.85	14920.1	14977.2	9763	42146.4	273.36	93.5	64768.8	39610	18080.6	7991.09	8194	36132.6	17217	53900.2	10404.4	4839.9
35445	22047	20083.9	24.12	8.5	8071.2	7678	2474.31	-3.35	5.1	41252.4	19221	44519.5	105.19	1.7	90538.2	54443	65372.6	478.38	-24.65	45048	27644	24382	79.73	-16.15	12922.8	7609	29454.5	52.93	5.95	20608.2	12135	22138.1	2419.37	1624.35	65995.2	38077	18796.2	2357.06	3599.75	29039.4	16238	12766.9	493.12	464.95	70072.8	45211	26233.2	23141.8	9728.25
50263.8	25855	31880.6	28.81	5.1	35093.4	20374	24944.8	58.96	0	30075.6	11946	55587.2	121.27	0.85	16507.2	13215	4548.63	16.08	-7.65	8853	5815	2657.22	14.74	17.85	46056	24978	23699.2	44.22	4.25	18382.2	11317	32064.2	25403.1	13878	60655.2	34942	20527.5	82.41	66.3	17688.6	9607	13065	9910.64	1519.8	58440.6	32615	69129.3	25641.6	5936.4
33773.4	20847	14929.6	32.83	3.4	21431.4	11279	21986.1	12.73	16.15	10722.6	8650	9102.62	-11.39	1.7	68238.6	39295	23586.7	131.99	5.95	45563.4	28386	22272.8	50.92	3.4	46544.4	30138	14170.5	54.94	7.65	167039	61212	89404.8	39861	20470.6	93886.2	42674	31349.3	1451.89	1773.95	44247	24620	28629.1	6119.78	4266.15	77371.8	45818	50631.2	34633	10518.8
37675.2	24478	31690.3	66.33	14.45	14721.6	7878	21365	40.2	-6.8	42910.8	23313	40584.6	26.13	16.15	75191.4	41889	22131.4	114.57	15.3	26423.4	17275	71385.1	155.44	7.65	44765.4	29750	18526.8	117.25	-12.75	22803.6	13867	23260.4	-131.32	-110.5	12250.2	7519	25945.8	410.71	72.25	26193	16690	20306.4	5527.5	7435.8	25618.8	14051	35680.2	7936.82	3189.2
125285	43827	72317.1	145.39	-5.1	30202.8	20763	28763.1	26.8	-11.9	34429.2	19387	24449.6	40.2	2.55	47961.6	31407	19353	62.31	0	60213.6	40891	16762.1	40.87	14.45	42046.8	28222	14776.2	46.23	-3.4	49645.8	19754	39568.2	8096.95	6939.4	41608.8	26280	32859.5	6107.05	5552.2	26923.2	16418	26373.2	1996.6	3493.5	35761.2	18800	28911.2	16372.1	3158.6
114926	47675	43184.2	99.83	6.8	21114.6	15680	34997.4	220.43	-5.95	14362.8	6231	38017.8	60.3	20.4	46371.6	25798	32425.3	106.53	-11.05	25449	18995	34320.1	55.61	5.1	11133	7650	2066.28	3.35	2.55	147705	53421	68718.6	22688.2	19154.8	37593.6	17859	45352.3	32045.4	40815.3	42665.4	25715	13742.4	15152.7	7083.9	57950.4	35051	35422.2	24529.4	9582.05
48465.6	26601	42994.6	75.71	-14.45	16132.8	9234	260372	113.9	-2.55	42528	20771	36285.2	31.49	4.25	60541.2	34779	19552.6	54.27	-22.95	67351.2	39246	34856.8	123.95	6.8	7888.2	6746	1378.86	-3.35	6.8	29837.4	15638	35108	13830.8	17355.3	26045.4	13767	30518.5	170.18	121.55	56662.8	32956	14209.4	253.26	382.5	43016.4	22899	29571.1	3614.65	134.3
39347.4	19633	41437.5	72.36	-0.85	18640.8	8722	31804.9	53.6	-19.55	18921.6	10574	27049.9	71.02	9.35	41212.2	21135	42429.8	115.91	-17	8430.6	6931	9828.23	62.31	-6.8	10622.4	7202	2764.42	4.02	0.85	24295.8	16758	23879.5	556.77	230.35	45186.6	25583	31319.2	2328.25	3479.05	36371.4	21655	14772.2	162.81	253.3	53735.4	32524	29783.5	2670.62	1014.05
11579.4	5930	31014.3	57.62	-8.5	56134.2	35299	15931.3	21.44	-2.55	32217	18063	33588.4	31.49	9.35	72088.8	43707	32566	75.71	5.1	6217.8	6091	2570.79	10.05	0	11792.4	11315	4576.1	59.63	-13.6	128168	62947	76478.5	696.8	431.8	68655	40067	26966.8	2354.38	2717.45	31209	20346	9377.32	5156.99	2755.7	83681.4	56612	22081.2	16132.3	3247.85
11950.2	9182	23180.7	39.53	1.7	17483.4	9935	21818.6	2.01	0	18951.6	9250	27583.2	29.48	0	57538.8	37106	15953.4	30.82	-22.1	78103.2	49478	30014	162.14	-1.7	9672	9387	2844.82	8.71	5.1	42562.2	24163	42198.6	1189.25	4327.35	23131.8	13336	30387.9	367.16	260.95	51220.2	31066	18473.2	1597.95	2250.8	13992	8862	26719.6	-6.7	93.5
53766.6	26826	41871	90.45	-3.4	42761.4	25159	22303	36.85	3.4	13284.6	7126	25329.4	54.94	5.95	20224.8	11540	46700.3	94.47	38.25	44178	27926	50032.2	115.24	-24.65	32528.4	28919	23403.8	93.8	2.55	67903.2	27252	67107.2	8800.45	13760.7	115391	58383	46293.7	4399.89	4916.4	26005.8	13830	17093	9215.18	8521.25	34860	19787	50813.5	25186.6	7973
80173.8	32223	65169.6	93.8	-3.4	53764.2	29710	23423.2	65.66	14.45	19026	12501	28569.5	58.29	5.1	77338.8	43687	37448.3	85.76	11.05	47810.4	29752	32581.4	119.26	-4.25	10937.4	9765	3306.45	16.75	-11.9	81404.4	46736	22162.3	337.01	966.45	27665.4	14717	26211.7	7240.69	8157.45	6007.2	5642	2588.88	3.35	19.55	82241.4	46231	37412.1	17647.1	5456.15
20690.4	10835	31143.6	75.71	-11.05	86969.4	36928	31667.6	52.26	-4.25	34064.4	19695	20390.8	-8.04	17	64324.8	37570	27726.6	280.73	-6.8	26137.2	15335	60606.9	144.05	-25.5	42061.8	29322	104657	16.08	24.65	22599	10267	30380.5	1885.38	5850.55	48841.8	28227	29814.3	44986.5	17328.1	33988.2	24136	5000.88	4.69	-9.35	38841	23419	42331.9	3559.04	1327.7
23623.8	13340	25368.2	83.08	3.4	27282.6	14607	22244.7	32.83	-26.35	9179.4	7682	13515.9	8.04	7.65	25074	13086	41015.4	73.7	-14.45	6113.4	5563	999.64	2.01	-12.75	262143	189223	262143	54.27	76.5	55265.4	27609	37674.1	1587.9	2752.3	20456.4	10258	24315.6	2783.18	3864.1	262143	203848	262143	102.51	-52.7	81192	45715	50143.5	4905.07	1683
34882.2	18542	25155.8	35.51	-20.4	80670.6	34150	48234.6	74.37	9.35	27937.8	13995	37477.8	95.14	22.1	70387.2	42566	36328.7	107.2	-21.25	55222.2	25642	20045.7	64.99	-26.35	262143	172873	262143	95.81	40.8	20412	11897	36669.1	18915.4	18604	80625	53087	38034.6	3702.42	8616.45	13696.8	12392	3236.1	95.81	55.25	53109.6	27422	72782.1	868.99	842.35
20943.6	14002	26787.3	44.89	-0.85	44545.2	23091	32571.4	16.75	-5.95	76212	48176	43439.4	64.32	11.9	58056	28471	69837.5	111.22	10.2	7629	5358	1463.95	20.77	-5.95	31156.2	24695	-71.69	-1.34	-6.8	34672.8	17498	40020.4	4068.91	4105.5	9070.2	5286	21756.9	30.15	127.5	58168.2	34418	27297.8	117.25	161.5	96550.8	53383	49965.2	38661.7	11933.2
24405.6	12610	21003.2	31.49	24.65	12043.2	7332	53236.2	56.95	-20.4	52351.2	25391	31429.7	48.24	-7.65	20135.4	14927	2925.89	4.69	32.3	20215.2	12842	44595.2	87.77	-12.75	33010.8	22079	25465.4	15.41	-14.45	35578.2	24418	22306.3	2293.41	2323.05	32640	16171	32699.4	12197.4	11098.5	52705.8	29324	31085.3	8838.64	4818.65	69941.4	35139	50942.8	675.36	952.85
56364	20958	42564.4	45.56	28.9	65230.8	39643	20796.1	79.73	17	19031.4	10006	29116.2	42.88	-10.2	30405	15378	39690.8	79.06	12.75	50562.6	24546	49892.9	127.97	17	262143	124643	262143	15.41	-45.05	55407	35715	21634.3	8592.08	3974.6	128497	43877	87175	12849.3	8560.35	39844.2	19908	30531.2	237.85	226.95	7278.6	6459	8273.83	-110.55	-3.4
134072	43262	61422.9	72.36	-5.1	46778.4	27562	14300.5	31.49	-0.85	17249.4	7952	34432	81.07	2.55	38736.6	24224	21909.7	52.26	12.75	60190.8	33851	30603.6	81.07	-18.7	30084.6	26279	-119.93	2.68	-24.65	34824	20467	18512.1	3952.33	4025.6	33207	18079	30066.2	15016	8389.5	29739.6	17214	22190.4	2682.01	2708.1	11438.4	8870	35014.2	-3.35	45.05
25290.6	11830	49777.7	77.05	-3.4	51733.2	31471	19994.8	24.79	-24.65	26085	13239	32436.7	56.95	25.5	47763.6	27279	29784.9	91.79	-12.75	69803.4	42923	22144.2	56.28	10.2	10594.2	10467	2914.5	-2.68	-13.6	44875.2	25678	33148.9	4064.89	6715	8790.6	5043	34550.6	2507.14	6635.95	18519	9716	19526.5	412.05	659.6	6297.6	5918	5904.04	-87.1	-4.25
27874.2	14611	36453.4	42.88	-0.85	66717	39558	26140.7	44.89	-7.65	22354.8	10787	25194	34.17	-15.3	24895.2	20731	23656.4	102.51	-16.15	61332	33501	29411	75.71	33.15	8204.4	7649	2058.24	-8.71	-5.95	53512.8	31323	36973.3	12640.2	10902.1	48876.6	26658	32577.4	47653.1	19817.8	35886	17727	32635.7	136.68	84.15	30829.2	19445	43085	9445.66	3839.45
25022.4	14804	41918.6	68.34	-0.85	14100	9438	29323.2	65.66	0.85	39847.8	20067	39536.7	42.21	35.7	44437.8	21660	61696.3	119.26	-11.05	66813	40883	32717.4	136.68	-2.55	14499.6	7554	34830.6	58.96	11.9	22635.6	11435	35346.5	20135.5	16252.9	38980.2	21698	29289.7	34792.4	16384.6	47194.2	27695	30110.5	36669.1	21025.6	17742.6	14487	7443.7	-95.14	-14.45
138778	61406	58600.2	103.18	3.4	33326.4	19047	20362	32.16	-14.45	20415	9858	24089.2	27.47	7.65	47197.8	28274	56538	117.25	-17.85	51931.8	33933	14853.2	84.42	3.4	43900.2	25471	17613	26.13	-4.25	50077.2	26831	35920	8636.3	6751.55	33702	15923	28743	97.82	336.6	49936.8	23695	38653.6	389.27	689.35	62568	38620	16279.7	4188.84	1981.35
40225.2	22154	19667.2	50.92	17.85	63177	44563	17740.3	49.58	8.5	25592.4	13244	36508.3	50.25	-0.85	73494.6	45147	38342.1	84.42	24.65	27023.4	20759	20436.3	141.37	-12.75	86010.6	48091	34097.6	152.76	0	29239.2	16338	26656.6	12007.7	11188.6	38750.4	23189	19079.6	22809.5	14025.9	34164	19502	22796.1	61.64	8.5	72150.6	40356	58955.3	19730.2	15398.6
40729.2	26619	46379.4	54.27	22.95	54344.4	35231	14045.9	10.05	-12.75	63497.4	33259	34989.4	26.13	3.4	56484.6	31866	25100.2	77.72	1.7	74186.4	50035	22128.8	111.22	31.45	53851.2	33675	16394.2	46.23	28.9	29189.4	15799	49076.8	6311.4	11149.5	25725	15623	40916.9	53697.2	24350.8	103374	36794	99472.2	49694.6	31611.5	8839.2	6487	2596.25	621.09	295.8
18059.4	8783	26232.5	69.68	24.65	9523.2	7131	200208	46.23	-18.7	55051.2	34971	20707	14.07	17	15076.8	10123	47895.6	50.25	10.2	44353.2	22039	59260.2	124.62	-15.3	72052.2	48062	26908.5	40.87	6.8	59096.4	28155	42071.3	4113.8	2899.35	32341.8	16023	47285.2	203.01	111.35	31411.2	18402	34365	19943.9	20179	24688.2	15474	35942.8	10452	2431.85
31915.2	18219	41796.6	76.38	0	27744.6	15135	17990.2	27.47	25.5	33078.6	16331	23533.8	2.68	44.2	74272.2	40515	42775.5	119.93	4.25	27101.4	15338	28952	48.24	-22.1	45754.2	24706	30095.7	63.65	-1.7	43359.6	24258	28238.5	2617.69	5649.1	110169	46849	33682.9	6274.55	7240.3	31413.6	15079	37965.6	3656.86	8204.2	61776.6	39230	31683	37104.6	12896.2
95528.4	40566	36240.3	42.21	31.45	5615.4	5078	1401.64	3.35	0.85	30675.6	11018	62717.4	134	1.7	15450.6	14203	3837.09	6.7	-3.4	67420.8	40940	19974	99.83	5.95	50251.2	32660	46043.1	87.77	14.45	61694.4	24599	48670.8	8082.21	9061	26638.2	15551	23815.8	1151.73	1167.05	16408.2	7418	28619.1	1590.58	2290.75	73606.2	41178	36070.8	13180.9	2499.85
44714.4	21899	43255.2	88.44	15.3	15401.4	8799	259398	109.88	13.6	53272.2	27076	37217.8	26.8	10.2	47991.6	26770	30008	71.69	-20.4	53090.4	27359	33112.1	53.6	-32.3	116339	60762	54473.7	460.29	22.1	71282.4	40395	54538.7	45769	28365.4	50962.2	30342	16201.3	110.55	59.5	14713.2	7555	26568.9	48.24	0	49754.4	24418	44224	312.22	156.4
52039.2	16686	53175.2	90.45	19.55	6903.6	6747	6689.28	10.05	37.4	55584.6	32827	15839.5	20.77	6.8	71305.8	48303	38970.6	84.42	-5.95	50081.4	26427	34662.4	95.14	-17	28978.2	14697	34413.2	81.07	-1.7	50613	30400	30381.2	12269.7	12261.2	67683.6	40703	27917.6	6760.97	4868.8	43546.8	17358	52290.8	20598.5	9733.35	33269.4	17646	30196.2	24540.1	10362.4
15939.6	8930	22695.6	58.29	3.4	6696	5631	13404	3.35	12.75	9537	6130	22473.1	62.31	0	7546.8	7478	2179.51	12.06	-0.85	81790.2	46345	28507.2	56.28	-15.3	28023.6	17470	40328	103.18	-5.95	112551	46506	36082.2	152.09	523.6	38758.8	20835	31626	11808.8	9480.05	19564.2	12022	27240.2	36.85	-19.55	7998	5478	37402.8	89.78	155.55
62611.2	21634	45401.2	105.86	5.1	19394.4	15763	11961.5	12.73	4.25	29548.2	16479	35526.1	38.19	12.75	29256.6	22787	23468.1	73.7	7.65	67800	40947	28629.8	85.76	-0.85	70201.2	40518	43100.4	92.46	-1.7	140926	65834	116065	31514.1	29462.7	47236.8	28496	25315.3	26708.2	13931.5	27664.8	16727	31989.2	1264.29	524.45	48473.4	29838	17530.6	5420.97	1728.05
19730.4	11879	9769.27	26.8	-5.1	35388.6	24605	6314.75	3.35	6.8	19906.8	12718	29183.9	86.43	-9.35	40440.6	21643	28824.1	40.87	-1.7	60678	33211	33360.6	120.6	-22.95	13355.4	5816	40881.4	164.15	-30.6	45557.4	33398	60293.3	18550.3	17011.1	6385.8	5772	905.84	102.51	74.8	17341.2	13861	10933.7	80.4	30.6	116802	71403	44114.1	22065.8	13562.6
43458.6	27662	33596.5	100.5	24.65	262143	209654	262143	40.2	20.4	121814	62503	60359	89.78	0	45952.2	29555	17457.5	44.22	-5.1	33189	23466	38476.8	74.37	19.55	27089.4	13639	36472.8	60.3	11.05	63835.2	34802	36129.1	8480.19	11886.4	37655.4	20829	30024.7	2758.39	2434.4	52600.8	31055	26120	55807.7	22446	64977.6	37867	38330	7754.58	2136.05
223100	61434	90636.9	192.96	-3.4	32566.2	27411	-0.67	10.72	21.25	20702.4	11805	30423.4	85.76	-3.4	34050	17545	29458.6	35.51	-19.55	47520	28630	19219	44.22	6.8	48047.4	30790	22591.7	81.07	11.9	31536	18587	26737	5795.5	5618.5	21444.6	12632	38908.2	22347.2	16590.3	28113.6	13150	37158.2	889.09	944.35	39199.2	19435	60675.9	12827.2	3456.1
41986.2	23251	25366.2	40.87	-24.65	24922.8	13147	22412.2	26.13	-2.55	20608.8	10188	29658.2	18.09	-17.85	8331	7830	3139.62	17.42	0.85	29464.8	26207	6885.59	4.69	0.85	46129.2	25130	27457.3	32.83	14.45	79303.8	30897	52548.1	11580.3	14444.1	57695.4	35382	21011.9	1973.82	3346.45	22138.2	14570	24406.8	37.52	-12.75	52949.4	31632	16382.8	10604.8	5255.55
92859.6	45705	38256.3	62.31	-28.05	262143	87257	262143	4212.96	187.85	25855.2	12407	31743.9	71.69	-15.3	40043.4	22154	28973.5	64.32	16.15	71482.8	43156	30318.2	50.25	4.25	79284.6	47383	24213.8	105.86	7.65	47589.6	26276	46288.3	17144	14960	85558.2	53593	26587.6	7765.97	7336.35	15973.8	7703	29463.2	814.72	1485.8	59097	36854	31099.4	10829.2	5315.05
41878.2	22557	21036.7	32.16	-14.45	35596.2	18967	39895.2	65.66	27.2	28205.4	13826	26170.2	52.93	-4.25	46231.8	28993	15233.8	39.53	13.6	85620.6	53038	38417.8	125.96	-12.75	68884.2	37615	30163.4	80.4	28.05	34441.2	17835	24229.9	1149.72	1076.1	34849.2	20384	24185.7	1510.85	1901.45	54385.8	28620	26616.4	49.58	-5.1	8059.8	8090	1102.15	-89.78	-13.6
19114.2	9634	32950.6	82.41	9.35	41923.8	23050	30958.7	76.38	18.7	35959.8	20519	23576	10.05	-15.3	12885	10486	13952.1	86.43	6.8	33558.6	15307	46163.7	86.43	7.65	79303.2	39400	46490	225.79	-20.4	31265.4	19736	34762.3	1543.01	3496.05	17982.6	9359	26834.2	2617.69	1610.75	25976.4	13319	23480.2	73.7	-17	15676.8	11159	41008.7	138.69	227.8
62823.6	37134	20902.7	33.5	-13.6	26304.6	13815	26272	56.95	-16.15	24437.4	13953	32906.4	60.3	-13.6	13740	13243	7611.2	12.73	19.55	39125.4	20455	40238.2	109.88	-15.3	83908.8	58423	72513.4	182.24	-25.5	18238.2	11167	32866.9	21035.3	10643.7	63772.8	33712	35759.2	14647.5	12575.8	41077.2	29732	17077.6	6523.79	2776.1	51639	27371	92550.5	37683.5	14702.5
25264.8	12439	45418.6	83.75	0.85	28395	14409	47458.8	81.07	-11.9	94551.6	49698	72693.7	29312.5	9514.9	6209.4	6181	2145.34	30.15	0	7215	6715	2924.55	5.36	22.1	63285	36374	30619.7	67	-27.2	10209.6	9533	5376.08	-231.82	-231.2	31573.8	17919	48539.5	10253	16576.7	40055.4	18898	39672.7	5734.53	6844.2	14013.6	10118	35451.7	306.86	316.2
75852.6	33300	32697.3	54.94	-34.85	32737.8	18159	31372.8	33.5	-32.3	30954.6	16704	24809.4	39.53	17	10536.6	8675	4129.88	12.73	8.5	13241.4	12334	5240.74	10.05	0.85	69729	34920	28487.1	77.72	0	50088	28333	22413.5	3082	3454.4	25346.4	14594	25213.4	4577.44	2575.5	42361.2	23566	41371.2	15954	11756.4	32694	18422	72398.2	34947.2	10904.7
35276.4	18966	34469.5	78.39	-10.2	27517.2	14851	34751.6	81.74	2.55	35358.6	20644	32493	33.5	19.55	16257	14935	2882.34	-2.68	-8.5	16095.6	12162	30963.4	70.35	-11.05	20701.2	11082	39997.7	94.47	13.6	13753.2	7046	39318.3	25898.2	31757.7	28433.4	16786	34919.1	4848.79	5621.05	44364.6	25082	24757.8	32.16	43.35	41671.8	23757	24032.9	8823.9	2669.85
25430.4	13216	32902.4	91.79	3.4	49236.6	21190	78121.3	161.47	-5.1	24390.6	13463	19710.7	0	-2.55	9985.2	9559	5315.11	9.38	34.85	8046.6	6023	35110	54.27	-2.55	67955.4	46392	20798.1	176.88	13.6	38733	21802	37615.1	50242	22142.5	43406.4	24434	36496.9	5922.13	10967.6	42085.8	20834	24366.6	20443	12135.5	45927.6	28808	38809.1	15305.5	5545.4
73986.6	31489	27665.6	57.62	24.65	44346	18311	262143	560.12	18.7	26731.2	13258	30308.8	58.29	-1.7	6788.4	5898	959.44	10.05	2.55	44223	22867	36368.3	91.12	-5.1	31615.2	19426	25107.6	33.5	-10.2	81349.2	34114	72540.2	29774.1	20367.7	26199	14023	30379.1	15956.7	14402.4	23164.8	13855	18101.4	2365.77	1518.1	9297	8917	7950.89	-19.43	-3.4
43215	22978	27866	54.94	0.85	22267.8	14352	35082.5	80.4	-10.2	82198.8	48077	23924.4	26.8	5.95	35643	24979	4582.8	16.08	3.4	65077.2	42514	21700.6	67.67	0	39503.4	20434	34296.6	54.94	4.25	20338.2	10455	37390.7	28809.3	10887.7	66130.8	23800	42467.9	14118.2	11625.5	35798.4	20502	18359.3	63.65	37.4	95553.6	54654	88607.5	16839.1	7192.7
42231	21559	36876.8	38.86	-2.55	12889.2	6595	31766.7	66.33	12.75	27610.8	16287	25690.5	59.63	-16.15	262143	205870	262143	191.62	96.05	68429.4	43899	25318.6	107.2	-16.15	50416.8	30526	18283.6	52.93	-5.1	20243.4	11331	42850.5	4700.05	3169.65	26731.8	18522	27503.5	18086.7	10347	48150	23731	40671.7	6963.31	9585.45	74627.4	34283	41224.4	26379.2	6340.15
59247.6	32583	44796.2	77.72	9.35	60350.4	31675	76367.9	141.37	-8.5	27951.6	13009	41978.9	94.47	-4.25	11752.2	11627	3797.56	12.73	14.45	47452.2	28150	22384	34.17	6.8	6606	5254	20077.9	99.83	6.8	36462.6	21063	22239.3	17200.9	9775	50499	31715	24919.3	26706.9	14219.7	55338	33315	48171.7	4860.18	3691.55	49116.6	32746	18104.7	260.63	62.9
35332.8	18991	32704.7	50.25	16.15	65593.8	28219	37958.9	65.66	3.4	46787.4	29610	11258	8.04	0	23697	16843	37319.7	118.59	10.2	26202	13503	59741.2	95.81	-6.8	61996.8	38231	17748.3	42.88	42.5	25786.2	13561	40287.1	16339.3	4582.35	52452.6	30168	34960.6	8598.78	6654.65	83587.2	48722	32935.9	6887.6	8884.2	48626.4	32291	18685	2199.61	790.5
22625.4	11810	25814.4	46.9	6.8	35055.6	19600	24713	34.17	-9.35	31797.6	15554	43107.8	81.07	-9.35	59736	35043	26759.8	58.96	19.55	45989.4	27939	33764.7	103.18	-19.55	50360.4	29625	31258.9	105.19	-9.35	28096.8	16715	21225.6	1577.18	2356.2	30454.2	16519	24043.6	2655.88	2584.85	60869.4	32523	26503.2	3075.3	2671.55	69092.4	42636	35384.7	6103.03	3215.55
10102.8	6671	18238.7	38.19	17.85	40227.6	26043	35448.4	56.95	1.7	21772.8	11288	26440.9	37.52	20.4	52015.8	32697	16214	34.84	1.7	70371.6	46648	26077.1	67	9.35	51305.4	35290	19707.4	53.6	23.8	72960	40322	31345.3	7718.4	8273.9	31261.2	19186	21639.7	1773.49	2511.75	67339.2	31599	36355.5	2866.93	4890.05	44367.6	24034	44486	44701.7	8571.4
87468.6	35150	42018.4	52.93	-17.85	82914	33397	46506.7	100.5	5.95	37863	20752	23056.7	22.78	-25.5	6015.6	5990	2435.45	-7.37	-6.8	64609.8	37414	21624.9	113.23	-22.1	28159.8	18066	48467.8	80.4	36.55	84742.8	34957	45286	4011.29	7305.75	64648.2	32903	35255.4	10064.7	6922.4	11712.6	8946	25106.2	114.57	322.15	61053.6	38366	22782.7	2937.95	3279.3
57079.2	34075	65858.3	145.39	-17	48040.8	24019	30134.6	59.63	2.55	46867.2	24479	36820.5	40.87	-21.25	20008.8	14146	39763.2	101.84	16.15	25372.2	19763	12547.8	12.06	4.25	102895	54758	47509.7	121.27	-22.1	88467.6	50483	32789.8	858.27	1609.05	48522	29726	12003.7	1382.21	2045.95	60088.8	35692	23701.9	6165.34	5580.25	44626.2	28025	30722.2	2531.93	1310.7
21193.2	11946	21393.1	51.59	-14.45	44490	27758	15076.3	31.49	-9.35	58329	33280	27473.4	24.79	-3.4	90723.6	51370	29668.3	108.54	-7.65	57228	33335	19851.4	67.67	17.85	74384.4	46527	26180.9	59.63	-5.1	43522.2	21583	35010.2	25328.7	23007	33831	17269	26335.7	1396.28	3399.15	18311.4	14559	6017.27	-9.38	-13.6	48899.4	27095	25812.4	3735.25	2348.55
94836	32487	64322.7	108.54	-1.7	34575	17222	28148	54.94	1.7	27205.8	14595	29078	47.57	-7.65	50998.8	28718	26636.5	59.63	21.25	32550	16706	43878.3	90.45	-5.95	46356	28715	19091.7	33.5	-4.25	100555	39062	62862.1	13117.9	12172.9	21355.2	11231	24785.3	8085.56	11599.1	77279.4	41095	31646.1	123.28	60.35	78412.8	45647	31235.4	3772.77	322.15
68376	42040	24355.2	39.53	-22.95	14641.2	8519	28408.7	64.32	10.2	35959.8	19479	33141.6	36.85	-10.2	31641.6	18974	37453.7	81.74	13.6	84449.4	52471	26612.4	96.48	-9.35	29877.6	17297	25730.7	53.6	-1.7	33246.6	20172	36279.8	41769.8	18956.7	45770.4	28922	52617.8	20895.3	11517.5	35433.6	19739	22424.2	19056.8	11084	16137	10453	24355.2	147.4	153
24386.4	13042	24910.6	30.82	-26.35	26860.8	14466	30150	54.27	-8.5	40521.6	21436	31703.1	46.9	-21.25	37974	17279	46831	94.47	-8.5	32713.8	17730	30142.6	78.39	-15.3	78825.6	52450	23691.9	121.27	11.9	64093.8	32107	49667.1	4166.73	7879.5	59194.2	33759	28584.2	12004.4	14827.4	22239	10991	30582.2	1723.24	839.8	42670.2	20530	58246.5	45599.5	11458.9
21729	11815	28832.1	98.49	-9.35	79995	32207	33699	53.6	-14.45	26612.4	15810	29973.1	51.59	-2.55	68384.4	37144	39611.7	105.19	-10.2	40526.4	23370	38951.8	74.37	19.55	55012.2	30362	19778.4	60.3	11.9	38064	19971	36749.5	1664.28	2500.7	23376.6	14659	29327.2	2562.75	4884.95	63204	37271	24540.1	1352.06	993.65	32490.6	17499	44976.4	346.39	87.55
20640	12295	23744.8	98.49	-17	17512.8	9059	25168.6	70.35	-15.3	20388	9442	21580.7	39.53	-28.05	23358	15599	54741	120.6	-2.55	81497.4	45798	35344.5	69.68	-6.8	32614.2	16477	37497.2	81.07	-5.95	14053.8	7228	28936	3823.02	3333.7	29253.6	18022	24963.5	9568.94	4841.6	28638	15735	31318.5	42.21	-2.55	60823.2	36362	31939.6	24677.4	7395.85
19182.6	11886	25460	42.21	-16.15	52684.8	22014	39417.4	77.05	9.35	27024	12950	28127.9	18.09	-18.7	45388.2	24647	50359.2	102.51	8.5	25275	14326	52960.2	142.71	0	37598.4	16296	29924.2	91.79	10.2	34840.2	18965	31628.7	8643.67	8115.8	20386.8	11125	24469.7	2623.05	6109.8	40125.6	22427	35944.2	16052.5	8015.5	45178.8	27227	32331.5	1136.32	44.2
34523.4	16178	39637.9	49.58	-17	18441	11155	21963.3	68.34	-8.5	66174.6	34625	32485	40.87	-6.8	86373	45782	40279.7	140.03	5.95	29795.4	18442	31910.1	45.56	9.35	5111.4	5207	1799.62	10.72	-3.4	64153.8	34474	23257.7	-129.98	-113.9	50016	30026	19775.1	18689.7	13274.5	22711.2	11785	30453.5	605.01	1225.7	28163.4	15317	49237	9664.75	2494.75
67169.4	38945	23978.6	28.81	-11.9	19222.8	11631	33019.6	60.97	-14.45	26526	13738	21299.3	36.85	0	98529.6	64320	45637.7	267.33	-6.8	46905.6	26449	21062.1	42.21	12.75	54159.6	33763	20500	54.27	12.75	43653.6	26022	16081.3	-337.68	-276.25	36388.2	19446	24032.9	2799.93	3322.65	53892	30886	25300.5	2022.73	5593.85	49657.8	33529	22934.8	3227.39	2343.45
31716.6	16731	37665.4	62.31	-27.2	63104.4	36686	19204.2	52.93	-10.2	24374.4	13662	19343.6	20.1	2.55	30286.8	17972	32070.2	69.68	-4.25	41755.2	22966	30982.1	90.45	13.6	38770.8	24771	37907.3	89.11	-32.3	38493.6	22994	39311.6	9644.65	14202.7	59384.4	31706	25122.3	8791.07	10393.8	28811.4	16099	32089	1191.93	1265.65	53566.2	32006	28251.2	28381.2	8960.7
24375.6	12674	33138.2	50.92	-12.75	58728.6	30860	30188.2	43.55	-4.25	24214.2	12288	18405.6	22.11	2.55	29007	14305	45765.7	72.36	-28.9	52953.6	33151	16370.8	69.68	-20.4	54602.4	32374	25831.2	84.42	-32.3	28471.2	15629	22309.7	1739.32	2602.7	28059	16686	40931	22069.8	19304.3	36303	20275	23732.1	1611.35	736.95	39882	18655	50660	1595.27	626.45
43301.4	24403	22465.8	26.8	22.1	40080.6	21410	20077.9	26.8	-23.8	28386.6	16139	17437.4	24.12	7.65	14374.2	9790	39173.6	93.8	-1.7	68476.2	39243	46264.8	83.08	-17.85	48032.4	29307	27456.6	93.8	-20.4	45191.4	25910	12575.9	-168.17	194.65	40116.6	24674	22051.7	708.86	1626.9	32025	17684	23422.5	152.76	279.65	55993.8	31890	28343	2534.61	1276.7
29956.2	21910	15494.4	81.74	-11.9	73425	27886	51429.2	95.81	-49.3	62280.6	36911	17726.2	22.78	21.25	90738	49123	37383.3	201.67	-9.35	55992.6	37303	22317	73.7	-11.05	54036.6	30715	17675.3	35.51	-46.75	146648	53690	56065.6	14341.4	12292.7	35558.4	21205	15917.2	1059.27	972.4	78060.6	53539	32815.9	1317.22	1216.35	49852.8	23993	37722.3	12050	694.45
15819.6	8688	28767.8	48.91	-11.9	19563	7775	51005.1	134.67	-29.75	33930.6	18523	20744.5	8.71	4.25	36894.6	30204	25194	87.1	14.45	11952.6	7523	31080.6	79.73	-26.35	38130.6	18197	40852.6	68.34	-30.6	32108.4	14642	40390.9	3098.08	5904.95	13661.4	8203	20122.8	4328.2	3393.2	82141.2	44744	28766.5	371.85	528.7	11176.8	7709	11077.8	0.67	4.25
22215	11542	21618.9	24.79	-4.25	30503.4	14399	45556	105.19	3.4	63879.6	33458	36251.7	59.63	-11.05	44098.8	26923	17594.2	53.6	14.45	55021.8	33691	20682.9	83.75	2.55	26571	16505	29266.9	51.59	19.55	48805.8	30495	15623.7	1301.14	5193.5	9264.6	5211	27544.4	89.78	27.2	53606.4	31742	27663	12196.7	12456.8	80426.4	38374	137260	65748.4	10828.2
11956.2	6530	27393.6	45.56	-23.8	109039	48962	41831.4	80.4	12.75	78842.4	45578	24355.2	28.14	-18.7	28645.2	17286	30832.1	74.37	-26.35	63878.4	38182	22760.6	80.4	15.3	41850	24074	17623.7	24.79	-5.95	35515.2	19145	50465.7	39489.1	18031.9	72125.4	36515	23803.1	18260.2	19624	73996.2	41851	68080.7	15085.1	13516.7	35958.6	19076	28683.4	7091.28	3812.25
49176.6	21065	45249.1	33.5	-22.95	23486.4	12575	27935.7	61.64	13.6	38112	19636	39077.1	95.14	15.3	69832.2	44040	24749.1	81.74	5.1	7382.4	6917	3378.14	4.02	6.8	55594.8	30741	34188.8	72.36	-3.4	42010.2	21886	33354.6	689.43	3523.25	48338.4	30133	21482.9	4147.3	7526.75	73041	41475	26518.6	9788.03	5848.85	34240.8	15627	62087.6	6352.27	3674.55
21048	12524	21036	8.04	-17	20856	10102	34143.9	118.59	-13.6	39718.8	21154	32113.1	62.98	20.4	78092.4	41074	49783	126.63	7.65	66793.2	36168	57274.3	138.69	0	72316.2	40939	29189.2	117.92	10.2	20520	11032	42500.1	10197.4	12248.5	7581.6	5255	5930.84	-31.49	-31.45	47086.2	27730	30290.7	167.5	311.95	15440.4	7322	26589	7931.46	2573.8
32157.6	18801	18404.2	16.08	0	52276.8	28786	44281.6	81.74	-12.75	25879.2	11670	43017.4	44.89	13.6	54396	34129	19370.4	85.09	-17	45522.6	24983	23236.9	51.59	19.55	21543.6	10570	22975	77.05	-7.65	18768.6	12651	23718	14126.3	5230.05	33219	16146	24996.4	909.19	1019.15	22566.6	12266	41174.2	5561.67	6306.15	13750.8	11110	5238.73	35.51	27.2
16252.2	7746	28929.9	48.24	10.2	25476.6	11651	38392.3	93.8	-0.85	58059	30414	29417.7	38.19	21.25	53931	33371	20398.8	44.89	14.45	100052	59112	36712.7	133.33	-16.15	45873	26346	32983.4	58.96	20.4	86960.4	33387	56117.9	5286.3	2658.8	25597.8	14636	27077.4	8468.13	2958.85	37585.2	19977	28757.1	8047.37	6375.85	34794	22570	57189.9	12687.1	5376.25
64977	41135	17144.6	34.17	-1.7	43568.4	23706	37798.1	98.49	24.65	47758.8	24859	26153.5	50.25	10.2	6133.2	6135	1671.65	13.4	-20.4	7697.4	6106	1580.53	3.35	6.8	68636.4	41830	19052.8	106.53	20.4	69649.8	41350	26893.8	18953.6	20966.1	34188.6	18790	31520.2	10180	6338.45	54226.8	29934	20681.6	121.27	175.95	6232.2	5090	1214.04	739.68	490.45
27477	17691	33969	68.34	-7.65	47555.4	30034	15043.5	41.54	2.55	34747.8	17242	28511.9	69.01	10.2	46529.4	24476	39075.1	45.56	13.6	13057.2	9923	27656.9	62.31	6.8	47876.4	27530	18319.1	57.62	45.9	22533	15734	29377.5	6334.85	5595.55	44713.2	26947	16488	4904.4	3846.25	13590.6	7867	25417.1	680.05	624.75	6287.4	5258	1589.91	2139.31	957.95
45178.2	27012	20906.7	32.83	7.65	60560.4	36515	19767.7	56.28	-3.4	45088.8	24626	18867.2	26.8	-13.6	68863.8	40731	22851.7	90.45	-1.7	31656	23499	24710.9	197.65	24.65	7189.8	5782	1709.84	-5.36	6.8	34294.2	17515	49002.5	48292.9	19182.8	52356	32350	23496.2	2490.39	8647.9	17728.8	9667	33841	3463.23	4840.75	35365.8	24982	31089.3	10553.2	5870.95
23953.2	13054	44670.2	91.79	29.75	27029.4	13943	27274.4	54.27	4.25	27615	13134	40993.3	44.22	-15.3	33559.8	28337	34683.9	138.69	16.15	69967.8	33578	51588	124.62	5.1	27000	16066	41404.7	90.45	-16.15	43058.4	21621	39341.7	2978.82	5291.25	18361.2	11646	28079	5634.03	12114.2	22974.6	14255	22975.6	286.76	546.55	28405.8	13878	51830.5	26103.2	7400.1
104826	42735	45536.6	87.1	19.55	42301.2	21969	45344.9	64.99	12.75	41214	22351	34035.3	69.01	0	79426.8	46003	30081.7	108.54	-9.35	47680.2	28997	27317.9	42.21	-2.55	11839.8	8580	7775.35	16.08	-1.7	16743.6	9121	29272.3	2606.97	3490.1	29515.2	17774	30346.3	7544.87	5579.4	36898.8	21409	19923.8	2115.19	2721.7	48528	28264	54970.8	47127.8	14794.2
36057.6	18811	23513	50.25	-23.8	89563.2	41030	33668.8	67.67	38.25	24929.4	15206	26332.3	52.26	-36.55	51393.6	25426	34553.2	87.1	-8.5	19825.2	12552	38443.3	90.45	6.8	15357.6	13711	4129.21	2.68	24.65	101984	56624	40299.2	18544.9	14921.8	18655.2	9546	29498.8	209.04	222.7	32277.6	18971	31606.6	14935	15208.2	48956.4	27174	26637.9	26200.4	9994.3
25227.6	13726	39981.6	79.73	11.9	20817	12102	34144.5	66.33	-16.15	32496	17110	23304.6	28.14	-12.75	86782.2	48975	24006.1	71.69	20.4	33553.8	16726	46311.7	138.02	-7.65	7259.4	5839	1306.5	12.06	2.55	53852.4	34558	21186.7	12699.9	10389.5	33379.8	18042	39178.2	22571	17929.9	51615.6	23073	45795.2	432.15	1063.35	22110	15466	37583.7	2139.98	1094.8
13953	8651	22370	56.95	-11.05	22489.8	12091	30520.5	68.34	5.95	27533.4	15575	21740.2	-0.67	-3.4	41228.4	22929	32354.3	97.15	24.65	48805.2	31147	14602	37.52	-11.05	12390.6	8818	1874.66	-18.76	-5.1	37449	23184	10904.2	-353.76	-274.55	53956.8	26002	59725.8	8437.31	13968.9	44790.6	26003	21261.1	7305.01	6991.25	8040.6	5335	2933.93	2614.34	1448.4
27648.6	15063	42399.6	50.25	-3.4	20624.4	11581	33611.2	65.66	-11.9	114980	51247	73011.2	114.57	-11.05	28930.8	17950	38847.3	79.73	19.55	86163	44615	40988.6	136.01	13.6	13213.2	11330	2215.02	6.7	11.9	18199.2	9001	32440.7	8994.75	6740.5	49281	28070	16167.8	1723.24	1445.85	51418.2	20229	60866.8	691.44	532.1	15123.6	9574	2290.06	15248.5	2770.15
38171.4	18919	40934.3	93.8	-21.25	42504	21898	27772.8	42.88	-5.1	30571.2	17339	29680.3	79.06	-3.4	101460	55026	95826.8	245.89	7.65	64848	33699	48520.1	107.2	7.65	8939.4	6294	2007.32	-8.71	3.4	59977.2	37007	41797.3	24016.2	16208.7	64885.8	46162	31374.1	12717.9	6354.6	35528.4	22589	22601.1	2271.97	2158.15	60375	36050	30762.4	12478.8	5077.05
14622.6	7912	36352.9	78.39	-16.15	63810.6	22158	48704.3	95.14	9.35	37230	19209	41623.8	116.58	-15.3	76629.6	30049	24674.1	164.15	3.4	6185.4	5513	1101.48	0	-11.05	8663.4	7329	2850.85	14.07	12.75	27531	17339	35346.5	3788.18	9191.9	18085.8	8467	37101.9	7487.25	13383.2	38502	20536	19724.8	23.45	-11.05	13045.2	9552	27873.3	178.22	589.05
49513.2	30038	20004.2	19.43	-15.3	100547	45766	36842.6	62.98	-45.9	30395.4	16351	36275.1	60.97	-24.65	90529.8	51653	44120.8	79.73	-20.4	33561	17953	55660.9	133.33	-13.6	35893.8	24869	4525.18	0.67	4.25	46263.6	28699	38937.1	27830.5	17590.8	56911.2	28551	31533.6	10247	9860	47992.8	27282	23746.1	3611.97	5526.7	62040	35356	32880.2	29867.9	6903.7
23065.2	13924	29687.7	57.62	-5.1	56265	28890	50708.3	48.91	-18.7	46743.6	23303	35272.2	36.18	-6.8	54300	32531	25533.7	66.33	-17	47452.8	31487	20170.3	37.52	-21.25	262143	206150	262143	160.8	60.35	67672.2	38970	24502.6	904.5	1348.95	29297.4	15443	52569.5	747.72	1076.1	6324	5218	5224.66	3.35	-13.6	47956.2	28483	48634.6	17466.9	9619.45
36646.2	18919	42339.3	134	-7.65	26838	14409	36330.8	64.99	-15.3	26847	15519	28188.9	52.26	-14.45	88611	49143	43337.6	77.72	11.05	8271	5910	1585.22	16.08	-26.35	8268	7412	152.09	26.8	17.85	58374.6	31316	38358.2	5307.74	5812.3	44917.8	22035	27672.3	106.53	67.15	28795.8	17883	25315.3	2760.4	6964.05	38474.4	22602	26130	748.39	371.45
27788.4	16171	18959	36.18	-1.7	15252	7978	29041.8	58.29	3.4	26428.8	12562	26358.5	44.89	-24.65	82373.4	43527	46473.9	133.33	0	68706.6	36415	37887.2	119.93	-18.7	5538.6	5414	2596.25	12.73	-4.25	31465.2	16290	26879.7	18651.5	12376.9	68231.4	38805	55399	64638.2	25776.2	44067.6	26143	17523.2	19664.5	9383.15	12156	8223	17666.6	38.86	28.9
23046.6	11246	34537.8	64.99	9.35	16968.6	8374	31230.7	69.68	-17.85	27007.8	13612	31008.9	71.69	8.5	72815.4	41106	43515.8	103.18	31.45	78381.6	42817	37601.7	113.9	-24.65	18765.6	15375	4838.74	-4.02	0	25248	15174	32915.1	284.08	1782.45	36816	21027	29840.5	15419.4	12461.9	64819.2	37347	27890.8	5191.16	7819.15	24777	15707	27277.7	91.79	-4.25
30485.4	19470	40346.7	62.31	4.25	85577.4	44819	61518.7	149.41	11.9	31336.2	18081	18092	35.51	-1.7	61072.8	37559	22500.6	105.19	17	45426	24646	33822.9	92.46	17.85	12713.4	11782	4765.04	42.21	-11.9	40281	24834	35918.7	30150	11349.2	68500.2	48513	40458.6	3731.9	12584.2	39450.6	23445	16411.7	311.55	517.65	53028	32874	17863.5	1559.09	818.55
25711.8	16035	33852.4	76.38	-22.1	122721	47412	69890.4	106.53	6.8	16287	10323	25090.8	28.81	28.05	47911.8	25820	34666.5	65.66	17	56659.2	35566	29840.5	67.67	13.6	178523	76460	262143	929.29	28.9	52006.2	30351	23313.3	492.45	877.2	47727	30214	23096.9	887.75	777.75	36443.4	18851	40249.6	13300.2	12964.2	91188.6	56013	40324.6	6642.38	3337.1
16073.4	10412	28438.2	68.34	-9.35	68812.2	26603	39178.9	19.43	-2.55	66131.4	37437	27602	47.57	-5.95	55795.8	34967	34082.9	77.72	4.25	13585.8	8705	37829.5	62.98	10.2	19824	12497	33161.7	82.41	10.2	43201.2	23938	27159.1	13151.4	9092.45	26571.6	13247	23882.2	9116.02	6801.7	18094.2	9180	27122.3	657.27	743.75	26823.6	13271	64999.4	1097.46	998.75
25320	14525	21840	75.04	-24.65	27735	13447	30274.6	36.18	-10.2	65855.4	35138	41603	84.42	2.55	48871.8	26819	50503.9	115.91	12.75	75890.4	48759	25297.2	97.15	-7.65	81796.8	53330	26479.1	84.42	1.7	29142	14116	30805.3	46206.6	29199.2	66196.8	38350	19241.7	9231.26	6114.9	38059.8	23202	19375.7	3138.28	4611.25	46344.6	29979	17754.3	43.55	14.45
10836	6414	23797.1	76.38	-5.1	6103.8	5096	7581.05	10.05	1.7	18672.6	11756	28123.9	73.7	-1.7	61646.4	37515	69381.9	137.35	5.1	6634.8	5473	16145	60.97	6.8	60585	33198	31994.5	84.42	-22.1	13717.2	7691	23440.6	4976.76	5853.95	22931.4	11671	24735.7	1191.26	1580.15	10816.8	7058	11455.7	9622.54	5565.8	63786	35860	22559.6	5500.7	1842.8
20908.2	10871	30565.4	58.29	-7.65	16914.6	8402	50163.6	100.5	-5.95	12058.8	6791	23920.3	36.18	-24.65	11193.6	7604	35785.4	73.03	-5.95	23316	12489	35502.6	59.63	8.5	41340	25600	25535	71.02	11.9	26194.8	15742	28106.5	2890.38	6465.95	20754	11159	20626	1599.96	2635	9199.8	7525	16381.5	672.01	465.8	48685.8	28150	25821.1	9859.72	4280.6
13234.8	7908	16025.1	62.31	-10.2	64105.2	30639	37858.4	46.23	-22.1	15837	8881	22391.4	52.93	-1.7	32066.4	23598	53300.5	123.28	-2.55	34600.8	21596	31361.4	63.65	13.6	61030.2	35141	30603.6	66.33	-21.25	28816.8	16945	23774.3	2348.35	3717.9	89455.8	56463	58259.9	9248.68	9178.3	43947.6	25717	17464.2	5872.55	9804.75	57689.4	31403	18351.3	3105.45	783.7
17719.8	8742	28379.9	48.24	-22.95	23368.8	11984	22795.4	56.95	34.85	22431	17263	22557.6	125.29	9.35	47928.6	24423	27794.3	42.21	8.5	53067.6	28250	30033.4	93.13	-6.8	121599	58859	81319.2	282.07	0	32297.4	18431	34629.6	10466.7	6676.75	22032.6	17915	39083.1	153.43	1727.2	20232.6	10459	24046.3	954.08	1092.25	32202	17045	23402.4	21766.3	5711.15
18918	11099	23588.7	71.69	-25.5	110576	56534	51003.8	116.58	6.8	28054.8	17303	34196.1	84.42	11.9	50981.4	28544	46377.4	135.34	-1.7	39960.6	23385	63018.9	109.88	-4.25	68829.6	39986	31731.2	85.09	-13.6	47640.6	26031	36777	-313.56	-330.65	46012.2	29538	19060.2	14068	9261.6	22224	11547	22967.6	294.8	198.9	13609.2	12663	4681.29	37.52	22.95
49031.4	28819	28179.5	44.22	-23.8	26954.4	13187	27675	44.89	-17.85	46204.2	19463	47149.2	99.83	22.95	61188.6	39588	27716.6	75.04	-4.25	75232.8	47474	31878.6	172.86	-2.55	71829	43906	41609	59.63	-22.95	41702.4	21991	35641.3	3054.53	4053.65	22902.6	11237	27063.3	11862.4	15273.7	36039	17714	37330.4	12979.9	12244.2	31650	15231	25142.4	11001.4	3352.4
41166.6	21987	38649.6	87.1	-8.5	47587.2	24113	45499.7	72.36	5.95	48198.6	25107	32588.1	94.47	19.55	32088.6	18639	35340.5	68.34	-3.4	88828.8	40306	89428.9	232.49	20.4	68357.4	40591	27605.3	121.27	-25.5	36883.8	22790	20900.7	3896.05	4456.55	87928.8	46352	56521.9	31890	20412.8	34986.6	17488	33810.2	2312.84	2499	49739.4	32915	23819.2	7546.88	2490.5
13848.6	7158	20790.1	46.9	-25.5	63282	31293	62382.4	95.81	13.6	51929.4	24827	42021.1	67	2.55	74622	48646	32557.3	69.68	-13.6	11780.4	8415	39919.3	60.97	-25.5	86140.2	46138	47298.7	77.05	6.8	37712.4	19347	19683.9	2724.22	6943.65	25660.8	21259	17506.4	69.68	3.4	20811.6	15578	12613.4	36.85	18.7	41925	25358	21401.1	53.6	32.3
19139.4	10509	29163.1	71.02	-27.2	23527.8	12293	26287.5	36.85	-6.8	62555.4	27011	41393.3	44.22	7.65	64097.4	39786	17556.7	46.23	-9.35	29358.6	16462	49745.5	98.49	11.9	80325.6	44539	37091.2	113.9	-3.4	36735.6	17091	39489.8	11784	15953.7	30013.2	18606	22531.4	6349.59	5553.05	22781.4	10966	25940.4	1088.08	1394	40696.8	24394	65063	40654.3	8394.6
22959.6	12662	21081.6	48.24	-29.75	31330.8	16766	24856.3	53.6	13.6	31979.4	17474	23423.2	18.76	25.5	34051.2	18631	41304.2	65.66	8.5	17247	9751	48685.6	97.82	-1.7	17747.4	12154	33597.2	64.32	8.5	43488.6	26434	16693.1	1880.69	2128.4	10372.8	9011	6609.55	-25.46	-4.25	28220.4	17883	4824.67	18622	9199.55	43174.8	22810	31209.3	11319	6273.85
58654.8	30946	23498.9	44.89	-0.85	13360.2	6230	26525.3	62.98	16.15	26964.6	14995	21338.2	44.22	8.5	69781.8	45060	85276.3	150.75	24.65	55583.4	30245	21147.9	56.95	-12.75	30433.8	14323	42183.9	53.6	-25.5	74204.4	48643	21034	162.81	491.3	38178.6	22970	15137.3	10673.8	6230.5	30919.2	16995	26889.1	1665.62	1152.6	59546.4	30944	48232	29496.1	22823.4
23596.8	14288	25992	58.29	-13.6	67920	21403	80427.5	165.49	40.8	48097.8	26598	30505.1	62.31	17	161608	63092	76404.8	189.61	-6.8	5705.4	5670	2005.31	-19.43	-7.65	58390.8	37153	19782.4	50.25	-16.15	54965.4	34115	11313.6	1636.81	1336.2	71788.2	41278	31623.3	3700.41	5083	47414.4	31081	59323.1	4426.69	8035.05	62630.4	40619	27600	3377.47	756.5
41352.6	26851	11648.6	26.13	0	61128.6	25151	61558.9	60.97	13.6	5001	5270	1164.46	4.02	-3.4	85791	43062	54160.8	150.75	-12.75	7099.2	6886	2104.47	16.75	-4.25	94939.8	64854	64103.6	407.36	-23.8	45354.6	29594	20410.2	15290.7	9210.6	58107	36277	22200.5	16912.8	11303.3	32128.2	16071	20760	647.22	1173	51228.6	26279	37125.4	1580.53	582.25
37572	21682	19080.9	28.81	-5.1	36451.8	17113	36942.5	34.84	-6.8	20236.2	9281	44194.5	71.69	3.4	44040.6	21739	54075.7	61.64	17	89365.8	52650	32972	125.29	0	71386.2	40259	34611.5	120.6	-17.85	44022	20279	36758.9	-191.62	-153	63190.2	44531	24536.7	17872.9	12234.1	23783.4	13686	21088.9	580.89	797.3	5350.2	5023	1013.71	6.7	2.55
67117.8	29570	24518	44.22	-1.7	70289.4	41893	39897.2	40.87	-28.9	61704	38716	30011.3	47.57	-12.75	55325.4	32392	26060.3	41.54	-8.5	32574.6	17351	27002.3	39.53	40.8	50189.4	30350	20253.4	70.35	34	11822.4	7694	18587.1	-47.57	99.45	26578.2	14315	22787.4	6419.94	5620.2	27413.4	17063	19983.4	245.22	195.5	66121.2	40502	35065.8	29799.6	9060.15
29713.2	15130	35704.3	76.38	0.85	123958	48018	67340.4	128.64	-22.1	55320.6	31373	21998.8	45.56	-12.75	27927	16778	29606.6	93.13	-22.95	55730.4	35099	20083.2	59.63	-13.6	14781	7994	43546	114.57	-28.05	52283.4	30688	25424.5	8474.83	5868.4	51810	30403	20711.7	2092.41	977.5	30269.4	15200	31644.8	1398.29	2156.45	35530.2	21158	30248.5	5709.74	3575.1
45108.6	20960	43169.4	80.4	-17.85	9206.4	5573	21452.1	50.25	-7.65	27099.6	12792	35514.7	81.07	-12.75	9776.4	6590	10035.9	37.52	-2.55	52262.4	31969	19468.9	36.18	-39.95	79402.2	41577	32907.7	83.75	-8.5	10033.8	9222	9779.99	-304.85	-256.7	56935.8	36066	22487.2	8080.87	3869.2	32134.2	17759	21844.7	438.85	886.55	41139.6	25719	30458.2	5388.81	2176
21509.4	13521	27418.4	87.77	26.35	54661.8	33927	19441.4	26.8	-19.55	26257.2	14292	22611.8	24.79	-6.8	44382.6	28321	28670	91.12	-8.5	65730.6	40087	33516.1	52.26	-28.9	56239.8	32953	23541.1	96.48	-23.8	19563	10323	27254.9	455.6	-31.45	40593	26314	26363.2	2669.95	6061.35	47714.4	30259	11324.3	1380.2	1110.1	49780.8	29266	19667.2	25839.2	7763.05
19128	11838	24380.6	51.59	6.8	24229.2	15938	23463.4	40.2	-5.95	32951.4	17207	28952	37.52	24.65	10388.4	6754	32020	71.69	-16.15	55207.8	28531	31477.9	72.36	-2.55	70167	43004	40367.5	111.22	5.1	58238.4	35398	15656.6	1816.37	2703	52750.2	32658	21496.3	25171.9	15167.4	32982	16439	38627.5	1520.23	1562.3	49528.8	29354	26206.4	34370.3	13803.2
21108	13283	20971.7	52.93	0.85	35900.4	17343	28248.5	62.31	23.8	50589.6	26030	26656.6	42.88	-17	73124.4	42394	25370.9	77.05	-5.95	51747.6	30775	43298.8	102.51	0	62161.2	33998	58619.6	124.62	-19.55	57055.8	22939	75344.9	12190	17189.6	16295.4	9843	15465.6	3234.09	3070.2	56539.2	29440	32809.9	1635.47	2767.6	58392	34420	35776.7	35027.6	8845.95
27263.4	14902	42953	95.14	-7.65	21521.4	11979	31553	18.76	-19.55	33594	20902	18112.8	20.1	-5.95	35830.8	23206	72647.4	138.02	-1.7	120689	40902	46219.9	98.49	22.95	77332.8	44154	39700.9	103.85	17.85	26548.2	13783	34143.9	1952.38	2045.95	16136.4	10647	28558.8	30088.4	8284.95	12504	10036	5327.17	-3.35	-0.85	84821.4	52301	44564.4	43653.2	15952
22000.8	12381	18247.5	26.8	-11.9	19136.4	9578	35883.9	73.7	-17	18832.8	11470	21677.2	28.81	-18.7	56038.8	32739	32000.5	93.13	-3.4	58877.4	35736	21062.8	46.23	0	10893	7546	28440.2	48.91	17.85	34137	20290	38821.8	4700.72	4798.25	65827.8	39227	17899.7	2673.3	3272.5	39970.8	21120	36359.6	4880.95	3850.5	70720.2	37021	44760.7	5865.18	3031.1
61384.2	35726	23395.7	46.9	11.9	26761.8	15179	29088.1	14.74	4.25	70362.6	38443	27116.9	27.47	-3.4	43728	32639	59915.4	127.97	-6.8	20328.6	18155	6898.32	27.47	-9.35	10734.6	6870	29012.3	39.53	-14.45	64530.6	41469	16919.5	2558.73	6471.05	55537.2	30574	21028.6	5390.82	4784.65	22091.4	11458	22120.7	2501.11	2435.25	60279.6	39167	27902.8	12224.8	5352.45
26032.8	13735	31483.3	42.21	-0.85	16630.2	10351	37916.6	67.67	4.25	56449.8	32755	19021.3	28.14	-22.1	52083	36352	15723.6	40.87	-18.7	78735	44735	35135.5	125.29	-5.95	53360.4	27788	23205.5	43.55	20.4	81948.6	46598	58857.5	36143.2	18801.2	35001	20798	18003.6	19153.3	9965.4	39895.8	22731	18266.2	33.5	1.7	63439.2	35887	45984.1	38793.7	6821.25
22005	11963	24576.9	38.86	-22.95	28328.4	13639	25466	54.94	6.8	29691.6	17211	24641.9	38.19	2.55	50677.2	25990	45842.1	138.02	-4.25	33673.2	19586	68667	120.6	9.35	84378.6	49371	34878.2	96.48	-7.65	17080.2	9902	25041.2	278.72	930.75	35936.4	21215	25182	3049.17	2681.75	31268.4	16255	22090.6	15807.3	8263.7	68114.4	41167	29981.8	2255.22	738.65
18160.2	9861	15750.4	17.42	4.25	26547.6	14438	23393.7	38.86	17	47878.8	27023	19161.3	37.52	-8.5	36367.2	19416	27173.2	57.62	-20.4	40390.2	25830	20873.8	32.16	-11.9	34908.6	17420	40156.4	32.16	-3.4	61428	38977	25659.7	8117.72	5728.15	53320.2	32059	21064.1	29451.9	16498.5	16558.2	8136	19673.2	60.97	-4.25	78625.8	45223	52306.2	25200	7934.75
44323.8	26876	15513.2	12.06	-12.75	30441.6	17568	36926.4	42.88	28.9	28182	14406	23998.1	44.89	1.7	58650.6	34841	23586.7	64.99	0	72864	43838	31916.1	65.66	1.7	48829.8	27018	36590	89.11	-0.85	54328.8	30118	20663.5	18041.1	9642.4	37119	21357	41337.7	11565.5	7047.35	17724.6	12987	21712	343.04	421.6	47077.2	29551	20897.3	83.08	-10.2
55446	31818	17154	6.03	10.2	22153.8	9605	46414.2	73.7	3.4	27849.6	13758	24334.4	48.91	0.85	50697.6	26162	25136.4	54.94	28.9	6947.4	6923	3516.16	-9.38	5.95	66030	46019	16297.8	82.41	39.95	17244.6	10091	50453	331.65	1184.05	60510.6	38815	16193.2	4808.59	3488.4	44059.2	22579	19039.4	58.29	11.9	51136.2	26099	59305.1	33946.2	10023.2
58306.8	30231	36260.4	60.3	36.55	83820	49235	35670.8	41.54	5.95	62920.2	35319	27348.7	68.34	6.8	78529.8	40875	41471.7	111.89	11.9	62192.4	40953	17153.3	99.83	-26.35	34632	22871	44052.5	119.93	3.4	111502	36857	48873.2	19103	24170.6	20127	12783	8107.67	24.79	6.8	48173.4	28614	15263.3	12265	5354.15	46404.6	25993	21509	14663	6013.75
18570	10462	17355.7	44.89	11.9	26396.4	12497	31329.9	40.87	11.9	19975.8	11303	26318.9	50.92	-17.85	28298.4	13930	33489.9	67.67	-4.25	81957	49950	32127.8	98.49	-10.2	66990.6	36979	31009.6	125.96	7.65	62277	33595	60298	3132.92	4222.8	60762	35287	30877	49460.7	35304.8	18310.2	9050	21681.2	57.62	69.7	13011	8734	30234.4	153.43	112.2
29214	15866	20735.8	40.87	-6.8	113676	37247	62047.4	80.4	-6.8	39837.6	20386	19582.8	42.88	-8.5	65307	38678	21629.6	60.97	2.55	50680.8	33048	18220	38.86	-0.85	69011.4	39423	26467.7	73.03	26.35	56480.4	30577	34672.5	11282.8	7282.8	19425	16583	12391.7	962.79	1422.05	33114.6	19039	23192.7	312.89	620.5	13799.4	10247	22426.9	111.89	127.5
53434.8	28142	37783.3	43.55	10.2	42468.6	26317	13176.2	1.34	20.4	10787.4	5882	25843.9	69.01	5.95	73835.4	43930	23488.2	112.56	2.55	38515.2	21083	33228	46.23	12.75	21437.4	15260	38814.4	67	-10.2	13480.2	8095	25599.4	8257.75	5436.6	7680.6	5023	13960.8	3597.9	2281.4	30792.6	17400	29396.2	6379.74	4692	55086.6	28121	49450	48702.3	11744.5
90225	35545	41310.2	64.99	15.3	16616.4	7564	34403.2	65.66	16.15	19758.6	11735	22028.3	34.17	-3.4	79518	44040	27236.2	87.77	11.05	40761	23458	39981.6	71.69	-13.6	8958	5362	17179.5	73.03	-2.55	21567	11319	22875.1	959.44	587.35	10750.2	9451	9513.33	101.17	51.85	31446.6	17350	29386.9	74.37	17.85	58225.8	39610	41080.4	2450.86	974.95
27417.6	14908	22194.4	11.39	10.2	21117	15121	26987.6	54.27	11.05	24088.8	12370	22325.1	70.35	-18.7	53526.6	32042	20858.4	59.63	13.6	13068	8863	33915.4	65.66	-3.4	25993.2	15390	27066.7	47.57	-16.15	64089.6	39010	18819	4489	5011.6	77409.6	42471	26193	3060.56	1866.6	62143.8	37139	27545	8263.11	7413.7	51366	28911	36593.4	30689.4	3108.45
33316.2	20834	41000.7	2.68	-5.95	16404	8446	27783.6	59.63	-2.55	70480.8	38875	29449.9	23.45	-28.9	53202.6	32443	35729.8	96.48	-12.75	57006.6	33507	23541.1	61.64	-17.85	13037.4	9288	25580.6	58.96	-25.5	21548.4	9075	40262.3	52200.4	17228.7	13032	11894	4240.43	55.61	53.55	39590.4	23994	15657.9	410.71	594.15	70262.4	52462	23614.8	14497.5	9673.85
28348.8	14326	31545.6	87.77	4.25	36168.6	19285	41038.8	46.23	8.5	41034	24091	24272.8	52.26	2.55	47177.4	24567	37343.1	107.2	25.5	60040.8	34731	43882.3	148.07	-19.55	28690.2	13673	48662.8	18.76	8.5	60721.8	38794	25107.6	15280	13460.6	23668.2	21192	10391.7	57.62	33.15	42550.2	24330	37095.9	9242.65	7072	60043.8	36049	39560.8	2442.82	808.35
22487.4	12071	17038.1	29.48	-2.55	21656.4	10055	30905.1	71.02	21.25	43606.8	25707	13103.2	28.14	9.35	41331	22671	33822.3	81.74	0	76924.2	46670	39875.1	89.11	-15.3	61079.4	34139	28248.5	34.84	-0.85	49062.6	26309	43831.4	3736.59	7270.05	27467.4	14247	26611.7	2318.2	4340.1	62665.8	18036	42236.8	499.82	613.7	61871.4	38047	19528.5	3835.75	2245.7
33004.2	16222	41101.2	12.73	34	19606.8	9250	35042.3	66.33	0.85	48633	30210	14681	6.7	10.2	54187.2	31004	39587.6	115.91	-36.55	43831.2	21631	49098.3	129.98	-7.65	65937	31914	67318.2	110.55	5.1	61473	34363	33983.7	545.38	4068.95	27069	14331	25180.6	4517.81	5766.4	56002.8	27942	33723.8	6356.96	9299	92857.8	47433	45719.5	12645.6	6517.8
32523	18035	27641.5	22.11	0	21427.2	11234	18374.8	61.64	3.4	29856	17904	17334.2	16.08	7.65	39791.4	20484	45481.6	86.43	-22.1	23050.8	17854	17155.3	91.12	14.45	59508	32023	29498.8	60.3	3.4	27963	14967	39414.8	31953	9650.05	19376.4	15787	20772	158.79	-1.7	56477.4	34133	19489.6	9501.94	8875.7	23133.6	13854	54812	188.94	162.35
41672.4	23534	15927.9	26.8	2.55	14933.4	9326	23295.9	81.07	-7.65	45297.6	26566	12352.1	24.12	-15.3	79950.6	44271	31715.8	118.59	-5.1	71291.4	39346	24849	75.04	-11.05	57799.8	36607	38454	32.16	5.1	30408	15463	30684.7	16037.8	13834.6	50268.6	26647	27321.9	44727.2	20857.3	26557.8	14638	19722.1	1486.73	3145.85	40234.8	19238	32542.6	21742.8	4607.85
31954.2	16083	30115.8	62.98	-22.95	30862.8	17431	24237.9	28.81	-5.1	21685.8	11355	17897	29.48	8.5	41844.6	24414	19420.6	76.38	5.95	16683	10919	37076.5	66.33	16.15	59224.2	36157	23591.4	64.32	5.95	31284.6	20929	21405.8	1916.2	2415.7	35512.2	31003	11010.8	52.93	1.7	31570.8	19154	23417.8	7089.27	2440.35	11293.2	8410	1423.08	641.86	334.05
22370.4	12079	17435.4	33.5	-11.05	29273.4	16731	35362.6	77.05	-7.65	27348.6	16111	18166.4	51.59	45.9	22422	12231	27163.8	61.64	-4.25	40029	25191	34319.4	86.43	-37.4	32591.4	19635	20288.3	32.16	16.15	38812.8	22399	20132.2	1202.65	3527.5	8548.8	8335	7594.45	-7.37	11.05	22172.4	11270	20668.8	64.32	76.5	35384.4	22185	29200.6	16095.4	3139.05
40660.2	20695	40169.2	56.95	2.55	84248.4	41744	48548.9	51.59	-3.4	30276	17139	20612.6	21.44	19.55	90124.2	41403	60354.3	109.88	9.35	89224.2	50986	36843.3	87.77	23.8	68266.2	39039	37572.9	43.55	-28.9	29210.4	18622	21389.1	5614.6	7525.9	23242.2	16671	29632.1	645.88	257.55	22219.8	19471	3946.97	2608.31	2022.15	13744.8	9931	35594.4	66.33	10.2
23412.6	12474	18963.7	20.1	9.35	42638.4	23598	21436.7	6.03	-5.95	15186	8090	18776.8	19.43	23.8	94649.4	59807	43347.7	128.64	23.8	43998	27426	18022.3	32.83	51	70847.4	38171	31808.2	64.99	-45.9	45516.6	21783	31798.9	28374.5	7315.95	6580.8	5595	1377.52	222.44	234.6	51451.2	29126	16285.7	3951.66	2679.2	43558.8	21468	68756.1	3494.72	1587.8
32359.2	20283	20549.6	41.54	18.7	49338.6	27763	17645.8	0.67	-27.2	51845.4	30023	15151.4	18.76	5.1	36789.6	19907	34557.9	91.79	12.75	15455.4	11714	27196.6	50.92	11.9	31262.4	17945	26018.8	46.23	-29.75	51072.6	27351	30150.7	2895.74	3415.3	8143.8	7780	2509.15	-8.71	-28.05	8041.8	6481	1191.93	24.12	10.2	81602.4	39523	47448.1	30898.4	5471.45
38365.2	23627	22832.9	29.48	13.6	24965.4	15597	31159.7	58.29	3.4	33729	18803	25981.3	46.9	-18.7	92136.6	51819	55666.3	146.06	55.25	16506.6	14238	16222.7	62.98	5.1	31392.6	16506	36309.3	64.99	-39.1	51090	30165	25651.6	-12.73	209.95	34822.8	23363	11008.8	38.19	8.5	6516	5672	2382.52	-6.03	13.6	12838.2	9789	1647.53	6559.97	1301.35
39642.6	22420	22592.4	50.25	-2.55	12069.6	6813	29186.5	40.2	-4.25	12949.2	6662	28407.3	31.49	-10.2	22953.6	11353	26214.4	40.2	22.95	9286.8	8580	3314.49	6.03	-13.6	31864.8	14070	38421.2	114.57	-13.6	24336.6	13294	44311.8	5843.74	6263.65	8440.8	6970	10156.5	14.74	19.55	52709.4	34265	11733.7	77.72	28.05	48883.8	39490	28271.3	8289.91	2378.3
29688	15906	19604.2	14.07	0	24330.6	11785	32967.4	57.62	-5.1	40947.6	23352	25541.1	38.86	-5.95	23009.4	12119	27811	61.64	0.85	50789.4	34002	17976.8	46.9	-3.4	21265.2	14297	19966	26.8	-4.25	39970.2	22809	29683	660.62	1147.5	15081.6	11941	17100.4	101.17	28.9	62342.4	37287	24638.6	14479.4	12429.6	30240.6	16147	38847.9	15894.4	7321.9
45274.8	26637	23976.6	36.18	3.4	18373.2	9792	24119.3	47.57	-2.55	55927.8	30245	24643.9	23.45	9.35	60580.2	35759	28400	15.41	6.8	132593	72842	43400.6	234.5	9.35	60765	37258	20926.1	86.43	15.3	31895.4	17591	31530.2	745.71	2276.3	8314.2	7157	6742.88	66.33	62.05	5758.8	5366	3479.98	22.11	17.85	10874.4	9539	29611.3	332.32	96.9
34654.2	21958	23192.7	54.94	5.95	32869.8	18522	21575.3	10.72	0.85	55747.8	32162	14585.9	37.52	17	70365	41082	34762.3	52.93	1.7	104608	60471	27323.9	120.6	30.6	71513.4	34045	107732	225.12	-24.65	20201.4	13121	23925.7	3213.32	4540.7	5158.2	5077	1068.65	178.89	75.65	14244.6	12958	28282	1700.46	8437.95	7619.4	5962	1226.1	919.91	386.75
24614.4	12705	24853.7	68.34	1.7	16963.2	7019	36060.1	92.46	-14.45	33589.8	18914	17460.9	4.02	-8.5	20118	13787	22327.8	47.57	12.75	67183.2	40654	20167.7	78.39	13.6	78514.2	45385	32040.1	50.25	-13.6	29548.8	15234	34986.1	-155.44	-97.75	35196.6	24641	6778.39	-20.77	-4.25	46369.8	29568	11100.6	46.23	96.05	36062.4	21451	17935.2	19766.3	6344.4
37056	19639	21527.8	28.14	5.1	50037	25623	45360.3	142.71	3.4	36214.8	20986	17714.8	22.78	-3.4	84568.2	46978	32838.7	81.07	8.5	41659.2	23831	15972.1	44.89	-3.4	94408.8	52415	50421.5	113.9	6.8	28691.4	14570	46148.9	3453.85	4308.65	31956.6	25865	34.17	-18.09	0.85	35382	24490	7043.71	-10.72	-6.8	13068.6	11299	2857.55	14.07	15.3
27082.8	17462	21096.3	39.53	-1.7	30283.8	16595	20048.4	42.21	-13.6	42127.2	24915	16965.1	30.82	18.7	50821.2	25594	49211.5	99.83	17	38224.8	18123	48023.6	90.45	-2.55	41934	22651	74112.7	172.19	8.5	68066.4	45638	30374.5	4856.16	8948.8	10328.4	9462	4716.8	34.84	-0.85	262143	232206	262143	-99.16	70.55	44520	26108	40107.5	34895.6	12462.7
29784	15003	35730.4	90.45	-8.5	47709.6	27022	28431.5	67	2.55	34705.2	16906	24586.3	71.02	11.05	48579.6	31307	17774.4	56.95	3.4	37342.2	31707	27758.1	101.17	-5.1	77863.8	56012	36661.7	98.49	-14.45	29765.4	20101	30854.2	5043.09	8307.9	22675.8	9370	51316	2615.68	3808.85	14184	12080	6565.33	24.79	25.5	32349.6	14582	47928.5	60107.7	13377.3
36558	20468	23187.4	20.77	14.45	55692.6	32776	17956.7	24.12	5.95	38240.4	20435	40386.3	73.03	34.85	53181	29905	17422	62.98	30.6	44665.2	29126	42782.2	104.52	-11.05	68337.6	33727	32505.1	41.54	6.8	38390.4	23900	25973.2	4876.26	4467.6	57928.2	37110	19516.4	4460.86	2799.9	5404.8	5035	1742	310.21	348.5	33900	19375	41042.9	1318.56	510
42577.2	23553	27227.5	42.88	-2.55	24594.6	13091	32281.9	59.63	5.1	22098.6	12640	26316.3	17.42	35.7	23046	14531	51555.2	115.24	44.2	19302	11223	53713.9	77.05	-4.25	14764.8	11178	38588	64.32	6.8	52850.4	29338	60960.6	11145.5	10787.4	65299.2	33389	50364.6	4727.52	6899.45	126032	26478	262143	2254.55	536.35	56880.6	29352	36868.1	33015.6	7553.95
17823.6	9763	31656.2	81.74	13.6	27798.6	14678	45639.1	119.26	-8.5	27275.4	15783	23816.5	50.92	0	52390.2	28359	29689.7	90.45	17	57063	37663	16473.3	38.86	25.5	14791.8	10706	32604.2	40.87	17	20544.6	12441	22614.5	950.06	1704.25	21372	18314	34292.6	304.85	3367.7	23965.8	8931	68833.1	326.29	130.05	52065.6	31114	57027.1	26546.7	5923.65
55677.6	33315	18560.3	18.09	5.1	28352.4	14017	40017.8	98.49	12.75	16652.4	9338	21421.2	68.34	-1.7	51761.4	29554	34872.8	114.57	23.8	41332.8	22587	34283.9	85.09	5.1	93221.4	49062	33085.3	111.22	-4.25	9456	7696	10235.6	-335.67	-262.65	27296.4	14015	37581.6	8071.49	9590.55	20107.8	11671	22727.1	55.61	40.8	10486.8	9119	974.18	1797.61	644.3
46704	27819	23247.7	31.49	-3.4	32514	17316	31045.1	67	-17.85	64028.4	37967	25205.4	56.95	-2.55	71680.8	38904	22136.8	60.3	31.45	62533.8	36774	27323.3	89.11	15.3	72698.4	43023	26279.4	94.47	12.75	27174.6	14726	16951	10874.8	6301.9	107658	53302	51666.4	19974	34374	51973.8	28669	33550.9	1561.77	2724.25	12736.2	7155	38475.4	111.22	43.35
33390	17086	36059.4	54.94	-0.85	71013	40007	24653.3	48.91	11.9	63345.6	34435	30311.5	74.37	30.6	48282	31887	29206	95.14	5.1	42223.8	23979	25815.1	50.25	3.4	84009	49658	44315.1	40.87	12.75	14841.6	8050	35497.3	261.3	394.4	47139.6	24998	70176.5	6945.22	5488.45	41792.4	20999	31092.7	11818.1	9473.25	14086.8	9830	37294.9	3828.38	2652
18737.4	10263	30403.9	40.87	5.1	29881.2	18011	21410.5	40.87	7.65	23494.2	13154	15949.4	9.38	8.5	49050.6	28397	25490.8	135.34	5.1	36180	19522	41505.2	104.52	26.35	10241.4	6384	32771	64.99	29.75	45720.6	28019	46979.7	70297.1	10311.4	66900.6	42392	65489.2	43749.7	22882	83265.6	43419	78219.8	5421.64	6951.3	48018	24386	51453.3	16915.5	7416.25
21390	12199	23281.8	45.56	4.25	22245	14038	26729	75.71	36.55	23389.8	12327	27622.8	65.66	-8.5	52602.6	30363	20242	71.69	8.5	46285.2	28318	30503.8	48.91	0	49159.8	33006	24005.4	34.17	5.1	48671.4	22134	90807.8	128118	55708.2	33503.4	17402	26751.8	1660.93	1438.2	24414.6	15411	21784.4	3935.58	3163.7	32952	19414	30759	17666.6	454.75
16054.2	8717	24618.5	62.98	-5.95	28806	13578	39563.5	56.28	15.3	19036.8	9983	23463.4	54.94	-24.65	41680.8	23751	19976.1	32.16	4.25	44452.2	24955	19121.1	64.99	8.5	47403	27459	16479.3	66.33	7.65	64323	33632	37329.1	21519.1	15833	62798.4	22854	42634.8	31276.9	14014.8	82011.6	45134	46392.8	29922.2	17204	31806.6	15507	37008.1	144.72	32.3
12990	6330	26291.5	64.99	-17.85	33084.6	20686	33547.6	46.9	-7.65	40507.2	26697	42648.2	75.04	15.3	9779.4	7123	25998	44.22	8.5	119188	57507	80853.6	219.76	5.95	27373.2	12815	66738	166.16	-6.8	35508	20329	14072	13361.1	7661.9	94936.8	47239	80712.9	15003.3	33490	97530.6	43646	65134.7	9576.31	11380.7	43411.8	26223	26261.3	24133.4	7801.3
60145.2	26079	30658.5	81.74	6.8	25607.4	13671	34383.7	43.55	-29.75	53951.4	28892	28733	52.93	5.1	14552.4	9674	2138.64	12.73	-9.35	61764.6	34139	29577.2	67.67	-9.35	18064.2	14635	2105.14	7.37	4.25	51237	32732	42457.2	7717.73	8537.4	29207.4	14914	34802.5	9815.5	3807.15	35666.4	19191	34807.8	2159.41	5669.5	30560.4	15826	40214.1	20106	7803
23550	16349	24788	55.61	-21.25	63361.2	20086	58320.2	79.73	-45.9	34769.4	20816	15404	16.08	0.85	42487.8	24785	26601.7	56.28	-9.35	40440.6	21015	58167.4	155.44	2.55	72310.8	45569	22624.6	99.83	-0.85	19998	13362	29983.8	14015.1	12064.1	127949	61625	101824	35287.6	26534.5	27657.6	14290	20602.5	43.55	127.5	12465	11491	3469.93	-0.67	-11.9
21226.8	13850	24041.6	46.23	-9.35	48652.2	30930	23778.3	54.94	-5.95	32992.2	18203	22240	59.63	13.6	71803.8	45162	28783.2	61.64	-1.7	9136.2	8095	5126.17	18.09	-2.55	19369.8	11534	3394.89	50.92	0	30368.4	16002	24520	297.48	478.55	69072.6	30245	46763.3	7911.36	7587.95	39928.8	23083	13280.1	7.37	1.7	105613	57886	57354.7	17721.5	7381.4
54763.2	28477	30074.3	45.56	-11.05	24146.4	11875	33849.7	70.35	-1.7	30985.8	21123	32086.3	61.64	10.2	49425	30978	16886.7	60.97	9.35	54523.8	35228	19253.8	62.31	40.8	81508.2	49759	70397.6	134	-36.55	54211.2	32607	15444.8	850.9	2713.2	56094	27870	56694.7	14656.2	11378.1	18766.2	10248	38771.6	10577.3	10457.6	36013.8	18522	45451.5	3179.15	1870
32326.8	19636	20796.8	22.11	-25.5	15008.4	9687	27281.7	65.66	0.85	29997.6	17530	18086	54.94	17	27077.4	18603	16443.1	54.27	-13.6	40582.2	20891	38316	83.08	-7.65	27395.4	18119	29863.9	85.76	-17.85	34944.6	20467	25605.4	1480.7	2467.55	43861.8	23377	38125	5945.58	7060.1	39159.6	20737	67178.2	702.16	3162	56317.2	36835	38581.9	2834.77	1213.8
17621.4	9182	25226.8	20.1	6.8	49972.2	31662	22221.2	40.87	17.85	19815.6	11670	18985.8	24.12	-2.55	72696	43174	29713.2	44.89	-26.35	26160.6	14095	48906.7	82.41	51.85	47819.4	29932	22453.7	60.3	-31.45	35736	18975	38046.6	2899.76	10452.5	26200.2	12725	40096.2	3101.43	5246.2	63516.6	40267	18885.3	41.54	9.35	50228.4	25702	43081.7	2241.15	56.95
40252.2	24134	39779.2	52.93	0	26161.2	14161	28254.6	39.53	-11.05	16016.4	7858	21379.7	38.19	31.45	64580.4	44255	20422.9	59.63	12.75	35732.4	19894	43392.6	62.31	-0.85	21292.8	15510	45662.5	101.84	-9.35	50691.6	20006	50459.7	7973	9588	49338.6	30567	17748.3	3144.98	4636.75	57787.8	33754	19296	10878.1	13516.7	7872.6	5693	40874.7	704.17	401.2
24017.4	15083	29148.4	35.51	7.65	49726.8	28875	20389.4	22.78	-2.55	58650	32498	25064.7	18.09	39.95	49560.6	34379	16867.9	48.91	17.85	58531.2	41939	37460.4	114.57	8.5	42558.6	23954	19149.9	66.33	3.4	31569.6	17423	36736.1	13239.9	11191.1	45583.8	28617	65678.8	1851.88	4816.1	36798.6	24333	41436.2	8180.7	6762.6	52588.8	30215	37406.8	1693.09	517.65
23758.8	12117	28004.7	24.79	17	77437.2	41363	79858	174.2	-28.9	38131.2	22131	17398.6	21.44	-11.05	26368.8	13463	37087.2	77.05	-5.95	55307.4	38035	35817.5	87.77	5.95	51486.6	29406	30123.2	67	-19.55	19887	11098	26912.6	3917.49	3053.2	20853.6	9186	37138.8	1499.46	4417.45	35118	20562	30828.7	365.82	746.3	25429.2	18758	6259.81	138.69	45.05
21412.8	12594	15344.3	11.39	17	47687.4	15951	48441	77.72	-12.75	23623.8	12050	21380.4	24.79	19.55	58110	38787	20460.5	49.58	4.25	55080	34220	18195.9	69.68	-6.8	83824.8	50285	39395.3	245.89	-11.05	20842.8	11606	41014.7	4141.94	4687.75	34075.8	18135	31199.2	4842.09	6206.7	35955.6	19833	39603	98.49	40.8	23319.6	13640	29947	24172.9	6180.35
79462.2	42432	30615	53.6	-0.85	35139.6	19252	30306.1	42.21	-10.2	7419.6	5991	5230.02	12.06	-10.2	51817.8	38013	28367.1	64.99	-27.2	45618.6	26178	35603.1	109.21	29.75	48742.8	30139	16407	58.29	-21.25	50302.2	24670	69572.1	11397.4	19904.5	14275.2	8071	38661.7	527.96	1364.25	30508.2	17973	25274.4	26.8	1.7	79302	41966	61833.6	67673.4	16768.8
35046	18079	24814.8	53.6	7.65	45013.2	27035	23558.5	6.7	-25.5	27309.6	16595	22690.9	17.42	-16.15	60061.2	38627	20965.6	62.31	-16.15	62841	41426	18826.3	58.96	22.95	40504.8	20898	43560.1	75.04	9.35	42296.4	27322	15878.3	13008.1	11145.2	36500.4	19594	29900.8	4754.32	7758.8	27700.2	15367	51971.2	29764.1	17465.8	35937	20922	32469.5	25549.1	3707.7
38914.2	23661	26457	46.9	-28.05	25129.2	15730	27822.4	52.26	5.1	51258	29219	15401.3	20.77	-1.7	43770.6	26962	17839.4	32.83	5.95	15823.8	11043	30679.3	137.35	-2.55	62477.4	37403	51799.7	142.71	10.2	15093	8627	36446	12985.9	10683.7	38872.2	25371	29537.6	19037.4	13292.3	42707.4	23834	40301.2	27274.4	13736	12552.6	9226	221175	85.76	-13.6
60012	33751	19534.5	46.23	-5.1	12205.8	7125	29744	47.57	2.55	60492	37478	19469.5	32.83	4.25	62964.6	40266	27065.3	83.75	-20.4	51566.4	30161	23899.6	58.29	8.5	74958	47007	27009.7	101.84	-15.3	17843.4	11890	24597.7	-278.72	120.7	88195.8	41119	127731	20533.5	25908	26355	15046	43905.8	33429	17412.2	83425.8	48287	57761.4	37045	14085.4
14086.8	7683	22866.4	48.91	-9.35	17817.6	7775	30582.8	61.64	-5.1	23176.8	12935	19698	65.66	5.95	55321.2	31459	23553.2	87.1	-17	42220.8	26126	16819	44.89	10.2	82435.2	47234	30338.9	146.06	-2.55	54610.8	32328	17998.9	1031.8	1229.1	35437.8	18365	38041.3	7372.68	7987.45	34501.2	18086	28229.1	22058.4	10155.8	49062	39246	14906.2	119.26	2.55
32000.4	16709	43194.2	103.85	3.4	62784	35807	25946.4	35.51	-4.25	8576.4	8181	5900.02	15.41	2.55	66210	36655	30823.4	109.88	-29.75	47804.4	28975	32891	77.72	-17.85	77355	43436	37321	99.16	-15.3	35139.6	20122	21462.1	1755.4	2549.15	27437.4	14515	33680.2	2586.2	1190.85	50753.4	20967	62163.9	8939.81	4383.45	18970.8	14738	42153.7	469.67	397.8
43927.8	25470	27319.2	41.54	-13.6	95384.4	38367	37534.7	64.99	-8.5	50242.8	29558	18604.6	35.51	-2.55	41976.6	24927	24533.4	56.95	-18.7	113027	60485	68539.7	235.84	-28.05	47129.4	25971	45570.1	75.71	-2.55	31122.6	18762	35527.4	19428	8491.5	36664.2	20775	53879.4	818.74	1695.75	35623.2	18485	51781	5105.4	12132.9	13084.8	9626	3000.26	3209.3	832.15
125177	48750	66857.3	97.82	4.25	91272	50114	64902.2	192.96	8.5	12407.4	6022	21226.3	34.84	25.5	27180.6	18314	31201.2	95.14	-2.55	84127.8	54903	29423.1	177.55	-3.4	46482.6	26682	42394.2	105.86	-24.65	52717.2	27645	30688	2222.39	4499.05	33518.4	18221	29643.5	8200.13	6769.4	66370.8	35827	30517.8	84.42	97.75	12921.6	8870	25916.3	337.01	277.1
8409	8559	1804.31	6.03	-5.95	73345.2	42527	25106.2	32.16	11.05	84532.8	55750	48134.8	156.78	19.55	56474.4	36875	17778.5	103.18	0	65500.8	36244	25226.2	77.72	-22.1	19412.4	14715	39055.6	114.57	-19.55	33109.8	17707	30391.9	8.71	208.25	41231.4	23923	34616.2	5322.48	11337.3	25023.6	13715	33082.6	23413.8	16354.9	45188.4	21218	45901.7	27833.8	11033
43802.4	25850	25366.9	45.56	-10.2	63544.8	34976	20266.8	26.13	-7.65	11446.2	7327	6474.21	20.77	13.6	44322	24102	18228	52.26	6.8	15112.2	9707	58892.3	101.17	0.85	115551	63253	53946.4	164.82	17	16589.4	9022	30542.6	252.59	-0.85	208414	86639	99830.7	17952	20962.7	36777.6	23050	37593.7	236.51	101.15	9951	7787	8023.92	6.03	-5.1
57597.6	35489	16555	19.43	-5.95	36643.2	21730	20443.7	33.5	1.7	17345.4	9267	14171.2	36.85	-30.6	29922.6	15343	35092.6	84.42	8.5	26706.6	13939	36621.5	79.73	4.25	80134.2	46360	31270.9	68.34	28.05	26051.4	15364	31849.8	9985.68	6742.2	66447	34365	28543.3	1449.21	1278.4	23605.2	13087	26489.8	50.25	17.85	56864.4	29559	23634.2	5721.13	2660.5
82803.6	34091	33460.5	64.32	-28.05	20239.2	10047	26414.1	76.38	-6.8	9256.2	8586	2312.17	14.74	1.7	45470.4	26025	24055.7	40.87	-11.9	7344	6009	1055.92	20.1	-2.55	66867	40142	23489.5	75.04	14.45	37404.6	18618	40991.9	11899.2	12603.8	60006.6	28648	62290.6	4230.38	3949.1	28449	15854	25492.2	3991.19	3003.05	7876.2	6062	1227.44	453.59	313.65
45668.4	20886	62533.1	61.64	-18.7	23390.4	13391	23271.8	40.2	17	10714.2	8854	4576.1	22.78	4.25	68659.2	40723	21731.5	105.86	17	41883.6	20334	40725.3	44.22	-24.65	50863.8	26391	38755.5	58.96	16.15	19424.4	11538	27017.1	6025.98	12359	25265.4	12183	44990.5	37428.2	18021.7	66860.4	36184	34276.5	203.01	167.45	9775.8	8062	1762.1	1968.46	1370.2
34546.8	18815	31148.3	50.92	-10.2	52330.2	23175	53170.5	139.36	-2.55	10821.6	8719	5280.27	22.78	2.55	35563.2	21273	42705.1	93.13	39.1	46552.2	24382	42611.3	107.2	1.7	67684.8	40785	24104.6	67	17	17344.2	10898	38511.6	23408.5	22585.4	65049.6	30694	51303.9	25052.6	20062.6	29428.2	15030	25995.3	254.6	113.05	37278	21831	33146.9	13218.4	4752.35
54246	31411	22964.9	4.02	-21.25	34078.2	23531	50508	100.5	8.5	18018.6	16622	5780.76	-5.36	-17	67048.8	43778	21022.6	58.96	30.6	50446.8	30145	28188.2	45.56	18.7	54012	28918	54445.5	77.05	17	35058.6	20682	42684.4	18228.7	6165.05	22675.2	12487	35035	1333.3	2040	20436	9936	33313.1	2058.91	1412.7	50238	33493	36238.3	4320.83	2079.95
27342.6	15686	20367.3	18.09	0.85	32467.2	16867	35882.5	60.3	-9.35	17225.4	14706	6078.91	8.71	22.95	40184.4	23462	16863.9	38.86	7.65	5089.2	5092	1439.16	-5.36	14.45	57801	33282	49163.9	117.25	-9.35	10549.8	6483	24431.6	1512.86	2768.45	37615.8	18291	40183.2	29287	14106.6	19359	10475	25325.3	1590.58	968.15	6720	6718	3792.2	-1.34	27.2
22205.4	11916	26249.9	63.65	-23.8	82213.8	40726	46121.5	67.67	15.3	35542.2	24550	6444.06	-0.67	13.6	66775.8	42731	30841.4	103.18	-28.05	48897	41115	22895.9	115.24	11.05	11893.8	7303	53628.1	150.75	2.55	84723	38405	63161.6	17718.8	11200.5	54240.6	28923	38697.2	29967.8	20347.3	61726.2	37407	19541.9	5271.56	6558.6	62299.2	37829	19528.5	1441.17	787.95
90309.6	32062	28349.7	87.1	-24.65	42537	26282	35878.5	129.98	0.85	11299.8	10524	1931.61	-2.68	5.1	9038.4	6358	2786.53	15.41	-7.65	9468	6891	25625.5	56.28	8.5	44810.4	24707	17381.8	85.76	10.2	28558.2	15403	23503.6	817.4	2613.75	36664.8	21346	38905.6	38038.6	16056.5	20580	10207	36362.9	90.45	3.4	9977.4	7611	11076.4	18.76	5.1
19242.6	12639	29522.2	104.52	-24.65	55547.4	30498	14877.4	38.19	-17	5479.8	5058	2221.72	11.39	2.55	51018	30018	24588.3	73.03	-22.1	37957.2	20175	42208	95.14	-7.65	61797.6	39674	19349.6	124.62	-0.85	70234.8	31543	22652	-337.01	-218.45	24022.8	12123	54093.8	26189.6	18022.6	14980.2	10027	33196.5	343.71	667.25	10286.4	9875	5652.12	14.74	-8.5
27282.6	15580	21766.3	37.52	-10.2	26007.6	14311	32815.9	99.83	-0.85	6087	5326	1322.58	-3.35	10.2	7716	6556	1030.46	-0.67	-3.4	9961.2	7898	23813.8	40.87	-5.95	74169	50401	27228.1	186.26	-34	44769	25985	28762.4	26086.5	13117.2	46750.8	25589	38135.7	4336.91	13394.3	56202.6	32163	17048.2	3141.63	3207.9	42186	25619	19953.9	662.63	208.25
16559.4	8454	32951.9	99.83	18.7	41847.6	22079	33731.2	97.82	-8.5	28116	12787	35692.2	44.22	11.9	41100.6	25890	27733.3	55.61	5.1	37568.4	22079	22708.3	60.97	11.9	14756.4	9542	34206.2	85.76	-32.3	14099.4	8257	25590	5558.99	7026.1	83188.8	33428	109225	10504.3	25001.9	40705.2	20535	31100.1	18567	21125.1	66799.8	34346	48916	34080.9	9418.85
31124.4	16522	32883.6	91.12	-2.55	39268.8	23827	27123.6	44.22	0.85	39918	23410	25837.9	30.15	17	14280.6	11670	15049.5	129.98	-14.45	58702.2	37127	29071.3	73.03	-4.25	17943	12642	50502.6	91.79	-29.75	47925	27457	33192.5	4381.8	3031.95	32070.6	19365	28630.4	14625.4	8135.35	31873.8	18051	23105.6	5597.18	5142.5	37609.8	20734	39286.1	15957.4	4835.65
24631.2	12910	26040.2	82.41	11.9	49683.6	29891	28710.2	57.62	-8.5	30573.6	15479	46802.2	49.58	16.15	34474.8	20439	30078.3	65.66	-10.2	56940	32499	54964.8	111.89	-5.1	62116.8	35170	21215.6	49.58	-15.3	48374.4	24363	33063.8	14707.8	19990.3	37879.2	20575	29823.7	14569.8	9239.5	14523	10359	29705.8	95.14	221.85	45941.4	25331	44168.4	38533	20805.5
59734.8	33010	36297.9	62.31	7.65	24306	12578	22982.3	40.2	-2.55	101158	37284	64401.1	90.45	39.1	31205.4	20663	17206.9	43.55	-5.1	32440.2	19886	33632	83.75	-10.2	5733.6	5966	3025.72	38.19	0	36358.2	19779	30579.5	213.73	449.65	15757.2	8157	40395	71.69	95.2	24157.8	12383	20406.2	-2.68	-28.05	8225.4	6723	1876.67	24.12	13.6
25180.2	14638	31542.3	35.51	14.45	28803	15767	22113.3	54.94	-13.6	128443	51163	60604.2	103.18	37.4	6221.4	5099	1774.83	4.02	-6.8	74891.4	47902	21761.6	85.09	31.45	37729.2	17927	59868.5	131.32	5.1	51562.8	31882	21422.6	1327.94	2057.85	39502.2	22588	47800.5	26518.6	15355.2	38097	24539	40543	4208.94	6025.65	47875.8	25576	39240.6	50230.6	6749
159391	48894	87955.6	123.95	10.2	21756	12450	27249.6	69.01	-6.8	68916.6	26142	45583.4	99.83	5.1	9247.2	5838	3767.41	20.1	-0.85	26725.8	16442	40397.7	98.49	19.55	62376	39320	19137.2	90.45	-7.65	105913	45748	61499.3	7889.92	11671.4	58184.4	28362	63173.6	31877.3	21385.2	27219.6	16386	33029.7	8846.68	6284.9	62509.2	47466	47476.2	75961.9	13674
35562.6	19039	39318.3	105.86	17.85	12363	8017	15214.4	28.81	-4.25	28315.8	15235	26597	55.61	17	10463.4	8859	1781.53	37.52	-2.55	42246.6	17239	71881.6	139.36	-19.55	67417.2	41847	50757.2	154.77	-7.65	43474.2	23527	32330.2	9143.49	10022.4	27736.8	14816	22130.1	3508.79	2300.1	20220.6	9774	53455.3	38415.1	13652.7	89362.8	49758	35196.4	1772.15	348.5
33651	19394	17062.2	32.16	-12.75	26528.4	14739	26172.9	59.63	-11.05	104944	53499	92069.4	226.46	14.45	38121	24711	45013.9	32.16	-1.7	10866.6	10200	4379.79	-7.37	2.55	13075.8	8378	41593.6	75.71	-8.5	55702.8	34936	17247.8	10567.2	5274.25	53364	28118	43442.8	468.33	350.2	33623.4	17222	27191.3	349.07	323.85	39240	20343	24133.4	19243.7	9572.7
81644.4	51112	24079.1	58.96	-26.35	25543.2	13475	28992.2	49.58	5.95	30312.6	16330	36125.1	71.69	-10.2	262143	137587	193327	2.01	-0.85	26172	13725	49297.9	127.3	-22.95	49033.8	28054	30806.6	98.49	-11.05	49908.6	26735	45608.2	7319.75	13712.2	84824.4	47759	26481.1	86.43	-7.65	33914.4	19274	24394.7	25852.6	8888.45	48054.6	30574	49466.1	830.8	653.65
40589.4	16156	48582.4	83.08	-20.4	21990	11067	28988.2	22.11	-11.9	58037.4	33987	66482.1	64.99	-6.8	31626	26975	170.85	13.4	-12.75	26766	17914	11792.7	19.43	5.1	64671.6	39095	23638.3	121.27	-5.1	15004.8	7985	32640.4	4038.76	4476.1	28585.8	16935	32188.8	16940.3	14517.2	35638.2	13646	113983	11119.3	12523.1	79296.6	46143	28268.6	49270.5	16742.5
29337	17463	22270.8	30.82	-18.7	109083	37253	34270.5	46.9	-29.75	52041	19114	76238	136.01	3.4	35003.4	25560	16324.6	23.45	6.8	13498.2	12503	4695.36	57.62	-8.5	56384.4	33335	41095.8	136.01	-7.65	36443.4	22427	21697.3	-231.82	-192.1	89128.8	36238	41644.5	3211.98	5943.2	28705.8	16299	24179.6	503.84	555.05	19843.2	12706	31620.7	532.65	272
44292	25338	29836.4	31.49	-8.5	24667.8	13282	47011.2	123.95	-17.85	32653.8	17519	30387.9	48.24	11.9	6808.8	5371	584.24	-11.39	22.1	60534.6	38867	15355.7	73.7	-8.5	57158.4	33835	25244.3	86.43	4.25	48693.6	26976	37811.4	1603.98	2888.3	25198.2	13607	39214.4	33.5	0	34599.6	17571	26565.5	87.1	41.65	39521.4	18138	32082.3	20967	13013.5
37589.4	20699	26944.1	58.29	-17.85	27055.8	16192	33246.1	68.34	-9.35	139600	64312	51996	96.48	4.25	5761.8	5026	2722.88	-4.02	1.7	34152.6	20939	17367.1	39.53	-11.9	29575.8	18953	25227.5	65.66	10.2	60276	35736	32621.6	48353.2	23531.4	51450	32238	50098.6	20012.9	21661.4	44346.6	27665	35234.6	11812.8	9173.2	77011.2	43956	43774.4	7952.23	4000.95
22207.2	15776	18344.6	28.81	-24.65	63099.6	35975	16443.1	26.8	-29.75	88640.4	35178	44185.8	85.09	2.55	52285.8	36238	18232	48.91	-8.5	5194.8	5123	2022.06	3.35	5.1	38647.2	24671	41132.6	93.8	5.1	59395.8	32235	26147.4	64410.5	19790.6	50752.2	30506	33210.6	27474	16750.1	25019.4	13517	32836.7	9689.54	7340.6	17385.6	12280	44603.9	259.96	247.35
50780.4	32804	44927.5	80.4	0	44443.2	25883	14293.8	16.08	-9.35	82136.4	28538	52586.3	80.4	6.8	6148.8	5425	649.9	-8.04	10.2	6585.6	5735	893.78	3.35	0	58255.8	33337	21348.9	73.7	16.15	18609	10426	23356.9	242.54	1632	67887.6	26322	102830	11644.6	16005.5	38972.4	20067	33850.4	3092.05	2514.3	89376	53887	34637	15806.6	5360.95
31893.6	16131	32527.2	31.49	-22.1	33804	16306	29362.1	37.52	-11.05	34597.2	16606	43552.7	38.86	16.15	14389.2	10914	1319.9	4.02	-18.7	37032.6	19995	37756.5	78.39	7.65	61329.6	38285	74878.5	168.84	1.7	61683.6	34789	19338.9	4263.88	4492.25	51280.2	31019	19989.5	14083.4	11120.6	59378.4	30408	56810.6	4819.31	5885.4	63676.2	39839	38478.8	20388.8	14149.1
20167.2	11430	21651.7	67	-0.85	18393.6	9507	30971.4	69.68	-14.45	31855.8	17062	30252.5	30.82	19.55	23929.2	12103	38929	47.57	5.1	10177.8	9295	3762.72	18.76	-8.5	43526.4	25875	15149.4	86.43	5.1	69525.6	40775	33262.2	9228.58	7147.65	81968.4	48726	126075	7914.04	17569.5	32859	16579	32909.7	5544.92	9965.4	75127.2	48290	62904.3	235.17	80.75
32715.6	18140	11004.8	18.76	-4.25	21123	11109	20148.9	38.19	-7.65	23549.4	11887	31140.3	54.27	23.8	33639	14772	59910.1	95.14	-7.65	60370.8	33818	29338	58.96	-4.25	53934	31898	28165.5	60.97	16.15	31968.6	18134	21474.8	3563.73	5382.2	93592.8	41171	40809	7181.73	6778.75	49651.8	26643	32491	1536.98	8339.35	84190.8	34470	71939.9	26764.5	8098.8
24462.6	13878	29697.8	64.99	-14.45	27076.2	14112	30241.8	43.55	-17	15438.6	7871	29575.8	54.27	7.65	27595.2	16067	44969.7	91.79	13.6	51229.8	40648	18167.7	85.09	35.7	58969.8	37586	24327.7	109.88	11.9	57848.4	38315	51443.9	-16.08	1111.8	38683.2	17956	58943.2	6889.61	7745.2	29271	15787	33440.4	776.53	1011.5	7294.2	6093	1346.03	1420.4	554.2
32080.8	16628	29865.2	76.38	-19.55	17912.4	10405	19663.8	44.22	-6.8	84954	42176	49867.4	60.97	-7.65	76632.6	43755	22677.5	30.82	-18.7	77410.2	46537	33883.2	156.78	2.55	67747.2	33980	39574.2	95.81	-1.7	23313	12238	25216.8	4035.41	6522.9	55808.4	28555	29808.3	916.56	1392.3	69326.4	29968	80813.4	12610.1	9304.1	6514.2	6222	1296.45	933.98	435.2
48145.2	26332	27027.8	64.99	0.85	17957.4	9434	29948.3	72.36	5.1	24250.8	16813	22260.1	18.09	-11.05	65235	33342	47763	125.29	-15.3	22690.8	13885	41603	86.43	-5.95	37082.4	22889	25244.9	54.94	-15.3	31650.6	17822	25677.8	6678.56	8701.45	22290.6	10614	51843.9	24946.1	29571.5	56858.4	31814	39241.2	643.87	2052.75	45343.8	30406	15890.4	5799.52	2266.1
17488.2	9531	33411.6	73.7	13.6	19305.6	10843	28979.5	50.92	1.7	16390.2	6906	41294.1	89.78	-31.45	35154.6	21310	56765.8	68.34	-17	20977.2	13919	47736.8	100.5	-19.55	11099.4	7906	28187.6	34.17	9.35	73423.8	43103	20891.3	7601.82	12036.9	24032.4	11801	45080.9	22576.3	15780.2	16830.6	11102	37825.5	578.21	531.25	57767.4	37035	19433.3	36291.2	9186.8
33474	20523	19206.9	52.26	2.55	22539.6	12158	41700.8	52.26	5.1	37258.8	20530	35960.9	138.02	-2.55	49954.8	29758	42883.4	86.43	21.25	14348.4	8786	36478.8	63.65	-13.6	42968.4	24679	23387	52.93	8.5	104495	48255	35380	16482.7	11060.2	18477.6	9991	33164.3	3565.07	2550.85	44628	24275	35887.9	11192.4	7502.1	55969.2	40058	21771.7	251.92	59.5
45618.6	30003	12928.3	12.73	13.6	35417.4	17243	37070.4	58.29	-11.05	34878.6	21075	32276.6	25.46	-5.95	38659.8	23699	18515.5	42.88	12.75	50656.2	31049	22363.3	47.57	23.8	64642.8	39973	12234.2	64.99	-0.85	17316	12088	17981.5	708.19	972.4	27603	15342	30030.1	10549.8	5926.2	23152.8	14050	28592.2	854.25	617.95	12816	10096	31647.5	80.4	10.2
32724	19245	23116.3	75.04	3.4	24904.2	13538	23194.1	28.14	-5.1	28623.6	14930	34798.5	85.09	-18.7	11127	6010	48312.4	63.65	-11.9	10911.6	6853	37448.3	90.45	-0.85	75886.8	45846	94711.9	249.91	-12.75	24318.6	14250	25880.1	2503.12	1212.1	39749.4	23522	15438.1	169.51	90.1	30921	15018	30966.1	2963.41	4199.85	37452.6	19216	39081.8	9000.11	3674.55
34408.8	20815	21200.1	58.96	-12.75	21891.6	11686	38902.9	70.35	1.7	62856	34876	46013.6	68.34	-14.45	7426.2	6002	36287.2	61.64	18.7	27747.6	14174	30749.7	89.11	-20.4	71953.8	49959	22657.4	85.76	-4.25	71495.4	45929	19941.2	9069.79	6719.25	24184.8	15232	43720.2	3099.42	3253.8	61236.6	36827	20954.2	1143.69	1514.7	7250.4	7005	3898.06	16.08	17
33640.2	18591	32050.8	73.7	-9.35	42825	20699	62358.9	100.5	5.95	59626.8	33844	26780.6	53.6	7.65	68797.2	39903	35163.6	105.86	13.6	17343.6	7441	32931.2	83.08	-20.4	45186.6	26547	18977.1	76.38	7.65	28828.2	20347	38104.9	34741.5	11713.9	25519.8	11926	50434.2	51003.1	22799.6	50922.6	31048	15174.2	866.31	1105.85	9354.6	7098	188427	40.87	24.65
22654.2	12130	24201.7	55.61	-4.25	30983.4	16153	41873	103.18	5.95	21526.8	11814	35053.1	47.57	-5.1	39846.6	21148	33364.7	54.94	28.05	72445.2	35816	30196.2	139.36	-18.7	55485.6	34375	29634.8	38.86	-2.55	21497.4	13559	20159.6	681.39	1404.2	21862.2	12903	34047.4	3047.83	4402.15	19623	10538	24183.7	789.26	578.85	65845.2	41050	31603.9	12573.9	5491.85
12705	7082	25169.9	48.24	17.85	58364.4	33211	30775.8	37.52	-5.1	20318.4	9627	40015.8	73.03	-4.25	76236.6	42415	25066	79.06	26.35	8555.4	7194	5072.57	7.37	10.2	53060.4	29451	25697.9	78.39	11.9	25294.2	14062	24080.5	4231.05	3273.35	70293	31042	54316.9	6381.08	4631.65	33584.4	17195	34348.2	623.1	402.05	55263	34577	21353.6	30868.9	8885.9
15894.6	8442	26913.9	33.5	22.95	31204.2	17962	20786.8	75.71	5.95	71755.8	31526	44380.1	75.71	4.25	80150.4	45691	25832.5	87.77	-16.15	9351	6375	2231.77	15.41	8.5	20434.8	16543	50650.7	173.53	5.95	18052.2	10449	34564.6	1960.42	1522.35	47190	24079	39208.4	4288.67	6337.6	49102.2	27448	15374.5	21.44	-12.75	27612.6	19278	47182.1	649.23	583.95
53577.6	30229	19186.8	67	3.4	29912.4	16910	36167.9	95.14	-17.85	27551.4	14170	25675.1	83.08	-18.7	41053.8	22325	29813	38.86	-20.4	76973.4	48333	35064.4	64.32	10.2	55401.6	32108	22015.5	77.72	-7.65	9927.6	7644	37547.5	314.9	461.55	33253.2	17354	48008.2	55685	26496.2	22113.6	11209	28341.7	41.54	-3.4	77670.6	38156	64042.6	1623.41	742.9
26140.8	14905	21474.8	36.18	0	83571.6	46928	27844.5	44.89	17	19638	9394	23533.1	41.54	17.85	22011	14272	45576.1	95.81	17	36570.6	18925	31587.2	76.38	-17	90135	46707	37690.9	129.31	16.15	67674	35935	34417.9	3058.55	5326.1	44310.6	14490	67808.7	8998.1	11427.4	22209	10146	31435.1	296.81	577.15	64291.8	37340	33608.5	16663.6	8024.85
40015.8	19505	42556.4	111.22	20.4	32285.4	17002	26755.1	71.02	-1.7	52525.8	28554	31365.4	36.85	3.4	81630	44795	40446.6	138.69	-4.25	44565	27338	17466.2	40.87	-13.6	69544.2	36381	43585.5	204.35	-3.4	30758.4	15677	20677.5	-184.25	281.35	70006.8	27050	55867.3	30650.5	23469.4	26163	15494	24436.9	209.04	65.45	28095	14455	58653.1	55005.7	10272.2
24886.2	13674	18487.3	17.42	0.85	91022.4	37462	33946.2	43.55	-11.05	18141	9471	25195.4	35.51	4.25	42423	23836	34147.9	91.79	-6.8	42662.4	25623	22088.6	41.54	-17.85	46961.4	28086	23789	93.13	6.8	24441	15366	28539.3	8833.95	7549.7	26901.6	15031	22463.8	-36.85	-100.3	38892.6	18763	36311.3	80.4	-11.05	43829.4	24514	34257.8	3104.78	1064.2
11212.8	5702	22302.3	52.26	13.6	31783.8	17275	37092.5	79.73	-1.7	99153.6	41467	43745	80.4	1.7	15228	11299	31484.6	63.65	-1.7	63459.6	37646	26612.4	94.47	21.25	86545.8	50636	37983.6	114.57	-9.35	33615	18723	39474.4	395.3	1351.5	27523.2	17522	25451.3	3168.43	4650.35	40201.2	22275	16595.9	-6.03	-11.9	10922.4	9380	25166.5	154.1	120.7
12907.2	7600	24621.2	30.82	3.4	34546.2	19650	35663.4	67.67	7.65	11529	5603	29238.1	43.55	4.25	62988.6	35454	26796	107.2	3.4	33301.8	21859	20183.1	32.16	7.65	40306.8	25855	21862.8	53.6	2.55	72022.8	39222	32888.3	17212.3	12391.3	22943.4	11561	30670.6	3948.98	4821.2	53870.4	35639	47832	15193.6	10823.9	42280.2	25814	38627.5	1252.23	448.8
23201.4	13351	19330.2	12.06	15.3	15724.2	9339	32603.5	54.27	11.9	31993.8	18601	21186.1	19.43	-12.75	28274.4	13278	32201.5	84.42	-19.55	8979	6319	2529.92	20.77	-6.8	62791.2	39235	17924.5	75.04	-6.8	69458.4	40415	21862.1	1822.4	1975.4	37705.2	20286	26928.6	5500.7	5913.45	26310	15220	25651	20.77	-11.05	20684.4	12684	37416.2	14187.2	7257.3
32308.8	18584	30142.6	51.59	-11.05	75950.4	34208	60469.5	87.1	-18.7	50855.4	29414	34749.6	48.91	-7.65	64957.2	37899	48963.6	137.35	-20.4	5494.8	5394	1326.6	10.05	32.3	18131.4	8739	34527.8	78.39	-33.15	31129.8	17566	26926.6	533.32	1578.45	22786.8	12604	44660.2	40326	30792.1	22564.2	13883	48540.2	4635.73	4156.5	46971	29363	27979.2	13231.2	8324.9
40757.4	22418	17917.8	4.69	26.35	17354.4	9684	24893.2	60.97	-8.5	62372.4	30661	28092.4	53.6	-7.65	54213.6	34894	25261	77.05	1.7	58320	32063	25950.4	89.11	7.65	48434.4	26928	40630.8	80.4	-28.9	40353	24102	27439.2	533.99	2007.7	26073.6	15640	24528	-101.84	-136.85	42379.8	22987	31310.4	14893.4	15435.2	25382.4	12955	51083.5	2629.08	521.05
26486.4	14039	24659.4	50.25	5.1	8390.4	6667	193194	36.85	-9.35	33367.2	16559	37834.9	82.41	-34	68888.4	40370	27120.9	75.04	8.5	49712.4	26270	24404.1	55.61	-40.8	30462.6	16871	30450.2	81.07	-28.05	39089.4	20463	31401.6	5442.41	3898.1	38755.8	21800	28427.4	9994.39	9883.8	62796.6	38123	29899.4	18722.5	21573.9	54358.2	32276	22851	962.79	390.15
57567	35855	14348.1	24.12	10.2	17061	10947	22745.2	46.9	-6.8	44140.2	24702	21974	40.87	-21.25	48149.4	29826	16110.2	54.94	-34	70112.4	39845	36684.5	84.42	-17.85	95881.8	52490	43621.7	143.38	-11.9	104139	57701	67451.6	43138.6	36292.4	34347.6	18492	34572.7	4008.61	3225.75	28459.2	17199	33120.8	14698.5	10885.1	58840.8	33659	43494.4	119.26	164.9
52516.8	31631	16730.6	24.12	-3.4	69219.6	38639	25743.4	22.11	-11.05	62889.6	33547	28536.6	57.62	-9.35	57960.6	34619	26493.8	99.83	-22.95	22247.4	17838	20027	75.71	-16.15	49826.4	31105	14097.5	79.06	-32.3	38914.2	20967	30036.8	3283	4975.9	33285	16906	53721.9	726.95	1534.25	41635.2	23375	26117.9	-19.43	-38.25	11299.8	9597	10933.7	9.38	5.95
17706.6	9291	24421.5	30.15	-18.7	45941.4	25379	29338	26.13	2.55	18408.6	8938	30045.5	46.9	3.4	26141.4	13552	23342.1	67.67	-43.35	14178	13277	5522.81	20.77	-8.5	57453.6	35162	16309.1	83.75	-11.9	33873.6	19243	23373.6	8687.22	7558.2	73905	46602	33062.5	393.29	578	66642.6	34986	20730.5	12364.9	9351.7	31105.8	14514	55513.5	26938.7	8194.85
57297.6	34727	21161.3	26.8	-14.45	34765.2	18554	27533	69.68	-13.6	44466.6	23363	31983.1	42.21	16.15	27816	15754	37560.2	89.11	-3.4	85609.2	51339	35119.4	155.44	-5.1	117879	65681	42463.3	169.51	-27.2	56761.8	34317	21273.8	7231.31	7338.9	38509.2	26654	59546.9	25377.6	17103.7	43686.6	25103	19270.5	1335.98	957.1	41580.6	23260	37948.1	8340.16	3713.65
20367.6	11599	27376.2	47.57	9.35	48871.8	29446	17094.4	11.39	0.85	29372.4	16147	24787.3	58.29	-10.2	50251.8	29691	26083.1	71.02	-10.2	76066.8	53943	23006.5	105.86	11.05	54356.4	28790	36060.1	76.38	-21.25	58899	34503	22114.7	35667.4	32480.2	33958.2	17027	34515.1	56.28	-5.95	31512	18126	33968.3	137.35	75.65	52775.4	30561	19964.7	2374.48	1403.35
51671.4	28010	17937.9	27.47	-8.5	42585	26171	51242.9	78.39	-7.65	14706	6941	21811.8	87.77	6.8	49620	27699	23209.5	74.37	-1.7	43733.4	28511	15372.5	53.6	-8.5	37552.2	23469	33194.5	108.54	-14.45	57586.8	36360	20044.4	-321.6	-289	38416.2	22062	42250.9	5931.51	10145.6	33178.2	22420	29451.9	22108	10763.6	48235.8	24703	25067.4	7655.42	2860.25
23262	11683	18526.8	43.55	-2.55	38241	19675	22847.7	21.44	-1.7	36750.6	22940	16987.8	24.79	20.4	55168.8	31835	20914.7	85.09	46.75	50031	30846	25813.1	60.97	-1.7	27066.6	15675	33326.5	112.56	-8.5	37109.4	21487	16409.6	1063.96	2689.4	44233.8	22364	44475.3	2436.12	1774.8	62398.8	39490	15367.8	1513.53	3758.7	9975.6	9930	3580.48	80.4	184.45
37790.4	24278	15864.3	58.96	17	45705	27319	13889.1	50.25	-2.55	6407.4	6352	1151.06	-21.44	-15.3	61234.2	37805	22946.8	91.12	6.8	82678.2	48031	26690.1	45.56	-31.45	35592	20947	30533.2	67	-5.95	51337.2	32055	15546.7	1762.1	5806.35	74864.4	37345	41989.6	8088.24	12967.6	37507.8	21022	29626.7	12951.8	4493.95	39996.6	25595	13903.8	159.46	62.05
32969.4	20804	17414	46.23	1.7	68349.6	39163	19264.5	34.84	-27.2	8701.2	7155	8660.42	5.36	-0.85	62294.4	36247	25881.4	58.29	5.1	12520.8	11407	3718.5	-8.71	-18.7	68892	45511	18858.5	71.69	-36.55	47583	29644	11583.6	512.55	1293.7	81097.2	32599	60748.9	11804.1	13492.9	28101	18716	28138.7	2666.6	2955.45	112282	58624	53013.1	24448.3	5984.85
54510.6	33317	14872	38.86	-22.1	24015	13465	28188.2	77.72	-4.25	49500.6	29979	14648.9	36.85	19.55	60260.4	39914	18587.8	77.05	8.5	9606	7639	10464.7	12.73	-4.25	70328.4	42991	23172	95.81	-27.2	29249.4	17427	40900.2	3439.11	3620.15	91623.6	36329	58809.2	32247.8	26288	45570	27280	18350	1657.58	4049.4	6928.8	5870	990.26	78.39	90.95
32426.4	15579	37142.1	26.13	-17	50180.4	30283	17241.1	52.93	-0.85	31587.6	20027	105395	13.4	-20.4	54085.2	30613	25287.1	87.1	27.2	69910.8	46594	16749.3	58.29	4.25	69351	43527	35825.6	55.61	-32.3	33658.2	19560	36754.9	11056.3	9123.05	53600.4	30921	24891.8	3405.61	4127.6	39438	22582	15561.4	-2.01	-18.7	28131	12618	47709.4	9790.71	3519
32173.2	18113	19748.9	11.39	-1.7	57948.6	29950	24765.9	77.05	-1.7	262143	197751	262143	131.99	-58.65	66047.4	37683	52813.4	191.62	-28.05	44297.4	25652	17171.4	27.47	7.65	52476	34526	22238	48.91	21.25	82258.8	47319	42537.6	19079.6	18434	32022.6	14242	49032.6	8784.37	14338.7	28812	14510	33593.1	1705.15	1462.85	60535.2	36945	52728.3	23002.4	5444.25
35590.2	22930	18934.2	20.77	3.4	50640	26934	25557.2	40.2	-4.25	262143	172218	262143	35.51	-17	8332.8	5375	34458.1	80.4	-8.5	48891.6	27010	56334.3	117.25	0.85	47383.2	27587	16506.1	71.69	22.1	22013.4	13315	28425.4	7199.82	6947.9	23085	14284	33081.2	6519.1	5513.1	34149.6	15979	43766.4	13059.6	15125.8	9961.2	7275	29941	71.02	7.65
16667.4	11350	20706.3	58.29	19.55	20041.2	10103	36908.3	68.34	5.95	25608	22213	13.4	12.06	5.95	56960.4	35010	28621.1	77.72	-15.3	70664.4	45454	28950	159.46	-4.25	62428.8	30920	29126.9	123.95	-2.55	35342.4	23750	21954.6	10872.1	8117.5	72490.8	40693	27118.2	27561.1	21795.7	48287.4	24129	28808.7	548.06	950.3	51024.6	30966	23694.6	32413.9	9357.65
16953	10415	10941.8	-1.34	-17	64180.2	34982	36581.3	82.41	0.85	11514	7415	2095.09	-15.41	-21.25	45037.8	27145	26581.6	52.26	-17	53480.4	32255	28389.2	85.09	2.55	55520.4	29311	21511.7	78.39	14.45	39629.4	22462	20091.3	-148.74	-67.15	25659	13185	27598.6	5266.2	5547.95	48657	27063	23155.9	18.76	-19.55	58309.8	28707	43774.4	52478.4	13294.9
50461.2	31754	12030.5	33.5	-16.15	51895.2	30553	20675.5	29.48	-17	9108	8626	3470.6	3.35	12.75	65677.8	42422	25334	85.76	19.55	69556.8	33347	62197.4	146.06	-17.85	55156.8	29950	23922.4	87.77	13.6	32398.8	16622	25404.4	8356.24	5156.1	26237.4	16667	27013.1	3948.98	3463.75	41443.2	22696	17476.3	61.64	24.65	49057.2	28967	34701.3	369.84	79.05
7042.8	5764	2345	-6.7	13.6	73344.6	33510	34351.6	64.99	-7.65	5248.2	5054	1774.16	2.01	-15.3	53818.2	30522	21584.7	58.96	-2.55	52804.8	33567	22619.2	64.32	-15.3	98967	62165	60451.4	302.17	-7.65	57978	43980	42362.8	2754.37	6856.95	78604.8	45618	31053.2	6549.25	8372.5	22333.8	9618	32020	4824.67	13002.5	51917.4	28866	54582.2	10866.1	6853.55
43753.2	24735	19741.6	47.57	-5.95	56049	29510	41456.2	58.29	-12.75	13726.8	11455	3208.63	-18.09	-10.2	94953	54343	40344.1	138.69	-5.1	46777.2	26231	21397.8	66.33	1.7	44830.2	25450	24735.1	66.33	-12.75	40071.6	22986	44266.9	26857.6	10681.1	54174	21338	49017.2	21482.9	17442	36729.6	20286	23777	2245.84	3239.35	64488	37329	34123.1	3628.72	1456.9
42536.4	29280	31644.8	67	26.35	9961.2	5323	33305.7	67	1.7	31425	19511	38462.7	89.11	-19.55	21132	13909	45030.7	57.62	-36.55	37392.6	21454	28703.5	67.67	-6.8	36749.4	22655	24201.7	48.24	21.25	100421	42482	60066.2	7700.98	5138.25	50405.4	33238	20906.7	21112.4	15383.3	25400.4	16223	32907.7	788.59	1476.45	46537.2	25893	38310.6	11678.1	5297.2
41946.6	25618	12066	2.68	2.55	37893	23524	15808.7	20.77	22.1	25458.6	15134	23590	0.67	3.4	47741.4	26718	21907	51.59	-43.35	89790	56275	38025.2	101.17	-7.65	13878	8874	36673.8	95.81	-10.2	28813.2	16252	27013.1	6968.67	10358.1	55259.4	32086	34709.4	13050.9	14160.2	18530.4	9030	44805.6	15215	19182	80958.6	43518	62054.7	91810.1	18374.5
57785.4	31098	44540.3	72.36	14.45	41527.2	25858	45740.2	75.71	31.45	18736.2	11589	27812.4	67.67	-26.35	68621.4	43107	22885.2	156.11	-13.6	65187	43975	47285.9	178.89	15.3	73162.8	44878	27273.7	93.8	1.7	49049.4	27271	29524.9	1865.95	3895.55	63454.2	45026	31195.9	24564.2	13700.3	75574.8	43338	24253.3	7109.37	9520.85	69805.2	37993	35129.4	1233.47	4.25
37091.4	20846	23511	48.91	-23.8	51267.6	28291	41870.3	55.61	44.2	58866.6	27518	64334.7	141.37	-13.6	43509	25993	18186.5	96.48	-2.55	72231	37803	33450.4	102.51	-17	59323.8	34263	21596.1	42.21	-16.15	40002.6	22313	13806	377.88	735.25	19207.2	11730	21592.8	430.14	170.85	24972.6	13182	32675.9	6404.53	6554.35	12909.6	7784	53406.4	237.18	143.65
58704.6	29390	37239.3	64.32	-22.1	17175	8131	35291.6	83.08	26.35	63804.6	21410	73471.5	144.05	-41.65	58930.2	35675	42062.6	86.43	-17.85	63596.4	37240	27813.7	99.83	13.6	37115.4	20289	26120	59.63	-10.2	50353.8	29730	21248.4	352.42	459.85	18920.4	10293	40866	4186.83	9039.75	37296.6	25346	35887.9	9781.33	9677.25	49638	27178	28929.9	29804.3	10230.6
24535.2	13195	27161.8	67	-24.65	63285.6	38697	52933.4	95.14	-8.5	21048	10107	35662.8	58.96	-0.85	73072.8	38005	50345.1	91.12	-5.1	60892.2	36615	23188.7	65.66	-12.75	20152.8	12362	33886.6	105.19	10.2	35050.2	23463	40709.9	34558.6	11499.7	21558.6	10230	32221	8283.88	6036.7	56178	33449	24739.1	13968.8	7867.6	16228.8	12145	44191.2	729.63	356.15
27037.2	13966	40752.8	111.89	-5.1	79388.4	40250	48655.4	59.63	3.4	21525	12116	34175.4	65.66	-34	49178.4	29586	19447.4	55.61	21.25	32084.4	12833	68918.2	154.1	-4.25	51461.4	29162	50174.3	164.82	8.5	50148.6	26640	27105.5	-93.8	-69.7	64024.2	42688	50856.4	4563.37	9827.7	61492.2	35897	18610.6	6740.2	5143.35	18071.4	12199	56905.8	406.69	289
73080	33617	46498.7	76.38	-20.4	15916.2	8826	22073.8	46.9	19.55	59158.2	26858	66148.4	107.2	16.15	27048.6	16391	25628.8	57.62	5.1	11344.2	9034	1559.09	26.8	-6.8	38498.4	24234	19497	58.96	12.75	58915.2	35982	23361.6	4599.55	7168.05	27532.8	16227	46463.2	4410.61	11360.2	62717.4	28135	67661.3	10695.9	17170	11416.2	7501	3810.96	5092.67	1955.85
13201.8	5918	31802.9	45.56	0.85	24823.8	14179	38861.3	89.11	5.1	15912	7845	52528	1.34	3.4	52596.6	31986	18859.8	36.85	-12.75	33681	22022	54354.4	191.62	-29.75	74614.8	42367	28108.5	95.81	3.4	55090.8	33826	26611.7	10992.7	7121.3	90740.4	42238	81883.4	32323.5	30351.8	51868.8	27071	27238.9	25387.6	11068.7	7666.8	5571	1480.03	2594.24	1620.1
15808.8	11434	16447.2	75.04	16.15	61849.2	33375	28272	47.57	-3.4	88649.4	43827	40584.6	40.2	17	7091.4	5253	7751.9	18.76	13.6	72198	44472	33532.8	80.4	-0.85	77871	44294	62809.8	110.55	6.8	35968.8	20682	16798.9	-265.99	-187.85	32272.2	19246	25646.9	1463.28	1848.75	58119	35014	23152.5	9548.17	6155.7	58702.2	34571	52546.1	3342.63	1687.25
28531.2	15757	39776.6	64.32	-2.55	55046.4	35734	17705.4	34.17	-13.6	16095	8280	32735.5	46.23	12.75	11290.2	9115	13686.1	54.27	16.15	52227.6	31301	22798.1	64.32	17.85	34518.6	20806	20991.1	38.86	5.95	66437.4	38945	30491	5761.33	5501.2	31815	15295	40338.7	18711.8	18032.8	56838	24044	35453.7	2814.67	3128	41984.4	21623	36000.4	683.4	384.2
28933.2	16935	48349.9	70.35	8.5	20782.8	10674	29459.2	87.77	-9.35	33423.6	16849	32358.3	48.91	20.4	43627.2	29192	18494	43.55	-3.4	40315.2	23595	35200.5	99.83	5.1	28284.6	17572	30024.7	57.62	-2.55	76585.2	42194	24658	105.86	1354.9	141139	29863	150745	33741.2	28753	34813.8	17059	33918.8	1601.97	2687.7	59924.4	38591	23214.2	13888.4	4786.35
29651.4	15491	23976.6	71.02	-14.45	43499.4	23939	25758.8	39.53	-6.8	21428.4	11208	23018.5	29.48	-4.25	77234.4	44507	26814.1	77.72	12.75	8484	8023	2566.77	-12.06	5.1	77661.6	40687	28907.8	246.56	-1.7	20200.8	12726	29212.7	1893.42	3661.8	54920.4	26514	38510.3	4104.42	8290.9	27894.6	16123	21237.7	8830.6	9157.05	55440	34578	25407.7	21387.1	6857.8
66464.4	38261	24373.9	56.95	-18.7	38616	22826	31549	23.45	-10.2	16908	10307	34072.2	92.46	-2.55	59509.8	36641	18045.1	60.3	-1.7	14958.6	7707	25130.4	18.09	17	49060.8	28815	31958.3	88.44	-24.65	35885.4	19244	25239.6	10872.8	10041	15400.2	9514	16723.9	912.54	1195.1	45885	27126	23785	2671.96	2905.3	55597.8	33714	29794.9	2365.77	2603.55
56096.4	24362	53273	70.35	3.4	55803.6	16951	52749.8	84.42	-7.65	37566	18991	47771.7	56.95	-30.6	42357	33460	11753.8	19.43	17.85	8524.8	5039	35979.7	59.63	-13.6	61388.4	34816	24294.2	60.97	-20.4	46911.6	27679	13836.2	3035.1	3046.4	115090	46147	60604.2	7295.63	12745.8	22115.4	14373	16273.6	24.12	-35.7	24564.6	16959	65912.6	724.94	351.05
63413.4	36909	23369.6	17.42	-2.55	37710.6	21650	30280	38.19	-1.7	262143	139544	202682	357.11	-17	13593	10759	1306.5	-0.67	2.55	61740	39114	26215.8	42.88	-12.75	37891.2	21289	36980.7	116.58	-22.1	51897.6	30139	23753.5	26296.2	14722.9	61809.6	34471	25537.1	12419.8	8020.6	40865.4	20711	45485	19244.4	9499.6	8344.2	5698	2470.29	666.65	338.3
23047.2	12757	20438.3	30.82	3.4	20807.4	11875	31356.7	65.66	5.1	8533.2	5649	26927.3	58.96	-5.1	57397.8	35446	16365.4	68.34	1.7	50604.6	26599	32886.9	101.17	12.75	6970.8	5074	2028.09	0.67	-17.85	50233.2	29619	20581.7	2513.84	3400	61306.8	26545	57080	10389	14040.3	39335.4	24287	24794	8517.04	6090.25	44408.4	23223	48772	6372.37	126.65
44377.2	29690	21090.3	21.44	2.55	53350.8	31119	21302	62.98	-17.85	16469.4	9264	28324.2	53.6	6.8	43622.4	23338	28075	72.36	-17	63918.6	38327	33856.4	75.04	24.65	52161	32137	15775.8	28.14	-17	72564.6	42606	16731.2	4419.32	4050.25	45894	26111	30032.1	14756.8	12616.6	28969.8	15255	31461.9	25805.7	11916.2	12001.8	7254	1977.17	399.99	123.25
120724	57167	79078.8	125.29	31.45	30866.4	16182	25039.9	47.57	-8.5	74015.4	22838	101999	186.93	-34.85	20253.6	15939	7656.09	-0.67	-17	29744.4	14641	44458.5	77.72	11.05	56709	34070	24378.6	64.32	-2.55	17815.2	10826	22853.7	-79.73	-55.25	60914.4	30923	34112.4	7867.81	7704.4	21397.2	11557	24475.1	414.06	251.6	60998.4	34255	35584.4	28850.9	15410.5
13266.6	5754	35336.5	75.71	18.7	22010.4	12366	22135.5	41.54	10.2	61827	25598	54203	76.38	26.35	7033.8	6935	1147.04	6.03	29.75	52959	32407	25925	70.35	-8.5	99532.2	51862	48964.3	92.46	14.45	76635.6	44935	28976.2	24706.9	12876.7	32533.8	16903	28613.7	39693.5	22117.9	52060.2	26187	24715	3.35	-15.3	25998	14705	30368.4	11247.3	3172.2
35149.2	18322	41341.7	69.01	-2.55	68211.6	40550	19598.8	23.45	34.85	24817.8	12944	30644.5	48.24	9.35	35074.2	23618	16008.3	16.75	16.15	57088.2	30402	29130.9	78.39	20.4	9618.6	5958	1828.43	-12.73	8.5	40246.8	22855	26854.9	5119.47	4341.8	85702.2	28292	70636.8	23714.7	17594.2	70106.4	46596	25029.9	46706.4	12068.3	79371	55639	20614.6	5980.42	3814.8
15735	7022	27490.8	62.98	-5.95	44523.6	25548	20794.8	48.24	-17	16842	10030	32600.9	74.37	-1.7	30351	25204	1020.41	4.69	0	45180	26387	19290	36.85	11.05	51167.4	30241	30446.8	67	11.05	47283.6	29308	30344.3	2353.71	2449.7	19866	11535	26863.7	1589.24	4423.4	77235	39978	32844.7	2432.77	1689.8	34626.6	18685	49807.8	26483.1	4782.95
26010.6	13558	24384	47.57	-30.6	67257	38679	23620.9	55.61	22.95	17742.6	10250	22967.6	10.72	11.05	5985	5964	676.03	69.68	13.6	9275.4	9182	2626.4	26.13	-15.3	20603.4	15455	32228.3	47.57	-9.35	18799.2	10771	25741.4	7146.89	4077.45	26837.4	18330	32671.2	4391.18	5776.6	29347.2	15887	20405.5	1017.73	1262.25	56631	35853	29687.7	7135.5	2926.55
18333	12890	26164.2	42.88	-3.4	66366.6	37275	31641.4	70.35	15.3	51496.8	25746	56292.7	96.48	-25.5	6438.6	6378	1977.84	6.7	-1.7	54243.6	32150	24532.7	72.36	-3.4	51681.6	33118	19184.1	37.52	-12.75	22967.4	14807	21046.7	3850.49	2278.85	51843	27675	27038.5	6452.1	10953.1	23352.6	13586	19455.5	81.07	83.3	14689.2	7329	37520.7	77.05	18.7
25129.8	11606	42065.9	115.24	6.8	54211.8	32946	19654.5	48.91	30.6	24661.8	12462	30812.6	60.97	-29.75	37609.8	21942	50388.7	92.46	-9.35	49467	27359	18946.3	61.64	-12.75	64013.4	42669	24293.5	562.8	35.7	10272.6	6929	29727.2	177.55	517.65	38176.2	20895	39903.2	7023.61	13946	25194.6	14003	21419.9	10313.3	9831.95	5550.6	5411	1337.99	-12.06	-10.2
31881	16527	20784.7	25.46	-6.8	38717.4	24407	14272.3	29.48	-16.15	19943.4	8249	50612.5	123.28	-14.45	50796	25252	45915.8	96.48	-2.55	22495.8	16403	43193.6	93.8	-13.6	46723.2	27902	20782.1	69.68	37.4	35258.4	19923	18603.2	764.47	1034.45	31502.4	15527	39831.5	9086.54	6954.7	19290.6	9854	25343.4	102.51	92.65	21067.2	13370	41587.6	349.74	237.15
14280.6	12920	8772.31	23.45	4.25	54619.2	30349	25399.7	24.12	10.2	32421	16374	40894.1	95.14	-8.5	59971.8	38301	25879.4	56.95	5.1	31384.2	17919	51153.8	102.51	-5.1	18099.6	9143	38309.3	80.4	35.7	37764	18332	38387	6759.63	10036.8	132956	57122	46167.7	12196	17529.6	61143	41387	20321.1	10707.3	7384.8	61690.2	37910	31247.5	4063.55	945.2
23125.2	12674	29065.9	57.62	-13.6	41939.4	24601	21136.5	20.77	9.35	109496	38322	108584	211.05	-0.85	52842	33042	24427.5	115.91	-2.55	21252.6	13015	54532.6	83.75	-0.85	64330.8	36102	27121.6	109.88	43.35	23461.2	13545	25295.9	1516.21	1161.1	32631	20118	53876.7	1040.51	1821.55	19791.6	13190	24718.3	4117.15	5120.4	10927.2	8223	1132.97	783.9	221.85
32355.6	17687	37829.5	121.94	-25.5	46407.6	25191	30123.9	28.81	-26.35	37635.6	17399	39140.1	57.62	1.7	42570	24855	47454.1	129.98	2.55	56032.2	35133	15861.6	52.26	13.6	66434.4	37207	26857.6	53.6	16.15	45549	27295	14972.5	-62.98	-5.1	92928	55578	45640.4	4564.71	7871.85	16784.4	8283	46469.2	10296.6	12883.5	67947	42805	43691.4	8515.03	3230
50833.8	25579	32029.4	63.65	-29.75	22368.6	11039	32997.5	67	-11.9	44056.2	21418	41572.2	103.18	-2.55	110585	63134	51339.4	223.78	-5.95	40875.6	26643	35951.5	97.15	-1.7	33388.2	18399	23055.4	47.57	28.9	73438.8	24326	43478.3	22703	17569.5	95448.6	40171	32003.9	6016.6	6120	60425.4	31332	30436.1	72.36	28.9	9922.2	9771	4614.96	9.38	-8.5
36906	20127	32797.2	42.21	-18.7	27282	14875	20733.2	29.48	-15.3	115661	43154	58678.6	87.1	0.85	53509.2	30895	47460.1	87.1	13.6	60613.8	31551	30717.5	85.76	-24.65	73735.2	46359	22612.5	76.38	-30.6	50772	30503	42857.9	5134.21	9523.4	53432.4	29222	38991.3	7235.33	4918.95	42879	26439	15432.8	12514.9	4485.45	50485.8	32462	24644.6	5340.57	3585.3
68173.8	25094	121920	259.96	34.85	27558.6	15302	28032.8	97.82	16.15	57337.2	34535	29913.5	82.41	0.85	9851.4	6747	30201.6	59.63	10.2	58135.8	29635	25362.9	73.7	-0.85	10299.6	7934	14266.3	56.95	5.95	47163	31977	15499.8	6044.07	947.75	42298.2	20098	40019.8	336.34	726.75	31311.6	16789	20170.3	3802.25	1819	75639.6	43607	36192.7	20014.9	5236.85
18789.6	9738	32092.3	55.61	-14.45	38335.2	20115	25901.5	51.59	12.75	125808	53931	138801	234.5	-19.55	8664.6	5782	32917.1	115.91	28.05	8818.2	6146	1193.94	-14.07	-3.4	21481.8	16150	29429.8	35.51	2.55	31692.6	17337	18435.7	3067.26	6312.95	26089.2	15401	23324	1035.15	2165.8	26445	15514	35875.8	25825.2	13755.6	37821.6	19751	41205.7	17524.5	4568.75
44326.2	26383	14340	20.77	-36.55	44073.6	27459	17809.9	44.89	-1.7	13513.2	7345	22956.2	52.93	-8.5	111120	56247	54389.3	211.72	4.25	94531.2	54298	41965.4	50.25	13.6	68602.2	35791	29784.2	77.05	3.4	25488.6	14087	25803	5967.02	7231.8	36994.8	21576	40848.6	22359.2	13404.5	18373.8	11247	19302.7	785.91	730.15	58775.4	36962	65612.4	19356.3	7896.5
27013.2	15019	27679	32.16	-24.65	34143	18507	16616.7	25.46	-2.55	23469.6	11431	33335.9	87.1	8.5	81270	50197	30984.8	133.33	-9.35	6505.2	6484	2056.23	-10.05	-5.95	59781	32126	29232.1	43.55	-1.7	20920.8	13020	29775.5	6032.01	6567.1	30330	16342	48647.4	6065.51	4080.85	30871.8	19139	13757.8	582.23	729.3	26068.2	16374	34411.9	9634.6	3935.5
76503.6	44588	24528.7	56.95	22.1	19804.2	12531	21105	35.51	1.7	22878.6	13020	40831.1	92.46	5.1	24211.8	17320	47877.5	62.98	13.6	72267	45967	35260.8	108.54	-12.75	84331.2	55478	26448.9	122.61	9.35	23023.8	13390	17947.3	5644.75	5661	26966.4	15342	23090.2	2994.9	3054.9	46857	26777	22151.5	3995.88	4875.6	55531.2	33374	22384.7	83.08	-23.8
27883.2	13329	38972.6	62.31	-5.95	74329.2	43023	21890.9	30.15	11.05	36533.4	20795	24026.9	42.88	7.65	55036.8	24027	73143.9	117.25	-11.05	12263.4	9280	11391.3	22.78	-17.85	29313	16783	23002.4	38.19	30.6	29374.2	16586	23287.9	27032.5	24767.3	27762	15527	20421.6	265.99	458.15	50649.6	29426	17036.8	4221	4595.1	5818.8	5214	7485.91	87.1	27.2
69454.8	32416	38326.7	58.29	-3.4	19813.8	11583	27695.1	66.33	12.75	19415.4	11994	31435.7	73.03	17	75276.6	46127	25799	46.23	7.65	79815.6	45539	31936.2	72.36	-14.45	6109.8	5968	2809.98	-1.34	-3.4	37353.6	19910	25340.1	1670.31	3608.25	60011.4	34002	23755.5	9013.51	7174.85	37524.6	22773	21393.8	2284.7	4377.5	80122.2	50587	34786.4	5703.71	2265.25
35367.6	20934	22115.4	37.52	8.5	36201.6	17647	31825	50.25	-6.8	26371.2	14873	42869.9	105.19	7.65	56395.2	33546	36805.8	68.34	-14.45	19035.6	11933	38281.8	83.08	19.55	81076.8	47233	33498	82.41	32.3	45097.8	28863	20740.5	2868.94	5422.15	64363.8	37338	24558.2	6512.4	5344.8	26904	14963	27784.9	9130.09	6426.85	15507.6	8020	30990.2	15759.1	2657.95
20710.2	12023	18969	7.37	2.55	26370.6	13654	20927.5	34.17	4.25	83182.2	45433	21945.2	71.69	11.9	56571.6	36553	25257	77.05	1.7	48901.2	30695	30420.7	71.69	2.55	71710.8	51002	22642.7	119.93	6.8	38332.8	20935	26248.6	451.58	1756.1	50068.2	28882	29649.5	18335.9	24235.2	34542.6	18274	42729.9	62094.9	13053.5	67687.2	41318	32649.1	791.27	260.95
112360	48483	44393.5	48.91	39.1	26724	13084	33719.8	56.28	17.85	71146.2	38219	31897.4	60.3	1.7	12285.6	10313	1932.95	18.09	2.55	84775.8	47926	30211.6	93.13	0	60388.8	39226	30160.7	78.39	20.4	28237.8	15403	33884.6	5211.93	4333.3	79904.4	48487	28335	54440.2	21750.7	9345	8888	2972.12	592.95	283.05	8068.8	6018	1572.49	3711.13	980.05
23384.4	11570	32247.1	67	9.35	9444.6	6082	21978.7	64.32	5.1	9637.8	6771	35542.2	70.35	5.95	19809.6	15379	32757	87.1	-23.8	64581	33462	32241.7	97.82	-18.7	47047.2	28722	24175.6	73.03	-9.35	43788	28630	15097.8	1039.17	2572.1	99774.6	29533	35359.2	4762.36	7441.75	6265.2	5507	1298.46	1005.67	512.55	30364.8	19642	14187.2	523.94	233.75
5670	5135	2894.4	-2.68	5.1	15858.6	10935	15006	44.89	-3.4	64723.2	22048	73468.2	148.07	10.2	42273.6	23898	24500.6	69.01	-14.45	59289	34923	26861.6	46.23	-29.75	11134.8	7386	24835.6	41.54	18.7	18697.2	11414	15123.2	478.38	1099.9	178428	80538	94719.9	45793.8	43152	13333.2	8797	12687.8	158.12	5484.2	57119.4	33134	23228.9	6905.02	2245.7
28152.6	12882	49765.6	95.81	-1.7	17698.8	8719	24114	23.45	-20.4	6400.8	5089	5697.68	2.68	10.2	48439.2	25419	24911.3	85.76	-11.9	62184	41465	17173.4	79.06	-30.6	45907.2	27495	16443.1	44.89	-16.15	19168.2	12830	20469.8	4410.61	4937.65	22198.8	11378	38539.7	27040.5	12501	35678.4	24688	7487.92	16.75	-10.2	5900.4	5819	6677.22	38.19	6.8
28456.8	15178	25531	28.81	-9.35	18628.8	10549	30709.5	84.42	-34	88619.4	31814	78895.2	97.15	61.2	13623	9579	46926.8	111.22	-3.4	59276.4	37632	24076.5	56.95	-0.85	59967	39608	20638	144.72	11.05	37522.2	25291	15802	2769.78	3545.35	17017.2	9743	21446	422.77	972.4	32491.8	26261	54.27	-10.72	-23.8	52962.6	25809	51326	6538.53	1659.2
64022.4	33331	37002.8	69.68	34	24137.4	14498	27772.2	58.96	9.35	162093	75414	107384	177.55	51.85	13789.2	9658	30131.2	70.35	-2.55	67239	36822	25744.1	48.91	31.45	81846.6	48799	34043.4	168.17	-10.2	14083.2	11915	15681.4	2.01	-64.6	18501	10687	26176.2	9191.06	6412.4	5982	5838	960.11	94.47	155.55	6730.2	6447	3018.35	20.77	10.2
17437.2	8196	31384.1	70.35	-20.4	20952.6	10978	26475.7	79.06	-27.2	15636	7142	33191.8	64.99	20.4	44488.2	32526	25595.3	135.34	-22.1	14833.2	11150	34097.6	32.83	17.85	48444.6	31054	15945.3	52.93	1.7	109879	46611	50175	27156.4	22890.5	89326.2	34164	52529.3	27888.8	19488.8	40536	23679	53539	23029.9	26172.4	46204.8	30303	30876.3	6106.38	2329.85
10599.6	5979	12029.2	48.91	16.15	47518.8	29201	16636.1	24.79	-12.75	104500	44186	36887.5	65.66	4.25	71322	35474	31543.6	71.02	-28.9	77936.4	44277	35256.7	70.35	-0.85	43660.8	22569	20950.9	43.55	5.1	45334.2	28005	28963.4	22459.1	15857.6	56163.6	34486	24102.6	14642.2	11687.5	78283.2	47039	25385	44.22	47.6	15042	10594	1960.42	4180.13	1792.65
21513	12131	30621	66.33	19.55	27951	13935	32393.8	63.65	-18.7	28844.4	16753	21925.1	38.19	18.7	148619	58809	101447	222.44	-21.25	28915.8	14613	37988.3	93.13	-3.4	71281.8	39038	40757.4	117.92	11.9	140784	49935	58193.5	19088.3	12924.2	56134.2	36095	26741	72713.8	16127.9	58405.8	32927	26262.7	12633.5	11466.5	72073.8	36571	71198.9	38777.6	10918.2
25752	12355	30732.9	96.48	38.25	23620.8	13731	23551.8	47.57	-27.2	15292.2	7730	26671.4	36.85	24.65	25042.8	14862	38054.7	71.02	9.35	52038.6	30354	24360.5	12.06	4.25	74819.4	42905	32501	70.35	11.9	64586.4	43924	40445.9	1577.18	2299.25	45969	29011	64700.6	3378.14	3820.75	41901.6	23721	35950.9	838.17	4822.9	10492.2	7190	2417.36	862.29	580.55
45393.6	22483	40174.5	42.21	1.7	54368.4	30075	41545.4	79.73	-19.55	23332.2	11370	28058.9	44.22	11.05	45228.6	22346	52086.5	290.78	26.35	86076.6	40482	67667.3	220.43	-11.9	69298.2	41082	24946.8	103.18	35.7	25581	13416	21525.8	7912.03	5564.95	58008.6	34726	28334.3	982.89	2012.8	15717.6	7067	22151.5	32.16	18.7	69448.8	35414	31314.5	15679.3	4132.7
29797.8	15601	21218.2	50.92	20.4	62571	35181	28856.9	54.94	-1.7	24706.2	12255	29897.4	69.01	-17.85	52689.6	30723	31242.8	100.5	33.15	37403.4	21398	41162.1	58.29	-11.05	9201.6	5844	2656.55	13.4	-12.75	52370.4	31574	26442.9	14163.8	12161	52507.2	32483	17332.9	5019.64	2752.3	27483	16078	34937.2	86.43	11.05	63470.4	35398	30979.5	38294.5	4780.4
39670.2	18287	44348.6	79.73	-5.95	39818.4	23301	20696.3	48.24	-21.25	27979.2	17315	20477.9	12.73	-11.05	138226	76482	63901.9	223.78	1.7	72972.6	39150	35993.1	88.44	32.3	61649.4	36038	36594.1	88.44	-26.35	30619.2	16830	27232.8	2160.08	4178.6	45655.2	25068	27437.2	9224.56	15322.1	15844.8	7182	33783.4	69.68	-17.85	10695	8266	41373.8	146.06	129.2
9294.6	8922	3549.66	11.39	-3.4	51169.2	32063	14652.2	50.92	-9.35	13479.6	6666	32279.9	42.88	-15.3	52336.8	27231	37049.7	54.94	-13.6	63921	32433	28715.5	123.28	-7.65	78165	44078	20309	109.88	-17.85	31724.4	20450	35572.3	780.55	1019.15	37615.2	25798	12334	2190.23	2510.9	22872	11966	37129.4	6654.44	4346.9	73549.2	44810	28022.1	424.11	141.1
30894.6	15379	28208.3	43.55	22.1	64676.4	37575	22183.7	44.22	5.1	40874.4	21302	44817	61.64	-11.9	54380.4	30214	23590.7	26.8	11.9	68209.8	41427	22479.2	80.4	4.25	56166.6	33679	23218.8	76.38	15.3	18655.2	10986	18618	4112.46	4697.95	15981.6	7902	39403.4	3866.57	997.05	41334.6	19624	30971.4	76.38	16.15	8844.6	6867	28362.4	95.81	39.1
47745.6	25600	32738.2	55.61	11.05	28177.8	14211	23752.8	34.84	-3.4	98819.4	50297	37385.3	63.65	-14.45	54188.4	35722	39773.9	82.41	12.75	35995.8	18235	32054.8	77.72	11.05	72106.8	41257	59983.8	114.57	-11.05	47936.4	30770	15724.9	682.73	1314.95	47750.4	23506	34504.3	192.96	450.5	42281.4	24596	24334.4	317.58	394.4	63638.4	40700	23335.4	30053.5	3807.15
22635	12698	24630.5	50.92	16.15	22311	12143	29705.8	57.62	0	30997.2	14841	46116.8	78.39	8.5	44968.2	22661	29713.8	58.96	-14.45	32281.2	25930	24829.5	118.59	3.4	48221.4	22542	22893.9	71.02	-3.4	66624.6	39859	22771.3	436.84	516.8	32614.2	17156	25764.9	3008.3	5848.85	14443.2	8709	45370.4	170.85	163.2	50315.4	28355	27572.5	8299.96	2612.9
24451.8	11231	38246.9	97.82	17	70704	39423	20975	42.21	28.9	95341.2	45126	64871.4	165.49	-5.1	49894.2	30247	24149.5	98.49	-35.7	12033.6	8068	27854.6	38.19	-17.85	19724.4	14114	36066.8	57.62	-5.1	61863.6	33910	16079.3	9070.46	3063.4	25596.6	15806	25180.6	16291.7	10250.2	34121.4	16924	43507.8	774.52	1666	49197.6	30666	42085.4	5807.56	2571.25
18157.8	9244	29013	35.51	-26.35	38349.6	20462	29014.4	29.48	31.45	74750.4	35647	41461.6	42.21	11.05	179095	99198	69704.1	449.57	-9.35	14355	11819	12456	33.5	0	103003	64489	39035.5	109.88	-22.1	43644	26727	11619.8	19705.4	11171.6	49513.8	27941	29669.6	11573.6	11632.2	27485.4	14770	28464.3	440.86	1178.95	56821.8	30536	34318.1	2326.91	738.65
20247.6	10990	25811.1	56.95	8.5	29448	15629	23289.2	54.27	8.5	29062.8	14181	41830.1	125.29	19.55	50214	29352	22770	60.3	-17	15485.4	12758	7018.25	0	-17.85	54979.2	32875	23562.6	49.58	-28.9	64118.4	37090	18829	593.62	1048.9	127882	52122	59885.3	7960.27	8284.95	60355.8	34407	20681.6	11813.4	10037.7	78912.6	44898	43302.1	19312.8	8361.45
56729.4	33178	22617.9	24.12	-0.85	73273.2	41849	32111.8	14.07	-1.7	35992.2	21267	20698.3	60.97	5.1	77331.6	48179	26160.8	85.09	-1.7	14040.6	12082	1561.1	5.36	22.1	28333.2	22603	18864.5	68.34	-5.1	54951	32682	14294.5	283.41	463.25	50892.6	29051	22664.8	51929	30881.4	13613.4	6458	39254.6	73.7	22.1	14651.4	9557	27431.8	71.02	17
12246.6	6623	15154.7	38.19	18.7	29886	16946	20861.1	6.7	-8.5	26863.8	13248	66404.4	158.79	5.95	13947	8554	37635.2	66.33	-6.8	40463.4	22007	23004.5	80.4	3.4	33173.4	21251	78047	178.22	19.55	62908.2	32384	38935	32659.2	19357.1	20212.2	12207	18380.1	424.11	723.35	52323.6	26831	62807.1	25677.1	14173.8	43703.4	26962	24955.5	25660.3	9499.6
31654.8	17799	29417	49.58	13.6	43749.6	27590	13421.4	5.36	8.5	70389	27762	75068.8	129.98	22.1	9234	5930	33666.2	159.46	5.1	7659	6551	1494.1	-2.68	12.75	10822.2	7002	33660.1	75.71	-11.05	51017.4	30247	28180.9	10470.8	12846.1	18075.6	9314	27908.9	-85.76	95.2	20233.2	11006	21357.6	33.5	-25.5	46899	25687	38088.8	11919.3	6702.25
47683.2	30407	13812.7	-6.03	5.95	14587.2	9029	22299.6	41.54	-6.8	17845.8	9404	43952	109.88	21.25	47137.8	29496	28203.7	52.93	-28.9	95311.8	53813	30364.4	87.1	8.5	55488	35763	17868.2	244.55	-6.8	125741	62405	64177.3	79484.8	48476.4	25424.4	14295	20514.1	11794.7	6354.6	33714.6	21118	54300.2	562.8	257.55	80806.8	42794	45823.3	25988.6	6299.35
76226.4	45442	29288.4	10.72	21.25	30411	16411	18971.7	27.47	-21.25	8542.8	5399	30468.2	54.27	25.5	12562.2	9707	15879.7	57.62	2.55	60193.8	33883	36676.5	91.79	8.5	51730.8	30767	19038.1	60.3	-24.65	82931.4	49546	37850.3	10103.6	13624.7	30005.4	18187	46114.8	17434.7	9632.2	25544.4	14307	37426.2	1103.49	1386.35	48133.2	29893	28199	7849.05	3658.4
37008	18358	32520.5	75.71	17.85	33368.4	18394	19485.6	22.11	0	36114	20255	21187.4	66.33	-0.85	10911.6	7847	37887.2	62.31	-8.5	5484	5370	1208.01	4.02	-14.45	40904.4	29119	27330.6	61.64	8.5	34084.2	19388	37848.3	21978.7	16666.8	14352	8449	23669.1	623.1	1632.85	49030.8	26810	39380.6	3065.25	2798.2	58276.2	38547	19470.9	5007.58	3813.1
41649	21307	25678.4	30.82	-18.7	14306.4	7450	26528.7	70.35	5.95	30781.2	16915	34472.8	56.95	31.45	19530.6	12362	40440.5	103.18	17	50828.4	33113	15149.4	51.59	9.35	14520	10150	10204.1	8.71	0.85	33798	19607	33579.1	6665.83	6552.65	34162.2	20851	25282.5	-86.43	-34.85	44622	24008	60106.4	921.25	3281	62179.8	37847	25442.6	10866.7	3502.85
27331.8	12169	48098.6	64.32	11.9	40196.4	22831	20595.8	13.4	12.75	71518.2	41006	35089.2	53.6	-1.7	27281.4	17326	53321.3	93.8	9.35	19354.2	13170	30015.3	93.13	0.85	36812.4	18523	29861.9	57.62	-17	50659.2	34492	13446.9	1095.45	1178.1	32784.6	19685	22096.6	3214.66	2595.9	35734.2	20442	25500.2	2175.49	2999.65	13021.2	10351	7526.78	73.03	408.85
45384.6	27670	17477.6	23.45	-31.45	71578.8	36522	35333.8	4.69	12.75	16944	9827	37483.8	71.02	22.95	70380	42138	36783.7	121.94	4.25	100990	57570	33782.7	165.49	14.45	52583.4	33394	20989.1	70.35	30.6	39639.6	21835	26644.6	9966.92	8181.25	44972.4	26523	29082.7	3148.33	4125.05	43413	22798	43910.5	191.62	181.05	49354.8	28619	24964.2	9804.78	1842.8
20136.6	11230	21541.8	44.89	17.85	28980.6	15527	19321.5	24.79	-6.8	18268.2	11334	36284.5	71.02	21.25	48991.2	26429	54887.7	144.72	21.25	68649.6	38151	34812.5	168.84	0.85	60865.8	38623	17303.4	44.89	27.2	42639.6	25271	14250.9	445.55	340	42204.6	25003	35353.2	3644.8	2125.85	25119	13862	56099.8	19045.4	17979.2	54439.2	32491	39209.7	8544.51	6765.15
20742.6	12372	24133.4	28.81	-15.3	34792.2	16979	32637.7	38.19	-21.25	24636.6	16783	42059.2	68.34	29.75	61744.8	35222	21685.9	112.56	22.1	50568.6	29030	22949.5	63.65	-5.1	12475.2	10571	6590.12	12.73	0	31425.6	20513	34721.4	863.63	1705.1	32448.6	20634	52471.1	19378.4	18832.6	41521.8	22607	29305.8	4117.15	8228.85	6883.8	5494	1264.29	2219.71	1572.5
41700	22988	28050.2	83.75	5.1	17333.4	8970	24719.7	54.94	-22.1	88859.4	30110	111671	217.08	49.3	80814	46651	36188	106.53	-17.85	79782	44588	38143.8	83.08	-19.55	43428	25330	19517.8	69.68	34.85	10887.6	10454	8561.26	-41.54	1546.15	57163.2	32218	26648.6	16421	17253.3	8609.4	6131	20329.8	26.8	-3.4	48019.2	26614	15481	2755.71	1099.9
30102	15697	36990.7	120.6	18.7	25678.8	11831	34513.7	77.72	-2.55	24293.4	11735	32579.4	64.99	11.9	55464	33054	24174.9	86.43	-1.7	6707.4	6587	1491.42	2.68	6.8	35814.6	20786	27765.5	58.96	7.65	70534.2	28931	35331.8	1262.95	2450.55	86090.4	47703	78166.9	47698.6	16611.6	36322.8	20464	44507.4	29427.1	19370.7	29367	19093	29394.2	490.44	220.15
37123.8	24255	69760.4	198.32	-17.85	35103	20543	22479.8	69.01	-9.35	19581.6	11142	33384.8	77.72	3.4	70514.4	36591	37030.9	95.14	-11.9	52683	30536	33591.1	115.24	16.15	47122.8	29775	18286.3	65.66	7.65	17712.6	8680	30143.3	5573.73	5977.2	47740.2	29691	20354.6	671.34	2041.7	24615	14135	28708.2	49.58	-9.35	46279.8	24969	42460.6	1498.12	2353.65
46163.4	24131	42467.9	95.14	-10.2	14106.6	8470	22385.4	79.73	5.95	43899	17946	61036.3	109.21	13.6	60282	36501	30009.3	123.28	-7.65	8109.6	7799	2638.46	-4.69	-1.7	7633.2	5711	2777.82	-4.02	5.95	50533.8	33115	13502.5	8671.81	6662.3	21662.4	12066	34062.1	11056.3	7918.6	51941.4	25396	51073.4	428.13	478.55	105965	54822	43355.7	26182.3	9709.55
28392.6	13775	53758.8	123.28	37.4	38799.6	22362	22015.5	31.49	14.45	101684	45539	95538.7	214.4	22.1	18529.8	11391	40535.7	87.77	5.95	46946.4	23879	52304.9	107.87	-21.25	57777	38967	27016.4	166.83	-11.9	34935	23562	38660.3	4301.4	6119.15	43369.2	24385	28453.6	15622.4	8934.35	35616	18795	30547.3	56.95	8.5	53607.6	31756	31346.6	38640.2	11150.3
22031.4	11687	30115.8	72.36	31.45	81252.6	51857	28543.3	52.26	-15.3	42685.8	22703	33211.9	47.57	24.65	70347.6	27345	76542.8	169.51	-11.9	48085.2	30901	17777.8	44.22	13.6	39932.4	24026	24002.8	64.32	27.2	14829.6	8386	22292.2	6749.58	4553.45	45173.4	24883	21832	1997.27	2745.5	28386	14099	42885.4	23086.9	9020.2	13010.4	12179	6216.93	45.56	49.3
38986.8	22906	44013.6	53.6	-6.8	87472.8	48455	25456.7	45.56	10.2	28899	10368	59583.8	121.94	30.6	94203.6	52618	54711.5	128.64	-12.75	19903.2	11355	19984.8	50.25	-29.75	52677	27688	59142.2	111.89	17.85	22558.2	12487	22944.2	2152.04	1761.2	37711.2	19882	20329.8	8470.14	2204.05	33895.8	19333	45908.4	10277.8	10830.7	42085.2	27355	24317.7	7201.16	4190.5
24449.4	14242	27730	67.67	-0.85	79753.8	37574	29496.1	39.53	-36.55	92637	43169	38441.2	76.38	6.8	12045	9162	40516.2	111.22	-3.4	8381.4	8070	4050.15	17.42	0.85	56767.2	35439	19297.3	69.68	-23.8	57988.8	33011	23387	18213.3	10862.2	29585.4	14130	28359.8	18219.3	15767.5	17656.8	9772	33355.3	7341.19	8151.5	7206	5994	1163.79	443.54	157.25
70887.6	25575	45066.9	84.42	41.65	71194.8	41253	28480.4	31.49	-19.55	20619.6	11983	27474	67.67	7.65	55405.8	32263	24293.5	87.77	0	38885.4	24230	17420.7	30.15	-8.5	46063.8	28454	17056.9	48.91	-22.95	12204.6	6924	23900.2	5987.12	5757.05	73094.4	43286	32050.8	6996.81	7503.8	15068.4	9028	24611.8	26.8	-5.1	85511.4	42927	47533.2	38240.9	10991.4
28353	13606	43393.2	66.33	22.1	26358.6	13265	31253.5	75.71	3.4	104541	60722	50037.6	78.39	9.35	53469.6	28907	40440.5	101.17	-15.3	50217.6	29970	34021.9	135.34	-12.75	9054.6	5215	2714.17	14.07	-18.7	47172	27154	21619.6	3141.63	6013.75	28061.4	15823	28590.9	1530.28	2513.45	47072.4	25975	53421.8	1169.15	3064.25	136933	71219	82326.9	44254.8	18406.8
28473	15879	54241.2	138.02	21.25	24631.8	14563	20983.1	41.54	2.55	31098.6	19689	31473.2	52.26	18.7	22793.4	13022	47059.5	95.14	-7.65	9861.6	9798	2669.95	5.36	14.45	42006.6	21315	36606.1	92.46	-14.45	45228.6	26974	26508.6	20650.1	11812.5	107449	56272	65373.9	34038.7	28553.2	51462.6	29722	31965	4196.88	4017.1	66289.2	44619	26458.3	14604	5322.7
42999	23966	42986.5	99.16	4.25	45220.8	25108	15239.2	36.18	17	42974.4	19005	45872.9	93.8	11.9	71976.6	39282	36851.3	62.98	-9.35	8480.4	8240	2278.67	-7.37	-0.85	83565	44030	34941.2	101.84	-4.25	34039.8	19851	21201.5	5398.86	6790.65	18105	9137	42123.6	49392.4	21491.4	20872.2	10581	27579.9	30.82	15.3	59449.2	26722	91055	13655.3	7457.9
25013.4	15533	20471.2	55.61	-2.55	30663.6	18979	15022.1	13.4	26.35	64881	22951	47323.4	81.07	36.55	45672.6	28188	25551.1	49.58	27.2	11401.2	9246	6773.03	15.41	16.15	8117.4	7761	3039.79	-3.35	16.15	19816.2	13832	26341.7	2787.2	3411.05	58122.6	34499	20534.8	20812.2	11583	28711.8	16270	31859.8	12143.1	17290.7	57797.4	37918	28608.3	10821.2	3344.75
54849	22799	33794.1	48.91	6.8	46543.2	28883	14212	46.23	28.05	54464.4	29198	42338	63.65	4.25	30621.6	17166	43519.2	92.46	22.1	57527.4	35347	19231.7	32.83	31.45	27387.6	19071	59991.1	91.12	13.6	62960.4	41435	18164.4	11095.2	7865.9	37407.6	21239	28304.8	9107.98	3861.55	49184.4	29686	22317.7	512.55	1045.5	50482.2	29524	25917.6	8515.03	2062.1
22442.4	11194	33607.9	89.11	21.25	45315	26447	13560.1	30.15	50.15	17145	8390	31137.6	69.68	3.4	61864.2	35454	18297.7	75.04	-5.95	44470.8	23334	23762.9	60.3	14.45	44966.4	23987	34021.9	99.16	3.4	63078	33870	39829.5	8468.8	11872.8	31368.6	16695	61563.6	7404.84	11362	67925.4	42735	21876.2	661.96	606.05	72967.2	45129	27714.6	11494.5	7642.35
41095.8	25683	51435.2	132.66	-19.55	93312	37307	45658.5	112.56	25.5	26074.8	15534	38945.1	99.16	23.8	57557.4	36455	20610.5	46.9	2.55	5353.8	5058	2630.42	-4.02	-19.55	29077.2	15135	34698.6	87.77	10.2	7954.8	7820	912.54	9.38	79.05	22851	12205	32683.9	20420.3	11859.2	28942.8	19323	33899.3	2180.85	1956.7	28983	14785	32038.7	2677.99	1705.95
78526.8	44130	23811.1	48.91	-39.1	20250.6	13002	25508.2	46.9	1.7	74565	46529	19369.7	40.87	0.85	63486	37279	21011.9	87.1	7.65	63088.2	37075	22985.7	44.89	-8.5	61277.4	30807	30998.9	78.39	0.85	26523	18426	18782.8	84.42	100.3	50782.8	30710	16673	1449.21	5397.5	56160.6	32506	19050.1	3317.17	5362.65	40628.4	22774	34803.8	2929.24	1883.6
19437	11350	36846.7	72.36	11.9	21333	11364	23862.1	67	-33.15	35018.4	16494	51558.5	107.2	-5.95	51366.6	27440	28499.8	44.22	7.65	8069.4	6722	8397.78	15.41	-2.55	62998.8	33293	44082.7	96.48	-23.8	103242	40472	47806.5	4683.3	9661.95	92764.8	38252	54657.9	20908.7	20059.2	103397	39768	52227.8	35012.2	31405	6441	5375	944.7	556.77	424.15
54010.8	27914	42634.1	133.33	-29.75	42216	23778	48656.1	91.79	-20.4	58236.6	17757	86760.3	187.6	-13.6	61102.2	34278	28211	71.69	27.2	12373.2	10398	4944.6	12.06	-21.25	61290.6	37814	18693.7	49.58	-20.4	19680.6	18863	7347.22	182.91	164.05	10671.6	6120	37481.1	14352.1	8442.2	51681.6	25486	36569.9	2907.8	8501.7	15058.2	11870	2904.45	1456.58	521.05
20875.2	12247	42249.5	63.65	-8.5	103349	46524	39968.9	48.91	0	62367.6	31426	39556.1	84.42	34	73869	38985	58338.2	64.99	-49.3	18033.6	15459	1892.08	-16.08	5.95	23452.8	15185	36036.6	55.61	-11.05	11995.2	6911	30866.2	12169.2	12509.5	91060.8	50335	59465.9	9629.91	13347.6	27361.8	15911	27105.5	4900.38	4912.15	40659	16916	50385.3	359.79	8.5
51282.6	30903	15093.1	36.85	45.05	31776	17102	25820.5	34.84	-5.95	25475.4	11942	40675	97.82	24.65	13774.2	10206	33178.4	71.02	-6.8	8415	5999	2787.87	2.01	14.45	69808.8	41438	29091.4	69.68	-2.55	55983	32178	25548.4	10893.5	3530.05	45444.6	26357	37923.3	9980.99	12967.6	38055.6	22183	16141.6	495.8	434.35	11134.2	8274	35536.8	402	240.55
26874.6	17385	21910.3	25.46	20.4	57820.8	33466	18112.8	30.82	-10.2	26757	16574	27892.8	58.29	5.95	77300.4	42818	41942	83.75	-14.45	14713.8	13803	4160.7	1.34	3.4	60277.8	38034	20757.9	52.26	11.05	48300.6	28263	18329.9	20437.7	10007	33707.4	16855	30116.5	1448.54	4316.3	29592	17074	32398.5	905.17	1613.3	50820	25950	49139.1	13448.9	4232.15
84168	38989	34240.4	68.34	28.05	37945.2	21175	22583.7	41.54	-39.95	12409.2	7491	18924.8	9.38	10.2	53278.8	32830	17119.2	56.95	-9.35	31630.2	26769	20249.4	52.93	-1.7	36659.4	20215	33745.2	120.6	-4.25	105527	42501	63767.2	2377.83	2638.4	61939.2	35899	40352.1	1258.26	1694.05	36190.8	17751	33757.3	9878.48	4750.65	48233.4	25926	48136.8	7826.94	5680.55
53605.8	31278	18697	27.47	5.95	21046.2	12890	22202.5	51.59	-6.8	105151	59903	43014.7	88.44	-6.8	46919.4	22744	39184.9	90.45	-21.25	10770.6	8730	2016.7	16.08	2.55	37469.4	20031	23950.5	42.88	-14.45	31056	20173	36102.3	28270.7	29637.8	67567.8	29822	81147.7	26234.5	18898.1	55535.4	28325	39105.9	525.95	420.75	15978.6	10298	49358.9	227.13	325.55
26859	21474	34706.7	103.18	-15.3	24442.2	15878	21548.5	21.44	-3.4	56606.4	21983	55369.5	69.01	-0.85	82677	45028	28679.4	82.41	17.85	7129.2	6474	636.5	-4.02	-0.85	31484.4	15577	32031.4	74.37	-9.35	125654	54880	59856.5	35294.3	25400.6	45744	26430	31031.1	5167.71	4943.6	30547.8	15847	22781.3	6630.32	3213.85	67751.4	36295	39600.4	30525.9	11701.1
87268.2	48769	33160.3	36.18	-7.65	34762.2	22988	44711.1	108.54	10.2	30458.4	18007	29645.5	45.56	13.6	72346.2	40987	32479.6	91.79	15.3	36135	24898	4897.03	20.77	-14.45	43086.6	25078	30902.4	70.35	39.1	32908.2	18365	54771.2	4336.91	4401.3	25724.4	12027	41130.6	55185.9	41575.2	40348.2	22156	45532.5	15374.5	10237.4	16602	11922	33099.3	404.01	211.65
14175.6	8069	28835.5	76.38	12.75	31071	19011	21784.4	38.19	-11.9	23468.4	12782	24587	56.95	-17	67728	42207	18989.8	67	-17	262143	207183	262143	156.11	82.45	44575.8	21207	41974.2	75.71	20.4	33525	16076	25232.2	4244.45	5135.7	56191.8	33002	53368.2	23639.6	25618.2	50359.2	24440	37099.9	28115.9	10297.8	75787.8	43687	30672.6	19452.1	4754.9
67704	38420	21671.2	43.55	34	54330	33271	15468.3	38.19	15.3	28456.8	14483	26966.8	59.63	-5.1	44311.2	26588	22571.6	88.44	12.75	262143	142579	190524	4.02	21.25	76470	43859	91912.6	189.61	5.1	69908.4	37758	26486.4	821.42	1214.65	30794.4	19426	25686.5	468.33	1598	30590.4	14115	35667.4	2022.73	3697.5	15015	10543	29758.7	239.19	226.1
32996.4	16702	24547.5	16.75	2.55	72554.4	28963	57303.8	80.4	7.65	21742.8	12171	24023.5	44.89	0.85	77113.8	39061	49293.2	119.93	-1.7	7869.6	6551	1567.8	-6.03	-8.5	69784.2	39754	25987.3	152.76	31.45	8393.4	6651	7383.4	19.43	8.5	40194.6	20506	24107.3	346.39	540.6	33966.6	17487	20181.1	1074.68	2040	50059.2	30270	31152.3	4093.7	1388.05
13630.8	8153	29846.5	87.77	17	30277.2	17023	20636.7	74.37	22.95	25657.8	14341	20232	38.19	-7.65	42164.4	26555	40937	43.55	5.1	19659	16640	5035.05	40.87	3.4	56826.6	30902	27991.3	63.65	3.4	69540.6	40307	46107.4	10115.7	9993.45	42185.4	25271	28174.8	18189.8	14586	36287.4	21466	18624.7	14.07	-15.3	46670.4	36486	48199.8	303.51	239.7
60781.8	32734	31195.2	48.91	-1.7	25213.2	14063	23219.5	70.35	10.2	33024.6	15048	44193.9	139.36	10.2	73380.6	38311	37945.4	140.03	0.85	32620.2	17371	30316.2	48.24	0	64601.4	33625	30467.6	87.1	7.65	48952.8	30733	25888.8	3493.38	3298.85	76930.8	43371	30157.4	12744.7	10957.4	21419.4	10654	29496.8	63.65	6.8	80064	49355	53796.3	6427.31	2795.65
30066.6	16760	22329.8	53.6	2.55	28205.4	13874	26969.5	57.62	11.9	141203	45995	88822.6	205.02	6.8	59869.2	34271	40657.6	121.27	24.65	20081.4	11446	53425.8	106.53	13.6	21055.8	13019	2121.89	3.35	3.4	45193.2	22818	46967	23768.2	12224.7	24792	12726	38198	44.22	56.1	8446.2	5614	11347.8	-5.36	-2.55	68699.4	44679	32077.6	3228.73	939.25
26745	13121	27374.2	75.04	-24.65	51874.2	30879	14818.4	41.54	-14.45	82210.8	38658	68809.7	146.73	-5.95	20695.2	15511	3337.27	-20.1	-13.6	39580.8	23817	29279	81.07	-11.9	73726.8	39879	28501.1	75.04	3.4	29886	15424	31261.5	16800.2	6445.55	84102.6	49891	39073.7	2330.26	4642.7	66042.6	25843	51753.5	17893	9667.05	13966.2	8163	3607.95	5588.47	899.3
30498	18619	30978.1	46.9	5.95	52793.4	30227	22911.3	43.55	-7.65	29434.2	14583	38976.6	111.89	-1.7	40085.4	22716	35592.4	41.54	-5.1	100116	44782	67772.5	142.71	11.05	32615.4	18460	42884.7	88.44	7.65	20206.8	10418	50138.8	7439.68	8324.9	35142	19402	44307.1	17178.1	6362.25	34878.6	19615	42692.4	11239.9	8801.75	56752.8	35828	23626.9	5037.73	3213
25499.4	12496	27500.8	98.49	-15.3	19518.6	10259	21071.5	48.91	-5.1	101423	42678	46642.7	85.76	-17	78786	44046	37695.5	91.12	-7.65	59038.2	35958	23677.1	45.56	-0.85	29685	14588	20872.5	55.61	-14.45	25142.4	13538	32715.4	2880.33	4164.15	41694.6	25192	37692.9	2225.74	2847.5	28140	14926	24981	161.47	76.5	17422.2	12883	14194.6	13.4	-5.1
50563.2	28253	22734.4	53.6	-17	21302.4	10749	49809.8	83.08	5.95	12163.8	6811	46726.5	123.95	9.35	88421.4	48357	37388	113.23	0	50805.6	31259	18758	54.94	-2.55	69573	37115	30061.6	94.47	-22.95	46020	28468	21821.9	2704.12	1991.55	20173.2	14028	22552.2	17785.2	7957.7	57663.6	36815	19144.6	2461.58	2882.35	68830.8	46723	20818.2	7989.75	5196.05
25620.6	14101	30117.2	79.06	-10.2	42410.4	21834	21981.4	26.8	-14.45	68391.6	38549	26681.4	54.94	10.2	51595.8	29465	42884.7	114.57	0	63434.4	31074	37169.6	80.4	0	8082	5026	31817	67.67	-5.1	29581.2	19006	12937	29358.1	8982.8	33291	15791	42760.7	10818.5	20635.5	47436.6	24818	33404.2	194.3	62.05	57482.4	37439	17751.7	4184.15	1750.15
20001	9023	39121.3	62.31	-17.85	38793	20921	31534.2	46.23	11.9	32459.4	21009	35490.6	119.26	-0.85	58287	36051	40444.6	107.2	7.65	31803	22331	78073.1	209.71	-1.7	62362.8	34707	26318.9	80.4	-3.4	12288.6	8683	24106.6	183.58	125.8	25116	13634	34704.7	38256.3	17158.1	23266.8	14438	26934	253.93	269.45	54778.8	32107	33645.4	33063.8	11033.9
35970.6	19769	29092.1	56.95	-11.9	11900.4	7026	27321.3	36.18	-22.1	19447.8	9166	58079	153.43	-7.65	21867	13058	39872.4	67	40.8	46954.8	23904	65377.3	139.36	10.2	8412	5998	2009.33	16.75	-7.65	47685	30539	15712.8	1288.41	1360	36780	20937	34805.2	23408.5	13091.7	57319.2	29815	47343.5	2803.28	4227.9	91465.2	55143	46607.9	34372.3	9833.65
23902.2	13099	24678.1	70.35	-17	41553	25011	22386	32.16	-18.7	37855.8	16987	78663.4	144.72	-9.35	7012.2	5151	29715.2	48.91	12.75	67380.6	41062	27473.4	82.41	13.6	11046.6	9337	12320	68.34	11.9	26800.8	16030	46522.1	1831.78	2760.8	18177.6	11166	31816.3	18128.2	9733.35	50350.2	28187	31181.8	12801.7	11753	57210.6	36358	30700.7	19495	5127.2
26530.2	14814	52125.3	65.66	-23.8	66814.2	37427	29146.3	48.24	11.05	42342	16242	44276.9	44.22	4.25	56736.6	33439	50416.2	67	17.85	47776.2	30746	30694.7	66.33	-23.8	20503.8	14381	48024.9	78.39	-2.55	51828.6	29710	24089.2	7799.47	10551.9	56039.4	33665	33975	15810	9378.9	36132	18492	32964	6302.02	2380	63826.2	36586	34338.8	5818.95	2453.95
31353	18112	26838.9	46.9	-22.1	16662	7704	27384.9	74.37	5.1	56590.8	32069	34846	50.92	5.95	54180.6	32990	23422.5	51.59	-11.05	16785	11698	42447.2	97.15	8.5	69252	41579	25378.3	66.33	-4.25	17697.6	10251	33190.5	371.18	136.85	33356.4	20219	55268.3	11799.4	7836.15	69148.8	32602	19927.1	856.93	1238.45	80359.2	47896	34517.1	10567.2	2856.85
19900.2	10111	24608.4	32.16	16.15	56373	35323	19119.1	17.42	-17.85	69790.2	36331	32723.5	30.15	-0.85	38929.2	23270	41970.8	78.39	12.75	14087.4	10730	36641	52.26	10.2	60582.6	34601	38571.2	119.26	8.5	20598.6	15046	30370.4	5649.44	6022.25	55425	34283	20528.8	8078.86	11995.2	39046.2	19841	32365	2632.43	4808.45	70041.6	45580	23115	10659	4647.8
40845	25311	19326.2	16.75	17	41079	23391	19810.6	46.9	13.6	57609	22178	42725.2	75.04	-7.65	75208.2	41933	22780	73.7	0	67669.2	45534	45809.9	135.34	-28.05	40214.4	24971	11802.7	36.18	3.4	36865.2	23599	9815.5	4235.74	2042.55	45937.8	26519	21263.1	420.09	1230.8	46737.6	26238	33938.2	1278.36	3653.3	41438.4	26862	22968.9	4458.85	2257.6
53680.2	30995	15551.4	14.07	-4.25	9171.6	7222	3624.03	10.72	21.25	16320	9270	31977.8	70.35	12.75	80644.8	48847	35023.6	75.71	-28.05	156714	72251	102653	261.3	-5.1	75969.6	44015	36703.9	80.4	-7.65	43387.2	24912	24063.7	7240.02	4401.3	41190	23607	12985.9	-349.74	-340	60238.2	38361	20197.8	2064.94	3112.7	66089.4	34410	38512.3	3867.91	2042.55
77645.4	41314	27638.2	25.46	-18.7	13097.4	7681	22118.7	50.92	5.1	36263.4	17174	60812.6	94.47	26.35	28898.4	15871	33536.9	58.96	-8.5	63127.2	35171	28068.3	111.22	22.1	15783.6	10659	41726.9	64.99	-1.7	34676.4	17887	37068.4	10116.3	6463.4	27765	14930	30736.2	-177.55	-185.3	32358	15198	36242.3	7705.67	13931.5	35169	22594	27224.8	3038.45	1435.65
45325.2	24258	14624.1	16.75	-20.4	53737.2	31404	19837.4	1.34	19.55	32169.6	19868	26227.2	69.01	-2.55	54975	31162	40878	107.87	20.4	30139.8	17618	37500.6	97.15	-19.55	14852.4	12950	7894.61	0	3.4	99088.8	38892	63471.8	5799.52	5620.2	45853.8	23295	36040	571.51	1326	65992.8	39315	33120.1	29319.2	13263.4	68236.8	34458	82349.7	27170.5	11893.2
17175.6	11155	15666.6	62.31	2.55	33489.6	17751	37299.6	56.95	15.3	24358.2	13208	26503.9	76.38	-9.35	53571	32533	21724.1	45.56	-19.55	32515.2	15686	41767.1	100.5	-7.65	37621.2	23022	18074.6	32.83	1.7	27222	15291	29094.1	10042	5973.8	36832.2	20915	24423.5	2470.29	3040.45	27864.6	18002	38542.4	314.23	2074.85	38449.2	17191	38766.2	4808.59	2588.25
13197.6	6623	15205.7	26.8	23.8	22206.6	11622	21358.3	54.94	-0.85	27282	14559	20818.2	46.23	-6.8	9434.4	6979	29323.9	48.24	-21.25	55137	33993	20499.3	62.98	-3.4	8256.6	6528	25236.2	14.74	5.1	68085	47593	46694.3	4180.13	10444.8	83410.8	33203	54828.8	18227.3	12259.6	43543.2	29430	20228	17496.4	7938.15	60389.4	36639	31261.5	29986.5	6068.15
17864.4	9243	34918.4	41.54	7.65	19832.4	10667	13734.3	38.86	-11.9	47012.4	26339	35329.8	69.01	0	71865.6	43581	36738.1	97.82	-33.15	30888.6	13343	51880.8	134.67	4.25	7576.8	6754	1183.22	-10.05	5.1	105742	44083	43759.7	7562.29	8134.5	52384.8	14918	48704.3	-136.01	50.15	18361.8	12871	28058.9	18729.2	11770.8	45687.6	24434	34554.6	1928.26	1445.85
44766.6	23639	30021.4	31.49	-12.75	8017.8	7027	5523.48	12.06	13.6	19045.8	11726	27736	59.63	-12.75	39668.4	24625	35317	52.93	3.4	33510	23158	56711.5	109.21	-3.4	60757.8	35691	30863.6	107.2	-17	16906.8	9870	29091.4	630.47	374.85	20610	11663	23607.5	1278.36	2492.2	75894	31886	43368.4	3762.72	4153.1	11551.2	10042	3201.93	2.68	24.65
58023.6	36322	18326.5	26.13	21.25	17781	12559	10403.1	9.38	-5.95	76832.4	45471	25673.7	40.2	3.4	57093	35491	17872.2	34.84	-16.15	67744.8	40119	26682.8	77.05	15.3	11469.6	7791	1790.91	-1.34	-13.6	42833.4	21482	43736.9	3341.29	4224.5	25216.8	15186	26078.4	3782.82	2229.55	14478.6	12511	5092	-8.71	-6.8	66939.6	35720	58351.6	35686.9	8760.1
33103.2	17756	47493	53.6	22.1	25675.2	13715	42013.7	38.19	30.6	136172	45779	69771.1	103.18	-18.7	13350	7774	25490.2	60.97	-0.85	72435.6	40130	53511.6	93.13	21.25	19862.4	17361	8356.24	4.02	16.15	33092.4	16347	35396.1	4965.37	5944.05	26963.4	15326	30475.6	11640.6	6838.25	36894.6	20552	22505.3	6872.19	10500.9	48299.4	22186	37380	4430.04	2000.05
41032.8	25786	43850.8	97.15	-1.7	42657	21507	44353.3	59.63	8.5	48475.8	28242	19361.7	51.59	-19.55	9149.4	6921	13907.2	45.56	-11.9	12467.4	7918	36610.1	67.67	7.65	7606.2	7044	5415.61	0	-7.65	196402	75338	93624.5	110729	79708.8	23182.8	12619	59266.9	8038.66	12133.8	30643.8	14218	59773.4	49123.1	27197.5	34206	24241	28814.7	377.21	70.55
39852	15971	47316.1	91.79	22.1	23964.6	12684	34207.5	38.19	22.1	28375.2	13891	35076.5	93.8	-25.5	44704.2	21253	43501.8	73.03	-27.2	80926.8	47659	24319	75.04	15.3	18170.4	14180	40746.1	98.49	13.6	13111.2	8335	42161.1	3393.55	6086.85	48668.4	28001	26832.2	10456.7	8245	19093.2	9490	27323.9	2840.8	3899.8	46089.6	23249	54419.4	6343.56	3562.35
24305.4	13543	16755.4	32.83	1.7	136132	40394	82289.4	130.65	18.7	25896	14385	49443.3	141.37	-25.5	56168.4	37307	24514.6	56.28	-4.25	12495.6	9573	15219.1	50.92	-11.05	46252.2	27080	39410.7	70.35	-1.7	44098.8	28997	17157.4	640.52	935	42219	26626	17241.8	7238.01	11350.9	28981.8	17222	16155	-8.04	-45.9	25922.4	13546	32047.4	8514.36	3538.55
24117	10319	39710.2	91.12	17	18241.8	8562	47420.6	83.75	2.55	15850.2	8309	32964.7	73.03	-17	13428.6	8826	1952.38	30.82	12.75	18852.6	11540	44880.6	117.92	46.75	7060.8	5202	1237.49	-14.74	0	47188.8	22826	72810.2	7790.09	5906.65	33598.8	20722	50802.1	11058.4	24178.2	48036	18457	68821.1	1054.58	1961.8	16363.2	11119	3881.98	7918.06	2478.6
38072.4	19662	31748.6	81.07	2.55	23655	12881	22112.7	15.41	54.4	123861	38702	83871.9	186.26	-31.45	74758.8	34154	26213.1	79.73	11.05	66974.4	41597	28406.7	91.12	-7.65	69010.8	39640	23021.9	86.43	-5.95	40624.2	22098	28284.1	348.4	702.95	46375.2	26937	30934.6	27026.5	29629.3	10594.8	8461	8805.14	-30.82	-5.95	35323.2	18417	34732.8	25977.2	7703.55
15110.4	7742	29243.5	115.24	-0.85	28335	16175	15998.9	8.04	9.35	22038	12777	20243.4	59.63	-20.4	73795.8	44859	31534.2	77.72	-2.55	75657	41799	44613.3	91.79	-12.75	39786.6	22643	33141.6	40.2	0	64617.6	35926	45154.7	79817.8	30594.1	25204.8	16599	27211.4	15056.2	15613.7	20791.8	12022	41869.6	26322.3	12696.5	73441.8	46068	32341.6	20960.3	5158.65
24836.4	12919	29161.1	74.37	0	9126	9191	4280.63	4.02	-2.55	11600.4	8483	31321.2	65.66	-16.15	83777.4	55430	31104.1	118.59	-7.65	43457.4	27841	20130.8	48.24	-0.85	25883.4	15331	24872.4	69.68	1.7	140662	48699	79110.9	16941.6	16371.9	41209.2	23958	13383.2	5679.59	4232.15	54388.2	26875	61914	9791.38	14215.4	7404.6	5359	2101.12	1096.12	391
73866	37522	45119.1	94.47	7.65	44988.6	27144	14899.5	-7.37	-17	31710	17900	20536.2	26.8	-7.65	61116	39634	26650.6	56.95	23.8	57564.6	30342	40970.5	69.01	3.4	11112	6737	35755.9	64.32	2.55	125775	58087	49858.1	6399.84	13387.5	25639.2	13969	31774.8	11209.8	6688.65	14256	6765	21124.4	1792.92	3124.6	10184.4	7779	13540.7	42.21	18.7
11820	7213	34336.2	66.33	9.35	46410	29067	16848.5	35.51	13.6	19797	10450	20372	23.45	-10.2	60417	35410	28083.7	310.88	9.35	76995	47314	36241.6	138.02	-4.25	31170.6	16707	27358.1	69.01	-13.6	34855.2	19870	19817.3	225.79	369.75	49258.8	27199	43604.9	11190.3	9576.1	54718.2	34036	47328.8	16224.7	16395.7	42825	24903	27149.1	5125.5	2428.45
20002.8	13299	15789.2	38.19	-9.35	16783.8	9018	20524.1	71.69	13.6	29749.2	14610	45782.4	83.75	-25.5	14218.8	11662	11229.2	13.4	3.4	67838.4	35351	33608.5	105.19	14.45	40266.6	22098	21841.3	61.64	14.45	22299.6	11207	28476.3	148.74	57.8	40030.2	19294	46390.8	4225.02	2656.25	44484	25185	41568.8	8627.59	9858.3	11123.4	10954	3075.97	16.08	21.25
81189	39255	58943.9	86.43	-22.1	32191.8	15962	18530.9	38.86	18.7	53013	28999	29613.3	49.58	-17.85	17614.8	13066	1515.54	4.02	-16.15	70149	34967	48973	89.78	-6.8	26673	15607	28274	62.31	0	69912	21323	33766.7	1364.12	1713.6	50330.4	25250	32665.2	84014	26767.4	27373.2	15003	46199.2	23.45	-45.9	62541	29019	66224.1	31618	16813.8
13636.8	7367	21832.6	62.31	-26.35	26974.2	16655	14861.3	25.46	-2.55	25875	12659	37404.1	103.18	-22.95	66031.2	40732	28704.8	68.34	-15.3	34494.6	18456	60162	75.04	-2.55	58101.6	35763	22488.6	51.59	7.65	25363.2	15214	30996.2	2103.13	2703.85	22080.6	12968	28584.2	4712.78	8758.4	22915.8	13978	33522.1	245.22	419.05	48779.4	31119	21310	1636.81	655.35
131383	58830	53759.5	85.09	-21.25	46609.2	24434	36169.9	62.31	18.7	27589.2	16223	16048.5	24.79	-5.1	59316	38422	18632.7	77.72	-10.2	11786.4	7235	42197.9	85.09	-1.7	44970	23730	16279	64.32	-42.5	15360	12650	6336.86	14.74	19.55	47588.4	19406	38457.3	7315.73	7638.1	26327.4	13998	35221.9	2310.16	3234.25	12486	11126	6505.7	0	-5.95
48251.4	27616	47549.2	107.87	28.05	33171.6	19723	33260.8	75.71	-23.8	26710.2	9931	53497.5	136.68	2.55	92127.6	49686	43613	105.19	-11.05	35144.4	20990	31597.2	105.19	7.65	64416	38735	34729.4	89.78	2.55	46587.6	25069	38656.3	1189.25	1927.8	36184.8	19877	32818.6	3817.66	2504.1	70161.6	41883	18873.9	2129.26	2480.3	36738.6	21953	37420.8	18361.3	8853.6
31408.8	16678	44212.6	106.53	14.45	24299.4	10951	39731	97.82	-14.45	83862	37704	40138.4	56.95	-26.35	78007.2	54565	22510	164.15	13.6	73667.4	41311	33207.9	102.51	-8.5	72488.4	36092	44421.7	90.45	-21.25	27038.4	15667	23451.3	988.92	1372.75	20390.4	13826	28568.1	5211.26	7444.3	34837.2	20845	21113.7	8681.86	5202	36129.6	18698	25711.9	3739.27	2013.65
53029.2	33034	15270.6	24.12	34	72796.2	29735	75092.3	101.84	12.75	61894.8	30663	40950.4	75.04	-28.05	53973.6	33571	11569.6	64.99	14.45	79699.2	42423	48398.1	113.9	-22.1	28715.4	18006	57521.5	122.61	-11.9	36244.2	19071	31421	12117.6	10333.5	46675.2	24576	48479.9	47092.3	19520.2	49035.6	25978	27422.4	-34.84	-21.25	13597.2	8638	2616.35	501.16	362.95
26220	15206	33432.3	80.4	0.85	59337	34726	15690.7	32.83	-28.05	48251.4	27982	17573.4	30.82	22.1	47744.4	27425	30780.5	67	21.25	60180	36223	23556.5	68.34	11.05	100561	50906	57443.8	249.91	7.65	28235.4	14795	32064.9	4119.83	2194.7	34128.6	16563	37926.7	20144.9	13637.4	48880.8	31034	44787.5	2797.25	5053.25	16115.4	15194	4381.13	18.76	-37.4
25194.6	12650	24859	49.58	-17	33241.8	18687	26665.3	38.86	27.2	23126.4	12279	34441.4	74.37	-2.55	34391.4	19126	17606.3	62.31	8.5	66326.4	40401	36002.4	102.51	8.5	20941.8	17587	12833.9	55.61	-22.1	21427.2	12626	23999.4	1749.37	2912.1	63902.4	37841	23698.6	15860.9	17668.1	59239.2	34529	26824.1	23845.3	13517.6	56571.6	33974	24791.3	17010	5334.6
25230	13603	31048.5	87.1	22.95	13644.6	5830	43211.7	66.33	0.85	8519.4	5431	31096	68.34	9.35	7819.2	5732	30263.2	62.31	14.45	51154.2	33634	20144.9	69.68	-14.45	44385	25470	19683.9	56.28	2.55	30750.6	21190	23442	143.38	63.75	18839.4	12414	27946.4	13398.7	8925	20862.6	17386	12577.9	-29.48	-30.6	30913.2	17703	23509	4401.23	1516.4
37726.8	21059	25531	26.13	-10.2	58374	34011	19954.6	63.65	7.65	37279.8	20478	48875.2	53.6	-13.6	36892.2	21814	28562.8	55.61	26.35	36726	22659	43088.4	86.43	-35.7	79882.2	45505	44405.6	85.76	28.05	78780.6	29124	64102.2	12865.3	15503.2	59730.6	35905	21399.1	3579.14	2137.75	34883.4	19829	18657.5	5679.59	3111	58530	35571	22208.5	4750.3	2574.65
62670.6	35191	88778.4	146.73	-0.85	40910.4	24718	24093.2	60.97	-5.1	39461.4	15391	116873	184.92	3.4	52846.8	32207	20524.1	34.17	9.35	7885.8	5165	22317.7	46.9	-8.5	10154.4	7593	1458.59	-9.38	14.45	71622	44853	41097.1	26839.5	26424	77417.4	40123	62263.8	30087.7	25827.2	28209.6	15099	24033.6	-8.71	-17.85	31428.6	16198	52528	43859.5	18723
71379	40903	27096.1	28.81	-5.1	29393.4	15890	20355.9	18.09	-26.35	138782	41645	122129	203.68	-17	7047	7178	1096.12	0	-1.7	61200	30123	22548.2	82.41	14.45	30775.8	27919	35590.4	102.51	-5.95	32838	20900	26244.6	11165.5	10593.6	37905.6	22799	41102.5	992.27	1404.2	58783.8	35566	23964.6	18317.8	14784.9	53551.2	28423	23346.8	12141.1	5877.75
95477.4	40334	45974.7	61.64	5.1	20655	10522	26193.7	66.33	3.4	85756.2	44825	26211.7	123.28	-6.8	46676.4	27782	20916.7	82.41	-7.65	63491.4	40381	20994.5	48.24	-26.35	67908	40247	25705.9	78.39	5.1	40828.8	29043	11816.8	790.6	835.55	27783	16990	17815.3	12041.2	6567.95	31665	14932	34301.3	-19.43	-28.9	10094.4	8640	5873.89	4.02	-5.1
46164.6	18139	48133.5	105.19	-2.55	35328	20714	20181.7	42.21	2.55	19530.6	10446	41351.7	85.76	-6.8	10230	6710	43179.5	56.95	11.05	54801	32922	19391.8	48.91	9.35	63064.8	40608	24660.7	42.88	-9.35	37954.8	21950	28655.2	479.72	1398.25	22314.6	11821	23156.5	219.09	276.25	36533.4	22315	43446.8	1221.41	1871.7	24037.8	15406	47333.5	558.78	456.45
12446.4	7042	27817.1	78.39	0	16209.6	7706	24797.4	57.62	7.65	28930.2	15661	38501.6	118.59	-17	57784.8	36186	20932.8	53.6	-31.45	67409.4	42702	23429.9	16.75	-21.25	17969.4	12532	30710.8	62.31	17.85	48750	30187	44175.1	22743.8	16474.7	78235.2	53896	33137.5	6266.51	8196.55	49581.6	29456	25456	99.16	38.25	12275.4	9066	2521.88	3488.69	1699.15
38657.4	21631	41034.2	68.34	-6.8	67541.4	39877	18535.6	36.18	6.8	19156.8	11602	26186.3	73.03	-12.75	59652	38767	20623.9	69.68	16.15	54825	33811	26950.8	55.61	-15.3	6703.2	5390	1107.51	-9.38	-3.4	22666.8	9702	46663.5	20981.1	17893.3	51134.4	28219	38301.9	20222.6	15811.7	49060.8	27607	44377.4	2083.03	1191.7	5907.6	5335	1595.94	124.62	32.3
76280.4	34790	73245.7	101.17	-22.1	21861	9093	51144.5	79.73	-10.2	116596	53723	64586	108.54	-19.55	10123.8	6058	2304.13	1.34	-20.4	95816.4	51047	38069.4	95.14	6.8	15961.8	11020	31346	107.87	-4.25	9193.2	8638	2759.73	2041.49	1372.75	32240.4	21403	15336.3	469	994.5	101213	47306	74086.6	381.23	376.55	39952.8	21951	22583	3768.08	1051.45
24231	11742	30932.6	54.27	-25.5	41466.6	24095	17932.6	18.09	-10.2	148724	42195	86294	158.12	-39.95	39892.2	23339	20695	51.59	1.7	39633.6	23503	14119.6	48.91	3.4	56710.8	33876	22145.5	92.46	-38.25	53271.6	32478	17030.1	5400.87	5497.8	24365.4	13500	23369.6	3757.36	4765.1	54823.8	27410	31939.6	47459.5	30579.6	8629.8	8054	6714.74	32.83	26.35
34346.4	18354	17194.2	20.77	-34.85	21468	9839	27788.2	36.85	-13.6	29841.6	17003	22290.9	22.11	-2.55	102116	52881	51126.4	162.14	-6.8	75408.6	42818	39830.2	93.8	5.95	17824.2	10382	36250.4	56.95	-1.7	44679	25224	46143.6	11424.8	14307.2	59978.4	32605	33338.5	29357.4	17693.6	37239	20502	45300	2868.94	4084.25	8817	8534	2056.23	-18.09	-5.1
45628.8	21174	41027.4	63.65	1.7	19574.4	10399	43812.6	106.53	-3.4	64340.4	35386	49714	58.29	-0.85	58987.2	36334	21134.5	60.3	20.4	54555.6	33725	16526.2	40.2	5.1	12735	10930	1786.89	8.04	-4.25	22015.2	9797	26592.3	659.95	1435.65	26829.6	16249	28524.6	2766.43	5366.05	37912.2	22475	29408.3	6036.7	5100	13656.6	9485	31168.4	181.57	153
17953.8	11103	22731.1	18.09	-13.6	26814	13055	29348	35.51	14.45	56649	19575	76134.8	120.6	-24.65	42645	25710	24578.3	136.68	-9.35	48963	24582	43347	79.73	-13.6	8962.2	5259	34966.6	67.67	10.2	5907	5066	17714.1	165.49	147.05	47780.4	29176	22376.7	5404.22	8679.35	35123.4	20887	21251.1	1918.88	2484.55	68308.8	40136	25301.9	26414.1	8800.9
20768.4	12254	30343.6	76.38	-1.7	31411.2	16887	23490.2	36.85	-2.55	105383	39654	71574.1	103.18	0	47352.6	31163	14931	59.63	5.95	52351.8	27458	33806.2	123.28	-25.5	46657.2	27359	36184.7	72.36	-10.2	42052.2	27656	17615	1922.23	1945.65	20629.8	13260	33477.9	9497.92	6139.55	56596.8	33627	14619.4	117.25	190.4	8190.6	6730	1423.75	260.63	155.55
58135.8	30984	67419.4	144.05	-22.95	32129.4	16287	25310.6	46.9	-19.55	41918.4	23270	32434.7	51.59	7.65	48817.2	32459	15978.8	29.48	26.35	50735.4	29979	24932	56.95	-20.4	89068.8	58734	30741.6	47.57	3.4	53112	29440	25422.5	1134.31	1599.7	27395.4	19694	39735.7	6313.41	10812.9	67538.4	37978	21093.6	1082.72	1450.1	62060.4	38727	40622.8	4107.1	2584
40686.6	25215	16183.9	23.45	6.8	42063	22073	30291.4	55.61	0	13714.8	7201	20142.2	52.93	1.7	43212.6	24679	23531.1	90.45	-1.7	66076.2	35978	33636	74.37	11.9	73958.4	45394	23369.6	82.41	11.05	25889.4	14999	36424.6	193.63	89.25	17281.2	8018	31223.3	1413.7	891.65	28238.4	17498	19960.6	1825.75	1684.7	73342.2	41246	32300	53615.4	12122.7
26518.8	14489	28849.5	48.91	-13.6	25107.6	14155	30124.5	44.22	-19.55	25791	13672	38742.1	114.57	-1.7	23203.2	14986	27983.2	31.49	5.95	28470	13234	36967.9	84.42	24.65	97968	56918	72946.9	169.51	-3.4	21604.2	12766	27782.9	1526.93	1990.7	46315.2	30502	15611	11576.9	5073.65	27409.2	15343	22611.2	1492.09	3062.55	24991.8	13830	40566.5	2891.05	821.95
31800.6	20351	23878.1	87.1	-5.1	45564	17939	42236.1	56.28	-28.9	49485.6	26556	24015.5	53.6	-10.2	61078.2	36103	22514	107.2	-8.5	51966	32359	25724	36.18	-18.7	8544	6951	15304.8	75.71	0	6754.8	5939	12474.1	245.89	910.35	118327	54223	38320	1961.76	2072.3	12826.8	6648	19111.1	-48.24	-16.15	25859.4	12718	35169.6	28259.9	4015.4
35163	18030	34031.3	71.69	-10.2	97581.6	42788	41889.7	73.03	6.8	31807.8	17504	25639.6	56.95	-14.45	51779.4	29091	22298.3	95.14	5.1	68573.4	37623	27525.6	99.16	-23.8	49389	29827	18216	58.29	-14.45	31333.8	15639	37611.8	18897.3	14257.1	9876.6	6447	18855.8	-190.28	-151.3	40683	25323	30966.7	11022.8	17008.5	13782.6	7958	31230	208.37	113.05
32866.8	16939	21578	71.02	1.7	34699.2	18492	27680.4	52.26	5.1	33867.6	19994	18722.5	38.19	-20.4	51180	38520	25957.1	57.62	-14.45	58901.4	36174	49192.1	117.25	-7.65	65874.6	37785	18829	73.7	25.5	29200.2	18082	33481.9	9909.3	9792	10734.6	5262	35058.4	17694.7	9701.05	59439	33425	20688.9	583.57	634.1	24232.8	12422	41051.6	3195.23	1525.75
56709.6	35726	19588.8	29.48	-2.55	30748.2	17154	27493.5	54.27	-6.8	21731.4	10855	27212.7	52.93	-18.7	68800.8	42076	20861.1	37.52	28.05	70753.2	42899	20562.3	79.06	20.4	6403.8	5142	1668.3	1.34	-17.85	21549	12906	36542.5	26343.7	8465.15	27401.4	15450	18803.6	19848.1	14291.9	13934.4	8538	23287.9	28.14	12.75	8606.4	8071	2880.33	-6.7	0.85
40092.6	21119	33467.8	10.72	3.4	30309	16528	25238.9	60.3	8.5	35320.2	19362	28856.9	46.9	-37.4	51193.2	32894	26745.7	58.96	-5.1	52152	30547	36221.5	59.63	-0.85	37461.6	20226	40238.9	119.26	-9.35	84165.6	48390	39429.5	6745.56	15266.9	44872.8	23759	27441.9	26121.3	26015.1	16536	8386	34036	1819.72	2214.25	64362.6	41334	20471.2	5773.39	6229.65
40249.2	21010	36697.9	19.43	17	20490	11750	24601.7	30.82	0	35008.8	16259	58144.6	119.26	-8.5	31806	21488	18284.3	13.4	10.2	60177.6	39514	19322.8	86.43	-17.85	44432.4	22161	47563.3	120.6	1.7	35429.4	22263	13290.1	266.66	390.15	30916.8	15870	25887.5	2613.67	3407.65	59569.2	37850	15160.1	1525.59	1972	66833.4	38784	29128.9	23052.7	9857.45
32223	19259	32254.5	48.24	13.6	26974.8	15854	27453.9	27.47	0	88879.8	32452	69537.3	121.27	14.45	47887.2	28983	15494.4	77.05	4.25	34709.4	19339	29066.6	64.32	19.55	46533	24402	31801.6	73.7	-8.5	13963.2	7276	27837.8	984.23	316.2	25715.4	12647	28685.4	1170.49	1227.4	47778	30054	30523.9	7491.27	9230.15	11583.6	11022	4803.9	23.45	14.45
25852.8	13725	25215.5	37.52	-18.7	67670.4	35370	28182.9	103.85	-10.2	27697.2	15242	31497.4	58.29	9.35	43057.8	25667	34074.2	58.96	-15.3	22212.6	12994	52011.4	62.98	-11.9	33016.2	18815	18773.4	42.88	11.05	32636.4	16619	20662.1	833.48	1659.2	20586.6	11959	23139.1	822.76	2216.8	45634.2	26751	24854.3	461.63	1072.7	94670.4	43380	62433.3	30399.9	9626.25
56363.4	31030	23113.7	46.23	6.8	61443	32748	20549.6	48.24	0	50323.2	26215	36747.5	54.94	-6.8	66331.2	36397	33743.9	93.13	34	37979.4	19982	34584.1	65.66	-4.25	14657.4	9131	29295.1	41.54	31.45	27706.2	14314	32065.5	1364.79	2023.85	79228.2	38555	91563.5	14519.6	22917.7	7783.8	6670	1347.37	-27.47	12.75	10080.6	5766	4799.88	589.6	455.6
34920	19562	23246.3	25.46	4.25	11139.6	9197	4067.57	14.74	5.1	8169	6079	27885.4	54.94	-6.8	55744.8	35754	25834.5	93.13	5.1	13410.6	9612	31677.6	71.02	-11.9	20886	15146	2821.37	-9.38	-5.1	36404.4	20482	22181	223.78	255	93355.8	43806	49372.3	37739.8	19814.3	47353.2	23214	41000	1499.46	3298	11952	9031	38353.5	241.2	627.3
50551.8	28621	19131.2	30.15	16.15	151671	76264	57222	96.48	30.6	20364	12675	20700.3	64.99	-6.8	95712.6	56628	39161.5	86.43	-4.25	44835.6	24001	20398.8	62.98	-19.55	20831.4	11495	28142	20.77	-11.05	46651.8	29164	12297.9	3501.42	4229.6	60687.6	29998	78006.1	47774.4	27077.6	43226.4	23974	42835.1	48.24	88.4	30471	16330	32384.5	4344.95	2073.15
25771.8	15053	20743.9	50.92	28.05	21270	10007	43036.1	83.08	-0.85	42885.6	22840	37533.4	91.79	12.75	9563.4	7588	1081.38	24.79	3.4	18065.4	9005	50869.1	66.33	-17	26788.2	13246	37281.5	102.51	-30.6	105191	54428	31262.2	7323.77	12994	25821.6	13690	27868	2211.67	4285.7	36933.6	19595	18262.9	40.87	69.7	45850.8	21571	64017.8	19684.6	9762.25
23347.8	12415	28719.6	55.61	2.55	37789.8	20187	33442.4	79.73	3.4	20713.8	11105	24438.2	62.98	-7.65	84414	52503	21717.4	59.63	11.05	67927.2	41418	28488.4	63.65	-15.3	8432.4	7813	5262.18	29.48	13.6	55616.4	34746	23092.9	5104.73	6514.4	46717.8	28071	18285	425.45	396.1	36043.8	17940	23322	1315.21	1135.6	34916.4	18922	22000.1	29358.7	8381
81484.2	38670	45016.6	90.45	-7.65	24561	11603	47379.7	96.48	34.85	95323.8	30283	74276.2	129.98	12.75	71238	36655	51608.8	146.73	21.25	73578.6	45364	20585.8	109.88	-15.3	60602.4	34700	28653.9	89.78	-14.45	46923	29775	54382.6	33238.7	19321.3	34755.6	18599	43011.3	1455.24	1947.35	24675	13363	25277.8	1348.71	1474.75	47022	28058	26691.5	20954.9	8016.35
35809.2	23512	14056.6	28.14	-6.8	72652.8	41382	22867.1	29.48	4.25	18885.6	9518	33745.9	38.19	10.2	38671.8	24225	46453.8	95.81	16.15	16176.6	10992	38529	69.68	11.05	76123.8	41987	29465.9	51.59	6.8	54208.2	33067	49007.8	151.42	76.5	25583.4	15287	19723.5	491.78	381.65	22767	13073	22618.5	4592.85	6764.3	33260.4	14927	68733.3	22567.6	6776.2
34266.6	16957	42657.6	51.59	2.55	54969.6	31961	19811.9	44.22	-1.7	68537.4	32783	54250.6	87.1	-5.95	32982	17510	19781.1	32.83	11.9	52883.4	31865	23767.6	82.41	5.95	40101.6	24359	25150.5	97.15	5.95	41194.2	21552	36058.1	10130.4	8896.1	23877	13211	20585.1	4795.19	8814.5	27574.8	15678	29828.4	13401.3	13512.5	39624.6	20696	49005.1	11576.3	3551.3
28729.2	14939	30503.8	87.1	12.75	20115	10390	36399.8	71.02	-0.85	25596.6	12619	35320.4	69.01	3.4	63954	36855	32271.9	96.48	-6.8	42129	22015	26629.8	32.83	-2.55	92403	61778	33449.8	101.84	2.55	25827	15119	49748.2	10103.6	8892.7	25080	15215	35803.5	725.61	172.55	9775.2	7562	1168.48	5974.39	5814	56604.6	30518	47547.9	11069.1	4318.85
20119.8	10289	28899.8	63.65	-25.5	61234.8	36647	20973	27.47	-7.65	30619.2	15955	40983.9	97.82	14.45	54228.6	28679	25556.5	68.34	-24.65	56275.2	29175	25929.7	91.79	-27.2	14461.8	10214	33051.8	95.81	-18.7	47259	28392	30304.1	22875.8	12897.9	40239.6	20802	22558.9	2201.62	3814.8	22537.2	11531	14934.3	-8.04	34	20469	17312	45660.5	2328.92	3014.1
34508.4	18171	25490.2	41.54	-4.25	103734	44555	44922.2	46.9	27.2	88288.8	48022	27586.6	81.74	7.65	15016.2	14158	825.44	-15.41	-9.35	36501	20618	23663.7	48.24	5.1	59342.4	39293	38280.4	153.43	17.85	50248.8	27203	45991.5	11825.5	15423.2	36166.2	18050	43054.2	314.23	869.55	30004.2	14959	26919.9	81.74	39.1	11912.4	8658	28512.5	128.64	79.05
42783	23351	32099	45.56	1.7	31890	18853	31784.8	56.95	0.85	69747.6	29615	59278.9	83.08	11.05	6934.8	6703	1195.95	-23.45	-33.15	48454.8	28780	22964.9	79.73	-24.65	56773.8	31327	51738.1	103.85	-36.55	35831.4	19746	54455.6	2741.64	7106	96965.4	47912	49872.8	4585.48	9575.25	18229.8	8347	16057.2	973.51	719.95	61756.8	31291	43646.5	9058.4	1881.9
45528.6	26686	19003.9	27.47	12.75	64503	24805	69442.8	109.88	17.85	29477.4	14382	39692.8	106.53	31.45	63150.6	32759	57609.3	117.92	8.5	105970	60323	38167.9	109.88	-4.25	10372.2	6735	20280.2	-5.36	-17	45597.6	23950	39419.4	32365.7	12006.2	42056.4	22842	41872.3	34839.3	17956.2	70657.8	31543	32176.1	8123.75	6448.1	21055.2	17054	8168.64	30.82	238.85
28176.6	15951	18696.3	11.39	21.25	23686.2	12021	21367.6	20.77	-4.25	25902.6	13703	27729.3	81.74	10.2	63921.6	37054	20928.1	72.36	4.25	15143.4	10682	24053.7	35.51	-27.2	62827.2	38739	21478.2	65.66	14.45	70251	23170	71347.6	2959.39	3363.45	35707.2	21501	13782.6	12293.2	7004.85	36868.8	18411	22773.3	-8.04	93.5	15354	14098	5609.91	-4.69	25.5
40228.8	21855	38374.9	91.79	-11.9	23099.4	11361	34243	38.86	1.7	26956.2	14970	36643.6	88.44	9.35	9435.6	7183	1434.47	-15.41	5.1	17765.4	14567	3013.66	11.39	-1.7	70230	44915	33479.9	93.13	1.7	64600.2	38741	22414.2	163.48	265.2	59245.8	35302	29271.6	30413.3	15414.8	56628	35631	20500.7	22441	19219.3	57285	31506	23766.9	35634.6	9890.6
41071.8	25519	13418.8	30.82	9.35	27993.6	16051	23902.9	34.17	7.65	33750	22231	32417.3	51.59	19.55	36462	25555	45940.6	88.44	-14.45	47340.6	31596	19446.8	41.54	24.65	78984.6	46160	29041.8	201.67	-7.65	13402.2	10035	17183.5	194.3	134.3	21590.4	14339	27061.3	11044.3	10558.7	48088.8	27982	17168.1	1262.28	946.9	8278.8	8249	2434.78	17.42	-10.2
27334.2	16210	33701.7	44.89	-11.05	39712.2	20418	35468.5	67.67	5.1	183224	72853	103391	164.82	4.25	26776.2	15242	45366.4	112.56	-11.05	37672.2	22146	29819.7	13.4	-13.6	80301	42119	38072.8	93.13	0	58633.8	32939	21466.8	1177.19	2009.4	45221.4	21307	47210.2	1521.57	2920.6	58027.8	31686	30041.5	50.25	82.45	67569.6	36927	29672.3	7044.38	1146.65
30902.4	16831	30264.6	56.95	-1.7	27177.6	12767	29878	99.16	-10.2	32395.2	17482	24628.5	32.83	-6.8	8361.6	6124	27359.5	53.6	-17	29495.4	18594	27930.3	38.86	-10.2	43322.4	27775	14713.9	27.47	8.5	25338	13014	32886.9	5191.83	3383.85	26338.2	13714	26662	2566.1	4414.9	23539.2	13199	23704.6	28.81	-5.95	5842.2	5810	1961.76	11.39	-6.8
34365.6	18980	25734.7	24.79	14.45	83948.4	36850	34166.7	58.96	-10.2	46168.8	26928	41788.6	71.02	5.1	50584.8	29144	24791.3	44.89	6.8	68575.8	35751	27410.4	89.78	-8.5	47917.2	29079	42965.1	81.74	-3.4	39696.6	19527	28460.3	6622.28	5614.25	71314.8	29439	56836.8	13749.1	18706	8890.2	6430	12626.8	-32.83	5.1	16935.6	8219	38017.8	397.98	262.65
17985	9571	25529	54.94	-9.35	56611.8	32978	15056.2	22.78	-6.8	44127.6	24190	28744.3	43.55	4.25	34503	19168	29183.9	34.84	-17	58873.8	35816	19452.1	58.29	-22.1	34837.2	19493	34180.7	70.35	-5.95	10802.4	5953	16955.7	476.37	274.55	24384.6	14007	28625.1	1357.42	1800.3	70000.2	38903	24538.1	1804.98	3024.3	56752.8	32616	21959.9	9954.19	4102.95
27947.4	20498	8823.23	7.37	-20.4	39306.6	22580	23401.1	52.93	-8.5	40367.4	21020	22246.7	31.49	43.35	14410.8	9538	32909.1	56.28	5.95	39331.8	25946	24973.6	50.25	-5.95	30573.6	15668	27921.6	62.31	19.55	21295.8	10150	26593.6	42.21	1.7	30517.2	17194	21970	11912.6	6628.3	23253.6	11111	28990.9	3837.76	6012.05	71653.8	41227	35076.5	27394.3	5074.5
21385.8	12266	21053.4	49.58	-7.65	26022	14122	24392	45.56	12.75	120002	49555	74538.8	92.46	36.55	61417.8	34533	46866.5	59.63	11.05	61000.8	37606	20862.5	67	18.7	33148.2	19710	36536.4	61.64	-10.2	8122.2	5723	10833.9	-5.36	24.65	19270.8	12103	23502.9	1370.82	1909.95	56742	36803	16173.8	3831.73	4883.25	81567.6	44354	87274.9	57329.2	15682.5
28662	18723	21186.1	34.17	-7.65	57102	22354	75665.8	144.72	-3.4	150271	51141	84285.3	148.74	41.65	73590.6	48635	24749.8	105.86	19.55	42852	23659	23144.5	60.97	28.05	10360.2	9398	2814.67	2.01	-17.85	23611.8	12271	29769.4	3539.61	2711.5	19858.2	12994	23497.6	970.16	1462.85	33831.6	19616	41566.1	20.77	32.3	59991.6	31187	31614	37662	12371.8
24115.8	11655	27717.2	36.85	-3.4	41273.4	24075	19454.1	36.18	0	83703	36291	41099.1	106.53	22.1	40593.6	24462	38193.4	64.32	3.4	15361.8	11610	25299.9	121.94	17	48949.8	30931	24371.9	44.22	-15.3	72307.2	42190	35416.2	1830.44	2308.6	24372	12842	23001.8	1178.53	1707.65	17103	12286	15579.5	8811.84	3353.25	25445.4	15158	31794.2	10341.5	7972.15
26143.2	13215	34302.7	79.06	12.75	98497.2	28650	80718.9	91.12	-10.2	26877	12846	29797.6	70.35	32.3	61738.8	37985	33278.9	95.81	4.25	55993.2	37442	18759.3	119.93	28.9	103703	65302	29203.3	148.74	1.7	24967.2	13191	27209.4	4919.14	2813.5	49553.4	29567	21950.5	10390.4	9111.15	41554.8	20719	17370.4	35.51	35.7	74712	48079	24439.6	14226.8	4678.4
111571	53895	53372.2	89.78	28.9	103453	30385	79535	71.02	-3.4	28078.8	16705	19778.4	5.36	13.6	11518.8	7771	22335.1	59.63	-28.05	14192.4	10299	30722.2	51.59	8.5	57839.4	32384	23186	56.28	-6.8	41398.8	20381	35189.1	4570.07	10343.7	33288.6	17989	23303.9	4771.74	5610.85	75102.6	39551	36710.6	34669.8	21243.2	55156.8	29478	32263.9	10092.9	4571.3
36634.2	19039	29311.8	48.24	-2.55	33036	12058	59994.5	115.24	25.5	68579.4	31084	99074.9	183.58	16.15	60590.4	31355	26127.3	97.15	-6.8	36243.6	22834	22711.7	60.97	11.05	68093.4	40783	22274.2	90.45	-2.55	158917	61930	76906	15631.8	16103.2	33308.4	17818	23418.5	1386.9	1411.85	16051.8	8719	20753.9	1234.81	1088.85	20000.4	11054	28507.2	1934.96	525.3
110778	49965	36245	83.75	44.2	22596.6	11815	42440.5	116.58	11.9	148229	67255	74047.7	121.94	14.45	22216.8	12729	41175.5	116.58	0.85	71553	41662	28261.9	79.06	4.25	8217	6779	7245.38	4.02	2.55	7682.4	5339	21026.6	83.75	90.1	5010.6	5914	1165.13	-280.73	-228.65	15652.2	8083	17560.7	8878.17	5607.45	67641.6	35346	55831.1	1792.92	852.55
17653.8	10322	28237.2	81.07	8.5	52827	31819	16459.9	22.11	-30.6	53582.4	26051	40176.6	86.43	-11.9	36985.8	22378	16351.4	28.81	22.1	64108.2	40015	19704.7	60.3	-17	76567.8	39425	58349	81.74	-12.75	50142.6	25374	59778.1	1697.11	2387.65	40464	20339	43955.4	15970.1	12323.3	36327.6	23899	32389.8	15982.9	9839.6	29375.4	19832	49271.8	2028.09	1437.35
31806.6	18379	32338.2	81.74	21.25	48844.2	25694	35243.3	63.65	-19.55	86200.8	39770	42517.5	92.46	30.6	25654.8	13348	24262.7	71.69	5.95	55307.4	43493	27967.8	85.76	1.7	18445.2	9526	29565.1	84.42	28.9	25593.6	13367	25802.4	8511.68	6882.45	36213	18907	36640.3	1298.46	2742.95	51802.8	30988	16780.8	4056.85	2568.7	20466	12983	38975.2	3622.02	2333.25
52384.2	30234	23523.7	56.28	3.4	20232	11935	23482.8	59.63	0	11560.2	5245	28677.3	2.01	18.7	94528.2	55665	41704.8	108.54	-28.9	54820.8	28338	27543	52.93	-43.35	104292	61902	42040.5	234.5	-4.25	29717.4	23314	25768.9	909.86	1006.4	20773.8	13003	26175.6	5503.38	7359.3	35412.6	20274	23532.4	582.23	826.2	7888.8	6433	8042.68	50.92	2.55
64452.6	23562	62650.4	155.44	-5.95	20842.2	12279	25040.6	26.8	15.3	26295	16534	27604.7	41.54	6.8	18309	13157	34595.4	75.71	-16.15	51466.8	30044	23444.6	97.82	-14.45	70606.2	48002	18758.7	120.6	15.3	61679.4	25031	55609.3	22362.6	14094.7	20523.6	11298	21501	-93.8	263.5	30586.2	16343	15555.4	2.68	8.5	50900.4	35390	23730.1	2300.11	692.75
22165.8	13075	18386.1	44.22	-2.55	17694	8155	37295.6	87.1	-12.75	95808.6	40792	58866.2	109.88	-29.75	49810.8	28561	55269.6	126.63	-9.35	8049	7282	658.61	-3.35	13.6	60016.8	36200	53545.1	87.77	22.1	84051.6	44986	100612	36722.7	19921.5	36272.4	22005	25959.8	356.44	756.5	22980	12618	17253.2	892.44	1788.4	10922.4	7306	39197	578.88	482.8
44208	25879	44762.7	87.77	-9.35	19968	12322	19773	19.43	-5.95	61530	38056	15741	30.15	-22.1	49608	30838	21649.7	54.94	18.7	74777.4	45902	27542.4	72.36	-5.1	44871.6	23906	44622.7	106.53	14.45	36567	19897	37617.2	452.25	498.95	108404	57291	39144.8	2238.47	6065.6	61724.4	41237	24149.5	2820.7	3860.7	31348.2	16527	21933.1	64.32	22.1
36027	19739	45353	77.72	-17.85	43929	25071	29305.8	58.96	-2.55	20799.6	10858	28726.9	50.92	-17.85	72688.2	39874	34699.3	105.19	10.2	11253.6	5367	2206.31	2.68	-16.15	69666	36555	32374.4	118.59	23.8	58983.6	33558	21452.1	1077.36	856.8	67152.6	43023	27046.6	8281.87	8069.05	36459.6	22739	19196.2	3682.99	6014.6	83185.8	44624	38271.1	4523.84	2356.2
43827	26274	19882.2	37.52	7.65	31009.2	18943	25722.6	45.56	17	21132.6	13411	36446.7	106.53	-13.6	60454.8	33299	19547.2	54.94	3.4	41303.4	23143	23795.1	60.97	8.5	54738.6	36635	60720.1	278.05	28.9	62839.8	38651	23809.8	6006.55	4420.85	27201	13714	23939.8	-43.55	-25.5	27642.6	13523	35544.8	14529	23135.3	6267.6	6310	1246.2	-12.06	10.2
28078.2	13145	35072.5	54.94	20.4	66742.8	33699	31120.8	60.97	12.75	19492.2	10838	31216.6	53.6	-23.8	43945.8	21351	38804.4	40.87	8.5	58860.6	35102	28107.2	98.49	-29.75	63292.8	38271	45954.6	118.59	-31.45	36439.8	22445	63219.2	7330.47	9489.4	13457.4	8718	23651	1722.57	1186.6	31422.6	16814	34145.2	649.9	1947.35	39778.8	25594	16081.3	7209.87	4301.85
53416.2	16814	74615.9	93.8	-5.1	63812.4	36643	20146.2	38.86	32.3	36710.4	19947	40897.5	47.57	4.25	16045.8	9116	47247.7	104.52	21.25	52287.6	30548	20495.3	73.7	5.1	87781.2	46741	37903.2	217.08	-38.25	60375.6	32838	25988	3847.14	7406.05	30997.8	17899	13839.5	-270.01	-170	44249.4	25198	20622.6	81.07	6.8	34321.2	16743	32936.5	30953.3	16184.9
30788.4	17745	46284.9	54.27	19.55	27339.6	13682	41260.6	37.52	11.05	34962.6	18185	36681.8	64.99	0	5286.6	5177	1195.95	11.39	6.8	74187	30687	31136.2	115.24	-12.75	47567.4	20099	60395.1	146.73	-0.85	20753.4	13787	32629	9991.04	8045.25	46166.4	29346	13760.5	1181.88	997.05	62964.6	37321	20713.1	1820.39	2608.65	90851.4	55054	49604.8	1183.89	816.85
23634	11932	30510.5	64.99	-5.1	119308	46754	55066.6	137.35	37.4	61657.8	29030	53672.4	67.67	-5.95	63832.2	40438	24957.5	38.86	22.1	28122.6	13762	21348.9	64.99	10.2	59946	36335	19381.8	42.88	-3.4	40513.2	17635	28592.2	12058	14001.2	41050.2	23467	34353.6	3051.18	4493.1	44155.2	27737	18400.9	6297.33	7741.8	7796.4	5926	1285.06	156.78	151.3
37502.4	18531	34325.4	44.89	-3.4	28695	17131	29185.2	56.95	-3.4	242846	77635	116524	182.24	7.65	63049.8	36421	26086.5	132.66	11.05	49094.4	30419	18574.4	41.54	-30.6	40390.8	22110	41356.4	78.39	-14.45	21895.2	14011	19681.9	1716.54	3094.85	9056.4	5799	36375.6	249.91	21.25	81912.6	36433	39282.8	2550.69	2772.7	15609	11479	3154.36	2014.69	493.85
14161.8	11006	7374.02	8.71	7.65	38926.2	21399	25731.4	57.62	-31.45	23923.8	11340	33293	87.77	5.1	57339.6	33474	25955.8	92.46	-17	11716.2	9124	1612.69	-6.7	-11.9	41664	23243	31133.6	75.71	-5.1	14364	7695	36588.7	15425.4	10259.5	10180.2	6263	31360.7	152.09	989.4	28084.8	16593	16926.2	485.75	399.5	54319.8	32715	27276.4	5296.35	3008.15
16689	7554	31687	54.27	-11.9	23694.6	12834	22908.6	39.53	-10.2	132243	58403	96254.2	177.55	12.75	74365.8	42411	24281.5	141.37	-17.85	23985.6	13761	18242.8	12.06	23.8	7380.6	5035	22189.7	34.84	3.4	68546.4	36402	23888.2	12048.6	14138.9	82684.8	41710	43434.8	9286.2	17714	26438.4	15650	24682.1	6929.81	4700.5	47130	27134	27155.8	52516.6	8367.4
52570.2	29915	25494.2	42.21	0.85	9438	9238	1905.48	-2.01	-18.7	18006.6	11755	31752	66.33	-5.1	16449.6	11350	32719.5	63.65	21.25	53299.8	27804	24612.5	74.37	-4.25	82108.2	48137	21409.8	46.9	-9.35	39723	23523	46642.7	7506.01	10200.9	46813.2	27042	32936.5	6554.61	7615.15	51668.4	27467	38385.6	781.89	1745.9	70536.6	43198	30568.8	31810.9	7702.7
26607	14946	37640.6	55.61	6.8	35517.6	17498	45974.1	64.99	20.4	25278.6	14648	20833.7	41.54	2.55	12468	8166	3276.97	4.02	11.05	37405.8	21326	25194.7	73.7	8.5	66152.4	45515	19202.9	46.23	-17	27822	10454	71736.9	39603	21945.3	21604.2	13279	23710	2168.12	3345.6	30942.6	18583	16863.9	137.35	144.5	57742.8	37346	18700.4	4568.73	2904.45
17992.8	9207	23795.7	23.45	-12.75	30675.6	17390	27944.4	30.82	-42.5	29707.2	17534	40715.2	62.98	-13.6	8751	6964	11245.3	52.93	-8.5	53949	35850	16617.3	71.69	-0.85	73284.6	40286	30230.4	81.07	-14.45	102518	53379	36941.8	3037.11	5047.3	48204	32583	39024.8	695.46	3626.95	45255	23466	24107.9	9370.62	9815.8	55164	32078	31754	5053.14	3522.4
12994.8	6066	26082.4	42.88	-11.05	115883	46474	43196.9	94.47	-0.85	21186	13645	28315.5	36.18	4.25	76141.2	41324	40206	116.58	17.85	12485.4	7902	45852.1	64.32	9.35	63951	37600	24743.1	97.82	-22.95	32981.4	17199	21271.8	9116.02	11826.9	21492.6	10202	33859.1	8400.46	13077.2	22204.2	12822	28467	12202	9741	46337.4	29043	21754.9	1415.71	441.15
62071.2	34463	28080.4	43.55	-11.05	40650.6	21816	33643.4	53.6	-2.55	34097.4	17578	39445.6	60.97	-11.05	53704.8	31696	23601.4	42.21	15.3	46132.2	26118	40827.8	91.79	36.55	58383	38867	22965.6	56.95	7.65	34796.4	20351	19109.7	5099.37	5218.15	19042.2	10572	36392.4	1418.39	1428	5792.4	5178	17803.2	115.91	487.05	84555.6	50386	54908.5	4121.84	2266.1
22340.4	11490	40437.9	89.11	-13.6	38866.2	20643	30907.1	77.72	-13.6	6877.2	5158	5188.48	-7.37	-8.5	71382.6	39846	24616.5	67.67	-5.1	30798	17832	32586.8	69.68	-10.2	61958.4	36927	19267.9	68.34	-2.55	24824.4	13819	31562.4	12511.6	3686.45	9817.8	7189	22097.3	333.66	41.65	44175	24791	22952.9	9340.47	7162.1	58885.8	42251	22977	148.07	27.2
27269.4	15750	36486.9	76.38	-0.85	47292	15220	56030.1	79.06	-8.5	7317	6079	25385.6	33.5	3.4	7942.8	5545	1898.11	-1.34	9.35	59073.6	36358	19664.5	60.3	-5.1	107531	63684	141406	243.21	-6.8	26844	22901	34639.7	2471.63	5965.3	25253.4	13542	25416.5	1.34	294.1	46489.8	23634	19105.7	1085.4	1711.05	6936.6	5887	4015.98	16.75	7.65
29620.8	15136	19935.2	5.36	24.65	24880.8	13750	26574.2	44.22	23.8	56265.6	37510	24385.3	44.22	-4.25	14047.8	10523	34302	65.66	-1.7	37656	22506	22160.2	76.38	9.35	107619	59159	56481	190.28	-21.25	12487.2	11389	11718.3	12.73	-0.85	90286.8	48311	131238	22131.4	23155.7	44611.2	25150	29409	4444.11	4890.9	113178	79019	31341.3	2531.26	1078.65
20001	10867	37541.4	85.09	-0.85	34772.4	20582	20609.9	38.19	10.2	41346.6	23738	23969.9	46.23	4.25	6711.6	6499	2919.86	12.06	-3.4	10102.8	5775	2648.51	-5.36	17	55002	32018	23431.9	67.67	-14.45	72985.2	47803	50523.4	12769.5	17916.3	30988.8	17230	22168.3	14875.3	6516.1	33705.6	17722	26631.2	464.98	577.15	42100.2	24043	53449.9	32180.8	9340.65
29327.4	16161	28871.6	33.5	24.65	32178	16223	27893.4	38.86	-1.7	62497.2	36511	19241.1	14.07	11.9	18986.4	14112	2537.96	-3.35	14.45	73014	39871	34330.1	80.4	16.15	9509.4	9196	2390.56	7.37	8.5	24140.4	13096	25341.4	3796.89	4490.55	82922.4	57891	37381.3	41980.2	15533.8	52572	31294	13497.2	17712.8	13223.5	63015.6	32449	42085.4	1751.38	523.6
31543.2	16982	20797.5	-9.38	4.25	33834	19154	19543.9	-6.7	-10.2	61468.2	22822	71683.3	122.61	0	71258.4	37888	40366.8	101.17	13.6	39347.4	24467	34915	42.88	-11.05	25027.2	12847	41670.7	77.72	-8.5	39993.6	23412	28115.2	1297.79	2725.95	18123	9726	32233.7	873.01	1744.2	46397.4	28661	20427	1671.65	4573	42328.8	19465	69351.7	29156.4	8129.4
55584.6	34010	38949.1	101.17	0.85	117364	45557	51657	107.87	24.65	45193.8	26555	16772.8	25.46	13.6	47952	25182	21046	103.18	-15.3	53949.6	32944	27514.9	98.49	17.85	6644.4	6370	806.01	2.68	-23.8	51920.4	25242	48824.9	1151.06	2309.45	68018.4	34208	53092.1	19425.3	22454.5	26245.8	15578	16431.1	4247.8	4464.2	52434.6	31939	22881.8	13613.7	4010.3
31137	17883	17903.7	18.09	5.95	26695.2	14659	24397.4	20.77	-11.9	26702.4	13379	30799.9	71.69	-12.75	37884	22116	34478.9	67.67	-14.45	65367.6	41935	20276.2	81.07	-28.05	16100.4	9400	45549.9	57.62	-8.5	53737.8	29722	27992.6	9367.94	16103.2	33102.6	17522	45407.9	11180.3	5071.1	7780.2	6356	4771.07	216.41	165.75	8912.4	7459	1731.95	984.23	262.65
67617	34498	27179.9	44.89	28.9	25842.6	13235	22937.5	34.17	-7.65	16418.4	8811	41625.1	89.11	17.85	85246.8	52399	36545.8	108.54	-4.25	11796	7713	40699.2	73.7	28.05	77443.2	43198	38145.8	116.58	-11.05	52933.8	33238	18100.1	9477.82	6540.75	27925.8	17347	31446.5	47691.9	14232.4	43400.4	24874	18015	9461.74	11930.6	48310.8	38966	29931.6	11243.9	1746.75
25374.6	12125	34408.5	70.35	38.25	15142.2	9108	24854.3	44.89	2.55	135476	57710	55380.9	126.63	16.15	40624.2	27083	19060.2	48.24	-13.6	36300	20764	29013	60.3	-8.5	52224.6	35453	33784.8	116.58	0.85	49791	26746	30590.9	1978.51	2602.7	77548.2	42676	24208.4	531.31	2445.45	47243.4	28805	34964.6	100.5	43.35	35070	19518	31819.6	4944.6	2561.9
26249.4	14043	31955	84.42	18.7	24005.4	10693	46585.1	115.91	-5.95	49372.8	28972	20849.1	51.59	11.9	9030.6	8263	2580.17	11.39	-7.65	55252.2	30073	30430.7	85.09	11.05	71924.4	43630	19557.3	77.72	12.75	26220.6	12393	45448.8	20014.2	6964.05	68083.8	36088	37110	5987.79	10249.3	34874.4	19911	45070.2	1514.2	2264.4	94635.6	53435	54574.2	53550.4	26163.9
31450.8	15887	37672.8	69.01	2.55	34639.2	20431	19484.9	18.76	-0.85	32179.2	16642	34078.2	67	7.65	85706.4	50091	34302	169.51	-6.8	63817.8	38974	23209.5	83.08	-22.95	68556	42783	21304.7	62.98	0.85	29642.4	18754	18492.7	1285.73	4028.15	5475	5125	4799.21	-230.48	-190.4	23757.6	12934	24939.4	2667.27	3363.45	85743	46766	34736.2	4660.52	1911.65
64476.6	36947	22855.7	49.58	16.15	19980.6	10198	26095.2	48.24	2.55	7011	5122	33761.3	97.15	0.85	41313.6	25187	26524.6	40.2	-22.1	74538.6	41290	36853.4	127.97	-17.85	52356	37610	17484.3	87.77	12.75	24247.2	12479	32200.2	17194.9	7896.5	39577.8	23051	17045.5	1725.92	3286.1	39460.8	21861	15093.1	4245.79	2928.25	65632.2	42897	19361	18217.3	5533.5
104653	45967	77684.5	117.25	-12.75	39451.8	21455	40883.4	65.66	24.65	24301.8	13064	23487.5	35.51	-17.85	55995.6	30661	19180.8	77.72	5.95	92001.6	56898	33524.8	121.94	3.4	58087.8	36763	31238.8	99.83	-9.35	31338	14803	50083.2	739.01	1226.55	141590	48950	55307.2	44936.9	29912.4	20086.8	11915	29636.1	8004.49	8674.25	25254.6	14267	23279.2	22048.4	4525.4
67753.8	23419	136153	109.21	-6.8	24912.6	12270	21730.8	44.89	11.05	51298.8	28135	35110	81.74	19.55	48334.8	30042	23705.3	92.46	-7.65	33283.2	18160	29756	75.04	-6.8	81067.8	47021	47659.1	119.26	7.65	33524.4	19446	16039.1	1334.64	1031.05	24587.4	17162	31455.8	34082.9	18170.5	14048.4	10858	13431.5	337.01	252.45	45299.4	27280	28722.2	6258.47	3382.15
30693.6	17359	21247.7	12.73	5.95	42592.2	23702	44034.4	95.14	-17	50693.4	28447	34949.2	79.06	11.05	62215.8	43930	25569.9	138.02	0.85	91455.6	53030	29940.3	99.16	17	44700.6	29278	16524.9	38.19	3.4	28629	17355	26699.5	1457.25	1063.35	29281.8	15682	28853.6	12401.7	9591.4	31720.8	17446	34141.9	16715.8	29777.2	18853.8	12193	34451.4	320.93	147.05
59578.8	34511	20207.2	55.61	19.55	28823.4	17688	31092.7	58.96	5.1	17170.2	8407	32009.9	77.05	16.15	54716.4	34611	17307.4	52.26	-0.85	58032	33565	21665.8	71.69	28.05	19318.2	11179	35507.3	30.82	-11.9	29158.8	15969	30468.9	12041.2	10637.8	8794.2	6783	23457.4	-192.29	-100.3	35254.8	26390	7264.81	14.74	-9.35	8950.2	7866	1443.85	3120.86	1416.95
24843.6	10925	36977.3	68.34	-30.6	14089.2	8706	35217.2	93.13	-16.15	39552.6	20655	38939.7	114.57	2.55	55489.2	33658	21666.5	57.62	-8.5	36553.8	21618	24321.7	41.54	-22.1	69046.8	43870	39376.6	72.36	-30.6	16908	10599	27456.6	23618.2	21345.2	29044.2	17190	21500.3	17344.3	5067.7	65366.4	39878	24936.1	4491.01	7442.6	207949	85174	123218	18138.9	8301.95
22751.4	11398	21525.8	42.21	9.35	60503.4	34271	23586	42.88	-13.6	131427	52557	51602.7	127.3	12.75	77805.6	46726	30965.4	151.42	-10.2	7809.6	7451	4393.19	-0.67	-8.5	56317.8	35287	56907.8	237.85	-6.8	35571	21060	23210.1	727.62	1666	26568	13821	33636	2366.44	5999.3	8530.2	6546	9468.44	-4.02	-26.35	53497.2	29362	28261.3	8447.36	2748.05
24286.8	14071	26739.7	40.87	11.9	41031	19656	45516.4	100.5	23.8	61900.2	37130	16508.1	44.22	15.3	68968.2	41239	26197	113.23	8.5	48573	27287	23837.9	100.5	-6.8	38062.8	23759	50938.1	137.35	22.1	17884.8	9712	37199.7	27761.5	10574.9	51939.6	32087	20686.2	4875.59	9740.15	71016	43342	19379.1	24.79	25.5	92033.4	55956	40315.9	7251.41	4093.6
27268.8	16862	36882.8	116.58	17.85	6940.8	5610	493.79	-5.36	22.1	31729.2	20518	17029.4	27.47	14.45	8676	6590	1543.68	6.7	-11.05	7768.2	6791	1158.43	-14.74	17.85	79637.4	58009	19845.4	111.22	11.9	11221.2	6239	14839.2	10.72	4.25	86709.6	49015	18798.9	735.66	933.3	50814.6	31181	15149.4	2140.65	2990.3	20709.6	13083	40081.4	777.87	490.45
41582.4	22561	47667.8	71.69	14.45	31858.2	17870	19285.3	12.73	5.95	17100	10661	25147.8	48.91	-2.55	80032.2	47110	26725.6	73.03	-8.5	64318.8	38299	33144.2	129.31	11.9	43933.2	27435	20229.3	44.22	-1.7	19903.8	13987	18701.7	52.26	-6.8	48757.8	30638	12437.9	1083.39	1030.2	58251.6	33799	21537.2	19216.9	12948.1	28603.8	19679	74596.5	342.37	163.2
22327.2	13079	21436	34.84	-15.3	42492	23335	22653.4	65.66	-14.45	78606.6	36179	83762.7	166.16	-9.35	61300.8	41150	19008.6	98.49	-17.85	62013.6	37843	23779	44.22	-20.4	12541.8	9348	2362.42	14.07	20.4	33892.2	21227	11652.6	3295.06	1241	34113	18037	21129.1	344.38	174.25	5729.4	5514	1692.42	22.78	-1.7	23682.6	16747	47716.7	77.72	-16.15
58035.6	28811	44575.1	86.43	-6.8	33530.4	21847	9924.04	3.35	-17.85	69930.6	37711	23513	55.61	-11.9	57778.2	31271	29118.9	75.04	-8.5	65563.8	42038	19966	51.59	-5.1	59705.4	45682	22105.3	138.69	14.45	46764.6	28574	21281.2	11568.9	11187.7	38136	22009	23523.7	7781.38	5956.8	13003.2	9338	8814.52	23.45	2.55	49192.8	30286	35673.5	14250.2	4648.65
40059	16424	58502.4	106.53	-9.35	27460.2	14354	20385.4	24.79	13.6	13205.4	6428	49520.4	90.45	-5.1	49710.6	40380	31384.8	105.19	14.45	63571.8	48768	22418.9	103.85	-0.85	61444.2	30246	40422.4	73.03	-14.45	49860.6	34202	51945.1	5772.72	11220	43082.4	23479	39828.2	240.53	481.95	8106	7722	3121.53	0	-1.7	81418.8	42104	37819.5	11834.2	7946.65
81441	36814	29086.7	20.77	-11.9	33195.6	18586	31375.4	37.52	0	47709	25634	26011.4	61.64	-1.7	65908.2	37951	39002.7	101.17	1.7	8541.6	8155	822.76	22.11	-23.8	72900.6	41964	24361.2	77.72	-22.1	37181.4	24286	21111	3091.38	4097.85	18707.4	9146	27318.6	36825.9	6443	7638.6	6328	5976.4	30.82	-10.2	10906.2	7799	38358.2	419.42	465.8
29248.8	16709	36643	67.67	-13.6	47608.8	26774	24681.5	32.16	-36.55	18873	9719	25253	73.03	-8.5	35923.8	18559	36352.9	97.15	1.7	11162.4	10014	3864.56	6.7	-20.4	16646.4	13458	2146.68	-4.69	-25.5	47327.4	29367	26740.4	26625.1	12420.2	41679	24231	32600.2	716.23	785.4	17865	15195	4608.93	10.05	-30.6	56770.8	32003	29135	14502.8	8051.2
22937.4	12231	19187.5	5.36	-4.25	27642.6	14143	24617.1	27.47	-13.6	24211.8	13358	29292.4	77.05	-4.25	44801.4	28030	15648.5	70.35	-1.7	55555.8	36387	18074.6	64.32	15.3	44325	26838	22069.8	38.19	5.95	36947.4	16627	26960.8	3112.15	3889.6	22717.8	14975	24641.9	11320.3	8291.75	5624.4	5191	1538.99	3.35	-1.7	7232.4	5034	1434.47	1297.12	796.45
22970.4	10887	27180.6	48.91	-0.85	18035.4	10293	36131.8	66.33	-7.65	23632.8	11585	43460.9	101.84	-1.7	56905.8	31972	31557.7	83.75	5.95	13164	11791	3802.25	4.69	5.95	38248.8	28327	14772.8	35.51	10.2	24620.4	12567	24907.2	16494.1	7470.65	35863.8	22858	24710.3	3142.3	4389.4	7627.8	7519	2018.71	16.75	253.3	8134.2	6038	1715.2	3004.95	964.75
21835.8	11723	31312.5	105.19	5.1	18781.2	9751	26111.2	69.01	11.05	47813.4	24712	23204.8	40.2	5.95	7008.6	6862	1611.35	26.8	2.55	17582.4	16562	5648.77	-2.01	9.35	57457.2	28430	53859.3	117.92	1.7	10129.8	5875	35083.9	643.87	2006.85	45783	26862	36159.9	5991.14	9885.5	12404.4	11354	10445.3	32.83	111.35	36956.4	21172	24193	23462.7	6742.2
43384.8	26466	16896.1	13.4	16.15	29706	14547	51093.5	85.09	32.3	31902	11014	54410.7	48.91	14.45	63833.4	37063	21385.1	79.73	-29.75	34810.8	28034	40899.5	105.86	8.5	47680.8	29890	15497.8	52.93	13.6	32935.2	23463	42367.4	35822.2	25183.8	20961.6	13446	24225.2	527.29	1178.95	32111.4	24015	8191.42	0.67	8.5	14731.8	12270	1632.79	3190.54	1212.1
56380.8	33375	18709.8	18.09	-3.4	19737.6	11691	20303	21.44	9.35	28195.8	15841	33841.7	96.48	4.25	68079	43914	23730.1	131.32	10.2	11052	10436	2060.25	16.08	-27.2	8518.2	6150	2521.21	-12.06	-13.6	36480	19738	17361.7	33036.4	12452.5	47724.6	27333	47350.9	2220.38	8410.75	262143	199274	262143	54.94	142.8	46153.2	28958	40019.8	10368.2	2747.2
60960	39606	19763.7	44.22	26.35	30178.2	16703	23518.3	19.43	5.95	19822.2	9338	38173.9	73.7	-4.25	26588.4	15246	35497.9	132.66	10.2	14527.8	13923	4641.09	8.71	11.9	33172.2	18202	24822.8	77.72	-8.5	19207.8	10667	34243	979.54	987.7	85507.2	36822	47616.9	29034.5	21977.6	46477.8	20785	91933.4	903.16	331.5	35396.4	20246	29863.9	3248.83	408.85
35208.6	19738	26966.2	43.55	-7.65	29745	20407	19306.7	14.07	-11.05	52827.6	34790	72970.4	150.75	-15.3	75732.6	45095	48398.1	109.21	12.75	47303.4	39418	16007	55.61	-11.9	80823.6	48470	28221.7	103.85	-8.5	39715.2	17252	45156.7	53238.2	21310.4	53451	31481	18745.3	3924.19	5452.75	50368.8	11315	79830.5	129.98	43.35	8135.4	5557	1783.54	560.79	223.55
19597.8	10508	32140.6	52.26	-7.65	56649.6	31924	32813.2	44.22	12.75	25720.2	12162	28187.6	3.35	-0.85	42201.6	24337	25395	71.02	5.95	16278	14416	9256.72	24.79	0	64566	42482	19137.2	42.88	20.4	54814.2	30847	46543.6	3252.85	4771.9	19931.4	10936	28590.9	6419.27	8565.45	166268	50559	151200	99.16	84.15	12136.2	6190	3096.07	1735.3	1173.85
38427.6	22735	22240	56.28	-7.65	81406.8	28038	34903	46.9	-19.55	22812.6	13338	24164.2	46.9	-5.1	13382.4	8308	25790.3	53.6	10.2	7678.2	6587	923.26	12.73	14.45	78023.4	45610	30334.9	84.42	-35.7	17657.4	8867	21249.1	93.13	72.25	56275.8	33591	27363.5	26538	14409.2	23470.2	12642	23380.3	38.19	22.1	47074.2	26054	29680.3	22840.3	7557.35
15075.6	7965	23982.7	40.87	-5.95	38067.6	18675	39768.5	72.36	-10.2	30306.6	20803	34427.3	62.31	6.8	7728	6370	1114.21	-4.69	-4.25	32335.8	24059	10412.5	-4.02	-6.8	41698.2	20300	24508.6	46.9	-0.85	48736.8	24618	39958.8	10954.5	24956	48963.6	34083	23579.3	-199.66	640.9	34807.2	17695	28277.4	3553.01	4222.8	112119	62291	53977.9	60108.4	17267.8
46054.2	22843	38919.6	105.19	19.55	20916	11352	36065.4	71.02	-11.05	23851.8	16435	30597.6	73.7	3.4	39649.8	30042	28603	93.13	0.85	262143	148145	262143	26.13	-12.75	5496	5351	1135.65	8.71	5.1	13129.2	9107	24838.9	189.61	95.2	48954	30617	31950.3	12906.2	23613.9	14010.6	7946	40290.4	247.23	300.9	58081.2	38816	23784.3	10137.8	5197.75
31975.8	20514	22376	37.52	43.35	26126.4	14882	32146.6	42.88	-9.35	20665.2	9967	43812.6	119.26	-21.25	68103.6	43395	19927.1	142.71	10.2	262143	29157	262143	106.53	-56.1	26410.2	14019	26508.6	71.02	-16.15	56539.8	26330	43422.7	16365.4	10690.5	50820	28307	22365.3	2128.59	3439.1	44961	24439	56639.8	1327.94	2507.5	22465.2	16057	28144	301.5	25.5
17988	8874	29904.1	63.65	3.4	16099.2	8493	20145.6	43.55	-5.95	70654.2	32603	69403.3	117.25	10.2	75315.6	42478	39149.4	154.1	12.75	262143	155581	262143	253.93	-45.05	42247.8	24232	24423.5	64.32	-5.1	29215.8	20722	22899.3	4930.53	4658.85	92305.8	49691	30195.6	35506.7	20245.3	38878.8	21251	16636.8	1374.17	560.15	19151.4	14179	45868.2	142.04	111.35
77427.6	43286	24849.6	54.94	-8.5	53755.8	28867	36371.6	90.45	-8.5	21143.4	10939	27803.7	31.49	26.35	75023.4	45946	40043.9	70.35	15.3	6990	5737	93101.2	20.77	-22.1	37242	20202	28236.5	21.44	-0.85	24439.2	10941	43760.4	10458.7	6481.25	55006.2	29512	45306.7	60668.5	36475.2	82110	36023	48126.8	22129.4	11164.8	7938	5831	3039.79	4184.82	1650.7
68979	40336	24211.1	37.52	14.45	39519.6	24130	39187.6	140.03	-8.5	99702.6	39835	85061.9	111.22	11.05	34816.8	22155	14681.7	52.93	4.25	32305.2	14698	54940	6.7	-17.85	67183.2	36154	37042.3	138.69	-26.35	39879	24318	21713.4	6136.53	7893.95	38193.6	23335	22305	7054.43	4937.65	42357.6	24553	43834.1	10569.2	15007.6	10325.4	5631	1733.29	5406.23	2340.9
51418.8	30383	15799.9	39.53	-16.15	35805	19553	26231.2	48.91	-10.2	15153.6	9127	31296.4	56.28	11.05	52883.4	32703	21627.6	24.12	4.25	14913	7515	6218.27	8.04	-22.1	9109.2	8790	3297.07	4.02	8.5	53752.8	28031	35119.4	12554.5	19517.7	15459.6	8297	19179.4	-237.18	-179.35	44844.6	23926	19026	180.23	307.7	8137.8	6058	1334.64	958.77	475.15
136170	59441	72758	162.81	-21.25	10988.4	10386	3645.47	8.04	19.55	41459.4	25590	23060.7	7.37	17	50709.6	28454	22830.2	85.09	-7.65	16102.8	5470	-1265.63	22.11	-24.65	49950	29365	19616.3	77.72	7.65	46922.4	28538	16572.5	34.84	20.4	30246.6	17923	23521.7	835.49	3160.3	73098	42095	22226.6	661.29	465.8	39888.6	21779	27169.2	8200.13	4826.3
20691	10763	26822.1	68.34	11.9	9781.2	8725	3028.4	-12.73	-15.3	7517.4	5163	22826.9	11.39	8.5	42444	24454	16404.3	44.22	15.3	37034.4	23411	23435.9	5.36	-4.25	8146.8	8058	1594.6	-2.68	1.7	24787.8	12349	36708.6	4212.96	4587.45	41163	23639	25380.3	44559	25794.1	53020.2	31226	42020.4	3144.31	3859.85	57439.2	34309	32622.3	13253.3	5212.2
8018.4	5614	5553.63	-9.38	-0.85	14332.2	12129	6616.25	-2.68	-3.4	22827	12878	26944.1	36.85	22.95	19078.2	10058	26307.6	69.01	9.35	35876.4	25176	161.47	-0.67	2.55	40272.6	26642	19837.4	24.12	-1.7	17590.2	7774	37459.7	4546.62	7317.65	66679.8	36898	24761.2	5225.33	10934.4	40095	26262	38737.4	5672.22	7714.6	63546.6	34639	52991.6	1504.82	606.05
33338.4	15287	30229.7	28.81	-2.55	14065.2	13539	5859.15	40.2	-7.65	12292.2	8494	40064	69.68	14.45	12890.4	9450	1887.39	-8.04	13.6	52107	28643	22322.4	64.99	-9.35	47351.4	30208	19468.2	39.53	-15.3	44800.2	27903	18728.5	2990.21	2318.8	69710.4	38263	14784.2	-244.55	-221	33596.4	18580	33656.8	42.88	-3.4	56601	33769	22920.7	18524.2	6641.05
27516	15576	27646.9	60.3	-11.9	7155.6	6850	450.24	-7.37	-25.5	27801	13447	15975.5	20.1	14.45	54490.8	41463	19312.1	117.92	11.05	54955.2	29888	29984.5	86.43	6.8	45217.2	25487	32125.8	79.06	-22.95	84017.4	29187	61207.9	16298.4	16488.3	15240	8954	23718.7	1876.67	2382.55	61686.6	41444	66282.4	52761.8	42261.2	39785.4	20143	40602	3417	2083.35
20623.2	11451	36330.1	64.32	0.85	7601.4	6767	2747	14.74	-22.1	13665.6	9618	28276.7	83.08	17	88362.6	58154	23319.3	170.85	-17.85	4999.2	5014	1708.5	-12.73	3.4	66108.6	41543	28233.8	78.39	-19.55	59800.8	37919	54420.1	58369.7	23131.9	46393.8	28208	10578	489.1	1427.15	126613	67205	92418.5	30811.3	33402.4	7269.6	6531	4119.83	101.17	125.8
38199	24575	22950.2	39.53	4.25	7629	6196	13565.5	29.48	-0.85	45693	20027	53776.2	93.8	22.1	61600.2	35738	21188.8	46.23	-6.8	60861.6	29878	36179.3	67.67	6.8	73346.4	46015	27937	69.01	8.5	20069.4	9834	26396	3566.41	3413.6	42379.8	23676	23122.4	489.77	126.65	47096.4	25379	37784.7	28755.1	19522.8	35325.6	21669	48556.9	11335.1	3689
76283.4	44187	39444.2	148.74	1.7	12264	10971	4348.3	16.08	2.55	22119	13393	38311.9	54.94	-17.85	68910	37878	39586.9	99.16	20.4	78597	40302	40164.5	175.54	12.75	59227.8	35206	31340.6	72.36	-30.6	59097	31054	30098.4	4447.46	6637.65	23758.2	15490	21419.2	578.88	1767.15	32526.6	17757	49706	22630.6	20236.8	44443.8	21887	64860	15094.4	5196.05
29526.6	13739	34166	73.03	13.6	8220	8086	2318.2	-5.36	17	43453.8	21049	41290.8	80.4	20.4	59934.6	38609	21046.7	113.9	5.1	49419	31791	23934.4	64.99	-5.1	87402	49717	29722.5	131.99	25.5	55506	32650	22795.4	31788.2	19190.5	41824.8	23750	21401.8	-27.47	21.25	56243.4	22345	54845.5	18377.4	13034.8	63623.4	39614	45400.5	42259.6	11159.7
17479.2	9303	20688.9	51.59	-5.95	34086	24699	5085.3	-10.05	-36.55	26554.2	14632	22932.1	48.91	22.95	48847.8	28482	28176.2	113.9	-30.6	34450.2	18990	49360.9	101.84	-11.05	34342.2	19026	29928.2	62.31	-17	28163.4	17746	22374	89.11	59.5	41849.4	24554	23416.5	3095.4	2374.9	49686.6	29110	19735.5	18163.7	12779.8	98015.4	50922	41210.4	3056.54	3573.4
53139.6	29543	23861.4	50.25	8.5	262143	204311	262143	81.74	-47.6	12258	7414	22218.5	48.24	28.05	19369.2	12814	29593.9	58.96	-22.1	65191.8	41021	16749.3	75.04	0	45268.2	27826	30115.8	44.89	9.35	77568	30834	51039.9	13268.7	14904.8	26676.6	13254	31961.7	376.54	456.45	37545.6	20629	30648.5	62.98	72.25	67993.8	33739	47401.2	6190.13	5719.65
27685.8	16686	18195.9	18.09	24.65	33425.4	26913	-245.89	10.05	-8.5	11917.8	6521	25104.9	18.09	28.9	35597.4	19482	31667.6	54.27	9.35	75080.4	33662	81700.5	143.38	-7.65	59976.6	35747	49989.4	58.96	-5.95	29085.6	15099	20984.4	781.22	930.75	68383.8	39023	26287.5	1147.71	883.15	36189	22038	19187.5	8.71	2.55	37844.4	24703	21876.8	4040.1	1728.05
98502.6	36431	46772	96.48	-7.65	6535.8	6423	1094.11	-0.67	-3.4	23295.6	12026	34205.5	23.45	24.65	68005.8	38214	28495.8	48.91	39.95	24769.2	16839	59781.4	97.82	-28.9	59704.8	30619	39073.7	104.52	-17.85	52659	33020	34402.5	24246.6	12117.6	26928	10898	179390	436.17	541.45	32031	17282	52374.6	11764.5	16250.3	9996	7947	10961.9	64.32	15.3
31408.8	16599	42102.8	79.73	-30.6	19176	10915	28019.4	78.39	-19.55	47970.6	25171	60633	111.22	26.35	69509.4	37547	23817.8	75.04	-2.55	19860.6	12601	48353.9	82.41	-1.7	89588.4	52125	52020.8	123.28	-16.15	128275	41338	66886.1	1068.65	971.55	48237.6	34386	18983.1	26586.3	10940.4	20089.8	9923	22257.4	65.66	9.35	85098.6	48982	73419.9	28465	9597.35
30302.4	13927	30007.3	34.84	-5.95	35542.8	19322	47725.4	82.41	18.7	16153.2	8400	49366.3	89.11	4.25	64338	40463	19351.6	44.89	3.4	128753	43013	49088.2	168.17	-10.2	53584.8	34687	21386.4	62.31	-5.95	72401.4	25938	75190.8	20558.3	14632.8	21527.4	12967	27037.2	8799.78	6250.9	22806	10902	50816.8	1321.24	2414.85	45442.2	26539	22734.4	2967.43	2141.15
23938.2	11823	29445.2	75.04	-6.8	54306.6	31223	23269.1	40.87	19.55	51898.2	27436	37604.4	52.26	36.55	14771.4	10219	32159.3	52.26	2.55	88972.8	50854	38785	138.69	15.3	48240.6	30084	31578.4	46.9	8.5	92000.4	35251	71757.7	7202.5	9594.8	48721.8	31587	15280.7	2544.66	2521.95	38684.4	20554	29362.1	40.2	39.95	58804.2	38433	56988.2	196.31	113.9
21093	10655	24716.3	46.9	14.45	30312.6	14207	36821.9	71.02	12.75	22906.8	16875	22171	102.51	29.75	11259	7430	28392.6	49.58	-23.8	26276.4	16339	42041.8	65.66	2.55	7747.8	7714	1672.32	-8.71	12.75	76805.4	31551	48344.5	5766.02	5016.7	58794.6	34499	21101.7	7853.07	13143.6	50269.2	28378	41577.5	77.72	11.9	10815	10123	5245.43	32.16	12.75
28507.8	13465	39907.2	62.31	7.65	21654.6	9974	41471.7	118.59	9.35	41293.8	23171	18480.6	27.47	17.85	62837.4	32235	29601.9	67.67	-4.25	25749	13982	81118.9	195.64	26.35	43365	26602	14299.8	58.96	20.4	87325.8	48631	37470.4	20416.2	13280.4	36180	22534	26503.9	5115.45	5400.05	39853.8	17892	30251.8	79.06	36.55	18309.6	14613	18524.2	79.06	5.1
49282.2	30027	13688.1	24.79	-8.5	91011	28339	91314.3	142.04	-4.25	21466.8	11786	25294.5	37.52	-0.85	52831.2	25191	43222.4	53.6	-5.1	79405.2	43286	45062.9	166.83	22.1	43228.2	25691	52739.7	83.08	-11.05	38475.6	20295	40931.6	1646.86	2014.5	17716.8	12497	16027.7	1140.34	1130.5	33069	15192	31213.3	14097.5	8592.65	10075.2	7522	17732.2	93.13	12.75
56964.6	33906	16302.4	14.07	-2.55	65847.6	15735	81540.3	184.25	0.85	43935.6	12444	91656	184.92	16.15	44912.4	24330	40820.4	87.1	7.65	14323.8	10184	18222.7	60.97	0.85	64132.8	39929	24085.8	65.66	-11.9	17977.2	10007	29569.8	2036.8	1706.8	49704.6	31659	16043.8	1932.95	2416.55	73122	38323	28013.4	970.16	760.75	9676.2	6119	11948.1	7.37	7.65
25814.4	13878	38269.1	71.02	0	43605	23399	30241.8	95.14	-13.6	43968.6	22619	50581	85.76	-6.8	13886.4	10666	42731.3	86.43	-21.25	53199	33133	24018.8	64.32	7.65	233673	97044	187206	798.64	1.7	35341.2	19979	21936.5	5926.15	7927.1	37878	22097	44478.6	12733.4	13824.4	20854.8	13003	35207.8	85.09	8.5	39388.2	25484	17997.5	4348.3	1023.4
58683	35432	19620.3	63.65	-9.35	53510.4	31964	20875.9	19.43	-6.8	21109.2	11140	21001.8	36.85	-0.85	20181.6	9497	39340.4	105.86	23.8	105442	58916	32525.2	142.04	11.9	36913.2	21622	28548.7	65.66	4.25	87664.2	38683	129184	15798.6	14401.6	36298.8	21260	36932.4	8740.15	7019.3	68596.8	40156	22131.4	62.98	17	74776.2	46882	33693.6	3780.14	396.95
30108	17470	19178.1	36.85	14.45	19689	10454	41379.2	93.13	-1.7	26518.2	14425	33069.2	69.01	34	19551.6	14219	44987.8	54.94	5.95	76519.2	45855	41767.1	103.18	36.55	27590.4	21673	18711.1	60.97	-23.8	20623.8	9749	27283.7	503.84	393.55	26518.2	13974	22010.2	2198.27	4837.35	22814.4	13763	24881.1	2891.72	3051.5	24678.6	15621	51625.5	181.57	184.45
33765.6	16187	35436.3	57.62	-5.1	32281.8	16430	41473	105.19	-20.4	97934.4	48548	43347.7	107.2	24.65	70002.6	37571	65643.9	176.21	13.6	39991.2	21961	22024.9	63.65	0	53170.2	29659	35723.1	86.43	3.4	27792.6	15713	25727.3	715.56	1113.5	26079	14336	30820	8050.05	12738.1	23377.8	12523	32787.8	715.56	651.95	38505	19529	27139.7	2144.67	691.9
41387.4	29070	42301.1	44.22	0	68623.2	37207	21342.2	25.46	-34	21737.4	11774	24350.5	45.56	31.45	84098.4	52238	30348.3	106.53	-14.45	23686.2	17506	37733.7	80.4	-4.25	66898.8	41386	43341	96.48	-22.95	11322.6	7299	2862.91	328.3	707.2	60112.8	38758	21249.1	9680.16	6316.35	20053.8	9539	22877.8	428.8	590.75	48047.4	31606	24607.1	7650.06	2547.45
54457.2	28688	35004.8	87.1	7.65	36207	19098	24186.3	36.18	-11.9	53163	23242	42465.9	89.11	39.95	9122.4	6388	11631.2	18.09	19.55	44998.2	25712	36816.5	75.71	-11.9	8482.8	5363	27979.2	54.27	14.45	81799.8	37982	33491.3	19701.3	18701.7	46041.6	29654	21148.6	2060.92	4687.75	24802.2	15387	46908.7	7739.17	9822.6	74855.4	44895	39215.8	20228	6794.9
27692.4	12824	38689.2	74.37	5.95	24986.4	15442	22130.8	68.34	11.05	27655.2	17430	24045	39.53	12.75	76434	44558	33299	98.49	13.6	65662.2	42278	31368.1	201.67	-19.55	83640	47239	33618.6	91.12	16.15	18272.4	9747	17872.2	5362.68	2200.65	40966.2	24142	18002.2	371.18	1155.15	43105.8	24070	19926.5	64.99	0	47921.4	25619	30819.3	15361.1	7788.55
26525.4	13114	24155.5	40.2	16.15	204455	78513	93864.3	196.98	9.35	22141.8	14354	30868.2	48.91	5.95	64917.6	46237	20940.8	71.02	-27.2	75318	38861	39607.7	79.06	-22.95	53454	33298	22150.2	53.6	-12.75	49390.8	26734	21182.7	8177.35	13239.6	60530.4	32691	39282.8	2562.08	4361.35	25134	13039	20291	196.98	151.3	70548	44502	23988	5291.66	2049.35
37669.2	22209	18460.5	13.4	10.2	23506.8	11265	56337.6	136.68	10.2	25214.4	14688	23561.2	32.83	1.7	51484.2	29758	18130.2	44.89	36.55	30253.2	18793	40929.6	69.01	25.5	43609.2	28446	17306.1	44.22	-13.6	27687	15151	35696.3	27187.3	12024.1	30794.4	20423	23131.1	6372.37	5300.6	31828.8	20295	57089.4	44827	12784	12923.4	8110	5265.53	1754.73	409.7
43092	23930	30828.7	45.56	6.8	10643.4	7577	22225.9	100.5	17	62424.6	36978	23763.6	61.64	16.15	66414	33539	29896.7	42.88	7.65	65289.6	36915	32060.2	100.5	18.7	11124	7111	1614.7	0.67	-0.85	38973	22838	30819.3	2839.46	2877.25	32893.8	17751	26721.6	1407.67	3153.5	61763.4	33643	12884.1	5398.86	1021.7	58227.6	39025	25397.7	17579.5	7695.05
7173	6235	2686.7	-4.69	-8.5	14817	8474	13233.2	44.22	-3.4	54303	31403	16636.8	19.43	28.05	56000.4	37359	24691.5	58.96	26.35	57339	32591	25395	70.35	0.85	73060.8	41479	68961.1	182.24	0.85	43056.6	23006	32849.4	11830.2	8990.45	32319.6	21225	26599.7	3627.38	4657.15	47490.6	29737	9728.4	18394.2	4229.6	86643	51094	21754.9	1589.91	201.45
58251.6	32748	33087.3	73.03	5.1	38199.6	19210	35307.7	110.55	-5.95	20494.2	11062	26040.2	60.3	21.25	13266.6	9989	51791	38.86	-25.5	68252.4	40538	29005	81.07	-8.5	54586.8	28683	40907.5	86.43	7.65	26038.2	13668	21596.8	2432.1	4034.95	44205.6	30400	17363.1	9587.03	7469.8	262143	200377	262143	60.3	-134.3	24256.2	14150	53998	708.19	678.3
37390.8	20310	21873.5	64.32	-18.7	72063.6	26351	60101	119.93	-31.45	28171.2	14812	25163.2	24.79	16.15	51811.2	29763	20776	62.98	-22.95	53649.6	45215	31528.2	147.4	32.3	34347.6	21555	31463.9	65.66	6.8	46841.4	28084	17160	615.06	1387.2	58871.4	37326	18585.8	32176.1	13514.2	30849	24720	199.66	3.35	2.55	52015.2	36110	22622.6	10629.5	4380.9
44492.4	22715	39201	38.19	24.65	63814.8	37689	15866.3	40.87	-1.7	9244.8	9890	3232.08	1.34	-4.25	21186.6	18484	8092.26	7.37	-11.9	95311.8	53249	36070.8	153.43	27.2	14256	13351	6688.61	15.41	-22.95	59364.6	36092	33689.6	2163.43	4442.95	38157	23439	19422	8232.29	4684.35	28492.8	13703	3774.78	20.1	11.9	41710.8	21215	31367.4	2092.41	1073.55
21970.2	13706	22221.9	25.46	19.55	26941.2	16507	36783	74.37	-17.85	9573	6275	23927.7	5.36	-11.05	32983.2	17760	25937	69.01	-0.85	88154.4	49435	28808	127.97	7.65	7893.6	6415	1912.85	6.7	-6.8	43080	24099	30829.4	2868.27	4320.55	23557.8	12890	23508.3	18.09	45.9	104249	41423	69667.9	14695.1	8333.4	54731.4	29748	48725.8	6077.57	3719.6
32525.4	19851	21796.4	34.17	-0.85	30194.4	13867	48558.9	103.18	-7.65	20313.6	13128	24078.5	40.87	-17	92949.6	53755	25935.7	136.68	-40.8	31006.2	22135	47811.2	146.06	2.55	58056	36789	18093.3	45.56	0.85	68899.8	39632	47489.6	27326	16394.8	30517.2	17221	24885.8	4095.71	3237.65	13379.4	8306	14931.6	85.76	28.9	65620.2	35483	24107.9	7676.86	2468.4
19718.4	15498	18262.9	72.36	-3.4	105481	39515	56812.7	83.75	-17	77868.6	22632	66267.7	75.04	-11.9	36034.2	22404	23136.4	52.26	-15.3	25154.4	16999	53513.6	111.22	-7.65	77146.2	46183	37691.5	96.48	25.5	45493.2	28202	16189.9	4679.95	4546.65	43884	27174	22359.2	3367.42	6184.6	17583.6	9484	109.21	274.03	525.3	30273.6	15395	48834.3	39254.6	9787.75
24259.8	13865	23082.2	31.49	0.85	23265.6	11474	32049.5	78.39	10.2	26716.8	16999	27238.2	10.05	5.95	22374	19207	16417	90.45	-39.95	47660.4	27206	22998.4	64.99	5.1	12439.2	8167	37167.6	229.14	2.55	43503	22787	26313.6	6061.49	15798.1	43535.4	26805	17139.9	7071.85	5641.45	56577.6	25672	21210.2	21153.2	7910.1	78585	55083	37193	25166.5	8902.05
62500.2	34195	34270.5	82.41	-16.15	28806	16243	30568.8	77.05	13.6	29103.6	18134	27034.5	44.89	22.95	51648	26350	57591.2	105.86	-8.5	61313.4	37214	69464.9	230.48	13.6	55024.8	37582	20169.7	49.58	-3.4	55888.8	32951	29086.7	2504.46	4527.1	41545.8	27245	13994.3	987.58	1567.4	51630	30017	12448.6	1108.85	1970.3	50655	30131	17343.6	2019.38	1329.4
28299	17658	34294.6	32.83	-1.7	40786.8	23183	16135.6	28.14	6.8	32998.2	21378	40700.5	75.04	23.8	88018.8	46003	36928.4	109.88	-8.5	81991.2	47771	74184.4	132.66	11.9	51697.2	29786	20877.2	67.67	23.8	36865.2	20429	22684.9	4711.44	3830.95	53681.4	33759	29370.1	25667	16816.4	26151	15029	11436.2	789.26	1113.5	19395.6	13295	1792.92	529.3	350.2
81661.8	31565	82012.7	183.58	17.85	23598	13654	39682.1	94.47	2.55	28536	17943	37211.8	45.56	28.9	78609	47032	31893.3	86.43	11.9	115257	63986	56002	130.65	4.25	48710.4	25335	28499.8	73.03	-5.95	17746.2	10283	22877.2	6909.71	6987	38620.2	22111	19835.3	358.45	465.8	44113.8	22726	48797.4	12401	6900.3	65428.2	37118	39213.8	11390.7	3115.25
44088.6	26814	16058.6	42.88	0.85	104024	46514	60573.4	64.32	-4.25	32833.8	18606	27192	31.49	24.65	39555.6	22130	30436.1	67.67	2.55	89352	47999	34140.5	160.8	-21.25	28248.6	15080	27360.1	80.4	-5.95	35014.8	19475	27426.5	586.25	595	47518.8	28694	21171.3	13985.6	10109	30783	17519	10085.5	383.24	3376.2	58860	37866	30875.6	3892.7	1637.1
33166.8	17708	24553.5	52.26	20.4	14755.8	7223	34664.5	100.5	-17.85	22007.4	11614	23736.8	52.26	26.35	64963.8	34773	30065.6	52.93	0.85	59381.4	31126	29338	60.3	5.1	7930.2	7692	2060.92	15.41	-54.4	81495	39154	32858.1	17409.3	10880.9	27234	15811	23042.6	8249.71	4541.55	37825.2	20099	38877.4	3027.06	1830.9	29394.6	16603	41081.7	12885.4	6021.4
28569	12662	47453.4	84.42	8.5	208694	66091	132764	283.41	31.45	70266.6	32280	78887.8	226.46	39.95	38433.6	23190	42382.2	119.93	24.65	16485	10910	49479.5	88.44	-7.65	70832.4	42057	33166.3	188.27	-8.5	44752.2	22789	23206.8	2771.12	3272.5	52513.8	30238	20116.8	1480.03	3988.2	92299.8	49582	33463.2	1821.73	1819	55174.8	27059	48156.9	10411.1	3174.75
48389.4	25391	41265.3	60.97	-5.1	27385.8	13601	24384.7	49.58	19.55	67045.8	29610	61817.6	83.08	22.95	38797.8	26643	17083.7	40.87	2.55	76830	42525	22545.5	58.29	17	54526.2	31915	23087.5	73.03	4.25	32320.2	15870	36555.2	9372.63	8284.1	32384.4	19771	23130.4	2921.87	3192.6	46231.2	25756	-6.7	17.42	30.6	7213.8	5655	1622.07	1915.53	983.45
20002.2	10623	17757.7	34.17	-39.1	17569.8	9964	49757.6	90.45	28.05	26964.6	17234	37694.2	60.3	17.85	57602.4	38689	16210	171.52	17	56503.2	33762	34519.7	85.76	-10.2	8425.8	5563	26871	24.79	-5.95	36185.4	21870	30012.7	1665.62	2298.4	42727.2	24735	22787.4	9495.91	8760.95	28066.8	15503	16374.8	58.29	50.15	47964.6	31298	34511	20099.3	8016.35
21903.6	12814	23760.2	22.78	-25.5	18340.8	9951	37966.2	65.66	21.25	29366.4	15934	25815.1	57.62	22.1	37462.2	19505	28836.8	46.23	3.4	38444.4	24736	33551.6	56.95	14.45	94830	52813	33599.8	100.5	11.05	15965.4	9421	25642.9	3073.29	3614.2	26998.8	15224	25160.5	6734.17	4699.65	65629.8	35398	35215.2	19015.3	11876.2	60956.4	38014	25234.9	14032.5	6739.65
61962.6	36894	31033.7	48.91	28.9	59720.4	34805	32040.1	60.97	17.85	44713.2	22418	64751.5	197.65	56.1	43980.6	25583	32115.8	74.37	17	80284.8	43596	32992.1	105.86	3.4	58375.2	34946	21540.5	45.56	18.7	36472.2	20623	25104.2	4313.46	6244.95	43268.4	25497	21505.7	9731.75	9252.25	23168.4	14471	2166.11	172.86	124.95	110564	63599	37814.8	8925.74	4763.4
29909.4	16848	27368.8	58.29	-11.9	89667.6	32535	62078.9	113.9	-7.65	21994.8	11528	39992.3	87.1	28.9	6965.4	6614	2533.27	-0.67	-4.25	49129.8	32371	21628.3	72.36	1.7	32875.2	18647	32766.4	105.19	-11.9	35607	19799	42282.4	14529	12699.9	31101.6	18134	26273.4	741.02	2230.4	30640.2	15752	28402.6	5855.8	7555.65	47921.4	28341	50426.2	43527.2	10444
11367	10418	3555.02	-12.06	2.55	16031.4	9663	30692.7	8.04	-0.85	15405	7646	35818.2	74.37	-11.9	103641	51758	46077.2	179.56	21.25	48334.2	27503	45446.1	175.54	6.8	15757.8	10753	37492.5	64.99	-23.8	25490.4	14215	27897.5	2627.74	5736.65	8235.6	5883	19784.4	111.89	69.7	24931.8	12931	-33.5	168.84	127.5	67836.6	38009	31441.1	6844.05	2363
46863	25743	15911.2	30.82	23.8	29188.2	17413	25590	31.49	-9.35	73881.6	40983	38543.8	62.98	26.35	13933.8	9124	35632.6	61.64	2.55	87106.2	47893	34438	118.59	26.35	51163.2	31059	20812.2	64.32	-1.7	21835.2	11689	19334.9	1402.98	601.8	32851.2	17585	28759.1	7406.18	4550.9	59389.2	17988	46286.9	9828.9	1150.05	50834.4	27171	36316	12058	3302.25
18265.2	8168	35342.5	88.44	-4.25	99963.6	36418	79843.2	126.63	-7.65	57084	28729	33907.4	71.69	-5.95	65059.8	47754	24465.1	56.95	-22.95	16564.2	10353	48224.6	62.31	11.05	47440.2	29839	35061.1	98.49	-31.45	32166.6	15582	26538	13975.5	15324.7	38022.6	23966	16395.6	5053.81	5102.55	45358.2	28975	21474.8	4836.73	8933.5	62317.2	31810	40783.6	17030.7	3666.05
49293	29066	15241.8	35.51	6.8	25515	14774	35030.9	43.55	-41.65	20193.6	11942	44603.2	75.04	-16.15	16725.6	11544	28675.3	97.82	13.6	77379.6	44398	40421.8	100.5	0.85	6982.2	6683	2202.96	-4.69	11.05	33540	16333	28899.1	10728	6443	42171	23771	17427.4	16963.7	6849.3	25399.8	11667	15514.5	6949.24	-2.55	28556.4	19391	56186.9	176.88	68
17110.8	9259	24028.9	58.96	11.9	23618.4	12994	29554.4	40.2	-7.65	82203	58190	44937.6	98.49	-20.4	16336.8	10514	40328.6	83.08	-3.4	62471.4	37018	32918.4	81.07	20.4	52633.2	27843	48346.5	81.07	3.4	57453.6	33106	40167.8	24558.2	37076.2	44862	27279	13775.9	-11.39	41.65	25660.2	13254	20695.6	38.86	-38.25	90305.4	47060	88568.6	45689.3	15851.7
40156.2	14146	64535.7	144.72	-16.15	64167	35743	23801.1	32.83	-28.05	15002.4	7681	34923.8	89.11	-34	33021	16418	47943.2	67	26.35	55378.2	27781	35906	111.22	3.4	14737.2	10448	2173.48	2.68	-8.5	7166.4	6174	1244.86	469	751.4	47282.4	28901	17911.8	2395.92	3675.4	24964.8	14173	25672.4	442.87	287.3	40006.8	23050	26818.8	5142.92	2833.05
17829	10531	31949	86.43	-14.45	34750.8	12024	54974.2	140.03	-14.45	60893.4	27435	67203	93.8	-28.05	56041.2	29965	23566.6	75.04	6.8	87702	43427	45269.9	138.02	1.7	65700	37958	22160.9	58.29	-11.05	33265.8	16263	35383.4	2340.31	2300.95	62049	37094	15266	1400.3	1479	25381.8	13868	53.6	2533.27	-14.45	41409.6	26642	26335	4623.67	1325.15
41205	22377	25157.2	27.47	7.65	26920.2	14584	36293.2	52.93	8.5	22712.4	12281	25880.8	41.54	0	61159.8	32671	23489.5	74.37	-18.7	77973	39210	31821	99.16	13.6	41613.6	20386	39434.9	50.92	12.75	33426	19263	19800.5	8245.02	7780.05	29577	16700	36380.3	3875.95	2840.7	29434.8	12120	13213.7	3532.91	443.7	12436.2	10223	2073.65	131.32	39.95
30269.4	17995	17836.1	34.17	-14.45	172720	51562	114619	167.5	0	8981.4	5639	22020.9	27.47	4.25	51017.4	30844	16168.4	66.33	6.8	40504.8	19191	57491.4	99.16	34.85	55435.2	29085	60205.5	136.01	23.8	55177.2	31318	22753.2	1603.31	4754.05	48390	28919	19809.2	24081.1	13645.9	13383.6	6035	28369.1	8580.69	7299.8	56646.6	33762	29177.8	5132.2	708.9
19735.8	10079	26320.3	42.88	6.8	30169.2	16115	25900.2	16.08	-28.05	25156.8	14494	23164.6	35.51	0	46590.6	22053	57707.8	162.14	-31.45	10971.6	5798	38001.7	72.36	4.25	10852.2	6210	31864.5	62.98	29.75	52179	25186	40872.7	800.65	1098.2	80494.8	40943	40920.9	23688.5	22895.6	41078.4	25197	14457.9	15347	3204.5	25010.4	13879	33096.7	3665.57	2294.15
22259.4	13647	32239.7	32.83	0	59829	33719	29954.4	32.83	-6.8	38089.8	15940	50015.5	50.92	-5.1	61683.6	30847	53527	112.56	-6.8	61197.6	36142	26102.5	117.92	-2.55	8108.4	5853	47762.3	119.26	7.65	6364.8	5474	2615.68	-14.74	0	57177	34874	16163.8	1477.35	1994.1	28244.4	14249	17138.6	1945.68	-27.2	53492.4	24916	58805.9	188.94	1484.95
29364.6	22345	57784.2	153.43	-5.95	21406.2	11615	24858.3	62.31	-17	68701.8	20385	58537.2	63.65	22.95	52476.6	31092	23729.4	56.95	-9.35	54155.4	28281	49661.1	78.39	-0.85	56299.2	36810	59017	106.53	-3.4	59549.4	34042	29770.8	5803.54	3037.9	32134.2	19474	25291.2	16649.5	11083.2	37084.2	21295	20841.7	812.71	519.35	67490.4	32646	38619.5	16352	8656.4
71101.8	44917	20112.1	41.54	14.45	24408	14950	46717.8	97.82	11.9	23788.2	13414	36931.7	62.31	18.7	5238.6	5250	822.76	10.72	-6.8	62817	35807	51858.7	117.92	-13.6	20169.6	10050	41700.1	98.49	0.85	27375.6	14732	47649.7	1312.53	2601.85	23416.8	16720	15673.3	4247.13	3951.65	64151.4	38421	28676	3596.56	6826.35	74362.2	46690	35893.2	38431.2	11464.8
24781.8	13066	30602.9	51.59	-17.85	33689.4	17670	26148.1	61.64	5.95	16528.8	10456	21091.6	48.24	-5.1	34508.4	22506	35693.6	90.45	-23.8	69824.4	36518	40447.2	164.15	-22.1	38818.8	22402	24093.2	71.69	-17.85	42820.8	26402	19168	1088.75	1745.05	45927	29231	32708.1	25995.3	29474.6	20423.4	10014	6503.02	3928.21	-5.1	26148	18301	42391.6	361.8	317.05
37060.8	19528	21809.2	32.83	8.5	36606.6	17789	37341.1	96.48	15.3	31102.2	17100	23395.1	54.94	11.9	18173.4	12211	21551.9	67	-14.45	24969	13031	53599.3	144.72	-29.75	55660.2	35823	19448.8	32.83	-20.4	19597.8	10682	26964.8	6482.92	7504.65	9964.8	8474	10505.6	159.46	200.6	40897.2	24910	-147.4	-8.71	2525.35	69353.4	37878	28640.5	35804.1	6031.6
25704	12679	28144	32.83	34.85	67906.2	26946	89498.6	196.98	-18.7	30214.2	16983	33325.8	64.99	12.75	46044	27838	20640.7	61.64	-22.1	52347.6	28888	56054.2	151.42	-0.85	6857.4	5563	1289.08	2.01	25.5	37584.6	18467	36245.7	7997.79	13687.6	19243.8	12995	3505.44	3794.21	2867.05	18554.4	10221	8900.28	5110.09	332.35	49538.4	29895	30616.3	13249.2	6989.55
59709.6	29854	40171.9	83.08	17.85	178996	45341	123512	201.67	13.6	25106.4	14331	31635.4	50.25	5.1	111356	54102	41272.7	105.86	25.5	54453	34792	23037.3	56.95	22.1	31955.4	18043	24451.7	85.76	-8.5	26700.6	13647	25299.2	20546.9	8469.4	55260.6	30694	29675	15761.8	7547.15	46367.4	27943	6491.63	781.89	100.3	10050	6667	1536.31	7361.29	2011.1
16164	9502	33313.1	64.99	-0.85	73661.4	40490	35502	73.03	-28.05	21882.6	11780	24706.9	49.58	16.15	71818.2	41547	34633	121.27	9.35	45771	27926	21354.9	73.03	7.65	56085.6	34926	15479	59.63	-38.25	30825	15705	20578.4	4584.14	3286.1	82165.8	45411	43929.2	2468.28	5783.4	46408.8	28294	35588.4	5018.3	4204.95	28000.8	16100	53188	30703.4	6711.6
58926	35974	20728.5	32.16	2.55	138619	51713	79033.9	146.06	0.85	23452.2	12278	26361.2	26.13	11.05	15139.8	11163	1256.92	2.01	3.4	33703.8	16387	65242.6	146.06	-5.95	66115.8	38178	21631.6	65.66	8.5	101851	45100	38824.5	10234.2	7332.1	24561	13179	42879.3	21438	15741.2	54333.6	34602	15998.9	18894	14989.8	9952.8	8531	1480.7	3132.92	1411
163309	55971	82428.1	148.74	22.95	81579.6	44120	35781.4	83.08	1.7	47406	24374	51594	113.9	17	44338.8	26538	21848	74.37	6.8	47026.8	27983	39932.7	85.76	-22.95	45787.2	25583	33349.2	60.3	-2.55	57094.8	33937	16400.3	2674.64	4052.8	28735.8	18964	13018.8	5232.03	3819.9	29935.2	16662	17761.7	2.01	-4.25	56115.6	32002	66346.8	5710.41	5049.85
45996	27024	29893.4	34.84	-0.85	49734	28127	34517.7	92.46	2.55	21192	11344	24297.6	36.85	-10.2	49028.4	28359	25173.9	45.56	-1.7	16348.8	11555	30377.8	68.34	-14.45	65234.4	47674	21604.2	144.72	-22.95	109516	42655	38467.4	2543.99	4819.5	72638.4	45300	39083.8	12463.3	12120.2	18570.6	11743	20848.4	1658.92	1804.55	11767.2	8759	2719.53	632.48	544.85
18716.4	10855	26429.5	61.64	12.75	37561.2	19385	24962.2	74.37	-2.55	41007	15104	68469.3	121.27	-21.25	33957	20059	31926.8	62.31	0.85	57927	34350	19359	71.69	49.3	13228.8	8385	31106.1	70.35	7.65	15212.4	10718	17505.8	87.77	5.95	37366.2	19717	26944.7	1905.48	2216.8	23742	13295	9155.55	-20.1	-41.65	10295.4	9699	4805.91	120.6	163.2
10735.2	6902	10637.6	61.64	-11.05	27371.4	14172	29506.1	52.93	-8.5	22201.8	12095	32845.4	52.93	-23.8	9222.6	5932	2437.46	-8.71	-2.55	46301.4	24115	24088.5	79.06	-17	59997.6	34395	36159.9	53.6	-3.4	14545.2	13270	10626.2	110.55	270.3	47259.6	24051	37512	18320.5	19743	35059.2	19632	9178.33	13297.5	11158.8	8931	6183	1443.85	1320.57	665.55
21500.4	12590	24822.8	69.01	-0.85	66588	36982	33307	93.8	1.7	74509.8	42387	24450.3	34.84	-29.75	47028	30659	21998.8	75.04	11.05	76566.6	45015	35319.7	48.91	17	64133.4	40622	38553.1	89.11	-4.25	21726.6	11115	20102.7	14507.5	5918.55	35790	21433	41380.5	21880.2	14459.4	6742.8	6806	1586.56	195.64	210.8	23008.2	13363	36066.1	113.9	13.6
37066.2	21776	19483.6	30.15	1.7	147561	42095	72453.1	131.32	-25.5	52255.2	33247	15340.3	42.21	-11.05	35331	18411	18982.4	80.4	-7.65	47922.6	25215	36994.7	59.63	-14.45	65742.6	44139	25335.4	62.98	14.45	77164.2	41494	33621.3	827.45	1441.6	60341.4	33914	19865.5	2329.59	4755.75	16656.6	8362	21587.4	184.25	294.1	48818.4	29491	20144.9	10420.5	3643.1
48900	24607	27457.9	31.49	16.15	134550	49424	54009.4	107.87	10.2	32178	19220	16357.4	30.82	-7.65	39321.6	20123	20650.7	55.61	5.1	81913.8	53094	25885.5	115.24	-19.55	101312	61403	45507.7	138.69	-3.4	25836.6	21849	19464.2	112.56	92.65	27066.6	14361	28302.1	16538.3	8789.85	6654.6	6636	10123	86.43	387.6	39795.6	25214	41136.7	5845.08	2821.15
17541	8438	30352.3	67.67	0	17913	8950	25488.1	34.84	-6.8	30529.2	14570	38169.9	115.91	-8.5	45454.8	31714	33694.3	61.64	-11.9	26698.8	14510	25977.9	59.63	15.3	62827.8	37820	18917.5	25.46	-29.75	77334	39696	49825.9	43931.2	20108.5	40526.4	19631	51318	24856.3	16542.7	8699.4	5623	5569.71	162.14	157.25	45091.2	26215	16610.6	13140	4743.85
17938.8	8711	30806.6	85.76	5.95	38280.6	23331	47881.6	91.79	-31.45	30066	13302	49429.2	89.78	7.65	82372.2	45587	40345.4	81.07	7.65	10339.8	7515	38925	52.93	-17	47287.8	26279	32412.6	56.95	-19.55	51661.8	32562	16297.8	16498.1	7116.2	18837	14675	8381.03	58.96	42.5	7660.8	5719	5726.49	720.92	245.65	101174	58406	41590.9	20130.2	22211.4
36879	15462	43607.6	83.75	30.6	58114.2	32038	42674.3	112.56	-6.8	29479.2	16847	23735.4	79.06	5.1	61988.4	38426	18953	52.26	-50.15	65206.8	38243	28716.9	44.89	-22.1	13015.2	10933	12886.1	86.43	-12.75	97371.6	36931	63237.3	3704.43	4875.6	13441.2	12498	3784.83	25.46	5.1	16500	14267	6399.17	352.42	301.75	76276.8	43259	32869.5	18012.3	10671.8
10727.4	10118	6019.95	28.81	8.5	79452.6	36546	27377.5	48.91	9.35	17536.2	11998	27509.5	56.28	-20.4	50763	36158	15271.3	48.91	8.5	103338	56135	57744	97.82	-30.6	56910.6	34718	21888.2	93.13	-10.2	68311.2	40749	19086.3	18004.2	14849.5	21671.4	12603	22755.2	2245.17	5200.3	12052.2	9316	11976.2	109.88	30.6	62323.8	33368	20830.3	767.15	145.35
49110	25783	33662.1	48.24	39.95	27050.4	14474	31362.7	35.51	-14.45	80919.6	48214	58888.3	292.79	10.2	42645	27761	33599.8	93.13	6.8	55443.6	31796	23718	38.86	0.85	50220.6	26985	51607.4	96.48	-11.05	38124.6	19403	38856	11074.4	12917.5	16821.6	13567	11902.6	205.69	163.2	41230.8	21794	40555.8	10682.5	23470.2	111158	61942	126031	48406.8	20088.9
52854	26631	29836.4	43.55	3.4	108731	42106	111407	243.88	4.25	26814.6	17318	35126.8	48.91	2.55	38077.8	18962	21185.4	50.25	14.45	7805.4	6684	15116.5	35.51	-15.3	9041.4	8751	2787.87	19.43	-1.7	83641.2	32782	43037.4	13940	18007.2	67075.2	34571	34654.4	11569.6	11304.2	32092.8	16598	49505	12385.6	6651.25	44136.6	24805	34815.2	18658.2	5372
20030.4	12191	23759.5	29.48	4.25	49451.4	18602	39100.5	71.02	-3.4	21682.8	13070	29874.6	58.96	0	53247	32983	17996.9	48.91	12.75	64850.4	36906	19501	58.96	-37.4	20001.6	13023	41393.3	53.6	-8.5	8042.4	6659	7926.1	79.73	-0.85	32172.6	14954	32786.4	3251.51	4323.95	80578.8	44652	47627.6	9224.56	12002.9	72210	39842	30083.7	1897.44	855.95
24773.4	16024	12737.4	32.16	5.1	122498	49085	53953.8	101.84	4.25	31812	18320	44845.1	98.49	12.75	85696.8	50782	49454	129.98	-7.65	43099.2	25389	61993.1	67.67	-35.7	12472.8	8110	36324.7	85.76	-5.1	44604	23137	29792.9	5119.47	10319	28898.4	15742	30267.2	2377.16	5641.45	45979.8	26675	46727.8	22698.3	19172.6	22548	17238	39963.5	228.47	231.2
24876	14159	27116.9	38.86	13.6	27152.4	16599	46018.3	94.47	-3.4	87773.4	59843	37028.9	129.98	-8.5	12460.8	10647	1950.37	-8.71	-15.3	63016.8	40692	19676.6	44.89	-37.4	84990	47487	30548	83.75	17	42289.2	21009	26317.6	19468.9	12286.8	22079.4	11130	31495.4	958.1	895.05	63666.6	35369	29269	801.99	1139	60319.2	39054	44731.2	16075.3	6054.55
37632	19137	39374.6	90.45	-8.5	19065.6	11394	26745.1	58.96	-11.05	13585.2	7486	22950.2	38.19	7.65	39274.8	20249	21254.4	69.01	6.8	69726.6	41075	24560.9	103.85	-12.75	62460.6	37827	19056.8	20.77	3.4	64933.8	40223	21551.2	11057.7	9625.4	49661.4	30406	19135.2	11891.2	11307.6	32503.2	16981	43306.8	6908.37	6375.85	81801.6	49682	35376.7	19482.3	9135.8
22450.8	13507	19478.9	23.45	-17	23142	11171	44393.5	117.92	-6.8	21529.2	11662	21196.8	48.91	-1.7	67036.8	40594	24387.3	122.61	7.65	25495.2	15819	49281.9	79.06	-11.9	85644.6	50122	31721.2	93.8	-20.4	7786.2	5615	1481.37	1330.62	1080.35	36289.8	21975	43621.7	6859.46	8058.85	30381	16328	33574.4	23238.3	9616.05	55288.8	36243	28297.5	24361.2	13594.9
48816	29494	25760.2	53.6	-47.6	47486.4	28143	39043.6	55.61	9.35	39649.2	20640	24245.3	25.46	15.3	55720.2	34466	19938.5	60.97	4.25	59260.2	37277	30782.5	111.89	-26.35	52364.4	31187	25502.2	123.95	15.3	20904.6	10711	37260.7	6700	9465.6	39118.2	26066	39580.9	47533.2	17703	26973.6	13002	29727.2	1285.06	1144.1	72028.2	40583	44847.1	29344	6409.85
99497.4	40651	42242.8	85.09	-15.3	43563	21980	42367.4	58.96	-17	40673.4	21506	29957.7	45.56	-13.6	72258	45670	20601.2	123.95	-21.25	56781.6	32561	18140.9	73.03	17	39689.4	23755	44348	77.05	-6.8	34416.6	17000	34705.3	34574.7	10699	58735.8	29227	40050.6	20065.8	16817.2	35738.4	17914	35474.5	8104.32	8677.65	59478.6	38972	23229.6	113.23	33.15
8974.2	6707	18467.2	48.24	-22.1	40536.6	20374	30544.6	44.22	-4.25	71683.2	26198	52262.7	99.83	-35.7	42109.8	25519	21309.3	85.76	-34.85	80509.8	45038	35780.7	101.84	9.35	27264.6	17041	16427.1	38.19	2.55	62446.2	34862	52416.1	93586.9	20283.6	38147.4	23947	30491.7	1949.03	2805.85	39094.8	20729	36190.1	31932.2	22708.6	20852.4	11625	24529.4	1885.38	303.45
8562.6	6458	12261.7	63.65	-39.1	80632.8	47945	32648.4	67	13.6	15868.8	9254	33037	67.67	-4.25	78742.2	59026	35981.7	108.54	17.85	10644	7621	19913.1	42.88	5.95	38176.8	20646	18397.5	3.35	-5.95	58863	30756	42430.4	67477.7	19280.6	29261.4	15427	32712.8	1570.48	2012.8	31719.6	18170	44114.1	549.4	578	12001.2	9779	6595.48	42.88	-7.65
27936	15012	22581	48.24	-27.2	17458.8	10778	37828.9	86.43	-10.2	54300	27454	55017.1	74.37	-1.7	57783	39726	19235.7	55.61	41.65	52183.8	27095	29233.4	48.91	-10.2	15465.6	11842	2628.41	11.39	19.55	20634.6	11350	26410.1	16419.7	18278.4	47321.4	34146	52065	687.42	102.85	32644.8	16759	35743.2	2214.35	3017.5	6921.6	6599	2195.59	48.91	13.6
46158	26615	24916	36.85	-0.85	59058	23535	41877	64.99	-14.45	30988.8	15722	23876.8	37.52	-7.65	58547.4	38386	16010.3	85.09	-5.95	65103	35875	34911.7	68.34	-2.55	21075.6	10750	27426.5	73.7	-18.7	18103.2	11286	21952.6	1070.66	1758.65	26513.4	13007	27433.8	23576	9293.05	47790	22462	59854.5	2963.41	2449.7	12551.4	8026	38159.9	611.04	392.7
15373.2	8266	23054.7	31.49	3.4	42879.6	21734	37183	95.81	-10.2	34303.8	19502	27294.5	53.6	-4.25	38728.2	22503	26926	73.03	3.4	49721.4	29064	28050.2	42.88	5.1	38415	21678	30315.5	61.64	21.25	28862.4	18383	32980.8	960.78	3629.5	71514.6	29863	42978.5	19297.3	19546.6	40691.4	24133	14654.2	507.86	528.7	58087.2	35139	29731.2	13310.9	3240.2
26623.2	14849	20364	36.85	12.75	27765	14660	24615.8	41.54	5.1	16411.8	10339	24086.5	31.49	-5.95	60214.2	36142	24913.3	67	-0.85	53682.6	26910	33401.5	87.77	10.2	86050.8	47311	32694	119.26	40.8	58030.8	39692	44526.2	4384.48	8043.55	36722.4	20527	27984.6	685.41	1242.7	57003	29933	37844.3	1309.18	2432.7	66353.4	41241	25682.4	28532	5629.55
26932.2	15711	18975.7	38.86	6.8	125851	55723	122309	360.46	-5.1	43696.8	26351	19577.4	10.05	0	66649.2	35727	29137	126.63	7.65	8625.6	6779	1530.28	7.37	-3.4	11236.2	10762	9030.93	6.03	13.6	62128.2	34983	25107.6	44979.1	41487.7	27540.6	15663	34262.5	15919.9	7825.95	31419	16121	39150.1	7841.68	8886.75	41485.8	23022	47527.8	23634.9	9726.55
42372.6	23583	29131.6	50.25	2.55	29040.6	15223	38508.9	52.26	-1.7	63813	36267	26124	34.84	-12.75	22884	13111	45651.8	149.41	24.65	22963.8	12058	26441.6	29.48	2.55	44299.2	25422	25693.2	66.33	-4.25	14956.8	8769	26290.8	17395.9	8367.4	12962.4	7718	41010	136.68	689.35	71490	29739	37477.1	3832.4	7472.35	82332	46809	33647.4	50304.3	11766.6
29508.6	15659	37692.2	81.74	-21.25	32356.8	18676	21194.1	12.73	-12.75	22205.4	12015	23918.3	27.47	-16.15	9071.4	5761	2700.77	0.67	9.35	11911.8	7991	37561.5	110.55	-1.7	67544.4	35098	42263.6	91.12	12.75	79830	46127	31488	11376.6	11851.6	34786.8	24258	41179.5	40129	31022.5	15282.6	8738	27405.7	72.36	-2.55	57872.4	34652	22596.4	4756.33	1116.05
26701.2	17698	26678.1	30.82	-0.85	81323.4	24918	57670.9	62.98	-5.1	47257.2	21242	55342.7	116.58	-36.55	42697.8	26644	14854.6	54.94	42.5	75064.2	38764	40607.4	114.57	-5.95	65760.6	36678	30718.2	54.27	13.6	34145.4	17463	22307.7	8899.61	4702.2	21282	12797	22597.1	1125.6	1616.7	27598.8	17082	30526.5	34452.7	16836	49974	27695	30121.2	13551.4	10029.2
37957.8	23184	14655.6	34.17	-17.85	68857.2	31893	93268	253.26	-10.2	30657	20786	42526.9	73.7	6.8	22705.8	12774	29307.8	43.55	1.7	46122	25886	35420.2	58.29	-4.25	47364	31071	16536.3	29.48	-17.85	43905	19896	64793	10480.8	11640.8	8171.4	6143	8026.6	63.65	6.8	36971.4	17690	48569	31102.7	14916.7	9309	5362	20243.4	42.21	13.6
43641	23245	23629.6	54.94	11.05	41947.8	24674	16871.9	14.74	-15.3	64356	38889	17761	40.2	-7.65	46116.6	27979	17619	42.21	-3.4	81517.8	55743	29232.1	250.58	-2.55	42351	23862	29193.9	72.36	23.8	29799.6	15604	45182.1	11635.2	18201.9	28630.8	17932	43875.6	1478.69	2102.9	33989.4	16630	42739.3	9272.8	13808.2	58825.8	31535	42246.2	22981.7	11401.9
38718.6	20839	24786	37.52	-12.75	60252	24507	45370.4	66.33	-15.3	23279.4	12379	24318.3	73.03	4.25	53128.2	26898	32425.3	82.41	-5.1	112892	56407	84768.4	227.8	-9.35	56490.6	31500	18319.1	50.92	11.9	29351.4	17175	49460.7	24875.1	16920.1	29485.2	15274	26215.1	6769.68	5825.05	92007.6	39462	55926.2	9323.72	9659.4	8017.8	5223	2297.43	1201.98	328.95
22212	11942	28688.7	38.86	-6.8	22285.8	13787	25109.6	66.33	-25.5	19506.6	10659	29632.8	74.37	0.85	38103	20587	24643.9	55.61	5.95	26367	15368	41996.9	96.48	-16.15	59285.4	33988	23890.2	72.36	5.95	58608.6	33092	21223.6	93.13	66.3	32700.6	18229	30785.8	11223.8	11302.5	44506.2	25734	15097.8	170.18	215.9	5028	5010	1139	17.42	10.2
30986.4	17082	39212.4	70.35	-18.7	47745	27734	17389.8	54.27	10.2	54376.8	34128	12761.5	24.79	-7.65	52113	26218	46922.8	121.27	-25.5	59461.8	36090	22942.1	89.11	-1.7	38637.6	18951	33171	107.87	10.2	49578	26782	45198.9	19919.8	15906.1	53818.8	34875	26855.6	36.18	-12.75	111713	44338	50128.7	1962.43	2185.35	40465.8	21414	79759.5	61022.3	13794.7
39075.6	20750	31173.1	56.28	28.9	48109.2	27382	30381.2	51.59	5.1	55750.2	20838	38564.5	89.11	-18.7	70101.6	39951	35286.2	142.04	17	87808.8	49162	34811.2	126.63	-15.3	9594	7579	23366.2	68.34	-24.65	21219.6	11410	41620.4	7545.54	8647.9	58911	37311	40466	8894.25	9147.7	30783	19284	38910.9	9635.27	11879.6	56565.6	35326	16463.2	7089.27	3394.05
47343.6	30124	32999.5	67.67	11.05	28029.6	14742	45003.2	91.79	0.85	20164.2	11008	21470.8	48.91	-12.75	58153.2	31959	20150.2	87.1	19.55	83842.8	55497	27827.8	253.26	11.05	54962.4	37074	38030.5	134	10.2	46368	27783	35806.1	26523.3	10194.9	43659.6	24377	35709	5142.25	7688.25	34194.6	21517	31160.4	7015.57	10398.9	54702	38635	16212	1010.36	674.9
39228	20355	32801.9	75.71	-30.6	46137	27494	15083.7	39.53	4.25	39060	19978	48654.1	124.62	-7.65	5920.2	6023	1329.95	2.68	0	49006.2	29787	21334.1	46.9	7.65	41656.2	20550	48778	101.17	-5.95	10118.4	7291	4845.44	13.4	11.9	30012	18208	18313.1	1409.68	2965.65	63665.4	35256	30886.3	10738.1	10920.8	17175	8411	27210	12624.1	2590.8
54642.6	37967	15399.3	38.19	-21.25	17371.2	8718	19692	52.93	4.25	36267	21419	21849.4	30.82	-5.1	31836	16595	23963.2	64.32	-1.7	35848.2	19399	28429.4	78.39	5.95	65553.6	38303	50249.3	89.11	-3.4	36964.2	23340	21346.2	8776.33	8177	38532	23931	23915.7	23007.1	10181.3	23731.8	12954	29950.3	5014.28	8036.75	23349	13078	49026.6	4383.14	1229.1
24491.4	14350	29592.6	79.73	17	32867.4	17661	40494.1	62.98	-26.35	39307.8	23577	17334.2	13.4	-0.85	34843.8	18018	35086.6	98.49	-17	66399	36026	36199.4	99.83	14.45	7522.8	6323	1324.59	10.05	5.1	46534.2	24649	30727.5	7780.04	7361.85	16633.2	14746	1459.93	117.92	160.65	30723.6	15062	23187.4	14534.3	12121.9	23732.4	16567	50445.6	730.97	583.1
196438	71126	65246.6	121.27	29.75	33235.8	17429	91388	162.14	5.95	28467	13454	35895.2	35.51	-7.65	82096.8	56215	41838.8	230.48	9.35	74326.2	43134	30921.8	123.95	27.2	47012.4	24706	27141	75.71	24.65	27813	16515	33814.9	2644.49	3618.45	74184.6	42883	24988.3	8919.71	4885.8	39808.2	23714	20392.8	19700.7	13375.6	45303.6	28843	45972.7	14368.8	3964.4
13933.8	11535	3151.68	-2.01	15.3	17782.8	8856	34151.9	72.36	-4.25	28155.6	16043	30022	45.56	-27.2	65993.4	44307	17810.6	43.55	2.55	59028.6	38231	24442.3	143.38	27.2	20221.8	16305	16275	54.94	-1.7	20412.6	11022	28178.2	2828.74	4369.85	60068.4	30371	34164.6	8271.15	4918.95	31787.4	20262	27578.5	11784.6	6550.1	79059	46330	32507.1	28355.7	7182.5
26405.4	14530	26416.8	50.92	-23.8	30134.4	16902	21126.4	19.43	-8.5	25240.2	16473	32976.7	74.37	1.7	16881.6	15639	9110.66	8.71	-6.8	14957.4	10084	40440.5	69.68	9.35	11331.6	8343	1378.19	28.14	-8.5	41194.8	22971	28342.3	6443.39	6969.15	36696.6	22663	34805.8	3810.29	5512.25	43427.4	26214	15980.8	12897.5	12595.3	48893.4	25587	61483.9	44163.1	14348
39984.6	17358	42250.9	56.28	4.25	11772	6463	21861.4	55.61	1.7	45445.8	17691	37177.6	75.71	7.65	5769.6	5694	1511.52	8.71	-5.95	64558.8	33511	32554.6	89.11	-3.4	62501.4	36315	26627.1	74.37	19.55	69595.2	27795	39386.6	15993.6	16004.7	64127.4	37925	24838.9	10511.6	10552.8	20328.6	10030	30336.9	724.94	1461.15	120180	58059	72855.1	39574.9	10705.8
27931.8	18519	28552.7	42.21	-28.05	36847.8	22119	19043.4	33.5	19.55	30574.2	17097	27436.5	50.92	18.7	51763.2	29798	30557.4	62.31	0	50746.2	31563	42467.3	93.8	-11.05	94146.6	52860	38847.3	108.54	-29.75	59217.6	39634	20727.1	2881	2533.85	30225	16915	22010.8	577.54	555.05	34339.8	18683	35120.1	18007.6	21113.2	26040	13939	33767.3	6322.12	133.45
54689.4	29898	23754.9	48.24	3.4	27046.2	14038	32478.2	78.39	37.4	37111.8	18708	40240.9	110.55	6.8	66051	36170	23097.6	61.64	-2.55	75508.8	49219	74619.9	203.01	-27.2	53352	34306	18238.7	101.84	-33.15	52447.8	31507	21007.2	14945.7	27079.3	72029.4	37096	28261.9	10626.2	9412.9	43488	21603	39748.4	5757.31	5751.95	53125.8	33022	23233.6	27667.7	10313
14319	9022	22306.3	31.49	9.35	73207.8	31126	37488.5	58.96	38.25	23639.4	13442	23840.6	46.23	11.9	11660.4	7103	37006.1	62.98	43.35	65928.6	38447	21735.5	90.45	-0.85	35088.6	29548	16195.9	60.97	17	93526.2	45670	41962.8	2010	3057.45	71156.4	45413	77909.6	13491.1	19898.5	72705.6	43712	36056.1	3218.01	5734.1	42394.2	25979	18197.9	9367.27	3364.3
12906	7863	22170.3	17.42	-13.6	83826	40466	52229.9	85.76	11.9	35716.8	20453	14648.2	14.74	11.9	68593.8	39894	23643	87.1	36.55	45196.2	28387	20297	74.37	-35.7	6352.2	6358	1964.44	-14.74	-0.85	37704	22492	21505	959.44	1006.4	49453.8	23753	32113.8	4945.94	7040.55	42409.8	26064	31329.9	127.97	172.55	46678.2	20238	67549.4	6939.19	4481.2
18324.6	9699	31557	29.48	-16.15	20306.4	12046	39511.2	52.93	14.45	51801	26151	40155.8	79.73	22.1	69399.6	43998	20223.3	72.36	20.4	8162.4	6079	26941.4	34.17	-12.75	8961.6	6658	984.23	3.35	-14.45	32203.8	16760	29743.3	2918.52	3840.3	13635.6	11420	11967.5	79.06	10.2	50908.8	30395	17653.8	4361.03	7265.8	14318.4	10856	1736.64	5392.83	1663.45
25579.8	12986	27190.6	76.38	-21.25	26454.6	12035	42341.3	117.92	17.85	27688.8	15081	39544.1	67.67	17	44655	36819	27484.1	110.55	-1.7	61910.4	41619	18829.7	89.78	17.85	57319.8	33287	26713.6	71.69	-5.1	68176.8	39546	20539.5	694.79	1854.7	61112.4	35464	16590.5	121.27	130.05	47437.8	26170	35341.8	55.61	-12.75	10830	6711	1884.04	12285.8	3349.85
41715	21031	28916.5	34.84	1.7	48320.4	21346	62634.3	125.96	13.6	78379.8	42869	48979	76.38	8.5	75012	49811	21452.7	26.13	-0.85	67909.2	41171	20459.1	43.55	-1.7	55608	30467	33019.6	73.7	16.15	51945.6	27151	39611.1	33769.3	15810	25381.8	14159	28866.3	3144.31	3930.4	46270.2	27411	17863.5	34.84	17.85	6314.4	5063	1354.74	481.73	96.05
21934.8	13190	26256.6	12.06	3.4	76061.4	25829	91209.8	252.59	5.1	41769.6	20800	34782.4	49.58	-2.55	53497.2	30155	21080.2	121.27	-24.65	16398.6	11731	30163.4	30.82	-15.3	42727.8	23891	32426	71.02	14.45	33611.4	19086	24723.7	42334.6	13661.2	28670.4	15495	25751.5	17448.1	8416.7	29661.6	16057	19800.5	47.57	-9.35	46561.2	27667	32123.2	18069.2	10523.9
28003.2	17402	22694.2	38.19	-4.25	34503	19527	25876.7	37.52	8.5	28956.6	16494	32858.1	61.64	-1.7	35838.6	18879	34103.7	115.91	-17.85	79837.8	50319	29536.3	159.46	-14.45	45653.4	25032	36699.2	69.68	20.4	74448.6	39699	44697.7	21505	14761.1	96748.8	45289	61245.4	15888.4	20624.4	15251.4	10568	25661	536.67	895.9	62611.8	37994	22758.6	19976.7	3875.15
16480.8	9731	22606.5	30.82	-7.65	88985.4	48187	60975.4	114.57	0	20916	13474	24452.3	34.84	-5.1	8474.4	7199	5027.68	-0.67	-11.05	62676	40450	17430.1	185.59	5.95	75123.6	41447	47123.1	88.44	-12.75	25310.4	14094	29234.8	387.93	498.95	23056.2	11675	30237.1	61492.6	20.4	19593.6	10359	21092.9	56.28	5.1	20993.4	13911	43591.5	176.21	194.65
33244.2	17891	29791.6	60.3	-13.6	45148.2	18563	47127.8	97.15	25.5	10511.4	7005	32194.2	56.28	22.95	73542.6	48332	32791.1	383.91	28.9	46168.8	28919	15306.8	34.84	11.05	64479.6	36700	20980.4	53.6	0.85	54435.6	31322	42853.9	7262.13	7777.5	21071.4	11646	26180.9	46.23	28.9	35721.6	19138	27803.7	2411.33	3960.15	74341.8	50487	23323.4	850.23	466.65
54884.4	33645	14829.1	44.22	8.5	24319.8	14735	21389.1	49.58	-28.9	30601.8	16479	22127.4	26.8	17	161024	81619	80001.4	284.08	-9.35	33603.6	20864	21334.1	40.87	5.1	54221.4	30687	31551	89.78	-19.55	55557	34551	50573.6	2501.11	4023.05	27877.2	13921	40414.4	25618.8	11206.4	57804.6	32720	19131.2	37.52	-19.55	21006	12238	36456.7	8393.76	3559.8
30846.6	17334	37913.3	89.11	30.6	18449.4	11426	42002.3	93.13	17.85	61156.2	33813	40391.6	183.58	6.8	49834.8	29932	30944	76.38	-34	8448	5326	2751.69	18.09	-11.05	7969.8	6359	751.07	-21.44	6.8	31985.4	17540	31231.4	6287.28	7254.75	49316.4	27394	44245.5	3640.78	4148	37786.2	22747	42859.2	26765.2	15266	72114	45501	69374.5	9443.65	1116.9
31722	17010	25323.3	6.03	6.8	28394.4	17176	54454.9	88.44	-18.7	16896.6	11482	17159.4	43.55	15.3	13007.4	9495	29279	36.18	-34.85	51168	23070	27751.4	80.4	18.7	65370.6	35670	29639.5	188.27	17	8874	8587	2976.81	10.72	17	28096.2	15414	38943.8	28696.8	13902.6	28910.4	15387	33150.9	1096.12	1211.25	65964	34390	45761	38036.6	12749.2
17074.2	10334	33178.4	83.08	7.65	44579.4	11350	86259.1	212.39	-30.6	46089	13935	51563.9	78.39	13.6	25807.8	17510	49898.9	103.85	12.75	82839.6	43311	33475.2	99.16	4.25	7260	5018	27816.4	44.89	14.45	64909.2	37294	21016.6	931.3	766.7	43052.4	26642	16503.4	7732.47	4625.7	64809	36471	37704.2	25423.2	10347	59719.2	29491	25911.6	4998.2	927.35
43271.4	25091	19694	54.94	-21.25	103468	36883	111528	166.83	-5.1	60649.8	36794	14329.3	20.1	23.8	55257.6	32959	35305.7	52.93	-35.7	41808.6	23443	38020.5	89.11	-3.4	88740.6	44327	48658.8	142.71	2.55	45743.4	23559	42411.7	4280.63	9570.15	32336.4	17659	27143.7	6298.67	6064.75	26835.6	17591	25157.8	324.28	629.85	107450	50930	55004.3	32621.6	10923.4
103668	44750	38088.8	72.36	-7.65	13445.4	8354	32770.4	54.94	-15.3	16824.6	9546	24707.6	46.23	15.3	65551.2	40530	17796.5	84.42	-1.7	96148.2	36042	45474.9	134	7.65	9702	9196	2267.28	7.37	29.75	28440.6	15441	29240.1	1224.76	3033.65	19432.2	9236	36435.3	26504.5	8134.5	38772.6	23110	35355.9	5510.75	5100	34138.2	21266	34421.2	5571.72	3831.8
68172.6	40543	19779.1	41.54	5.95	14865	9175	23722	57.62	-30.6	36144	15627	46087.3	95.14	11.05	57141	38344	20820.9	35.51	23.8	34459.2	19370	34888.9	48.91	16.15	39882.6	24501	34204.2	64.99	-5.1	48162.6	25406	29733.9	13541.4	10118.4	18112.8	14658	15741.7	414.73	551.65	44460	24152	45976.7	3535.59	2206.6	53849.4	27090	49612.2	2493.74	2629.05
10900.8	6554	22272.8	49.58	6.8	47881.8	18699	53847.2	123.95	-45.9	23874.6	13795	30365.7	78.39	-11.9	33660	21874	26566.2	70.35	1.7	14130.6	9746	29883.3	114.57	1.7	59039.4	39133	21461.4	83.75	17	68675.4	36882	32606.2	1399.63	2063.8	59321.4	38436	17140.6	3474.62	9222.5	29111.4	15810	32829.3	345.05	359.55	51621.6	30394	41181.6	48357.9	10009.6
50934.6	28503	29198.6	52.26	9.35	58722	28903	70126.9	123.28	-31.45	26137.8	15259	25417.8	19.43	-1.7	81783.6	41547	47998.8	173.53	8.5	51145.2	29670	40490.1	98.49	12.75	62433	34922	20200.5	79.73	7.65	43425	29087	15186.9	19005.2	13651.9	31596.6	17614	29092.7	189.61	87.55	38262.6	23463	36423.2	7239.35	7941.55	13154.4	9414	42439.1	239.19	102.85
23092.2	14887	35187.7	72.36	-10.2	32433.6	15278	43516.5	75.04	0	19836	10158	36917.7	56.95	-34	30015.6	16363	22756.6	35.51	-7.65	56750.4	36015	19058.8	68.34	7.65	8157.6	5703	24574.9	57.62	-11.9	76837.8	38751	33007.6	17850.1	7857.4	57583.8	28798	43440.1	73276.6	21300.2	69508.2	39223	41101.8	10036.6	10988.8	15571.8	10990	25145.8	101.84	5.1
17456.4	9342	25770.9	87.1	-2.55	35664	20247	21170.7	20.1	-7.65	20187.6	10586	32194.8	81.07	-15.3	50847	30877	18477.9	69.68	13.6	79929.6	44190	39919.3	296.14	17	56794.8	37258	16610.6	71.02	-10.2	31078.8	14004	38114.3	9495.91	6492.3	37781.4	20395	31208.6	373.86	853.4	81755.4	46010	20389.4	3735.92	2186.2	55558.2	32654	54510.5	17810.6	6244.1
43575.6	22011	35541.5	83.75	-9.35	22995.6	11668	39684.8	84.42	4.25	44703	27322	25214.8	47.57	-11.05	38440.8	21367	17936.6	63.65	-0.85	68701.2	45431	22920.7	117.92	-11.05	27419.4	16330	36241.6	60.3	11.9	26876.4	16407	48268.1	206.36	211.65	18399	14424	2419.37	166.83	274.55	27523.2	13505	35804.8	11167.6	5149.3	18095.4	12245	33707.7	81.74	16.15
40700.4	23952	17931.9	60.3	-26.35	54945	30298	39988.9	72.36	-19.55	62559.6	35574	73758.3	189.61	-5.95	54000	32531	19052.8	105.86	7.65	93461.4	39969	58229	140.7	-5.95	71133.6	37516	43801.9	94.47	4.25	24958.8	13507	25590	3026.39	5757.9	73257	48892	30353	7345.21	4845.85	50404.8	28300	14993.9	330.98	254.15	67536.6	41711	30142.6	240.53	98.6
120805	63702	46323.1	54.27	17	53999.4	24575	64106.9	107.87	-22.1	93435.6	44083	41253.2	70.35	-11.9	42222.6	24162	16305.1	49.58	20.4	91953.6	54831	37339.1	111.89	17.85	78981	51943	29593.2	111.22	27.2	61633.2	34910	25686.5	4817.3	5638.9	13683.6	7425	30012	24422.8	12619.1	23101.8	12459	23840.6	9449.01	6202.45	48204	30179	27713.9	2438.13	1755.25
14778	8753	28842.8	58.96	22.95	22357.8	14042	19616.3	-1.34	0.85	28926.6	15432	24154.8	31.49	-5.1	8760.6	8262	2850.18	-4.02	-5.1	98827.2	55726	32726.8	127.3	10.2	66597.6	42663	38835.9	150.08	-3.4	46434	26450	17394.5	358.45	370.6	18138.6	11652	26448.2	10519	8376.75	40657.8	23372	43898.4	385.25	339.15	54760.8	26658	50122	20404.8	3874.3
43226.4	25691	18449.8	7.37	-2.55	31003.2	15619	30106.5	6.03	-5.95	26375.4	14434	17058.2	8.04	16.15	7292.4	5767	1463.95	8.04	-5.95	52624.2	28903	19812.6	72.36	-22.95	48259.8	24856	25523.7	47.57	-13.6	19092	13729	13491.8	0.67	17.85	12964.2	12025	4178.79	75.71	70.55	34477.2	17961	40134.3	2815.34	2817.75	59808.6	36708	24140.8	19316.1	8795.8
23128.2	11691	28618.4	57.62	11.9	16326.6	9728	24983.6	24.79	-13.6	59649	27214	33904	46.9	3.4	76484.4	41146	33702.3	102.51	-3.4	6885.6	6568	5352.63	16.08	4.25	18954	11033	35787.4	32.16	-0.85	14915.4	13026	18043.8	274.7	423.3	61068	32463	46378.1	20443.7	10869.8	74223.6	44249	31649.5	11348.5	9404.4	63856.8	43078	25351.5	6072.21	3139.05
17657.4	8059	40604.7	52.93	-11.9	130793	53348	84028.7	151.42	-4.25	61089.6	37967	16043.8	14.74	-18.7	56186.4	30895	23982	62.31	10.2	23549.4	13398	26429.5	47.57	9.35	46570.2	25889	32044.8	40.87	21.25	24954	13420	37498.6	23029.9	10981.2	35775.6	17602	47427.3	28767.8	21199	8638.2	5609	31203.9	152.09	357.85	34200.6	16658	57522.9	33208.6	9750.35
22543.8	12527	25902.9	46.23	11.05	35653.2	20501	45675.9	123.95	-14.45	8271.6	5612	36748.8	69.01	-1.7	41779.2	22560	23247	79.73	0	15318.6	10754	38230.9	88.44	-14.45	33856.2	17497	22191.7	64.32	13.6	51384.6	29765	39483.8	4751.64	6598.55	31569.6	15019	33972.4	117.25	141.1	53517.6	29293	26872.4	12419.1	10724.5	8652	8431	7540.85	291.45	340.85
26212.2	13263	28735.6	62.31	-4.25	110678	44150	46369.4	75.71	5.1	27884.4	14206	35562.3	37.52	-7.65	10248.6	9631	2934.6	-8.71	22.1	58406.4	35813	19019.3	38.19	-7.65	58248.6	29470	38399	114.57	3.4	39754.2	21679	24968.9	2790.55	5751.1	44984.4	22537	27248.9	690.77	1495.15	24327.6	13097	12971.2	-23.45	-3.4	51250.2	29595	21607.5	24130.7	4046.85
151167	50995	54404	124.62	-36.55	32932.2	16933	34501	85.09	19.55	87059.4	46247	68939	160.8	-1.7	38940.6	23717	19877.6	50.25	20.4	78672.6	45695	25476.8	201.67	5.95	98175.6	61359	34295.3	142.04	-10.2	16174.2	14623	6949.24	71.02	34	41053.8	20191	39994.3	7270.17	7456.2	33798	16950	36494.2	3770.09	4975.05	55326	32583	24262	28011.4	8908
41975.4	23520	34111.7	77.05	-2.55	49717.8	31699	18410.9	28.14	17.85	40075.8	22034	14161.8	27.47	12.75	38372.4	18966	32886.9	70.35	13.6	38256.6	23094	32155.3	79.06	18.7	62881.2	36106	39401.4	92.46	8.5	68263.8	36326	33727.1	19024	9863.4	31746.6	19286	52359.2	240.53	-7.65	16000.2	8470	24227.2	121.94	56.1	10867.8	8663	2048.19	4190.18	1196.8
39707.4	22667	16821.7	20.1	21.25	28060.8	17574	46818.3	72.36	-13.6	34858.8	21078	31182.5	36.18	24.65	20161.8	16000	14725.3	81.74	1.7	53620.2	32146	21262.5	87.1	10.2	57544.2	33695	31769.4	44.22	-14.45	9400.2	9335	2834.1	24.79	6.8	25785	11574	51827.2	4265.89	6403.9	23394	14890	36663.7	17876.9	12141.4	10722.6	7179	2970.11	2669.95	2244
24368.4	14127	25404.4	73.7	7.65	26976	14754	30721.5	44.22	-1.7	24892.2	15521	24525.4	36.85	21.25	80187	47313	28389.9	73.7	7.65	30205.8	19199	25525.7	56.28	28.05	100186	53984	51186.7	275.37	1.7	7639.8	7055	1250.89	45.56	110.5	35697	17190	29226.7	884.4	1644.75	45753	27774	16743.3	7386.08	6245.8	18793.2	10635	51480.1	397.98	481.1
16743	8406	40000.3	67	12.75	29630.4	15609	20096.7	40.87	21.25	43609.2	27919	19909.1	38.19	5.95	79120.2	45435	41755.7	139.36	-4.25	40230.6	22169	19783.8	68.34	0	29059.2	22707	17020.7	58.29	-10.2	65021.4	35455	26950.8	27221.4	13097.7	30040.2	15519	24233.9	1472.66	2528.75	37165.2	22626	44946.9	11551.5	13073.9	51578.4	30807	24049	12089.5	3649.05
23474.4	14595	32271.2	73.7	7.65	144845	37894	96842.5	162.81	30.6	18243	10622	24800.7	36.18	22.95	74877.6	41684	22020.9	80.4	0.85	32922	22079	27766.1	64.32	2.55	68190.6	37119	34046.1	69.68	3.4	49314	26295	33200.5	6595.48	7694.2	16328.4	13260	1871.98	764.47	561	20177.4	11562	24416.8	33.5	-6.8	64091.4	36471	30655.2	2229.76	885.7
26953.2	13447	27894.8	60.3	-13.6	27943.8	13592	35396.8	60.97	-10.2	86268.6	35419	42508.8	37.52	0.85	75219	45826	57551.7	177.55	22.1	71105.4	38092	38260.4	138.02	8.5	45969	24841	41822.1	77.05	-11.9	47396.4	27663	26042.2	16737.9	12340.3	21121.8	11415	38318	6160.65	5397.5	30199.8	18250	17276.6	427.46	370.6	78591.6	44449	46660.8	20256.8	5570.9
82352.4	24231	216000	377.21	26.35	27025.2	14090	28081	55.61	1.7	27576.6	14917	36277.2	50.25	14.45	47929.2	27517	25916.3	87.77	14.45	76428.6	45811	27449.2	115.24	5.1	23818.2	14792	23533.8	96.48	-22.95	59375.4	38157	21409.2	3151.68	7649.15	31816.8	17579	23194.7	2617.02	3193.45	39630	24599	23446.7	20473.9	13615.3	15847.2	12903	1591.25	1488.74	1162.8
25695.6	13314	24599.1	66.33	-14.45	109157	48313	51005.1	64.99	0	56297.4	32913	19529.8	54.27	23.8	103182	73279	29767.4	101.84	24.65	62330.4	37266	24518	71.02	0.85	35927.4	20819	29595.9	67.67	0	71362.2	35332	43321.5	556.1	760.75	32341.2	19778	21325.4	280.73	315.35	36903.6	21586	20186.4	2442.82	2188.75	45965.4	32599	44371.4	284.75	4.25
30314.4	16246	21215.6	31.49	22.95	20274.6	10900	30305.4	46.9	-0.85	28345.2	13634	52218.5	117.25	14.45	28392	16158	38326.7	103.18	0.85	83818.2	46676	32797.2	83.08	3.4	46632.6	25827	30446.8	42.21	-20.4	20499	10406	37133.4	14417.1	5468.9	38710.8	26199	7851.06	2121.89	1174.7	56299.2	33834	19070.2	40860.6	14888.6	43319.4	26447	16069.3	8338.15	2327.3
24393	14651	27876.7	63.65	-13.6	24255	14098	27397.6	91.79	2.55	40605	26857	17736.9	30.15	24.65	55115.4	34135	16329.9	37.52	1.7	45340.2	26100	28158.1	64.99	-1.7	42628.2	28863	43382.5	89.78	-23.8	27792	15445	40331.3	29725.2	14358.2	57085.8	30477	25320.6	358.45	632.4	15820.2	14342	6103.03	-3.35	13.6	49317	30091	33693.6	17684.7	7958.55
50194.8	28935	26863	36.18	-23.8	35373.6	21246	30792.5	70.35	-13.6	45369.6	27869	18667.5	19.43	4.25	68367	33807	47454.8	117.25	6.8	40881.6	26190	23099.6	47.57	11.05	74742	53427	25900.9	63.65	1.7	94641	57815	110771	7269.5	11668.8	51841.2	28909	36937.8	19500.3	15064.6	41360.4	20215	26865.7	60.3	27.2	25941	14665	57768.7	728.96	400.35
23044.8	13136	23604.1	55.61	45.05	16875.6	9957	25765.5	76.38	-17.85	45995.4	25436	33842.4	103.18	17	56296.8	32655	37603.1	67.67	-4.25	67134.6	38943	28727.6	66.33	23.8	46463.4	29446	15573.5	54.94	5.95	13551	12887	7984.39	377.88	2020.45	29259.6	14295	39458.3	12244.9	10535.8	12042.6	7547	10416.5	119.26	31.45	70676.4	38789	28294.8	11491.8	2776.1
40086.6	24467	30802.6	36.18	-17.85	69165	31741	51563.2	95.81	-0.85	55465.2	27255	43368.4	80.4	13.6	39882	20831	29153.7	48.91	-0.85	50403.6	26546	26087.8	83.08	-3.4	11150.4	8691	8573.32	-7.37	14.45	7204.8	5282	15368.5	73.7	17	34740.6	17508	38902.9	1382.88	2379.15	51962.4	31790	13077.7	124.62	131.75	74833.2	41874	25133.7	3559.71	789.65
20525.4	10427	35380	97.15	11.05	52204.2	28581	38223.5	41.54	3.4	16224	9738	29914.8	93.13	12.75	96121.8	52243	46232.7	146.73	3.4	27300	14746	38794.3	68.34	-8.5	69914.4	41877	33656.8	117.25	-4.25	43212	28650	44998.5	6601.51	11561.7	55311	30987	37274.1	1349.38	5324.4	43935	22782	23929.1	87.77	60.35	28095.6	18601	23310.6	117.92	-8.5
47321.4	27053	23509	42.21	-22.95	108788	68347	40961.8	40.87	-6.8	35246.4	19890	19964	70.35	15.3	23073.6	17619	5932.18	10.05	-6.8	116630	66488	52037.6	159.46	-10.2	19719	13421	51457.3	76.38	8.5	26679	12375	39404	29660.9	14949	64612.8	30772	58925.8	965.47	1483.25	56294.4	35233	14213.4	28.81	5.95	48585.6	24906	54272	16237.5	5154.4
28993.2	15899	22004.8	38.86	2.55	48948	28135	16728.6	8.04	13.6	25945.8	13026	56066.9	154.1	-1.7	54967.2	29558	17058.2	60.97	-0.85	22870.2	14654	27719.9	62.31	5.1	70672.2	40909	23155.2	68.34	20.4	23108.4	11738	26195.7	5639.39	8786.45	5400.6	5064	3396.23	45.56	141.95	57249	37450	20898	14995.3	12940.4	107366	62047	49690.6	24680.8	14816.4
34039.2	17542	23608.8	53.6	-13.6	36720.6	18237	25941.1	14.74	11.9	45930.6	28214	14590.6	39.53	21.25	26660.4	13971	24023.5	63.65	-4.25	17442.6	12910	32582.8	69.01	-4.25	84217.2	45463	39201	111.89	-21.25	44688.6	26350	38298.5	7039.69	5959.35	33489.6	28171	56540	251.25	3915.1	99434.4	67697	45424.7	34273.9	22884.6	123137	71143	78756.5	39690.8	11946.8
9000.6	5761	1400.97	0.67	0	16117.8	9413	76658.1	211.72	-1.7	39561.6	21030	29952.4	30.82	20.4	64688.4	37287	39495.2	100.5	32.3	56422.8	36752	20747.2	87.1	-18.7	65576.4	37330	37520.7	76.38	-17	71715	31455	40074	28448.9	17431	24184.8	12223	39997	2048.86	3452.7	73381.2	41518	27108.9	60585.4	16538.5	6907.2	6407	946.04	38.86	11.05
56130.6	29487	26512.6	55.61	-19.55	28045.8	16994	17241.1	26.13	12.75	29603.4	15963	21397.8	48.91	5.95	44637.6	21299	49799.1	69.01	1.7	9193.8	7649	29280.3	62.98	22.95	68142	35442	38019.8	103.18	0	56378.4	33095	31197.2	9837.61	9809	50743.8	29479	17393.9	2255.89	2887.45	27120	15323	19264.5	6563.32	4306.95	49597.8	30456	25376.2	5593.83	2862.8
24925.2	14842	24937.4	38.86	13.6	48024.6	23005	40290.4	73.7	28.05	86339.4	41214	64275.8	151.42	0.85	51311.4	40578	32185.5	119.26	-14.45	49846.8	25874	28092.4	53.6	0.85	45282	22411	28940.7	89.11	-1.7	62821.2	38035	18331.9	4197.55	6604.5	8164.8	5858	14283.1	47.57	15.3	7468.2	6127	20579.7	326.29	422.45	8094	6652	1204.66	810.7	256.7
29155.2	17197	38995.3	97.15	-6.8	25070.4	12323	34050.7	49.58	12.75	24875.4	14116	24651.3	67	-46.75	39831.6	19279	45509.8	61.64	-25.5	81310.8	48826	32194.8	114.57	-23.8	56764.8	32152	53344.1	150.75	10.2	32076.6	16463	30251.2	148.74	113.9	24003	19558	23813.1	277.38	97.75	36796.2	21154	15351.7	252.59	280.5	40603.2	25023	19532.5	54.94	-1.7
51408.6	29159	15605.6	15.41	9.35	9835.8	5991	21728.8	27.47	14.45	39451.8	19958	30977.5	69.01	4.25	22624.2	14630	44179.1	85.09	-3.4	36613.8	20698	20530.8	36.18	-8.5	33922.2	21079	48512	63.65	29.75	45333.6	24067	46044.4	37987	18903.2	56526.6	30504	27064	1047.21	1009.8	5356.8	5471	2221.05	30.82	36.55	67397.4	46122	19411.2	28614.4	3439.1
27073.8	14986	23789.7	44.89	17.85	32966.4	18510	28700.1	40.87	35.7	22465.2	12535	26800.7	58.29	-4.25	47889	28447	29505.5	90.45	4.25	56224.8	36558	21324.1	73.03	0	63105	33619	55004.3	88.44	-13.6	25108.8	12241	52813.4	15330.3	19043.4	43973.4	25682	17693.4	520.59	963.9	7119	5523	4505.08	12.73	0	67332.6	44926	36053.4	18380.1	8284.95
27124.2	15607	19348.9	48.24	-12.75	38731.8	24535	23182.7	80.4	10.2	23785.2	14003	21135.8	61.64	17	6669	5771	826.78	-1.34	4.25	76719	34654	63513.3	139.36	6.8	57878.4	31200	72740.6	141.37	-7.65	62149.8	36651	59002.2	8418.55	16126.2	10362	10062	3656.86	578.88	606.9	21724.8	11494	26464.3	12625.5	5379.65	79095	46014	30976.1	48792.8	6758.35
22642.8	13854	26440.9	-0.67	-17.85	18252.6	10274	18549.6	37.52	18.7	43503.6	27820	15896.4	23.45	5.95	44046.6	24946	20349.9	34.84	5.95	8521.2	8911	2382.52	23.45	0	97461	52280	86293.3	219.76	-6.8	34066.8	16806	51282.5	14353.4	8539.1	19812.6	11252	28422.1	22244.7	8561.2	33274.8	15185	18611.3	50.25	-14.45	75865.2	57583	24075.8	6304.7	1248.65
26785.2	13719	19818.6	21.44	-22.95	133250	49929	69317.5	125.29	43.35	22612.2	14216	32474.2	56.95	14.45	22392	16386	104379	62.31	7.65	58179.6	32885	18939.6	67.67	10.2	30014.4	17099	32781.1	56.28	8.5	16808.4	9866	250621	87.1	-5.95	26759.4	15026	21390.4	95.81	279.65	37590.6	20779	34773	22236	7673.8	48115.8	25144	57949	12277.8	6212.65
38481.6	20246	23688.5	48.24	-27.2	15355.8	9410	35609.8	56.28	0.85	16321.2	10283	22169.6	48.24	8.5	47603.4	28195	17148	45.56	11.05	6385.2	5665	1074.68	0.67	1.7	75258	46586	23803.8	72.36	5.95	74713.8	33639	54361.8	4546.62	10413.4	13749.6	12808	12606.7	332.99	4614.65	7840.2	6691	2269.96	15.41	-7.65	64072.2	39623	23658.4	26595	9514.05
23127	11252	30417.3	58.96	-6.8	84200.4	47989	24209.8	64.99	-11.05	97859.4	28107	81384.2	182.24	56.95	8230.8	7273	1400.97	-1.34	16.15	28110	23054	33327.8	125.29	4.25	22429.2	13204	62230.3	105.86	5.1	24877.2	15178	21337.5	245.22	161.5	16397.4	8362	26261.3	1201.31	1620.95	12507	11788	3711.8	54.94	2528.75	34154.4	21083	14073.4	3879.97	3126.3
19191	8214	45933.9	101.17	-6.8	23968.2	16301	35185.7	71.69	11.05	34085.4	21891	33136.2	86.43	11.9	18217.8	13367	38620.1	51.59	-3.4	42765.6	24090	56859.6	152.09	28.05	7684.8	7668	3106.79	-6.03	-12.75	62702.4	39214	15306.2	1668.97	2193.85	65971.2	37562	38307.9	15412	10540.9	23614.2	16479	5059.17	556.1	1037.85	11961.6	8801	16817.7	3.35	1.7
67387.2	37990	24731.7	74.37	22.95	30973.2	19001	33107.4	115.91	10.2	27939	15110	20628	20.77	25.5	51521.4	33171	21820.6	47.57	9.35	31372.8	24158	45824.7	90.45	18.7	15072	10262	169750	134	22.95	47924.4	24238	36110.3	17494.4	8611.35	55659	35674	21990.7	1504.82	1850.45	19712.4	16218	4393.86	791.27	750.55	59615.4	37348	18922.1	11100.6	2674.1
41267.4	23541	18012.3	30.82	5.1	15477.6	8269	27565.8	76.38	32.3	47500.8	27299	21496.3	24.12	28.9	42074.4	21927	33836.3	99.83	-22.1	82686	44975	33294.3	81.07	24.65	12955.8	7240	35781.4	83.08	-6.8	21664.2	10989	38688.5	7696.29	7291.3	42363	24722	21618.9	43342.3	12431.2	18553.8	15490	10259	280.06	2285.65	72742.8	43247	26108.6	7305.68	1232.5
58805.4	32348	22727.7	26.8	26.35	42195.6	22086	36754.2	64.32	29.75	44433.6	28075	15859.6	26.8	31.45	10084.8	9599	2167.45	4.69	-2.55	71191.8	35981	39318.9	137.35	17	47473.2	35439	60153.3	77.72	-3.4	48641.4	31627	21362.3	4918.47	3880.25	48856.8	28209	22185.7	1739.99	1305.6	6200.4	5832	1394.94	34.17	25.5	16993.2	13144	46082.6	534.66	436.9
86751	30307	48173	115.24	16.15	58278.6	30638	33144.2	72.36	11.05	26611.2	16410	19757	20.77	7.65	48052.2	29130	21653.7	56.28	4.25	56217.6	34086	20619.2	68.34	-21.25	10401.6	5695	32369	62.31	5.95	46449	26989	20348.6	6780.4	7862.5	40412.4	23194	37297.6	1571.82	4497.35	34594.2	23248	13032.2	15.41	11.9	74467.2	43826	38338.1	33974.4	18512.2
120790	56834	66376.2	110.55	-18.7	14679.6	7794	31012.3	109.88	16.15	20307.6	13763	29115.5	53.6	7.65	7100.4	5261	2301.45	12.73	21.25	56001	29978	41737	58.96	-25.5	64268.4	38932	37052.3	89.11	8.5	35689.2	18050	37001.4	13452.3	10943.8	17746.8	15217	10712	69.68	649.4	31088.4	24771	152.76	0.67	-1.7	83662.8	43187	51484.1	28084.4	8129.4
32803.8	17361	26952.1	41.54	-10.2	42464.4	23762	25092.8	71.69	21.25	74475	34082	32939.2	59.63	-10.2	30847.2	16599	25527.7	75.71	-7.65	22473.6	15457	41572.2	83.08	3.4	9206.4	9107	2619.7	6.03	-2.55	72353.4	35045	39787.9	6203.53	8750.75	34648.2	16361	56709.5	15347.7	14078.6	17086.2	16196	5893.32	89.11	56.95	51282	35059	18524.8	4852.14	2144.55
45269.4	24488	25188	39.53	-22.95	28857	19344	34010.5	58.29	-5.95	24705	13087	35095.9	73.7	-18.7	59440.8	31710	24384	54.94	2.55	44743.2	23172	41491.1	75.71	-4.25	40057.2	19806	40704.5	54.94	-9.35	27555	14486	21225.6	13144.1	7948.35	25246.2	19260	3559.04	1234.81	2102.05	5487.6	5359	3167.09	-12.06	0.85	6997.2	6131	902.49	514.56	161.5
30192.6	18655	25022.5	36.85	-15.3	15329.4	8572	24721.7	52.93	19.55	40310.4	21218	26715.6	76.38	-35.7	45681	29898	20540.9	62.98	23.8	25090.8	13172	22832.9	50.92	-35.7	37191.6	18121	37781.3	58.29	1.7	49348.8	24240	37759.9	31597.2	10699	74449.2	42895	24311.6	6776.38	5037.95	45987.6	25757	21051.4	1270.99	1348.1	81402	46006	69702.1	37765.2	9507.25
50025	30415	16246.8	30.82	-1.7	31368	18102	60476.9	125.96	24.65	24552	14347	22835.6	54.27	6.8	65933.4	37996	24855	116.58	-4.25	49960.8	30335	18283	62.98	-4.25	50686.8	28449	28468.3	53.6	-14.45	35520.6	21167	21243.7	2226.41	3867.5	29458.2	17310	30440.8	7055.1	7072.85	28644.6	17284	40133.7	84.42	8.5	60748.2	33898	43570.8	37660.7	7788.55
19753.2	11399	22398.8	64.32	21.25	83609.4	35302	54913.9	76.38	40.8	12112.2	6923	16705.1	58.96	-7.65	43221.6	25278	22469.8	49.58	-2.55	45834	25383	14519.6	43.55	1.7	72517.8	41491	41211	152.09	10.2	40621.8	25683	12003.7	4387.83	3411.9	10706.4	10519	5792.82	37.52	4.25	22143.6	12709	21937.8	152.76	156.4	10251	7174	18249.5	31.49	11.05
20577	9362	44516.8	87.1	6.8	62235.6	37022	43936.6	50.92	30.6	16871.4	9835	22704.3	58.96	8.5	70381.8	42799	28562.1	57.62	36.55	12628.8	9943	2868.27	-4.69	-6.8	39822	21099	77763.6	113.9	1.7	94047	38647	49177.3	23495.6	14936.2	51514.8	29306	42065.3	2199.61	3050.65	26854.2	14948	30851.5	6387.11	3720.45	35298	16246	53559.1	9259.4	2242.3
58685.4	28450	40218.8	83.75	-19.55	45194.4	23934	27779.5	73.03	-13.6	30448.2	14475	48163	101.17	-24.65	40308.6	25712	29567.1	92.46	2.55	12860.4	9154	1619.39	15.41	-4.25	55625.4	31482	29879.3	75.71	4.25	44308.8	26803	33940.9	13431.5	7913.5	74064	42911	52511.9	12956.5	11632.2	51772.8	33126	13882.4	43.55	26.35	68293.2	40887	33104.7	26130	17349.3
32959.2	20702	14928.3	38.86	11.05	182368	62122	113904	290.78	-25.5	100007	32658	75644.3	152.76	-20.4	68729.4	38422	30911.8	118.59	-28.9	36524.4	20249	49052.7	125.29	-5.1	76629	43614	23790.4	101.84	-22.95	63954	37438	22193.1	12873.4	13498	40361.4	22287	31108.1	8101.64	4533.05	74371.8	41667	35780	62.31	34	17104.8	8011	65534	77346.8	15905.2
50665.2	27308	30325.5	52.93	7.65	46128.6	22150	44713.1	50.92	-9.35	21985.8	11004	40524.9	99.83	-18.7	52019.4	28887	17590.8	60.97	17	54164.4	32986	20930.8	131.99	-9.35	69942.6	52143	53064.7	146.06	0.85	66462	41036	30028.7	33937.5	11243	11157	9876	2379.17	969.49	986.85	126651	56821	44556.3	404.01	497.25	13459.2	9692	20291.6	385.25	362.1
35899.8	18394	38294.5	76.38	-4.25	17129.4	8771	33615.2	79.06	-17.85	30515.4	17106	21371.7	26.8	-14.45	52086	31608	14492.1	48.91	0.85	51275.4	27314	27033.2	77.72	6.8	61574.4	30966	71566.1	164.15	1.7	80805.6	35781	69243.8	24071.8	22874.4	30513.6	17332	35112	3380.15	7010.8	8248.8	5603	32392.5	95.81	16.15	45481.2	25478	27064.7	10986	3422.1
64373.4	25919	51674.4	73.03	10.2	49477.2	28931	16630.1	40.2	-37.4	55087.8	21836	57428.4	101.84	-22.1	74765.4	37591	33146.2	79.06	0	65791.2	40994	23248.3	62.98	0	44225.4	29639	67293.5	153.43	-17	78398.4	44567	24291.5	1090.76	3067.65	8922	7102	8110.35	83.75	14.45	21286.2	14592	16472	2.01	1.7	70781.4	40162	25331.4	28348.4	9162.15
10258.8	5411	39333.7	59.63	6.8	21898.8	12306	25996	72.36	-20.4	31600.2	14536	39268.7	111.89	-22.1	13284.6	11079	11416.1	142.04	15.3	50969.4	31490	18567	64.32	27.2	19347.6	14198	33578.4	78.39	-8.5	32135.4	18034	20642.7	2853.53	2745.5	18341.4	10067	34501.7	7355.26	12059	52111.2	30049	49634.3	7536.83	13891.6	40860.6	22523	19838	6313.41	4601.05
27314.4	14656	18672.2	31.49	-8.5	37063.8	22744	21708.7	55.61	-17.85	38387.4	23749	12375.6	42.21	-18.7	40054.2	25165	17619	48.24	2.55	43494.6	23213	30524.5	95.14	20.4	64560	36094	23015.2	74.37	-2.55	19193.4	12724	35827.6	3784.83	5020.1	7081.2	6408	1851.88	260.63	324.7	48858	27886	19937.9	54.94	31.45	31137	23194	41513.2	2687.37	1695.75
50842.2	29129	15358.4	28.14	11.9	56788.8	33618	17856.8	37.52	-20.4	30948.6	17131	19201.5	43.55	-11.05	20586	14777	12801.7	27.47	-5.1	62075.4	41719	19956.6	50.25	24.65	6234	5094	1120.91	16.08	5.95	79189.8	44331	49523.7	1377.52	4392.8	61249.8	36060	21916.4	229.14	269.45	37552.2	22642	48636	84.42	31.45	7164	5215	1805.65	365.15	169.15
74709	47107	18475.2	35.51	-7.65	109919	24512	68000.3	190.95	-30.6	67017	40706	22684.9	47.57	6.8	45447.6	35978	17088.3	64.32	26.35	60342	38610	29362.8	71.02	-9.35	45612.6	24344	19586.1	41.54	14.45	24255	13272	75769	19813.9	26125.6	34808.4	18076	43452.2	8803.13	7268.35	32041.8	18590	30070.3	61.64	40.8	51534.6	30407	36890.9	1210.02	898.45
36336.6	18575	33094.7	91.12	5.1	24543	13521	32556.6	88.44	10.2	36121.2	13962	43127.9	69.01	-9.35	48825	29707	24418.8	86.43	9.35	70298.4	47318	15574.2	115.24	10.2	22007.4	12488	45243.8	87.77	9.35	21062.4	12334	23628.9	1307.84	1931.2	17998.8	16820	12170.6	138.69	1374.45	98572.2	28409	124576	14882	21397.1	23668.8	11182	36174.6	24559.5	6542.45
50679.6	25966	28402	60.97	14.45	63223.2	26248	65290.2	183.58	15.3	59797.8	35227	20352.6	37.52	-6.8	37785.6	25630	61024.9	115.24	21.25	86344.2	48842	35992.4	207.03	-7.65	21109.8	13947	44616	44.89	4.25	16095.6	11560	8165.96	9.38	-1.7	24405.6	22007	11190.3	241.87	162.35	43746	22967	39579.6	36262.4	13634.9	47239.8	31983	21879.5	148.74	37.4
68511.6	23455	70847.8	144.05	21.25	24586.8	15699	20547.6	75.71	-22.1	15337.2	12819	11722.3	43.55	-5.95	5371.8	5060	1996.6	0	-14.45	81081	44870	29044.5	102.51	1.7	16045.8	12603	9542.81	5.36	-3.4	20785.2	12163	12240.2	252.59	329.8	7089	5946	3138.28	113.23	96.9	51623.4	30194	56136.6	12181.3	11716.4	127174	72606	78627.2	87553.6	44597.8
24162	14938	22968.3	48.24	-24.65	78874.8	46069	26164.2	60.97	-14.45	10956.6	6547	23369.6	91.12	-9.35	51063	26603	25283.8	64.32	8.5	55752	36708	24724.3	69.68	-4.25	20086.2	9886	34795.1	69.01	17	27343.2	13711	38621.5	274.03	244.8	9550.2	9206	4393.86	49.58	7.65	28707	19070	35790.7	27839.8	10804.4	60275.4	29993	42805	2689.38	1173.85
40978.2	22034	36456	59.63	14.45	23860.8	12897	24717	50.25	8.5	80893.8	46720	30699.4	83.08	-13.6	63696	39998	27845.9	123.95	4.25	59195.4	38311	19028.7	80.4	12.75	6993	5837	1426.43	14.07	9.35	52813.2	32544	19478.9	814.05	1260.55	118837	53692	65237.9	11899.9	11928.1	33654.6	19434	44168.4	46.9	-44.2	8806.8	7991	16115.5	140.7	96.9
25212.6	14703	25345.4	53.6	3.4	29206.2	13283	43336.3	92.46	-27.2	56058.6	30703	27495.5	81.74	8.5	47411.4	24003	18756	77.72	-17	95803.8	56691	30485.7	142.71	-3.4	56072.4	34538	27187.9	70.35	18.7	9182.4	7938	4404.58	868.99	683.4	17382	13948	18128.9	263.98	164.9	31422.6	18671	30183.5	3118.18	2844.95	56460.6	37963	21951.9	6726.8	1765.45
152225	55486	104817	263.98	2.55	20100.6	11022	26005.4	54.27	-5.1	20769.6	10620	24890.5	58.96	2.55	15159.6	14338	5517.45	-4.69	-34.85	77729.4	45031	23992.7	80.4	17.85	58489.8	30933	23965.2	56.95	12.75	26236.2	15856	26168.2	1078.03	1903.15	36001.2	17502	39945.4	3398.91	3999.25	81394.8	31569	140487	39046.3	28612.7	19750.8	11133	34995.4	22756.6	4309.5
25236	11339	41190.3	93.8	2.55	12894.6	7034	32303.4	87.77	-2.55	25975.2	15530	17560.7	64.99	2.55	41127	27546	19044.1	44.89	-28.9	41242.8	25210	24010.1	64.99	18.7	36607.8	25779	28121.2	73.03	28.9	36945.6	19238	29860.6	10094.2	6482.1	12635.4	11503	3861.21	-2.68	-5.95	40054.2	21590	24944.8	17166.1	7665.3	55603.8	37831	49654.4	14527.6	5576
65410.2	24583	50997.7	98.49	25.5	32112.6	18438	27108.2	60.3	-7.65	48202.8	25906	26108.6	40.2	-20.4	47328	29491	28342.3	69.01	5.1	72125.4	34398	25534.4	103.85	7.65	51787.8	32258	17742.9	81.74	-9.35	56215.8	30496	28804	34637	27057.2	11240.4	10620	3429.73	32.83	28.9	18916.2	12037	31939.6	2414.01	4352	59401.2	37282	44924.8	2501.78	593.3
130455	50663	81865.3	134.67	21.25	71095.8	39935	26817.4	72.36	0.85	16053.6	9006	21177.4	68.34	5.95	62683.8	42166	22149.5	83.08	19.55	57003	41099	17149.3	44.89	18.7	69453	43802	34720.7	163.48	-11.05	11181.6	6086	26026.2	28.81	39.95	12224.4	11106	5295.01	1497.45	840.65	41262.6	20252	42512.2	46.23	-14.45	60855	40198	22759.9	996.96	402.9
32458.8	12435	51088.8	132.66	-9.35	58659	32470	36904.3	94.47	-2.55	24196.8	12801	31667.6	97.15	-28.9	49734	30038	18996.5	55.61	18.7	88825.2	49051	35093.3	97.82	15.3	11340	10676	2836.78	1.34	11.05	46449.6	27210	13808.7	11418.8	6199.05	7063.8	6259	3886	241.87	277.1	49708.2	28987	20520.1	619.75	669.8	64367.4	44247	38407.1	19095	13413.9
60189.6	29801	29902.8	91.12	5.1	129939	50762	78286.1	158.79	20.4	30769.8	17062	23001.8	41.54	-8.5	20769.6	10827	24539.4	29.48	11.9	65977.2	40367	16971.1	50.25	6.8	61884	38713	23707.3	54.94	-5.1	61833	35856	61920.7	38316	20217.2	28831.8	17757	62693.9	16835.1	24285.4	111051	29842	108750	18008.9	25471.1	57717	32770	29930.2	37046.3	9124.75
43439.4	24834	18802.2	57.62	-15.3	20840.4	11326	34932.5	93.13	2.55	70280.4	33769	40386.9	122.61	-5.95	10159.2	7047	38008.4	52.93	8.5	31940.4	16478	25054	66.33	7.65	41020.2	25905	23289.2	55.61	19.55	86300.4	51070	32958	528.63	1037	75112.2	28368	39347.8	13434.2	10149.9	43836	27425	31782.1	5096.02	7878.65	19664.4	12874	3009.64	2120.55	838.1
25194.6	13198	16455.9	28.81	10.2	33645.6	17170	36210.8	99.16	6.8	34597.8	18946	22992.4	57.62	-10.2	59992.8	34919	30467.6	80.4	-5.1	56425.2	33410	34044.7	92.46	9.35	8772	8675	2493.07	5.36	11.05	12120.6	8731	21045.4	170.18	73.95	13466.4	12666	6009.23	20.1	2087.6	34402.8	17002	35333.1	724.94	364.65	13743	10323	1262.95	7434.32	1354.9
88926	47702	30857.5	78.39	-1.7	17863.2	8662	31876.6	101.17	-9.35	35376.6	19324	27233.5	46.23	-9.35	35977.2	21951	23235.6	48.91	-22.95	54610.2	32887	26651.3	66.33	-24.65	59844.6	34759	27254.9	70.35	-9.35	62234.4	32890	22201.8	7083.91	10033.4	15327	12491	18370.1	101.84	62.9	43815	25907	21736.8	1629.44	2419.1	58400.4	35235	22228.6	28851.5	8860.4
30511.2	17594	18297.7	47.57	2.55	24397.2	13167	24646.6	50.25	-19.55	63891.6	41228	16378.2	28.81	0.85	10552.8	7559	25488.1	62.31	0.85	67779	36822	23227.6	102.51	5.1	46252.2	26683	42744.7	107.87	-1.7	42877.2	24710	40351.4	7768.65	15030.6	5263.2	5301	1288.41	19.43	12.75	38715.6	19866	57616.7	285.42	512.55	21153.6	18161	6941.87	44.89	-10.2
48390.6	28071	23545.8	45.56	7.65	64504.2	36854	41507.8	105.86	-9.35	54316.8	31857	22885.9	79.73	-0.85	34561.2	20678	36109	75.71	11.05	57261.6	37710	25172.6	78.39	2.55	61565.4	33651	31915.5	71.69	-8.5	36102	19508	30424.7	4087.67	7640.65	6022.8	5430	897.13	686.75	320.45	60393	31549	29151	33859.1	16461.1	51154.8	27777	57352.7	14384.2	6821.25
28854	15098	43539.9	49.58	-18.7	48186	31130	17440.8	52.26	12.75	32428.2	22119	23952.5	65.66	16.15	66987.6	38206	23863.4	268.67	5.1	14823.6	13186	35897.9	62.98	5.95	67922.4	39923	27227.5	97.15	5.1	33330	16051	33331.2	1831.78	1384.65	6559.2	6059	574.86	639.85	738.65	35331.6	22416	14707.2	-24.79	-71.4	50642.4	30310	25653	10653	5137.4
17060.4	9773	19712.1	35.51	0	21270	12611	22767.9	62.98	-10.2	34128.6	19826	15245.9	27.47	-4.25	54846.6	33475	31371.4	58.96	-18.7	46152.6	25670	15328.9	40.2	22.1	9379.8	7989	1839.82	17.42	-1.7	53790.6	22517	63720.4	5076.59	14784.9	9476.4	8029	2550.69	35.51	11.05	44772	25123	34920.4	18333.9	12891.1	37350.6	23122	28292.1	385.92	48.45
30964.8	20755	28570.1	64.32	11.05	28740	17179	29945.7	47.57	0.85	30080.4	19231	25805.7	55.61	8.5	64639.8	34778	35158.9	80.4	1.7	53763	29938	12585.3	44.89	2.55	73074	45742	31028.4	69.68	5.1	30478.2	18239	16786.2	953.41	1429.7	21297.6	19353	6838.02	1456.58	1359.15	208217	85529	143595	24982.3	14325.1	6433.2	5614	10971.9	21.44	-1.7
32694	21746	19684.6	57.62	0	47112	21639	40352.1	24.12	18.7	23568.6	13157	36048.7	50.25	-5.1	78157.2	37575	53475.4	187.6	-8.5	58077	34890	25660.3	56.28	11.05	27433.2	16339	23449.3	57.62	-24.65	58726.8	35332	17661.9	475.03	676.6	8726.4	7931	3012.32	-4.02	-4.25	49991.4	27746	30215	8480.19	10049.5	87950.4	54234	56519.2	15314.9	3880.25
29430.6	16522	32582.1	89.11	2.55	48569.4	26633	25780.9	36.18	8.5	25401	13181	28137.3	90.45	-48.45	70288.8	47543	25651.6	68.34	-3.4	39364.8	27231	17780.5	61.64	0	21864.6	14558	46919.4	162.14	-5.1	38355	20859	35743.2	417.41	1750.15	6903.6	6726	1730.61	8.71	85	59331	31382	45600.9	7299.65	14466.2	27214.2	16114	66632.8	552.08	311.1
13972.2	7258	20979.7	46.9	11.05	20968.2	12131	31494.7	67.67	-6.8	29075.4	19230	21896.9	53.6	-4.25	47052	29439	22344.5	63.65	-4.25	29836.2	18869	56669.9	116.58	15.3	57826.8	31418	25727.3	77.05	-4.25	59373.6	34403	17559.4	3012.99	3365.15	6188.4	5902	2121.89	14.74	27.2	61635.6	37342	23491.5	23690.5	20046.4	20854.8	13494	40456.6	3914.81	1128.8
28566.6	15958	19406.6	24.79	-17.85	16083.6	8723	19481.6	48.24	-1.7	31862.4	16715	35829.6	71.69	2.55	64041	39912	23335.4	60.97	-18.7	39607.8	22161	16701.8	33.5	-1.7	40622.4	27685	30974.1	74.37	9.35	50175	29517	20104.7	927.95	1036.15	13663.2	11862	6469.52	22.78	-28.05	12783.6	7731	27740.7	40.87	-7.65	55708.8	31295	29003.6	5010.26	1511.3
22802.4	16928	8798.44	24.12	-5.1	22651.2	10446	35101.3	95.81	10.2	61938	28579	29987.9	67	-2.55	59099.4	34777	25953.1	68.34	8.5	71888.4	46119	23986.7	35.51	-14.45	52387.8	35751	17211.6	74.37	31.45	78367.8	45992	24515.3	4273.93	4976.75	7306.8	7022	1354.07	21.44	20.4	166529	50663	57083.3	507.19	196.35	15637.8	11967	29592.6	120.6	164.9
26986.8	13739	31754.7	71.69	11.9	31276.2	15163	41377.2	100.5	1.7	44968.8	23651	35640.7	77.05	-9.35	49905.6	28902	19380.4	60.97	17	51676.2	31384	18037.1	29.48	-21.25	59866.2	30851	42589.2	67	22.95	106999	46034	44029.1	1486.06	2650.3	13922.4	11719	10576	46.9	-4.25	37825.8	20366	38634.9	6929.81	5861.6	7041	6350	1320.57	217.75	109.65
66328.2	36319	27053.3	43.55	9.35	54114.6	32302	35074.5	44.89	-1.7	23265	12441	27944.4	97.82	5.1	27096.6	17815	25498.2	46.9	13.6	76124.4	43476	35075.8	102.51	-27.2	47921.4	29806	21540.5	48.24	21.25	25341	13738	34195.5	294.8	228.65	5275.2	5227	1678.35	34.84	705.5	39898.8	24071	23691.2	8414.53	6207.55	102220	45641	75377	14037.8	6043.5
17493	8202	38880.1	87.77	11.9	50656.8	32951	47486.9	156.11	5.1	34761.6	19147	39432.2	115.24	2.55	10049.4	6197	37830.2	36.85	0.85	63825.6	32082	38255	79.73	-19.55	54199.8	33378	18465.2	46.23	-54.4	26850.6	14284	35763.3	19951.9	16011.5	35598	24971	7119.42	6.7	-22.1	28615.2	14593	41569.5	1762.77	2414.85	69031.8	36387	39125.3	9648	3025.15
23826.6	14182	17905.1	42.21	23.8	52867.2	17827	52340.4	128.64	17	40091.4	21279	31051.2	83.75	-17	96930.6	60609	34921.7	212.39	-27.2	54900.6	34022	21661.1	53.6	7.65	72170.4	44950	25433.9	92.46	1.7	36189.6	21449	17761.7	1857.24	2804.15	262143	206719	262143	-43.55	-55.25	31166.4	16262	29580.5	810.03	1484.1	48511.8	25596	51291.9	17907.8	5963.6
23854.2	12148	34063.5	89.11	7.65	59008.2	22438	81634.8	174.2	5.1	27926.4	14547	44575.1	105.86	-21.25	10542	9832	2247.85	17.42	24.65	72300.6	43795	36275.1	136.01	-5.95	53824.2	31263	19723.5	34.84	20.4	30780.6	18138	53904.9	6815.91	8811.95	30448.2	25932	-45.56	-28.14	-17.85	47511.6	26735	28198.3	29049.9	30736.9	54406.8	33655	21644.3	538.68	378.25
53312.4	33951	15953.4	8.71	-17.85	30272.4	20008	18126.8	24.12	18.7	104487	44606	43079.7	111.89	-33.15	36295.2	22008	38001.1	54.94	-21.25	66126	40890	23941.8	97.15	-22.1	9735	7123	31532.2	111.22	-5.1	34351.8	17331	39404	241.87	348.5	23581.2	12617	38460.7	32556	19278.8	26872.8	14119	22921.4	4231.72	5375.4	52709.4	34363	32144.6	16234.8	7433.25
24549.6	14007	20238	32.83	-19.55	26139	9366	54314.2	99.83	24.65	29297.4	17551	25538.4	81.07	-13.6	34607.4	21715	58281.3	116.58	23.8	59669.4	36163	17546	69.68	36.55	8079.6	5785	1709.17	12.73	-15.3	51343.8	30632	25015.8	6209.56	12962.5	40794.6	25391	29984.5	3226.05	2857.7	55352.4	35234	19308.1	180.9	330.65	7075.8	6990	1826.42	-8.71	-3.4
35681.4	17322	39189	91.12	3.4	18735.6	13161	22107.3	50.25	-2.55	54478.8	30257	43958.7	91.79	1.7	79128.6	46390	30718.8	105.86	39.1	50876.4	31251	15836.1	41.54	20.4	10941.6	9191	31157	47.57	11.05	26823	15023	22079.2	6744.22	6307.85	55066.8	35282	17310.8	6997.48	3842.85	20250	12165	29325.9	160.13	84.15	6629.4	5610	21787.1	114.57	145.35
14721.6	7302	31525.5	47.57	-5.1	72278.4	31085	58349.6	113.23	34	37947.6	22250	17443.5	45.56	-12.75	50295	27677	25927.7	87.1	-2.55	59425.2	36799	22929.4	63.65	8.5	20964.6	12311	34720.7	86.43	16.15	21017.4	15167	17797.2	7649.39	2556.8	119720	51891	48637.3	5502.04	6226.25	165389	59794	81776.2	14551.1	10405.7	55712.4	36682	19572.7	3611.97	2228.7
45034.8	23522	43083	53.6	-11.9	23917.8	15357	22162.9	55.61	-24.65	34743	17926	40261.6	97.82	-28.9	24850.2	17383	39940	85.09	27.2	51508.8	33314	16691.7	54.94	22.1	36036.6	20426	22250	45.56	18.7	32894.4	17418	30098.4	12846.6	7767.3	50848.2	26467	45149.3	130.65	117.3	17695.2	9374	25413.8	-6.03	-93.5	46959.6	25894	37831.6	12985.9	5513.1
43587.6	35176	13015.4	77.72	30.6	23895.6	13747	26548.8	47.57	-5.95	48688.2	31400	18199.2	28.14	-8.5	44503.2	21230	54333.7	85.76	34	21729.6	12043	24479.8	47.57	16.15	13212.6	7539	30655.9	79.06	-4.25	6281.4	5451	9577.65	72.36	17	52206.6	31973	20057.8	45369.7	34834.7	46103.4	23906	50887.8	16170.5	13806.6	12713.4	5526	60587.4	181.57	124.1
16414.8	10299	30864.2	70.35	-17	10084.2	10581	2320.21	4.02	-0.85	59441.4	23755	32166	73.03	-5.95	57721.8	33179	26004	71.02	-13.6	23046.6	16042	31630	158.12	17.85	46839.6	37970	12194.7	43.55	24.65	86713.8	47370	64895.5	3896.72	11078.1	67600.8	32429	62515	17621	14184	108944	44359	51470.7	3966.4	5419.6	41272.8	22588	16999.9	4875.59	1447.55
65031.6	16655	68285.1	162.14	-7.65	38697	24899	37571.6	81.74	-0.85	16877.4	8875	24556.2	79.06	6.8	16554	11329	43102.4	158.79	17	50454	30554	28646.5	65.66	0.85	19182	12782	36129.8	48.91	-8.5	26852.4	12994	34515.1	7859.77	9121.35	93576.6	38793	68427.1	629.13	971.55	20748.6	9367	30998.9	-13.4	-95.2	20689.2	12354	55893.4	355.77	319.6
22029	11588	30292	88.44	-8.5	61696.2	35991	30634.4	61.64	15.3	15408	6081	47393.1	66.33	11.05	15957.6	12470	37578.3	71.02	5.1	35125.8	16806	40102.2	67	1.7	36795	25186	45059.5	93.13	-6.8	48448.2	29641	19247.8	21496.3	8926.7	38094	19811	35242.7	4612.95	6074.1	23187	11462	28972.1	1049.22	1490.05	9018	8203	2995.57	36.18	21.25
139860	59990	80142.7	153.43	6.8	28518.6	17365	41958.1	97.15	4.25	50397	29860	15680	35.51	2.55	49680	29410	24937.4	69.01	-18.7	57858.6	36562	19726.1	75.04	-1.7	10161	7675	46589.8	129.31	-22.95	63239.4	36098	23464.1	10541.8	6482.95	29381.4	16083	23123.7	15570.1	7237.75	132180	51214	76690.2	24948.8	28359.4	13516.2	9645	34334.2	151.42	119
20436	11540	31595.2	58.29	7.65	16921.8	9231	26108.6	59.63	11.9	30810	18240	15037.5	36.18	-6.8	59314.2	36227	20241.4	58.29	8.5	49889.4	30758	15889.7	50.92	8.5	9474	7003	36496.2	40.87	-16.15	39778.2	23475	33774	1890.74	3687.3	30466.2	18530	26904.5	2604.96	1938	26968.2	15579	45589.5	2291.4	5533.5	69744	34772	62980.7	51237.6	15492.1
9916.8	7662	30140.6	51.59	-17.85	43701	27346	10360.9	4.02	-30.6	28524.6	13641	39337	93.13	-1.7	36739.2	19054	24056.4	30.82	-13.6	37796.4	21702	34259.8	72.36	1.7	43192.2	23303	21182.7	16.08	-0.85	36543.6	20768	27532.3	5096.69	5406	41119.2	21541	43236.4	475.7	210.8	102249	41557	44226	397.98	131.75	56715	32727	23617.5	17464.9	6408.15
39235.2	20338	48107.3	100.5	-5.95	39321	23078	17937.2	23.45	-6.8	9381	8326	4543.27	-0.67	6.8	135348	53648	63084.5	261.3	-4.25	79540.8	40938	32872.2	79.73	7.65	42135	25816	42128.9	102.51	26.35	95395.8	41538	59814.9	50979	29537.5	37150.8	26028	64003.1	493.79	93.5	57159.6	31070	65441.6	11700.9	9152.8	38617.8	20654	41314.2	29384.2	5629.55
44257.8	23022	25998.7	73.7	12.75	64235.4	31618	73446.7	157.45	-2.55	28242	16046	30166.1	107.87	0	61696.8	34939	23888.9	96.48	13.6	51383.4	33293	22372	74.37	11.9	12575.4	11303	3907.44	16.75	8.5	39211.2	21486	20851.1	4153.33	10353.9	63049.8	33462	43182.8	9302.95	14591.1	6884.4	6526	3009.64	-65.66	-94.35	9251.4	6532	1633.46	560.79	312.8
74491.8	45863	44638.8	181.57	-5.95	62395.8	24099	45225.7	73.7	5.95	20670	12434	18783.5	24.79	4.25	77372.4	45359	29227.4	91.12	-30.6	57813.6	35586	18006.2	65.66	-0.85	54291.6	27907	27352.1	62.98	-19.55	31464	16881	26550.8	3380.82	4260.2	30382.8	17974	32893	9163.59	12240	63290.4	38076	22954.9	757.77	535.5	47369.4	30362	25502.9	32801.9	6714.15
31294.8	15611	37568.2	110.55	-52.7	30686.4	17913	37731.7	64.99	9.35	23782.2	16779	18892	60.3	-11.05	42511.2	19736	53697.2	77.72	-4.25	63490.8	39234	23412.5	68.34	29.75	60695.4	32006	26964.2	45.56	-5.1	97405.8	52906	32507.1	5917.44	7339.75	38819.4	20183	21486.2	3806.27	5322.7	27493.2	14861	29093.4	11396	6586.65	93180.6	55991	51634.9	14722.6	6246.65
53016.6	26355	44823	81.74	-26.35	19368.6	9311	50197.1	87.1	-20.4	82590	53294	54690.8	124.62	-11.9	62175	46763	29876.6	84.42	-16.15	7619.4	5059	1200.64	-8.71	-7.65	90112.2	54398	28097.8	69.01	17	69760.2	40403	39192.3	8955.89	12229	74450.4	24475	75279.9	26902.5	16276.7	37149	18253	54280.1	1849.87	3243.6	54852	35926	27346.7	10573.3	5140.8
18936	9962	25659.7	52.93	-32.3	13764.6	8991	24907.9	45.56	1.7	77245.8	39331	60146.6	148.07	-11.9	72261.6	41410	36824.5	113.9	-28.9	51037.8	30667	23321.4	84.42	7.65	41190	25875	26895.8	71.69	-13.6	63096.6	24020	66109.6	3908.11	3892.15	76963.8	28707	84694	13466.3	14177.2	48305.4	29714	23375	7336.5	6320.6	56853	27873	63887.9	30299.4	10967.6
12087	9902	7682.89	25.46	-12.75	12171.6	6581	26020.1	46.23	-12.75	18471	12577	26433.5	51.59	-35.7	23004.6	13181	54871.7	127.97	-26.35	9235.2	7600	1559.76	16.75	-15.3	5281.2	5143	1214.71	8.71	-5.1	21069.6	18319	4125.86	-1.34	-24.65	23742	11330	38670.4	16503.4	11259.1	36976.8	20532	35520.7	4403.91	12426.2	35880.6	22439	29224.7	25112.3	11979.9
20272.2	10546	33207.9	91.12	-36.55	86951.4	39801	50446.3	115.24	-17	49538.4	28091	18083.3	39.53	-29.75	41115	23778	31829.7	63.65	1.7	60729	36778	37571.6	112.56	12.75	79329	43970	29033.1	95.81	9.35	6166.8	5899	1778.18	14.07	8.5	31294.8	18726	38093.5	16196.6	11832.9	74719.2	44550	67079.7	21302	8913.1	53479.8	43390	46712.4	26730.3	13947.7
71591.4	40199	22722.4	43.55	-17.85	90508.2	34555	56657.2	97.82	-16.15	15744.6	8839	22848.3	65.66	-22.95	70720.2	42106	22538.1	103.18	-17	49506.6	41103	21192.1	101.17	-7.65	58794.6	37677	12830.5	45.56	5.95	80835.6	48339	25449.3	11626.5	6605.35	46878.6	25846	25241.6	8604.81	13479.3	38431.8	20011	42129.6	2312.17	3590.4	58010.4	35635	24687.5	11438.2	3846.25
105065	35717	82672	103.85	-12.75	90194.4	36779	42957.1	71.02	-26.35	48532.2	27846	31342.6	62.98	-21.25	86443.2	53625	62669.8	241.87	-14.45	31359.6	25746	26978.2	117.25	-11.05	47284.2	28621	19348.9	39.53	19.55	11798.4	11466	4601.56	106.53	561	20286.6	9595	32942.6	1268.98	2272.05	48667.2	30618	28779.9	2050.87	7757.1	37736.4	20289	67310.9	935.99	521.9
24889.8	13490	23399.8	20.77	1.7	26816.4	13843	60932.5	173.53	-51	35996.4	16633	49012.5	123.28	-42.5	46631.4	26666	22691.6	54.27	-15.3	67405.8	36394	58150.6	87.77	4.25	95783.4	62422	43229.7	318.92	17.85	24412.8	13443	28891.7	4717.47	7985.75	53116.8	25966	24377.3	7937.49	7825.1	72393.6	42042	39229.8	61183.7	42293.5	12468	6443	3943.62	6463.49	2448
20007	11940	25110.3	42.88	-6.8	24459	13590	30985.5	61.64	-53.55	8893.2	6851	20023.6	54.27	-26.35	55912.8	33886	18752.6	77.72	8.5	18186.6	12519	36945.1	57.62	-12.75	71890.2	42058	72416.3	176.88	-19.55	28436.4	14543	19625.6	34.84	-1.7	123707	68798	56456.2	49624.2	48328.5	22965	12935	55942.3	519.92	620.5	45945.6	29982	18723.8	389.27	192.95
55060.2	21614	66610.7	149.41	5.1	49564.2	28450	12802.4	20.1	-34	25906.8	14479	26166.2	47.57	-27.2	80983.2	52194	33273.5	121.94	-16.15	39905.4	21026	31922.8	85.76	11.05	53107.8	26479	43639.8	83.75	11.9	89823.6	36894	54777.2	27570.5	23078.4	36779.4	23502	63461.7	55358.8	22342.2	24027.6	13763	47149.9	3606.61	3832.65	57379.8	43414	24002.1	8428.6	2123.3
19645.8	9587	32868.2	54.94	17	9822.6	5429	13041.6	35.51	-22.95	41782.2	25403	15961.4	51.59	-8.5	12911.4	8105	40353.4	75.04	12.75	10727.4	8210	1545.02	40.87	14.45	42772.2	21507	26821.4	81.07	24.65	22950	17278	13327	1028.45	698.7	38409	11171	110545	938.67	365.5	18891.6	12384	30648.5	2249.86	2083.35	73612.2	40534	31326.5	14794.3	3830.1
165509	62024	68633.5	139.36	22.1	76296.6	25360	70332.6	132.66	-11.05	33375	17374	34600.1	80.4	-2.55	78010.2	43082	39191	113.23	-12.75	66367.8	48495	27381.6	129.31	0.85	58120.8	35766	19334.9	77.72	11.9	138485	34962	90306	72355.3	52533.4	20598	10856	31857.8	16857.2	7410.3	46882.2	28555	25680.4	2466.27	5674.6	32413.2	17413	32510.4	26692.1	9732.5
21563.4	12307	30662.6	28.81	-1.7	8818.2	6029	27153.1	83.08	-5.95	29748.6	18987	13938.7	2.01	-18.7	76030.2	45550	24943.4	84.42	22.1	56611.2	33595	21312	49.58	-17.85	65623.2	48191	33785.4	101.17	-10.2	48102.6	29759	16195.2	4547.29	4606.15	181126	49123	136001	76880.5	46570.7	58723.8	36564	19290	2830.08	4691.15	62875.8	40435	22140.8	20162.3	5445.95
103833	31507	120728	155.44	4.25	11031	6106	26673.4	67	17	21018.6	14895	27151.8	79.73	-11.05	44920.8	25169	23141.1	62.31	-9.35	56704.2	33662	16982.5	30.15	0	43275.6	24951	24225.9	67	3.4	28252.8	14285	25836.5	2075.66	3054.9	68821.8	26018	68021.1	27340.7	19826.2	30294	16621	19171.4	1084.73	2387.65	39990.6	20849	31311.1	12851.9	7622.8
22911.6	12994	29697.1	47.57	-3.4	76307.4	36014	27818.4	45.56	-1.7	46222.2	25026	36610.8	100.5	-21.25	20161.8	15170	30071.6	71.02	0	74029.8	46067	25297.2	110.55	26.35	31738.2	18563	45296.7	121.27	-13.6	37703.4	21630	38382.3	27969.8	40830.6	22003.8	13711	36774.3	871.67	1596.3	47135.4	25902	30631.7	3353.35	4120.8	49503.6	24979	54755.1	25313.3	7338.9
26444.4	16207	19911.1	31.49	-2.55	80177.4	46411	21844	35.51	6.8	66804	31278	44307.1	89.78	-28.9	45968.4	28803	27788.9	50.92	-4.25	53524.2	30206	20979	95.14	24.65	49668.6	32955	16359.4	63.65	4.25	20602.8	8225	52381.9	22029.6	23269.6	46564.8	28446	21260.4	4793.18	7495.3	91902	33536	72467.2	48621.9	27530.7	49629	31190	16507.5	1315.88	546.55
28128	16189	24651.3	55.61	-7.65	34921.8	18298	38962.5	95.81	-10.2	55141.8	32127	20122.8	43.55	3.4	76954.8	46037	25971.9	66.33	0.85	39040.2	21794	17906.4	30.15	4.25	11711.4	11243	4060.2	23.45	6.8	39817.2	11558	68013.7	8922.39	12798.5	18802.8	9206	27374.9	83.08	162.35	18594	10107	26900.5	7043.04	7489.35	9899.4	6390	29573.8	170.18	147.05
17934	15960	7829.62	-10.05	2.55	29142.6	15631	20674.9	21.44	-1.7	28614	14416	43109.1	87.1	11.05	46699.2	27538	16380.8	16.75	-5.95	68047.8	35275	31465.2	128.64	-17	40545	26091	17059.5	46.9	8.5	50609.4	33343	43504.4	5351.29	5967.85	91807.8	32786	74688.9	27393.6	24633.9	53354.4	27633	69906.5	18317.8	26968.8	58914.6	36139	24358.5	17812.6	8566.3
53038.8	29071	22827.6	49.58	-10.2	46729.8	23477	51089.5	73.7	2.55	6680.4	7186	9568.94	60.3	-0.85	36229.8	20380	22745.8	41.54	-9.35	50070.6	30450	22522.1	48.24	-3.4	83866.2	50366	29068	113.23	18.7	17839.2	16733	10781	136.01	60.35	54825	31547	19789.1	7102	6815.3	13057.8	8004	41089.1	23.45	-46.75	22521.6	15215	58116.5	598.31	425
48302.4	33756	26761.8	58.29	-15.3	31938.6	15162	30621	36.18	-13.6	62944.8	21077	60161.3	94.47	8.5	66201.6	34567	46493.3	117.25	0.85	43984.8	26743	18502.7	77.72	12.75	82468.2	45091	35705.6	100.5	-13.6	58277.4	33298	35374.7	4882.29	6579	74031	40356	41761.1	18293	14154.2	21196.8	10587	26134	5301.71	3859.85	12289.2	8834	8235.64	72.36	144.5
8181.6	7722	3856.52	12.06	-6.8	82255.8	32563	62387.1	64.32	5.1	39481.8	20742	58573.4	121.27	22.95	77078.4	41635	43094.4	141.37	-11.9	22341	17270	11126.7	3.35	-5.1	8704.8	5771	1725.92	12.73	28.05	15240.6	14310	2987.53	12.06	3.4	79706.4	46647	27967.1	8861.42	16248.6	55951.2	26522	53985.9	498.48	498.1	40424.4	21720	20819.6	5716.44	1754.4
23270.4	12515	27140.4	62.31	9.35	19269.6	10703	24976.3	26.8	-7.65	96812.4	30502	55265	115.91	22.95	74983.8	47138	22589.7	67	-5.95	61940.4	37383	22542.2	65.66	5.1	77902.2	50458	28869.6	72.36	16.15	19936.8	9717	26960.8	611.71	456.45	35964.6	19911	16380.8	1555.07	600.1	52092	23867	86085	1174.51	1685.55	89962.2	56451	45090.3	14916.2	4820.35
68028.6	38590	17802.6	20.77	1.7	86223.6	37695	32166.7	34.17	-10.2	23246.4	14163	19764.3	32.83	-8.5	9951	7798	1994.59	0	4.25	20307	12555	54301.5	141.37	-8.5	36435.6	19275	21786.4	57.62	12.75	5458.2	5014	1029.12	65.66	116.45	32205	16782	33069.2	542.03	597.55	80200.8	52822	70289	12058	14609.8	75278.4	38064	43124.6	35999.8	16669.3
60423	26858	37393.4	52.26	-9.35	17125.2	9351	34035.3	74.37	-25.5	25333.8	13543	23149.2	36.85	-1.7	74811.6	53115	20914.7	91.12	3.4	24412.2	13757	25440.6	43.55	8.5	41248.8	23173	21848.7	79.73	3.4	10444.8	10163	5713.76	171.52	906.1	58310.4	34432	34137.8	7043.71	5481.65	29938.8	17960	42727.9	4803.23	5425.55	37424.4	22406	42116.2	47921.1	16905.7
18406.8	10214	19359.7	57.62	1.7	26306.4	14230	22469.8	28.81	-25.5	25534.8	15111	30158.7	101.17	8.5	36581.4	20783	19907.7	38.19	-11.9	45273	25651	15801.3	30.15	0	10683	10374	3760.04	-8.71	11.05	35904.6	22433	17179.5	2215.02	2153.9	13450.8	8312	28283.4	9030.93	6374.15	134629	31795	80996.3	1717.88	1575.9	5826.6	5313	1195.28	938.67	277.1
27670.8	15446	32631	46.9	-3.4	24835.8	15039	46721.1	95.14	-7.65	43936.8	33104	16503.4	67.67	20.4	16117.2	11687	2729.58	-11.39	1.7	34164	17615	22889.9	60.97	11.9	93502.8	51733	30504.4	117.92	31.45	59464.2	33509	23363.6	16461.9	8784.75	76494	26723	66284.4	19899.7	19501.6	46152	27799	20571.7	1526.93	924.8	33928.2	20430	38437.9	782.56	527
27325.2	15785	23904.3	52.93	11.9	92082.6	41518	40537	82.41	-9.35	101875	42771	72442.4	172.19	8.5	66598.8	36398	31435.7	150.08	11.9	45922.2	28019	14983.2	87.1	-13.6	11636.4	9127	7552.91	-3.35	0	32119.8	18401	36843.3	8100.97	9361.05	35985	22276	39536.7	1579.86	4301.85	20344.2	12391	29927.6	-40.87	-101.15	85005	53402	29580.5	22656.1	6129.35
23844	14539	47913.7	127.3	-13.6	37745.4	25619	39017.4	33.5	-7.65	10848.6	5320	34241.7	69.68	-5.95	31089	16775	29218	34.17	34	46216.8	30241	19126.5	53.6	-6.8	68676	43006	20382.1	117.92	24.65	72124.8	38702	31093.4	15357.7	13965.5	39889.2	20910	47459.5	18689	11888.1	32048.4	16531	16975.8	-63.65	-114.75	6779.4	6262	2012.01	986.91	325.55
25101.6	13175	34849.4	72.36	16.15	46549.8	26361	21192.1	34.84	-2.55	21534	11542	26532	70.35	0	5681.4	5595	1247.54	32.16	2.55	52586.4	38463	26019.5	106.53	3.4	7827.6	7582	1928.26	-22.78	-0.85	42435.6	24399	19663.2	4385.15	3489.25	21441.6	11772	33239.4	15058.2	7150.2	15154.8	8869	38630.2	2395.92	2609.5	42600	24604	25114.3	30939.9	9977.3
28698.6	14846	27723.3	22.11	28.9	22932.6	13165	27561.1	52.93	11.05	29053.2	19255	31824.3	80.4	-0.85	93421.8	54675	38076.1	150.08	1.7	59357.4	37530	20823.6	70.35	5.95	5518.8	5581	1429.11	-22.11	3.4	44204.4	24248	43205.6	5632.02	6874.8	16568.4	8082	49373.6	637.17	521.05	23177.4	12299	28775.2	5129.52	6797.45	20271	11003	45982.1	1086.74	510.85
36865.8	12666	38819.8	52.93	-36.55	19413	8872	35498.6	87.1	-20.4	31086.6	18674	23648.3	26.8	-18.7	55645.2	33782	25265	93.13	0.85	8485.2	5443	2024.74	6.03	-10.2	69402	42173	38852	81.07	11.9	70689	40946	22390.7	1248.21	1199.35	16439.4	11922	36519	359.79	1088	38029.2	18756	35370.6	2370.46	3663.5	37147.2	23815	34376.4	14905.5	5836.95
49223.4	32071	21411.2	28.81	30.6	26175	13661	41973.5	71.69	-22.95	50638.2	33675	13209.7	39.53	-3.4	8744.4	8576	3648.82	3.35	0.85	18900	9823	46090.6	172.19	0	142163	74578	108925	342.37	-11.05	44954.4	25952	14684.4	2655.88	1737.4	33541.8	14914	49468.8	41276.7	14089.6	18726	10084	24266.1	8055.41	5630.4	62751.6	38090	16738.6	2227.08	1360
33815.4	19183	17830	16.08	21.25	45581.4	22389	39022.1	32.16	-22.95	20562.6	13427	23970.6	44.89	1.7	72349.8	40756	39877.7	98.49	11.05	61412.4	37412	20245.4	104.52	14.45	51208.2	30427	19182.1	52.26	8.5	36983.4	21346	15434.8	1929.6	2797.35	43672.8	28950	52178.3	36012.5	17871.2	48988.8	29942	53092.1	30065.6	17492.2	55456.8	32875	22477.8	261.3	69.7
26511	12583	23138.5	34.17	2.55	23838	13550	22531.4	45.56	5.95	37989.6	23683	18634.7	45.56	3.4	54295.8	31044	28038.8	48.24	-30.6	8739.6	5129	30178.1	64.32	-12.75	50080.2	32307	21803.1	95.14	13.6	36898.2	17617	43612.3	19469.5	15412.2	72345.6	41622	34658.4	10636.9	13937.5	14094.6	8670	51382.3	561.46	199.75	77216.4	46338	35833.6	53149.8	11027.9
41908.8	20420	25500.9	40.87	-20.4	11584.8	6995	20680.9	31.49	-20.4	68446.8	25913	57755.3	135.34	0	30092.4	17183	25465.4	64.32	15.3	62902.2	34854	25362.2	81.74	-12.75	48839.4	30023	20590.4	39.53	25.5	43381.2	24742	32164.7	27547.7	16534.2	57274.2	37549	38974.6	34574	17826.2	25303.2	15217	30077.6	5023.66	3892.15	52177.2	31724	23622.9	6381.08	3161.15
29677.2	17210	28194.9	62.98	8.5	20259	13750	47428	138.02	0	62833.8	28999	33974.4	52.26	23.8	71339.4	40891	23139.8	57.62	28.05	9877.2	8427	4538.58	22.11	1.7	48478.8	28223	29177.2	68.34	-1.7	29145.6	17564	29434.4	324.28	665.55	44816.4	23125	29676.3	21304	17604.3	44575.2	16808	66810.4	18886	18080.3	48499.8	30386	23867.4	20611.9	5392.4
27132.6	14567	39282.1	90.45	0.85	21562.2	11993	23625.5	62.31	-4.25	30658.2	18911	25600	51.59	-10.2	72423.6	42071	24210.5	56.28	-1.7	71458.2	39400	30341	86.43	-15.3	8878.8	7142	1593.26	-1.34	-19.55	75178.8	42098	23630.2	76.38	96.9	19267.8	10974	42435.8	10273.8	3688.15	45837.6	26247	31634.7	87.1	9.35	51385.2	33731	18791.5	734.99	391
24933.6	15039	31164.4	64.99	-9.35	113051	61346	37004.8	80.4	-2.55	51646.8	29171	17919.2	44.22	-2.55	65905.2	42386	32197.5	98.49	-11.9	22008.6	14150	32566.7	56.95	-11.9	11975.4	10746	7813.54	-22.78	-11.9	33000	19865	32513.8	18868.5	14260.5	22676.4	12665	30365.7	2704.12	8544.2	63555.6	37690	18291.7	120.6	115.6	53925.6	32323	35515.4	24501.2	13675.7
34076.4	17923	37526	77.72	-2.55	73342.8	42717	24957.5	42.21	-4.25	27904.2	15657	23363.6	51.59	11.9	45628.2	30032	15745.7	56.28	-16.15	76424.4	45586	35191.8	124.62	8.5	61405.2	40034	25468.7	46.23	0	87919.8	36757	53629.5	4646.45	4713.25	33543.6	19494	22197.1	6265.84	7407.75	32959.2	20210	23044.7	13708.9	13300	7792.2	7560	4326.19	91.12	189.55
51998.4	21295	47618.2	78.39	-19.55	21913.8	13473	24433.6	42.21	1.7	110626	39707	68344.7	109.88	36.55	39101.4	24851	17438.1	20.77	-5.95	83593.2	45295	42232.8	165.49	-5.1	10815.6	10495	3980.47	-1.34	-33.15	20275.8	12210	27813.7	1302.48	2136.05	123637	48492	63741.8	6531.16	13036.5	17971.8	9350	25443.2	3463.9	1590.35	64546.8	36571	15441.5	40.87	50.15
13268.4	10433	5684.28	42.88	21.25	59988	27664	34637.7	60.97	-10.2	76981.8	34270	29981.8	46.23	10.2	15757.8	12639	2182.19	14.07	1.7	94122	56460	49115.7	139.36	20.4	64861.8	35683	26658.6	67	-7.65	39307.2	22713	28814.7	15749.7	6786.4	63535.2	36828	31258.9	1461.27	1955	22260	13311	26294.8	-132.66	-110.5	33145.2	18112	22289.6	6921.77	1467.1
51699.6	28435	32546.6	50.92	5.1	16534.2	8750	29519.5	68.34	1.7	27305.4	15043	29013.7	77.72	-0.85	13851	8153	39682.8	80.4	18.7	50964.6	29621	24642.6	42.88	22.1	49996.2	30890	20045.1	39.53	-8.5	38681.4	20675	32511.8	18270.9	20929.6	43021.2	29163	39084.4	8373.66	7932.2	64365.6	35434	27254.9	2872.96	2193.85	18274.2	14290	41926.6	971.5	668.95
9474.6	6971	5914.76	2.01	-5.1	60057.6	37700	16426.4	12.06	5.1	23445.6	15613	20569	48.24	4.25	61931.4	38530	18362	54.94	22.1	56962.8	30779	43998.9	130.65	-0.85	53838	30062	21752.9	64.99	-19.55	70273.2	38598	44083.3	37416.8	31419.4	44853	25147	31675.6	6083.6	4630.8	35847.6	19194	39787.3	4073.6	5359.25	31016.4	15215	36933.1	4529.2	2004.3
16968.6	9626	37658	114.57	0.85	27332.4	17143	31069.9	77.05	-0.85	17925	10243	22444.3	35.51	1.7	11983.2	7643	2744.99	-8.04	0.85	54774	36325	17726.2	66.33	-4.25	14807.4	11619	17288.7	73.03	17	32333.4	21294	34133.2	16457.2	13860.1	31166.4	19204	47803.8	26141.4	10651.4	45591	23527	46063.8	12287.1	15459	69432.6	45361	38665	885.07	226.95
27628.8	13146	47423.9	124.62	-12.75	34560	20035	17280.6	30.82	28.9	14548.2	9986	22345.8	38.19	-8.5	57844.2	34899	26282.1	47.57	-4.25	25487.4	15495	51404.4	79.73	-3.4	18710.4	12987	43691.4	68.34	0.85	87960	49375	44381.5	1193.27	4064.7	26796.6	14404	56438.1	3130.24	5485.05	41927.4	24163	20662.8	3898.73	5190.1	17433.6	10371	44244.1	3833.74	1564.85
21286.2	10009	23834.6	33.5	0	37843.8	22626	20760.6	30.15	1.7	48871.2	31851	12794.3	9.38	-22.1	58665	36865	22631.9	36.85	6.8	12500.4	9465	3533.58	-12.73	7.65	37846.2	20594	25129.7	27.47	-15.3	45209.4	29082	15678.7	3498.74	3089.75	68643.6	38779	27665	3025.72	2810.1	32092.2	15384	37176.3	93.8	378.25	70060.2	45110	22090.6	11578.9	6828.05
20660.4	10835	20329.1	73.7	-16.15	18732	9971	35483.2	49.58	12.75	41134.8	20603	35932.8	73.03	6.8	53319.6	34134	17204.9	53.6	34	31375.8	16985	34757.6	59.63	-5.95	43905.6	24227	26087.1	38.86	-28.05	26656.2	13775	25417.8	2633.1	1503.65	43120.2	23176	50456.4	11940.7	9978.15	30408.6	15610	40555.8	2334.28	2179.4	40852.8	21343	37355.9	1943	1174.7
20885.4	10883	22986.4	77.05	-17.85	12718.2	6709	37881.1	89.78	17.85	11283	6337	28570.1	62.31	-18.7	59127.6	32748	25351.5	41.54	22.1	75180	43307	34762.9	79.06	-5.95	78942.6	47410	36863.4	85.76	-18.7	70212	33471	31031.1	2215.69	4431.9	39742.8	21191	20922.8	821.42	783.7	81837	46794	39145.4	18552.3	9212.3	21039.6	17761	10691.9	54.94	28.05
11436.6	5671	27404.3	24.79	10.2	35840.4	22242	25834.5	58.29	18.7	60740.4	32387	24406.1	84.42	-25.5	69104.4	49575	16636.1	77.72	-0.85	6429	5760	893.78	0	14.45	24119.4	13713	59969.7	136.68	8.5	29336.4	16922	21020.6	9627.23	12674.4	17591.4	8444	42780.2	37555.5	19386	77769.6	44251	34271.2	10877.5	10058.9	13488.6	8777	40728	173.53	64.6
52892.4	30871	19123.1	51.59	-7.65	49059	30242	15792.6	16.08	1.7	12807.6	7517	19350.3	38.86	-1.7	75126.6	42639	28056.2	132.66	28.9	51405	29791	29114.9	69.01	10.2	115584	56738	113859	405.35	24.65	78051.6	41655	35796.8	6905.69	12638.7	94877.4	33623	89137.5	19971.4	18993.2	24097.2	14267	50077.1	35828.9	29182.2	67186.8	41986	35328.4	24715	3473.95
21618	10763	26328.3	67.67	6.8	24554.4	13355	20085.3	27.47	-11.05	23963.4	12727	40338	87.1	4.25	16675.2	11299	27473.4	50.25	14.45	8401.2	5338	1541	4.02	5.95	24210	13618	53057.3	186.26	11.05	58705.8	32459	41478.4	22234.6	15103.7	16915.2	11745	22599.8	2542.65	2468.4	27904.8	15685	25526.3	31435.1	19179.4	56360.4	35647	25074.1	14153.8	7149.35
28363.8	15865	24285.5	18.76	-24.65	36914.4	18815	26369.9	28.81	-4.25	20898	11849	28072.3	59.63	6.8	6306.6	5011	1106.84	16.75	3.4	46225.8	27874	24967.6	53.6	40.8	11334	7900	2809.98	19.43	-23.8	49960.2	29240	16804.3	187.6	338.3	106670	35178	98957	11946.8	12564.7	24169.8	13114	30384.5	8793.08	7858.25	7658.4	5766	1503.48	192.29	91.8
29233.8	15839	18829.7	45.56	-1.7	72199.8	35595	61810.9	146.06	27.2	31465.2	17111	33521.4	73.03	-2.55	7816.8	5499	1801.63	0.67	-13.6	13833	10294	1780.86	-0.67	6.8	8258.4	8033	3250.17	4.69	-10.2	9282	8266	8604.81	8.04	10.2	61393.8	33671	41998.9	23860	35755.2	59288.4	20852	68445.9	33554.3	23762.6	50178.6	30851	63587	9642.64	4953.8
45542.4	25610	22329.1	46.9	-3.4	28517.4	16055	19426.7	36.18	12.75	16480.8	11226	20755.9	58.29	0	59133.6	39158	18188.5	58.96	-13.6	11505	8062	17342.3	-0.67	-21.25	60516.6	37006	25823.8	97.82	27.2	31996.2	21999	27518.9	1475.34	4006.05	39093	21801	35247.4	8736.13	12367.5	25165.2	14534	46829	389.27	573.75	77241	45325	25321.3	3439.78	2028.1
27868.2	13803	36109.7	55.61	-31.45	32047.8	19869	14776.9	14.07	-4.25	40273.8	25583	12289.1	37.52	-18.7	79135.2	47070	20173.7	91.79	-6.8	79540.8	45337	23432.6	112.56	-8.5	115714	60270	56515.2	227.8	-22.95	168422	69576	92353.5	18353.3	21998.9	39283.2	20659	45046.1	69.01	22.1	27973.8	14471	29006.3	5957.64	4661.4	11728.2	9987	1126.27	1729.94	768.4
32118.6	16211	29035.1	26.13	-29.75	71544.6	29163	30688	36.85	31.45	88417.2	30394	45117.1	81.07	-17.85	118719	65814	38614.8	629.13	15.3	30431.4	16883	53498.8	102.51	11.05	81693	51578	27023.1	62.98	-38.25	60145.2	38493	17825.3	8281.87	7406.9	60691.2	16504	73998.1	29514.8	30423.2	45885	22627	49513.7	-26.13	-123.25	88260.6	21215	226418	2049.53	299.2
35637	20382	19256.5	37.52	-11.05	56501.4	20134	58785.8	47.57	-1.7	52983.6	28426	39113.9	125.96	-11.9	64298.4	32498	54465.6	105.19	-25.5	49721.4	40463	29380.2	140.7	22.95	46381.2	27493	30738.9	50.92	-0.85	26566.8	14714	21460.1	539.35	606.9	37956	26133	35705.6	259.96	57.8	29691	17877	30552.7	4413.96	12838.4	49669.8	28118	23255	21715.4	5047.3
12622.8	7554	19806.5	42.88	22.1	20304	10291	26227.8	50.92	3.4	61605.6	33550	22853.7	43.55	-9.35	28402.2	16858	21084.2	57.62	-18.7	54458.4	31947	32799.2	61.64	-28.9	48252	23091	51394.4	102.51	10.2	61321.8	32550	51702.6	33080.6	18649	22369.8	13265	28368.5	4347.63	7872.7	50269.2	34151	51462.7	113.9	208.25	18879	11765	46802.2	239.19	164.05
61190.4	35966	22828.9	50.92	-3.4	44006.4	27514	13597.7	7.37	3.4	56817.6	15674	87069.2	203.68	-8.5	53537.4	35769	13885.8	20.1	-1.7	50090.4	27307	22949.5	85.76	-5.1	67077.6	34536	45432	52.93	-5.95	35032.8	18851	17511.1	2802.61	2516.85	13696.8	6765	41477.7	2810.65	4755.75	27745.2	14511	18561	951.4	256.7	57462	32508	41737.7	1880.02	1697.45
49974	24901	30417.3	41.54	-34.85	39419.4	16947	61522.8	140.7	17	31212	16466	26222.5	42.88	-33.15	60181.2	37719	20237.3	69.68	-15.3	8686.8	7479	1033.14	0.67	7.65	20292	12939	47367.7	110.55	8.5	55546.2	33810	18816.3	66289.1	35722.9	67478.4	35976	51827.2	1033.81	2202.35	40882.8	20250	33617.9	100.5	283.05	18190.2	12560	19771	45.56	-12.75
84085.8	51606	31599.9	77.05	17.85	58827	25312	45892.3	86.43	10.2	22690.8	11403	35998.4	49.58	-22.1	9093.6	7519	8620.89	1.34	-0.85	52837.8	30158	34046.7	96.48	-0.85	48828	28315	68817.7	99.83	-22.1	32151.6	16635	34852.7	1413.7	965.6	37280.4	18503	26254.6	-77.05	-89.25	58384.2	36999	33710.4	439.52	1184.9	73195.2	39556	32376.4	3034.43	929.9
24335.4	13035	44327.2	52.93	0.85	49524.6	29143	16593.2	25.46	-6.8	56292.6	33511	34720.7	40.2	4.25	103889	58582	47037.4	158.12	-10.2	64740.6	39047	19553.3	68.34	-17	59703.6	39546	34586.1	66.33	-18.7	13072.2	11434	15040.8	176.21	906.1	24615.6	11319	43795.2	3692.37	4027.3	30304.8	16759	26554.8	6268.52	4715.8	42191.4	27995	15515.2	15540.7	2367.25
30094.2	15155	33252.8	73.7	21.25	23884.8	16521	19261.2	42.88	25.5	44382.6	24533	17796.5	28.81	0.85	40015.2	25200	23974.6	85.76	2.55	11318.4	7487	41135.3	65.66	-11.9	67499.4	39811	23306.6	76.38	-4.25	14753.4	9990	15835.5	209.71	31.45	93765	47711	58269.2	85464.5	35536.8	19921.2	10607	35851	7732.47	4146.3	15241.8	9431	25678.4	5313.77	180.2
61762.8	36110	20401.5	16.75	-14.45	41863.2	21121	43444.8	93.13	-20.4	20835.6	13263	21286.6	75.71	0.85	57702.6	34655	24122	98.49	11.9	13326	9554	27640.9	42.21	5.1	63360	36445	19915.1	58.96	0	19652.4	10028	33729.1	8844	5672.05	36337.2	21607	32767	1629.44	1853	33773.4	20619	43917.8	4576.77	8485.55	69296.4	37831	21190.8	9620.53	4554.3
18685.8	9155	28674.7	60.97	-3.4	22833	11397	24599.1	56.28	-22.95	31996.2	20859	27623.4	108.54	6.8	75292.2	46779	27712.5	80.4	11.05	7366.2	7233	648.56	5.36	-13.6	49736.4	29078	22432.9	38.86	-5.1	6948	6098	995.62	1200.64	707.2	99586.2	58406	65420.8	7528.12	7582	19103.4	10895	15510.5	408.7	1327.7	9210	7603	1216.05	701.49	287.3
54419.4	31218	16690.4	31.49	22.95	34890	19804	28402.6	45.56	-27.2	22713.6	11922	29258.2	44.22	-15.3	41158.2	23717	20887.2	58.96	-14.45	7930.2	6210	1683.71	6.7	-18.7	42440.4	24526	26517.3	56.95	-9.35	32065.8	19489	18039.8	6294.65	5809.75	113141	45470	56448.8	4555.33	6346.95	32119.8	18245	29058.6	6493.64	5298.9	86098.2	55023	30044.8	33281.6	5908.35
24129	15051	15771.8	-10.72	5.1	84277.2	33781	64245	81.07	-70.55	21820.2	12843	34903.7	72.36	17	48844.8	28233	16240.1	50.25	-31.45	54503.4	33427	27185.9	102.51	-3.4	50016.6	32237	54576.2	142.04	16.15	63945.6	32761	25317.3	2617.69	3602.3	37963.8	20918	25362.9	192.96	245.65	36735	20147	25514.3	7464.47	10015.5	93360.6	51899	44696.4	67391.3	16154.2
36348	20394	33034.4	89.11	-0.85	20839.8	9926	34526.4	48.24	-12.75	77027.4	38591	55297.8	84.42	-15.3	45456.6	26701	23102.3	42.88	-5.95	69607.8	38095	40764.1	122.61	18.7	97134.6	56824	33997.1	131.32	-14.45	43654.2	24131	29840.5	49.58	25.5	54346.2	31427	99395.8	2698.76	3153.5	60105.6	34655	22608.5	3844.46	4402.15	53832.6	32326	29556.4	5711.08	2114.8
16112.4	12840	13642.5	40.87	-3.4	21492	11518	33788.1	27.47	12.75	19631.4	11295	23791.7	48.91	-2.55	107563	57275	45785.1	284.75	33.15	38277	18987	36622.9	87.77	0	20778.6	12779	60923.1	125.29	-12.75	37670.4	21600	26624.5	3774.78	4573	47134.8	22302	51586	14461.3	4752.35	31671.6	15767	46078.6	20207.2	10585.1	58598.4	31862	37915.3	12977.9	2825.4
33648.6	17114	21637.7	32.83	-44.2	15944.4	8562	24018.2	18.09	-0.85	49428.6	30631	11260	32.83	-12.75	94224.6	51626	48086.6	119.26	22.1	80796.6	45388	28935.3	88.44	26.35	52339.2	30544	21050.1	38.86	-8.5	13552.8	13047	4580.12	74.37	1017.45	42799.8	25386	18592.5	604.34	933.3	22083	12163	49419.9	4629.7	3562.35	47664.6	27354	25644.2	9720.36	5818.25
16257.6	7599	24068.4	75.04	-17.85	72744	43655	72700.4	128.64	-2.55	9581.4	7156	10127	6.03	-2.55	64567.2	37184	33061.2	121.27	26.35	55268.4	30230	26836.2	67	-12.75	58824.6	35583	22725.1	41.54	5.95	27783	17347	25354.1	3863.22	7672.95	111197	50035	52376.6	9575.64	6345.25	43281	22451	32054.1	482.4	146.2	6282	5203	947.38	1000.98	427.55
30921	17802	23937.1	64.99	-34	36428.4	19718	41676	90.45	18.7	24084	14555	20156.3	30.15	20.4	71329.2	41002	24793.4	63.65	-9.35	78420	50218	29902.8	182.24	-17.85	58485.6	38900	19326.2	54.27	15.3	65694.6	38820	25591.3	11786	13258.3	39456.6	18530	44314.5	6513.74	4029	47787.6	30177	24374.6	24394	11082.3	65272.8	44856	23180	14686.4	9044.85
39042	21886	40836.5	89.11	-7.65	46633.8	19871	56077	93.8	2.55	64996.8	36482	22475.8	24.79	10.2	51630.6	27875	16932.2	50.92	-2.55	16403.4	11618	34190.1	85.76	14.45	16808.4	10719	44238.1	55.61	-27.2	59609.4	35263	16660.9	5695	8783.9	21670.8	13216	32588.1	838.84	1486.65	25493.4	14654	25720	8499.62	10537.5	35747.4	21334	47069.5	11763.2	6556.05
22920	12242	31128.2	36.18	-15.3	22388.4	14720	29565.8	55.61	-0.85	16272	10092	21458.8	38.86	-5.1	55450.2	30142	20721.1	69.01	-22.1	60879.6	38898	18063.9	60.97	-17.85	38682	22134	27661	79.73	32.3	65877.6	40094	26232.5	8098.96	8988.75	16353	7394	23990	2383.19	912.9	21537	10714	29189.2	1030.46	1326	81560.4	46431	28913.9	13848.2	2755.7
46302.6	27148	23366.2	44.89	-6.8	70686	31443	23689.2	14.07	5.95	21322.8	11507	26203	47.57	-11.9	55218	31652	26359.1	86.43	-13.6	8383.8	6470	1960.42	29.48	-5.1	14940	13588	6387.78	-0.67	-13.6	26395.8	15589	22775.3	554.76	1076.95	48920.4	20632	54209	17608.3	10216.2	100003	49483	39400.7	16626.1	24947.5	73840.8	41337	29029.8	361.13	163.2
28244.4	14097	38902.2	87.77	-5.1	28871.4	16920	26093.8	30.82	0.85	59160	35983	17327.5	52.26	-5.1	41295	35234	33512.7	182.24	5.1	67638.6	45459	16707.1	60.97	20.4	64206.6	43475	63963.6	170.18	0	45687	24478	19854.1	859.61	1898.05	26034.6	14614	30297.4	15901.1	7722.25	32788.2	16307	37763.9	816.73	1762.9	11021.4	8540	1181.21	8417.88	1673.65
22780.2	11123	31368.7	77.72	24.65	30473.4	16346	34013.9	87.77	2.55	16326	11601	36009.2	105.86	28.9	6805.8	6583	542.03	11.39	11.05	79413	47111	25456	110.55	-4.25	6676.8	5896	852.24	-9.38	-22.95	38767.8	19183	26570.9	2196.26	4767.65	95357.4	40674	36559.2	902.49	1591.2	50935.2	25383	49437.3	3921.51	4975.05	41579.4	21069	44103.4	4679.95	1254.6
38686.2	19358	35477.2	44.89	22.95	53790	34207	22017.5	24.12	5.95	33199.8	19399	34259.8	88.44	11.9	48944.4	28949	29177.8	48.24	0	42633.6	29394	13438.2	24.79	8.5	46312.2	25748	39788.6	107.2	-1.7	28478.4	14198	36370.9	26115.3	20651.6	18997.2	9135	36171.3	327.63	772.65	37477.2	18450	43647.8	4044.79	6098.75	16845.6	12447	37373.9	580.89	585.65
47076.6	27965	16358.7	35.51	-11.05	72862.2	32623	30669.9	38.19	0.85	51436.2	27125	26172.9	43.55	-10.2	20942.4	13047	41010	76.38	5.1	54006	31350	22456.4	85.76	5.95	47502	29157	25023.2	26.13	-11.9	5926.2	5343	1599.96	48.91	161.5	69345.6	41613	71793.2	20587.8	19860.2	33281.4	17991	26038.2	5707.73	6899.45	88677	51019	38759.5	4890.33	2721.7
27540	15818	21691.9	23.45	0.85	21121.8	11488	37882.5	58.96	4.25	13026.6	9311	19214.9	61.64	-25.5	53187	31926	21562.6	85.09	6.8	21804.6	13725	36140.5	67.67	5.1	15288	10102	37248.7	79.73	-10.2	38580	18085	43093.7	10643	5604.05	45664.8	23759	76625.2	3335.26	6962.35	78207.6	40701	44785.5	6635.01	5480.8	15397.8	8422	50310.3	347.73	405.45
11086.2	10575	1584.55	-4.02	-11.9	52485.6	29276	24877.8	41.54	-14.45	20369.4	13155	22124.7	79.06	-10.2	54605.4	34907	25691.8	34.84	25.5	22187.4	17353	9933.42	50.92	-5.95	44783.4	24498	44464.6	138.69	0.85	18547.8	11259	35452.4	10760.2	4642.7	59490.6	33238	39083.8	13013.4	14563.1	61668	37207	19987.4	13509.2	6664.85	13144.8	9532	33679.6	336.34	455.6
24549	12164	21193.4	34.17	-22.95	10802.4	7159	30369.8	75.71	-18.7	42626.4	24306	21329.5	100.5	-23.8	56210.4	33423	37000.8	148.74	41.65	28871.4	24275	52700.2	108.54	17.85	47845.8	30174	22006.2	79.06	6.8	32382.6	15914	35278.9	5010.93	6069.85	33865.8	19807	24534.7	3544.3	3510.5	44959.2	24589	29174.5	34756.2	42835.8	57926.4	33961	20654.1	19375.1	11441.9
64191	28178	59122.1	93.13	-1.7	16874.4	10050	24189.7	71.02	-21.25	77464.2	51242	52807.4	137.35	-21.25	107273	57410	42172.5	127.3	18.7	62343	40419	30190.2	56.95	1.7	58836.6	36064	19663.2	73.7	-7.65	39342.6	19441	59278.9	1998.61	3842.85	25031.4	12890	33514.7	16244.8	8591.8	31041.6	14800	42057.9	10396.4	13620.4	46659.6	24983	27184.6	15036.8	6262.8
21856.2	19636	17651.2	-9.38	16.15	25879.2	13538	29998.6	61.64	-11.05	33202.2	21388	14208.7	42.21	2.55	55607.4	32643	27471.3	30.15	-1.7	66590.4	38774	23509	71.69	29.75	76560.6	44674	22581	83.08	-2.55	77637	43891	22794.1	1860.59	1158.55	83409.6	39631	59187.8	13195.7	13478.5	11505.6	7707	15168.8	208.37	0	15846	11070	8301.3	60.97	368.9
34099.2	18514	23549.2	33.5	9.35	78375	45228	24530.7	42.21	-12.75	58431	32577	55961.8	142.71	2.55	66951.6	36374	35680.2	115.24	-15.3	12598.8	10122	1344.69	10.05	0	9217.8	5914	33100	44.89	-18.7	46926.6	23574	41850.2	22105.3	15267.7	24487.8	12904	28398.6	3510.13	6560.3	35954.4	19058	31289.7	2909.14	3927.85	6763.8	6686	2667.27	5.36	0
36522.6	23331	18495.3	39.53	2.55	21659.4	15226	25169.2	39.53	-2.55	90262.2	50065	40908.9	36.18	-5.95	46637.4	30651	15592.2	52.93	-1.7	67492.2	43871	25713.9	72.36	5.95	66925.2	37638	38833.2	111.89	16.15	11357.4	6780	18591.2	21436.7	8376.75	28267.2	18556	29908.1	3891.36	4228.75	106725	65035	73058.1	74104.7	32423.2	53542.8	31356	23714.7	3940.27	1107.55
32848.8	19579	18885.3	30.15	5.1	66553.2	41199	24507.9	36.85	-6.8	31247.4	19347	29180.5	22.78	19.55	47635.2	29033	36480.2	70.35	-11.05	51871.2	28549	24915.3	73.03	-2.55	54639	36619	26995	47.57	0.85	24757.2	12614	32797.2	6070.87	5750.25	34434.6	17701	51767.6	7134.16	6442.15	32833.2	20050	25017.8	3892.7	10113.3	78775.8	42050	36190.7	20762.6	6098.75
54100.8	28758	36107.6	41.54	0	21048.6	11894	34156.6	79.73	-5.95	25116	11442	28245.2	30.15	10.2	40624.8	21499	25708.6	67.67	-6.8	30435	16566	42658.9	95.14	10.2	24393	13478	28042.9	36.85	9.35	95177.4	39734	53607.4	39479.8	27760.2	26038.8	17114	42445.2	583.57	1920.15	11464.8	6230	32487	-117.25	-141.1	87913.2	39623	35992.4	14578.5	12144
55984.8	30789	37755.2	89.78	0.85	36262.8	22410	41149.4	107.2	-8.5	20688.6	12194	20148.9	45.56	7.65	69890.4	49075	16182.5	56.95	6.8	43438.2	21843	40977.9	89.11	-4.25	63401.4	37303	28856.2	73.03	-7.65	65885.4	36791	27846.5	19569.4	19039.2	27606	15391	53768.8	1317.22	2418.25	49150.8	26290	43144.7	4448.8	8207.6	74470.2	43331	49430.6	36186	12453.4
22127.4	11351	27603.3	40.2	14.45	22140	13043	29805	53.6	-1.7	26305.2	14790	25666.4	78.39	12.75	63996.6	39121	16347.3	222.44	2.55	45350.4	29351	19921.1	42.88	-17	71746.8	39002	34072.2	97.82	8.5	25304.4	21175	22182.4	158.79	578	79195.2	36179	71894.4	10451.3	8840	31119	15753	42340.7	5934.19	4147.15	57721.2	34408	28295.4	27687.1	6088.55
21040.8	14430	32785.8	42.21	-22.95	25583.4	13526	29163.1	56.95	3.4	28758.6	18822	19618.3	43.55	-4.25	59876.4	34262	25500.9	84.42	-17	75319.8	38770	56920.5	123.95	28.9	11527.2	8795	1486.06	-9.38	27.2	64211.4	39547	16579.8	1210.02	2026.4	47497.8	23251	73643.1	1829.1	8306.2	45940.8	28519	14694.4	-160.8	-164.9	30079.8	17408	28937.3	1137.66	597.55
24265.8	14530	29838.5	59.63	-6.8	30404.4	19028	34556.6	95.14	7.65	31885.2	17631	26715.6	58.29	5.95	63549	38735	30576.1	77.05	4.25	43974.6	20099	63798.1	154.77	4.25	43286.4	23923	40692.4	90.45	17	6058.2	5239	758.44	347.06	285.6	40707.6	22128	43754.4	11572.9	10409.1	37515	20840	30238.4	38228.2	12229.8	69968.4	46619	27663	25192	8536.55
32832.6	18303	36844.6	61.64	-6.8	20766.6	11782	25257.7	83.75	-6.8	69900.6	19964	30390.5	75.71	10.2	34090.2	18588	38176.6	104.52	-6.8	56071.8	34954	24154.8	58.96	-18.7	58068	31861	16911.5	101.84	-28.9	37215	22307	10627.5	515.9	173.4	59111.4	31392	48193.1	1444.52	2458.2	61998	28083	71181.5	32182.8	30833.8	20214.6	12910	38468.1	159.46	24.65
20094.6	10791	44577.8	82.41	0.85	58378.8	34602	16568.4	51.59	-0.85	17106	9544	16058.6	37.52	9.35	30943.8	15314	47604.2	98.49	-16.15	6777	5356	1102.82	4.69	-13.6	36244.2	29809	33906.7	131.99	-5.95	47404.8	26598	26184.3	24869.1	21358.8	47323.2	21814	94516.2	24805.4	37108.4	30014.4	15050	32001.2	537.34	554.2	41343	23821	36953.9	2014.69	913.75
23136.6	12525	35371.3	65.66	5.95	40494	22455	32389.8	52.26	-15.3	26998.2	14812	25529.7	48.91	10.2	81941.4	51237	32891	190.95	-28.05	68930.4	41283	25785	75.04	16.15	39336	20102	34712.7	115.24	-21.25	41490.6	26129	19114.4	1588.57	2289.9	41392.8	22066	30755.7	10185.3	11129.9	26968.2	12663	40699.2	1039.84	1339.6	36797.4	23110	39491.1	10632.9	4216
29489.4	15190	27748.7	56.95	24.65	28950.6	15567	26713.6	75.04	-19.55	59032.2	18471	62545.8	130.65	44.2	65212.8	37646	25238.9	84.42	-12.75	16578	10659	45474.9	46.23	7.65	22605	14280	41728.9	52.93	-6.8	26455.8	14931	31666.9	6779.06	8013.8	202808	66562	69868.9	1327.27	1656.65	29072.4	16487	18626.7	845.54	724.2	22791.6	12594	50136.1	6099.01	2680.9
23536.2	11896	31756.7	53.6	13.6	17798.4	10136	24574.3	56.95	-2.55	78933.6	45402	24758.5	46.9	11.05	71127	41091	32024.7	135.34	7.65	12441	7967	32870.2	39.53	1.7	52035	28695	25025.8	62.31	-7.65	27172.2	14225	30326.2	1166.47	1275.85	33403.2	14669	57210.6	10811.1	13820.2	27282.6	13386	35269.5	303.51	524.45	7732.8	5401	2369.79	1167.81	374.85
71515.8	23061	54580.2	60.97	30.6	30759.6	15875	34103.7	46.23	-30.6	16696.8	10975	37973.6	119.93	12.75	61282.2	34073	22185.7	60.97	5.1	49384.8	30650	31205.9	58.29	25.5	88904.4	52499	39597.7	103.18	0	45381.6	22735	17468.9	3311.81	2758.25	35891.4	20487	34504.3	10763.5	5477.4	15553.2	10053	29189.2	52.93	376.55	79510.8	38854	34028	11464.4	3452.7
34036.2	19767	19527.2	31.49	7.65	102495	49999	54491.8	74.37	-34	10652.4	5926	14757.4	46.23	12.75	20746.8	12898	38358.8	271.35	-6.8	32731.2	19611	21750.9	45.56	-3.4	35389.8	17411	32119.1	77.72	-2.55	56638.8	21911	41729.6	3218.01	2312.85	18371.4	9968	36494.9	1341.34	1420.35	32558.4	19896	34674.5	2903.11	3209.6	33234	15439	29618	6417.93	3644.8
21294	13067	23027.9	40.87	4.25	55410	31942	18367.4	30.82	-27.2	31323.6	17539	37442.3	73.03	-3.4	69037.2	37230	36211.5	120.6	0	45453	26802	27011.1	73.03	17	40800	23950	50704.3	107.87	20.4	28515	15079	28988.2	10336.8	13680.8	37468.8	19434	19757.6	2342.99	3813.95	24787.8	13199	19205.6	98.49	-163.2	37482.6	28351	31249.5	459.62	120.7
18307.8	9299	19850.8	50.25	18.7	57871.2	37458	14057.3	-2.68	11.9	61036.2	21857	46610.6	45.56	2.55	43471.8	25857	24470.4	64.99	-8.5	56305.8	34018	21108.3	76.38	-7.65	89585.4	55209	48073.8	101.17	4.25	9703.2	5471	41533.3	95.81	13.6	49193.4	30058	25870.7	20350.6	14297	17211.6	11040	27092.8	-104.52	-151.3	56901.6	33228	21819.9	4879.61	805.8
5184	5038	1039.84	1.34	2.55	113726	49431	48833.6	60.97	24.65	30209.4	16847	16594.6	27.47	38.25	64594.2	36238	35086.6	127.3	7.65	15931.8	13784	1397.62	-16.75	-5.95	39956.4	17476	54621.8	115.91	18.7	53793	26715	74678.2	48943.5	25643.7	125828	47047	112571	56623.7	23144.7	12517.2	7328	29834.4	-2.68	-64.6	73671	38543	78859	55724.6	13548.2
41264.4	24292	19461.5	42.21	3.4	39612.6	23690	31254.2	34.17	25.5	71548.2	40508	29632.1	32.16	5.95	54918	34491	19981.4	45.56	22.95	45817.8	25792	20132.2	56.28	23.8	10290	9503	7324.44	87.77	14.45	24188.4	13483	28075.7	14681	7636.4	75825	30052	46724.5	19836.7	16691.5	33894	17898	28503.8	-125.29	-187	37560	20288	51376.3	15007.3	5474.85
44235	23451	27220.1	36.18	-11.05	45718.2	28006	25512.3	32.83	-2.55	42569.4	21018	41016.7	95.14	32.3	44530.8	26318	20700.3	26.8	20.4	30366	17551	56625.1	107.87	-19.55	28276.8	15706	60097.7	110.55	-33.15	48558.6	28194	65080.5	8747.52	8240.75	81058.8	33108	47196.8	290.11	412.25	41527.2	22557	20394.8	4106.43	3473.95	5898	5729	1465.29	-4.02	1.7
27726.6	16086	22349.9	64.32	13.6	22185	12376	32868.2	62.98	-2.55	24494.4	12580	34678.5	69.68	16.15	54996	42099	25050.6	92.46	20.4	69504	42283	16027.7	121.94	-28.05	71392.2	39720	32673.9	98.49	37.4	38153.4	21914	28265.3	7746.54	7012.5	53356.2	31378	26232.5	7744.53	9253.95	46014	25439	22321.7	11508.6	13334	47834.4	29035	18412.3	1766.79	920.55
31698.6	21142	30546.6	61.64	-26.35	30037.8	15448	23580.7	34.84	-17	26943.6	13687	49987.4	66.33	-0.85	45691.8	25871	22885.2	78.39	5.1	58248.6	33166	22767.3	99.16	-1.7	38376.6	18310	44787.5	62.98	0.85	57802.2	32206	52964.2	22656.7	14143.2	132568	59634	64703.2	61997.8	30389.2	25984.2	13060	24392	-111.89	-178.5	49833.6	27075	41148.1	11520.7	4766.8
28616.4	16134	28277.4	69.68	-7.65	50896.8	30011	13434.8	18.76	-9.35	23311.8	14965	23131.1	43.55	37.4	7461.6	7251	1323.25	0	13.6	35436.6	20836	59810.9	127.97	-21.25	54863.4	31635	32607.6	75.71	1.7	37932	18258	61278.9	20946.2	19051.9	22024.8	10892	44163.1	702.16	1003	16689	10750	35832.3	4145.96	6429.4	67852.8	42353	24069.8	3953	1756.1
26596.2	14718	23335.4	49.58	-9.35	42043.2	24403	36278.5	113.9	-2.55	23655.6	13427	15540.7	16.08	14.45	52609.2	34370	20798.1	40.2	14.45	59685.6	35327	34971.3	40.87	8.5	10333.2	9972	2858.89	5.36	18.7	42735	23714	24396	1721.9	2811.8	44045.4	22186	51994.7	2361.08	5324.4	84474	48328	31313.1	2245.84	4380.05	63840.6	39219	23781	15625.7	5045.6
26527.8	14716	22568.3	27.47	5.1	59183.4	33951	15064.3	26.13	-15.3	43223.4	23479	31150.3	40.2	32.3	33186	20575	25643.6	54.94	5.1	7522.2	6603	922.59	7.37	14.45	12602.4	9824	2247.85	-16.75	-7.65	14059.2	11082	19838.7	107.87	25.5	39093.6	21421	45787.8	36448.7	22848	30753	18170	43054.2	21736.1	8214.4	12702	9377	29437.1	125.29	93.5
18129.6	9514	21088.9	30.15	14.45	11733	6743	41733	118.59	-17.85	19241.4	12791	19105.1	20.1	28.05	45948	26195	25833.2	60.97	-11.9	7778.4	6818	1954.39	11.39	5.1	62230.2	39256	25420.5	69.01	-24.65	32434.8	13859	37747.8	3519.51	3530.9	175339	54924	116627	25902.9	27184.7	21357.6	11126	32902.4	2674.64	3419.55	34610.4	17327	54655.2	1189.25	1056.55
26391	14802	20789.4	36.85	16.15	35646.6	17328	46507.4	126.63	-13.6	12325.2	7546	20001.5	40.2	-5.1	25683.6	15940	18085.3	66.33	-24.65	31604.4	19647	28887.7	62.31	3.4	30685.8	17080	29315.9	61.64	-26.35	50682.6	29783	19442.1	624.44	1338.75	30936	16579	36746.2	12311.2	13723.2	47229.6	24035	38142.4	-147.4	-172.55	14164.2	10251	31587.8	131.32	110.5
29898.6	15451	20484.6	52.93	4.25	75778.8	25705	69788.5	155.44	-22.1	27512.4	14474	32048.1	52.26	19.55	41934.6	25998	19735.5	51.59	-9.35	57653.4	30815	47413.9	71.02	-14.45	8465.4	7969	933.31	-4.69	3.4	21271.2	10715	32755	1815.03	1729.75	21023.4	11563	31043.8	3800.24	10180.5	15126.6	9327	11980.9	-140.7	-141.95	71057.4	44574	27966.5	43141.3	12455.9
20160	10327	22439	51.59	-11.05	48807.6	28358	31769.4	68.34	-7.65	29616	19371	19696	14.07	34	63542.4	36303	39119.3	56.95	13.6	50537.4	35208	18287.7	184.92	2.55	65799.6	32727	35981.7	164.15	-30.6	7630.8	7343	1491.42	58.96	21.25	33327.6	18955	44008.9	4246.46	6547.55	14331	8043	25303.9	-92.46	-140.25	33189	19392	32602.9	18582.5	11042.4
48567.6	28887	13781.9	36.85	-14.45	25433.4	13903	24540.1	42.21	-24.65	64610.4	38778	16119.5	8.71	7.65	19335.6	10854	22453	29.48	5.1	73931.4	43118	34905	180.9	0.85	30308.4	17897	58989.5	229.14	-6.8	20328	9092	37255.4	4949.29	8174.45	14462.4	10475	11331.7	2.68	-153.85	34747.2	22206	25129.7	3700.41	8720.15	65137.2	34457	27289.1	2312.84	1115.2
63709.8	36055	30805.3	51.59	20.4	17109.6	9937	32891	33.5	-19.55	11599.8	7015	24117.3	46.9	16.15	74432.4	43179	40125	108.54	4.25	67915.2	45501	21804.5	87.77	10.2	18708	15007	14995.3	86.43	-5.95	82557	49713	32440.7	5148.95	3829.25	66342	47078	36154.5	3563.73	14543.5	17198.4	9077	22806.1	-135.34	-107.1	60125.4	38817	22381.3	1673.66	587.35
97726.8	53105	26573.5	89.11	36.55	27973.2	18268	23071.5	32.83	-15.3	14584.2	12829	16277.7	53.6	7.65	50967.6	31574	23149.2	54.27	5.1	61379.4	39174	25367.5	65.66	-16.15	40329.6	23519	36632.9	59.63	-8.5	64596	38573	23759.5	24880.5	12469.5	63283.8	34653	39595	8653.05	7831.05	41463.6	14954	50343.8	1658.25	1134.75	20790	14615	28954.1	841.52	900.15
11358.6	9626	4390.51	3.35	-6.8	132310	55039	68310.5	97.15	-8.5	21654.6	13356	20022.3	36.18	23.8	56631.6	34027	20062.5	71.02	10.2	38794.2	21906	16386.2	30.82	12.75	66576	36942	29752.7	86.43	7.65	32133.6	19207	29547.7	13693.5	8737.15	22137.6	13311	35007.5	24116.7	13487	80121	42942	20411.6	797.3	1235.9	57874.8	32060	29969.8	21966	5179.05
34080	15981	38691.8	75.04	0	34352.4	21238	14165.1	5.36	-9.35	36969.6	20902	19438.7	34.84	0	14296.2	12858	6683.25	22.11	25.5	62262.6	38375	22129.4	71.69	16.15	52413.6	31059	19530.5	66.33	1.7	42645	23597	15125.9	65.66	41.65	25257	13552	21919.7	3810.29	3555.55	24180.6	14231	19272.6	-58.96	-113.9	96460.2	54387	39542.1	16911.5	2931.65
18309	9541	34080.9	94.47	-5.1	21721.2	11778	26470.4	63.65	2.55	29720.4	17004	21013.2	49.58	2.55	47247	23958	38971.2	70.35	-17	58210.8	31841	32870.2	81.07	7.65	68621.4	36336	38852	65.66	-12.75	49801.8	24907	29762.1	5136.22	7066.05	25583.4	13900	27902.8	-180.23	-184.45	87774.6	40414	53331.3	186.93	1640.5	45562.2	25619	26385.3	3852.5	1722.1
89547	39082	28471	55.61	4.25	70704	27957	50351.8	86.43	11.9	63068.4	28075	54802	120.6	17.85	12804	8975	12608.7	6.7	-2.55	8395.8	5910	1580.53	-3.35	19.55	82897.2	47673	24690.2	72.36	-19.55	54484.8	30176	45736.9	45775.7	32266	66009.6	35995	29983.8	46828.3	37629.5	9388.2	5975	8673.82	-140.7	-119.85	20439.6	11129	46697	1076.02	384.2
92761.2	40802	26460.3	54.94	7.65	19334.4	11334	26002.7	48.24	-6.8	25969.2	16888	24014.1	43.55	-2.55	7553.4	5339	13868.3	4.02	-9.35	10042.2	9851	2585.53	9.38	11.05	79041.6	47469	37359.2	79.73	28.9	27236.4	16930	32105.7	5327.84	7803	31845.6	18926	19488.3	1414.37	2499.85	71889.6	48814	19515.1	302.84	894.2	44961.6	30983	35085.2	2306.14	1023.4
24859.8	12418	43661.9	91.79	-9.35	9798	6562	18147.6	23.45	10.2	32706	19228	24771.9	46.23	-11.05	81001.2	50386	21479.5	72.36	2.55	6007.2	5019	10923.7	11.39	6.8	9399.6	8327	770.5	3.35	-10.2	67078.8	43163	51813.1	5675.57	15616.2	27331.8	15950	29554.4	4132.56	4329.9	20844.6	11414	22988.4	-129.98	-169.15	8689.2	6570	2844.82	2220.38	1395.7
41405.4	24667	32701.4	134	-27.2	31139.4	17435	17860.2	44.22	-4.25	21477.6	11555	17456.2	58.96	5.1	50296.2	28482	90104.3	194.3	-35.7	66006	38577	31190.5	152.09	-7.65	70396.2	40795	21409.2	31.49	31.45	33346.2	19874	45962	13625.8	19410.6	39349.2	18788	48220.6	580.22	440.3	69829.8	41323	27742	14466.6	22987.4	11322	8214	36845.3	260.63	277.95
19118.4	11054	39016.8	78.39	-21.25	18249	11707	18688.3	67	7.65	68669.4	36885	30817.3	70.35	16.15	62947.2	36406	28982.9	87.1	-5.1	75458.4	46043	29106.1	199.66	-24.65	15544.8	11734	1637.48	8.04	8.5	76999.2	44998	25305.9	3888.01	6222.85	19664.4	14518	25941.1	0.67	-67.15	100835	50004	59961	16171.8	16393.1	38399.4	22834	48896.6	21643	7172.3
54616.2	29159	28034.1	44.89	-23.8	12214.8	8321	35824.9	39.53	8.5	30103.8	17435	18329.2	32.83	-14.45	26824.2	17050	28200.3	50.25	-2.55	78714	49815	33617.9	79.73	-8.5	70278.6	38378	51234.2	287.43	-19.55	19582.2	14839	15608.3	225.12	84.15	72941.4	28955	29436.5	926.61	846.6	45087.6	27502	32198.2	35058.4	35015.8	7998	6063	1470.65	5028.35	2006
18807.6	9558	27644.9	60.97	-1.7	33185.4	20319	14797.6	11.39	-26.35	23673	16222	35809.5	41.54	-22.95	24984.6	21102	9161.58	22.11	34	52723.2	30663	23444	64.32	17.85	65398.8	41419	41093.1	57.62	-7.65	42448.2	24097	33396.2	43858.2	18889.6	46224.6	25945	20496	617.07	1264.8	39782.4	22264	21495.6	1604.65	2672.4	6896.4	6414	4900.38	22.11	-15.3
41385.6	19527	38313.3	71.02	30.6	16509.6	9691	31723.8	72.36	-17.85	30988.2	17279	19369.7	22.11	-2.55	97029	52906	40567.8	123.95	-11.9	75288	45367	23878.8	42.88	10.2	54107.4	27879	24650.6	83.75	2.55	38265.6	18051	44549	240.53	423.3	37103.4	18362	40687.8	30373.8	20513.1	18937.8	13250	32425.3	402.67	1030.2	59409.6	41521	44707.1	22480.5	9282.85
29593.8	16526	36113	90.45	17	50410.2	30783	22464.4	38.19	-4.25	63972.6	41696	16110.2	45.56	-25.5	41794.2	24498	35834.9	89.11	10.2	9030.6	7095	1149.72	8.04	16.15	43881.6	21307	52026.2	138.02	20.4	52504.2	31133	48778	3327.89	5192.65	23466.6	11795	48591.1	20621.3	11882.2	19549.2	11835	16368.1	3707.78	2513.45	66625.8	50731	31315.1	9107.98	3807.15
57577.2	29270	52590.3	123.95	34	72755.4	41023	22594.4	31.49	8.5	92532.6	41526	51277.1	102.51	18.7	47537.4	31650	19179.4	53.6	29.75	50128.8	27134	21783	90.45	21.25	35801.4	19530	49856	69.68	-7.65	35285.4	19994	10226.9	52.26	58.65	16385.4	9829	36662.4	8033.97	12443.2	29135.4	14985	34166	11570.2	12663.3	66988.2	41295	30108.5	1901.46	694.45
23718	12410	27853.9	58.96	-21.25	24692.4	14248	22182.4	31.49	-8.5	86615.4	50519	40390.9	85.09	13.6	23619.6	20455	40938.3	144.05	1.7	45172.8	25691	15430.8	49.58	-1.7	87775.2	51231	94369.5	503.84	5.1	41964.6	21633	38025.2	1706.49	6152.3	31908	17913	35621.9	11274.8	4285.7	15711.6	8854	25241.6	694.79	757.35	61734.6	35663	36236.9	6109.73	3241.05
35275.2	21051	19574.7	26.8	-9.35	14083.2	7314	37509.3	95.81	-17	17685.6	10331	28569.5	64.99	-11.05	17123.4	10197	249347	97.82	17	77538.6	42681	24753.2	98.49	-16.15	88885.8	53216	54420.1	103.18	9.35	48479.4	19301	60577.4	1887.39	3486.7	53029.2	33763	16630.1	905.84	1916.75	25705.8	12509	31704.4	2176.16	3417.85	45145.2	26682	22788	2980.83	1962.65
29141.4	14614	28395.9	63.65	8.5	53269.2	31582	16727.9	38.19	-11.05	57618	29472	63203.8	140.03	6.8	58120.8	32743	27815.7	89.11	17	59147.4	35743	20962.3	59.63	-14.45	41360.4	29475	52299.5	121.94	-28.05	18592.8	9046	33128.8	16691.7	12473.8	35837.4	19981	37428.2	-73.03	-11.9	45655.8	22895	22665.4	7.37	119.85	16008.6	10873	29213.3	155.44	163.2
35236.8	17195	44733.2	103.85	-4.25	57831.6	25802	62905	151.42	-40.8	59773.2	37394	12571.9	51.59	19.55	56716.8	34719	16335.9	83.08	26.35	6458.4	6354	1276.35	3.35	4.25	23440.2	17990	12249.6	121.27	-21.25	40483.8	23721	21404.5	20943.5	9257.35	57871.8	33987	24578.3	8748.86	10919.1	55268.4	34879	18382.1	1307.84	3956.75	11121.6	6715	46605.9	386.59	157.25
23004	13069	23820.5	86.43	-11.05	10710	9625	4010.62	-7.37	3.4	42330.6	23480	21644.3	68.34	13.6	50741.4	37959	24356.5	56.95	13.6	57847.2	34310	18176.4	81.74	-8.5	72418.2	38918	34737.5	111.89	-9.35	27696.6	14680	17785.8	3098.75	2934.2	13718.4	9657	30383.2	11233.2	6270.45	33160.8	18075	29703.8	6.03	-99.45	31266.6	20407	29064.6	39302.9	13116.4
47850.6	25831	43562.1	94.47	3.4	35778.6	21877	22444.3	48.24	-3.4	14547.6	9287	26579.6	46.23	35.7	39171	24726	16460.6	47.57	-11.9	44186.4	26265	19028.7	92.46	28.05	53750.4	28234	14344	109.88	19.55	38625.6	28654	16021.7	1101.48	1124.55	63015	34926	20902.7	500.49	862.75	46871.4	22502	45874.2	8979.34	13235.4	12008.4	8157	1898.78	6389.79	2370.65
27585	13532	45147.3	90.45	-5.95	20085.6	13657	28422.1	85.09	6.8	42838.2	26694	12913.6	28.14	15.3	70071	38731	31461.9	77.05	11.9	32373	17819	35138.8	78.39	-11.9	28873.8	19359	56209.7	47.57	5.95	41323.2	25232	24296.9	18599.9	18992.4	31632	17350	46434.4	605.01	2392.75	85299	40286	39008.1	11291.5	8523.8	19278.6	10719	26970.2	20295	3859
33474.6	18572	16533.6	24.12	0.85	33077.4	20752	47067.5	76.38	-1.7	17357.4	9083	21755.6	73.7	37.4	73285.8	43038	35079.2	176.88	-14.45	41156.4	22018	15879	71.69	20.4	5677.2	5191	491.78	14.07	6.8	40207.2	23044	40870.7	121.27	60.35	129655	68233	70596.6	31792.8	19097	56912.4	25351	58294.7	5503.38	3547.9	43809.6	35846	21537.8	9694.23	5356.7
22864.8	11718	30349.7	81.07	1.7	16392	8058	26845.6	63.65	-14.45	22725	13835	19296.7	61.64	6.8	54375	34214	15208.3	54.94	-17.85	23062.8	11390	33787.4	46.23	25.5	57431.4	35714	17665.2	39.53	5.1	9243.6	5254	17288.7	66.33	21.25	68425.8	37676	31525.5	-157.45	-146.2	23680.2	12927	33960.3	275.37	726.75	45039.6	27142	23332.8	10596	2638.4
62698.2	26501	49724.7	102.51	-0.85	61661.4	35633	15406	44.22	0.85	33060.6	19145	17856.2	54.94	12.75	15079.8	13803	9928.73	58.29	4.25	74743.2	44566	24918	88.44	13.6	42221.4	26346	19869.5	52.26	2.55	30584.4	17675	55218.1	4893.01	4517.75	25108.2	13887	26046.2	11059	6185.45	44337.6	25739	35815.5	3796.22	2420.8	58090.8	34962	20724.4	12228.8	2501.55
19928.4	9761	24446.3	36.18	-18.7	50115.6	29384	17072.9	37.52	0	47756.4	30995	11001.4	28.81	-22.1	9740.4	7290	21880.2	20.77	4.25	77820.6	39953	44927.5	102.51	-0.85	38903.4	18921	48698.3	115.91	13.6	27103.8	12883	31661.5	13046.2	6437.05	25830	15862	36050	39078.4	28989.2	81559.2	48070	39737.7	40614.1	24118.8	67758.6	44791	24132.7	41742.3	11589.8
47170.8	26544	24059	34.17	16.15	40470.6	24784	10766.9	31.49	0.85	25320.6	14739	27773.5	67	-3.4	37426.8	22598	18823.7	25.46	18.7	50346	31270	13865	49.58	-21.25	81364.2	46490	35244	97.82	22.95	34195.8	17190	34156.6	6057.47	4835.65	18814.2	10007	25049.3	5011.6	5676.3	56230.2	26343	35721.7	6975.37	6041.8	75138	42366	67526	37833.6	13860.1
95400	68123	29630.1	130.65	17	21619.2	13070	25254.3	77.72	-7.65	20970.6	14112	25370.9	43.55	-22.1	36858	19798	36706.6	79.73	-2.55	93994.2	50162	61907.3	127.3	-11.9	63375.6	40020	17570.8	77.05	-30.6	33557.4	18274	47993.4	9684.85	10824.8	40681.8	23295	35692.9	7087.93	6581.55	66913.2	41354	52672.7	8246.36	8924.15	37266.6	20647	53549.1	47854.8	8695.5
30222	17366	17761	26.8	3.4	124846	47062	71348.3	148.74	-3.4	21363	11358	23947.8	60.97	-12.75	55942.2	32619	27808.4	66.33	-11.05	35013	24999	51125	105.19	-10.2	59500.2	40000	21943.2	45.56	34.85	62748	36267	20745.9	10549.8	10798.4	26968.8	15035	41001.3	1468.64	1436.5	70151.4	38687	38358.8	66.33	115.6	58109.4	30843	49488.2	1771.48	489.6
20252.4	9915	31119.5	52.93	14.45	24811.2	13371	28661.9	75.04	11.9	46132.2	16418	54850.9	103.18	-10.2	6795	5990	1063.96	-18.76	-10.2	55146.6	32442	17322.8	62.98	-0.85	14969.4	8890	40651.6	59.63	12.75	17943.6	8699	40336.7	6200.85	5502.9	36858	21410	16089.4	3719.17	9327.9	51835.8	18255	41846.9	1879.35	3154.35	63226.2	43686	20808.9	991.6	371.45
72048.6	31326	59348.6	78.39	4.25	77518.2	34682	32203.6	75.04	-12.75	33792	17831	37543.4	91.79	12.75	72248.4	42937	27968.5	58.29	17	38432.4	15245	20282.2	44.22	23.8	5464.8	5286	2192.24	12.06	5.1	28543.8	14303	20691.6	87.1	50.15	39135	21393	57773.4	36569.9	23109	43534.8	24134	38906.9	42863.9	20723	15100.2	12251	15416.7	0.67	0
27804.6	14748	25784.3	57.62	5.1	24900.6	14122	41326.3	87.1	-11.9	19394.4	10465	23619.5	50.92	29.75	51062.4	30199	22278.2	54.94	-20.4	55325.4	33603	21271.8	44.22	-1.7	29136.6	15415	47770.3	79.06	-6.8	24705	13441	26775.9	7296.97	9386.55	81684	34233	32010.6	1937.64	3298.85	25242.6	14660	26551.4	8130.45	6052.85	44397.6	26302	31924.2	31383.5	8735.45
27215.4	18235	26150.1	21.44	-11.9	42131.4	25535	33072.5	79.73	5.1	16000.8	10715	19946.6	59.63	21.25	7404.6	5143	2234.45	2.01	-15.3	47189.4	23579	33537.5	42.88	-34	68208	40434	28532.6	50.92	22.95	33462	18533	32159.3	22814.2	17348.5	61435.8	21691	65400.7	8273.83	10214.5	37216.8	19950	32007.9	11511.3	9098.4	28907.4	16169	29459.2	22872.5	5436.6
16836	9559	25136.4	61.64	5.1	128236	52962	45843.4	77.72	16.15	25945.8	14578	26773.2	55.61	16.15	54397.8	31911	44328.5	83.75	5.1	58151.4	32071	28954.1	87.1	3.4	74297.4	47785	85413.6	131.99	1.7	53016	28207	68078	4964.7	8102.2	34196.4	20871	69751.7	7529.46	8335.95	32996.4	16331	33577.1	-192.29	-187.85	7811.4	5632	7323.1	28.81	13.6
19209.6	10023	18609.2	37.52	12.75	12524.4	7998	56444.8	123.95	-5.1	49245.6	32726	24107.3	32.16	3.4	63435.6	39789	24069.1	60.3	-5.1	106045	58466	56855.5	146.06	-18.7	12853.2	8445	39310.9	109.88	-2.55	35980.2	21248	35097.9	5035.72	4576.4	40093.2	25150	30269.9	14469.3	13567.7	38803.8	23403	19040.1	18.09	612	58801.2	37527	24908.6	14530.3	7371.2
27073.8	17363	17807.9	37.52	-10.2	13686	7627	30300.8	59.63	15.3	25990.2	13045	28570.8	63.65	-3.4	71528.4	36585	55640.8	79.73	-14.45	11115	9259	6694.64	38.19	9.35	63315.6	37967	21028	67.67	-17.85	28195.2	15710	36107	12621.5	11733.4	43835.4	25470	39702.9	5135.55	3959.3	30943.2	18555	36616.8	14399	9459.65	9502.8	8905	9719.69	422.77	1603.95
48129	26166	36763.6	37.52	5.95	53826	30882	13173.5	20.77	1.7	36779.4	20827	32518.5	54.94	4.25	40509.6	23351	25874.7	82.41	28.9	5529.6	5370	5445.09	124.62	-4.25	76678.2	47903	24561.5	104.52	-7.65	36802.2	20443	31950.3	8918.37	12089.6	62262	39848	91122	2869.61	5717.1	23679.6	11354	37857	7319.75	12050.5	16301.4	11942	2673.97	9759.22	3201.95
49803.6	29554	22221.2	7.37	-3.4	15864.6	8443	29905.5	73.03	0.85	61714.8	30502	51461.4	42.21	4.25	12472.8	10210	5670.21	22.11	24.65	38010	22358	23029.9	68.34	11.9	47325	27175	18396.9	58.29	-36.55	57355.2	35008	16157.1	585.58	1275.85	28330.8	16858	40085.4	998.97	2118.2	37903.8	22427	23908.3	-178.22	-212.5	23532	15300	28700.8	702.16	288.15
7362	6919	1384.89	-12.73	12.75	19720.2	11355	22670.8	38.86	8.5	64264.2	37706	18021	25.46	5.95	6711.6	5222	1054.58	-11.39	28.9	69023.4	38241	29599.3	119.26	-22.95	7162.2	6750	1342.01	29.48	-6.8	44775.6	25554	24320.3	29403.6	17437.8	49344	27257	50525.4	21011.9	16509.6	34807.2	18470	26750.4	4377.11	6663.15	59588.4	39894	17972.1	7288.93	2310.3
41436.6	23382	29665.6	30.15	22.1	61151.4	35078	15913.8	28.14	5.1	16056	10186	23133.8	56.28	11.05	58671.6	35699	19834.7	35.51	11.9	18181.8	9029	36768.3	61.64	4.25	26028	19190	33512.1	45.56	0	21076.8	9282	52915.9	6870.18	13441.9	29892	17351	33138.2	-45.56	17.85	17219.4	9706	25985.3	-154.1	-222.7	49260.6	27311	28373.8	248.57	136.85
40452.6	20631	32006.6	41.54	-7.65	31777.8	17305	39497.2	62.31	13.6	24193.8	13987	24735.7	87.1	3.4	54769.8	26891	54209	127.3	16.15	48814.2	28899	19543.2	46.23	16.15	21886.2	12461	38719.3	62.31	-34	64133.4	35336	32986.8	361.13	314.5	33964.8	22439	43740.9	-193.63	-287.3	56475.6	29492	50514	22183.7	15576.2	47935.2	28150	16658.9	2232.44	1351.5
21076.8	10782	28440.8	40.2	3.4	15051.6	8057	21813.9	33.5	5.1	95581.8	40678	67232.5	125.29	15.3	61594.2	36994	18450.5	60.97	-29.75	7225.8	7223	4738.91	12.06	-5.1	87069	48991	43389.2	94.47	2.55	90947.4	39470	48515.4	22217.2	21826.3	110297	51281	45393.2	2953.36	4137.8	20355.6	11592	24056.4	533.99	493.85	75652.8	41947	37503.9	4785.81	2815.2
31602	16451	27829.1	46.23	30.6	16089.6	8466	30075	73.7	11.9	41352.6	14727	64270.4	147.4	3.4	50127.6	31247	25339.4	72.36	-24.65	16226.4	13877	7352.58	44.89	-2.55	27300	18732	52366.5	83.75	-2.55	22861.8	18759	8348.87	22.11	458.15	70721.4	30466	57161.1	3825.7	4608.7	45087	27727	14165.8	4842.76	6629.15	45361.8	28504	19064.8	1776.17	816
35763.6	20403	19162.7	42.21	19.55	19631.4	12779	21019.9	60.97	7.65	44224.8	21692	53191.3	93.8	-3.4	53231.4	32440	44710.4	104.52	-8.5	19363.8	16705	9857.04	25.46	19.55	50235.6	29589	18776.8	72.36	-4.25	24501	12863	24946.8	52.93	12.75	27937.2	15809	44021.7	14742	11390	19992.6	11918	18868.5	-184.25	-199.75	7482	6152	1059.94	503.84	143.65
23425.2	11264	32342.9	82.41	11.05	39856.8	20131	41037.5	105.86	27.2	24281.4	15398	17438.1	27.47	1.7	51892.8	30834	19569.4	32.16	11.05	50863.2	29607	27812.4	32.83	-0.85	7195.8	6084	23020.5	50.92	6.8	29963.4	15215	34708.7	26257.3	12155	67201.8	33954	23778.3	968.82	1794.35	29076.6	14024	41196.3	1717.88	3330.3	12268.8	7242	3100.76	8582.03	2157.3
25922.4	18059	46801.5	115.24	28.05	44951.4	28018	15728.9	34.17	17	25079.4	15859	21790.4	47.57	11.05	12268.2	8487	37103.9	58.29	-0.85	44055	22706	35619.9	70.35	18.7	39683.4	19923	53056.6	127.97	-5.1	6832.8	6438	2454.21	132.66	162.35	87763.8	56453	26179.6	9863.74	6195.65	87902.4	48013	28301.5	1993.25	2425.05	27199.8	16743	27835.2	6809.88	3921.9
39868.8	20658	30263.2	109.21	12.75	104504	36687	52576.9	113.23	43.35	17602.8	9358	25260.3	43.55	-6.8	31927.2	16136	42294.4	91.79	-3.4	10369.8	8221	16126.2	6.7	0	8976	8403	2065.61	-8.71	12.75	38739	25111	35397.4	2252.54	3854.75	25547.4	17631	15755.1	566.15	1285.2	60758.4	38095	17430.7	2924.55	3456.95	26844.6	16850	55277.7	1924.91	1068.45
59863.8	26019	41674.7	60.3	-14.45	23651.4	13054	27291.8	40.2	22.1	43667.4	24008	52920	131.99	-7.65	64486.2	33776	27686.4	83.08	1.7	57642	38061	21126.4	62.31	-9.35	32928	16734	84591.5	148.74	8.5	58669.8	36407	28322.9	42212	35269.9	41587.8	22973	52799.4	17665.2	12965.1	14755.2	7790	35749.9	-95.14	-173.4	64830	36113	39558.8	5987.79	1747.6
32327.4	16181	28239.2	24.12	11.9	137657	60331	89561.6	171.52	34.85	13350.6	8514	19983.4	40.2	-7.65	62448.6	35430	30043.5	60.3	-4.25	36908.4	20723	38265	81.07	-5.95	49414.8	31207	24981	42.88	6.8	30673.2	26746	19811.9	95.14	64.6	38373.6	22978	16707.1	3077.98	3239.35	66555	34951	58068.2	26966.8	20658.4	82059.6	43343	36382.3	20827.6	5228.35
17446.2	11538	21401.1	30.15	-3.4	96157.2	39932	34738.2	67.67	17.85	106768	50869	38670.4	96.48	-22.1	61984.2	32635	35107.3	117.25	-27.2	49711.2	28664	24445.6	30.15	-18.7	98737.8	50747	46540.2	121.27	7.65	6748.8	6675	3518.17	28.14	167.45	35061.6	20211	27357.4	3285.01	3367.7	25624.8	15743	18393.5	-207.7	-238.85	15050.4	9387	56998.2	284.08	280.5
25711.2	14115	19332.2	39.53	-19.55	24115.8	13909	21963.3	30.82	29.75	47655	26166	24103.9	84.42	-7.65	9805.8	9535	4182.14	-21.44	-2.55	76656	41138	34442	109.88	0.85	46296	28326	40987.2	84.42	-28.05	10932	7786	3149	8025.26	2758.25	26853.6	14622	31023.7	4457.51	7175.7	10489.8	7502	6868.17	-182.91	-204	10894.2	7432	39920.6	498.48	380.8
32284.2	16098	33817.6	27.47	-9.35	50287.2	28570	15584.9	37.52	26.35	47232	28535	18206.6	40.87	-5.95	26544.6	17525	27524.3	45.56	-3.4	61211.4	40440	22186.4	74.37	23.8	53430	27483	58753	106.53	-11.05	35127.6	21398	26288.8	21306.7	11311	22845	14847	22796.1	14486.7	8481.3	19083.6	12092	28816	1802.97	3030.25	70615.8	37418	49829.2	29808.3	11456.3
76342.8	42087	32347.6	68.34	-12.75	13393.8	7890	21980	46.9	18.7	49083	22058	50686.2	95.14	0.85	60282	37127	26142.7	51.59	1.7	59129.4	36179	21973.3	46.23	16.15	11079	8209	19186.8	23.45	-3.4	45099	22085	41656.6	8053.4	13614.5	33094.2	17298	38772.9	2523.22	746.3	43819.2	27863	30022	-172.86	-255	57136.8	34098	63483.2	38334.1	6068.15
40487.4	20731	39178.2	85.09	-31.45	10918.8	5831	22982.3	46.9	33.15	118079	64035	63073.8	96.48	0.85	56314.2	33898	22199.8	83.75	22.95	70755.6	42295	20477.9	101.17	0.85	89765.4	37054	91350.5	312.22	-25.5	14597.4	7769	25169.9	1518.89	1343.85	7314.6	5049	43736.3	298.82	798.15	47344.8	28931	14660.9	2742.31	1164.5	75900	48198	24859	18654.1	2489.65
63938.4	35090	23531.7	47.57	5.95	19180.8	10558	18504.7	25.46	26.35	26562	13419	20839.7	52.26	-0.85	60799.2	33411	37730.4	140.7	23.8	6457.8	6266	1080.04	10.05	-6.8	64522.2	33243	32269.9	67.67	-21.25	35719.2	20150	26285.4	3961.71	6123.4	110632	51695	48370.7	26245.9	38523.7	46903.8	22117	45474.2	3979.8	12799.3	9765.6	8386	1152.4	466.99	202.3
67126.2	26147	43008	106.53	-17.85	26218.2	16151	24344.5	28.14	22.1	71796	40912	20959.6	48.91	8.5	5314.8	5258	1566.46	-4.69	-5.95	33128.4	18963	43933.2	107.2	0.85	101522	48986	33916.1	127.3	10.2	58492.2	31322	53919.6	32868.9	18739.1	42933.6	23191	40576.5	60961.3	32333.2	43752.6	25794	13330.3	27.47	-8.5	46933.2	29505	30249.8	1739.99	685.1
41005.2	22279	43445.5	109.21	-11.05	18003.6	9974	34865.5	115.91	8.5	41415	20571	39258.7	103.18	6.8	34516.8	18278	42623.4	82.41	-7.65	61039.2	31811	27720.6	115.24	22.1	50270.4	30225	31419	105.19	-17	27667.8	16470	27194	1487.4	2550.85	31825.2	20690	40685.8	1746.02	4812.7	32626.2	19240	25561.2	2467.61	2465.85	45573.6	29370	13305.5	957.43	315.35
109104	46331	42776.2	77.05	20.4	20762.4	10663	26605	40.87	14.45	19226.4	11059	26363.2	91.79	-5.1	80547.6	43522	30504.4	80.4	8.5	65650.8	38762	18900.7	67.67	-1.7	44540.4	27026	20059.8	28.14	-11.9	40831.8	22564	19877.6	4066.23	5972.1	166229	82846	81895.4	9335.78	12793.4	52734	35471	12806.4	-42.88	20.4	38090.4	23582	75456.7	476.37	444.55
54190.8	20331	46567	89.78	16.15	28633.2	15998	36502.3	138.02	16.15	66891	38124	21708	69.01	-7.65	43565.4	26597	27460	50.25	0	11072.4	9198	9680.83	30.82	-35.7	18328.8	10895	49551.2	95.14	-11.9	21984	20055	12604	121.27	62.9	40449.6	20723	32202.9	803.33	4121.65	47482.8	29619	17501.1	1541.67	947.75	60553.2	37179	24934.1	18721.8	5309.95
73307.4	36565	73837.4	107.87	-7.65	27556.8	16755	24428.2	52.93	5.95	24664.8	13412	23229.6	60.3	-12.75	74628	36370	36267.8	99.83	10.2	8279.4	7417	3046.49	-11.39	-17.85	8118.6	7125	5675.57	24.79	-3.4	47826.6	22791	30833.4	22933.4	17095.2	37684.8	23174	36145.2	13875.7	9665.35	30186	18647	26147.4	44711.8	33429.7	65684.4	36503	60161.3	47204.9	17013.6
43564.2	17423	67986.2	154.77	5.1	71367.6	27923	45312.8	70.35	14.45	19249.8	12682	19717.4	62.31	19.55	93778.8	61675	20791.4	88.44	9.35	32489.4	16614	44689	89.11	2.55	55987.2	29636	41979.5	64.32	1.7	34054.2	20939	31199.2	3218.01	3045.55	49564.2	24881	40395.6	3010.31	3466.3	48558.6	24395	39294.2	17375.1	13770	9348	7759	15179.5	71.02	61.2
37223.4	13370	55983.9	144.72	16.15	29790.6	15806	30223	67	5.1	23841	13799	26506.5	81.07	5.1	10197	6982	1564.45	4.69	0	65983.2	39835	20352.6	83.75	2.55	82141.8	49098	34046.7	71.69	21.25	77245.2	45563	22247.3	15851.5	15450.5	38845.8	22215	23072.1	1845.18	4087.65	22251	11784	63219.9	11808.1	10554.5	43697.4	27263	27451.2	5906.05	1984.75
18015.6	10495	30373.1	76.38	0	57744	33778	21078.9	60.3	12.75	38562	24450	16105.5	39.53	16.15	59052.6	33210	22213.2	56.28	-3.4	56159.4	30086	40442.5	87.77	-24.65	9413.4	8766	2791.22	-4.02	-8.5	15643.2	13282	13217.8	180.23	833	6691.2	5073	11885.1	12796.3	6720.95	42888	23578	34367	930.63	819.4	31548.6	16727	36203.4	20533.5	5154.4
44843.4	22210	46232	122.61	11.05	89321.4	36083	33054.4	75.04	9.35	69118.8	23192	73657.8	183.58	-16.15	29580.6	17191	46670.2	263.98	0.85	116423	64315	47490.3	247.9	-22.1	69274.2	28342	29625.4	117.25	-15.3	8278.2	8080	1612.69	36.85	785.4	56241.6	33959	13265.3	2450.86	1045.5	11668.2	8343	10220.2	-209.04	-184.45	23996.4	19995	34331.5	194.97	290.7
48823.2	28418	21333.5	16.75	15.3	29317.2	18039	32691.3	86.43	3.4	15511.2	7943	24731	53.6	-9.35	67148.4	45815	34673.2	71.69	10.2	46173	28474	15397.9	56.95	-33.15	25700.4	14298	35464.4	114.57	22.1	27012.6	12339	37877.8	5209.25	6132.75	72216.6	43082	27101.5	3112.15	2476.9	69658.8	34833	55141	14224.8	17010.2	53252.4	29583	35187.7	32679.2	10347
51207.6	15466	40846.6	22.78	1.7	34598.4	18013	23734.1	58.96	-20.4	18755.4	10226	19576.1	55.61	17.85	14707.2	11759	2690.05	15.41	5.1	65046.6	39394	26020.1	86.43	-4.25	20247.6	10958	52452.3	114.57	-10.2	77634	45253	18895.3	7340.52	12338.6	28377.6	17510	20462.5	3808.28	5501.2	72807	39407	26035.5	2029.43	2094.4	37342.2	22218	19746.9	12358.2	4589.15
69293.4	34991	43070.3	138.69	20.4	50685.6	29603	15553.4	17.42	1.7	47381.4	30946	15728.9	54.94	-0.85	9577.8	8522	936.66	0.67	5.95	13808.4	10194	31220	41.54	-5.1	55415.4	35910	30996.2	47.57	12.75	27746.4	13867	31701.1	6984.75	4094.45	24303.6	11742	39834.9	1379.53	1925.25	48558	24582	70471.3	29441.8	35702.6	80145	43995	53442.6	16600.6	4926.6
53342.4	24454	52465.7	51.59	7.65	31548.6	19204	22388.1	31.49	18.7	46576.2	30659	34386.4	101.17	0.85	13542.6	12288	23275.1	-3.35	-6.8	12034.8	8766	34721.4	104.52	-11.05	7801.2	7501	1206.67	7.37	27.2	37020.6	22177	33474.5	903.16	1274.15	34250.4	22155	21560.6	2121.89	2324.75	31629	15506	28375.2	22807.5	13323.8	88183.2	49366	36200.1	249.24	115.6
17453.4	8703	21570.7	36.85	19.55	31911.6	18419	31394.2	56.95	4.25	17309.4	9451	25307.2	43.55	17.85	37873.8	24670	14070	54.27	-5.95	78561	49850	26811.4	150.08	28.9	28808.4	13707	48982.4	87.1	17.85	94389.6	41115	49186	17386.5	30264.2	98697	44015	57079.3	33689.6	21967.4	29833.8	15502	25975.2	7148.9	5205.4	40594.8	20295	32933.9	8456.74	3275.9
16275.6	8457	26156.8	76.38	-10.2	39877.8	23587	23068.1	16.75	-14.45	32847	21614	25132.4	56.95	-11.05	75586.2	39625	22883.8	67	12.75	52842	35518	19121.1	127.97	-7.65	41132.4	24598	25070.1	89.78	-11.05	34188	19279	18056.5	4229.04	6128.5	44408.4	25427	48691.6	15371.8	12461.9	38088.6	22539	24900.6	383.91	505.75	63697.8	36296	35619.9	6950.58	3244.45
34894.8	17599	38883.4	59.63	-15.3	47269.8	29559	13588.3	27.47	-11.9	23298.6	11555	31813.6	73.7	7.65	48941.4	26764	21605.5	74.37	-27.2	60559.8	33775	23125.7	64.32	-18.7	67894.2	51770	21990.7	83.75	-15.3	45507	27367	27378.2	3911.46	7875.25	46626.6	22575	53855.3	-144.72	-240.55	26094	18744	24795.4	9306.3	7019.3	64563.6	38881	27493.5	20607.9	4206.65
31884	19177	30474.3	36.85	-11.05	13342.8	8794	25391.7	28.14	2.55	30663	17627	17400.6	34.17	14.45	7627.2	6427	1008.35	3.35	3.4	63465.6	33822	42504.8	85.09	7.65	69951	41730	32909.1	104.52	-2.55	52915.2	31938	22548.2	625.11	1495.15	91184.4	46679	63479.2	1919.55	3005.6	49688.4	27417	41603.7	3513.48	4120.8	11541	7331	38768.2	246.56	300.9
17794.8	10450	22916.7	19.43	6.8	39920.4	28838	12640.9	75.04	4.25	42855	25370	29659.6	65.66	-7.65	25404	13675	38528.4	73.7	-22.1	31029.6	15415	26327	52.93	14.45	16541.4	15714	4549.3	26.13	-13.6	43453.2	24219	22926.7	76.38	42.5	38255.4	20383	24798	748.39	923.95	49089	32232	12422.5	-201.67	-205.7	69573.6	39065	18596.5	59.63	44.2
37391.4	27863	14789.6	14.07	10.2	21817.2	14728	18220	38.19	8.5	29895.6	18414	27890.1	34.17	0	85043.4	46971	31015	93.13	11.9	12929.4	12052	6399.17	3.35	-7.65	67586.4	37486	24745.8	73.03	-22.95	34968.6	21792	27425.8	5987.12	3893.85	53087.4	30923	33432.3	37673.4	13440.2	31566	17897	31571.7	931.3	1617.55	19272	9811	28897.8	2146.01	821.1
21322.8	11063	33397.5	38.86	9.35	33272.4	17886	17600.9	20.77	-17.85	62555.4	37386	19462.8	48.24	22.95	63711	42659	21391.1	58.96	11.05	79710.6	45602	24861.7	68.34	-17	41323.2	21682	45020.7	65.66	17.85	10106.4	9785	3958.36	18.09	15.3	42793.8	26126	38342.8	15430.8	8687.85	64951.8	35623	29329.9	60946.6	32528.7	9508.2	6973	18251.5	44.89	2.55
28175.4	13879	33942.2	52.26	-5.1	26614.8	17455	28760.4	67	-10.2	13914	9371	25483.5	49.58	11.05	71202.6	41106	22682.8	85.09	-22.95	76062.6	49771	21706	62.98	-13.6	8670.6	7370	8552.55	-8.71	22.95	16147.8	10952	26500.5	1523.58	1037	49946.4	27582	57185.2	51308.6	27629.2	31635.6	17925	25421.1	213.73	74.8	100276	43618	73178.1	25942.4	10666.7
15924.6	6225	44605.9	78.39	-11.05	47917.8	28281	27846.5	46.23	-15.3	33354.6	18658	38626.8	81.07	-16.15	44001.6	23638	31512.8	109.21	-30.6	16479.6	10578	49561.2	79.06	-5.95	57802.8	35377	83029.8	185.59	-44.2	44517.6	23410	45459.5	2089.06	2685.15	60266.4	34122	70506.8	22441	11826.9	52015.2	31567	23153.2	10360.2	7859.1	54542.4	29654	52729	26223.8	7992.55
8669.4	8487	1823.07	15.41	-7.65	10846.8	7130	31337.9	50.92	-5.95	33425.4	20706	25371.6	24.12	6.8	55747.8	33971	24587	78.39	-20.4	24356.4	18135	48066.5	125.96	-11.05	13423.2	8346	34645.7	77.05	-0.85	29521.2	16277	27169.2	694.12	610.3	72569.4	39459	23694.6	5237.39	4560.25	45560.4	30430	26522	3701.75	2708.1	64050	36123	31451.1	2636.45	2330.7
74625.6	31158	28867	71.02	-4.25	23719.2	14726	24235.9	42.88	-12.75	60747	37050	17237.8	19.43	-14.45	63469.8	39969	25651.6	51.59	8.5	83132.4	44444	34624.3	99.16	0	49834.8	31808	20579.7	76.38	-24.65	81689.4	51621	21886.9	4961.35	9979.85	60144	35223	66734	8374.33	16328.5	32732.4	19133	32520.5	260.63	767.55	27471	18251	60700	194.97	88.4
68409	31367	48414.2	56.95	-11.05	26691.6	14282	25984.6	33.5	-27.2	45060	28842	19513.8	1.34	-17.85	34995	19735	25842.6	36.85	12.75	52068.6	30054	17572.1	79.06	0	68112	39682	27044.6	134	2.55	63546.6	38678	23182	5405.56	4628.25	50403	31736	12988.6	6223.63	5482.5	45997.8	25741	42681.7	23480.8	13811.7	27047.4	21910	12238.2	84.42	259.25
33159	18254	47907.7	68.34	5.1	24387.6	13563	33031	70.35	10.2	43935	24788	34345.5	140.7	-18.7	17713.2	12733	39353.8	32.83	-12.75	13255.2	9102	2326.24	-6.03	3.4	8019	7775	2578.16	8.71	-5.95	15593.4	11333	5618.62	12.06	-9.35	45190.8	18376	51452.7	12326.7	11412.1	39448.2	24299	32802.5	3841.78	7644.05	40684.2	23114	19645.7	8445.35	4245.75
24816	13107	29368.1	81.07	19.55	24598.8	17316	22251.4	44.22	20.4	77830.2	45831	19024	18.09	-23.8	11878.2	7495	2470.96	13.4	17	21269.4	10428	34311.4	83.08	-3.4	52507.2	30447	21499.6	54.27	-12.75	71755.8	40923	26826.8	5874.56	12317.4	43881.6	26919	27922.9	30401.2	17347.7	88905.6	39503	38177.9	22503.3	16321.7	77671.8	46814	26955.4	5680.26	4291.65
13675.8	6198	30664.6	80.4	5.95	27654	15954	30674.6	36.18	28.05	23042.4	12226	29806.3	42.21	-32.3	51723	35107	26042.9	79.06	-5.1	49874.4	28418	35860.4	52.26	9.35	13679.4	13036	5108.75	-1.34	3.4	50757.6	29094	17619	1785.55	3082.95	32026.8	18183	49872.8	9444.32	9155.35	22268.4	12883	39294.2	-56.95	64.6	5779.8	5053	770.5	2015.36	631.55
31445.4	16951	34021.3	74.37	-16.15	40523.4	21558	64458	170.18	-22.1	12180	7523	22073.8	37.52	-11.05	69907.8	39659	37416.8	82.41	-8.5	64972.8	42678	24964.2	123.95	-0.85	60963.6	36067	40576.5	130.65	-27.2	71557.8	38779	37666.7	19027.3	11918.7	34194	18397	38469.4	3609.29	4294.2	21515.4	11999	19390.5	-228.47	-268.6	44994	30296	18949.6	4030.72	1510.45
52958.4	28861	26111.2	68.34	29.75	34848.6	18615	38108.9	92.46	-3.4	37372.2	22022	22471.8	32.16	-16.15	80381.4	47771	33518.1	103.85	15.3	80820.6	51259	40364.8	131.99	-1.7	53704.2	32990	28811.3	98.49	-19.55	27732	14287	27816.4	5284.29	6035.85	28888.2	19386	68838.5	135.34	-53.55	32674.2	16404	33146.2	1403.65	3230.85	8512.8	5754	1617.38	771.84	294.95
81356.4	22862	88201.5	167.5	4.25	31998.6	16166	33796.8	71.02	-17	19011	11063	22436.3	58.96	-23.8	43787.4	28679	29979.2	97.15	2.55	63578.4	37715	19863.5	60.97	-39.95	16940.4	12859	5544.25	6.03	14.45	39342.6	20333	34082.2	6521.11	6985.3	15034.2	11308	44708.4	873.01	1110.1	7942.2	6280	21019.2	399.32	309.4	49151.4	28690	45361	29058.6	12647.2
20720.4	9853	42352	99.83	22.1	42225	25654	15832.8	16.08	-11.9	28233	15162	43887.7	109.21	6.8	61489.8	36234	29474	63.65	39.1	63977.4	32802	29167.1	95.81	-11.9	60920.4	40892	28836.8	133.33	4.25	13887	6823	28960.8	2251.2	2798.2	56605.8	33050	19743.6	5278.26	8553.55	28027.2	16210	22944.8	183.58	216.75	77080.2	54499	24326.4	5158.33	1426.3
51229.2	29882	33617.2	56.95	-16.15	10636.8	8529	5325.16	-5.36	-6.8	44554.2	25423	24120.7	41.54	-10.2	58552.8	36267	26191.6	67.67	0	9675	5986	3010.31	22.11	-1.7	85581	47567	40963.8	107.2	21.25	10103.4	7794	8693.92	33.5	46.75	36445.2	17800	25054	1294.44	2843.25	11193.6	9897	10288.5	1993.25	2261	17746.2	10021	35162.3	1049.22	446.25
56064	36043	21389.8	19.43	11.9	31218.6	11288	38646.3	86.43	1.7	35223.6	23552	17453.5	47.57	12.75	70318.8	36919	40705.9	117.92	-1.7	15266.4	9871	39088.5	58.96	15.3	45192.6	32455	24130.1	76.38	-17	82948.2	41755	36521	2570.12	6155.7	58158	34928	23091.6	1823.74	4494.8	19603.2	13823	23873.4	2974.8	4437	77319	45097	33473.9	7079.89	2083.35
26325.6	16002	23316.7	24.79	5.1	24183.6	13262	21123.1	36.18	15.3	19576.8	12820	16928.9	49.58	-13.6	20124.6	16659	13984.9	47.57	-12.75	11078.4	6720	41211.7	39.53	21.25	44775.6	21864	29123.6	97.82	17	12371.4	5691	19523.1	867.65	1291.15	19893.6	13049	28493.8	1792.25	1895.5	61324.8	31589	46820.9	13865	19664.8	39645	21814	34535.2	14308.5	2906.15
11455.2	9440	15917.9	9.38	-23.8	44614.2	22950	29959.1	41.54	12.75	43981.2	26627	29743.3	73.03	-26.35	66151.2	40383	20012.2	177.55	-32.3	11551.8	7010	39751.8	38.19	-3.4	23772	12306	49648.3	71.02	-15.3	43519.2	23391	44461.2	3861.21	5797	20908.8	12233	32720.8	2897.08	3688.15	15178.8	8975	19657.8	-221.77	-221.85	60981.6	39975	32245.1	7477.2	1649
17287.2	9106	26794.6	64.99	-19.55	16802.4	11096	30375.1	60.97	6.8	22741.8	12736	26015.4	69.01	-7.65	75475.8	45193	25642.9	253.93	13.6	99270.6	60106	31829.7	193.63	4.25	47560.8	26545	17175.5	76.38	4.25	19647	15454	11581	32.16	17.85	44205.6	23659	39211.1	36888.9	11383.2	60748.2	36262	16816.3	1489.41	530.4	69264	46187	31284.3	284.75	52.7
37767.6	13426	56992.9	107.2	-17.85	61729.2	17638	57610.6	214.4	51.85	46836.6	30769	9214.51	36.18	1.7	104624	63146	41984.9	300.83	28.9	72121.2	49106	18748.6	89.11	24.65	10416	9203	4795.19	12.73	-6.8	9847.8	7795	10397.1	86.43	34	31388.4	19506	44897.4	9189.72	11745.3	47041.2	26851	22202.5	929.96	1129.65	63699.6	31991	45014.6	17878.3	4714.1
30651.6	14778	52085.1	120.6	-11.05	32118	19400	25698.5	58.29	11.9	56292.6	33268	22826.9	55.61	-10.2	50070	29138	18761.3	56.28	10.2	36622.8	21201	33462.5	147.4	-5.95	93435.6	53364	55537.6	99.16	-12.75	18534.6	9191	30944	2755.04	2820.3	25208.4	15180	33055.8	5450.45	2595.05	70765.8	39944	24221.8	14416.4	10018.1	32639.4	18660	42772.1	31917.5	8819.6
141190	62327	76446.3	144.72	20.4	39784.8	22011	16889.4	39.53	-8.5	63762	43983	16029.1	30.82	5.1	76062	39570	38695.9	179.56	-22.95	49638.6	29055	16465.9	50.25	4.25	26598.6	15539	27148.4	73.03	-6.8	14400.6	8020	21180	214.4	232.9	89287.2	43339	43404.6	3802.25	10547.7	37669.8	20323	34540.5	4552.65	11643.3	41377.8	22480	32515.1	42269	13855.9
28356	16868	16319.9	30.82	-22.1	19734.6	13193	26688.8	52.26	20.4	41217.6	20918	25747.4	63.65	24.65	64767	35880	32174.1	102.51	22.1	54732	33871	20284.9	71.02	-5.1	73627.8	37174	43917.2	117.92	4.25	57053.4	31755	21677.2	1748.7	1324.3	55564.2	33038	20765.3	11373.2	8880.8	44695.8	27066	24467.7	262.64	552.5	59370.6	34994	45481.6	21504.3	5241.95
22547.4	11699	30091.7	67.67	6.8	14712	10794	30935.2	150.08	-0.85	28295.4	17718	28393.3	67.67	7.65	23820	14897	53258.3	264.65	-17	68043.6	35780	24879.8	93.8	-1.7	19823.4	10824	34406.5	46.23	5.1	27422.4	15659	39619.1	16584.5	17710.6	26059.2	14258	20688.3	1563.11	2009.4	27079.8	16735	31128.9	20.77	443.7	65490	48119	21202.8	10561.9	4061.3
24277.8	13787	25751.5	39.53	-12.75	48052.8	29115	21233.6	52.93	5.1	25707	15692	26324.3	70.35	32.3	15344.4	9287	42521.6	68.34	5.1	57089.4	36149	19010.6	73.7	17	63525	34034	28595.6	119.93	6.8	31940.4	15118	41715.5	505.85	663	40920	25097	43083	7507.35	5026.9	38734.8	24711	59420.3	5098.03	8902.9	56577.6	30851	29579.2	20068.5	8479.6
23586.6	13598	23863.4	26.13	15.3	22473	13340	28164.1	45.56	6.8	47185.8	30779	14212	40.87	31.45	10408.2	8887	8539.15	8.71	-0.85	47464.2	29086	24169.6	62.31	-9.35	6653.4	6387	2361.08	0.67	-0.85	28296.6	15980	21293.3	2718.19	1001.3	35802.6	19085	31298.4	11346.5	11247.2	64624.8	35663	26611.1	41280	27403.2	72058.8	39670	33308.4	9104.63	6401.35
24961.8	14811	26228.5	54.27	28.05	29076	16395	25203.4	50.25	18.7	4812.6	5121	3433.75	-5.36	8.5	65539.2	35350	39700.9	80.4	-3.4	18099.6	12654	30171.4	82.41	5.95	32656.8	18875	31647.5	58.96	-6.8	50168.4	30014	21941.8	1837.14	1600.55	30471	19931	41179.5	6431.33	7259.85	48776.4	27322	20092	-162.81	-80.75	42658.8	24394	53801.7	12774.2	2901.05
49053.6	27014	16951	28.14	22.95	20275.8	12295	26044.2	72.36	22.95	43071.6	27326	14455.2	40.2	-2.55	11726.4	11479	7853.74	-6.03	8.5	37584.6	20724	29822.4	58.96	4.25	76310.4	45907	20666.2	58.29	-24.65	27075.6	15958	25521.6	986.24	2830.5	52093.8	29929	25482.1	1822.4	2456.5	33835.2	18178	29813	-10.72	-136	34331.4	20534	31079.3	7058.45	989.4
30510	15508	41043.5	108.54	-5.1	19514.4	11043	30275.3	66.33	22.95	24565.2	15225	23353.5	26.8	36.55	57334.8	33399	22533.4	62.98	-22.1	61255.2	35505	38076.8	74.37	10.2	52480.8	42772	27500.8	73.7	4.25	50944.8	26034	29060.6	15692.7	15161.5	25951.8	14166	35253.4	6619.6	6434.5	55526.4	16686	60417.9	24465.1	14872.5	71151	42543	52828.2	13968.8	9707
27836.4	16936	30790.5	68.34	0	94460.4	45192	54089.1	115.91	-10.2	44078.4	28495	18459.2	32.83	17	19531.8	15019	23322	107.2	-7.65	70031.4	44307	26963.5	165.49	9.35	67890	44462	21021.2	51.59	21.25	22361.4	11840	43212.3	7508.69	9986.65	54229.2	31658	39977.6	7940.17	5387.3	20899.2	14091	21923.1	-214.4	-258.4	53865.6	28864	25408.4	5299.03	1865.75
22643.4	11706	19308.7	21.44	-0.85	38079	21288	41300.1	105.19	5.95	72626.4	41458	29404.3	55.61	18.7	50607.6	31112	17322.8	119.93	-18.7	63357.6	38345	30541.3	59.63	2.55	70113.6	35315	39792	101.84	3.4	33593.4	18982	28259.9	288.1	113.05	63009.6	33650	35999.1	1967.79	1554.65	88309.8	50123	26310.9	180.9	147.05	5952	5179	1100.14	383.91	189.55
37885.2	26219	50010.8	154.77	16.15	24651	15659	21011.2	59.63	-3.4	19329.6	11338	17966.7	10.05	15.3	72728.4	43699	24528.7	76.38	5.1	52296	33711	13228.5	50.92	-20.4	9594	6826	1753.39	-13.4	-1.7	32380.8	18123	30022	381.9	527	30877.8	16070	45901	3450.5	6775.35	26976	19607	21889.6	7320.42	7626.2	69963	38307	22531.4	8858.74	4879
25980	15595	24632.6	55.61	0	40595.4	24355	18806.9	28.14	11.05	18043.2	10349	29476	60.97	21.25	6782.4	6590	840.85	-2.01	3.4	89192.4	53286	31829.7	381.23	-8.5	12295.8	6811	23092.2	22.78	8.5	69615	32750	64502.2	23829.9	23345.2	38797.8	24737	35828.9	17639.1	12807	10761	6658	12079.4	16.08	263.5	31659.6	19967	48333.1	818.74	522.75
74845.8	43591	26604.4	60.97	-3.4	40098.6	23785	21793.8	73.7	0	15658.2	12935	24907.2	63.65	11.9	67332.6	42134	20004.9	97.15	12.75	44385	28270	18579.8	113.23	-11.9	47650.8	27934	42054.6	109.88	-0.85	16656.6	7331	31672.9	15701.5	10370.9	41488.8	24683	44877.3	5665.52	11958.7	93865.8	48483	60482.2	2260.58	3196.85	55812	34829	28588.2	15692.7	5713.7
79152	37330	49355.6	114.57	0.85	39393.6	21910	33751.9	48.91	-9.35	59049.6	33910	16514.2	30.82	0.85	16287.6	9414	35767.3	51.59	-2.55	12674.4	8968	45494.3	203.68	-38.25	55339.8	28145	45941.9	133.33	17	104642	62035	42336	31023.7	39362.7	49994.4	30998	39546.1	31936.9	13486.1	35272.8	14103	31015.6	1068.65	1071.85	72920.4	44051	24166.9	23429.2	4843.3
75037.2	41778	46452.4	103.18	28.05	12186.6	6722	23046	29.48	4.25	10088.4	5403	17607.6	69.68	5.1	49654.8	31558	16390.9	58.96	5.95	62998.2	31639	46590.5	62.31	-13.6	13740.6	8739	39027.5	73.03	7.65	99912	38120	37055.7	3593.21	4985.25	58783.2	30214	71099.1	21884.9	18264.8	12663.6	7767	35375.3	-148.07	-185.3	112634	62510	69284	107053	23485.5
42996	27582	16765.4	33.5	17	105580	57603	75529.8	126.63	0	15961.8	8387	18724.5	52.26	34.85	67579.8	40664	36944.5	134	-8.5	59982.6	32879	33299	93.13	-17.85	14863.2	14419	4141.94	8.71	-1.7	41539.8	25549	20211.2	2036.8	1394.85	16144.8	7139	43950	15766.4	14569	58854	35222	22604.5	8177.35	6490.6	23769.6	11872	28625.1	3255.53	2254.2
27682.8	17890	39055	83.75	-5.1	18320.4	12095	21884.9	40.87	6.8	21796.8	12091	24734.4	88.44	11.05	38816.4	25143	39690.8	104.52	1.7	58816.8	50199	14533.6	55.61	-23.8	44079.6	24722	18665.5	70.35	-5.1	51931.8	28734	16228.7	3781.48	2882.35	32241	16766	34720.7	-322.94	-371.45	26489.4	16770	20766	538.68	1500.25	50083.8	30307	25344.8	168.84	16.15
46776	15067	77514.3	123.28	11.05	32860.8	14890	51391	87.77	-7.65	71458.2	44495	17060.9	41.54	27.2	56113.8	33602	23308	62.98	-2.55	19487.4	14770	22682.2	154.77	14.45	30432	16667	30904.4	82.41	6.8	25819.2	18059	29725.9	1204.66	1657.5	58993.2	32050	51175.9	24713.6	14184.8	41589	27666	21268.5	3684.33	3026	73612.2	45739	33108.7	28317.6	7332.1
114067	34015	93306.2	282.74	28.05	31634.4	19111	24292.9	47.57	0	51705	25851	46347.2	87.77	18.7	72783.6	40555	26486.4	58.96	-22.1	17535.6	14262	20595.1	72.36	30.6	43710	22373	20309	63.65	-5.1	68970	40606	37972.2	7966.3	7770.7	67176.6	34718	46949.6	146.06	537.2	28123.2	17191	21860.1	422.1	425	43449	22645	33110.7	10847.3	2792.25
93430.2	35243	58622.3	132.66	9.35	17524.2	8711	30767.7	50.92	4.25	59880	35313	27953.7	52.93	-8.5	48402	30213	17229.1	32.83	3.4	67717.8	35558	34448.7	72.36	-14.45	54799.8	35101	20826.3	79.06	-17.85	63257.4	39530	56010.7	15199.6	12324.2	63299.4	38551	25604.1	3144.31	3876.85	52389.6	34535	15750.4	14759.4	5883.7	9762	5980	33145.6	171.52	251.6
52393.8	25846	48989.7	86.43	67.15	40110	25240	26120.6	49.58	-7.65	16126.2	12003	24712.3	55.61	-10.2	9799.8	9407	3899.4	16.08	13.6	91983	52375	31353.3	167.5	1.7	9594.6	6795	28535.3	52.26	-0.85	40879.8	24754	13341.7	2706.8	2956.3	36078	21611	28109.2	5337.22	4871.35	21078.6	13038	19271.9	408.7	1040.4	37261.8	20427	26531.3	49.58	-4.25
31257.6	17162	46439	102.51	22.95	55244.4	22986	53123	132.66	6.8	47475	29667	13050.3	37.52	11.9	9645	7053	16033.1	47.57	10.2	28668.6	17846	41721.6	83.75	5.1	52978.2	29653	19206.9	24.79	8.5	101813	45111	33808.9	14546.4	9561.65	146786	43226	64951.8	46778.7	23903.7	43267.2	24928	30099.8	-251.92	-256.7	48661.8	24624	76162.2	73929.1	12949.8
33922.2	20334	16283	26.13	40.8	35792.4	18518	36584	67.67	-5.95	35143.2	20951	33122.1	66.33	5.1	14386.8	10250	32070.9	62.98	-3.4	60445.2	38483	18486	47.57	-19.55	48405	25635	42174.5	77.05	2.55	31483.8	18474	32928.5	7889.92	5580.25	27992.4	13642	48901.3	15991.6	12055.6	52509.6	33470	18720.5	13670.7	11377.2	114798	59686	58080.3	14819.7	4382.6
42857.4	19885	49773	107.87	4.25	25102.8	13587	22752.5	17.42	-11.9	23366.4	13205	25669	64.32	-11.9	47416.2	27613	19695.3	32.83	-15.3	6742.2	6467	3341.96	24.79	-22.95	34811.4	15150	53705.2	161.47	13.6	39170.4	25151	35804.1	1445.86	1411.85	47851.2	26858	24173.6	3666.91	5380.5	52527.6	31810	23128.4	-208.37	-229.5	140345	56719	71728.9	1650.88	979.2
61305	30088	44223.4	42.88	-1.7	39195.6	23201	17428.7	8.71	24.65	17371.8	10103	28268.6	22.11	-6.8	7987.2	7026	1520.23	6.7	16.15	36462	20770	20793.5	56.28	12.75	47406	26306	25253.6	76.38	-9.35	40259.4	20666	27263	1581.2	2771	77907.6	46897	43434.8	34025.3	20961.9	59418.6	37102	14633.5	14170.5	6498.25	66939	36627	49116.4	19570	6022.25
27504	15150	22603.8	15.41	-10.2	23715	14976	14377.5	22.78	28.05	28757.4	18507	12386.3	10.05	-23.8	84025.2	52887	39677.4	52.26	0.85	12012	7075	36752.2	158.12	12.75	87060.6	46443	45527.8	147.4	-62.05	40563.6	32642	12654.3	15637.8	12202.6	43078.8	23370	24487.8	6915.74	9863.4	26086.2	13403	40734.7	77.05	489.6	45799.8	27949	22520	229.81	157.25
147823	52405	88466.1	166.83	-2.55	24033	14278	33322.4	117.92	15.3	9799.8	7179	17615.6	27.47	-1.7	90825.6	55327	44247.5	205.69	17.85	48997.8	31151	28694.1	50.92	26.35	43717.8	26251	24671.4	52.26	16.15	74986.2	42556	26136	1744.01	2935.05	84038.4	40726	64303.9	22072.5	17422.5	46892.4	23697	45982.1	7140.19	8104.75	11077.2	7647	27845.9	109.88	40.8
56377.8	32555	21555.9	67	30.6	48409.2	23766	35798.1	87.1	56.1	5849.4	5394	9298.93	13.4	-0.85	61066.8	36031	28766.5	157.45	2.55	11974.2	7869	28654.6	34.17	28.9	65556	42195	18169.7	61.64	7.65	40364.4	22900	26221.8	2042.83	1357.45	17590.8	8567	48079.2	14208.7	7383.1	35086.2	19608	37231.2	3248.83	5179.9	13458	9227	40347.4	97.15	62.9
6256.2	5844	1418.39	4.69	-4.25	19718.4	10287	26069	56.95	14.45	58140.6	30750	30816	34.84	11.05	30028.2	24549	29364.8	229.81	0.85	26599.2	12511	35840.3	70.35	-2.55	5518.8	5190	1307.17	5.36	2.55	29487.6	15915	22796.8	7387.42	8624.1	90121.2	36023	60235.7	5556.98	7630.45	14108.4	8159	19289.3	-203.68	-231.2	12634.2	11249	8716.03	34.17	33.15
23449.8	13851	25624.2	57.62	39.95	25297.2	13506	35494.6	85.76	14.45	42419.4	22091	37400.7	55.61	-11.05	6444	5320	836.83	-22.78	-0.85	22456.2	12875	51014.5	89.11	10.2	20908.8	19422	8691.91	20.1	-19.55	32148	17006	27185.9	13552.1	9926.3	79742.4	44273	37816.8	6685.93	15776.9	120029	48763	78107.3	12462	11212.4	66926.4	39439	37140.1	51649.6	5898.15
30981.6	17506	20818.9	38.19	0	84801	23634	24264.7	32.16	-4.25	62953.2	39624	16662.9	26.8	-12.75	49852.2	31247	17767.1	49.58	-5.95	41314.2	24047	15417.4	47.57	-9.35	78952.2	46135	35942.2	82.41	-10.2	5763	5526	803.33	148.07	215.9	35260.8	20709	20928.8	1227.44	1171.3	30162.6	15435	28388.6	2239.14	2993.7	63435	37703	24915.3	8340.16	3088.05
18382.8	9847	27767.5	22.78	4.25	82009.2	48066	24950.8	71.02	-3.4	123075	43246	57577.1	106.53	-8.5	60210.6	36715	24980.3	87.1	-1.7	81269.4	41914	52217.1	135.34	-25.5	73365.6	43319	37633.2	77.05	11.9	34692.6	18846	34450.1	10513.6	8723.55	126594	48502	83955	57069.3	37415.3	38476.8	23350	26763.8	16776.8	8138.75	84213	49846	39800	728.29	187
32567.4	16940	32528.5	60.97	-8.5	29616.6	15384	23106.3	62.31	4.25	59012.4	25496	41586.9	85.76	-20.4	37491.6	20823	27330.6	50.92	26.35	51910.8	33030	16886.7	73.03	-24.65	59286.6	33666	31682.3	99.83	-7.65	60729	34436	21801.1	15689.4	16385.5	35304	21267	27622.1	1997.94	2854.3	34001.4	17662	25824.5	-92.46	-26.35	6717.6	5650	1150.39	1396.95	292.4
30550.8	16346	19648.4	28.14	-11.9	6079.2	6192	5534.87	16.75	0.85	47564.4	25000	44837.1	131.99	-11.9	51114	29778	26845.6	34.17	0.85	53449.2	33155	19724.8	55.61	-16.15	5353.2	5050	1169.82	-6.7	-24.65	83754	55146	68126.3	2535.95	5744.3	23997.6	14016	36208.1	14602.7	9978.15	18847.8	9779	43176.1	42050.5	16331.9	37491	19906	33601.8	33171.7	9057.6
45989.4	28584	22249.4	20.77	-6.8	44013.6	25918	27900.8	69.68	18.7	44725.8	27529	12610.7	36.85	-11.9	5580.6	5390	2314.18	-16.08	17	75258.6	47890	32133.2	97.15	2.55	44496	28677	19473.6	56.28	3.4	51402	29231	24314.3	10013.2	10024	57236.4	32199	17457.5	-421.43	-429.25	17114.4	8975	31595.2	-174.87	-246.5	7521	6835	4983.46	9.38	-9.35
59073.6	35292	88521.1	192.29	4.25	64834.8	31036	29947	79.06	3.4	21334.8	10687	29990.5	70.35	-15.3	10654.8	9940	4430.71	26.8	5.1	39885.6	21147	50093.2	64.99	-23.8	66640.8	36927	33607.2	100.5	-18.7	67788.6	36255	36074.1	1865.28	3165.4	32710.8	18803	34678.5	6436.69	9065.25	28334.4	19008	22992.4	-183.58	-203.15	62279.4	40619	22317	7668.15	1739.95
34101	18630	44006.3	64.32	-13.6	23213.4	16347	26044.9	50.25	26.35	13003.2	9748	7345.88	33.5	-9.35	65697.6	41467	22196.4	126.63	-21.25	20236.8	15078	33390.1	41.54	-5.95	46602.6	27127	60497.7	113.9	15.3	78985.2	47222	68226.1	22700.9	17145.3	29242.2	18387	31138.2	6284.6	5951.7	29430	18347	19067.5	-175.54	-216.75	49332.6	27258	33385.4	25776.9	7651.7
36490.2	21342	21923.7	47.57	-17	26834.4	14588	29332.6	69.68	17	53288.4	32791	18877.2	4.02	10.2	16485.6	10894	28290.8	59.63	-23.8	43198.8	26403	31947.6	70.35	-17	42822	30698	47578	95.81	5.1	64889.4	39706	43034.8	3756.02	7830.2	38013.6	19291	34653.1	282.74	836.4	20122.2	11026	29966.4	2588.88	4181.15	61935.6	36861	25462	23128.4	9350
8857.2	8496	1910.84	18.09	-2.55	11446.8	6727	19675.9	56.28	17.85	52375.8	33343	17738.2	78.39	10.2	59208.6	37443	24089.9	184.92	-12.75	50799	29294	27407	56.28	25.5	59080.8	38559	18777.4	97.82	-7.65	37030.2	24726	14088.1	12294.5	7919.45	31864.8	19758	39486.4	13489.1	17038.2	23438.4	12702	30320.9	1880.69	2812.65	83295.6	45373	46459.8	15089.7	4821.2
15799.8	7154	28704.8	54.94	2.55	66121.2	37403	21407.2	55.61	19.55	53581.2	29300	34796.4	80.4	1.7	85051.8	51579	24200.4	67.67	-10.2	64099.8	39314	24892.5	110.55	-1.7	52599	34282	16979.1	93.8	2.55	42444.6	23011	23241.6	12529	12473.8	89014.8	54305	32139.2	4711.44	12399	15234	9642	18683.6	-193.63	-105.4	8578.8	5926	6484.26	17.42	12.75
32352	16917	30653.8	50.92	-20.4	52251	28961	25485.5	62.98	45.9	39336	22144	24182.3	42.88	17.85	53100	31683	20148.9	83.75	6.8	82231.8	44462	36870.8	102.51	0.85	22929	11802	29100.1	59.63	-13.6	63541.2	36474	29903.4	8348.87	7984.05	32547	17671	39044.2	23251.7	15830.4	28080.6	14507	34417.9	344.38	683.4	82066.2	52675	24207.1	3573.78	1389.75
24883.2	16665	29538.3	41.54	9.35	18851.4	12350	21917.7	75.04	45.9	45474	26307	15274.7	10.72	5.1	66478.8	37676	41558.1	117.92	0.85	6405	5254	1185.23	12.06	-0.85	7777.8	5344	2191.57	-0.67	19.55	31765.2	16456	33163.7	1930.94	2620.55	67980	35690	31660.9	28884.4	15478.5	36567	19907	30992.2	3507.45	4148	35150.4	19144	35752.5	1334.64	908.65
27516.6	14866	21798.5	36.18	-3.4	54904.8	32382	18444.4	52.93	0	25468.2	15952	16831.7	22.11	14.45	64094.4	38191	23511	75.04	15.3	70641.6	41446	43955.4	138.69	6.8	23262.6	18030	19164.7	59.63	5.1	43304.4	22279	40054.6	8131.12	17726.8	54225	31461	23710.6	4406.59	6873.95	44373.6	24376	35573	41777.9	26736.8	16900.2	15571	7054.43	71.69	-5.1
18163.2	10528	27244.9	44.89	11.05	31829.4	21348	20470.5	69.68	9.35	22968	12793	23939.1	46.9	-13.6	33307.2	18162	32860.8	59.63	-1.7	7752	5102	1758.08	14.07	-4.25	65403	41701	55313.2	113.23	6.8	41569.2	25534	19838	582.9	432.65	23968.8	12963	30363.1	8242.34	7757.95	67023	24430	49628.2	18240.1	8207.6	9925.2	9221	3269.6	8.71	-13.6
82489.8	47686	34320.1	39.53	20.4	26995.8	16906	34893.6	62.31	21.25	50643	31250	12556.5	14.74	17	131162	70059	64167.9	257.95	-24.65	84962.4	50311	33000.9	127.3	16.15	56971.8	35423	20743.9	81.74	6.8	41712.6	23403	44280.3	2439.47	3826.7	50032.8	27427	32939.9	111.22	926.5	81288.6	48038	29022.4	5403.55	6830.6	11404.2	8946	1940.32	538.68	255
19782.6	12898	25509.6	41.54	3.4	23290.8	12217	30408	59.63	-23.8	50450.4	26516	40502.8	94.47	13.6	49764.6	30411	20451.8	85.76	0.85	30593.4	15111	19138.6	39.53	16.15	105970	58395	40149.8	129.31	-24.65	46898.4	24741	18508.1	23204.8	9205.5	48261	29947	17188.2	29859.9	12817.2	32800.2	17234	21740.8	464.31	1025.1	26253	17666	33852.4	13993.6	5655.05
27024	12562	46284.9	85.76	16.15	43322.4	26491	15662.6	5.36	11.9	24968.4	16767	17505.1	55.61	11.05	68454	41179	22198.4	62.98	-5.95	77007.6	46903	23308.6	64.32	-16.15	65050.8	42653	14986.6	63.65	0	23234.4	11823	38769.6	9916	14849.5	36284.4	19370	54891.1	5325.83	4590.85	53793.6	34423	12571.2	33.5	-39.95	52069.2	31087	41836.1	36041.3	8758.4
57061.8	33101	18520.1	42.88	25.5	53426.4	30278	18654.8	40.2	12.75	16708.8	11007	22143.5	52.93	17.85	15994.2	9019	47251.1	70.35	9.35	73045.2	40934	29695.7	91.12	-2.55	89043.6	46718	41137.3	160.8	-16.15	47274	25647	30288.7	8421.23	5576	75042.6	47887	65658.7	39572.9	23990.4	36295.8	22813	25999.4	7872.5	9782.65	24999.6	15974	48995.1	357.78	252.45
29407.2	15541	36803.1	83.08	8.5	25977	14419	28890.4	60.3	1.7	50964	31833	15773.8	34.84	11.05	55469.4	31226	34263.1	52.26	11.05	56298	34052	18072.6	70.35	13.6	40477.8	22679	24909.9	67	-0.85	21094.8	11402	26245.9	304.18	713.15	105231	40669	64815.1	7426.28	7389.05	31008	17647	23349.5	7667.48	2732.75	59441.4	37157	27735.3	2759.06	3864.1
19989	9242	50480.5	126.63	19.55	34189.2	20371	20429	49.58	5.1	44821.2	23605	46914.7	134.67	18.7	22152.6	15210	34955.9	58.29	-15.3	60761.4	43639	15016	81.74	-3.4	41428.8	25166	45905.7	80.4	11.9	62325	35576	25768.2	2474.31	6289.15	50626.2	29874	26849.6	40536.3	20375.3	68284.8	40215	56184.9	4811.27	7792.8	69027.6	43329	22158.2	3185.18	1921.85
18281.4	10525	28104.5	34.17	-2.55	23740.8	12582	29035.1	56.95	11.9	22722	12398	27074	57.62	-0.85	35402.4	18612	25204.7	86.43	-1.7	35716.2	20181	51960.5	87.1	-10.2	74674.8	49435	39667.4	121.94	3.4	32112.6	18090	29201.3	5616.61	11535.4	24085.8	14189	34877.5	27947.7	13874.6	26404.8	18601	21576.7	78.39	1233.35	37177.8	21298	31892.7	2667.94	1831.75
44443.8	23175	33107.4	27.47	10.2	41142	22180	28451.6	57.62	-21.25	59362.8	32982	20204.5	38.19	4.25	26890.8	13808	28345	77.05	7.65	71622	39713	35858.4	64.99	11.9	150864	49861	64354.8	155.44	5.1	50488.8	40263	10066.8	3384.84	10006.2	55190.4	35486	13881.1	4151.32	10177	30372	16279	24098.6	1022.42	1497.7	62900.4	36645	38096.9	4830.7	1429.7
21415.8	12402	33553.6	76.38	-29.75	16197	9050	22026.2	10.72	-4.25	17764.2	12746	42552.4	81.07	16.15	12299.4	6763	2883.68	4.69	17.85	38802.6	30811	21275.2	57.62	-1.7	71349.6	39458	30369.1	86.43	11.9	72126	41630	17643.8	4188.17	7708.65	19021.2	11183	29359.4	5363.35	6036.7	22516.8	16607	22349.9	99.16	1181.5	87438.6	49462	35710.3	20993.1	7498.7
7496.4	5873	8222.91	58.29	-22.1	29862.6	16055	23359.6	46.23	-7.65	28766.4	15844	22076.5	38.86	2.55	48710.4	37311	13777.2	55.61	-45.05	45914.4	22967	40648.9	97.15	0	26734.8	15894	29168.5	59.63	-2.55	9270	9083	3043.14	21.44	464.95	54622.8	28403	32190.2	-403.34	-357.85	37355.4	26491	30798.6	3239.45	4600.2	10079.4	7586	1769.47	1466.63	446.25
[truncated: 12,667 more rows]
[truncated: 10 more columns]
