# Supplementary material for: Enhancing cap-independent translation of linear mRNA
Source: Nat Commun. 2025 Oct 16;16:9205. doi: 10.1038/s41467-025-64257-6 (PMC12532787; doi:10.1038/s41467-025-64257-6)
Supplement: Supplementary file 11 — Source Data [file 41467_2025_64257_MOESM11_ESM.zip › Source Data/Supplementary Figure 4/e.xlsx]

## Sheet: HEK293
mock transfection, replicate 1 (raw data, no gating)					mock transfection, replicate 2 (raw data, no gating)					mock transfection, replicate 3 (raw data, no gating)					unmodified, replicate 1 (raw data, no gating)					unmodified, replicate 2 (raw data, no gating)					unmodified, replicate 3 (raw data, no gating)					100% m1Ψ, replicate 1 (raw data, no gating)					100% m1Ψ, replicate 2 (raw data, no gating)					100% m1Ψ, replicate 3 (raw data, no gating)					5% m6A, replicate 1 (raw data, no gating)
FSC-A	FSC-H	SSC-A	EGFP fluorescence intensity	mCherry fluorescence intensity	FSC-A	FSC-H	SSC-A	EGFP fluorescence intensity	mCherry fluorescence intensity	FSC-A	FSC-H	SSC-A	EGFP fluorescence intensity	mCherry fluorescence intensity	FSC-A	FSC-H	SSC-A	EGFP fluorescence intensity	mCherry fluorescence intensity	FSC-A	FSC-H	SSC-A	EGFP fluorescence intensity	mCherry fluorescence intensity	FSC-A	FSC-H	SSC-A	EGFP fluorescence intensity	mCherry fluorescence intensity	FSC-A	FSC-H	SSC-A	EGFP fluorescence intensity	mCherry fluorescence intensity	FSC-A	FSC-H	SSC-A	EGFP fluorescence intensity	mCherry fluorescence intensity	FSC-A	FSC-H	SSC-A	EGFP fluorescence intensity	mCherry fluorescence intensity	FSC-A	FSC-H	SSC-A	EGFP fluorescence intensity	mCherry fluorescence intensity
43096.8	21915	26179.8	11.36	30.1	26454.2	13567	17935.3	-1.42	0	6868.36	6959	1894.99	-2.13	-16.34	46387.2	26255	39669.8	741.95	10389.7	22367.7	14566	25809.9	136.32	644.14	34025	24239	9396.85	10.65	56.76	33962.4	24311	7693.56	17.04	13.76	34069	24216	49450.8	0	81.7	49007.9	23809	76008.3	825.73	7491.46	42542.5	25854	18004.9	1182.86	9522.78
38181.5	20987	16964	22.01	-12.9	9316.74	5946	25938.4	-2.13	-10.32	55638.2	33312	18794.4	-7.81	1.72	10433.4	7528	12698.3	12.78	0.86	34377.8	24558	29807.9	-19.17	73.1	60402.9	6817	262143	10.65	55.9	175245	10299	262143	40.47	-21.5	262143	191798	262143	19.88	215	48378.6	25102	32905.7	-4.97	-22.36	16001.6	9411	17297	335.12	2280.72
38182.7	19406	25645.2	18.46	33.54	25922.8	16374	24575.2	8.52	-7.74	33963.6	24422	15491.5	8.52	38.7	33724.9	24342	8026.55	0.71	28.38	26749.9	14036	241469	-10.65	69.66	262143	106713	262143	32.66	105.78	262143	201547	262143	34.08	353.46	262143	192543	262143	104.37	271.76	31726	17790	34827.6	502.68	3460.64	6650.74	5480	7002.73	17.04	17.2
44445.3	27943	15002.3	19.17	14.62	22752.1	13019	28622.2	-2.84	-22.36	262143	20052	262143	-3.55	3.44	262143	190385	262143	11.36	231.34	262143	21129	262143	-102.95	130.72	262143	22199	262143	14.2	167.7	26474	12139	-500.55	17.75	4.3	258627	13820	262143	41.89	190.06	10419.1	7273	14131.1	26.98	269.18	27353.2	16434	25493.3	205.19	1136.06
35509.3	20262	21156.6	15.62	27.52	46629.6	25286	28354.6	-21.3	17.2	262143	104868	262143	-65.32	6.02	262143	210148	262143	102.95	-4.3	262143	209531	262143	-42.6	2211.06	262143	147523	262143	80.23	653.6	19492.8	9903	2370.69	63.9	1056.94	29190.2	29494	10981.6	-4.97	300.14	8485.32	5394	4549.68	8.52	10.32	42252.4	22706	25678.6	667.4	5162.58
20680.7	12496	16147.5	0	9.46	18820.1	10526	22453.8	-20.59	-12.04	17652	20620	55252.9	14.2	-8.6	12866.2	9228	193312	15.62	-32.68	19319.2	20046	16894.4	-14.2	30.96	9015.42	7295	104830	17.04	43.86	12845.2	9917	9550.21	12.07	35.26	12688.3	14362	260004	15.62	221.02	12476.9	9095	10062.8	75.97	617.48	33964.2	24214	37326.8	-1.42	62.78
48062.4	31394	21236.8	21.3	-27.52	10987.6	8754	9039.72	-11.36	-4.3	25607.9	20222	3541.48	-5.68	0	26188.2	11131	63422.9	26.98	-12.9	262143	167012	262143	-80.23	203.82	17255.2	9157	41915.6	203.06	1524.78	13700.1	7501	29918	300.33	2239.44	262143	155359	262143	17.75	248.54	35586.1	20077	29533.2	50.41	241.66	240127	11177	262143	-12.07	157.38
45253.2	26470	18564.4	5.68	8.6	34124.8	24702	19404.3	10.65	66.22	262143	150124	262143	-12.07	-1.72	53251.8	30534	14388.9	161.88	1150.68	131154	73768	38144.8	-9.94	789.48	38830	19895	55249.4	2617.06	25133.5	18920.5	10229	23638.7	180.34	2312.54	55909.7	15333	240491	37.63	6.02	30525.7	13744	35644.8	2.13	44.72	262143	218825	262143	-37.63	1923.82
44938.8	28278	16655.2	7.1	12.04	51708	16721	262143	28.4	38.7	34688.4	26342	262143	15.62	-19.78	13821	9786	11035.5	57.51	645.86	77268.7	30232	14136.1	1844.58	27327.4	41572.2	11203	49492.7	1233.98	12075.3	16481.5	8766	33759.1	580.78	2838.86	262143	114211	175726	-22.01	23.22	10249.2	7535	10723.1	-19.88	4.3	41494.1	29720	26953.7	-3.55	12.9
48505.7	31506	17168.5	-19.88	0.86	262143	18802	262143	80.23	188.34	22550.6	13605	19620.1	-2.84	-3.44	34001.4	24466	6327.52	9.94	41.28	12424.8	9578	22252.8	1118.96	9718	34061.6	24292	11786.7	16.33	32.68	20989.5	15214	27222.1	237.14	5488.52	209414	6405	262143	-66.03	245.96	53215.2	35242	27128.4	403.28	2125.06	262143	172695	262143	-29.82	79.98
66511.1	43306	20593.5	-8.52	12.9	262143	33911	262143	146.97	282.08	34083.3	24178	41327	-8.52	52.46	14348	9198	25496.1	1.42	72.24	70353.9	40259	24595.1	3901.45	26110.5	262143	180829	262143	67.45	84.28	21732.9	11046	28217.5	4470.87	22832.1	257163	64012	262143	-26.98	101.48	8461.76	6929	14623.9	2.13	49.02	262143	171664	262143	-156.2	260.58
34218.4	24906	11928.7	16.33	19.78	180280	9922	262143	-7.81	155.66	262143	190030	262143	-68.16	188.34	30587.1	17394	20401.1	4229.47	20302.9	19338.4	10868	35781.9	975.54	3997.28	262143	237825	262143	188.15	565.88	40477.3	21827	27364.1	1782.1	7294.52	262143	124788	262143	100.11	1922.96	11111	8539	9430.93	0.71	-11.18	74842.1	18749	262143	41.89	32.68
262143	136217	262143	39.76	366.36	21367.1	6440	117638	-3.55	74.82	262143	174214	262143	-78.1	66.22	27924.8	14642	20969.1	1229.72	5368.12	31995.7	16342	36148.2	167.56	2225.68	262143	71732	262143	39.76	-2.58	34194.2	24418	22764	22.01	43	41642.9	22349	-1467.57	-0.71	269.18	26097	19126	25438.6	294.65	2539.58	13956.8	7611	-2661.08	-11.36	-2.58
262143	122838	262143	30.53	235.64	12453.3	5143	24563.9	-7.1	3.44	46447.9	24691	262143	2.84	31.82	16026.4	8306	26885.6	52.54	669.94	36260.7	21379	22832.2	1154.46	7180.14	13772.7	5466	-571.55	28.4	-14.62	262143	65120	262143	-15.62	211.56	5211.72	5785	-1319.18	3.55	-2.58	14143.4	9194	8464.62	522.56	2362.42	6523.64	5095	5904.36	6.39	6.02
262143	148195	262143	-2.84	644.14	56598.6	34260	28712.4	-0.71	20.64	262143	15949	262143	-1.42	63.64	33997.7	24450	20177.5	4.97	24.94	145002	58286	51165.4	2021.37	28034.3	34212.8	24175	23630.9	7.81	45.58	262143	80296	262143	23.43	203.82	24733.7	10416	16650.9	567.29	13494.3	20525.1	11133	24358.7	3.55	43.86	34096.3	24502	24810.2	-3.55	68.8
8211.28	6882	-176.08	-4.26	11.18	23298.4	12543	30140.9	-2.84	4.3	262143	212445	262143	-34.79	2549.04	71019.8	5855	262143	24.14	85.14	19991.3	12938	23702.6	1919.13	12900	33467	11993	262143	-9.94	78.26	262143	192009	262143	453.69	471.28	33235.1	17866	19380.9	3888.67	22143.3	43405	22463	19907.7	250.63	1523.06	66376.6	19792	262143	12.78	15.48
20410.4	7006	6971.49	-7.1	98.9	11617.6	5618	37115.2	18.46	36.12	9748.26	8844	107359	-12.78	25.8	262143	30365	262143	262.7	184.04	11386.3	8741	11156.2	20.59	6.88	262143	22615	262143	-97.27	194.36	262143	186598	262143	-14.2	728.42	27759.9	17163	28573.2	2267.74	17386.6	17713.4	8323	29609.8	137.03	3276.6	262143	184436	262143	61.06	471.28
34521.6	24910	22543.2	22.72	37.84	10993.2	7134	30116.1	5.68	9.46	262143	174024	262143	-8.52	165.98	192873	14630	262143	31.24	49.02	18338.4	10835	23625.2	3982.39	19351.7	262143	33904	262143	-145.55	159.96	262143	15572	262143	19.17	3.44	26506.2	14494	22552.4	428.13	3900.1	8139.98	6371	10415	7.81	-9.46	54284.7	21681	262143	34.79	166.84
209699	19684	262143	6.39	191.78	8982.56	5241	33890.4	6.39	24.94	68235.3	19964	1077.78	-1.42	28.38	36091.4	18878	19170	204.48	1844.7	34459.6	24713	14148.9	-14.91	28.38	13427.3	8868	-1914.87	-9.94	0.86	14764.7	6256	-1185.7	6.39	31.82	9231.18	6106	14018.9	162.59	847.1	35652.5	23259	23300.1	-2.13	8.6	262143	206342	262143	46.15	1651.2
262143	191887	262143	-45.44	346.58	20647.2	9664	24055.5	-3.55	7.74	70667	23195	-3560.65	-17.04	1.72	34194.2	24302	44485	9.23	58.48	166518	12288	262143	9.23	-1.72	30555.5	15954	20991.9	26.98	233.06	11756.4	6249	-1620.22	0	115.24	34239.5	24546	14765.2	0.71	46.44	36109.4	19425	26324	10.65	17.2	30218.8	13174	199852	14.2	13.76
103144	7196	262143	1.42	92.02	9999.98	6742	12473.3	-5.68	-21.5	20131.4	6122	-3270.97	-21.3	10.32	262143	189632	262143	33.37	209.84	262143	148880	262143	-68.16	-98.9	34374	24343	41867.3	-2.84	40.42	18626	10987	-2065.39	3.55	921.92	177665	12161	262143	46.15	125.56	34227.1	24247	35978.5	-27.69	43.86	262143	185642	111322	25.56	53.32
51215.7	31801	184902	1.42	40.42	11141.4	6739	22847.8	12.78	-21.5	30054.5	6447	-3906.42	2.13	56.76	262143	177202	262143	67.45	221.88	18031.5	19824	14273.1	-3.55	-24.08	262143	190666	262143	30.53	140.18	30773.7	21294	20366.3	22.01	802.38	262143	97712	262143	103.66	280.36	262143	188438	262143	-28.4	183.18	23157.6	8241	-1271.61	4.97	-30.1
34385.2	13844	31939.3	-3.55	12.04	10628.7	6140	17583.9	-4.97	-12.04	21236.2	10727	27594.1	30.53	10.32	262143	16003	262143	-59.64	131.58	33597.8	23098	13452.4	-4.26	-29.24	262143	200158	262143	45.44	187.48	124980	48946	53387.7	7176.68	74295.4	15718.9	17900	15140	11.36	23.22	262143	170702	262143	-57.51	256.28	14431.1	5754	-1695.48	-5.68	-27.52
43194.8	24779	29296.7	10.65	18.06	31052.7	17255	19896.3	-24.85	-32.68	35129.2	20101	36663.7	19.17	-6.88	262143	177094	262143	-101.53	2555.06	262143	164037	262143	-26.27	-24.94	60066.2	25022	262143	15.62	55.9	39662.6	25422	13013.6	17.75	12.04	29011.7	21708	-394.76	12.78	26.66	24013.8	8706	262143	46.86	31.82	21656	12762	34192.9	6950.9	19154.8
39062.5	21857	17543.4	-17.04	0	44984.7	26527	26425.5	-3.55	12.04	33587.3	21680	30621.6	12.78	-2.58	30247.9	31439	29856.2	-12.78	24.08	34152.7	24306	34557.1	-5.68	54.18	262143	241225	262143	291.81	1056.94	262143	170575	262143	47.57	124.7	262143	162886	262143	56.09	100.62	180269	8837	262143	98.69	178.88	42692.6	24443	26806.8	4025.7	40216.2
34220.3	24600	46074.7	4.26	83.42	34088.8	24762	10140.2	1.42	37.84	29226.8	14997	28674.8	9.94	26.66	44086.3	12170	280.45	-30.53	202.1	35966.8	17136	262143	-23.43	0.86	262143	172155	262143	75.97	664.78	262143	200660	262143	56.8	356.9	34124.2	24539	7479.85	14.91	16.34	262143	212585	262143	154.78	2222.24	33957.4	24570	14180.1	-32.66	36.98
262143	192239	262143	-52.54	161.68	14088.9	6488	157491	16.33	81.7	30996.3	17779	25157.4	14.2	21.5	262143	170965	262143	26.98	633.82	262143	13581	262143	-173.24	160.82	4941.4	5577	158163	12.78	26.66	31820.9	27802	484.93	7.1	241.66	262143	183953	262143	2.13	88.58	48451.1	21061	56709.8	4.97	30.96	188182	12760	262143	-4.26	89.44
262143	171621	262143	-3.55	168.56	262143	77961	262143	57.51	-6.88	33883.6	24143	14399.5	2.13	59.34	262143	163113	165968	14.2	0.86	262143	215105	262143	-89.46	2083.78	27345.7	23738	8338.24	3.55	13.76	17967.6	5706	-110.76	2.84	-18.92	262143	38494	262143	9.94	11.18	262143	165651	262143	9.94	58.48	262143	104926	262143	-99.4	-9.46
97093.9	8706	262143	-44.02	89.44	262143	25686	262143	43.31	14.62	103065	7900	262143	32.66	63.64	93005.6	38866	22444.5	15.62	-2.58	262143	164945	262143	-14.2	65.36	262143	164742	262143	83.78	62.78	26996.7	18699	964.18	124.25	3432.26	262143	117898	262143	61.06	540.94	262143	168717	262143	85.2	278.64	12423.6	7697	210074	-11.36	-17.2
262143	147376	262143	-70.29	2136.24	18231.7	11680	9150.48	22.72	477.3	262143	94444	262143	90.17	186.62	15768.5	6426	107258	-5.68	87.72	262143	183757	262143	36.92	37.84	262143	155466	262143	-4.97	-24.08	48424.5	31414	52058.6	625.51	5565.06	29442.6	13382	262143	36.92	-18.92	262143	205002	262143	4.97	140.18	24853.9	17226	-1257.41	80.94	1118
28115.8	30325	17386.5	-12.78	31.82	23583.6	6885	156159	5.68	-11.18	18810.2	6872	54549.3	-17.04	12.9	22819.1	10377	38073.8	2029.89	13206.2	262143	169317	262143	-39.05	341.42	262143	187014	262143	0.71	43.86	37645.2	25662	35718	209.45	5379.3	17662.6	8664	36364.8	73.13	1250.44	87495	24155	169412	29.11	0	34285.4	24242	12239.7	14.2	39.56
262143	64572	262143	-84.49	564.16	21401.2	20966	-1242.5	4.26	-10.32	9046.42	6514	8267.24	19.88	16.34	37175.8	25509	18254.8	272.64	2306.52	42036	17487	208201	-25.56	47.3	53122.8	32909	262143	-6.39	51.6	38717.8	22711	42640.5	5784.37	29922	19629.8	13707	17946.7	2061.13	19024.1	18117	10387	-2013.56	17.04	-12.04	52831.4	6063	262143	17.75	7.74
262143	205177	262143	-23.43	476.44	12215.2	7053	23640.2	25.56	11.18	43533.3	24446	28888.5	27.69	24.08	16474.6	9922	12819.8	-14.2	-8.6	31148.2	8323	160393	-7.1	27.52	262143	158081	262143	-21.3	31.82	50783	27807	28976.5	1521.53	7163.8	47336.4	26426	24167.7	621.96	12100.2	31092.4	15456	40196.6	17.75	24.08	262143	115752	262143	68.16	30.1
30074.3	6828	256732	-14.2	36.98	46116.8	18531	262143	51.83	167.7	5836.68	5791	3951.86	8.52	0.86	9408.5	7766	8542.01	0.71	-3.44	96035.5	55663	125082	-17.75	95.46	262143	187376	262143	-17.04	182.32	33882.4	24407	15747.1	-1.42	45.58	23765.8	15149	-379.85	172.53	430	27480.3	14932	47541.6	682.31	8815.86	91270.8	6487	262143	44.02	-28.38
262143	180761	262143	-44.73	653.6	66916	33682	262143	19.17	132.44	10290.8	7330	2991.94	17.75	21.5	10073.8	6930	7302.35	0.71	-0.86	33212.2	7233	-4000.14	-12.07	22.36	262143	223999	262143	-17.75	49.02	120358	7977	262143	17.75	56.76	13060.3	6947	15094.6	39.05	184.04	19204.5	9251	25076.5	3380.31	12279.1	262143	30111	262143	41.89	-132.44
262143	129526	254651	18.46	67.94	29612.4	18213	26262.9	14.91	17.2	47643.9	26682	30160.1	22.01	2.58	42133.3	23185	21693.3	136.32	1193.68	7890.12	5682	11725.6	3.55	-6.88	28957.7	21688	162141	20.59	2.58	262143	120816	262143	-81.65	98.04	212260	55298	77463.1	2563.1	18277.6	32188.5	18416	22745.6	1845.29	14046.4	33853.2	24286	6612.23	-6.39	23.22
262143	203893	262143	39.05	501.38	55169.5	36211	41853.1	3.55	43.86	34094.4	24344	39353.2	3.55	80.84	34056.6	24687	17031.5	16.33	32.68	40345.9	22991	22022.8	284	3117.5	27898.8	5426	223472	7.1	16.34	6498.22	6613	147849	-4.26	166.84	20497.2	16774	19632.2	-7.1	8.6	32591.5	13975	19567.6	259.86	4706.78	43042.3	22461	-122.83	7.1	100.62
262143	44277	262143	-36.21	104.06	54633.8	21570	90534.9	1.42	17.2	262143	190617	262143	27.69	282.08	65513.5	5312	262143	-0.71	76.54	34507.3	24851	27612.6	34.79	31.82	262143	101955	262143	-25.56	88.58	20571.6	18080	8824.59	-16.33	-20.64	34132.2	24318	36790.8	-8.52	49.88	38768.6	21094	17591.7	198.8	2064.86	7493.32	6895	-631.9	4.26	-27.52
32570.5	19422	17953.1	22.01	6.88	7345.76	7207	2613.51	8.52	13.76	262143	175824	262143	11.36	323.36	262143	37084	262143	-102.24	291.54	262143	190639	262143	4.97	123.84	18704.8	20542	-5691.36	10.65	33.54	33258.7	22529	18684.4	-8.52	4.3	43778.8	8149	262143	-7.81	43	33100.6	18281	11560.2	516.17	3403.88	29703	13890	27239.1	-4.26	-42.14
34528.4	25199	23670	-6.39	42.14	27802	16826	20172.5	18.46	30.1	7206.26	6002	168524	7.81	35.26	262143	180114	262143	41.89	823.88	29066.2	17311	262143	22.01	166.84	262143	237167	262143	43.31	126.42	28852.3	16841	-1684.12	-3.55	2.58	262143	17269	262143	31.24	150.5	41983.3	20704	3990.2	-19.17	13.76	34045.4	24435	13172.6	-14.91	46.44
262143	194231	262143	69.58	144.48	14220.9	9452	28161.4	5.68	14.62	15298.5	8922	196423	-11.36	27.52	262143	20504	262143	-7.81	250.26	44671.6	24694	262143	11.36	171.14	262143	24938	262143	435.94	105.78	5456.62	5884	-636.16	24.85	-9.46	262143	162963	262143	-26.98	3061.6	22139.6	11394	13414	231.46	4813.42	262143	180952	262143	-46.86	121.26
262143	208416	262143	13.49	205.54	41967.8	25655	22647.6	-8.52	22.36	262143	22634	262143	31.95	193.5	41221.9	10733	10788.4	7.81	31.82	262143	210245	262143	66.74	389.58	56508	26437	7418.08	2.84	11.18	34043	24246	44490.7	9.94	67.08	262143	164309	262143	-13.49	56.76	37741.3	21158	21988.7	1723.17	13587.1	10432.1	5012	38923.6	-4.97	4.3
41403.6	23948	262143	-1.42	18.06	8456.8	5139	10975.2	5.68	6.88	262143	175617	262143	-142.71	196.08	65478.2	33351	41305.7	457.24	5995.06	32685.2	24693	243012	8.52	160.82	34012	24075	49849.8	8.52	44.72	262143	190615	262143	84.49	235.64	262143	173081	262143	-86.62	22.36	23291.5	13255	18283.9	4.97	5.16	34064.7	24488	28484.5	7.1	42.14
262143	59033	262143	8.52	156.52	9893.96	6654	26027.2	4.97	14.62	262143	128631	159962	16.33	54.18	8225.54	6682	176833	0	27.52	262143	164734	262143	111.47	485.9	262143	192009	262143	90.17	152.22	262143	15504	262143	73.13	176.3	262143	34254	262143	-31.24	22.36	30122.7	16146	23453.4	92.3	668.22	262143	43013	262143	51.12	62.78
262143	231415	262143	236.43	589.1	8701.7	5426	13211.7	1.42	12.04	52589.6	24212	97230.9	7.81	26.66	17997.4	8610	8838.79	2697.29	4516.72	262143	183781	262143	-5.68	745.62	262143	173335	262143	145.55	154.8	10995.1	7157	83018.9	-3.55	16.34	8317.3	7200	-2365.72	-9.94	-1.72	37276.9	24315	19767.8	1242.5	9606.2	252566	100298	262143	-18.46	16.34
27024.6	52210	33908.2	-9.23	37.84	14996.6	7706	20188.1	14.2	7.74	30668.9	23409	3307.89	19.88	974.38	34195.5	24642	12627.3	-9.94	37.84	25782.1	5451	198228	17.04	28.38	26061.7	15152	234255	33.37	14.62	262143	176844	262143	24.14	344	9549.24	5923	26687.5	17.04	248.54	42641.7	26619	30320.5	5173.77	25651.2	262143	182221	137259	-38.34	10.32
31169.3	23003	87849	0.71	18.92	22973.5	11475	31296.1	0	5.16	13387	6786	-2461.57	7.81	2.58	244607	16879	262143	-22.72	25.8	262143	182116	262143	12.78	187.48	97720.7	8766	262143	65.32	22.36	25602.3	8256	-3566.33	4.97	12.9	37233.5	17218	79975.1	888.92	3343.68	29014.8	14631	15296.9	232.88	4153.8	17415.2	8890	159264	-14.2	0.86
262143	172774	262143	53.96	188.34	24166.4	12366	41839.6	-0.71	-2.58	88619.1	17071	-5411.62	22.72	-13.76	262143	71252	262143	-105.79	91.16	262143	191295	262143	30.53	694.02	262143	83784	262143	247.79	44.72	47221.7	10026	-4563.88	-2.84	11.18	29481	16127	25198.6	24.14	-12.9	23450.9	15929	31675.2	9.23	533.2	33196.7	9113	-2322.41	-9.23	12.04
262143	230036	262143	108.63	482.46	24555.1	11685	51477.1	13.49	18.06	34100.6	24124	26494.4	-15.62	58.48	36524.2	21698	124762	9.94	975.24	262143	140075	262143	42.6	255.42	18104	17366	20705	14.91	46.44	16888.2	5190	-2906.74	-19.88	-15.48	34258.1	20077	37999.2	1496.68	14469.5	42699.4	24986	31118.6	1178.6	10600.4	34133.5	7375	-2984.84	-42.6	32.68
262143	210222	262143	46.86	764.54	17181.4	9379	34589.8	16.33	-19.78	161888	21685	262143	-37.63	311.32	35113.1	10206	262143	-9.94	65.36	66898.6	45428	262143	34.79	71.38	21668.4	7847	631.9	11.36	20.64	22863.7	5346	-3356.17	6.39	-30.96	13629.5	8767	23670	1361.07	7188.74	30337.2	15019	9755.4	270.51	9623.4	29492.2	6391	-3006.14	-41.18	44.72
262143	147224	262143	39.76	123.84	11980.3	7078	32589	7.1	44.72	262143	132537	262143	-33.37	178.02	98628.4	41138	80201.6	-12.07	267.46	262143	155063	262143	48.99	319.92	36745.5	22584	180782	4.97	-2.58	58619.1	35395	35449.6	3258.19	20578.9	57339.5	33802	19255.2	9.23	116.1	34052.3	24403	15131.5	-6.39	18.06	23822.3	11387	33662.5	66.03	833.34
262143	181745	262143	84.49	339.7	44525.9	27675	18935	10.65	6.88	207309	89725	262143	13.49	32.68	15872	8222	48681.1	-5.68	70.52	262143	177859	262143	76.68	278.64	262143	179073	262143	63.9	31.82	14224	7920	24458.8	-0.71	45.58	5761.66	5823	1409.35	60.35	700.9	257493	18134	262143	-35.5	-33.54	37136.1	23379	20239.3	718.52	6764.76
262143	217001	262143	53.96	227.9	8924.28	6547	10444.1	-4.97	-12.9	262143	100185	212981	-19.88	1023.4	22039.1	10581	177112	9.94	139.32	262143	175272	262143	-39.05	188.34	262143	257430	262143	56.8	14.62	24103.7	13927	21385.9	827.86	4139.18	34277.3	24647	15740.7	34.08	58.48	262143	94964	262143	-78.1	34.4	35764.7	17542	40156.2	1390.89	10951.2
262143	204951	262143	-12.78	412.8	33912.8	24538	15369.4	10.65	41.28	7286.24	5328	-1595.37	-7.81	-30.96	44953.7	25070	42693.7	2.13	540.94	215358	6555	262143	-240.69	390.44	33641.2	27468	184140	-14.2	44.72	34019.4	24158	53085.3	-14.91	86.86	188076	11825	262143	75.97	58.48	16594.3	15640	24279.9	-19.88	-12.9	8082.94	6668	9079.48	4.26	16.34
24197.4	9365	-6110.97	2.13	42.14	133943	8665	262143	16.33	81.7	30311.2	13491	262143	9.94	201.24	18427.6	11375	-1358.94	64.61	640.7	40493.4	25609	40913.8	555.22	4049.74	262143	64473	262143	-42.6	190.06	262143	192219	262143	-35.5	215	262143	72384	262143	172.53	18.92	25301.6	20532	16704.2	-11.36	20.64	8901.34	5309	14617.5	-18.46	5.16
15614.1	11187	-6795.41	-4.26	11.18	262143	62568	262143	78.81	84.28	34320.1	19258	45396	7.1	55.9	34258.1	24394	28085.5	-5.68	32.68	41961.6	16445	36836.2	7058.82	32570.8	262143	199086	262143	-9.94	6.02	262143	173247	262143	-40.47	116.96	15032.5	9578	20664.5	8.52	25.8	262143	153612	262143	-4.97	2.58	34170.1	24415	15688.2	-28.4	22.36
20866.7	12231	24298.3	23.43	3.44	21546.2	14910	20759.7	19.88	-19.78	20471.2	9504	31090.9	2.13	30.96	262143	31985	262143	9.23	76.54	35026.3	18543	21380.2	2481.45	16742.5	262143	182205	262143	-27.69	154.8	89799.6	7501	262143	-22.01	62.78	262143	165707	262143	13.49	37.84	262143	222366	262143	12.78	288.1	262143	122916	262143	-31.24	26.66
26189.4	17287	19636.5	-4.97	11.18	23442.2	19985	20612.7	14.91	12.04	37823.1	23599	28155	-7.81	41.28	37829.3	15579	236591	-7.1	35.26	33620.7	24351	8032.94	7.81	52.46	6812.56	5353	-3598.99	2.13	43	235148	16531	262143	-5.68	49.88	262143	257424	262143	58.22	1037.16	12254.3	5369	17189.1	12.78	131.58	22546.9	24665	180557	13.49	46.44
38741.9	23543	14733.9	-5.68	27.52	262143	162417	262143	106.5	49.02	38425.1	22547	31308.2	21.3	38.7	262143	253385	262143	186.02	1222.06	262143	188601	262143	-5.68	230.48	18623.6	6392	-4769.78	11.36	-28.38	262143	207521	262143	-160.46	1666.68	44633.8	29575	-1022.4	2.84	-15.48	34317	24063	32608.2	-9.23	37.84	262143	166293	262143	30.53	6276.28
8417.12	6051	9775.99	-7.1	-3.44	262143	191379	262143	161.88	813.56	23786.9	11219	26552.6	-2.13	-32.68	23521.6	20626	181432	-7.1	-0.86	262143	207247	262143	-7.1	51.6	32975.3	21211	20489.2	42.6	655.32	22617.6	22416	37466.7	-24.14	17.2	7870.28	6048	-1104.76	-15.62	-0.86	262143	25077	262143	-26.98	86.86	27383.5	11137	262143	27.69	129.86
34297.8	24742	34712.6	0.71	38.7	55685.3	47914	-835.67	9.94	9.46	34012.6	24321	13265.6	4.97	28.38	262143	82946	262143	15.62	39.56	262143	118464	262143	-6.39	169.42	43057.1	14414	262143	37.63	3.44	28576.4	21300	149217	-22.72	0	27761.7	22840	18171.7	-1.42	208.98	33543.2	18895	16315.8	-24.85	108.36	61838.8	25148	262143	119.28	97.18
262143	191427	262143	-14.2	110.94	43050.9	28342	17672.6	-12.78	12.04	262143	122932	262143	32.66	11.18	262143	199814	124543	19.17	47.3	9671.38	6800	22.72	-4.97	62.78	23575.5	16260	26795.4	-22.01	22.36	262143	175630	262143	-31.95	59.34	40155.5	24207	29086.6	1405.8	5570.22	262143	165700	262143	72.42	245.96	7698.54	5865	-553.8	-3.55	139.32
262143	179879	262143	51.83	146.2	41160.6	26434	21437	-30.53	0	16192.5	15150	166813	-7.1	14.62	28479.1	13176	3505.98	-4.97	59.34	7919.26	6717	-464.34	4.26	-1.72	5731.28	5612	75071.9	-1.42	24.08	19427.7	16973	5377.54	-10.65	114.38	34329.4	24303	42374.2	-18.46	78.26	47068.5	41330	229505	-9.94	-9.46	34022.5	24426	27998.8	2.84	64.5
262143	15123	262143	29.11	132.44	11515.9	6698	20247.8	-7.1	11.18	7372.42	11029	164107	7.81	14.62	33916.5	24212	49523.2	2.13	49.88	34057.2	24535	7171	-2.13	14.62	34217.8	24170	30131.7	-4.97	49.88	20096.7	19134	91259.1	2.84	50.74	262143	190603	262143	-37.63	178.02	24211.6	11320	30701.1	1704	10015.6	262143	44869	262143	58.22	32.68
47107.6	26355	96192.9	-26.98	51.6	34725	24938	25279.5	10.65	77.4	8675.66	11818	143007	0.71	80.84	262143	192579	262143	17.75	153.08	262143	34585	262143	63.9	106.64	262143	41616	262143	-73.13	154.8	262143	167879	262143	-71	186.62	262143	174556	262143	-19.17	158.24	11295.8	6087	19463.9	2.13	13.76	15776.5	13984	256076	20.59	343.14
262143	174451	262143	-30.53	116.1	262143	193987	262143	45.44	227.04	16085.9	6310	-479.25	-4.97	-11.18	262143	168036	262143	-2.13	21.5	21249.3	13120	-437.36	42.6	491.92	122625	70781	246400	-15.62	46.44	262143	187967	222762	-7.81	176.3	34512.3	12864	262143	19.17	69.66	27009.1	13530	33123.6	765.38	9559.76	262143	178619	262143	24.85	362.06
262143	171941	262143	-44.02	223.6	262143	204859	262143	25.56	220.16	18373.1	9088	179923	-2.84	52.46	198530	16974	262143	24.14	-6.88	14761.6	11278	17195.5	380.56	1359.66	262143	231742	262143	46.86	1256.46	262143	235141	262143	7.81	250.26	262143	27529	262143	-3.55	266.6	34227.1	20086	33683.8	35.5	92.88	262143	19266	262143	25.56	270.9
15259.4	10180	158488	23.43	541.8	14042.4	7503	231255	4.26	19.78	33760.9	24411	7464.23	-29.11	13.76	262143	161216	262143	27.69	2640.2	24369.1	11324	19483.1	3.55	11.18	8820.12	7153	-1894.99	-12.07	10.32	211867	69154	32315.6	-14.91	62.78	262143	175252	262143	-145.55	289.82	18892.6	9131	42109.4	34.08	176.3	16399.6	16027	262143	9.94	24.94
106859	70363	262143	20.59	885.8	19074.9	9658	197776	14.2	30.1	262143	188607	262143	-122.12	50.74	16816.9	15979	6176.29	-5.68	0.86	13113.6	7034	22688.8	155.49	1273.66	18190.2	5912	-2343.71	8.52	13.76	112853	58010	-241.4	115.02	723.26	54913.4	23632	262143	21.3	110.94	44087.6	26427	21260.9	1530.76	8624.08	262143	196640	262143	-54.67	130.72
19489.1	9637	-1611.7	-0.71	-18.06	21465.6	12724	233119	14.91	30.1	262143	196369	254450	-21.3	23.22	20987	20434	142367	0	0.86	20823.3	12326	64837.2	75.97	764.54	33605.9	24001	10027.3	-12.07	52.46	22056.5	11123	1804.11	12.78	-7.74	19432.7	8679	179719	-12.78	10.32	30442.6	18720	23491.1	22.72	-5.16	21489.8	6162	-2675.99	0.71	3.44
8181.52	5899	-2257.09	-3.55	-2.58	262143	43450	262143	29.82	128.14	262143	244818	262143	-97.27	156.52	262143	135354	262143	5.68	-18.92	34027.5	24526	16019	-11.36	25.8	53620.1	6548	262143	23.43	55.9	58680.5	32619	21217.6	1954.63	11616	262143	148700	262143	64.61	3514.82	21283.4	12763	29735.5	-4.97	18.06	31068.8	16935	24209.6	21.3	73.96
85475.1	37830	31854.1	0.71	36.12	51596.4	41451	60701.4	2.84	-1.72	15423.1	6583	3743.83	-1.42	-9.46	191698	13314	262143	-51.83	70.52	254584	16384	262143	4.26	86	262143	110050	262143	-31.95	83.42	64440.3	41479	16956.9	658.88	11383.8	33611.4	19487	23497.4	-14.91	1941.88	11784.3	7992	13733.5	-2.13	-11.18	34037.4	24481	15904.7	24.85	29.24
57968.8	29987	33715.1	17.04	4.3	25966.2	29564	21728.8	19.88	22.36	16497	8702	534.63	-7.81	-6.88	262143	194433	262143	9.23	741.32	262143	154265	262143	127.8	1138.64	262143	20546	262143	12.78	345.72	55532.8	33079	33046.2	520.43	7850.08	20363.3	9024	-2886.15	-0.71	17.2	34165.1	24150	14119.1	9.94	59.34	122172	8948	262143	130.64	63.64
84941.9	31461	69791.6	41.18	127.28	18225.5	17682	178552	6.39	39.56	5578.76	5531	3170.86	-9.23	-2.58	262143	188528	262143	12.78	489.34	262143	161908	262143	21.3	15.48	262143	85254	262143	23.43	106.64	33739.8	24321	14958.3	-0.71	44.72	26079.7	7883	-3369.66	-2.84	5.16	262143	117972	262143	20.59	146.2	262143	82161	262143	136.32	172.86
47475.9	35105	16839.1	14.2	-7.74	262143	169299	262143	73.13	173.72	32584.1	10590	242.82	-8.52	2.58	262143	117304	262143	-9.94	166.84	30945.4	12822	197085	-8.52	8.6	262143	126656	262143	29.82	492.78	70337.1	6204	262143	-48.28	42.14	95220.2	38748	262143	155.49	-3.44	13786.3	7561	171264	18.46	-1.72	18830	19286	12553.5	16.33	34.4
28587	13610	53103	12.78	54.18	262143	221812	262143	-82.36	299.28	58632.8	34313	16792.9	-9.23	-12.04	161517	45358	28547.7	4.26	-9.46	9946.04	5440	134519	15.62	17.2	21550.6	21806	5731.12	-17.04	86	262143	83276	262143	-23.43	165.98	37245.3	21356	46324.7	6363.73	37449.6	16141.1	6094	109109	25.56	124.7	9960.3	8414	17231.7	15.62	27.52
47831.1	26994	41279.4	12.78	33.54	233690	30001	262143	-28.4	65.36	61982	39191	13706.5	22.01	-11.18	262143	257422	262143	5.68	38.7	12695.7	6496	-1577.62	19.88	-26.66	102589	29368	245796	19.88	116.1	39098.4	28449	37.63	-7.81	3.44	33935.1	19315	27190.9	1300.01	7586.92	22996.4	13684	18434.4	-28.4	5.16	262143	220742	262143	133.48	537.5
81396.7	47489	44392	8.52	52.46	262143	133816	262143	-12.78	85.14	42809.1	24250	2443.11	2.13	1.72	84338	17832	262143	8.52	196.08	34169.4	24531	26603.7	-22.01	73.1	17629.1	10502	15889.8	200.22	1437.06	262143	157719	262143	-53.25	182.32	19269.6	10702	37404.2	659.59	4795.36	35593	17094	37988.6	275.48	4531.34	20046.5	7707	8824.59	9.94	69.66
17174	9254	23869.5	24.14	-3.44	262143	246822	262143	4.26	126.42	11731	6286	-277.61	-4.97	13.76	34302.7	24417	47280.3	17.75	77.4	12910.3	11249	184827	6.39	40.42	28655.2	18236	34769.4	3043.77	21727	37402.7	25273	6299.12	-12.07	3.44	16243.4	8215	31478.6	1218.36	12482	83408.6	49870	23138.9	1982.32	7303.98	34311.4	24167	47420.2	12.78	44.72
53322.5	22295	39120.3	13.49	38.7	262143	241812	262143	51.83	283.8	53532.7	32251	19619.4	-1.42	-5.16	262143	193014	262143	31.24	147.06	184714	18479	262143	48.28	462.68	34664.2	18107	49418.1	13196.8	34629.6	262143	195165	262143	-46.86	239.94	35075.9	21418	18874.6	629.06	5719	41624.9	24821	26893.4	17.75	32.68	262143	189958	262143	8.52	190.92
49481	32007	24086.8	-0.71	19.78	262143	177969	262143	79.52	603.72	12898.5	12068	2493.52	4.97	-12.9	262143	172494	262143	-4.97	168.56	262143	202581	262143	166.14	534.06	21669.6	12075	36325	829.28	10480	11110.4	8264	201901	5.68	39.56	34292.2	24564	35989.2	-2.84	53.32	65800.6	36219	23539.3	1085.59	7733.12	262143	178727	262143	127.8	224.46
31973.4	18267	32896.4	13.49	27.52	262143	204541	262143	137.03	1323.54	62254.8	38598	18082.3	4.26	-10.32	92662.7	8961	262143	-34.79	35.26	262143	231986	262143	-14.91	76.54	39314.2	24424	13304.7	-7.81	-39.56	56978	36403	19154.4	7.81	54.18	262143	192754	262143	31.95	141.04	13118	9186	15563.2	2.84	-13.76	262143	16725	262143	64.61	180.6
27575.1	15590	20569.4	5.68	-3.44	50272.1	40630	262143	-3.55	43.86	34189.3	24240	45588.4	12.78	50.74	262143	138432	262143	-143.42	892.68	15075.3	5473	-2286.91	-23.43	14.62	32780.6	28980	598.53	-2.84	192.64	37495.1	21734	23498.9	136.32	2542.16	262143	175325	262143	32.66	169.42	49255.3	26659	23398	558.06	4651.74	262143	241431	262143	215.13	4039.42
17280	10262	15334.6	0.71	0	262143	55497	262143	213.71	5220.2	262143	188847	262143	41.89	119.54	20859.3	19926	21269.5	-16.33	36.12	43015	10404	-3378.18	-52.54	33.54	69927.9	40423	81072.1	236.43	2390.8	17772.3	11799	25271	237.85	4313.76	31741.5	17143	262143	18.46	24.94	34165.1	24230	13229.4	12.07	15.48	33925.2	34294	29531.7	20.59	86
38896.3	20538	24624.9	-5.68	15.48	49795.3	29248	29807.9	14.2	31.82	262143	183686	262143	82.36	135.02	262143	187125	262143	-51.12	20.64	66692.8	32959	8946	2827.93	33137.5	51250.4	28794	18061	239.27	1542.84	32696.9	24675	24501.4	844.19	5434.34	262143	22530	262143	-22.01	258	158667	11779	262143	0.71	62.78	262143	257421	262143	12.07	611.46
34393.9	22315	17095.4	4.97	0.86	10518.3	6967	25968.2	1124.64	4967.36	262143	16819	262143	65.32	107.5	239989	11434	262143	-84.49	31.82	36369.2	25098	53917.4	447.3	6765.62	17554.7	11127	17062.7	2.13	14.62	30512.7	13107	262143	44.73	240.8	262143	38450	262143	-23.43	220.16	262143	66568	262143	56.8	21.5	75996.5	28356	162378	26.98	63.64
29520.7	17590	19650.7	-3.55	19.78	41468.1	28806	25062.3	-15.62	-4.3	262143	179551	262143	14.2	1799.98	262143	177700	262143	-46.15	765.4	45644.4	26306	36514.6	485.64	8840.8	34215.3	24839	35301.2	198.8	1220.34	7981.88	5980	16997.4	7.1	19.78	17487.1	18434	6101.74	-1.42	0.86	27975.6	11182	169559	9.23	30.1	41440.2	20966	262143	16.33	2371.88
40519.5	21586	32498.8	14.91	20.64	50635.4	31687	18833.5	-0.71	12.9	31302.6	34326	37415.6	-4.97	25.8	176520	15552	262143	17.75	150.5	16894.4	10770	21932.6	607.76	13753.1	28720.3	15185	45968.2	2266.32	15018.2	43287.8	21011	22769	2808.76	25613.4	35602.3	31316	9178.88	-1.42	0.86	44094.4	5103	262143	-14.2	107.5	18459.9	11381	65194.3	5.68	1247.86
5771.58	5287	781.71	6.39	10.32	18061.8	10651	252289	-5.68	67.94	262143	157944	262143	-4.26	94.6	262143	257416	262143	-30.53	758.52	19365.1	11182	58379	391.92	8324.8	55054.1	29390	30725.2	3951.15	24649.3	36106.9	21057	37299.8	967.02	9491.82	27055.6	22111	218463	-7.81	18.92	9863.58	5164	174456	2.84	-6.88	19018.5	8810	528.95	7.81	1075.86
25256.3	15276	18624	0.71	27.52	15405.1	10131	233244	10.65	68.8	60970.8	21873	262143	61.77	18.92	262143	170591	262143	-14.91	50.74	16369.2	8119	32095.5	8.52	379.26	78089.6	42100	28360.2	446.59	1515.32	41941.8	26267	16551.5	225.78	3534.6	262143	171248	262143	17.04	517.72	27536.1	11248	51.83	-1.42	353.46	34064.7	24357	43094.9	33.37	42.14
72812.8	42694	4720.08	-8.52	24.08	20394.3	10258	30160.8	31.95	17.2	262143	257427	262143	153.36	325.08	32897.8	14173	-555.93	6.39	6212.64	30315.5	17579	40086.6	732.72	10113.6	40677	22954	46848.6	13376.4	40457	14845.3	6055	38332.9	746.21	4434.16	262143	196184	262143	19.17	196.94	68977.5	17787	262143	24.85	31.82	262143	190704	262143	136.32	180.6
54427.3	34995	17563.3	-2.84	16.34	15271.8	9478	248590	-1.42	87.72	12798	7035	39865.8	-5.68	0	48935.4	14676	-6761.33	-12.07	18.06	64522.2	33679	31321.6	1935.46	16684	52411.7	32361	29196.6	671.66	8996.46	54558.1	28458	32724.6	413.22	4056.62	262143	217740	262143	-139.87	1630.56	15560.1	9476	-1359.65	-6.39	25.8	262143	175766	262143	220.81	191.78
34103.7	20488	10384.5	8.52	6.88	34543.3	24695	17093.2	-1.42	34.4	22434.1	11662	262143	15.62	99.76	17185.8	7263	-4720.79	-9.23	16.34	42382.6	24582	30831	4781.14	21561.1	34267.4	15873	25136.8	587.17	5839.4	9962.78	5426	19489.5	0.71	7.74	262143	239527	262143	-68.16	380.12	16629	9479	238486	6.39	61.06	262143	16826	262143	111.47	82.56
31549.9	19374	11662.5	5.68	0	212708	13460	262143	39.05	48.16	27414.5	15265	25028.2	-16.33	-2.58	60432	34618	8367.35	802.3	9891.72	59585.7	37688	17839.5	39.05	391.3	58237.2	37326	15407	500.55	4318.92	21721.1	12470	23503.1	4.26	33.54	262143	81717	262143	-41.18	167.7	11836.4	8791	224430	-7.1	19.78	262143	212767	262143	104.37	2582.58
31306.9	17751	11881.8	2.13	-4.3	262143	68631	262143	133.48	473	16241.5	9089	33485.7	-5.68	5.16	68735.1	36909	7606.94	592.85	10586.6	40659	21466	25539.4	933.65	6557.5	11623.1	10899	5380.38	-7.1	-20.64	23400.7	13227	21642.9	768.93	10535	262143	228719	262143	-20.59	283.8	16907.4	9108	37759.9	91.59	1024.26	29433.9	29162	33191.1	12.78	-9.46
35201.7	19579	10999.3	1.42	3.44	22344.8	22922	17114.5	9.23	68.8	17252.7	10836	249124	9.23	116.1	56105	30984	30262.3	448.01	9556.32	42754.6	20467	64060.5	681.6	9152.98	19183.4	12701	29410.3	1067.84	7291.94	49673.2	29926	28081.2	1260.96	4939.84	262143	232902	262143	222.94	786.04	34096.9	23919	33672.5	2.84	55.04	46715.1	12443	1459.76	-2.13	142.76
54024.9	35523	16337.8	-25.56	8.6	22034.2	19731	3758.03	-3.55	20.64	33791.9	19787	28554.8	7.1	14.62	30234.9	16971	23550	1230.43	5049.92	15353.7	8539	28516.4	516.88	6437.96	23286	13499	29794.4	-7.81	45.58	40797.2	24943	42890.4	943.59	14633.8	35956.9	7654	262143	34.79	959.76	10938	8658	186324	5.68	4.3	262143	167663	262143	44.73	56.76
34309.6	25046	18886	-6.39	30.1	262143	181755	262143	44.02	76.54	33204.7	17299	26228.8	20.59	30.1	40793.5	25043	24688.1	374.88	3641.24	35645	19692	33715.1	1720.33	10305.4	14007	8499	22403.3	9.23	28.38	32282.8	18913	28409.9	1150.2	10372.5	12956.8	6344	-787.39	29.11	-6.02	37969.4	20245	236181	11.36	99.76	262143	169073	262143	161.17	602.86
254227	22511	262143	77.39	86	28634.7	16142	181052	10.65	43	38874.6	22488	25887.3	12.07	10.32	7319.1	5343	13277	45.44	396.46	25097.6	10902	33966.4	1440.59	9271.66	13313.9	7962	33527.6	1232.56	7704.74	42814.7	23694	30042.2	1234.69	12369.4	45173.8	24495	37005.9	308.14	9159	262143	18640	262143	21.3	119.54	262143	107968	154757	28.4	139.32
208290	13924	262143	80.23	73.96	77222.9	44067	119940	4.26	40.42	18633.5	11203	249449	-0.71	77.4	34276.1	24686	17021.5	29.82	46.44	25202.4	16962	22632.7	6956.58	27171.7	36720.1	24595	38129.8	5775.14	23750.6	22175.5	11208	25069.4	4580.21	30245.3	8195.78	5699	8879.26	8.52	4.3	262143	220091	262143	44.02	943.42	159816	31011	262143	83.07	773.14
262143	51224	262143	51.83	233.06	31275.3	19976	15755.6	-1.42	14.62	33826.6	24144	12332	-5.68	13.76	169612	9853	262143	12.07	104.92	33903.5	18616	23209.2	541.02	5983.02	32412.4	20266	23115.5	1102.63	8171.72	57353.1	31758	22878.3	19.17	178.02	33519.7	28306	4848.59	1992.97	8202.68	16919.8	12844	249015	20.59	20.64	262143	211452	262143	41.89	6189.42
262143	186430	262143	-14.91	749.06	34911.6	20129	30531.4	3184.35	13976.7	88177	8485	262143	3.55	-5.16	262143	39471	262143	108.63	288.96	27919.8	14326	8677.62	1161.56	22338.5	5645.72	5667	1055.77	34.08	258.86	15850.3	11879	14019.7	23.43	0.86	19688.1	12902	18051	8.52	4.3	13230.8	15879	214765	9.94	22.36	42267.9	13716	113352	-14.2	2629.88
262143	14230	262143	8.52	115.24	34236.4	24586	45041.7	10.65	60.2	262143	144736	262143	-34.08	-68.8	262143	257411	262143	66.03	134.16	34925.2	20014	16998.1	387.66	4485.76	11427.2	7089	10605.3	1761.51	11951.4	41541.9	24772	18101.4	445.88	5395.64	35775.2	19262	36682.1	165.43	4561.44	25761	11676	178854	7.81	30.1	38989.3	25683	17499.4	-2.84	-2.58
12475.6	6064	6255.1	2.84	14.62	262143	192980	262143	37.63	208.98	262143	17655	262143	95.14	32.68	262143	188427	262143	79.52	239.08	21296.4	11471	26683.9	159.04	2928.3	34099.4	24060	19615.2	3.55	54.18	22594.7	12162	25287.4	1580.46	8889.82	25932.7	15354	23305.8	1428.52	11169.7	30445.1	15648	45162.4	-3.55	50.74	33502.3	27864	-181.05	-7.1	131.58
16423.2	5150	-1927.65	1.42	6.88	262143	175570	262143	61.77	149.64	8620.48	5088	-1175.05	11.36	7.74	262143	16554	262143	68.16	175.44	42161.2	22970	21992.2	288.26	3161.36	143691	9816	262143	-7.81	57.62	52984	30934	18465.7	1499.52	10655.4	45126.7	22134	30286.5	805.14	11001.1	59486.5	30883	31382.7	3395.22	27710.1	9041.46	5615	-235.72	-2.13	-16.34
47926	31722	-1158.01	3.55	-3.44	64356.6	6366	262143	30.53	110.08	15651.9	10282	242946	14.2	49.88	39547.9	25931	8393.62	12.78	9.46	44721.8	25194	8544.85	474.99	13360.1	262143	33481	262143	-42.6	211.56	8392.94	5125	11830.7	-6.39	11.18	47880.1	27432	25121.9	654.62	8330.82	39679.4	21831	37624.3	2372.82	16722.7	40319.8	25346	17775.6	-18.46	18.06
38133.7	20138	27117	-4.97	12.04	8863.52	6601	175813	15.62	37.84	7479.06	5700	151774	11.36	-18.92	34659.9	28000	517.59	7.81	177.16	33992.7	18146	44393.5	3470.48	13238	262143	177154	262143	-26.27	290.68	34038.6	24415	20487	-26.27	45.58	19149.3	10477	21520.1	3510.95	19908.1	33988.4	24141	45888	9.94	67.94	262143	160783	262143	-44.73	361.2
56447.3	35113	21325.6	22.01	33.54	165163	14102	262143	17.75	153.08	15534.1	9498	245549	19.88	50.74	85483.7	33289	81735.9	10611.7	59936	40923.7	22334	51311	7217.86	24596.9	46986.7	51371	96369.7	-12.78	661.34	166993	62059	262143	-38.34	34.4	38752.5	21514	13155.6	1435.62	9877.1	262143	189952	262143	62.48	181.46	34705.7	29533	2583.69	-4.26	189.2
22011.2	10911	28777.7	9.23	-9.46	262143	209355	262143	128.51	2140.54	44331.9	21850	34882.3	14.2	22.36	84091.2	46493	31368.5	1399.41	11741.6	20503.4	10154	34911.4	1406.51	20817.2	31876.7	21130	41367.4	7.81	30.1	72136.4	9763	262143	-12.78	63.64	66023.2	40151	10541.4	1221.2	8124.42	262143	172843	262143	39.76	98.04	106804	31849	63475.4	811.53	8251.7
72241.8	29974	49313	-1.42	8.6	33458.3	35919	25985.3	25.56	19.78	33574.2	21613	27747.5	-11.36	9.46	30282.7	17163	34638.1	3202.1	16563.6	39703.6	24127	26488.7	518.3	2721.04	210603	63192	100632	19007.4	98341.9	262143	45904	262143	-41.89	170.28	34285.4	24630	24318.9	3.55	72.24	41115.9	5238	262143	21.3	21.5	98402.1	38531	40705	3850.33	14617.4
48286.2	27143	33436.7	-16.33	2.58	19801.6	16817	10838.9	-2.84	124.7	25352.4	12552	27707.8	15.62	6.88	19340.9	10865	28167.1	171.82	2394.24	22926.4	16037	42514.8	8376.58	39607.3	32104.2	13227	42783.9	1008.91	11578.2	262143	75514	262143	48.28	291.54	262143	23377	262143	80.94	24.08	167458	13989	262143	19.17	143.62	40332.9	21307	21484.6	842.06	7024.48
89118.8	40795	46238	2.13	22.36	20499.7	19882	64252.2	19.88	43.86	32484.3	15101	51325.2	2.13	32.68	71171	29883	32214.8	903.83	11604.8	56380.3	31485	29220.8	702.9	14982.9	66157.7	28418	42387	36.92	535.78	80872.8	38079	262143	139.16	195.22	262143	189896	262143	164.01	1442.22	262143	204825	262143	-34.08	2248.04	38019	24569	20378.4	-9.94	6.02
145874	65806	76921.4	13.49	49.88	262143	169399	262143	20.59	222.74	24180.6	13834	25802.8	3.55	-18.06	35484.5	19404	22960	313.11	5379.3	33883	20044	26969.3	2335.9	8241.38	36059.8	21830	26387.1	538.18	5431.76	262143	27686	262143	-58.93	136.74	32195.4	16369	235405	28.4	-0.86	34018.2	36281	33188.9	-15.62	24.94	31788.6	27972	630.48	8.52	214.14
51164.3	30314	42093.1	-11.36	-2.58	262143	185605	262143	85.91	99.76	10161.8	7826	198053	2.84	46.44	14082.7	7427	33522.6	2159.11	16301.3	56409.5	34614	14799.2	452.98	5872.08	147444	60422	64262.1	5633.85	32210.4	37459.8	21482	24348	1034.47	8729	28174.7	7309	-2773.97	15.62	3.44	17950.2	14411	15579.5	12.07	49.88	39134.4	24237	38127.7	-14.2	-6.88
40325.4	24155	35109.5	-20.59	6.02	262143	168487	262143	58.93	258.86	35297.2	19110	40137.7	9.23	34.4	44855.1	28695	17326.1	4733.57	13541.6	88649.5	35551	35267.8	415.35	4585.52	73976.5	45779	22516.2	2619.19	8593.12	43718.7	25025	24610	221.52	2274.7	39277	25246	8741.52	1.42	60.2	19182.2	18109	115444	4.26	16.34	262143	125227	262143	-9.94	175.44
106666	50440	77199.7	12.07	38.7	262143	173222	262143	143.42	254.56	34170.1	24218	40594.2	-3.55	25.8	57547.8	33282	23106.2	612.02	7254.96	60401	39138	24157	950.69	8234.5	87624	40210	74675.7	1828.96	22614.6	60544.2	37534	18205.1	1949.66	17251.6	30544.9	25937	137.03	-7.1	664.78	262143	168991	262143	-48.28	138.46	32522.7	28590	99.4	-7.81	163.4
39412.2	20766	22480.7	27.69	18.92	36590.5	20881	39969.4	399.73	1617.66	262143	189530	262143	-44.02	110.94	57723.9	34056	20010.6	1174.34	14273.4	23777.6	15623	28806.1	401.86	2336.62	44503.6	26907	15962.2	0.71	23.22	34166.3	24391	29935.7	-1.42	51.6	64610.8	38928	29403.9	526.82	7617.02	13421.8	6924	223154	0.71	21.5	43129.7	29175	16035.3	261.99	976.1
35452.8	19919	30709.6	-3.55	24.94	19673.8	12217	26693.9	22.01	-1.72	262143	173050	262143	-117.86	77.4	34118	24251	29725.6	7.1	114.38	25033.1	12499	26552.6	-16.33	-43.86	50505.2	27739	62950.7	269.8	5327.7	30825.2	10974	262143	39.05	58.48	29942.9	18490	35394.2	768.22	5336.3	20822.7	13118	164970	-3.55	4.3	39423.3	24598	49650.3	13.49	-0.86
11747.1	7781	24731.4	-0.71	21.5	14782.7	9727	22837.1	12.78	-22.36	16156.6	8234	262143	31.24	6.02	97207.3	9126	262143	43.31	0.86	9809.64	5539	21981.6	529.66	2942.92	103261	41290	58232.1	41.18	134.16	262143	16245	262143	19.88	241.66	40964.6	22214	30218.3	153.36	1099.08	262143	169849	250095	14.2	24.94	41111.6	25781	22490.7	16.33	0.86
109889	52787	44690.9	17.75	40.42	34469.5	24591	17656.3	10.65	58.48	262143	19053	262143	-48.28	65.36	262143	52309	262143	25.56	119.54	74650.5	43698	35650.5	1573.36	17483.8	28613.6	17887	30560.5	386.24	5526.36	262143	185399	262143	22.01	610.6	47729.5	25600	24820.2	2011.43	22515.7	262143	197657	262143	151.23	38.7	262143	141358	241083	26.98	149.64
45348	24643	31729.2	3.55	27.52	262143	31045	262143	101.53	86.86	262143	183084	262143	-26.98	2935.18	24271.1	7938	262143	8.52	24.08	25068.5	12015	26787.6	450.85	6621.14	40474.8	21515	41583.3	31.24	42.14	262143	209433	183242	7.1	49.02	52088.1	25326	69222.9	4662.57	32330	83925.7	31502	262143	39.76	74.82	35587.4	30061	13.49	-2.84	111.8
31899	20599	35265.7	0.71	12.9	262143	85161	262143	32.66	849.68	262143	79692	262143	22.72	51.6	88816.2	64204	262143	-7.1	6.02	24667.9	14398	11568	24.85	9.46	49167.9	28042	32047.3	2546.06	18914	262143	124092	58953.4	9.94	22.36	43568.6	23211	25405.9	842.77	10409.4	73799.8	46750	30082	86.62	1586.7	17832.4	10024	33145.6	1240.37	13861.5
32564.9	20828	23011.1	15.62	-7.74	210349	51403	262143	-13.49	260.58	262143	174480	262143	-34.79	43.86	6090.88	7332	136396	-7.81	6.88	48710.3	29327	23738.1	2543.93	17223.2	37953.9	19866	23286.6	1459.05	8903.58	262143	228373	262143	-8.52	1392.34	60065	33404	44445.3	1368.17	16134.5	25487.6	13154	5298.73	30.53	1062.96	79723.9	45023	28508.6	24.85	181.46
45099.4	24671	20618.4	14.2	19.78	21334.8	19396	4459.51	-6.39	35.26	4207.32	5938	134186	-2.13	14.62	20140.1	10288	211867	-7.1	23.22	44213.4	29468	19830.3	804.43	9283.7	24503	12253	39676.9	60.35	1950.48	23958.7	8817	-2221.59	6.39	1.72	19350.2	9931	26794.7	98.69	345.72	31354	15507	8090.45	14.91	543.52	38731.4	28862	52954.6	8507.93	31216.3
163005	58235	77455.3	-7.1	57.62	262143	165537	262143	-49.7	106.64	120911	18395	262143	-12.07	26.66	262143	175522	262143	19.17	5.16	41381.9	25835	15216.7	91.59	1904.9	35609.7	27995	13565.3	30.53	368.08	46404.5	22858	49399	1867.3	19505.7	23040.4	13836	26933.1	237.85	2149.14	38464.8	19199	1281.55	-11.36	663.06	76827.3	42791	29415.3	3819.8	19049
87532.8	37758	43740.3	-9.23	54.18	20618.1	22410	221133	10.65	24.08	19370	10781	18866.8	4.26	24.94	262143	257428	262143	41.89	215.86	31793	18722	19253.1	1067.13	10611.5	21086.8	11638	19664.2	8.52	26.66	59417.7	32949	41575.5	232.88	1831.8	35673.6	20122	28928.2	3156.66	26285.9	43893.5	21571	946.43	83.78	10048.2	42051.5	19934	31127.1	575.1	12709.1
38347	21410	47581.4	9.94	56.76	25405.1	8612	241603	4.26	177.16	126765	62262	78245.5	20.59	11.18	6627.8	5548	-1591.11	-9.94	11.18	30122.1	14606	41514.4	842.77	4386.86	33653	18251	26976.4	80.23	916.76	45756	25076	32716.1	1298.59	17959.4	71750.1	25999	40800.1	2176.86	16874.1	140235	61991	5777.27	320.21	6843.02	31909.5	18544	41846	3652.24	20159.3
10300.7	6070	28238.8	14.2	5.16	19678.8	11166	30375.2	8.52	18.06	14765.3	8905	7129.11	-4.26	4.3	35454.7	8842	-1322.73	-8.52	-18.06	9235.52	8447	14281.6	5.68	-47.3	32167.5	16546	25207.1	1.42	180.6	36279.9	18434	54452	1647.91	12178.5	55119.9	31505	50918.4	42.6	829.9	22711.2	11026	23913.5	15.62	34.4	41264.7	23683	22223	1267.35	13554.5
69121.3	34791	65305.1	39.05	67.94	27438.7	16150	31668.8	2.84	-31.82	37193.8	19908	29164	-9.94	-9.46	16191.3	5104	-1172.92	4.97	-8.6	98446.7	50784	82831.4	8722.35	35514.6	18120.7	9385	25529.5	390.5	1981.44	30483.5	16335	17262.9	864.07	13425.5	37284.3	21551	23973.9	781.71	11338.2	37901.8	20899	-96.56	29.11	-8.6	54735.5	30099	24753.4	-11.36	-18.06
41923.8	25495	23285.9	7.1	19.78	62443.3	30528	65175.9	13.49	32.68	28119.5	14539	28307	5.68	-0.86	20535	6708	-2474.35	8.52	-4.3	68563.3	39755	18170.3	1870.14	11009.7	68576.3	37286	46664	362.81	2910.24	30327.3	16635	43573.4	169.69	746.48	41920.1	20774	33626.3	895.31	10943.5	55947.6	31332	5649.47	478.54	8643	94414.8	41987	57930.3	1091.98	6163.62
29174.1	17802	21433.5	5.68	-6.88	47844.2	27799	35619.3	6.39	8.6	39259.6	20941	21284.4	-2.13	7.74	16867.1	5732	-2172.6	8.52	2.58	74859.4	46617	26281.4	6512.83	28088.5	49613.6	25679	31309.6	14.91	51.6	53802.4	32966	22081	1735.95	20883.4	106609	37789	48703.2	277.61	2980.76	8296.84	6543	33.37	-10.65	-15.48	32241.2	17798	22983.4	629.06	6490.42
40877.8	24380	23501	8.52	15.48	53848.9	28359	81136	19.17	1.72	30584.6	15855	35864.2	12.07	25.8	27805.8	18451	-2534.7	19.88	-17.2	63359.7	34206	30995.8	1232.56	17424.5	32964.2	19026	50653.5	313.82	6910.96	39883.4	25551	25150.3	1723.88	14095.4	28355.7	20595	33509.9	210.87	3423.66	37216.1	20588	26746.4	-2.84	-13.76	40453.8	26359	23188.6	231.46	941.7
260487	102279	116879	17.75	108.36	92041.5	46682	38345	39.76	-2.58	94994.5	47073	-2884.02	4.26	-5.16	57913	29368	52684.8	859.81	11268.6	67051.8	40916	18918.7	1098.37	12728.9	25285.5	11882	39171.4	33.37	71.38	12793.7	9427	6358.05	23.43	3.44	223300	84429	104151	6277.82	50415.8	46297.3	26019	29042.5	1439.17	17694.5	49784.8	31359	19728.8	556.64	4379.12
81719.7	33694	37217.5	14.91	7.74	35919.1	20521	38437.3	-0.71	-3.44	20606.9	13046	-2453.76	-34.08	12.9	89509.4	49146	62334.4	2279.1	9429.9	17927.3	9887	25021.1	984.77	7863.84	28908.7	14937	27449.3	463.63	5430.9	35494.4	20627	38219.3	690.12	9592.44	40497.8	23389	33640.5	170.4	3593.08	42190.4	24186	36277.4	22.72	4.3	51947.3	21453	45795.7	1681.28	10246.9
24693.4	14158	23183.6	2.84	3.44	44051	28885	35946.6	4.26	10.32	105969	58407	-2478.61	-18.46	-34.4	58181.4	32552	22735.6	691.54	12058.9	50723.4	29634	20068.9	28.4	1676.14	24868.2	11666	27501.1	6.39	37.84	36103.8	19338	14177.3	656.04	8968.08	59341.4	30057	46415.5	391.21	9202.86	32132.1	21818	29417.4	541.73	9423.02	20716.1	11888	18721.3	39.76	205.54
10838.8	6510	6196.17	2.84	4.3	79747.5	43246	41713.9	-3.55	10.32	66949.5	36463	-1981.61	-13.49	0.86	37204.3	23994	37945.2	-15.62	-3.44	14757.2	7895	19945.3	1549.22	10271.8	19330.4	9230	31202.4	37.63	552.98	24187.4	13414	29489.8	874.72	8960.34	30693.7	16234	27016.2	1325.57	9665.54	32582.9	18287	23676.4	-8.52	62.78	34434.8	20461	18535.3	132.06	2256.64
80601.9	41522	82005	22.72	29.24	30409.8	20274	27046.7	9.23	25.8	29880.9	16018	-1784.94	0.71	38.7	34543.3	29352	729.17	0.71	208.98	44341.2	24286	6748.55	1099.79	20559.2	31794.8	19323	26972.2	5.68	73.1	34104.3	24470	13095.2	5.68	49.88	61470.5	36623	37257.2	105.08	978.68	24372.2	12219	30195.6	58.93	1296.02	58843.6	29521	39062.1	967.02	7351.28
35320.8	20130	67506.1	10.65	32.68	50231.2	24766	44255	14.2	79.12	57542.8	32099	-37.63	-7.1	24.08	7601.82	5715	8257.3	8.52	-4.3	38464.8	19735	18437.3	2898.22	18033.3	60626.1	37243	29563	68.87	586.52	262143	119648	262143	-7.81	68.8	40174.1	24519	43498.1	772.48	12989.4	47208	26474	37337.5	617.7	9598.46	89273.8	35506	50973	7074.44	37027.3
43471.9	24113	34168.8	21.3	-14.62	45447.2	27823	29526.1	24.14	43.86	37683.6	24236	-172.53	19.17	3.44	67689.1	37670	28294.9	103.66	1228.08	16771	8195	25890.1	406.12	5854.02	29046.4	15623	26220.3	-2.84	39.56	7215.56	5917	125679	3.55	8.6	59495.2	24702	86563.9	3638.75	16679.7	57038.1	34021	37620.1	232.88	3513.96	50913.2	28759	23758.7	1028.79	4631.1
31202.1	20235	29107.9	3.55	-19.78	62511.5	37375	30034.4	14.2	14.62	80575.8	32777	26689.6	-2.13	39.56	44793.1	25894	38522.5	286.84	3728.1	39566.5	19999	29081.6	176.08	1823.2	40031.5	17119	30696.1	4224.5	29497.1	64916.5	17371	1041.57	14.91	20.64	70840	41903	18497.6	3252.51	10358.7	28009.1	14502	34163.1	322.34	1816.32	31794.8	21730	28732.3	1926.94	5343.18
82300	47467	53499.2	14.91	74.82	76322	26138	89287.5	39.05	111.8	46670.5	29000	7450.03	-10.65	14.62	50547.4	27780	25161.7	481.38	9678.44	32024.9	23498	26857.9	2137.1	16781.2	36828	19698	25087.1	103.66	1210.88	56559.5	31531	32366.8	1263.8	16383	44027.4	24106	30008.1	5573.5	43191.8	28033.3	16423	26583.1	2519.08	17127.8	29960.3	18321	22750.5	1199.9	3883.76
128805	44903	49839.9	35.5	97.18	36858.4	17218	46604.4	5.68	-10.32	46389	23544	18337.2	-19.88	24.94	24507.4	14055	28493.7	771.06	8265.46	35121.8	23023	10874.4	1913.45	12626.5	22010	11024	33154.9	2776.81	16184.3	45045.5	27240	17394.3	242.11	2235.14	252566	91782	113072	7907.98	46928.5	26883.8	13754	27826.3	1023.82	6993.52	34705.7	18919	43280.9	4833.68	28297.4
28082.3	13326	45342.7	21933.3	10473.1	42172.4	16718	52037.3	4.26	6.88	22499.8	9338	32598.2	31.24	11.18	51829.5	26078	48838.1	105.79	4070.38	8810.82	9250	1450.53	90.88	801.52	52133.9	28170	41667.8	159.04	1618.52	11733.5	8684	5415.88	30.53	252.84	38000.4	20751	38972.6	298.91	2891.32	46805	23355	33738.5	84.49	688.86	40791.7	24758	36065.2	97.27	2945.5
43491.8	26207	24196.1	29.11	35.26	41791.1	25535	20450.8	-2.84	16.34	28081	16298	11810.8	18.46	9.46	36200.6	23862	35221	-9.94	159.96	32422.3	18482	27682.2	103.66	2653.96	77627.7	45070	40858.4	6147.89	48824.8	34143.4	24531	32775	6.39	68.8	75420.5	33158	41957.4	1552.06	14043.8	85594.1	46343	37976.5	4078.24	37129.6	50307.4	29659	27740.4	840.64	4717.1
65974.2	40644	27758.2	14.91	98.04	39272	21730	34244	11.36	-5.16	134835	63722	26889.1	-0.71	59.34	42193.5	23185	30606.7	563.03	6802.6	65508.6	38983	20122.8	329.44	3463.22	28128.8	16042	27999.6	1372.43	11477.6	32809.8	18376	196437	5.68	7.74	27278.8	14899	30937.5	435.94	6682.2	38533	20430	38263.3	46.86	1031.14	46899.9	26216	53343	39.76	266.6
46919.1	28474	19004.6	-9.23	-12.9	70864.1	43409	29846.3	0	0.86	30899.6	13531	2678.83	4.26	12.9	56359.9	38908	19713.9	115.02	1022.54	10296.3	7257	14396.7	8.52	-55.9	47619.1	29090	22008.6	4271.36	30616	262143	14862	262143	12.07	50.74	59035.2	31231	37867.8	41.18	1602.18	25673	14980	25912.9	623.38	6812.06	14063.5	6103	34619.6	237.85	5875.52
37546.6	18467	35518.5	2.84	14.62	30315.5	15324	31652.5	0.71	40.42	262143	115144	88461.7	46.86	64.5	21141.4	13590	30982.3	5795.73	23791.9	14150.9	8920	13261.4	4.97	0	36620.3	21355	25422.3	359.26	3189.74	262143	219355	262143	26.98	2328.88	27456.7	12156	63155.2	1975.22	16705.5	30799.1	15839	19033	1629.45	9092.78	104686	42082	38508.3	2581.56	19215
109891	55214	39701.8	24.85	25.8	46553.3	24970	27105	-2.13	32.68	26772.8	16236	403.28	-4.97	-14.62	31186	17267	30732.3	457.95	7600.68	9164.22	6272	7518.19	474.99	4757.52	58638.4	36658	24278.4	9.23	15.48	48554.7	18325	17644.2	8.52	126.42	45391.4	27371	29109.3	693.67	10042.2	20058.9	12055	29920.8	578.65	9543.42	69348.2	43907	39216.1	8860.8	31002.1
41603.2	23608	31567.3	-4.97	11.18	45363.5	26827	24266.4	-0.71	58.48	262143	74924	262143	129.93	817	28752.5	17840	20134.2	-17.75	28.38	33971.7	24504	9064.57	12.78	30.1	27840.5	13615	29406.8	83.07	2720.18	4855.84	5605	-126.38	-1.42	26.66	33405	20050	46101.7	467.18	3218.12	30488.5	17851	19273.7	112.89	3150.18	42062.7	20998	38138.4	149.81	817.86
67557.1	39195	34003.3	-17.04	22.36	9351.46	7310	9960.59	-2.13	10.32	39275.8	20198	27185.2	0	-9.46	35501.2	22548	23127.5	36.21	126.42	262143	189242	262143	-44.73	221.02	64073.3	39839	22870.5	62.48	1430.18	262143	168185	262143	68.16	382.7	22457.6	13946	33784.6	1943.98	24770.6	60484.7	33698	27255.5	-12.78	49.88	41303.2	21600	45522.4	713.55	5435.2
36730.7	22267	34351.2	15.62	5.16	10293.2	5067	21255.3	0.71	20.64	116941	54283	64660.4	-9.94	67.94	104840	44121	70708.9	1347.58	12587	262143	184699	262143	-10.65	150.5	44457.1	27434	32655	1924.81	10875.6	262143	239682	262143	55.38	67.94	31791.1	15039	47107.1	1584.72	24728.4	22801.1	14239	20788.1	818.63	2580	88031.3	35078	31575.8	1906.35	6865.38
24043	12462	32035.2	17.04	-3.44	28966.4	16445	30504.4	2.84	20.64	38826.9	21930	9024.1	-22.01	4.3	139011	57715	173145	20068.1	103201	262143	203791	262143	87.33	-22.36	46700.3	29880	17311.2	3033.12	14347.4	86266.2	36241	115158	16.33	899.56	20639.8	11649	28331.8	213.71	2524.96	29133.8	17374	25905.8	2412.58	15929.8	58964.5	30066	33478.6	4260.71	22997.3
37927.9	20624	54037.4	30.53	14.62	6340.12	6276	2509.14	-5.68	-14.62	29143.1	17656	2310.34	-12.07	-16.34	109760	38596	66991.3	1324.86	29063.7	142918	8949	262143	78.81	158.24	39643.4	20897	18854	19.17	321.64	63924.5	30431	217700	3.55	786.9	36154.1	18550	27318.7	166.85	2514.64	29705.4	17419	21395.1	1826.12	8738.46	32652.9	16395	44419.7	683.73	6108.58
39068.7	18525	52879.4	15.62	24.08	28714.7	18228	20600.6	-12.07	10.32	33998.3	16722	15590.9	-15.62	12.9	101086	44126	47409.5	1846	28828.9	5905.5	9151	144317	15.62	6.88	40525.7	26318	42262	4615	17464	78275.6	20122	6360.18	33.37	19.78	30326.1	18054	31577.2	9.94	585.66	72906.4	43406	19172.1	152.65	1519.62	71929.3	42203	21863.7	604.92	7473.4
51262.2	28325	23258.9	19.88	18.06	10324.2	10166	5031.77	13.49	1.72	81557.3	30722	8955.23	-31.95	42.14	48296.1	31439	23151.7	412.51	2341.78	9440.12	11202	150043	10.65	30.1	71408.5	42094	35459.5	464.34	6846.46	33982.8	24364	17009.5	-12.07	39.56	17794	15793	10892.8	-0.71	50.74	57173.3	34890	22351.5	4769.78	24211.6	37622.2	20863	29886	3809.86	26770.1
70049.5	38783	20740.5	25.56	10.32	30849.3	16235	24793.2	3.55	12.04	189052	104954	16322.2	-25.56	-40.42	59231.7	30278	41834.6	146.97	2651.38	12650.5	8816	4990.59	19.88	20.64	33491.2	20543	31768.9	-8.52	29.24	228019	13833	262143	34.79	-0.86	34088.8	16790	37318.3	2401.93	14496.2	17628.5	12371	21378.1	41.89	795.5	34987.2	19680	25300.8	118.57	1857.6
30876.6	16781	30269.4	-4.26	-14.62	74944.4	44587	27995.3	1.42	-5.16	191941	70067	7015.51	-9.94	28.38	63765.1	42455	22112.9	1774.29	19930.5	13839.6	6994	1057.19	4.97	23.22	26275.6	17699	29746.9	3256.06	12911.2	262143	51364	262143	11.36	21.5	17066.7	9323	25631	1268.06	11370.1	67517.4	44055	18420.9	4359.4	14091.1	41571	25875	23124.7	1872.27	16670.2
106182	39602	52948.2	12.78	19.78	8223.06	8035	2934.43	0.71	0	43225.8	24626	14601.9	-26.98	13.76	217506	84402	98654.5	6969.36	59574.8	18306.7	14190	3121.16	-4.26	19.78	42646.1	28111	19422	497.71	5711.26	262143	181436	262143	-31.95	-50.74	55337.5	27406	43266	869.75	16018.4	49381.1	27594	29051.1	313.82	5163.44	36628.4	22588	22965.7	-10.65	-21.5
40224.4	24370	61150.2	2.84	30.96	44654.9	25892	18249.8	4.97	33.54	98288	33152	33003.6	15.62	74.82	202222	78126	112379	18920.8	107128	38317.9	19138	33695.9	3328.48	17836.4	37901.8	24873	10652.8	-2.84	-18.92	13320.7	6723	160836	4.97	5.16	48025.2	28747	36338.5	83.07	1545.42	70581.4	41094	18403.9	3474.74	28691.3	38092.2	23507	25151	313.11	3937.94
39346.4	22035	25630.3	-12.07	19.78	49982.5	31454	19482.4	-1.42	12.9	40879.1	23618	12973.8	24.14	5.16	62380.7	36855	48481.6	1146.65	13370.4	34294.1	24478	17961.6	8.52	46.44	262143	195316	262143	3.55	90.3	48362.5	23756	-798.75	-10.65	53.32	31729.7	17236	26101	204.48	1774.18	45996.6	23538	21598.2	612.02	7171.54	87755.4	49350	57630.7	840.64	3389.26
82890.9	34387	43508.1	-18.46	20.64	52567.9	33643	19583.9	34.08	36.12	73778.8	40134	23841.1	14.91	10.32	43923.3	21263	45489.7	61.77	729.28	37856.6	5580	262143	9.23	51.6	31696.3	26388	2.13	-6.39	147.92	11042.2	5031	-1557.03	3.55	57.62	22019.9	12226	56525.9	38.34	682.84	48214.3	25818	31116.5	227.91	2524.1	50260.9	24216	30780.6	208.74	2853.48
62209.6	35975	36731.1	-11.36	23.22	34342.4	24789	21212	-4.26	65.36	30650.3	18879	36589.8	12.78	-18.92	20952.3	9694	34829.1	326.6	5859.18	90953.4	6737	262143	29.11	17.2	28962.7	10945	-244.95	2.84	46.44	17231.7	10251	12403.7	17.04	87.72	47965.7	17556	61675.6	6226.7	32904.5	27973.2	17999	14410.9	854.84	7118.22	46687.9	33450	29555.9	1450.53	11061.3
28467.3	15679	20932.2	-21.3	2.58	7914.92	6136	222301	19.88	36.98	120514	55163	36515.3	17.04	12.9	38736.4	20607	43837.5	543.15	14319	262143	48543	262143	149.1	78.26	27598.1	15556	5898.68	57.51	-2.58	51869.8	27483	22982	291.81	6501.6	27892.6	16247	37644.9	1782.81	15921.2	6186.36	6243	947.14	-11.36	-13.76	25426.2	13072	29126.3	216.55	1857.6
110065	46971	51667.4	-18.46	32.68	34134.7	9418	262143	14.2	67.94	27651.4	17854	17493	23.43	-30.96	20540	11454	36767.3	1226.17	7447.6	262143	257430	262143	79.52	241.66	15539.1	8334	8557.63	243.53	61.06	24418.7	11220	28911.9	54.67	797.22	35185	18234	36219.2	560.19	5689.76	65147.7	44545	20071	517.59	4787.62	81486.6	26171	65910	6497.92	42825.4
67662.5	31230	43158.1	-13.49	-6.02	231773	16217	262143	-3.55	184.9	210332	88309	110850	61.77	54.18	29207	16983	35083.9	928.68	12238.7	262143	168282	239945	121.41	698.32	35749.8	20314	13323.9	11.36	58.48	74143.3	40351	29962	708.58	8215.58	44504.8	23979	36226.3	727.75	9950.2	33620.7	23935	8620.11	1.42	57.62	23987.8	16163	40905.9	536.76	2758.88
47905.5	30066	23241.1	-23.43	9.46	262143	141892	262143	121.41	751.64	25818.7	14646	24381.4	34.79	20.64	50136.3	23938	52065.7	1886.47	19872	10934.9	9599	166623	23.43	98.04	52744	31554	7934.96	1194.22	4011.9	34013.8	24354	8549.11	2.84	50.74	108445	45798	42549.6	5104.19	33196.9	262143	188163	262143	-90.17	398.18	70437.6	39563	29908.8	-14.2	-87.72
59163.5	39834	23138.9	-22.72	24.94	262143	257431	262143	58.22	338.84	74484.3	24652	57855.8	48.28	67.08	104324	46639	45124.8	3209.91	26150	179145	60829	-1408.64	73.84	717.24	13088.2	8486	5843.3	4.97	5.16	262143	154358	262143	117.15	142.76	53586	34428	19037.2	374.17	4061.78	12065.2	6084	568	-7.1	27.52	18923.6	13319	22383.5	3268.84	17461.4
42167.4	21218	25917.1	3.55	38.7	262143	192619	262143	6.39	1042.32	42691.3	24685	36190.1	13.49	61.06	54227.1	33519	15610.8	3027.44	16522.3	36316.5	22722	15161.3	692.96	6358.84	7289.34	5619	5064.43	30.53	92.88	11765.7	5123	153398	15.62	9.46	45538.4	26960	33752.7	61.06	423.98	9433.3	8770	467.89	31.24	114.38	47866.5	27819	13044.1	4629.2	17507
61228.7	32283	34258.9	-2.13	7.74	138402	7916	262143	-13.49	193.5	249683	100739	64040.6	37.63	19.78	8108.36	6325	15591.6	-19.88	-63.64	95509.1	32890	57796.8	1467.57	20934.1	44813	27002	17307.7	519.72	4719.68	23192.3	20789	80762.5	22.72	18.06	25873.2	13030	29850.5	2489.97	15682.1	32059	19446	46843	1038.02	6942.78	58174	24498	54557.1	2514.11	12427.9
24294.1	12396	30481.7	-11.36	19.78	38519.4	19968	241525	5.68	43.86	11822.2	5595	34672.8	-11.36	25.8	59694.8	33478	22727.1	636.16	6934.18	24836	13375	58653.8	3028.15	26605.8	22130.9	15154	26074.8	333.7	4237.22	47745	29340	45337	917.32	1297.74	40912.6	22618	44651.2	5939.15	20966.8	59946.6	28566	65450.6	11072.4	77541.9	31563	15966	41929.8	2493.52	14694.8
88363	41119	57083.3	28.4	28.38	262143	153993	262143	2.84	111.8	47314.1	27196	44122.9	7.81	12.9	35697.1	19543	24832.2	182.47	3073.64	101085	43989	70172.9	506.94	4915.76	16025.8	11567	11345.8	78.81	703.48	86513.6	43111	-1109.02	26.27	0.86	64848.3	37939	35605.8	2005.75	14019.7	38562.8	20890	33154.2	170.4	565.88	76485.7	41877	62098	618.41	4396.32
31500.3	17347	21985.1	14.91	14.62	70895.1	17892	262143	14.2	7.74	46139.8	22282	21159.4	-18.46	4.3	28179.6	18610	26745.7	1361.78	14933.9	51750.2	26789	32927.7	269.8	4110.8	26055.5	14248	21701.1	1297.88	8032.4	74476.3	42746	-877.56	100.82	249.4	59318.5	30435	45218.5	2576.59	12106.2	42600.2	22890	35638.4	7.81	12.9	81734.6	32463	45804.2	1463.31	13654.2
48028.9	27162	17575.3	16.33	4.3	17924.2	7248	97337.4	-4.26	36.12	149967	68874	52867.3	17.04	12.04	24811.2	12919	29678	3788.56	14856.5	94788.7	47430	105473	868.33	13498.6	38193.9	20112	33992	5.68	138.46	7745.04	7427	-619.83	-12.07	-19.78	60166	36118	16467	130.64	1701.08	43522.8	23206	72469.7	951.4	10276.1	28339.6	15731	27514.6	766.09	8968.94
67910.5	37906	20738.4	14.91	6.02	138483	51331	-1806.24	-12.07	-6.02	100065	39666	53746.3	-4.26	21.5	38303	20911	20746.9	1204.16	14644.1	21257.3	11549	25826.2	2899.64	16579.1	46939.6	25431	22155.5	188.86	3157.92	27031.4	19198	16381.1	97.98	574.48	22071.4	14266	18132	996.13	4809.12	39357	19558	33526.9	888.21	8219.88	50737.1	26862	30907.7	601.37	8537.22
93894.7	57017	24732.1	38.34	37.84	71249.8	35038	-1813.34	7.81	-3.44	32878.6	15575	47677.2	12.78	9.46	34380.2	21358	33400.5	276.19	5234.82	135941	76605	49251.3	7190.88	49153.3	71282.6	36901	35990.6	837.8	7634.22	57009	34803	42350.1	1943.27	18147.7	82708	43558	35702.3	298.91	3185.44	33240.7	18723	37067	761.12	6742.4	53728.6	24311	53464.4	6326.81	29902.2
23840.9	15351	15963.6	19.88	-17.2	48508.8	25438	1865.88	-2.84	3.44	32631.8	18523	17191.2	-2.13	-2.58	71411	25045	62871.9	12936.9	59199	74108	23574	90377.3	13748.4	42324	30194.6	18562	29038.3	80.23	974.38	34122.3	24559	10920.5	-0.71	36.12	33358.5	16491	34235.5	1358.94	9770.46	144282	56355	152824	432.39	4084.14	40493.4	20354	33054.8	397.6	6314.98
29825.1	14185	28361.7	8.52	-6.02	44462.1	24798	2036.28	-5.68	3.44	64295.9	41732	39357.4	23.43	23.22	27492.7	15602	23635.2	2350.1	17090.8	43700.1	26994	20727.7	377.72	3674.78	29463.6	14149	52092.7	1384.5	12310.9	138452	13640	262143	-14.2	76.54	57798.9	32093	29291.8	2548.19	20339.9	33233.2	17806	39792.7	3283.04	16914.5	34222.1	17922	40085.9	2735.63	7236.04
35331.3	19203	28179.9	2.84	14.62	32566.1	17970	13772.6	9.23	10.32	29365.7	14252	37832.3	44.02	12.9	72611.3	28746	86695.3	7278.92	41614.5	34742.9	18956	24277	142.71	1655.5	26420.7	13154	23812.7	14.2	1.72	262143	135829	262143	-43.31	109.22	36651.3	20128	36925.7	1459.76	13250	42912.1	24866	40124.9	1143.1	17570.7	51089.9	28426	31051.8	3227.66	26046
31247.4	18216	34922.1	-3.55	19.78	129051	52560	54239	22.72	50.74	27058.7	14413	32639.4	19.88	24.94	54842.1	21498	69626.1	4701.62	23592.4	35968.1	21338	17943.1	340.09	2508.62	38597.5	22191	19747.9	1462.6	6295.2	262143	21762	262143	77.39	184.9	27070.4	14247	30280.8	31.95	890.96	95396.9	44627	89523.9	155.49	2103.56	65181.2	37295	32179.3	3340.55	21772.6
43833.4	25755	33162	6.39	30.1	34898.6	19995	23858.1	7.1	7.74	29565.9	19535	15005.1	-16.33	18.06	31103.5	14578	74195	121.41	536.64	43760.8	16346	80279	7171.71	38956.3	74678.4	29802	50545.6	3030.99	28700.8	32755.2	18891	11793.1	213.71	2819.94	115558	52893	62776.8	359.97	14121.2	25804.4	15827	26691.7	28.4	387	14211	8851	30775.7	1689.8	8681.7
59501.4	32463	30484.6	7.1	28.38	50641.6	25443	21456.2	15.62	18.92	78400.2	46124	62756.9	-0.71	56.76	83362.1	33529	41048.6	2539.67	19863.4	26209.9	13311	30686.2	895.31	10818.8	104665	50875	45631	8512.19	30484.4	58481.5	34555	-1555.61	14.2	-0.86	39195.8	24641	37635	19.17	105.78	58739.4	40379	21347.6	643.26	6403.56	72794.2	31431	73802.4	2033.44	20344.2
88439.9	49999	41895	12.07	32.68	33745.4	20309	15813.8	20.59	12.04	129988	42851	77777.7	17.04	100.62	29047.6	18191	18651	244.95	3160.5	59826.9	27918	70136.6	1606.73	20231.5	47625.3	20522	99512.9	224.36	2002.94	33784.4	18954	11906	114.31	2148.28	35035.6	19098	62274.8	3448.47	19799.8	50651.5	29038	40298.9	1405.09	19712.9	34682.8	19135	30057.1	607.76	3716.92
27816.9	17656	20086.6	12.07	20.64	60741.4	31671	40289.7	22.01	42.14	25300.3	14271	31093.7	-4.97	18.92	109229	46243	46926	768.93	11616	55566.9	17163	80416	9555.18	35980.7	44635.7	26173	44629.9	142	630.38	64117.9	35499	-1482.48	12.07	-15.48	59093.4	37505	40572.2	4086.05	30688.2	59234.8	32019	37104.6	6.39	74.82	34636.3	18727	45748.1	2844.26	25222.9
46353.1	24794	23044.5	12.78	16.34	59287.5	37559	18115.7	9.23	-4.3	32556.8	14120	61088.4	9.23	34.4	49340.2	30851	32816.9	3645.14	23647.4	29187.1	15950	52401.5	9619.08	37566.5	42511.5	25864	74567	415.35	18221.7	30933	18339	-1438.46	5.68	14.62	92524.5	42787	37635	3355.46	13397.9	43884.8	17515	57412	32.66	34.4	28737	17751	28720.9	5006.92	27688.6
37174	20637	28045	-11.36	30.96	89559.6	53483	69719.9	14.91	61.06	27915.5	15446	36757.4	-9.94	35.26	47572.6	30279	38516.8	1492.42	8735.88	31833.3	21043	18536	133.48	3016.88	49717.8	32314	21941.1	3636.62	19564.1	48805.8	33391	22871.2	204.48	5794.68	21899.6	12614	59059.2	1808.37	21756.3	46782.7	26031	39787.7	4016.47	26262.7	44230.8	27439	15075.4	709.29	3776.26
46414.4	28770	22200.3	-2.84	24.94	44948.8	26578	23989.5	25.56	41.28	56525.4	21036	95165.6	7.81	71.38	85788.8	48299	20028.4	1216.23	18423.8	41941.1	24440	46020.8	1108.31	11702	133642	53201	92764.3	15916.8	82333.8	42452.6	28045	13580.2	121.41	921.06	51177.3	29650	36861.8	1211.26	14298.4	21731	11091	32817.6	1790.62	5540.12	40815.8	22034	46563.9	863.36	4608.74
73194.1	22846	35706.6	0.71	36.98	56604.1	35801	22881.2	29.11	36.12	55785.1	29671	41838.9	-13.49	-2.58	51861.1	28703	38798.7	73.84	738.74	83200.3	28244	55077.5	5158.15	31784.7	24024.4	16885	30796.2	26.27	25.8	32956.7	18374	28224.6	665.27	7426.1	70478.5	42951	33862	761.12	7623.04	28281.3	18420	24488.6	1284.39	24.08	32820.9	20579	37569.6	1863.04	7059.74
36439.3	22320	31688	7.1	15.48	42958.6	24790	21498.8	39.76	-15.48	96804.9	35052	71405.4	15.62	6.88	45065.3	19735	54214.2	119.99	1433.62	46815.6	28230	17708.1	1816.89	10246.9	25015.8	14038	23770.8	107.21	1115.42	27094	16015	23644.4	1144.52	9007.64	27471	10578	32804.8	213.71	6045.8	33803.6	24223	8400.01	6.39	61.92	62917.6	35107	45658.7	1445.56	7419.22
63044.7	40360	26992.8	7.1	9.46	18182.1	9250	20709.3	-6.39	1.72	15500	7670	41032.3	19.88	22.36	39884.6	23246	39093.3	634.03	5080.02	50681.3	29937	29063.1	1867.3	17005.6	51874.2	29146	41197	2781.07	11676.2	33765.8	24269	14146.8	2.13	50.74	107010	62119	59033.7	4916.75	34878.2	262143	187898	262143	-10.65	301.86	20972.1	11828	28849.4	62.48	885.8
37694.8	23206	23758	3.55	-3.44	38314.1	20147	25146.1	-6.39	-29.24	25080.9	16486	33060.4	44.02	2.58	34201.1	21178	21616.7	684.44	8351.46	34404.4	24935	40071.7	1172.92	16507.7	48973.2	23962	42234.3	7011.25	31121.7	262143	122733	262143	54.67	231.34	27519.3	14551	47437.9	3613.19	21186.1	152091	16517	262143	-41.18	40.42	30682.6	18902	29567.2	3065.07	22260.2
44806.2	24461	25073.6	-7.1	11.18	63110.4	31779	44494.3	0.71	32.68	45594.8	25763	26420.5	18.46	32.68	24868.8	14499	44913.9	1845.29	18404.9	43599	26208	48427.7	510.49	11258.3	40683.8	26021	21342.6	2254.96	12894	28521.2	20564	25045.2	-2.84	47.3	99866.5	44065	61719.6	897.44	13766	124450	46676	262143	41.18	32.68	47270	27754	22213.1	920.16	4986.28
80037	33202	61199.9	11.36	-5.16	84581	46881	34836.1	4.26	24.94	62168	36061	39997.8	14.91	40.42	95511.6	36686	75098.1	13921	37929.4	96292.8	28482	65029.6	6975.75	27113.2	37284.3	21223	23133.9	188.15	2245.46	23245	18725	202028	12.07	70.52	48900	26373	35101.7	297.49	1296.02	262143	257440	262143	261.99	1915.22	81120.8	43874	38530.3	423.87	3319.6
54930.8	32194	29471.4	2.84	6.02	23303.9	13770	24407	7.1	-13.76	18329.7	10898	41478.9	12.07	5.16	27633.4	16344	25146.1	433.81	4809.12	42619.4	22583	19997.9	-17.04	-16.34	53538.2	30920	50825.3	226.49	3163.94	69120.1	23664	262143	12.07	14.62	58461.7	35335	33367.2	4703.04	26117.3	22956.7	20097	2719.3	-0.71	12.9	34345.5	23715	37293.5	1029.5	6959.98
52959.8	32939	30215.5	19.88	18.06	126832	47677	57089	25.56	46.44	53480	25258	43922.7	7.1	43.86	31889.7	17255	29718.5	246.37	3366.04	53590.3	34599	33499.2	817.92	5340.6	70239.2	25310	68254.4	347.9	3488.16	62704.9	14896	148357	15.62	12.04	20409.8	12178	44984.2	1202.74	6499.88	13248.2	5964	21002.5	108.63	596.84	73610.1	41638	22224.4	681.6	6864.52
58554.7	35719	27960.5	-4.97	9.46	22693.2	13372	36073.7	9.94	32.68	27348.8	12057	47864.6	20.59	28.38	66876.3	39986	48384.4	6710.92	25995.2	37919.8	23857	42380.6	1088.43	15464.5	48782.8	31598	22530.4	362.81	3932.78	12481.2	5622	194170	15.62	69.66	56027.5	22187	56401	4441.76	21187	82894	42098	70149.4	11245.7	67094.6	21633.7	12454	18775.9	2001.49	7231.74
49931.1	26995	40497.7	4.97	20.64	51649.7	24406	50562.6	9.94	25.8	24383.4	15991	30316.3	-4.26	19.78	52236.9	33575	23103.4	529.66	7514.68	23799.3	14368	23013.2	408.96	4003.3	46301	28249	52317.1	317.37	3590.5	24980.4	11377	-1381.66	51.83	548.68	29046.4	19766	33200.3	1711.81	20627.1	34436.7	23162	12046.6	-14.2	36.12	23316.3	15299	23249.7	1551.35	7218.84
39774.9	23276	30519.3	1.42	8.6	40890.9	23682	22511.3	12.78	-6.02	133632	44851	124801	54.67	49.88	42091.8	26922	22761.2	1043.7	6626.3	68921.7	35502	39187.7	149.1	2326.3	184353	57899	74137.5	5331.39	37110.7	6490.78	5071	3549.29	0.71	-3.44	28610.5	14555	38156.1	467.89	7550.8	14402	6582	5176.61	-2.84	11.18	46204.3	27255	19082.7	2291.17	8783.18
45450.3	22341	40550.9	-2.13	31.82	70985	32247	45574.9	4.97	33.54	50283.2	24049	49122.1	-14.2	6.02	37664.4	25058	20124.2	195.96	2602.36	42960.4	24259	52173.6	66.74	1179.06	42852.5	31735	26569.6	1.42	8.6	72567.9	42119	6464.55	28.4	15.48	13473.2	13355	5226.31	166.14	997.6	160928	71244	68698.2	2120.06	7129.4	40932.4	25370	27144.7	1593.95	9299.18
47986.1	23898	30422.8	5.68	45.58	40302.5	26439	88049.9	-11.36	58.48	80823.8	41127	46843	27.69	41.28	167115	68540	73263.5	5807.8	53032.8	134984	69983	65246.9	228.62	3340.24	122660	62987	59410	2861.3	32563	23436.6	11826	32645.1	3409.42	27861.4	25552.7	14548	36608.3	1850.97	11831	30956.6	18525	13318.2	49.7	1605.62	33697.6	18673	14594.8	17.04	18.92
56428.1	30220	36703.4	-6.39	6.02	30701.2	17938	23176.5	17.04	19.78	134670	65701	42091.6	2.13	-4.3	41832	20531	48419.9	448.72	6438.82	30124.6	18939	30916.9	175.37	2721.9	81755.1	33131	70544.9	4301.18	28450.5	13763.4	6231	35196.1	356.42	854.84	23438.5	14265	35743.5	2182.54	6647.8	29163.6	16299	5099.22	-9.23	43.86	45057.3	27192	26481.6	756.86	7353
27769.2	16618	25975.3	-4.26	14.62	32047.2	14935	36554.3	5.68	12.04	262143	87210	204244	54.67	138.46	20012.4	12066	27949.1	-17.75	-150.5	57534.1	31882	47179.5	186.73	2393.38	109498	43847	64680.3	1494.55	20036.3	12718.7	7509	18262.6	7.81	58.48	31226.3	14924	47553	1546.38	6499.02	20774.3	11683	16503.2	-4.26	32.68	39645.3	23226	24634.2	3100.57	18262.1
35288.5	20412	32027.4	-15.62	21.5	57758.6	29553	25751	-2.84	-18.92	29116.4	15434	31572.3	6.39	41.28	33416.1	17821	37193.3	1704	16979	32117.2	17898	27526.7	631.19	8253.42	29017.9	18864	41074.2	586.46	6511.06	35817.4	24861	22931.6	904.54	4770.42	63382.6	34730	46011.5	781.71	4577.78	42569.8	23417	29701.4	356.42	769.7	47665	26949	35285.6	1828.96	11779.4
21910.8	9825	34405.9	-10.65	9.46	175497	47674	85276.7	-0.71	4.3	34052.3	22614	13972.1	-9.23	33.54	49268.3	32274	32128.2	316.66	2623	94552.5	38042	69040.4	6421.24	24610.6	81131.3	32199	61993.6	1349	17710.8	34426.1	24391	40515.4	-6.39	72.24	23109.9	12668	28978.6	2984.84	15179	49512	25735	17920.4	146.97	3714.34	36073.5	19035	25371.8	2951.47	8922.5
98782.7	27278	63934.1	-8.52	43	17767.3	10309	27462.8	7.81	-3.44	177816	72779	112663	12.78	106.64	46033.8	25398	26147.2	156.2	4005.88	72496.6	46215	33318.9	484.93	10438.7	81694.9	41519	57137.2	2294.72	19519.4	262143	190623	262143	-24.85	239.94	45915.3	24070	28586.7	3858.85	31930.1	35460.9	16442	43495.3	215.13	2465.62	29688.1	15147	38879.6	2749.12	20597
58533	28942	29895.3	4.97	-7.74	30383.1	19692	19912.7	-11.36	-5.16	124236	45519	79634.3	8.52	76.54	30191.5	17078	32804.1	3965.35	25238.4	26247.7	13995	30354.6	266.96	3081.38	49105.2	31416	43981.7	980.51	21485.4	262143	173806	262143	6.39	177.16	77689.1	42403	45485.4	1245.34	31442.5	27991.1	13779	-1113.28	-31.95	34.4	41311.8	24047	18035.4	2219.46	15454.2
92740.2	50709	39069.2	-2.13	24.94	49583.3	33386	32171.5	-12.78	-6.88	56488.8	32690	21931.9	2.13	15.48	26541	14253	32753.7	295.36	4032.54	44868.2	25934	30204.1	143.42	2879.28	30561	14234	34106.3	14.2	69.66	262143	20856	262143	22.01	190.06	42330.5	19986	38660.9	2781.07	22508.8	7709.08	7959	1640.1	60.35	304.44	83116.6	55402	26805.3	8125.95	52398.9
51838.2	30726	43535.1	-17.75	-1.72	53419.2	27414	33439.6	-5.68	12.04	57809.4	23775	62110.1	-16.33	43.86	42222	25161	22642.6	1022.4	11681.4	64171.9	37563	31531.1	577.23	9412.7	83987.1	50051	37519.2	5456.35	32633.6	262143	257413	262143	103.66	2443.26	35217.2	22819	35333.9	2619.19	14490.1	22893.5	12202	6642.76	26.98	974.38	30154.3	22658	13801.7	791.65	3772.82
28161.6	17223	20781.7	-21.3	-6.02	91240.4	49058	52450.5	7.1	32.68	78648.2	45044	61211.2	-2.84	42.14	68978.7	25552	47013.4	3434.27	30024.3	27533	15627	21538.6	380.56	3480.42	41482.3	22243	37348.1	363.52	7888.78	262143	175348	262143	44.02	266.6	63465.1	39979	26190.5	2324.54	16364.1	28054.4	22020	8373.03	70.29	841.94	59429.5	33937	16725.5	696.51	3384.1
86255.6	51866	24796	-17.04	19.78	55509.8	33857	36246.9	-10.65	15.48	39891.4	29305	43862.4	1.42	22.36	38516.3	21227	19921.2	4073.98	16073.4	68176.4	39164	32145.2	1767.9	17066.7	35564.4	21722	29183.8	1813.34	16008	6016.48	7259	188217	5.68	-3.44	39254.7	24175	33121.5	78.81	654.46	18283.8	9171	17290.6	66.74	18.92	36325.8	18229	29148.3	2664.63	19902.1
65846.5	38498	41207.7	4.26	61.06	62248	34981	33801	27.69	25.8	41807.8	23331	39951.7	4.97	12.04	44842.1	28296	12400.1	-23.43	-225.32	28582	18630	35029.3	3353.33	17285.1	53583.5	28730	39072	6541.94	32600.9	88196.2	20883	262143	-4.97	33.54	44375.9	27170	21290.8	1200.61	16871.5	35876.9	22207	20747.6	74.55	1891.14	29315.5	16028	20188.8	16.33	-57.62
40828.2	22087	25394.6	12.07	37.84	27375.5	15659	24378.6	12.07	52.46	44979.8	26695	39716	9.94	13.76	77271.8	32161	36124.1	577.23	17608.5	124063	66306	132874	8618.69	64854.3	30528.8	19457	41562.7	3469.06	18418.6	28573.3	5485	128666	6.39	35.26	70006.1	30963	87352	13299	76630.3	27927.9	15638	20418.9	10.65	34.4	43870	26030	25136.1	2352.23	13550.2
45350.5	20946	36756	-4.97	20.64	132447	50459	55251.5	19.17	67.94	70319.2	26398	61686.2	36.92	25.8	37063.6	21274	22390.6	1260.25	16178.3	65604.7	35019	30006	2404.77	14334.5	63486.8	35819	34160.2	172.53	1158.42	262143	58732	262143	54.67	244.24	29522.5	15011	35883.4	9.94	-116.1	50739.6	30426	28334	-8.52	30.96	20497.2	17655	13924.5	4.26	2.58
49038.3	26255	28803.3	2.13	36.12	61437	37959	17679.7	2.13	-15.48	38233.5	21015	22934.4	36.92	-12.9	112238	49099	65290.9	2693.03	25763	56670.5	33766	28725.2	174.66	2230.84	94979	49598	59705.3	1721.04	9058.38	47328.9	12035	-4316.09	5.68	25.8	36254.5	23615	23295.1	2875.5	13743.7	50668.3	28188	19315.5	835.67	4848.68	45192.4	27214	23507.4	585.04	2955.82
36811.9	21944	33299	-5.68	30.1	11217.7	10098	12978.8	12.07	47.3	145030	54414	108560	41.18	54.18	19862.3	12022	32279.4	4669.67	30759.6	31089.9	19416	17194.8	284.71	2171.5	71603.2	25110	67070.1	1253.15	7334.08	34080.8	21390	9735.52	151.23	1408.68	47073.5	28846	20000.7	1273.03	14009.4	102255	37091	-181.05	23.43	35.26	28078.6	15363	22353.6	2137.81	13571.7
57989.2	37518	16785.1	7.1	9.46	43182.4	24745	19817.5	19.17	7.74	41196.5	26212	39804.7	7.1	17.2	20753.3	10804	41578.3	-3.55	-226.18	27887	12974	53054.8	1836.77	11873.2	85051.6	48758	73349.4	286.13	3965.46	68408.3	33391	674.5	920.16	-13.76	19775.5	10286	20668.8	46.15	958.9	22085.6	10501	5484.75	39.05	8.6	48862.2	29602	21851.7	3594.73	12991.2
30574.1	16207	31215.9	1.42	32.68	100892	59079	31964.2	12.07	-22.36	47540.4	30633	32041.6	2.84	24.94	40527.5	24309	41537.1	633.32	8730.72	44639.4	24856	35183.3	1135.29	12301.4	49756.9	25755	51019.2	1253.15	10185.8	32940	16866	-1164.4	6.39	-12.04	19122.7	10666	25636	69.58	812.7	64817.3	37779	20859.1	2205.26	27643	28281.9	14754	38253.4	2518.37	20285.7
25022.6	16286	45712.6	17.04	32.68	39642.8	21071	33356.5	4.97	40.42	56091.4	18614	53189.6	40.47	1.72	148699	58375	78056.7	1146.65	14022.3	29598.8	16366	30718.1	273.35	2268.68	56367.9	32698	32521.5	1963.86	14958.8	27294.3	14266	2827.22	381.27	-27.52	29712.3	21082	23002.6	423.87	2408	18295	8454	4898.29	-7.1	-12.04	43981.6	24383	15990.6	64.61	1051.78
31001.9	18046	32914.2	4.26	24.94	27153.5	15451	30462.5	20.59	35.26	85137.2	48545	34977.4	22.01	58.48	15663.1	10840	23471.2	-17.75	-94.6	42606.4	30121	38839.8	5004.08	28941.6	39156.7	11003	100701	86.62	1437.92	27706.6	15424	-2284.07	84.49	3102.88	90387.9	27867	57226.7	5225.6	47501.2	30312.4	8467	-930.81	-21.3	-9.46	35429.9	18258	24433.9	1943.98	9054.94
26786.5	14748	18766	3.55	-5.16	44143.4	24462	27538.8	17.75	26.66	29133.8	18988	25430.1	1.42	21.5	19097.2	9878	28029.4	46.15	1093.92	31583.4	17119	37649.2	18.46	207.26	64636.9	28930	105750	359.97	4653.46	37666.9	22420	-2534.7	-13.49	12.04	71163.6	28071	69596.3	638.29	12791.6	21966.6	12931	15609.3	107.21	-10.32	65336.2	35146	30698.3	2639.07	18067.7
36596.1	22107	40359.2	9.94	46.44	41890.9	23012	25640.2	6.39	17.2	58062.4	35136	26881.3	7.1	23.22	38545.4	26349	18199.4	886.79	5860.04	35688.4	22115	41365.3	1065	9655.22	87974.3	30073	76170.9	1205.58	16989.3	31113.5	17415	10720.3	224.36	1171.32	28489	16818	19214	-7.1	382.7	31942.4	19331	12317.1	34.08	114.38	48666.9	30711	29922.2	9021.26	31831.2
42042.2	23323	27529.5	7.1	18.92	15348.1	9774	32272.3	-6.39	5.16	44850.2	24901	35300.5	-6.39	39.56	28430.7	18258	24365.1	168.27	3912.14	30179.1	18737	20820.8	2828.64	8052.18	80399.7	49312	25987.4	959.21	12114	41828.9	27676	5140.4	235.01	3065.9	52615.1	23102	68877.8	1625.9	24508.3	52755.2	22173	335.12	97.98	-3.44	12302	10161	16496.8	-1.42	-46.44
78398.4	42226	32574.8	21.3	15.48	82687.5	54694	24605.8	-1.42	18.06	81641.6	28007	64075.4	30.53	54.18	32727.9	17621	22951.5	3650.82	28681	74653.6	40418	51569.4	4749.9	18312.8	196722	56086	190276	23486.1	106274	28632.2	19089	18793.7	17.75	97.18	80104	38294	94663.6	1460.47	17532	32416.1	16931	-1058.61	1.42	253.7	21453.2	18502	2132.84	869.75	3606.84
65843.4	18379	37245.2	19.17	-6.02	31468.7	18130	31223.7	26.27	33.54	52930	29708	31834.3	24.85	30.96	29371.3	15966	44547.5	0	-275.2	58143	36416	22234.4	2134.26	14449.7	262143	112246	179445	15014.4	94123.6	37678.6	17926	28538.4	776.03	10073.2	42359	25947	30338.3	440.91	14411.9	18883.3	9082	883.24	237.14	-24.94	41788	23782	27854.7	876.14	4313.76
75901.6	44526	31939.3	2.13	-6.88	33507.3	16236	37578.2	8.52	32.68	130416	44143	87749.6	9.94	91.16	262143	96120	133976	17556.2	91723.3	26479	15649	23719	393.34	3699.72	47457.3	30050	16259	-7.1	-94.6	61911.3	35208	24580.2	533.21	7378.8	30782.4	16375	24204.6	2605.7	18447.9	30190.3	14058	840.64	51.12	-47.3	35823	22718	26935.3	2994.07	11920.5
99627.2	54123	44752	-5.68	3.44	34337.5	20082	47230.6	22.72	23.22	262143	82073	177736	14.2	128.14	21555.5	10904	41405.1	1239.66	9536.54	41855.6	25483	39091.9	1430.65	9131.48	30763.2	24746	14741.7	2437.43	13595.7	63984.6	22143	31583.6	1036.6	10504	22497.3	11146	28670.5	302.46	2968.72	45124.8	26175	-1092.69	31.24	3.44	36183.8	20882	24955.8	1466.15	6463.76
59474.7	30062	38794.4	-4.26	-13.76	65992.2	27067	36276	30.53	25.8	73434.7	45177	40286.1	14.91	0.86	145696	67001	71837.8	10189.2	61022.2	32377.6	18815	35585.9	8497.28	36682.4	106776	46822	32672.1	444.46	3737.56	41586.5	25523	29444.4	1362.49	13947.5	26944	14817	29818.6	2495.65	15319.2	20469.9	12099	903.12	422.45	-43	53883.6	30700	26814.6	472.15	2154.3
25465.3	13615	35314	3.55	-16.34	47865.2	26823	27347.8	17.04	14.62	220439	70908	131682	33.37	39.56	137627	36119	67167.4	187.44	1209.16	33848.3	18118	26816.7	4027.12	21787.2	39647.8	20577	19794.1	78.1	369.8	59094.7	31006	34130.4	2754.09	13000.6	36475.8	20335	23018.2	51.83	145.34	28920.5	16323	15909.7	26.27	-43	53299.5	25502	34833.3	994.71	10031.9
36228.5	22271	34672.8	6.39	20.64	9831.34	6814	23021	3.55	32.68	121354	48921	81892.8	-26.27	42.14	89216.8	41567	49640.4	2394.12	23286.2	61398.6	33034	65385.3	1757.25	16338.3	44343	25360	40772.5	1167.95	11475	28524.3	11801	73786.8	12605.3	50733.1	46905.5	25555	27931.4	1083.46	8194.94	32095.5	18642	-368.49	159.04	-34.4	40632.9	22550	27170.3	1964.57	5564.2
29895.2	18406	30566.2	1.42	29.24	40443.2	19959	32698.3	-0.71	53.32	34514.2	18920	32126.8	4.97	-0.86	26191.3	16351	32491	4326.74	16500.8	49901.3	28226	44851.4	2879.05	33347.4	41367.6	21682	27535.2	497	5031.86	64335.5	39035	18715.6	121.41	2383.06	95946.9	50675	41929	6960.84	18661.1	35986.7	18495	-712.84	51.83	-15.48	36322.1	23369	38977.6	4731.44	38577
71239.2	44079	20644	4.26	25.8	82835.1	29656	64887.6	37.63	12.9	78094.6	43619	23162.3	5.68	12.04	12898.5	9558	36624.6	22.72	1142.08	128422	53821	65380.3	1667.08	23287.1	262143	116096	187982	7568.6	70466.7	68834.9	40586	51777.5	1393.73	27974.9	29450	15693	23857.4	181.05	3193.18	24336.9	20078	21361.8	37.63	164.26	34801.2	20645	37217.5	815.79	8570.76
29000.5	16134	21665.6	-0.71	26.66	71699.9	40737	27753.2	31.95	36.98	54336.8	28991	41530	-3.55	21.5	25295.4	16624	29879.6	340.09	5645.04	86662.4	38531	45313.6	1312.79	14591.6	29422.7	17531	26693.2	-8.52	-106.64	70342.7	41739	25425.8	51.12	504.82	172589	51477	124092	8835.95	83057.1	35579.9	23989	-984.77	-8.52	-67.08	46336.9	30658	18000.6	626.22	6332.18
31899	23038	31539.6	1.42	18.92	104672	42447	53776.1	21.3	33.54	17020.2	8604	35071.9	2.84	32.68	17808.3	10886	14555	-14.2	-215.86	52511.5	30484	38403.2	244.24	3818.4	83535.7	32222	74332.7	531.79	10738.8	48892	30751	17581.7	1542.83	10007.8	22372.7	13628	30079.1	1347.58	18731.7	29932.4	15783	10826.1	142.71	-42.14	36994.8	22089	28091.9	1776.42	4957.04
51373.2	32013	20100.8	2.13	8.6	22667.2	13614	22118.6	9.23	3.44	86934.5	45035	71080.9	8.52	0.86	31660.9	20790	28570.4	866.2	9843.56	45804.4	27661	19025.2	471.44	6972.02	98299.1	52780	82651.8	482.09	5136.78	46257.6	23406	29976.9	95.85	473	18548.5	9775	39445.5	167.56	2470.78	39593.8	24322	16085.8	958.5	9950.2	39143.1	22098	22711.5	939.33	7673.78
39585.1	23455	32055.1	2.13	42.14	52849.4	26531	48907.6	4.97	-6.88	39317.9	22998	20193.1	-10.65	4.3	138276	50046	63210.6	1370.3	12701.3	117734	56516	94510.2	2180.41	22691.1	77296.6	39903	52043.7	217.97	2432.08	32905.3	16259	24339.5	2338.03	6618.56	26145.4	12988	49378.4	1382.37	9344.76	24709.5	14543	25270.3	117.86	591.68	32811.6	18374	30117.5	3260.32	10532.4
47755.5	29394	17184.8	26.27	-5.16	137810	77878	50992.9	34.79	22.36	45788.2	25027	30976.6	-29.11	18.92	60729.6	41462	45070.8	5584.15	32912.2	159362	70390	63260.3	2196.74	19060.2	141499	48062	76299.4	749.76	13963.8	58646.4	33439	42308.2	176.79	5213.32	63422.9	28205	50083.4	1478.93	8471	49372.5	27066	210.87	203.06	-55.9	67229.7	36353	28720.9	5542.26	23836.6
58842.3	34101	25562.8	34.08	27.52	71487.9	38798	25672.2	14.91	12.04	41871.1	14822	60670.2	4.26	31.82	262143	76377	124907	4368.63	46064.2	34379.6	20687	22215.2	1118.96	12049.5	24526	13750	34660.1	915.9	5681.16	45012.6	26932	30361.7	374.17	7053.72	42161.9	25410	36961.9	1674.89	14942.5	45840.9	30070	5487.59	681.6	208.98	41795.4	24370	34617.5	174.66	3011.72
48798.3	27013	25986	1.42	37.84	36015.8	19511	25988.8	24.85	26.66	36355.6	22631	34153.8	-2.13	12.9	143060	56929	63924.8	3647.98	14673.3	35967.4	20122	43559.2	764.67	10384.5	76330.7	25406	119557	12009.6	71779	20747.1	9303	43621.7	250.63	4246.68	41122.1	21275	34091.4	4379.28	15878.2	12921.4	10169	3821.93	17.04	50.74	15063.5	10250	17471.7	44.02	543.52
31049.6	18750	24592.3	-2.13	21.5	32719.9	18538	53770.4	18.46	27.52	22085.6	11883	30885	-4.26	30.1	60164.8	30846	36206.4	913.77	12275.6	31538.2	18961	19091.9	1336.22	7927.48	165428	81870	77414.9	69.58	1466.3	78480.8	38695	47239.8	1728.14	20738.9	53876.1	31865	20795.2	1350.42	12266.2	14344.9	6896	6820.26	7.81	-49.88	27231.6	16504	37574.6	305.3	3047.84
29127	15232	26113.1	23.43	36.12	62752.7	29070	73511.3	17.75	17.2	38908.1	27923	48505.8	-6.39	29.24	57324	34039	31503.4	24.85	206.4	26769.7	7948	87313.7	1314.92	10918.6	34392	19921	18978.3	219.39	2728.78	57418.2	24184	47205.8	4666.83	23111.6	60722.8	23445	55091	861.94	7082.96	34562.5	18570	16458.5	693.67	1343.32	19540.5	13431	31002.1	1314.21	9476.34
48745	29466	16851.1	16.33	6.02	64968.6	33594	32975.2	19.17	-15.48	24733.7	15258	34304.4	-2.84	53.32	34198.6	20858	30534.3	145.55	1655.5	108595	51906	42448.8	1758.67	19837.6	131457	61621	51755.4	124.25	1482.64	119157	53998	69725.5	2744.86	25107.7	66287.3	34379	63469.7	1121.8	33134.9	22094.3	12091	768.93	39.05	30.96	33419.2	17882	39718.1	22.01	276.06
22152.6	12784	26469.5	18.46	22.36	52581	19959	37519.2	9.94	3.44	100118	42313	63385.2	23.43	43.86	23469.5	14707	39254.5	475.7	1793.1	29778	15858	47770.9	1906.35	17755.6	36325.2	21404	34677.1	113.6	1279.68	53132.1	27978	34550.7	3278.07	10731.1	20745.8	12970	28306.3	2986.26	17833	30465.6	18952	531.08	-20.59	-28.38	42460.1	21242	40277.6	4727.18	26050.3
59138.1	35287	28486.6	19.17	18.06	67370.4	37264	33107.3	48.99	12.9	94461.3	45149	87243.4	26.98	29.24	145275	56259	81070.6	54.67	663.06	38605.5	13130	59451.8	327.31	5759.42	29096.6	15430	42476.5	2122.19	15267.6	48051.2	30632	18824.2	3242.57	22827	20547.4	11205	32914.9	271.93	1749.24	45433	24190	27844.8	406.83	3028.92	66336.9	22543	91281.9	4464.48	39642.6
45548.9	22422	37909	6.39	36.12	26922.3	14737	22792.4	-17.75	-6.02	107227	52445	44431.8	10.65	21.5	18153.6	11159	49888.9	257.02	2482.82	65579.9	40461	46879.2	2656.11	30505.1	33356.6	17087	22619.9	21.3	43.86	48002.3	28639	22468.7	156.91	1517.9	72834.5	44383	48671.2	11416.8	48357.8	65160.1	35863	7266.85	285.42	1486.08	31882.3	17822	28187.7	1754.41	10540.2
46144.1	24115	23490.3	-8.52	22.36	98161.5	45662	38663.1	13.49	39.56	59704.1	34703	20665.3	4.26	0.86	36136.7	23528	16881.7	162.59	1281.4	34083.9	23695	39285.7	687.99	10683.8	10669.6	7342	29855.5	129.22	1946.18	21133.9	14778	29004.9	1186.41	6825.82	25553.9	15455	33245	606.34	3728.96	18623.6	11718	5502.5	13.49	-46.44	81623.6	37378	70157.2	1500.94	19607.1
30383.1	20394	18106.4	-24.85	12.9	56492.5	28438	35225.9	-0.71	-22.36	12936.3	7401	17948.1	9.23	-4.3	38398.5	24485	23679.2	1060.03	4971.66	50402.3	32647	23105.5	1515.14	8172.58	27791.5	15746	31614.9	1134.58	12155.2	37030.1	18630	37958	467.18	5615.8	33004.5	15567	52417.9	7039.65	58280.5	14124.8	7391	3735.31	302.46	238.22	132273	54358	82286.9	16149.7	70560.4
54707.6	33814	29146.9	-12.78	36.98	20430.9	10990	30266.6	17.75	24.94	147779	80711	53362.2	-9.94	41.28	71421.5	29663	55246.5	11323.8	60348.8	58397.8	39807	31500.6	3127.55	13067.7	86010.1	41287	91686.6	4722.21	60422.7	39124.5	17823	33233	3505.27	20749.2	33036.1	17382	45991.7	1923.39	16949.7	7987.46	7094	-292.52	14.91	-41.28	37183.9	21462	23675.7	2498.49	15068.1
52049	27900	53469.4	-3.55	36.12	30913.8	21510	21040.8	-0.71	-4.3	65772.1	23448	68134.4	8.52	50.74	96904.8	36335	50440.5	352.16	7582.62	167212	64943	77543.4	18576.4	74924.9	49672.5	29943	46110.9	32.66	292.4	16615.4	7458	38076.6	1686.96	14909.8	45632.6	27308	39147.3	194.54	3510.52	31691.9	19353	5277.43	621.25	1213.46	121110	43057	67112.8	2412.58	11248.8
25659.9	13146	28527.1	-0.71	38.7	34953.7	17226	30795.5	5.68	18.92	48506.9	29323	27979.7	3.55	15.48	57931.6	37462	26012.3	1402.25	12049.5	27363.1	16600	36134	379.85	6228.12	55830.4	29424	49572.9	3576.98	18591.5	54452.1	28909	44891.2	142.71	2825.96	37534.2	21496	31654.6	231.46	5132.48	12877.4	8171	5949.8	562.32	4229.48	44389.5	22270	30950.3	1114.7	9128.9
22438.4	12436	23513.1	-2.84	3.44	8786.64	6360	23604.7	2.84	3.44	31504.1	16943	30205.5	-2.13	43.86	61869.8	32475	22167.6	8013.77	26950.7	24509.2	15087	25157.4	1718.2	10305.4	145179	45914	107560	2010.01	20013.9	65618.3	34696	51656	2401.22	27324.8	76999	32919	50312.7	1191.38	12733.2	21628.7	12483	9482.76	171.11	687.14	23768.9	15087	22160.5	112.18	1054.36
41755.1	21391	29947.8	-9.23	-6.02	53494.8	34529	19192.7	19.17	18.06	78702.2	29489	79084.8	-10.65	53.32	37818.1	22467	40260.5	6.39	62.78	34070.2	20799	41870.1	787.39	8083.14	41732.2	25379	25806.4	70.29	1029.42	6788.38	6418	1013.17	19.17	22.36	31783.1	20895	27374	2402.64	13996.5	26186.3	14310	15702.4	0.71	-43.86	36581.9	20015	31954.3	4967.16	32978.4
44191.7	28783	50305.6	4.26	12.04	40608.8	21594	28823.2	-9.23	24.94	112821	34783	71489.9	-2.13	51.6	31607	19487	27356.3	1013.17	8127	59326.6	32944	24856.4	1497.39	13634.4	79228.6	28588	54509.5	2580.14	13854.6	26226	14942	28912.6	3019.63	20284.8	41430.3	20430	48631.4	1288.65	14245	43410.5	27610	8413.5	9.94	-70.52	27989.3	17351	30394.4	51.12	1249.58
50704.2	27679	29501.9	22.01	10.32	44912.2	26351	25569.9	-8.52	13.76	113027	63605	89695.7	25.56	34.4	73476.8	30343	38562.9	235.01	5302.76	55753.5	39202	22706.5	858.39	9324.12	31579.1	17700	29899.5	3709.75	16682.3	24708.9	14702	25664.4	2.13	49.88	82040.3	31938	53247.9	4559.62	40847.4	38655.8	25322	6654.83	29.11	-3.44	62993.9	25967	104033	4428.98	21567.9
21005.6	14125	21995.1	-9.23	-7.74	56948.2	32971	36356.3	-3.55	-0.86	133943	62066	83914.2	13.49	104.92	132672	52731	54389.5	2389.86	21957.5	42133.3	22778	25180.1	5733.25	22344.5	12641.2	7823	17657.7	138.45	1204	39110.2	20295	33786.1	173.24	3969.76	42667.2	23130	32372.4	878.98	11792.3	262143	194000	262143	122.83	64.5	32744.7	21967	32650.1	4016.47	21157.7
49982.5	29289	21124.6	-10.65	-1.72	25137.3	12222	34889.4	9.94	6.02	135579	41179	130106	35.5	44.72	35347.4	20286	28747.9	248.5	3669.62	63220.2	39358	27768.8	516.88	6598.78	42155.7	24094	22095.9	806.56	6305.52	26089	14588	29678	1117.54	9759.28	45953.2	25693	33109.4	143.42	3909.56	262143	176658	262143	115.73	342.28	24236.4	12063	39101.8	576.52	11573
39125.7	24471	29677.3	-7.81	10.32	81312.4	45378	21192.1	14.2	-17.2	37659.4	21719	24927.4	20.59	24.94	32256.7	18742	23395.9	1205.58	12183.6	63974.1	41852	40071	47.57	1309.78	29042	15743	25726.1	183.89	1165.3	38104	24223	36280.3	2720.01	21234.3	52661.6	28763	56568.5	1084.17	5158.28	37604.2	29934	349.32	2.84	188.34	43791.2	26911	18541.7	1019.56	8034.98
20074.4	12575	22051.2	2.84	-10.32	29122	21070	20090.9	4.26	4.3	216239	73576	102776	-24.14	50.74	21462.5	10766	27416.6	1383.79	10520.4	34614	22373	31273.4	1489.58	11970.3	38830	19790	54476.2	673.08	9595.02	46823	26842	24539	418.19	4612.18	51327.9	35691	29702.8	2895.38	15363	37636.5	24295	3884.41	53.96	1018.24	72553.6	40645	32792.8	7560.08	27913.9
52694.4	30562	44632.7	2.84	-10.32	29353.9	20531	21773.6	21.3	23.22	73783.7	30421	67131.9	-6.39	43	137526	74326	58654.5	1454.08	14783.4	24317.6	12965	55536.9	1659.98	11771.7	121898	52715	103636	5630.3	34116.2	24919	12223	25464.1	66.74	768.84	75305.2	42025	73715	2171.18	32016.9	31696.3	16582	7560.08	1275.87	14655.3	47714.6	28918	32528.6	1489.58	16068.2
43587.2	28105	18593.5	-28.4	0.86	40306.2	29010	19057.1	0.71	-10.32	154129	51447	47646.7	-24.85	55.04	29641.6	16534	17829.5	3317.12	15219.4	156239	48590	136547	5532.32	51082.3	20058.9	10367	55191.8	26.98	-30.1	47347.5	24834	23800.6	695.8	5885.84	52699.4	31261	24211.7	1344.74	12475.2	18925.5	10249	15303.3	141.29	2484.54	68232.2	39655	30158.7	932.23	8100.34
54491.2	36151	33797.4	-24.85	-11.18	40790.4	20026	50126	2.84	0.86	214307	84507	113555	17.04	30.1	112012	60858	90080.5	4217.4	22723.8	83287.1	38165	45410.9	3998.01	22095.1	77429.3	29623	62884	889.63	7186.16	46422.5	28781	21914.9	48.99	1013.08	58923.6	37934	17515	2059.71	14489.3	90846.7	50642	21407.9	1899.96	17705.7	14199.2	6993	26052.7	-11.36	-13.76
53679	32783	16197.9	-2.84	-12.9	33607.1	19286	24501.4	6.39	20.64	262143	75649	132655	30.53	79.12	28479.1	13599	49966.2	3931.27	25161	20265.9	10091	29517.5	4891.19	17354.8	26077.8	13731	36610.4	497.71	4039.42	54119.2	29034	41334.8	504.1	5320.82	24839.1	14078	35890.5	616.28	12838.1	74035.4	42315	25291.6	1385.92	21746	57811.9	32659	42422.5	216.55	1412.98
24341.2	14489	23431.4	7.81	2.58	59570.2	40043	25269.6	1.42	31.82	56075.3	32748	40936.5	-5.68	34.4	10879.1	8815	17091.1	2.84	390.44	26893.1	13734	34826.2	2259.93	21091.5	159934	88524	144210	6133.69	54431.1	65962.4	40774	23427.9	2453.05	15898	18392.9	11907	29006.3	517.59	10576.3	34213.5	23226	15711.6	653.91	5434.34	28381.1	13791	30011.7	3165.18	7435.56
87062.3	39596	34483.3	-1.42	0	26009	11667	54136.1	23.43	18.06	187267	77756	87724	-11.36	99.76	38100.2	19715	29641.8	188.15	3927.62	25904.8	14175	35862.8	960.63	9023.98	85060.9	48378	44537.6	5897.97	38448.9	56744.9	34382	20723.5	1083.46	4392.88	34856.4	21828	34383.9	396.89	6726.92	30612.5	16595	36366.2	550.96	4177.02	27918.6	17835	25168.1	1706.84	6933.32
16793.9	9926	22257.1	-5.68	-6.88	25366.7	13262	24504.2	9.23	7.74	20215.7	10767	51478.5	-4.26	35.26	54550.7	27043	36907.2	582.2	9955.36	21451.4	10947	56054.5	872.59	15916.9	70056.3	39940	33707.2	1068.55	9263.06	32656.6	18006	20908.8	105.08	1345.9	43801.8	22488	54761.6	4253.61	36915.5	55642.5	30964	32586.2	147.68	1399.22	70427	44634	33485	3718.27	13093.5
28894.5	17271	31499.9	-13.49	-17.2	30836.3	16702	28847.3	9.23	8.6	16430	7238	40966.3	18.46	43	23498	13046	47717	118.57	491.06	58872.7	36911	48408.5	1624.48	21634.2	95866.3	40820	63148.1	2171.18	8659.34	32113.5	19251	23354	413.93	3388.4	66154.6	33886	28185.6	4296.92	20280.5	107510	61254	71396.9	971.28	13894.2	35929.6	19674	23008.3	2602.15	5932.28
47797	24414	45661.5	-1.42	-12.04	11360.9	7919	10467.5	-6.39	1.72	77168.3	32760	50857.3	10.65	34.4	24039.9	12243	25934.2	1106.18	8729	41325.5	21425	34391.7	53.25	487.62	32118.5	17780	33838.6	36.92	230.48	39320.4	23941	30544.2	869.04	5937.44	73279	41869	37696.7	343.64	7284.2	72825.8	28931	47142.6	790.94	11870.6	44446.6	25107	30110.4	2787.46	13448.7
69061.8	40161	25124.8	17.75	-14.62	98771.6	45331	59868.6	2.13	16.34	103533	44295	53442.4	1.42	21.5	30386.2	20802	23067.2	489.9	3587.92	28278.8	15719	31108.6	2492.81	19428.3	130271	59991	105458	4632.75	23428.1	27320.9	14779	30996.5	3737.44	22274.9	23111.1	14107	25693.5	3435.69	15651.1	22787.5	13607	21226.2	447.3	3837.32	27616	14495	32230.4	172.53	2855.2
56511.1	29213	32295.1	27.69	-18.06	34014.4	21270	25251.1	2.84	-4.3	23121.7	12599	31891.1	-9.23	18.06	26589.9	14056	26798.2	2913.84	20554	79789.7	30962	51337.3	10309.9	45953.2	28516.9	16351	22154.1	1141.68	6304.66	25351.8	18967	17918.3	44.73	468.7	28738.9	18730	26575.3	619.83	3560.4	26724.5	14431	36751.7	2940.82	19996.7	16400.2	11122	38181.7	7.81	184.04
25756.7	14507	25746	14.91	-30.1	23927	15134	30651.4	-1.42	13.76	69315.4	33948	66239.4	-5.68	14.62	29257.2	17043	19613.8	427.42	5414.56	53264.2	32938	25560	1396.57	10532.4	27350.1	16627	28440.5	127.8	1232.38	63949.9	39968	17190.5	34.79	873.76	96082	42377	34492.5	3628.1	18855.5	54997.1	30108	61613.1	783.84	12113.1	47036.3	30699	22211.6	3467.64	15035.4
37887	21935	26614.3	19.88	25.8	31146.9	20325	30993.6	2.13	25.8	35046.1	20719	32187.1	6.39	-10.32	84657.9	51141	24287.7	2379.21	7457.92	20695	8522	45618.2	69.58	372.38	18131.3	11360	26884.9	1016.01	10268.4	47653.2	26552	22974.2	5900.1	23815.1	51607.6	28078	49820	1001.1	10365.6	106417	47256	87871.7	1296.46	8911.32	176547	76210	98957	19190.6	85960.4
30724.1	18500	18052.5	-0.71	8.6	38996.1	20736	25851.1	7.81	8.6	50428.3	30783	29427.4	22.72	12.04	43049.1	24047	30977.3	749.05	12071	27388.5	12326	45607.6	925.13	12836.4	79053.1	34971	41617.4	1858.78	20255.6	35358	23371	28121.7	3851.75	19402.5	21592.1	12343	41396.5	3236.89	30728.7	50584.6	26602	32824	217.97	1869.64	51647.9	27852	33571.6	3518.76	15004.4
41495.4	25046	21118.2	-8.52	19.78	78893.8	41778	29534.6	12.07	11.18	146737	65684	64203.2	21.3	24.08	63392.5	36293	29736.9	352.87	5002.62	25339.4	18254	31505.5	1133.87	13689.5	57049.3	30568	33170.5	976.96	7426.1	57230.3	22747	64424	4477.97	41140.7	89404.6	30351	74134.6	760.41	9406.68	29456.8	20434	29745.4	11.36	27.52	39363.8	20976	25547.9	2437.43	15157.5
59409.6	34144	29604.9	7.1	4.3	45175.7	26771	19761.4	10.65	18.92	121765	47427	50113.9	32.66	-4.3	52888.5	33487	37385.1	336.54	3593.08	50815.2	29326	47382.6	1803.4	12800.2	36154.7	20568	22871.9	1809.79	12965.4	40982	21902	20029.8	-4.26	-2.58	79146.1	30565	80541.7	1872.98	32575.1	52928.8	29550	37832.3	6349.53	29206.5	30028.5	16943	43339.1	2617.77	9011.08
46917.3	27039	32671.4	35.5	44.72	32737.2	20829	19884.3	-2.13	-17.2	160102	59828	128521	67.45	94.6	39530.6	24071	14508.1	2.13	-146.2	33128.5	22418	24061.2	575.1	9467.74	147899	40375	110309	5748.87	35536.9	57276.8	33063	47591.3	2378.5	24770.6	28339.6	16414	23285.2	1143.1	10419.8	33935.1	22002	21733.1	700.77	4217.44	30391.2	14658	29954.9	75.97	1050.92
36261.9	26476	19207.6	-4.26	6.88	23491.8	11941	29654.6	15.62	-3.44	220066	99153	83368.9	25.56	18.92	33347.9	18903	19066.3	63.19	458.38	114541	50935	54544.3	4120.13	32896.7	50302.5	27338	38494.1	44.73	404.2	38779.8	24754	11728.5	68.87	169.42	36787.7	20615	23469.8	781	16114.7	29334.1	15811	38602	1251.73	6110.3	21157.5	12412	26123	-22.01	-21.5
34000.8	19586	21374.5	17.75	4.3	28800.2	14414	46688.2	12.07	28.38	31076.3	17557	44714.4	-2.13	-14.62	33401.9	18521	26950.9	4232.31	19038.7	53545.1	24787	77578.1	2125.74	20013.9	67164.6	38506	37112.4	7337.14	40983.3	28910	15623	34802.8	135.61	3982.66	43480.6	24636	44557.5	2299.69	19479	73329.9	26414	67641	2612.09	13265.5	13483.8	6316	40276.2	7079.41	29341.5
52310	27315	33241.5	31.24	3.44	49756.2	26218	22457.3	21.3	4.3	22072.6	12323	32863.8	-4.97	43	108196	41290	66546.9	301.04	14325.9	47128.7	26039	35495.7	124.25	896.12	35198	16327	32598.2	8.52	-192.64	50216.3	24981	30554.1	1069.26	7586.06	67287.4	41958	19771.4	624.09	3366.04	77417.5	30735	84752	935.07	34573.7	49068	28482	28801.1	3067.2	18971.6
40462.4	24371	15617.9	29.82	-9.46	62136.4	38455	16474.1	7.1	24.94	39499	22071	32765.1	31.24	31.82	76460.3	34943	42406.9	893.89	15701.9	29136.3	18739	21718.9	2093.79	8816.72	41706.2	24585	32723.2	690.12	8262.88	42371.4	23989	25537.3	264.83	3359.16	65930.8	35650	65831.9	4007.95	32904.5	39316.1	20874	28213.3	32.66	226.18	61704.3	27038	50531.4	5460.61	19100.6
32674.6	19528	27744.7	-12.78	27.52	20985.1	13885	35669	21.3	-8.6	6903.7	7117	1982.32	2.13	3.44	50265.9	32218	40409.6	2706.52	26150.9	48970.1	25881	41393	3396.64	23617.3	23191.7	15450	19897.8	2335.9	16245.4	35197.4	19473	62935.1	8294.93	48494.5	33948.1	19618	61814.7	4324.61	22582.7	37268.8	19225	34921.3	2281.23	7672.06	65595.4	33392	41771.4	511.91	3546.64
68040	36052	35473	0	15.48	13201	11569	10862.3	1.42	1.72	41655.3	25864	36908.6	35.5	40.42	28530.5	16867	20885.4	217.26	2330.6	25232.1	17423	27029.7	102.24	1391.48	23511.6	15483	22692.3	32.66	489.34	87020.1	44376	62396.9	11388.4	35758.8	97725	62134	50238.9	1726.72	16372.7	45475.8	23389	20781	0.71	5.16	60382.4	31387	24369.3	5594.8	24308.8
51820.8	32861	16207.2	14.2	37.84	43062.1	22527	30450.5	17.75	27.52	38946.5	20218	40591.4	2.13	50.74	27523	15822	25383.9	17.04	172	96269.9	42064	85783.6	14070.8	57415.3	18735.2	11717	25752.4	90.88	223.6	159865	66145	62925.9	800.88	17353.9	76962.5	29215	54252.5	2605.7	18704.1	56007.1	24892	57351.7	63.19	1229.8	114109	79953	34527.3	7358.44	40326.3
12896.6	8314	32775.7	14.91	29.24	45612.2	27298	38915.1	0	22.36	51115.3	32316	26361.6	-4.26	61.92	30684.4	20339	32352.6	514.75	8335.12	36867.1	22768	28427	29.82	693.16	83997	31234	60414.6	7276.79	32556.2	69859.1	35714	37400	15.62	30.96	38789.7	21812	45785.8	166.85	3526.86	37451.1	22191	37801.8	15.62	669.08	39790.4	22963	27625.4	3315.7	20671.8
43728	28446	21114.7	31.24	41.28	38058.1	25051	23863.1	-13.49	20.64	51285.2	23655	64169.8	13.49	86	39782.3	23059	16357	540.31	5081.74	28973.8	15905	24825.1	2245.02	10439.5	116182	45052	53672.4	1544.25	20281.4	45937.7	30073	29366.3	-16.33	-20.64	22340.5	11057	45295.2	1133.87	18749.7	44216.5	17874	50949.6	2435.3	14385.2	49616.7	30138	24101.7	243.53	1784.5
94388.2	47964	38075.2	28.4	40.42	28510.7	16854	20840.6	-17.04	-9.46	40853	24497	29040.4	12.07	43.86	81892.7	49015	22319.6	3520.18	24754.2	74540.7	42922	21434.2	4475.13	21616.1	48833.1	26060	19076.3	0	-207.26	101951	39427	62062.5	1033.76	15231.5	41381.3	21979	47478.4	1373.14	7587.78	31322.4	20215	27445	293.94	5822.2	56795.1	31818	32131.8	1017.43	15836
55379.6	34914	19780.6	11.36	17.2	20929.3	10654	26600.9	-9.94	7.74	102565	58074	173777	61.77	106.64	10778.1	5591	32679.9	-7.81	-214.14	38220.5	21847	35132.2	8807.55	32686	61013.6	21407	73039.8	967.02	11432	39826.9	20523	30520.1	3361.85	21743.4	33468.2	19718	27648.8	1210.55	11128.4	43473.8	28898	47103.5	240.69	958.04	52364.6	32849	33378.5	1444.85	14657
106321	62500	26406.3	0	26.66	38875.2	19807	36926.4	1.42	12.04	33599	19020	29569.4	15.62	39.56	35297.8	20170	32290.1	57.51	109.22	37585.6	23969	34797.1	1343.32	18042.8	31272.8	18132	28630.8	849.87	4365.36	68802	33032	47729	1477.51	16076	38763	26451	30932.6	722.07	6331.32	34710.7	18083	29738.3	472.86	7917.16	24817.4	14565	29811.5	1417.16	7505.22
52253.6	31356	16298.8	8.52	55.9	23088.8	12335	33877.6	6.39	9.46	46709.6	20178	47692.1	26.98	41.28	31601.4	17582	20293.2	1267.35	3985.24	35050.5	21478	44253.6	1233.27	17502.7	162280	72803	65317.9	1167.95	12806.3	37469.1	21207	23791.4	1128.9	7439	27175.8	12980	71072.4	-11.36	-414.52	18229.9	9670	28751.4	5.68	3.44	44109.3	23735	24517	5405.23	29879
65000.2	37587	24202.5	2.13	-1.72	32414.2	18882	30849.5	14.91	5.16	34269.3	20726	21016.7	7.81	20.64	34721.2	21215	23184.3	5342.04	15215.1	26498.8	15950	38320.8	1927.65	18944.9	24548.9	13254	26456	520.43	7531.88	23776.4	12906	25724	369.91	7150.04	53026.1	25079	33156.3	741.24	7222.28	47202.5	24858	24437.5	7.81	2.58	31022.9	16081	36752.4	4000.14	18392.8
31101.1	20698	13107.3	-6.39	4.3	22631.9	13762	25107.7	-12.78	-9.46	25321.4	11888	38152.6	7.81	30.1	21959.2	15331	24526.2	230.75	2665.14	36066	21655	31372.8	2524.76	18379.9	30969.6	17078	37152.9	5664.38	27917.3	29896.4	15307	37991.4	3743.83	23146.9	57162.8	36426	21620.9	301.04	9410.12	73928.8	24647	60543.8	2318.86	22721.2	33076.4	17259	24032.1	1216.94	8700.62
16866.5	9982	34405.2	16.33	29.24	41903.9	22431	20040.5	-9.23	-7.74	74079.5	30503	43758	41.18	35.26	123609	34358	48451.1	827.86	11117.2	34107.4	17186	35743.5	4123.68	19768.8	99996.7	49423	82295.4	9435.9	55962.8	16146	7519	31778.2	-1.42	-37.84	36818.7	24910	30322	842.06	11732.1	37742.5	23370	30767.1	412.51	5387.04	11483	5179	41771.4	3001.88	12465.7
64385.1	33279	29648.2	29.82	-10.32	50787.9	26302	42350.1	7.81	27.52	41919.4	23491	25528.8	16.33	3.44	47696	29687	18408.2	267.67	3472.68	33583.5	20403	27705.6	1004.65	12753.8	20965.3	14698	21180	-6.39	-221.02	84693.2	38274	53135	4665.41	23265.6	19750.1	13174	25663.7	80.23	496.22	39388.6	20613	36117	1486.03	12967.1	30927.5	17782	26108.8	6527.74	23130.6
79283.7	42009	38801.5	19.88	44.72	67061.7	40171	24977.8	-7.1	29.24	88033.8	26026	88426.2	49.7	58.48	29262.8	16513	34903.6	184.6	1406.1	101710	45367	37968	2291.88	13221.6	62571.6	25652	61225.4	568.71	4433.3	17209.3	10043	29646	1117.54	19389.6	65743.6	36177	33995.5	988.32	7156.06	32452	17766	31348.6	4.26	61.92	42220.8	25213	30187.8	967.73	4769.56
38477.2	23155	38939.2	16.33	38.7	54713.1	34653	15071.9	-12.07	-34.4	60260.3	37082	39586	24.85	4.3	92254.1	62334	50389.4	3689.87	26633.3	59300.5	23775	60168.2	146.97	1806.86	42016.8	23373	44418.3	4397.03	22784	24183.1	10435	38675.8	6094.64	35774.3	7739.46	6082	15322.5	1.42	-356.9	30737.7	23467	33369.3	32.66	36.12	65392	37555	24154.2	2954.31	21500.9
48013.4	30600	26759.9	9.94	-3.44	30721.6	16498	28598.8	-19.17	-2.58	30095.4	15586	52077.8	11.36	1.72	82349.6	24285	66639.2	9408.92	42588.1	31235.6	16199	37606.6	440.91	3906.98	138430	60514	100194	13831.5	103169	50750.7	34882	28362.4	125.67	905.58	8722.16	5243	30525.7	3.55	5.16	20039	12799	25819.1	1010.33	9212.32	56448.5	28919	36851.1	30.53	351.74
45850.2	28283	16154.6	22.72	4.3	20758.2	10327	29262.6	-4.97	25.8	61346.5	29447	50124.6	0.71	-8.6	17380.5	9510	31117.2	533.92	5712.12	50024.7	25030	60371.3	2056.87	16283.2	106957	38668	70331.2	1633	9318.1	30502.1	18159	19194.8	300.33	3894.08	107680	54350	49987.5	93.72	10719	26163.4	10453	45844.7	32.66	61.06	55702.7	30522	35377.2	227.91	3994.7
39682.5	20903	20511.2	-19.17	-16.34	47662.5	28240	25653	-2.84	25.8	29399.2	16849	25527.3	15.62	-1.72	28237.9	15718	27005.6	3725.37	19527.2	53763.9	33579	40162.6	5620.36	27354.9	40750.1	25559	14870.9	3856.01	16570.5	107644	45221	32111.2	848.45	8347.16	41840.7	26433	25738.2	666.69	8508.84	31045.9	17004	29411.8	2096.63	15926.3	41414.8	21523	39161.5	3682.77	16137.9
34023.1	20175	33962.8	28.4	9.46	38428.2	20755	28002.4	-10.65	3.44	31174.8	20855	28395.7	4.97	31.82	79108.3	34323	44348	3473.32	27517.4	103461	30430	70822.5	6599.45	40273.8	95753.4	38091	28986.5	1716.78	9590.72	54698.9	32195	19195.6	756.86	7143.16	88090.8	42226	64595.8	1275.16	22426.2	21033.5	12363	29179.6	-4.97	138.46	39228	19565	24840.8	2265.61	21849.2
59802.1	32063	25899.4	30.53	15.48	13588.5	9743	29655.3	-8.52	11.18	109678	50725	37247.3	-14.2	28.38	66266.2	40910	19792.7	940.75	9890	33489.9	21874	25843.3	31.95	485.9	173918	77878	71659.6	2778.23	26427.8	21652.9	14318	26395.7	533.21	7770.96	148174	44895	88822.4	2141.36	18457.3	25292.9	13126	47973.3	325.89	3457.2	77012.1	34963	58939.2	4941.6	38005.1
78521.8	45802	30456.2	10.65	-0.86	63334.9	32124	39729.5	-20.59	13.76	123867	56536	123730	26.98	79.12	53930.1	32662	19987.2	129.93	43	107434	50636	47869.6	1741.63	20720	80671.3	36205	48054.9	12012.5	40151.7	31036.6	16146	20215.1	346.48	1842.12	71807.8	41655	41106.2	524.69	3971.48	68177.7	36645	39594.6	-2.13	27.52	61929.9	32120	50953.9	9511.87	43761.1
70044.5	43294	24450.3	13.49	38.7	23612.7	13899	30112.5	-31.95	12.9	9412.22	5322	32435.6	6.39	10.32	32511.6	18953	26113.1	217.97	2676.32	89472.2	48758	28890.6	25.56	856.56	176522	45055	80170.4	353.58	9889.14	17865.3	9467	29711.4	1056.48	6413.02	34335	22450	23496	472.15	7466.52	84776.9	48712	66607.9	5498.95	42364.5	33704.4	17300	24954.4	2785.33	8484.76
40551.1	20882	33573.8	1.42	0	48816.3	32687	17814.6	-4.97	-6.88	262143	83134	121845	18.46	24.94	48303	23700	33182.6	31.24	-285.52	45427.4	20846	51715.7	2783.2	18300.8	42298.3	27499	24735.7	825.73	9447.96	87615.3	38047	44159.9	4673.22	22374.6	29895.8	15410	26999.9	380.56	5835.96	28030.8	13968	31181.1	-12.78	-6.88	79536.1	50270	27129.1	219.39	2116.46
50398.6	31064	22146.3	7.81	11.18	47435	26883	26381.5	-1.42	30.96	79570.8	28658	83226.9	20.59	34.4	30748.9	19745	28544.8	363.52	2788.98	86821.1	52753	26127.3	6921.79	25812	24044.8	13218	28026.5	17.04	526.32	36448.6	21331	24019.3	1064.29	8600	57711.5	32605	33848.5	1427.1	13105.5	64281.6	46771	21820.4	288.97	4250.98	75128.5	42472	32084.9	1221.91	9751.54
53811.7	30679	25932	7.1	24.94	24284.8	13399	39679.1	-22.72	45.58	63186.1	33548	36167.4	6.39	16.34	34081.4	18115	33331.7	361.39	6846.46	35798.2	20607	31846.3	3004.01	14659.6	22187.3	14194	28044.3	66.74	550.4	94026.7	45419	37609.4	2659.66	15515.3	19860.5	12701	22837.1	572.26	5039.6	26427.5	15804	43692.7	3241.15	23349.9	67221	46582	19691.8	3537.93	16202.4
18851.1	11691	23111.2	24.85	30.1	101924	42883	28844.5	-9.94	40.42	19325.4	9178	37458.9	16.33	1.72	70396	28341	79263	7751.07	33150.4	29247.3	14555	59336.8	2698	21937.7	43211.5	24088	40604.2	926.55	5332.86	72277.7	31207	50735.9	757.57	9581.26	19747.6	10986	24562.4	1103.34	5838.54	51997.5	28795	34608.2	26.27	0.86	42505.3	25173	31176.1	1780.68	9650.06
35842.8	19014	34089.9	21.3	10.32	31276.5	19471	22688	12.78	-0.86	151095	77431	90428.4	3.55	26.66	24303.4	18063	13387.8	32.66	74.82	25334.4	15161	36136.2	675.21	6426.78	220198	73861	110027	5650.18	41402.1	36191.3	22153	23307.9	2011.43	9033.44	50125.8	29134	44553.2	34.79	3005.7	53077.6	31366	19484.5	9.94	30.1	53741	30618	20129.9	442.33	2509.48
60649	33698	20421	-22.01	-1.72	44969.2	31063	32154.5	16.33	27.52	44426.1	25735	20396.2	8.52	33.54	28815.1	15111	28070.6	4326.74	21123.3	41406.1	22539	38041.8	2132.13	26648	60997.5	39695	22961.4	-19.17	-27.52	16623.4	11415	38735.5	36.21	238.22	49613.6	25290	50747.2	937.91	13157.1	26169	12459	42072.5	540.31	6834.42	15423.1	8190	32330.6	2825.8	10930.6
49349.5	26750	43241.1	-3.55	45.58	54643.1	28235	36375.4	1.42	15.48	262143	139419	226266	65.32	110.08	45376.6	34219	15123.7	1231.85	8087.44	48824.4	29766	31803	33.37	685.42	50888.4	29560	37426.9	627.64	9925.26	20279.6	13874	22745.6	639.71	8219.02	34387.1	20933	42503.4	216.55	6720.9	43571.7	26808	31413.2	1812.63	26634.2	43669.7	27003	17546.9	93.01	1136.06
46171.4	29691	25701.3	2.13	12.9	22437.8	10479	33737.8	4.26	4.3	97708.9	42065	37744.3	14.91	8.6	43087.5	24541	44760.5	364.94	4973.38	23728	13884	40241.4	3657.21	15325.2	24840.9	15726	25233.4	-46.15	-278.64	26944	14975	22940.1	392.63	3893.22	48456.7	34175	34393.1	4196.1	23877.9	40931.2	23366	19909.1	123.54	918.48	28553.5	18334	30831.8	5432.21	17322.1
34693.3	18622	25467.7	18.46	18.92	55043	30458	19324.8	-28.4	-7.74	43333.7	26801	29438	15.62	49.88	36297.9	22198	23539.3	316.66	3230.16	35939.5	24803	32593.3	3753.06	15099.9	215475	50307	105669	8138.02	59394.2	75338.1	48415	20816.5	2800.95	25763	54117.3	23601	32092.7	2604.99	15884.2	23144	12459	19127.4	724.2	4177.02	24614	10114	27791.5	1176.47	7935.22
35289.8	21683	16462.8	12.78	8.6	29489.7	13218	34349.8	-19.88	8.6	23647.4	14671	23406.6	20.59	20.64	81872.2	25507	53581.6	318.08	1781.06	62295.7	38603	36457.1	6296.99	30768.2	42509.7	23286	34580.6	1260.25	16899	43790.6	27159	15380.7	1071.39	10100.7	36752.4	20214	35820.9	68.16	1025.12	36220.4	24183	4205.33	328.02	1415.56	45269.3	22562	42673.8	1173.63	7801.06
50533.1	27904	18435.9	12.78	5.16	37305.4	19895	26874.9	-17.75	6.02	43148.3	21969	36954.1	20.59	-4.3	45074	29087	29088.7	5366.89	21180.1	94333.6	31435	52159.4	596.4	4774.72	16125	9933	29859.8	-11.36	-258	58123.8	33339	27581.4	752.6	8264.6	40469.9	26251	15808.9	197.38	3804.64	57510	35299	89.46	-18.46	-8.6	27782.8	16082	21886.5	639	2614.4
37225.4	19427	31158.3	24.85	28.38	38257.7	21650	31825	4.26	6.02	36567	17113	35313.3	5.68	3.44	32896.6	16687	35820.9	253.47	3532.88	114328	50249	78174.5	3078.56	22507.1	30763.2	15022	37510.7	-9.94	-237.36	57547.2	32459	46955.8	414.64	7893.94	67506.2	19842	62898.2	3816.96	22437.4	32451.4	19044	-86.62	-4.97	-24.94	29255.3	18267	21891.4	1202.03	8137.32
68805.7	44826	42729.9	4.97	25.8	33666	18863	28374.4	17.75	5.16	13678.4	6537	28523.5	14.2	-15.48	26227.2	15999	22611.4	243.53	2717.6	40864.2	26107	17227.4	90.17	540.94	37152.9	21706	26681.8	226.49	1407.82	45723.1	26171	37094.7	236.43	1619.38	43369	22807	31054	4290.53	29916.8	33981.6	24195	18003.5	23.43	10.32	28227.4	17683	24111.6	1869.43	7479.42
86625.2	34636	57666.2	27.69	49.88	48712.8	36135	42161.2	56.8	80.84	77436.8	29639	46849.3	0	6.88	23083.8	11966	29416.7	213.71	2284.16	21283.4	13304	45627.4	633.32	10977.9	57368.6	28503	62935.1	21148.1	60755.6	38256.5	20895	20941.4	1369.59	8197.52	73465	39201	55739.3	819.34	12650.6	163898	10629	262143	28.4	-6.02	47586.2	25492	46972.2	873.3	9389.48
42962.9	25354	30853	20.59	18.92	45758.5	25286	30502.3	28.4	-9.46	26200	15897	27514.6	-31.95	7.74	32103.6	20742	20797.3	895.31	6892.9	73878	41914	29937.9	1203.45	10283.9	39962.1	22827	44110.9	3917.78	32503.7	43157.6	23706	17651.3	0	-49.88	48477.8	34995	40467.9	3221.27	25870.5	262143	38605	262143	-39.05	-79.12	66413.2	42407	18961.3	232.88	1972.84
37984.9	19358	21260.9	4.97	50.74	41855.6	24183	37764.9	30.53	28.38	28607.4	17633	59897	-22.72	18.06	83474.9	36380	65719.7	3338.42	17791.7	40862.3	24563	41226.1	481.38	2518.08	21269.1	11351	31344.4	4034.93	23980.2	147363	78195	53108	3817.67	29627	32758.9	19591	36613.3	640.42	2230.84	87546.5	8049	262143	-26.98	16.34	68701	35543	36824.9	2892.54	10985.6
35519.2	19750	29527.5	17.75	55.04	37635.2	25775	19734.4	13.49	-7.74	27215.5	15602	27414.5	-16.33	2.58	77930.3	28562	48342.5	12561.3	41261.1	38107.1	22998	37717.3	747.63	10442.1	25114.3	13602	22742	1994.39	10944.4	58955.8	28989	28157.2	56.8	196.94	27415.8	17334	22448.1	252.05	5537.54	262143	136028	119130	-12.78	284.66	46498.1	30043	39937.5	1694.06	10668.3
102419	35687	38057.4	13.49	15.48	30768.7	16827	31386.3	27.69	2.58	70691.8	34419	75361.5	0.71	30.1	44948.8	27371	26162.1	11685.2	36087.3	36500	26223	19847.3	5163.83	16007.2	43702.6	17038	34657.9	2001.49	16727	27532.3	16043	33647.6	161.17	1262.48	25282.4	15659	29476.4	1571.94	12581.8	10432.7	5149	5725.44	30.53	12.04	76474.5	37130	59263.7	5937.73	47386.9
91426.4	51720	19626.5	4.26	20.64	68971.3	23118	32285.8	9.94	11.18	28515	16432	31586.5	4.26	-8.6	75238.9	42287	33543.9	3292.27	21335.7	43297.1	26273	22609.9	3057.97	10323.4	36735	18173	28277.2	161.17	3507.94	28556.6	16778	32138.1	4583.76	22646.4	24899.8	13808	27372.6	68.16	66.22	41948.6	26915	10820.4	57.51	30.96	66973	34762	36330.7	1692.64	9539.12
49456.2	33028	12430.7	20.59	-8.6	19344.6	12323	36210.7	19.88	-0.86	46770.3	30022	16311.5	15.62	3.44	37677.4	22414	23153.1	291.1	3646.4	48467.9	27131	22394.1	3841.1	24049	47252.7	25826	27724.8	2219.46	9343.9	63309.4	30478	38969.1	2101.6	18663.7	34012.6	17563	40754	88.04	567.6	46746.1	25728	22903.2	261.99	2482.82	7677.46	7086	1564.13	-9.23	-30.1
71537.5	41403	22939.4	-18.46	32.68	27312.2	16429	18864.7	16.33	10.32	20469.9	10839	49634	24.85	36.98	34447.2	16789	44077.5	56.09	185.76	32913.9	17294	36123.4	2207.39	17109.7	46497.5	29718	130747	2210.94	18466.8	55841.5	33262	30041.5	3853.17	18446.1	31913.3	18314	32013.9	71	674.24	7132.48	7170	1074.23	1.42	214.14	31594.6	16916	28484.5	4632.04	20750.9
56460.9	30286	23901.4	6.39	6.02	83070.1	32136	39277.9	36.92	0.86	40321.7	24302	36551.5	20.59	23.22	86613.4	36359	101665	6912.56	32537.2	64352.3	42785	41762.9	14.2	67.08	31055.2	16920	27264.7	48.99	1116.28	104921	56955	50160.1	48.99	3.44	34759.7	19835	33641.9	188.15	3378.94	16911.1	9537	7151.12	219.39	1711.4	42489.2	21188	42935.8	898.15	4321.5
61074.3	34694	27519.6	-4.26	6.88	28596.3	19187	19290.7	15.62	17.2	54534.6	23468	86735.7	33.37	39.56	34308.9	17441	60097.9	202.35	2295.34	60370	37647	28421.3	3314.28	15630.5	98373.5	61375	37776.3	1679.15	11060.5	52998.8	28439	42295.4	2155.56	19266.6	107714	49444	31345.8	357.13	7308.28	30333.5	17110	18891	-1.42	23.22	51215.7	29942	24118	337.25	2765.76
50505.2	29432	28864.3	-14.91	7.74	26687.9	14718	26519.2	-6.39	4.3	62537.5	36523	54650.8	24.14	13.76	80164.8	38167	32239	1013.88	10991.7	73480.5	45678	24874.8	6345.27	35259.1	34651.8	18226	36106.3	2732.79	14783.4	61238	38198	23350.5	3420.78	11539.5	27497.6	14946	34492.5	3359.01	17276.5	86571.2	43248	4899.71	112.18	1304.62	48077.9	27606	25409.5	969.15	12522.5
28203.8	16503	31476.4	17.75	10.32	43633.7	25079	24353.7	13.49	11.18	21008.1	13762	37226	-2.84	-6.02	96230.2	40358	62933.7	5156.02	35731.3	29174.1	16349	45513.1	2344.42	24326	97730	41913	114270	15858.6	108491	29704.8	16162	16232	334.41	2420.9	21798.6	12260	31306	2631.26	18545.9	15815	9361	11624.1	871.88	-26.66	19745.1	12486	35213.2	5444.99	21838
24457.1	13713	15522.7	4.26	8.6	44317.6	23083	40937.9	23.43	79.98	46188.8	23235	26729.4	-9.23	2.58	81851.2	36993	50904.2	863.36	8387.58	33509.8	17835	24062.6	512.62	3081.38	15761	11016	27439.4	-22.72	-187.48	44520.3	24842	40050.4	1292.91	23329.2	46390.3	27890	32745.2	377.72	4435.88	33613.3	18962	485.64	23.43	18.92	36402.7	23518	23881.6	781.71	4196.8
42851.3	28887	17620.8	-1.42	-6.02	49348.9	30999	32821.9	-32.66	42.14	68515	37816	39317.7	16.33	0.86	81685.6	50751	84787.5	280.45	5848	36138.6	18591	30962.4	313.11	2113.88	44205.4	29849	25447.8	2183.96	12785.6	77693.4	47730	18118.5	127.09	1236.68	88327.7	49395	45983.9	2058.29	21311.7	10481.7	6547	-1326.28	10.65	24.08	73608.9	40435	32193.5	23.43	24.94
35588	18555	36709.8	9.23	-13.76	31145.1	18870	24473.7	-10.65	6.02	141083	74265	74163.8	47.57	18.92	20758.2	11811	22273.4	190.28	2325.44	26977.4	15715	37091.8	3647.98	16599.7	14061.6	13566	6296.99	-64.61	-289.82	36836.1	22047	17911.2	53.25	881.5	32070.1	16586	26861.4	205.19	1717.42	32725.5	16362	-1339.06	-4.97	8.6	69482.2	39041	23452	2638.36	22702.3
53173.7	32634	20055.4	-5.68	1.72	43788.7	23671	30996.5	9.94	88.58	148917	53635	95607.9	53.25	74.82	70430.8	39035	30938.2	1028.79	6909.24	27998.6	15699	23567.7	215.13	1547.14	30974.6	19844	28544.1	16.33	441.18	52724.2	27451	49418.8	533.21	9522.78	60867.9	36487	32767.9	3488.94	10457.6	23156.4	13679	6927.47	-2.13	-1.72	49869.1	27855	30733.1	168.98	2343.5
46341.3	27303	17033.6	-14.2	3.44	64571.8	39113	25966.1	10.65	-12.04	53713.1	32879	34770.8	44.73	24.08	27001.6	16137	33364.3	1271.61	14524.5	54852	29602	37148.6	1382.37	15898	28936	17447	44107.3	-21.3	189.2	63323.7	38119	29165.4	6833.04	24941.7	127956	67235	57331.8	6529.16	31187.9	27982.5	16866	5092.12	-14.2	-30.96	12350.4	9514	13492.8	31.24	314.76
90223.6	45798	44333.8	4.97	12.04	60171.6	36751	34173.7	16.33	17.2	55698.9	32427	41202.7	30.53	-1.72	114707	70174	58776.6	9437.32	41019.4	108721	53174	41702.6	1366.75	13248.3	41572.2	23987	61677	1019.56	15512.7	38340.2	18518	24999.1	567.29	10618.4	44487.5	28054	21466.1	4020.73	13369.6	22801.7	11879	6157.12	-6.39	0	44458.3	25140	30642.9	807.98	5003.48
45761.6	25161	37241.6	-12.78	39.56	52241.8	30804	22278.4	-3.55	-18.92	29396.1	15438	37517.1	31.95	1.72	47774.1	28887	30470.4	861.94	5691.48	35833.5	18391	32563.4	570.84	8583.66	88556.5	25747	60962.7	951.4	6778.52	36431.8	22148	20130.6	1941.14	12610.2	29020.3	15987	23253.2	396.89	5925.4	33674.7	20183	-2154.14	-22.01	7.74	16200.6	9212	28654.9	1870.85	18781.5
33031.7	17932	34642.3	4.26	36.98	57125.6	30774	39033.7	12.07	-28.38	84198.5	27502	108626	31.24	34.4	88654.4	40739	45559.3	904.54	11670.2	45021.3	25680	25822.7	629.77	6625.44	26728.8	14059	34351.9	-1.42	342.28	48919.9	34473	24495.7	3641.59	25440.5	49099.7	30264	24933.1	305.3	3278.32	35906.1	23874	-532.5	-4.97	-9.46	18483.4	11691	22315.3	13.49	-54.18
36175.1	21850	26937.4	14.91	58.48	44565.6	28718	19405.7	2.84	-11.18	66944.5	23917	60217.9	19.17	24.08	64657.9	38798	34307.2	4801.73	33204.6	29219.4	15227	32190	4088.18	16747.6	34245.1	19130	28165	5430.08	23616.5	78570.7	44951	28882.1	4257.87	33232.1	37358.7	22192	35461.7	357.13	3740.14	27418.9	17429	-1689.09	1.42	-13.76	78937.8	38101	36548.7	6486.56	29359.5
32196.6	19622	26937.4	0	32.68	48787.8	26943	30843.8	2.13	18.06	28133.7	17858	23817.7	13.49	24.08	42306.9	27703	16073	1015.3	5383.6	23105.5	11989	37873.5	406.83	4342.14	41063.2	23163	41602.4	1449.11	3924.18	27280.6	15722	29981.9	14.91	-31.82	42979.6	26105	26004.5	1602.47	11572.2	33773.3	18131	15580.9	71.71	1031.14	39257.8	24353	22966.4	1767.19	12492.4
31169.9	21582	19261.6	-14.91	17.2	48366.8	27046	27046.7	17.04	17.2	17117.6	8156	28466	2.13	-18.92	27676.8	14836	30946.1	617.7	4637.12	16518.7	10095	39023	3206.36	26913.7	56012	27673	31184.6	1645.78	4770.42	37171.5	21730	15835.1	1201.32	6942.78	33945.6	19938	23229.8	333.7	3966.32	23506.1	12397	15923.9	168.27	2303.08	63865.6	39974	21914.9	3168.73	19022.3
33202.9	20347	25109.1	-0.71	10.32	64535.8	33947	34802.8	-3.55	30.96	125862	49766	52709.7	9.94	28.38	44640	27482	23600.4	1194.93	9544.28	23468.2	13143	33789.6	198.09	4484.9	53067	26424	58672.3	5444.28	20508.4	58399	32078	34332.8	2308.21	13405.7	67834.8	43677	26371.5	1179.31	9277.68	81143.1	48236	35203.2	5744.61	27383.3	23875	14219	28449	4039.19	29770.6
31040.9	19458	20803.7	-9.94	9.46	58232.3	31106	47145.4	15.62	45.58	69303	27884	73194.6	13.49	-10.32	26317.8	13107	23246.1	3519.47	16666.8	61034.7	36323	45523.1	1551.35	11996.1	11334.8	8539	10207.7	-43.31	-212.42	30017.9	16786	26609.4	3625.97	18136.5	22867.5	13775	19304.2	106.5	1330.42	44610.9	15580	61603.9	5122.65	27901	25535.9	14977	23442.1	1736.66	11743.3
45370.4	25882	17634.3	17.04	7.74	22951.8	11030	31171.1	2.13	9.46	48800.2	30122	23546.4	-24.85	19.78	134183	62857	71715.7	445.88	8421.12	44615.2	31788	12349.7	720.65	4168.42	171087	49602	129232	11331.6	82021.6	41512.1	25137	25447.8	233.59	2750.28	20539.4	14421	30394.4	3933.4	15864.4	27065.5	13680	33662.5	26.27	1032.86	23383.9	12799	29244.2	400.44	1191.1
23818.5	17054	24686	20.59	21.5	50205.7	30870	42513.4	1.42	60.2	44284.7	28746	19772.1	-19.17	29.24	11457.6	8670	24957.9	5.68	87.72	73044.1	47327	22164.8	2513.4	19789.5	29858.6	16418	28111	3202.1	14853.9	35024.4	11651	57686.8	1379.53	14253.6	45357.3	28554	37379.4	3567.75	10915.1	110154	60186	33826.5	312.4	5221.06	40301.2	23175	25582	2015.69	16134.5
42314.4	21386	33739.9	13.49	23.22	48986.8	28035	20698.6	-14.91	35.26	139351	37527	181760	8.52	98.04	25644.4	15815	23748.1	129.22	1635.72	54070.2	33418	17679.7	10438.4	42366.2	19176.6	11543	21653.6	2015.69	13009.2	40186.5	25462	22785.3	-3.55	6.02	46348.7	38955	78397.5	15.62	219.3	36186.3	19985	32946.1	552.38	1854.16	42632.4	23859	31429.6	186.73	1516.18
77425	50131	25349.8	-0.71	10.32	88064.8	51627	20213.7	19.88	4.3	30559.8	17948	24681.7	5.68	13.76	34814.9	24979	27349.9	3465.51	18629.3	59836.2	37575	28055.6	8480.95	40758.8	53297.7	31619	27895.2	1672.05	7920.6	36301.6	18451	28231.7	5536.58	26159.5	28274.5	15358	28923.3	352.87	3237.04	77638.9	44554	20825	704.32	9386.04	19618	10306	25822	190.28	1136.06
19041.4	12158	31685.9	13.49	65.36	64039.8	38719	18176	6.39	21.5	31145.1	17223	25480.5	-16.33	22.36	56524.8	27527	42206.7	524.69	5738.78	77902.4	46491	38925.8	4444.6	22010.8	49452.4	28015	32546.4	2548.19	18417.8	85959.3	36780	42479.3	2465.83	13361	24872.5	12458	30501.6	1029.5	6050.1	40569.1	22875	46333.2	1807.66	14092	29174.7	16979	24522.7	928.68	7943.82
33214.6	22354	26235.9	14.91	22.36	29755	18182	23277.3	20.59	17.2	32078.2	17360	23441.4	-22.72	3.44	31677	20609	22122.2	1983.74	7271.3	20827	9299	37657.7	2214.49	13187.2	38424.5	21614	39552	2328.09	14994.1	132263	27555	96669.3	11034.8	68318.4	30669.5	17893	28784.8	1255.28	7959.3	33248.1	20648	38565.8	514.75	10619.3	37556.5	24254	21471.8	702.19	5442.94
82804.7	46378	17710.9	20.59	1.72	56969.9	32594	29127	9.23	21.5	26630.9	15258	24666.8	-12.07	35.26	26941.5	17690	21572.6	2592.21	17802	34230.8	21157	39383	220.81	4737.74	31657.2	15850	34993.8	-39.05	-387	71041.5	35993	32806.3	4648.37	27229.3	33819.8	21015	39927.6	2798.82	21515.5	24635.7	11567	33978.5	4486.49	22581.9	44281	27866	16039.6	326.6	2569.68
8014.74	6850	734.14	23.43	12.04	20089.9	10334	25814.2	14.91	4.3	30078.7	15491	32977.4	9.23	49.02	43941.9	24415	33452.4	1118.96	6328.74	110529	46923	52521.5	851.29	9477.2	51353.4	30410	45090	1206.29	7282.48	30127.7	19726	22840.7	88.75	1597.88	19680.7	11134	30970.2	146.26	2960.98	77570.1	21567	57096.1	590.72	8073.68	30785.5	17239	21833.2	48.28	172
46707.7	25255	16919.3	-14.91	4.3	38733.3	20282	29696.5	-3.55	8.6	20935.5	11790	21975.2	12.78	18.06	87031.3	45441	58447.2	1367.46	18806.5	61612.5	38558	37731.5	2176.86	17016	85363.5	48907	30881.4	-34.79	29.24	120029	46491	47854	2373.53	18743.7	47716.4	29994	20629.8	36.92	-57.62	34452.2	22034	25995.2	1462.6	4715.38	31961	18778	29034	3812.7	17159.6
61257.9	35051	25724.7	-1.42	12.9	41137.6	26525	14627.4	17.75	30.96	195399	101301	77860.7	25.56	104.92	48479.7	25635	23616	580.07	3378.08	47022.7	28934	15391.4	1509.46	13257.8	22700.1	11066	31742	-17.75	-394.74	77234.6	44687	25956.9	724.2	9696.5	11124	6366	14491.8	1165.82	8589.68	47032	25550	46218.2	1051.51	8872.62	28600.6	16406	28814.6	4807.41	22652.4
50321.7	33374	14210.6	-11.36	15.48	24159.5	16086	26333.9	-14.2	18.92	122597	51830	72032.3	7.1	48.16	37239.7	24149	24204.6	313.82	3499.34	82528.2	45438	51720.7	1384.5	15325.2	27867.1	15950	24727.9	1313.5	13796.1	20190.9	12366	31041.2	1513.01	12713.4	36829.9	20335	38389.7	403.28	3249.94	53781.9	24764	43351.2	14.2	10.32	29911.9	19846	22842.1	1594.66	6625.44
51399.2	34007	16060.9	-3.55	42.14	34982.3	21887	31109.4	-21.3	45.58	200042	63518	201574	63.19	141.9	50378.1	17829	57902.6	-6.39	-559.86	25899.3	14409	25814.9	511.91	5976.14	27932.9	13102	64088.9	8959.49	26881.9	81815.8	29089	50592.5	1015.3	16335.7	51205.8	26606	63341.2	6915.4	34308	52810.4	34190	35634.9	292.52	5323.4	49358.2	28219	37101.1	1293.62	10223.7
14799.4	9249	7729.77	0	-12.04	28885.2	15539	26272.1	-4.26	18.06	15126.8	7439	53862	6.39	12.9	31613.8	16486	37088.3	193.83	2991.08	44395.1	23459	44032.1	237.14	2250.62	111354	50189	130462	17911.2	58305.4	32117.9	20009	29106.4	802.3	9555.46	10114.1	7147	15701.6	36.92	-55.9	46095.1	24795	45430.8	761.12	10121.3	47133	23687	30395.1	1079.2	6595.34
44866.9	28474	19388.7	-7.1	-32.68	52998.8	29046	31461.5	-19.17	43	30419.1	20809	45579.9	1.42	42.14	26201.8	14330	31453	5999.5	30479.3	72974.6	41253	53093.8	4247.22	19139.3	32752.1	19910	45265.3	44.73	360.34	51816.5	28934	33533.3	1285.81	15479.1	36951.4	19600	36732.6	872.59	6743.26	22367.7	11741	30795.5	1499.52	8359.2	15516.1	10771	25569.2	28.4	377.54
40481.7	25307	19293.5	-1.42	28.38	32336.7	18605	29450.8	9.23	16.34	46852.8	29862	54941.9	-20.59	49.02	161057	71956	89536.7	9308.1	42020.5	43714.3	22703	37329.7	15.62	208.12	47214.2	25350	39531.4	168.98	1988.32	58323.4	35115	31825.8	940.75	17744.4	17865.3	9903	31604.2	18.46	-313.9	23920.8	16122	24267.8	1584.72	9548.58	72217	46602	28879.2	161.88	892.68
6707.78	6406	886.79	14.2	3.44	46492.6	27131	20607	1.42	0.86	36347.5	21282	35732.2	-11.36	13.76	57108.8	31937	19076.3	2782.49	16455.2	56725	22575	80132	810.82	14561.5	77483.3	34451	116316	4065.46	29381	40973.3	21967	40012	119.99	720.68	41132.7	22283	33151.3	103.66	907.3	38663.2	17195	46028.6	199.51	5389.62	42070.7	27246	19339	1696.19	11589.4
13282.3	12102	7062.37	19.17	6.02	31901.5	18727	32099.1	-2.13	-16.34	31775	17502	25028.2	-11.36	35.26	25429.3	13558	26267.9	5018.28	17737.5	168688	54475	96974.6	8532.07	84010	48983.1	24043	81874.4	885.37	17613.7	41009.9	25658	25031.8	877.56	5425.74	44130.4	23792	22729.9	2628.42	13109	25320.8	11838	33720.7	26.98	612.32	23618.3	14123	25076.5	1125.35	5070.56
7317.86	6910	10128.9	19.17	2.58	11294.5	7387	11181.1	12.78	24.08	155347	51299	57270.7	10.65	84.28	82022.3	38118	57578.2	3650.82	25659	38071.1	20126	35455.3	103.66	408.5	55862	32663	41904.2	3793.53	22652.4	45456.5	26256	25393.1	165.43	3478.7	32352.8	18658	33590.1	15.62	-290.68	31794.8	15723	44455.2	165.43	2416.6	19234.3	13068	20262	67.45	1721.72
36969.4	25560	13213.1	14.91	-2.58	19981.4	14839	10105.4	31.24	5.16	29623.6	18240	31592.9	0.71	30.96	139607	67119	66940.2	1086.3	13858.9	73496.7	31994	62186.8	2535.41	16266.9	25767.8	17829	42245.7	-8.52	1505	35916	21605	23097.7	250.63	1532.52	20294.5	11591	22750.5	797.33	2098.4	45177.5	19549	50330.5	24.14	59.34	30078.1	16583	43718.2	516.17	8642.14
11516.5	8603	6219.6	-0.71	-8.6	27730.7	17567	26498.6	33.37	24.94	10562.9	5096	34880.9	-0.71	16.34	14732.4	9021	21343.3	346.48	6342.5	16789	12991	23406.6	142	1806.86	23402.5	14467	20107.2	-58.93	-204.68	50405.4	30960	18460	2426.07	10753.4	44881.2	26191	32078.5	6104.58	44751	29691.2	14898	30087.7	83.07	2291.04	43867.5	26867	21904.9	2565.94	12016.8
10828.3	10594	3364.69	1.42	18.92	31244.3	18163	25220.6	37.63	6.88	59396	20014	68539.1	11.36	40.42	51197.1	29079	42498.5	1468.28	10742.3	123282	47786	43535.8	924.42	10177.2	72512.7	37405	48632.9	2689.48	18069.5	114874	61263	55332.4	2991.94	27051.3	110377	64927	32385.9	1534.31	22801.2	52389.4	30662	68439.7	26.98	141.04	36523.6	19737	11997.6	1938.3	7144.88
15775.3	15454	4747.06	-19.17	23.22	25571.9	15058	23381	-4.97	-3.44	21482.4	12877	53148.5	-0.71	13.76	44573	26251	43210.6	756.15	15359.6	54401.3	26958	39986.5	337.25	5796.4	8673.8	8466	5692.07	-61.77	-288.96	42980.9	24506	19483.1	672.37	12741.8	48955.8	31980	25973.9	2776.81	10941.8	14180	8386	20639	-1.42	24.08	25371	14876	28140.1	2135.68	9930.42
7188.9	6042	1596.08	3557.81	639.84	28380.5	16090	19539.2	-7.81	12.04	88554	41056	44252.2	-7.81	23.22	31217	24664	19823.9	371.33	5148.82	42184.8	26029	57030.8	2232.24	7638.52	23229.5	12942	29666.6	1557.03	7531.88	48434.4	25358	27886	4656.89	27687.7	30302.5	19767	36534.5	1167.24	9862.48	34911.6	19915	30658.5	-11.36	44.72	52703.7	30290	19826	1694.77	17468.3
34503	24682	36217.8	0.71	92.02	50833.2	26213	54534.4	5.68	19.78	77607.9	43117	26358.8	2.13	10.32	46026.3	24946	29848.4	513.33	3456.34	90131.9	41823	49583.6	1904.93	15309.7	28164.1	16206	33060.4	-73.84	-362.06	111761	49039	51662.4	683.02	5873.8	18391.7	10342	25820.6	2487.84	16842.2	35237.1	19996	44598.6	7.1	36.12	33068.3	21643	22702.2	4024.28	22911.3
262143	191209	262143	-2.13	248.54	46232.2	28078	27415.2	-1.42	12.9	73741.6	27823	53240.8	-7.1	58.48	26577.5	17075	57172	1260.25	29421.5	32325.6	16420	28835.2	1192.09	4435.02	44239.5	22674	28885.6	324.47	2877.56	59898.8	25182	34388.8	816.5	15361.3	30472.4	19327	30021.6	1180.73	3276.6	262143	109099	176196	1025.24	20407.8	39130.7	21087	36364.8	746.92	8248.26
262143	173218	262143	49.7	157.38	62851.9	31092	40315.9	20.59	24.08	196253	57639	158592	14.2	131.58	42633.1	27349	20296.1	6682.52	26605.8	24155.8	15682	35009.4	3757.32	28188.2	71135.1	42082	23839	2733.5	14802.3	26687.9	15734	21545.7	101.53	1611.64	20923.1	13109	33543.2	523.98	5524.64	33768.3	22865	26768.4	495.58	4752.36	31945.5	18614	20491.3	1387.34	8606.02
262143	25640	262143	66.74	232.2	44162.6	22274	36060.9	3.55	-4.3	16075.4	9797	40717.8	-2.84	35.26	44395.7	25847	18015.5	-9.23	-521.16	35512.4	18130	31940.8	6780.5	29808.5	26220.4	15370	27836.3	2507.72	10919.4	44738	25076	26553.3	1970.96	17323	65958.7	37610	19498.7	545.28	9478.92	27694.8	16899	30010.3	358.55	2463.9	45186.2	25222	21840.3	4535.48	16959.2
262143	218787	262143	47.57	2188.7	37160.3	20083	36871	6.39	15.48	30101.6	19151	36601.9	-3.55	43	66199.3	36046	38570.8	5123.36	17747	18185.2	9526	36871	575.1	6896.34	75455.9	39327	25983.2	-79.52	-272.62	50970.2	31615	36746.8	465.05	6349.38	43866.2	24818	33700.9	1238.24	12759	79492.1	34972	46076.2	146.26	1406.1	41692.5	27969	27630.4	35.5	79.12
24264.3	24027	22142.8	0.71	-11.18	39376.2	21734	27693.5	-9.23	49.02	49040.1	30143	51310.3	13.49	109.22	39675	26655	18373.4	264.83	4508.98	34728.7	20739	21123.2	212.29	4190.78	17477.2	9651	30808.3	2923.78	14439.4	54427.9	32699	28086.2	653.91	1183.36	33344.8	18653	20429.5	35.5	-315.62	34396.4	16974	46191.2	858.39	6561.8	61467.4	38490	21811.2	1265.93	5055.94
262143	178245	262143	162.59	268.32	36115	21250	26694.6	-7.1	11.18	62472.4	34466	44507.8	18.46	33.54	55883.7	29920	37133.7	602.79	13479.6	123046	60211	57150	2302.53	27324.8	51261.6	26909	44457.4	406.83	5321.68	36452.3	25230	24211.7	141.29	2599.78	48492.7	27326	34604	4381.41	14485.8	64430.4	34758	62895.3	2002.91	3953.42	50050.1	32746	30836	2068.94	16062.2
36451	23088	58923.6	4.97	55.9	55073.4	32969	38196.6	-2.13	48.16	24710.7	13690	22455.2	-2.84	12.9	26381.6	16425	29264.8	535.34	6303.8	38086.6	21953	27792.2	2148.46	16868.9	65785.1	42073	18119.2	3488.94	26966.2	40074.9	23487	37982.2	-4.97	203.82	129673	55939	53641.2	1733.11	10151.4	103758	46498	113667	8846.6	56147.7	53964.8	35455	26816	1791.33	13538.1
38328.4	25133	39007.4	-14.91	8.6	35415	18341	31362.1	24.14	1.72	8362.56	8023	6474.49	-4.97	25.8	48058.1	26614	36644.5	913.77	5387.04	30254.8	20854	31560.9	2254.25	22014.3	25020.1	14614	38386.1	957.79	9324.98	38514.4	20736	35008	34.08	728.42	29600	16503	24216	1748.02	5535.82	55732.4	34219	20016.3	439.49	7460.5	41297.6	24257	25640.2	5760.23	19520.3
36390.9	28468	86.62	2.13	166.84	44756.6	22579	36359.8	19.17	6.88	127275	48882	66426.2	0	46.44	72557.4	41836	26755.6	200.93	2148.28	21695	12830	42991.9	492.74	2884.44	75212.2	42004	22154.1	4.97	2291.04	43081.9	21840	36751	176.79	3839.04	25557.6	15262	19869.3	746.21	5998.5	28240.4	14607	65741	1657.85	20219.5	59489	39988	38671.6	5278.14	24759.4
153407	67085	262143	146.26	253.7	56909.8	36256	20205.2	13.49	6.02	35341.9	18386	34403.8	1.42	18.06	41466.8	27067	11773.9	642.55	3035.8	23670.4	11082	35311.8	359.26	4933.82	27500.1	13083	28976.5	35.5	3721.22	45334.4	28779	27854	688.7	6383.78	41200.9	25418	31196.7	1349	18395.4	58831.8	34786	17382.2	313.82	2669.44	41474.9	23103	42351.5	517.59	5440.36
121997	68875	54724	4.97	51.6	34842.8	19594	30129.6	-8.52	-10.32	194284	71041	96934.9	19.17	147.06	33799.3	19663	20248.5	162.59	1824.06	83088.1	40393	38742.6	2122.9	19737	40393.6	20888	27833.4	-63.19	-386.14	34957.5	16828	21106.9	116.44	349.16	55574.9	33482	22668.9	129.22	4485.76	32016.8	16438	28730.1	-3.55	49.02	75706.3	42308	57233.8	6386.45	37128.8
121630	56014	49007.8	5.68	36.98	44671	28921	19216.2	4.97	-21.5	29548	16186	30253.1	22.01	19.78	38354.4	23434	37237.4	2262.06	15848.1	23619.5	13021	27090.8	1320.6	10547	51727.8	35859	30209.1	90.17	542.66	33439.7	16440	46091.1	653.91	5375	22037.3	12491	35651.2	706.45	7211.96	50544.9	28115	46360.9	3948.31	18377.3	63625.6	39941	17808.9	235.72	1807.72
44420.5	23311	24033.5	41.18	28.38	60208.2	39375	54667.9	12.78	27.52	31454.5	17114	39772.1	2.13	73.96	27818.8	15067	25863.9	448.72	3273.16	30298.2	20939	24977.8	714.97	13624.1	43477.5	23753	45336.3	746.92	8782.32	36104.5	19855	33311.1	2365.01	20122.3	38108.3	20072	22988.4	1172.92	10099	30740.8	14239	39784.8	452.98	5151.4	44689	29406	16761.7	727.04	7015.02
45118.6	26615	28454	4.26	-12.9	140961	58594	64468.7	41.89	26.66	147765	73298	70238.2	34.79	57.62	37743.7	24682	18741.9	2652.56	11824.1	38918	25357	18329.4	607.05	4140.04	66681	43419	18002	598.53	4937.26	41107.9	24732	25543.7	307.43	1991.76	24067.8	16466	35994.9	67.45	1808.58	42957.9	22241	41909.2	1239.66	5455.84	19947.3	12779	27120.6	3381.02	15034.5
35619	21955	30858.7	2.84	37.84	6249.6	6860	1663.53	9.94	-27.52	36408.9	22463	33264.9	4.97	32.68	99400.9	40981	41986.6	5373.28	35377	61370.1	35482	31889.6	202.35	1433.62	22201.6	14989	17147.9	-69.58	-456.66	39507	18042	43080.7	1640.81	9410.98	46635.2	25116	30870.8	289.68	5907.34	52567.3	29377	40998.9	103.66	950.3	42515.3	25256	23977.4	822.89	12550
52930.6	30739	33561.7	9.94	8.6	18223	8382	32749.5	14.91	15.48	41403.6	23427	30354.6	5.68	23.22	42849.4	24604	24913.2	135.61	836.78	18226.8	10487	27051.7	2832.19	16043.3	19694.9	12140	19547	-78.1	-417.96	75251.9	44743	18236.3	551.67	4289.68	17035.7	12334	21884.3	9.23	-75.68	31856.2	18579	21754.4	517.59	6333.9	40229.3	21342	21683.4	1721.75	10165.2
52557.4	27980	29706.4	-7.1	-6.88	58203.1	35026	24567.4	25.56	3.44	36513	23698	43872.3	-2.13	104.06	52530.7	31924	23016.8	7459.97	31953.3	56271.2	32559	27215.7	458.66	5556.46	74034.2	24402	50734.5	-113.6	-616.62	44278.5	27562	32461.2	2463.7	22965.4	49417.7	31210	23213.4	2137.1	11542.9	39070.5	22971	31039.1	3683.48	38196.9	34651.8	18837	21547.1	-6.39	-41.28
136349	66589	94449.2	40.47	94.6	62287.1	36734	25836.9	23.43	-4.3	94165	39503	112886	15.62	71.38	45632.6	26050	42336.6	1830.38	20887.7	30939.9	15653	51957.8	6311.19	31924.9	24153.3	14806	25276.7	-51.83	73.96	46635.8	30295	13468	744.08	7121.66	133758	53611	89508.3	2869.82	26911.1	51177.9	35158	31565.2	1155.88	19370.6	31351.5	17006	22015.7	2590.79	15130.8
38510.1	20032	43797.1	26.27	29.24	63258.6	42854	34885.8	-0.71	6.88	75254.4	36576	36970.4	-14.91	5.16	48917.4	31645	27329.3	908.09	3838.18	110557	63821	43449.9	2166.21	9816.9	22492.4	14895	16193.7	7.81	1563.48	33760.2	20839	25557.9	278.32	6594.48	41406.7	20963	33624.2	4099.54	29411.1	45923.4	22368	41267.3	1178.6	17126.9	25447.3	15852	27221.4	5351.98	27445.2
63326.8	35143	40785.9	4.97	3.44	24205.4	15891	23587.6	9.23	21.5	20835.7	13188	23089.2	-3.55	2.58	70993.7	40613	49964.1	542.44	3999	49733.9	26132	45409.5	9.23	-79.98	35250.1	21658	42835	93.01	397.32	31059.5	20349	22750.5	-6.39	-191.78	62184.8	38607	18031.9	269.09	2746.84	42318.7	26921	16452.1	26.27	1140.36	41192.2	24786	15749.9	114.31	1306.34
50325.4	31209	20675.2	-4.26	-11.18	25867.6	12587	24575.2	17.04	-17.2	26262.6	13591	32684.1	28.4	40.42	26297.3	19094	10486	291.81	4694.74	31820.3	16667	29823.5	27.69	246.82	35152.1	21289	40178.2	3241.86	19215.8	44166.9	29870	19658.5	3713.3	11499.9	13542	7782	22491.4	974.12	5415.42	29698	17311	24215.3	-17.04	18.06	35703.9	22235	21116.8	544.57	2133.66
58996.1	37062	25019	7.1	8.6	36780.9	23657	18681.5	9.23	-39.56	63043.5	30755	54451.3	11.36	51.6	23142.7	14122	16496.8	25.56	-429.14	72853.1	44483	28201.2	3122.58	13692.1	13268	8067	28551.9	-19.17	4.3	50565.3	28290	40330.1	523.27	5107.54	34402.6	17650	27123.4	232.17	5652.78	44452.1	25735	27149	3136.07	29578	35110.6	24206	13162.7	2440.98	12603.3
137022	35714	58385.4	17.75	21.5	46486.4	28247	20937.2	17.04	-26.66	108574	41990	52332.7	3.55	41.28	32359.7	17882	43731.7	691.54	7157.78	12285.3	5844	31337.3	1619.51	9527.08	36615.3	20491	21749.4	1596.08	10966.7	118414	54559	50336.9	307.43	3584.48	42175.5	23745	37460.3	4872.73	47830.6	149772	50087	125589	8913.34	58062.9	42057.1	26586	18319.4	859.1	5231.38
68408.3	36750	32585.4	26.98	-2.58	16406.4	10199	12138.2	0.71	-24.08	38643.4	18618	35967.9	7.1	34.4	10569.8	7579	20151.9	14.2	-326.8	40853.7	24287	28346	3964.64	24140.2	49870.9	32044	29313.1	-56.09	-372.38	51943.6	32742	29321.6	3706.91	30535.2	27200	16016	34536.5	4083.21	19468.7	44310.2	23024	35648.4	18.46	30.96	82109.1	42842	33448.1	3248.96	21025.3
64242.5	34706	24691.7	-4.26	0.86	47968.2	28378	20647.5	14.91	4.3	45076.5	30234	26169.9	2.84	39.56	34857.6	22572	24786.8	7.1	-423.98	39146.2	20887	22621.3	325.18	4540.8	30359.5	17314	36910.1	-60.35	-479.88	38909.3	19658	22536.1	296.07	2568.82	32233.2	21156	28933.2	1805.53	9097.08	31136.4	16655	20790.9	2937.27	22257.7	25664.9	15679	13968.5	485.64	5425.74
40848.7	25427	22541.8	-13.49	-8.6	47119.4	31106	16420.9	14.2	3.44	33246.9	18487	37302.7	-4.97	36.98	43591.6	26791	29035.4	1124.64	10809.3	50412.8	30888	25512.4	-26.98	-351.74	24763.4	16022	33608.6	-49.7	-302.72	20093.6	11743	31869.8	633.32	2332.32	63807.3	31447	39661.3	1316.34	14769.6	85369	33065	62971.3	2312.47	32279.2	66336.9	42990	16423	342.93	2877.56
37490.8	17930	47550.1	-6.39	21.5	39301.8	24888	20894.6	4.97	-2.58	27913.6	15366	23058.7	-10.65	12.9	32209	23090	51406.1	2527.6	19900.4	52483.6	29510	20759	-2.84	-297.56	40127	27675	34567.1	26.98	114.38	83306.9	51092	82431.7	314.53	6990.08	58631.5	41051	34302.2	3148.85	43340.6	30872.9	16323	38714.2	116.44	2045.08	56992.3	37467	15300.5	389.79	4270.76
40431.4	21455	36584.9	23.43	30.1	107988	50743	36564.3	-8.52	-8.6	93609.5	43255	104166	18.46	52.46	16888.8	10010	24349.4	1427.1	7717.64	48133.7	29939	26962.2	1047.25	4086.72	94776.3	34805	45811.3	4290.53	34655.4	92636.1	33182	57752.1	1425.68	8278.36	38186.4	19350	34299.4	257.73	952.88	39112.7	22918	39915.5	758.99	9059.24	8364.42	8409	1165.11	2.13	69.66
64640.6	31597	46906.1	11.36	82.56	93664.6	53622	47361.3	2.13	29.24	79372.4	28085	45465.6	-14.2	41.28	42423.5	25670	22262	147.68	839.36	67141	25153	46248.7	103.66	1624.54	39649	22443	29085.9	3039.51	14068.7	74695.7	44378	39143	380.56	2543.88	33625.7	20671	18590.6	1737.37	11813	132687	60674	52935.5	1820.44	5071.42	11752.1	11604	6750.68	3.55	1571.22
215146	59336	145373	41.89	97.18	54927.7	35250	23124.7	-10.65	-3.44	82338.5	36583	63557.8	-15.62	18.92	61034.7	35457	29217.9	6124.46	35957.5	18454.9	10115	22874.1	2230.11	12157	61612.5	30733	67801.4	61.06	170.28	44446.6	26334	28497.3	210.16	4403.2	85256.2	38464	46040.7	551.67	7862.12	112497	51555	68650.6	4634.17	26554.2	10857.4	10284	5404.52	264.12	1112.84
63945.6	40080	66316.8	6.39	61.92	46332	27855	26892	-16.33	-11.18	56302.8	25726	50282.9	11.36	49.88	24445.4	18281	20750.5	392.63	4920.92	21243.7	12871	35311.1	1072.81	11840.5	89420.1	38920	56422.3	3085.66	24941.7	158522	63966	66484.4	7197.27	49043.2	38043.8	20603	33221.6	862.65	4823.74	78400.9	34259	83588.3	329.44	1333.86	13077	8915	21004.6	32.66	21.5
40355.2	26045	35485.1	33.37	45.58	52191.6	28446	23772.9	-16.33	21.5	62883.5	36600	39495.2	20.59	49.88	40251.6	22851	25945.5	110.05	1210.88	28215	16667	21226.2	217.97	4017.92	51682	35041	19946.7	1628.03	10731.1	51197.1	32787	20832.1	188.15	1106.82	43104.9	27708	26396.4	3432.85	19312.2	68340.1	34839	38555.1	1690.51	12112.2	42641.1	23211	32329.8	3734.6	35723.5
41917	23682	20897.4	20.59	35.26	42422.9	25851	24897.6	-9.94	-9.46	106807	64734	39733.7	3.55	57.62	76101.9	48771	34235.5	3858.14	18405.7	53706.3	28622	37627.2	527.53	3739.28	98027.6	58370	41687.6	2736.34	19295.8	43560	32078	16716.2	3816.25	15132.6	98311.5	42210	50665.6	9065.28	36620.5	86196.1	52148	88611.5	9090.84	58582.3	38626	25763	7680.78	13.49	15.48
35890.6	18318	35483.7	11.36	36.12	49508.2	32415	33326	-14.91	7.74	43331.8	26590	43510.2	1.42	52.46	31721.1	16566	26605.8	0.71	378.4	110974	30487	72818.3	2512.69	27845.9	19383.7	12931	49102.9	2487.84	13627.6	27008.4	9828	30934	39.05	128.14	33666	19759	45975.3	83.78	1308.06	24452.8	12696	45354.8	426	5468.74	262143	196722	262143	12.78	249.4
29419	14467	53922.4	22.01	11.18	29967.1	21286	8938.19	-10.65	11.18	102105	36851	59326.9	2.84	79.98	31424.7	19358	20364.9	4727.89	16285	53073.2	29298	44584.4	7815.68	31358.2	47528.6	21259	63907.8	1166.53	18256.1	49901.3	27911	17770.6	350.74	3169.96	61220	39244	21890.7	512.62	3452.9	35508	17323	35502.8	80.23	2007.24	262143	178170	218141	42.6	384.42
19386.2	13430	37262.9	14.2	4.3	75605.9	46467	28993.6	17.75	18.92	27680.5	18071	31369.9	-6.39	30.1	26449.2	15755	20814.4	2343	15141.2	49603.1	34284	37707.4	7805.74	24442.1	56411.3	34278	23131.8	819.34	11330.5	39596.9	25341	26508.6	-6.39	-137.6	65406.9	37367	27280.3	1104.05	6628.02	29978.2	18711	36642.4	1913.45	12261	35308.4	29888	-18.46	24.14	147.92
48624.7	31410	29763.9	37.63	14.62	36244	19013	24101.7	22.01	4.3	124624	59691	111066	14.2	76.54	28073	17916	14220.6	-7.1	-382.7	18648.4	12454	35383.6	1348.29	8986.14	31960.4	19539	38205.8	2068.94	15019.9	108905	59506	48406.4	5032.48	42693	30807.8	17166	31054	2308.92	7130.26	29724.7	17660	34228.4	336.54	2294.48	37552.2	24557	9964.85	4.97	5.16
52223.2	29587	23934.1	24.85	28.38	36927.2	21647	32988.7	33.37	32.68	44038	26247	18018.4	19.17	20.64	40824.5	22531	18802.2	342.22	5544.42	27980	15456	37258.7	60.35	360.34	19349	10145	33709.4	2489.26	27481.3	25681	17639	17970.8	3734.6	19014.6	56192.5	34808	40644.7	4680.32	50633.4	262143	118140	143132	5409.49	32900.2	32048.4	27868	960.63	7.1	211.56
114840	43598	38229.2	31.95	36.98	48539.2	30499	16479.8	-2.13	17.2	33230.8	22434	28821.7	18.46	-18.92	72567.3	31029	44103.1	2123.61	23601	42012.4	26377	19778.5	4933.79	19503.1	150376	51764	110393	5821.29	64307.4	41215.1	23334	24174.1	717.1	8214.72	46358.6	29078	37590.9	61.77	724.98	19094.1	10195	24378.6	152.65	3175.12	9658.36	8170	14971.1	22.72	143.62
45613.4	26178	41579	5.68	42.14	53515.9	34874	14045.2	-9.94	10.32	41342.8	24019	20526.8	8.52	-2.58	52962.9	26910	37694.6	179.63	3425.38	17374.9	9482	30785.6	5136.85	25120.6	46046.8	30270	29372.7	213	2520.66	73271	38863	50298.5	1263.8	11548.9	58950.8	22370	62302.5	7752.49	44559.2	50611.2	31799	15818.1	63.19	1137.78	39316.1	24577	6458.87	-13.49	-7.74
38524.9	20794	29272.6	1.42	18.06	37111.3	24826	22541.1	-2.13	0	37063	15606	60494.8	7.1	16.34	42819.7	25630	37011.6	922.29	11975.5	29427.7	16743	31725.6	-37.63	-418.82	71493.4	42470	38022.6	3671.41	24835.1	33402.5	20043	25340.6	923	9336.16	35943.9	20143	21100.5	3.55	-233.92	43876.8	24109	35263.6	29.11	-76.54	83612	47432	40201.6	1187.83	223.6
34927.7	18917	23584.1	-0.71	7.74	43820.4	28286	15712.3	12.07	-12.9	18867.2	13279	18938.5	-17.04	22.36	37371.7	21580	42509.1	4044.16	18533	85163.2	35719	46275.7	3010.4	23019.6	28765.5	15387	28431.9	348.61	4086.72	46000.9	30155	15170.6	-33.37	-216.72	26330.2	15321	35911.1	1934.04	18319.7	90343.9	33470	52203.5	1424.97	19838.5	110748	44158	47573.5	8202.63	76827.2
178108	78424	73956.4	25.56	28.38	48989.3	28110	31852.7	-23.43	2.58	34610.9	22639	18342.1	-6.39	24.08	22141.4	11630	21309.9	-26.27	-405.92	29016.6	22943	26324.7	182.47	2201.6	93527	52487	70409.3	491.32	12882.8	41203.3	24803	17183.4	331.57	5436.92	46422.5	25318	30920.5	733.43	7578.32	67916.7	37951	28848.7	1159.43	8268.04	41607	24010	21909.9	836.38	4859.86
47063.6	28737	24585.2	24.85	-5.16	31770	16059	45029.6	-1.42	41.28	58544.7	29843	55669	-7.81	68.8	99819.4	54543	50898.5	914.48	9809.16	71185.9	41374	79013.8	13166.2	52042	84272.9	46019	55068.3	819.34	7869	73863.7	43035	27348.5	170.4	5079.16	43171.2	26459	15935.2	95.85	313.9	83850.7	26301	45844	674.5	6431.08	37976.9	24274	76795.7	19.88	-6.02
135898	54994	203735	58.93	84.28	67816.2	42235	19657.8	15.62	37.84	34803.7	19858	35002.3	2.13	-8.6	29075.5	15852	24699.5	190.28	3405.6	85061.5	32012	42570.2	1439.17	19420.5	40631.7	25676	94140.3	1943.27	21035.6	51812.8	32195	14578.4	331.57	6344.22	38436.9	22035	25175.9	1065.71	4736.88	35934.6	21013	22707.9	115.02	2618.7	262143	149150	262143	32.66	214.14
25435.5	14624	26933.8	9.23	15.48	85992.1	34435	42408.3	13.49	45.58	33120.4	21721	21425	15.62	31.82	33836.5	19970	25986	28.4	-290.68	48264.5	24411	45787.2	2649.01	22352.3	28926.1	15618	39628.6	4951.54	21881.8	98506.8	40251	45097.8	1907.77	18926.9	41711.1	26570	17657.7	1258.83	13440.9	28195.1	15390	30429.2	272.64	4971.66	32667.8	29491	299.62	-4.26	12.9
32419.8	17130	38685.1	-10.65	18.06	74696.4	46833	24282.7	2.84	44.72	100475	45052	53872.7	35.5	49.88	49481.6	24963	30192	376.3	5946.9	52192.8	29550	37914.7	1082.04	17431.3	58841.1	35087	32635.1	3022.47	16991	37208.1	22207	30714.6	1699.03	8018.64	58872.1	45729	20011.3	451.56	5522.06	83424.1	50298	39749.3	158.33	3556.96	40533.7	25643	18775.2	-3.55	-9.46
216359	67850	123366	29.11	133.3	62070.1	38154	23679.2	11.36	42.14	103589	56771	52289.4	24.14	64.5	77728.2	39322	39193.4	1928.36	28744.6	20641	14314	41088.4	6840.85	24530.6	61887.2	39458	23826.2	846.32	7290.22	61243.6	39523	14777.9	538.18	6006.24	50560.4	28664	38684.3	647.52	8157.96	37439.3	17927	40348.6	151.23	1517.04	262143	139211	222127	-4.97	139.32
32224.5	17573	28816.8	2.84	0	55545.2	30698	23319.2	6.39	28.38	35728.1	18687	36268.9	8.52	27.52	69668.2	40218	25757.4	2982.71	13205.3	23207.2	12047	27311.6	53.25	412.8	32510.3	19823	29403.9	291.1	3892.36	29045.1	15675	26859.3	58.93	1186.8	37755.5	21242	33559.6	1226.88	9337.88	48296.8	25075	31681.6	137.03	1837.82	63904	38157	976.25	-6.39	124.7
81078	33641	29935.7	8.52	18.06	83385.7	53770	20275.5	20.59	21.5	16123.7	8086	34846.8	-8.52	16.34	50274.6	28534	28920.4	1340.48	16567.9	124668	54467	55661.2	15125.1	46871.7	59995.5	21808	70929.7	4223.08	36734	75023.1	37409	55752.8	48.28	377.54	32391.3	16155	31250.6	4991.3	37546.7	33166.9	22974	21053.6	1458.34	7039.96	28758.7	15063	19251.7	2505.59	13907.9
79728.3	30303	45112	30.53	19.78	26390.3	15659	25341.3	14.2	14.62	31121.5	17856	26167	0	14.62	42886	26396	19519.3	580.78	7158.64	35334.4	25171	29744.7	2081.72	11800.9	35141	23187	22406.9	23.43	1271.94	54204.1	32665	22057.6	1962.44	29522.1	36377.9	22636	32922	8123.82	37717	53746.6	33025	34344.1	130.64	1318.38	26990.5	13915	16289.5	315.24	2766.62
46315.2	25675	20573.7	6.39	-4.3	35624	20831	41055.8	15.62	7.74	28440	20315	31506.2	8.52	32.68	25072.2	16425	31418.9	1837.48	7732.26	8568.4	6386	11598.6	-46.15	-393.02	36586.2	22260	26590.9	1549.22	14376.6	29157.4	15124	29891.7	170.4	1421.58	32767.6	20251	29074.5	1663.53	19925.3	97943.3	39006	67495.4	6708.08	33989.8	21492.3	15250	27173.1	1138.84	7161.22
72370.1	25126	69303.1	60.35	28.38	45209.2	23580	29823.5	3.55	27.52	68027.6	35410	28472.4	4.97	35.26	43515.9	27191	30323.4	5848.98	27235.3	36656.9	20827	40059.6	2741.31	12875.9	55757.2	29250	37118.8	-78.1	-509.12	69603.1	35731	40864.8	633.32	7738.28	39069.3	22439	23947.6	171.82	3973.2	43326.2	28484	22611.4	137.03	763.68	38024	30103	11840	221.52	1121.44
59055.6	34292	38326.5	25.56	51.6	53030.5	31089	37586	8.52	44.72	65258.7	35015	80482	35.5	81.7	76818	40902	26976.4	73.84	742.18	33066.5	20975	30598.2	886.79	4088.44	58000.4	30954	29149	530.37	7076.08	28828.1	17718	17630.7	2142.07	11993.6	79087.8	46727	34369	338.67	2969.58	31979.6	20198	39405.7	82.36	856.56	40923.7	22647	18387.6	-15.62	14.62
50841.2	30525	32645.8	30.53	2.58	39360.1	23611	22444.5	25.56	15.48	66525.4	19182	70986.5	12.78	67.94	56376.6	36442	16472.7	285.42	3317.02	31608.8	19419	21979.5	436.65	4674.96	30615.6	17687	37747.1	3172.99	25437.9	54564.3	30695	40071	2132.84	7365.9	63874.3	38704	20226.5	46.86	-290.68	35835.4	21544	32858.8	2933.01	20781	23276	16082	24546.8	83.07	1155.84
46841.6	28443	23466.2	14.2	-3.44	52260.4	28462	38925	10.65	26.66	53790.6	33199	25298	-4.97	21.5	18846.8	12782	22791.7	280.45	2489.7	38463.6	19698	38858.3	2918.1	23780.7	53698.8	19530	49132	2382.05	17636	30753.2	23923	14724.7	314.53	1445.66	19751.3	11771	24049.8	3113.35	19311.3	47100.2	28857	25423.7	61.06	589.96	42241.2	26505	19682.6	1704.71	4742.9
78377.3	43805	45396	26.27	-13.76	50690.6	30649	19263.7	13.49	18.06	189642	53360	95302.6	58.22	98.04	46614.1	29239	22465.1	22.01	461.82	32243.1	18482	21422.1	44.02	229.62	67664.3	33751	40791.6	844.9	4668.94	28822.6	13969	41210.5	8329.01	36990.3	18724.6	10658	23910	46.86	239.08	25746.1	13887	32312.8	839.22	6502.46	12865	5407	22475	661.72	4458.24
50257.8	25737	46641.3	17.75	16.34	52424.1	32406	24526.2	7.81	25.8	31879.2	18655	28065.6	23.43	7.74	11917	7739	23021	1729.56	6294.34	69533.6	25940	47730.5	1079.91	14199.5	47775.3	27802	35418.3	847.74	5110.98	28081.7	14248	31689.4	160.46	4898.56	32996.4	21345	29482.8	372.75	9560.62	82943	48832	35764.8	47.57	1425.88	46236.5	16463	61429.9	3878.02	12693.6
122506	45019	65861	27.69	36.12	54525.3	33869	21414.3	-2.84	2.58	164289	66958	94527.3	44.73	51.6	37752.4	25046	38835.6	284.71	3360.88	83195.3	44439	85435	1270.9	28422.1	126750	53082	55980.7	2434.59	22538.9	25369.2	16606	28248.8	552.38	5754.26	5467.16	6694	386.24	-10.65	-213.28	71792.3	40927	29072.4	2880.47	8848.54	49128.8	22120	38719.8	2798.11	13259.5
50066.9	31081	18749.7	1.42	30.1	11246.2	9659	5094.25	9.94	20.64	50025.3	32113	55414.1	26.27	28.38	23854.5	13665	26251.5	893.89	8216.44	26253.3	14932	28659.1	3203.52	13688.6	40012.3	21447	34202.8	1446.98	20453.4	6977.48	6114	5731.12	-4.97	-153.08	48454.2	30155	28054.9	15.62	-291.54	54179.3	32738	15664.7	288.26	2105.28	28386.1	17319	19991.5	1829.67	7773.54
96861.4	35711	44083.9	8.52	1.72	24759.7	15690	20629.8	30.53	15.48	47659.4	26744	40973.4	53.25	30.1	29689.9	16819	28183.4	1586.14	10335.5	43398.8	27075	24248.6	3400.9	23406.6	99294.2	45395	55145.7	2174.73	18680.9	33765.2	21438	35070.4	209.45	1942.74	52974	34402	17534.2	913.77	6183.4	71752.6	29178	59233.2	5.68	6.02	13431.7	5492	33523.4	1032.34	9588.14
82292	33782	61512.3	10.65	43.86	60335.3	35699	19625.1	-3.55	18.06	29104	16003	25470.5	31.24	4.3	75500.5	40603	37727.3	5841.88	23524.4	44067.7	28914	25704.8	2482.16	19633.8	54445.9	30755	24867.8	-80.23	-557.28	99352.5	43106	37075.5	-2.13	-201.24	49988.7	25699	30466.8	1331.25	12146.6	49854.8	26610	32149.5	342.22	6073.32	26210.5	15031	27163.2	2416.13	9749.82
21097.4	13478	33861.3	14.2	27.52	44573.7	26358	25653	11.36	-13.76	29208.2	16139	24348.7	22.01	19.78	34185.6	19798	26154.3	889.63	15417.2	64741.6	36517	30989.4	2177.57	11723.5	173336	47874	79131.6	2059	13893.3	13104.9	6706	36004.8	26.98	-148.78	42995.8	25896	16266.1	1951.79	14409.3	60742.6	36610	37631.4	1264.51	16885.2	29384.9	16542	31169.7	2399.09	11954.9
24223.4	16706	29863.3	7.81	46.44	33669.7	18264	18180.3	7.1	-0.86	36606	21153	29077.3	27.69	30.1	46920.4	24515	36078.6	3353.33	28782.5	84553.7	36203	42906.7	7522.45	35062.2	20644.1	14014	23026	2183.96	10905.7	16629	11341	13370.7	706.45	9111.7	52257.9	31378	20491.3	1694.77	17787.4	30336.6	16499	33007.2	1373.14	9069.56	18259	10710	34427.2	500.55	4613.04
63692	40194	19457.5	14.2	8.6	8792.84	5600	13375	3.55	-3.44	33137.1	19671	38195.2	24.14	21.5	22621.9	15323	29631.8	8000.99	20506.7	62793.6	37110	33109.4	3659.34	37572.5	27496.4	16944	39935.4	3949.02	16696.9	36305.3	21971	17642.1	171.11	4582.08	50199.5	33487	13123.6	-28.4	-402.48	10758.2	6948	29008.5	12.07	57.62	15780.2	7907	26612.9	48.99	126.42
63190.4	38195	33130.7	24.85	42.14	22140.2	14188	31097.3	9.23	-3.44	45571.9	29965	33410.5	19.88	51.6	69909.3	43510	47861.1	2151.3	10647.7	57084.6	22925	58337.1	2233.66	24663.9	39717.8	30166	25082.9	-66.74	-519.44	42058.9	28761	21543.5	169.69	3988.68	59209.4	31791	28973.7	473.57	4487.48	43073.3	22517	35012.2	483.51	7454.48	33834	18974	28169.2	276.19	3147.6
49815.8	28058	31290.4	9.94	29.24	12159.4	7391	17031.5	3.55	1.72	139016	41682	145374	69.58	73.1	27566.4	15430	20318.8	417.48	3689.4	54847.1	30947	24390.6	669.53	8052.18	41049.6	21167	29785.9	727.75	6985.78	49812.7	24166	42730.6	3761.58	20101.6	36152.2	18751	34759.5	1518.69	18435	34983.5	19630	15864.9	0.71	-60.2	32766.4	17198	32562.7	2712.2	20425.9
174296	47979	100450	24.14	79.98	48627.2	29303	16658	-13.49	-0.86	40451.3	21760	51637.6	21.3	71.38	72148.2	41098	25177.3	61.77	442.04	40088	26578	23559.2	3859.56	22707.4	51572.8	22338	57313.3	161.88	3839.9	29443.8	18102	25117.7	280.45	5730.18	46729.4	28751	33444.6	3698.39	27955.2	131772	59622	50220.4	286.84	4268.18	55484.4	28136	46197.6	9787.35	33859.1
160175	67631	53373.5	7.81	27.52	44560.6	23026	31115.8	-9.94	22.36	109819	47234	48385.1	4.97	16.34	27130.6	17118	31754	311.69	4037.7	55357.3	37554	17479.5	-45.44	-487.62	28772.3	16542	35891.9	8598.81	21956.7	36921	22739	23935.5	29.11	-153.94	29401.6	18838	26697.4	3170.15	23953.6	150483	62807	82745.5	1041.57	10990.8	46894.3	28915	19368.1	3537.93	15219.4
82026	33262	99409.9	-2.84	47.3	41540.6	25352	14191.5	19.88	9.46	25402	13360	54446.3	19.88	35.26	66826.1	36110	27678.6	2627.71	18686.9	62451.4	33266	27588.5	532.5	7219.7	262143	105975	197866	14629.5	86957.2	57916.7	33640	25462	139.87	2707.28	33731.1	18738	30883.6	1001.81	9681.02	37811.9	22423	40840.6	168.27	3299.82	29479.8	16737	34940.5	1592.53	7217.12
93741.5	47447	48565.4	-8.52	15.48	29763.7	17486	24230.2	-5.68	4.3	40612.5	21513	57799.7	2.13	35.26	44379	28167	22662.5	242.82	2428.64	26211.7	13963	25824.1	4098.12	17995.5	49350.8	29077	53840.7	3967.48	22157.9	32534.5	20785	17817.4	97.27	571.9	22480.6	14240	26587.4	572.97	6555.78	107676	43970	39667	418.19	4376.54	72484.8	39675	53130	271.93	4815.14
17184.5	12618	25425.8	-11.36	16.34	37663.8	25100	22313.2	7.1	27.52	74171.8	42510	39187	-11.36	49.02	35836.6	19172	25222	3600.41	20099.1	25244.5	14334	43951.8	273.35	5763.72	106821	53007	59073.4	2137.1	15533.3	28350.1	14599	40185.3	6096.77	42318	26000.3	16259	19469.6	12.07	-325.08	47799.5	25842	23131.8	2865.56	19066.2	100424	34762	98942	897.44	11434.6
57275	38022	22715	-2.13	0	47011.5	29440	19867.2	-9.23	24.94	53538.9	26946	30413.6	19.17	15.48	47454.2	31430	22304.6	2630.55	7283.34	31497.2	17968	26492.2	39.76	1222.92	51329.2	30307	19502.3	-78.1	-589.1	33997.1	24238	36005.5	949.98	13365.3	66370.4	39279	29728.4	237.14	4283.66	38961.4	21755	33758.4	215.84	4112.52	47217.3	27387	46181.9	5564.98	33148.7
120870	51623	87961.2	10.65	36.98	49339	25523	67918.6	21.3	6.02	190133	110425	66602.3	22.72	47.3	17347.6	12690	22845	673.08	3498.48	22928.8	12286	26920.4	3629.52	19148.8	25790.1	15750	32704.7	1024.53	12353	30711.1	21922	18940.7	31.24	68.8	58153.5	35347	16526.7	1887.18	20248.7	51956.6	25692	39613	5.68	-57.62	19725.3	9442	40262.7	712.13	6657.26
69673.7	38655	35774.8	11.36	23.22	23343.6	16579	26647.7	6.39	7.74	94667.2	31980	60781	14.2	6.88	71081.8	24703	48332.5	416.77	1609.06	49820.1	20493	75944.4	23510.9	84612	33961.1	20691	39896.3	1826.12	12811.4	44514.8	29719	19455.4	19.17	-31.82	8242.28	6575	11838.5	2.84	-264.02	116254	37065	52855.2	2144.2	16038.1	44411.2	26067	32123.9	2879.76	19179.7
39324.7	26263	17404.9	6.39	13.76	59268.3	31930	30097.6	12.07	17.2	62882.9	32302	63846.8	23.43	-15.48	118889	55840	52194.9	844.19	11233.3	19755.1	13531	38914.4	320.92	7677.22	27110.1	18334	13686.7	141.29	1408.68	56646.9	32589	23187.9	1245.34	21058	22580.4	11778	23936.9	1536.44	10463.6	60162.9	38079	31719.2	350.74	5087.76	34209.1	18472	23121.9	430.26	7261.84
155430	79054	63597.5	43.31	81.7	20107.2	10735	23638.7	12.78	-4.3	29244.2	13261	47604.8	13.49	2.58	63494.2	38620	16278.9	738.4	6915.26	21721.7	11795	38398.2	1711.81	16576.5	215818	89011	103351	4889.06	36459.7	49391.1	34558	25582	3.55	-90.3	27089	16433	34086.4	3501.01	30884.3	10543.7	5711	27839.8	289.68	3274.88	49159.2	23735	31128.5	2286.2	13128.8
62535.1	39099	18263.3	-2.13	0.86	32683.9	18872	25824.8	25.56	52.46	141080	51927	85574.9	36.92	15.48	46732.5	23203	44098.8	761.12	12450.2	96948.8	61670	24935.2	1410.77	10890.2	57206.8	36111	15756.3	44.73	1327.84	25634.5	14960	23678.5	252.76	4154.66	33301.4	15667	38036.1	614.86	9665.54	27989.9	15439	37563.3	30.53	-27.52	32522.7	17823	25550.1	440.2	4393.74
118052	56147	71901.7	43.31	46.44	28193.3	15262	18664.5	36.21	36.12	53574.8	29028	27285.3	14.2	-3.44	59989.3	36183	35238.7	435.23	4392.88	34667.9	22651	20399	303.88	4049.74	4820.5	5470	-427.42	-12.78	-161.68	65904.1	41649	26065.5	164.01	1266.78	53620.7	34432	14951.2	225.07	2011.54	65790.1	38778	26671.1	1848.84	18319.7	62259.8	34062	32481.1	252.05	1392.34
45883.7	24308	22715	-4.97	-7.74	22662.2	14151	21596.8	7.1	28.38	40628.6	23178	23218.4	7.1	-1.72	32973.5	21407	23227.6	423.16	3630.92	43378.9	27203	35434	247.08	5147.1	31424.7	15321	41323.4	333.7	6450.86	39227.4	24834	16986	1949.66	10120.5	31858.1	19868	27065.9	239.27	798.94	20620.6	9729	43887.2	578.65	8444.34	31351.5	17955	24383.5	205.9	2522.38
51856.2	29156	30309.2	14.91	12.04	26564.5	15876	21890.7	-8.52	34.4	18946.6	11513	29489.8	7.81	-18.92	44451.5	28475	27266.1	557.35	5423.16	28329.7	17905	27631.8	442.33	3546.64	45386.5	25301	19632.2	-83.78	-605.44	51644.8	35640	25563.5	3140.33	17726.3	22005.7	12131	23698.4	183.89	1385.46	71794.1	40166	50494.5	1561.29	12358.2	19373.1	11128	46716.6	714.26	8506.26
70861	32010	57191.9	10.65	41.28	29633.5	19177	22100.9	-1.42	26.66	40038.4	26714	32055.8	14.91	-6.02	17874	15958	10924.8	-17.04	-373.24	43577.3	27090	27190.2	4054.1	28554.6	31664	16887	40688	1131.74	14110.9	32331.8	20327	24001.5	213	9142.66	35049.8	21551	26404.2	783.13	5657.08	68344.5	31299	52774.3	303.88	2998.82	72593.3	43355	26713.8	2088.11	17652.4
27782.2	11639	48999.9	19.88	12.04	60097.8	38395	12927.7	10.65	11.18	154138	46914	105304	39.76	-2.58	29327.9	18508	19026.6	251.34	3261.98	32809.2	16215	36427.3	186.73	6597.92	132999	38995	82923	4211.01	30259.1	30322.3	18527	27710.6	889.63	10277	7081.02	7084	3165.18	25.56	-143.62	144299	42675	139586	1719.62	18064.3	20848.1	12066	35354.4	17.04	344.86
57821.2	35283	36335	15.62	16.34	58508.8	35290	19755.8	-4.26	3.44	36663.7	21398	29806.5	20.59	-8.6	32972.2	19424	19069.2	788.81	8938.84	15498.8	12905	28870.7	-43.31	-304.44	39111.5	24810	41483.2	316.66	2178.38	35039.9	22847	18664.5	1208.42	7639.38	41441.4	21575	38078	1255.99	8876.92	37834.3	21317	32438.5	1317.76	10945.2	37794	18230	37439	2308.21	17014.2
160747	72259	66606.5	0	29.24	37949.6	22419	18712.8	1.42	15.48	153581	41220	142779	-5.68	45.58	19728.4	11731	20872.6	134.19	1502.42	27475.9	14814	38183.1	981.22	15090.4	52401.8	20595	61334.8	279.74	5075.72	46493.2	31438	26447.5	68.16	1040.6	21557.4	12923	29885.3	2133.55	13237.1	56220.4	36715	26399.2	178.21	5873.8	36330.8	22363	38861.1	408.25	8269.76
115592	41621	66267.1	6.39	85.14	52626.2	32778	18671.6	-1.42	12.04	85599.7	39859	71118.6	24.85	24.08	33192.9	21574	16582	746.21	6413.88	38650.2	19278	33981.3	10.65	365.5	34857	22959	42915.2	446.59	4506.4	59273.2	41807	31782.4	3035.25	14424.8	88855.9	52026	27051.7	592.14	7592.08	34871.9	20530	33999.1	29.82	243.38	29329.7	17990	32375.3	518.3	7504.36
90332.8	39186	61955.3	4.26	25.8	69331.5	40927	27129.8	18.46	28.38	164572	65563	78851.9	25.56	60.2	41060.1	27603	28649.2	119.28	1001.9	76745.5	23418	49371.3	5120.52	29123	64512.2	27452	66267.9	7964.07	43669.9	25695.3	16528	28677.6	1978.06	12846.7	39231.1	26852	17292.8	189.57	2446.7	215950	70418	95673.2	7692.14	49791.4	27810.7	14983	19164.3	257.02	4212.28
122655	62002	49445.1	31.24	56.76	37443	22567	26505	2.84	24.94	34896.7	20879	30701.8	-7.1	12.04	29080.5	18443	29916.6	48.99	-39.56	66206.1	37251	23693.4	4987.75	27938.8	35288.5	19731	36961.2	-1.42	375.82	25738.7	14271	24766.9	3498.88	18980.2	40822.7	24974	23193.6	1716.07	8908.74	28368.7	18314	30377.3	547.41	6102.56	39378.7	23459	23855.3	800.17	3554.38
164689	77654	78563.6	18.46	92.88	48897.5	28162	20607.8	31.24	0	16315.3	8623	20088	-8.52	6.88	92358.3	37436	81788.4	891.05	25712.3	63187.3	27098	71224.4	955.66	13448.7	42537	25146	34092.1	56.8	74.82	33455.2	21399	22458.7	3599.7	14566.7	39034.6	21330	32182.2	183.18	1707.1	14957.5	9326	24149.2	12.78	-110.08	53426	31826	26225.3	1405.09	10968.4
41842.6	23186	28424.8	25.56	27.52	17446.8	11155	24497.1	29.82	0	76578.1	51522	19135.9	2.13	14.62	73460.1	22651	73146.3	7032.55	40022.7	24786.4	14066	26981.4	339.38	2286.74	38889.5	20886	60788.8	2287.62	20604.7	53322.5	38111	13514.8	132.77	2162.9	29069.9	18847	26087.5	215.84	5335.44	28412.7	16655	33099.5	293.23	3956.86	30233.7	21144	28566.1	2553.16	12737.5
213656	80177	97162.1	26.98	68.8	32802.3	22706	21618.8	0.71	13.76	24939.5	13414	32295.1	-16.33	19.78	29350.8	16326	33950.1	222.23	3454.62	45511.7	28996	22319.6	2076.75	13967.3	85546.4	64651	19721.7	-67.45	62.78	45433.6	24439	30453.3	281.87	1256.46	28094.7	15012	26142.9	270.51	1454.26	35290.4	13732	74917.1	1893.57	9698.22	50849.9	29803	42512	9916.57	32745.4
49861	31215	18316.6	12.07	17.2	26782.1	16410	17182.7	7.1	18.06	82234.3	54439	60679.4	12.78	13.76	68140.5	48132	32341.2	2686.64	24791.2	33388.9	23421	23660.8	-4.97	-12.9	59542.9	23043	88164.2	8439.77	40422.6	28851.7	18403	21233.3	485.64	5160	47655.1	27855	29179.6	981.93	4339.56	82087.4	34638	76375.4	2820.83	24801.5	67717.6	35747	46743.6	4704.46	34062.9
227675	76248	126298	22.01	110.94	9218.78	5690	19363.1	0.71	0.86	86764.7	34759	42037	-4.26	14.62	119103	45661	44791.1	1064.29	12264.5	32842	17286	37106	9.23	319.06	38192.6	27068	18534.5	252.76	2917.98	48619.8	31298	19743	399.73	5867.78	18740.7	14894	16967.6	751.18	3488.16	48499.5	30841	25756.7	128.51	2489.7	37385.4	19292	34200.7	369.91	1879.96
110237	63787	89619	7.81	52.46	67847.2	43267	22178.3	7.81	7.74	48114.5	26119	46472.3	13.49	10.32	19020.4	10827	28123.1	741.95	7122.52	67108.2	40535	34306.5	1619.51	14162.5	81806.5	29069	40560.2	906.67	10530.7	47539.1	31575	24125.8	39.05	755.94	28668.8	16406	31243.5	1483.9	20262.5	34220.9	17639	51563	24.14	-68.8	18758.1	9797	51335.1	598.53	2240.3
32728.6	21631	26113.8	6.39	-4.3	28223	18501	20308.8	-1.42	42.14	60669.5	36164	38793	7.81	47.3	26495.7	15752	35160.6	1450.53	14052.4	30707.4	15393	29061.7	3.55	-304.44	19212.6	11519	42607.8	4020.02	22052.1	64089.4	26666	60211.5	4721.5	30090.5	30923.1	18890	22800.9	807.98	5117.86	62750.8	36475	28644.9	4.26	-92.88	38731.4	20607	22103	572.26	4610.46
23202.9	12275	35598.7	17.04	36.12	39137.5	24574	16929.2	11.36	10.32	30604.4	20737	22377.1	-22.01	24.08	32467.5	18579	23727.5	1278	9257.04	30550.5	16722	19150.1	1078.49	3808.94	29042	17890	14393.8	-83.78	-644.14	38402.2	23671	31306	204.48	2799.3	30442	18502	33263.5	343.64	1329.56	69856.6	36139	34168	488.48	4262.16	25237.1	14471	25623.2	247.08	2670.3
57100.8	34833	27730.5	-14.2	30.96	30120.2	22111	19632.2	19.88	12.04	191713	63135	121678	0	77.4	59130.6	40111	11146.3	11.36	-439.46	52134.6	27314	32464.7	166.85	3293.8	52441.5	30599	32951.1	5517.41	24619.2	60048.9	34717	33120.8	4591.57	20179	23014.4	12539	22671.7	3341.97	15071.5	60646.5	32699	36596.9	23.43	-66.22	58278.1	35563	19330.5	463.63	3453.76
61681.3	35231	34157.4	16.33	30.1	18988.7	13386	6938.12	-11.36	-24.94	46836.7	29019	16677.2	-2.84	-23.22	52796.7	30563	31585.8	1595.37	21527.5	59375.5	36052	46561.8	399.73	11837.9	31721.7	15079	35586.6	3678.51	37708.4	50664.5	31642	16726.2	531.08	5114.42	38027.7	23249	25702.7	245.66	3144.16	41290.1	19945	48740.1	194.54	1255.6	79728.9	33462	39189.2	2446.66	12483.8
125818	56522	64659.7	19.17	45.58	10531.9	8506	5503.92	-2.84	-4.3	150410	44047	66882	2.84	-6.88	60642.8	33933	53758.4	405.41	3441.72	33210.9	23619	18154.7	316.66	2301.36	48414.6	27526	36006.9	685.86	15907.4	9838.16	7559	10610.2	53.96	699.18	26728.8	12140	34281.6	1436.33	10362.1	40938	21164	40869	5920.69	37945.8	43365.3	28638	28988.6	243.53	3495.04
63240	36642	21349.7	-19.17	3.44	8409.68	5260	8911.21	-17.04	-3.44	19868.5	13063	32572	16.33	-11.18	41070	23226	19193.4	156.91	2809.62	67459.1	30076	23905	2140.65	9912.36	44869.4	27667	18986.1	-62.48	-615.76	31592.7	18304	29041.1	367.78	7604.98	11918.3	8680	2522.63	399.73	9303.48	75749.7	42051	44385.6	147.68	1468.88	47033.2	25843	13392	439.49	2351.24
45137.2	26534	45423	-20.59	49.88	39141.8	25799	7478.43	39.76	12.04	44094.4	16398	44887.6	25.56	-2.58	16901.2	10610	21722.4	146.97	1412.12	31802.9	21102	26256.5	777.45	6776.8	32980.3	20170	23633.1	67.45	1901.46	53857.5	37162	28481.6	5365.47	30729.5	20616.2	13314	22335.9	19.88	-181.46	39127	22603	36712	4309.7	26587.8	40480.4	22886	18354.9	2679.54	8520.88
129022	47711	94526.6	8.52	59.34	262143	197935	262143	81.65	179.74	48743.2	28459	16064.5	1.42	-42.14	73680.2	50006	38471.3	7645.28	38439.4	49317.9	23684	49386.2	536.05	6704.56	46569.4	25642	37921.1	-77.39	-501.38	24331.3	13864	24331.7	45.44	229.62	26785.9	14956	37522.8	734.85	6753.58	63556.2	32957	48762.8	1175.05	9171.9	59170.3	33963	20879.7	944.3	6031.18
52325.5	32166	16557.9	-9.23	47.3	262143	191328	262143	28.4	138.46	9024.1	6899	24612.9	7.81	-10.32	41727.9	25553	34307.9	1279.42	5543.56	38346.4	22189	25036	4217.4	21256.6	21798	16155	29854.8	984.77	13356.7	79785.9	34874	54835.4	3668.57	22592.2	49191.4	23900	36793.6	394.05	6707.14	29572.8	16913	36617.5	3878.02	21593.7	37175.2	24366	21537.1	301.75	2231.7
41101	26117	31104.4	-7.81	63.64	262143	146598	262143	37.63	375.82	18356.3	8646	31808.7	26.98	-26.66	64602.1	41171	19010.2	531.08	5378.44	37414.5	19729	41321.3	549.54	9069.56	39091	19693	19601	123.54	2879.28	104759	45486	32109	1646.49	8114.96	18550.4	10752	31300.3	98.69	933.1	30540	21959	44551.8	627.64	10820.5	48555.3	29939	26095.3	1106.89	6821.52
25948.2	14283	20636.9	-29.11	25.8	35981.7	29698	330.86	1.42	276.92	37079.7	21210	38085.8	9.94	-9.46	35324.5	16047	53437.4	1562.71	16090.6	46724.4	25919	23401.6	771.77	9932.14	55328.2	17434	50374.5	4154.92	13582	42631.2	21102	32577.6	255.6	8133.88	58469.7	36834	17840.2	1168.66	12378	27660.7	17316	24661.8	1242.5	7140.58	43814.8	25971	34563.5	7365.54	52148.7
82832	31559	48222.5	-5.68	49.88	6769.78	6270	642.55	-7.1	13.76	86059.7	33387	48097.5	14.91	6.88	26646.4	14257	34808.5	699.35	11866.3	25612.8	14823	34127.6	271.93	3732.4	54768.9	28398	39124.5	263.41	6163.62	51711.7	32454	24905.4	864.07	5682.02	43227.6	27975	15585.2	313.82	3342.82	11892.2	9758	10932.6	1317.76	9306.06	34067.1	16709	25261.8	904.54	11839.6
52812.8	20317	37712.4	-7.1	24.94	57399.6	29857	49558	17.04	41.28	35207.3	20100	37299.1	3.55	-19.78	85440.3	38202	31325.2	7023.32	36061.5	30419.7	19759	26705.2	1824.7	18872.7	69536.7	43605	27878.1	-14.91	469.56	45525.4	25035	35292.7	1868.72	11188.6	46150.3	25022	39361.7	795.91	15164.4	28668.2	16146	29913	102.24	1554.88	76221.6	39622	34840.4	455.82	5067.98
149911	44640	94773.6	7.81	60.2	54545.1	16703	50651.4	9.23	23.22	29414	15215	26731.5	10.65	-20.64	40869.2	25622	16250.5	705.74	6736.38	22259.2	11930	23777.2	1940.43	8003.16	33662.3	19173	22685.2	-33.37	-540.94	33098.7	16887	32048	334.41	523.74	38261.4	23207	25248.3	2972.06	11922.2	41424.1	20486	39774.2	88.75	1473.18	48537.9	23182	51739.1	171.82	1142.94
134125	56546	53243.6	-4.97	56.76	157839	57555	106748	28.4	98.04	52376.4	33855	33335.9	-2.84	-14.62	35797.6	25256	19409.3	607.05	6594.48	43977.8	28415	18555.1	67.45	710.36	76393.3	33200	52579.8	2066.1	11126.7	100984	33333	43583.3	2152.72	18719.6	48940.9	24375	29635.4	1461.18	11969.5	31775.6	19001	29751.8	4181.19	17170.8	45268.7	29061	25419.4	39.05	85.14
138711	63086	58327.2	-18.46	79.98	60361.3	44836	19956.7	6.39	3.44	110950	48799	44159.9	1.42	36.98	46328.3	29733	21908.5	3579.82	23651.7	64916.5	33242	34777.9	1887.18	14572.7	34302.1	22559	49273.3	230.04	2762.32	60389.2	36384	24394.2	1282.26	6851.62	33292.1	21542	13843.6	550.96	6530.84	87666.1	42999	72038	1165.11	14726.6	29085.4	16999	34968.2	827.15	9895.16
93773.1	41809	39190.6	-11.36	27.52	108808	50683	79357.4	21.3	36.12	43468.8	27179	32300.7	2.13	-12.04	41898.4	25147	21566.2	-9.94	-262.3	40323.6	28107	20631.2	1317.76	10580.6	44955.6	25740	23623.8	475.7	7430.4	35111.8	21072	28140.1	1323.44	13152.8	51042.7	30641	24994.8	707.16	3141.58	104133	50382	47227.8	87.33	764.54	14849	14248	6924.63	7.81	10.32
50614.3	26241	33736.4	19.88	15.48	41301.9	24206	38920.8	8.52	-0.86	47908	29539	27430.8	19.88	0.86	64569.3	40972	23589	1450.53	17434.8	140583	52659	101783	9089.42	67793.8	228593	63011	152568	7565.76	51400.5	52985.8	34579	12081.4	1113.28	11473.3	17391.6	14795	18641.8	96.56	540.08	41917	24704	32855.2	263.41	3657.58	157464	46817	150630	2534.7	24829.9
76448.5	26612	25706.3	14.2	33.54	35020.7	15770	47825.6	22.01	23.22	129301	62887	148685	24.14	60.2	36891.9	24170	15286.3	1402.96	9741.22	90746.3	55231	31455.8	-9.23	-146.2	37342	19567	31903.1	6680.39	26940.4	53310.7	26121	20311	28.4	639.84	96163.2	56210	31384.8	624.8	8765.98	36350.6	22003	29698.6	7072.31	36277.4	137846	48604	114919	15393.5	69722.8
64760.2	44690	18870.4	0	6.88	49430.1	31548	29456.5	-17.04	9.46	114841	53439	81084.8	-3.55	35.26	51496	35737	20101.5	1341.19	11456.9	45167.6	23407	21559.9	1079.2	9539.12	58670.6	35818	23914.2	4857.82	18551.9	37635.2	20667	18736.9	175.37	2761.46	27299.2	15835	41247.4	251.34	6839.58	52650.4	31058	37565.4	4009.37	18834.9	38473.5	23134	28762.1	34.79	153.08
122074	53763	77772.7	-7.1	39.56	112671	46951	59517.2	20.59	63.64	86647.5	32202	80207.3	8.52	79.98	43956.1	22590	42254.9	2464.41	20306.3	19412.8	10302	31352.2	3951.86	21422.6	32038.5	19618	21987.3	-93.01	-622.64	30727.8	16671	31058.9	698.64	9159.86	55677.2	30368	32175.1	322.34	5016.38	18529.3	10027	32094.1	12049.4	78354.6	22626.3	14437	30375.2	242.82	1799.98
43002.6	23617	34040.9	-12.07	33.54	85142.7	32419	57715.2	15.62	55.04	69624.8	32083	41657.1	7.1	29.24	10137.6	9151	23227.6	-21.3	-337.12	140106	43775	118072	11007.8	58211.7	21224.5	11702	21006.1	-21.3	-189.2	36514.3	21650	14369.7	14.2	-46.44	31279.6	16917	30407.9	3058.68	15307.1	29620.5	17373	26662.6	78.81	2091.52	142206	46779	83758	3892.22	30042.4
122681	31783	55575.2	7.1	48.16	63865.6	34368	31948.6	-4.26	24.08	28632.8	16313	30921.9	-9.94	39.56	13088.2	8075	8071.99	-21.3	-313.04	30349.6	20815	107838	105.79	724.98	64086.3	31031	40232.9	808.69	10307.1	15897.4	13606	1048.67	55.38	739.6	44749.1	28543	19258	190.28	3194.04	28090.3	16306	31252.1	1365.33	4220.88	41469.3	23174	25590.5	2134.26	10809.3
66454.7	28426	262143	83.78	317.34	41591.5	20039	40617.7	-0.71	22.36	35567.5	19740	25827	-4.26	34.4	27315.3	17342	30283.6	1921.97	10530.7	12989	7046	36459.9	1.42	-286.38	108827	37591	71062.5	2528.31	15642.5	69302.4	48259	22041.9	5857.5	28374	27606.1	16388	23634.5	1156.59	5426.6	49999.9	25294	30667.7	4795.34	39494.6	38407.8	23593	25634.5	226.49	3541.48
20654.1	14720	18060.3	0	-9.46	56702.7	35166	43287.3	7.81	6.88	15894.9	9809	14351.2	4.26	-24.08	52434.6	28474	24089.6	-12.78	-337.12	15630.2	8662	25382.5	264.12	4343	27415.8	18471	12830.4	-76.68	-636.4	72618.7	43142	18694.3	3378.18	10609	21658.5	11601	20207.3	1378.82	15713.9	34251.9	20999	21557.7	1157.3	14466.1	24542.1	11979	47613.3	6616.49	27624.1
193221	68583	90361	23.43	67.08	69254.6	21408	69903.8	25.56	-0.86	37273.8	21307	38998.2	3.55	11.18	69639	38402	33852.8	56.8	119.54	25530.4	18502	29885.3	342.93	7274.74	37984.3	24454	25121.2	1387.34	13004.9	51239.9	35303	19283.6	1814.76	12179.3	35295.4	24119	24327.4	744.79	11017.5	27240.3	15923	18255.5	433.81	4221.74	32472.5	16870	29023.4	2470.8	15824.9
116032	41079	73166.9	39.76	57.62	64511	30642	114044	7.1	16.34	49600.6	32975	21280.8	12.78	-4.3	27542.9	15046	25797.1	1093.4	5264.92	28209.4	15152	31914.5	935.07	6032.9	38647.7	19163	39816.1	820.05	13490	62455.1	41541	16174.5	426	5646.76	74062.1	32843	49325.8	1938.3	9975.14	26170.2	13244	28510	1.42	-139.32	75096.9	25461	67566.4	3542.19	17210.3
29168.5	17711	26341.7	-19.17	3.44	40034.6	24798	19437.7	-0.71	6.02	13035.5	6900	40902.4	21.3	17.2	31507.2	23399	27780.2	195.96	6962.56	32961.1	23991	28521.4	1048.67	9348.2	63634.9	37587	34793.6	109.34	417.1	53519.6	34311	26822.4	298.2	4618.2	61432.7	41225	17743.6	1658.56	14934.8	32850.1	16194	31933	403.28	8034.12	91985.7	42326	110011	21396.6	91720.7
102251	39417	47898.7	4.26	110.94	98705.2	47477	57308.4	10.65	31.82	17795.2	8857	30515.8	25.56	-1.72	43646.8	24205	21664.9	16.33	-393.02	34676	17910	23203.5	105.79	1925.54	6371.74	5042	11396.9	-29.82	-423.12	78289.3	45354	24102.4	7.81	-170.28	33375.8	20621	17309.8	4719.37	20759.5	27373.6	13771	34979.6	92.3	1541.98	27547.8	17015	44673.2	1477.51	23215.7
20686.3	14300	47734.7	5.68	64.5	76821.1	29075	128656	9.23	79.12	33230.8	20488	52608.9	-2.84	28.38	61083.6	41623	25656.6	62.48	360.34	30642.9	18274	28569.7	4923.85	20953.9	34294.1	20444	28278.6	-78.81	-401.62	111058	47899	50446.9	7251.94	37137.4	10035.9	9214	21865.9	66.74	341.42	23725.5	10385	41023.8	142	2481.96	58214.9	37031	32252.5	2899.64	24522.9
98116.2	36661	42175.4	-9.23	55.04	182547	71234	109877	22.01	88.58	64323.1	37123	37839.4	-9.23	25.8	38258.3	20975	26424.8	3138.2	22882	71719.7	34558	56087.9	2468.67	24447.2	28180.2	16845	21565.5	61.77	1807.72	59882.7	32862	28436.9	5500.37	29245.2	39485.9	24701	18939.2	961.34	9361.96	52795.5	33536	16516	610.6	6436.24	22927.6	12658	35414.8	2561.68	13211.3
28704.1	20049	21942.5	5.68	25.8	42833.3	21462	24717.2	7.1	2.58	62651.6	30510	58083.7	12.07	40.42	28013.5	17083	24110.2	1459.76	12651.5	44604	27720	19681.9	587.88	7877.6	62282.7	35517	24790.4	-78.81	-669.94	47251.4	29451	37050.6	824.31	10565.1	9463.68	9162	4842.2	242.11	970.08	36237.1	17447	47120.6	235.01	2127.64	19929.9	9863	34143.2	59.64	622.64
9329.14	6780	4966.45	-1.42	7.74	15904.9	6756	42313.9	32.66	12.9	37078.5	25718	46439.7	-5.68	-6.02	28742.6	16574	24328.1	262.7	3836.46	26348.1	15065	29816.4	269.8	2425.2	44159.5	26647	22065.4	-69.58	-705.2	15391.5	15486	7776.63	18.46	-94.6	48356.3	30635	17219.6	1937.59	20437	28333.4	17871	31402.6	1.42	42.14	29886.5	17447	22349.4	-22.72	-18.06
131134	63589	88515.7	26.98	84.28	27748.1	14930	22521.9	9.23	-10.32	69310.4	41891	19155.1	-12.07	-14.62	59591.3	37391	25404.5	4877.7	17981.7	24754.1	16981	34381	-37.63	-485.9	79908.1	31475	42046.2	517.59	8321.36	45559.5	26286	31739.8	116.44	1198.84	62358.4	38149	16831.3	1079.2	5996.78	42101.7	22666	23312.1	87.33	412.8	32199.1	16792	40548.1	3363.98	14131.5
79921.7	34885	59006.7	-18.46	19.78	42180.5	24183	39006	-3.55	15.48	50595.7	32015	17446.1	-14.91	-21.5	40358.3	18014	20477.1	769.64	9707.68	39012.9	23816	24502.8	104.37	1712.26	38761.2	21418	25444.3	798.75	4447.06	44249.4	24262	29142.7	387.66	5746.52	26768.5	14204	25161	2704.39	14012	41130.2	25958	36659.4	188.86	2438.1	34913.4	19926	29770.3	2204.55	20283.1
65054.7	39798	30439.1	-2.84	6.88	36630.2	16526	51083.8	2.13	28.38	115993	47970	111388	30.53	49.02	41247.4	25818	21929.8	1038.02	9365.4	69507.6	44449	27448.6	5004.08	31270.5	21902.1	13164	35813.1	-62.48	-508.26	72412.3	42586	29644.6	1704	21671.1	31012.4	19567	21806.2	601.37	2140.54	20058.2	10408	36917.2	-4.26	-133.3	54418	28406	43533.6	7117.75	33827.2
89885.1	58202	23422.9	-3.55	3.44	28154.2	13219	54902.2	17.04	56.76	39246	25816	18594.9	2.84	18.92	103944	69695	39732.3	4157.76	30049.3	21073.8	9871	36788.6	565.87	5881.54	49617.4	26821	24583.8	850.58	5872.94	68805.1	33902	94407.3	10535.7	61201	39392.9	22647	19182.1	1067.13	9472.9	43030.5	26647	17125.9	-7.1	-149.64	29265.9	15394	33029.9	306.72	5141.94
44219	28441	32148.8	2.84	4.3	32515.3	20383	21395.8	-22.72	25.8	47471.5	18658	71701.5	12.07	16.34	46426.8	28722	16032.5	1795.59	5019.82	100588	37315	48301.3	1540.7	14718.9	57703.4	38498	25624.6	1990.13	11330.5	58644.6	32431	28840.2	2056.87	15840.3	42481.2	27756	23328.5	327.31	4300	35536.5	21553	20296.8	-14.91	-135.88	26188.8	16531	25932.8	624.09	3234.46
62398	37859	28617.3	-4.97	18.92	62360.8	26367	71345.1	4.97	36.98	89307.9	38779	74450.6	44.73	38.7	8691.16	8115	18068.8	56.8	-88.58	21210.2	11034	31597.8	569.42	4205.4	30547.4	19947	17800.4	-66.03	-604.58	64078.2	40330	28162.1	139.87	2461.32	68925.4	46507	17050.7	2181.12	11865.4	73527	44325	31268.4	907.38	1157.56	45577.4	25968	37517.1	5839.75	37803
49083.5	30483	25405.9	-2.13	24.08	54071.4	26015	51325.9	-18.46	80.84	31018.6	18907	20456.5	20.59	-8.6	115251	58907	53428.2	4944.44	30416.5	62252.3	41955	22422.5	1633	10416.3	45750.4	22639	47741.8	95.85	3180.28	105617	63667	42251.4	1576.91	16874.1	21606.4	20082	5028.93	17.75	221.88	33620.7	19162	19329	20.59	-95.46	131093	64718	47344.2	8847.31	39619.3
22430.4	13407	22802.4	6.39	24.08	69846.1	22422	41052.2	-9.94	36.98	22602.1	13700	32066.4	13.49	-1.72	47189.4	24627	23160.9	168.27	737.02	64307	38556	28441.9	130.64	2524.1	34828.5	22462	24717.2	281.87	2603.22	50284.5	31422	16198.6	-17.04	-175.44	11072.6	11348	2765.45	62.48	464.4	21739.7	11701	21351.8	17.75	87.72	38109.5	24362	26267.2	248.5	1285.7
96578	50391	139125	55.38	138.46	44220.9	24134	28931.1	-16.33	-0.86	67258.2	40926	52168	23.43	61.06	61382.5	38677	14212.1	594.98	5394.78	43561.8	27182	28988.6	613.44	7334.94	19832.6	9867	38067.4	88.04	1704.52	29289.4	19706	24207.4	332.28	4612.18	12878.6	8719	16747.5	7754.62	17696.2	79276.9	54857	23114	97.27	570.18	41045.9	22609	49607	7496.18	28945
13354.8	8471	43155.2	26.27	34.4	88056.1	40155	82218.7	5.68	23.22	38183.9	23872	24889	16.33	-15.48	30254.1	18221	18591.3	882.53	6652.96	38564.6	20939	23044.5	815.08	8930.24	76607.2	39415	53488.6	1906.35	16113	28169.7	19529	23033.8	126.38	1696.78	7789.68	5612	4661.86	-13.49	68.8	51773.7	33075	18905.2	2039.12	24074	23673.5	13406	32786.4	236.43	1208.3
195198	70485	83885.8	9.94	84.28	16268.8	10151	40005.7	10.65	9.46	23080.1	12798	24448.8	18.46	-33.54	35869.5	20979	27816.4	5.68	-404.2	25470.8	14202	28289.9	274.77	6128.36	21696.9	15617	25136.1	-75.26	-546.1	46458.5	28155	14275.3	-17.75	-201.24	37746.8	21571	19113.9	5230.57	28361.9	60076.1	34118	57098.2	6.39	-26.66	63476.2	37139	36462.8	389.79	847.1
60912.5	35314	31249.2	12.78	26.66	30821.4	17368	42379.2	13.49	14.62	45592.9	24906	38367.7	-11.36	11.18	43104.9	24443	23112.6	512.62	2758.88	110594	44941	60828.5	6402.78	31960.2	35273.7	23055	39805.4	-30.53	555.56	63010	38915	30809	1718.91	5102.38	4986.04	5027	807.98	42.6	399.9	93651	65179	28754.3	2768.29	33367.1	38499.5	18839	29512.6	2395.54	22063.3
52631.2	23282	47859.7	34.79	45.58	17500.7	9078	33413.3	14.91	16.34	38229.8	22558	21703.3	0.71	6.02	59895.7	40109	19314.1	1995.1	10934	11484.3	6962	31301.8	-7.81	-440.32	40977	22075	26466	-61.77	-638.12	66659.9	43134	15701.6	67.45	1044.04	18048.2	11377	11974.1	-7.1	379.26	31293.9	14253	38000.6	4.97	-122.12	80322.2	29765	73284.1	7344.24	47408.4
60544.2	36882	22459.4	-12.78	9.46	56882.5	35655	24079.6	-12.07	-12.04	39011.6	24182	19341.8	15.62	-5.16	40902.6	26030	22730.6	130.64	1707.96	11827.7	6979	47697.1	39.76	110.08	57488.9	34286	30023.1	1936.17	20370	37129.9	24862	24605.8	678.05	6584.16	8267.08	8035	1095.53	1.42	192.64	105396	60673	79338.2	528.24	39058.6	116571	74937	52099.8	9205.86	33809.2
32459.5	16118	48766.3	12.78	17.2	28364.4	15526	31815.1	3.55	6.88	41830.2	22160	37069.8	-2.13	19.78	34855.2	19123	30292.1	3269.55	21280.7	28671.9	17883	19838.1	371.33	2414.02	28042	16715	27043.9	869.04	3760.78	24435.4	12922	23209.9	12.78	-172.86	38449.9	25725	14611.1	-4.26	61.92	29453.1	14802	52300.7	456.53	4908.02	52158.1	31104	18606.3	675.21	6038.06
27807	15145	30802.6	9.94	28.38	104978	31627	67677.9	26.98	53.32	41063.8	25311	37468.1	4.26	20.64	43552.5	27377	25314.3	1483.9	12817.4	141563	78297	82311	6975.04	37201	25322	13834	29097.9	156.91	1918.66	62521.4	39391	20274	337.96	1241.84	262143	197246	262143	-17.75	663.06	52952.3	29387	48668.4	8.52	-104.06	39009.2	23514	30165.1	1326.28	11510.2
99196.9	47414	53082.4	10.65	75.68	69152.9	26220	71207.3	17.04	18.06	85353.5	38302	49842	12.78	30.1	24202.9	14694	21502.3	1584.72	12949.9	55496.8	29343	26235.2	110.76	1066.4	80722.1	47053	37776.3	114.31	1333.86	35294.1	15767	43033.8	2670.31	22857.1	262143	233551	262143	-8.52	583.94	62812.2	31690	41841	280.45	3368.62	43181.8	23772	29187.4	3111.22	13408.3
72199	26731	52523.7	0.71	50.74	27003.5	12279	32902.1	12.78	-9.46	45393.9	21115	51220.1	0.71	11.18	38672.5	22119	28681.2	2098.76	14750.7	122320	37492	62982	6530.58	47551.1	10696.2	7255	33417.6	335.83	6308.96	73721.7	45909	22657.5	818.63	4757.52	34516	26643	7246.97	4.26	229.62	25863.3	14627	22252.8	-19.88	-126.42	47175.2	24211	28203.3	5384.64	30284
123216	52346	38304.5	-7.1	15.48	63083.8	26031	49570.1	13.49	33.54	135942	62891	79750	23.43	41.28	34298.4	20216	22342.3	516.88	7033.94	22493.6	12523	45874.5	899.57	8026.38	39822	22307	22514.8	889.63	7338.38	58784.7	38682	22319.6	24.85	36.12	121401	55964	63463.3	1921.97	33411.9	67257.6	42145	33977.1	3135.36	28169.3	57307.8	28300	37422.7	3887.25	33886.6
54720	28334	53172.6	2.13	21.5	48898.8	25251	54304.3	18.46	20.64	119981	28079	107135	17.75	-3.44	58860.9	38775	16778.7	299.62	2417.46	38615.5	22499	24869.2	3080.69	15547.1	16714	9819	23243.3	-34.79	-82.56	42840.1	28370	29393.3	4847.88	29328.6	37751.2	24055	14889.4	12.07	57.62	28559.7	15248	42705.1	526.11	9566.64	79462.9	42426	67607.6	3635.2	21182.7
62432.8	31743	53795.3	7.1	40.42	189630	87536	75906.1	17.75	68.8	27414.5	16182	22695.9	-2.84	18.92	28663.2	15928	18919.4	783.13	3112.34	10693.1	7399	24406.2	17.75	-136.74	28485.9	17250	22520.5	-73.84	-534.92	67038.1	37319	24668.9	60.35	814.42	262143	135684	262143	6.39	259.72	93097.3	46340	47535.9	107.92	1171.32	55676.6	34727	18775.9	1090.56	11260
18795.3	10897	43941.9	14.2	24.08	39727.1	24644	32669.9	11.36	0	31754.5	19097	24495.7	10.65	-6.88	24101.3	13830	32753.7	591.43	8691.16	46323.3	27382	20564.4	804.43	6610.82	12244.4	8242	39698.2	1237.53	12747.8	58007.8	38102	16787.2	609.89	7625.62	33598.4	29583	56.8	-1.42	198.66	19411	10949	46964.4	449.43	4780.74	26797.6	16647	28367.3	-20.59	-86.86
55127.9	28362	38852.6	7.81	45.58	39617.4	23888	40505.5	18.46	29.24	10979.6	8839	8960.2	-11.36	-22.36	34969.2	22358	20396.2	561.61	4607.02	20295.1	11956	31570.9	1501.65	8590.54	15304.7	9229	45090.7	498.42	4315.48	65697.1	42410	19055	908.09	14064.4	6159.08	5945	798.75	28.4	407.64	52288.3	30087	53991.9	4703.04	25315	53667.8	28875	66737.2	2038.41	15713.9
106270	52626	41809.8	-2.13	39.56	44840.9	26174	27266.1	17.04	23.22	37147.9	25279	22568.8	22.01	8.6	31044	20635	27330.7	2298.98	8526.9	62029.1	36582	25124.8	179.63	1844.7	102686	42435	34825.5	2035.57	14343.9	30943.6	21159	23733.9	142.71	1318.38	20137	18858	6051.33	-13.49	29.24	112412	52491	51453.7	227.2	2683.2	47598.6	23970	50446.2	4428.98	18803
75816.7	34511	34246.1	6.39	17.2	43954.3	22847	45527.3	17.04	40.42	24392.7	14337	36123.4	0.71	26.66	61639.2	36990	30410.7	494.87	10519.5	31344.1	16799	18738.3	5.68	-17.2	32642.4	17191	38060.3	-53.25	-549.54	71778.6	43347	25278.1	1485.32	14731.8	46799.5	24139	38927.9	1836.06	21391.6	26110.1	16556	31749.8	4054.81	36260.2	23152	13074	39559.1	288.26	3630.92
61663.3	29098	63782.1	29.82	24.08	91436.4	32651	65942.7	14.91	19.78	33970.4	18857	37106	4.97	0	25618.4	15298	28184.9	934.36	6687.36	16767.9	9786	23753	109.34	1750.1	33122.3	21442	43332	509.07	5411.98	59678.7	31511	33296.9	2747.7	17160.4	35432.4	21720	30126	464.34	5262.34	33642.4	18570	37437.6	281.16	2430.36	121183	47771	49347.8	3178.67	19044.7
53877.4	22165	60213	10.65	13.76	54160.7	29015	37045.7	3.55	24.08	51104.7	23770	55338.8	12.78	30.1	44326.3	24818	39833.1	501.26	5053.36	23843.3	14502	26628.5	448.72	6971.16	163612	50154	67756.7	2158.4	32532.9	39699.2	26659	19574.7	533.21	2168.92	24742.3	11162	68295.6	1400.83	21047.6	19639.7	11814	20965.6	-2.84	-132.44	59383.6	21791	64519.1	5857.5	43264
21643.6	13438	38423.1	14.91	26.66	50052	29167	38689.3	-12.78	17.2	33086.3	19619	30713.2	14.2	12.9	29481.6	13548	52684.8	13152	48457.6	38469.1	23883	20935.8	1880.79	9447.96	37430.6	20611	28664.8	471.44	3151.9	38741.9	26415	12919.2	907.38	10142	86519.1	42778	67704.2	5420.14	36673	32087.5	15197	36476.2	7.1	-165.98	70682.5	20903	66708	3233.34	22923.3
69200.7	24059	42055.4	5.68	16.34	43483.7	30442	39279.3	-0.71	32.68	24981	17975	23137.5	21.3	30.96	31204.6	20542	19591.7	1598.92	10368.2	18153.6	10222	18709.9	469.31	6303.8	17743.8	10931	26642.8	120.7	1640.88	29133.8	18295	20013.5	460.79	6254.78	5894.96	5923	1718.2	96.56	798.94	35834.1	23911	34574.2	340.09	2818.22	70228.6	25414	34711.2	172.53	1337.3
45438.6	27172	21608.1	-10.65	24.94	117070	45269	103266	14.91	57.62	24215.3	16335	23933.4	27.69	33.54	40469.9	26482	16406.7	4.97	-319.92	35467.1	21077	42379.2	345.06	5039.6	31520.8	22726	19860.8	-77.39	-552.98	28762.4	19352	27644.6	542.44	11579.9	59779.2	27816	74388.8	2606.41	20869.6	86173.2	26057	40234.3	269.09	2792.42	43206.6	24774	21025.9	850.58	7380.52
29057.5	16279	30077	13.49	9.46	17112	8978	36549.4	4.26	11.18	38533	22097	35309	25.56	-28.38	16617.9	9995	20889.6	2.84	-307.88	78647.6	42521	32783.5	307.43	2450.14	31906.4	19578	28101.8	2125.03	6005.38	52926.9	32379	29142.7	4029.25	21059.7	141652	57410	139431	3410.13	28457.4	25974.9	13026	26238	-14.91	-177.16	37616.6	22658	41112.5	3055.84	12353.9
96300.9	62455	36369	10.65	55.9	36038.1	22291	27362	14.2	15.48	56345.6	32667	28648.5	8.52	8.6	84914	40432	64468.7	1335.51	7564.56	83868.6	29798	39244.5	4093.86	17575.8	45096.9	24562	45063	2469.38	21903.3	80877.8	50310	22447.4	1328.41	10952.1	143987	66014	46532.7	1635.13	17550	131377	60036	99280.7	292.52	5791.24	35504.9	15570	46647.7	47.57	967.5
23821.6	15134	25961.9	4.97	26.66	23481.9	13097	31109.4	-1.42	-2.58	112797	55931	68495.8	14.2	20.64	36746.8	23466	17375.8	1021.69	4441.04	44503	30438	35854.3	10.65	-386.14	12741.6	8821	20028.4	641.84	5602.9	45591.7	21478	33323.8	56.8	826.46	126464	52411	73274.1	8314.1	37122.8	28944.1	18587	17012.3	-39.76	-211.56	37836.7	18517	22700.1	596.4	2365
66061	35403	29045.4	-25.56	24.08	52249.9	28802	19820.4	51.12	3.44	39900.7	24748	35097.4	12.78	-4.3	29306.8	20658	22871.9	3014.66	12654	42256.1	25763	23831.1	4243.67	36170.7	31709.3	20055	19422.8	776.74	5854.02	35851.5	23211	15341.7	2766.16	10153.2	176826	50775	101672	6879.19	39225.5	20144.4	13238	23851.7	666.69	5448.96	86084.5	41903	66483	4375.73	30167.1
69259.6	28843	77605.1	4.26	40.42	25933.4	13623	30748	53.96	0.86	45193	30939	23242.6	13.49	0	31380.7	15511	22251.4	910.93	7217.12	43184.2	22647	28789.1	1424.26	9277.68	62463.1	36566	28488	-70.29	-667.36	39205.7	26457	21865.9	3849.62	11486.2	29089.8	12736	41718.9	128.51	3117.5	65390.2	39130	21402.2	78.81	1194.54	115985	51375	41834.6	568.71	3544.92
31167.4	16130	24524.1	-12.07	22.36	34445.3	18643	22788.2	50.41	12.9	157891	37414	118026	10.65	26.66	41514	27895	18359.2	980.51	9022.26	79397.8	46623	34081.4	2345.84	25222.9	208453	77552	124278	14570.6	84087.4	59963.3	33321	22467.2	589.3	3732.4	37104.5	25571	55015.8	4776.88	19853.1	27235.4	14899	28055.6	764.67	8632.68	50547.4	21063	61057.2	4517.02	30568.7
111695	52997	49056	12.78	66.22	211001	71607	88741.5	48.99	51.6	59683.1	22988	54209.2	2.13	22.36	82368.9	46407	30750.1	22.72	-188.34	37191.9	25855	36339.9	2432.46	15748.3	52321.2	32158	27494.8	-65.32	-693.16	33662.9	22058	17855.1	1756.54	9925.26	26097.7	13110	30107.5	518.3	10452.4	20757	12043	53051.2	-17.75	-178.02	38004.1	19436	51611.3	1246.76	5006.92
43579.2	17434	43775.8	-1.42	6.02	25405.7	13628	23612.5	14.2	7.74	27100.2	15343	26556.1	-7.1	-6.02	43715	28101	21218.3	542.44	3974.92	128844	58051	42688	225.07	3977.5	41585.3	27566	18105	-53.96	-669.94	30026	15511	38848.4	484.22	1956.5	40192.7	20326	31520.4	1113.28	13575.1	47275	29067	26680.4	3763	14555.5	24547.7	13769	40803	7753.2	27829.6
31856.8	17113	29332.2	-22.72	22.36	37470.9	22942	19267.3	10.65	8.6	25830.4	13598	46823.1	3.55	0.86	35509.3	22081	18947.8	1319.89	3688.54	44782.6	28179	27620.4	1346.16	10865.2	39891.4	23245	35411.2	1714.65	11941.1	39084.8	24906	17703.1	2002.2	15296	11384.4	7047	32549.9	-7.1	1184.22	18097.8	16081	29518.2	211.58	814.42	36490.1	20919	32804.1	4231.6	18345.5
38725.8	23647	22537.5	-3.55	24.08	62990.8	34895	37563.3	12.78	38.7	24545.2	18801	20991.9	-14.2	22.36	33385.8	17807	36120.5	369.91	4763.54	77865.8	45243	37395.7	7063.08	30367.5	51340.3	27910	55896.2	1833.22	12171.6	50489.7	35854	21152.3	8001.7	44079.3	36885	20505	29516.1	604.92	6664.14	27327.1	17039	26610.1	1458.34	12010.8	50056.9	35139	33363.6	1708.26	12883.7
235568	91347	125709	37.63	85.14	49649	29478	23150.3	28.4	21.5	105172	51792	62387.7	2.13	21.5	37892.5	26291	32800.6	1493.84	12247.3	41967.2	25639	17497.2	139.87	2368.44	38153.6	20783	34929.2	-10.65	416.24	60268.3	37306	19499.4	2032.73	15185.9	68782.8	26191	54365.4	893.89	14088.5	61266.5	28134	73039.1	1440.59	19617.5	42355.9	24042	29262.6	3034.54	12720.3
22745.3	14744	20361.4	7.81	8.6	45030	26791	35947.3	19.17	23.22	50898.9	29855	26615.1	-22.72	11.18	41877.3	23232	28240.2	426	3937.08	75763.4	49247	31779.6	130.64	2672.88	65841.5	29747	50471.8	63.9	108.36	34744.2	21616	20911.6	3373.92	25023.4	29921.8	19475	34126.1	536.76	7963.6	29348.3	17551	25170.9	-17.04	-186.62	43267.9	23661	41904.9	439.49	4573.48
65719.4	40333	31201.7	2.84	-1.72	51010.5	33243	17493	33.37	6.02	55548.9	36752	15294.1	-1.42	15.48	35214.1	20031	21157.3	1109.02	7843.2	57547.8	31310	27236.3	1157.3	9250.16	21631.8	15275	35825.2	-44.02	-354.32	35823.6	23798	24251.5	1052.93	12084.7	35230.9	23023	39838.8	5731.12	31961.9	55914.1	22054	46651.3	101.53	1396.64	47404.6	28845	35676.8	1318.47	9851.3
117391	60214	86126.5	14.91	16.34	16894.4	9758	26502.2	10.65	28.38	148014	65744	44750.6	-0.71	30.1	48149.8	29087	24629.9	2167.63	17243	26625.9	14695	42717.9	1300.72	10177.2	25314.6	17623	28045	50.41	842.8	79288.1	47553	25860.3	4732.86	34034.5	30589.6	17103	38416.7	2635.52	22173.4	27345.1	16518	48755.7	665.98	13176.1	108099	47470	62936.5	2644.75	17133.8
60286.9	33055	54117.6	9.94	30.1	110592	42487	66139.3	15.62	19.78	27373	16446	26042.1	-4.26	16.34	45511.1	28983	19762.1	2297.56	21063.1	54871.2	28590	50914.1	4684.58	15007	49306.7	27650	26328.2	-83.07	-688	77237.7	46814	29645.3	382.69	1778.48	28438.8	13451	45749.6	1637.97	12126	30492.8	18323	34435	1054.35	7117.36	25704	17286	11431	90.17	774.86
66372.9	36419	29811.5	-21.3	12.9	31590.2	15943	22290.4	11.36	13.76	35696.5	18754	66443.2	-1.42	24.94	40414.7	22006	56652.3	5974.65	30467.2	21693.2	11770	22397.7	286.13	4562.3	45918.4	27049	26634.9	-82.36	-639.84	130225	62843	72198.5	2533.28	32905.3	118780	74694	103671	1118.96	16256.6	34432.3	21990	22535.4	1970.25	13013.5	28708.5	16847	25653.7	230.04	1889.42
66837.9	25016	50878.6	2.84	16.34	71582.7	30199	56015.4	0.71	30.96	48702.2	29514	39303.5	10.65	29.24	68703.4	38642	24553.2	660.3	11130.1	42086.2	31758	21902.1	-9.23	-399.9	26654.4	14780	33906.1	1044.41	6764.76	34018.2	15175	23760.9	712.84	5676.86	106424	38661	57252.3	7716.99	73049.3	21823.4	12791	20041.2	51.83	225.32	105316	42989	50484.5	4015.76	14882.3
57675.5	31545	28899.8	22.72	-18.06	41111.6	21767	50569	7.1	26.66	38179.6	23882	38131.3	-2.13	43.86	64729.2	37219	23224.1	1954.63	20584.1	67617.2	39466	26157.1	1052.93	10228	44707	32037	25161.7	2389.15	13794.4	10259.1	10894	10464.7	-10.65	-92.88	57040.6	34969	24894	2854.2	19049.9	38346.4	21746	23087.1	-25.56	-129	17546.6	10802	37444	2308.92	7574.02
38676.8	23007	22061.8	28.4	-6.02	33382.7	22166	19065.6	9.94	22.36	26672.4	18550	19527.1	-1.42	27.52	40601.9	22834	29648.2	556.64	6711.44	31829.6	17142	19418.5	751.18	9029.14	74194.2	40307	71524	8744.36	36154.4	49109	28173	16971.8	184.6	2273.84	32998.3	17134	19855.9	1096.95	7614.44	40798.5	25326	51131.4	33.37	55.04	47941.5	24522	41351.8	4081.79	26445.9
111655	49690	43811.3	14.91	16.34	42044.7	26569	29136.3	13.49	8.6	70682.5	43623	34886.6	16.33	32.68	34661.1	21363	20492.7	7428.02	16822.5	31794.8	20182	16979.7	208.03	3108.9	11062	7702	24514.9	41.18	434.3	26195.6	14668	18318	117.15	2886.16	49260.9	31910	35572.4	4222.37	19528.9	22057.1	16045	28245.2	34.08	827.32	83548.1	40767	68209.7	10746.6	40540.4
42485.5	17270	64106.6	17.75	34.4	39519.4	24693	25956.9	2.13	11.18	45775.8	24415	52092.7	14.2	9.46	47853.5	29487	17425.5	2353.65	12196.5	33034.2	18099	31816.5	3821.22	12189.6	17413.9	10646	22415.4	-65.32	-599.42	43109.2	26083	40134.2	998.97	8046.16	53280.3	28980	40873.3	1015.3	15879	41576	24067	26808.9	5436.47	29069.7	31241.8	16298	39941	1491.71	15368.2
94072	36311	53888.3	10.65	28.38	61972.1	25648	61018.1	21.3	46.44	13725.6	9001	34780.8	11.36	19.78	46965.6	25882	25562.1	244.24	3280.9	63825.3	38158	24147.8	3094.18	24298.4	29688.7	15995	20772.5	340.8	6071.6	41194.7	23131	16924.3	1.42	-109.22	20724.7	14002	35661.9	702.19	5827.36	62974.6	39857	19342.5	254.18	5698.36	24008.3	10582	50314.9	1091.27	6697.68
33744.7	18127	33046.2	4.26	-24.08	36265.7	21115	40874	-0.71	24.94	36906.7	22978	30671.3	30.53	21.5	22471.9	11583	30248.8	11.36	-303.58	41253.6	27027	20442.3	1150.2	5098.08	42277.8	21694	29604.9	3833.29	22344.5	33798.1	16900	28719.5	2724.98	17795.1	70613	38480	73987.7	10099.8	43089.4	75040.5	26763	70646.4	2166.92	16634.1	78227.3	47570	44233	6773.4	29204.7
28786	18191	25036.7	1.42	-22.36	35917.8	21614	23918.5	10.65	0.86	63843.3	43090	28469.6	-5.68	17.2	47337	26923	22114.4	6703.82	21825.1	42806.7	26254	15363.7	2.13	-422.26	40917.5	22891	24788.9	336.54	1928.12	69427	39494	20947.1	-7.81	-139.32	54970.4	27898	37642.1	156.2	4410.08	43277.9	29879	32189.3	1916.29	18446.1	33916.5	17503	28405	1687.67	13871.8
61194	40354	21290.1	-15.62	-10.32	57583.7	30218	44465.9	31.24	55.04	50920	14900	90354.6	19.88	95.46	34684	21918	31205.2	408.96	6248.76	44432.3	26212	26847.2	323.76	5434.34	51624.3	31643	25631.7	367.07	4539.08	66636.4	43703	20849.9	1614.54	8154.52	40390.5	21162	47417.3	2786.04	22225.8	42637.4	23382	25602.6	492.03	2502.6	125559	42766	92067.1	7788.7	53066.3
95970.4	55211	43527.3	-9.94	-8.6	45062.2	21087	49978.3	4.97	-12.04	75158.9	27210	43927.7	16.33	68.8	42200.9	21890	36663	239.98	3007.42	37655.7	23731	26639.2	3964.64	13567.4	50112.1	33818	17688.2	730.59	8311.04	28482.8	17024	23369.6	1493.13	9961.38	30943	18840	34879.5	94.43	1462	23570.5	14987	26829.5	-26.27	-189.2	20033.4	13649	26540.5	497	2662.56
54117.3	30256	20575.8	21.3	-10.32	168549	67267	52039.4	-12.07	67.94	63078.2	25676	49482	5.68	69.66	33640	24459	14929.9	639.71	8848.54	86580.5	29342	44429	1147.36	7468.24	70769.3	44282	20640.4	643.26	8045.3	39191.4	25126	35960.1	4850.72	56654.2	83569.8	33270	61829.6	1831.09	16512.9	53938.8	21766	59372.3	142.71	3408.18	15072.2	9676	42678.1	-12.78	-143.62
60321	37215	21129.6	17.75	0.86	43925.1	23443	19645	11.36	-3.44	43370.9	25232	36597.7	4.26	32.68	29915	22758	29068.8	6130.85	25063.8	31814.1	20659	25875.9	1170.08	7826.86	31739.7	24514	28063.5	-44.02	-622.64	28546	20326	22210.2	387.66	1978.86	74150.8	45631	26419.1	4131.49	25229	32052.1	19216	24397	154.78	812.7	58395.9	34599	23066.5	254.89	3262.84
17189.5	13165	32758.7	13.49	-6.02	33979.7	21570	30094.1	17.75	17.2	164877	36828	161023	24.85	99.76	47341.3	30909	19414.2	2.84	-280.36	19656.5	11867	27958.4	2786.04	9767.88	18454.3	10429	22947.9	437.36	4229.48	25032.5	15539	25586.3	323.05	4311.18	133248	44385	50538.5	4754.16	32908.8	88363	39262	66698.8	548.12	4812.56	63237.5	27234	43694.1	4917.46	22788.3
45919.1	26983	33810.9	31.95	27.52	45700.2	26195	25845.4	-0.71	-11.18	51996.9	27786	37359.5	-4.97	26.66	20132.6	12841	21569.8	194.54	2490.56	90354.5	49952	57454.6	801.59	9988.9	50877.8	27058	35579.5	453.69	3133.84	70791	41827	25944.1	492.03	5812.74	121836	50629	41243.9	4467.32	28012.8	43378.3	25974	21761.5	230.04	515.14	71675.7	40282	32644.4	1446.98	4392.88
147976	58798	59962.3	23.43	19.78	48640.2	25425	23122.6	7.1	28.38	144068	38162	104961	22.72	64.5	35811.8	21608	23637.3	1892.15	16219.6	34640.6	20704	25507.5	2729.24	13006.6	83367.1	27294	52712.5	1593.95	23291.4	29651.5	17628	23629.5	392.63	9364.54	37538.5	19991	49216.5	234.3	1043.18	48535.5	29852	18100	208.74	3876.02	45154.6	26377	29875.4	3551.42	20011.3
74156.3	45799	26881.3	-1.42	18.92	118751	44094	51787.4	-4.26	30.96	77904.2	30090	29844.1	14.2	16.34	31887.2	17857	20817.9	30.53	-221.02	29007.9	15727	33594.4	121.41	1701.08	14654.9	11770	29861.9	1336.22	8349.74	66811.2	43374	32292.2	1310.66	4893.4	23344.9	11778	26206.1	652.49	6545.46	31257.3	21149	29420.3	75.97	1311.5	30419.1	15032	39726.6	1904.22	8876.92
23726.8	13582	28408.5	14.2	22.36	30376.3	16359	49333.6	-0.71	24.08	39512	20947	55839.4	33.37	110.94	55342.4	31983	22995.5	167.56	3014.3	77304.7	46270	23983.8	381.27	5158.28	78097.1	43215	41252.4	429.55	6695.1	17223	14714	7215.02	22.01	-38.7	126810	47671	42830	910.93	6941.06	40580.2	23450	34015.4	571.55	5918.52	67669.9	32010	54145.3	1130.32	8306.74
59846.1	29813	35318.2	-8.52	-20.64	36492.6	22358	26082.6	-7.1	10.32	63351.6	31423	51568	12.78	22.36	70406	46707	49732.7	6054.88	30453.5	42423.5	28539	14305.1	913.06	7611	40750.1	26612	24196.8	-32.66	571.04	36392.8	19614	20473.6	181.05	1476.62	108385	36282	69075.9	5675.03	34927.2	23134.1	12932	32316.4	-14.91	-249.4	37818.1	19105	24096.7	223.65	2451
136062	32002	97734.3	9.23	48.16	21707.4	9211	35186.2	5.68	18.06	17559	10304	36817.8	9.23	17.2	35973.6	22842	29460	2208.1	22143.3	38398.5	23816	14594	861.94	7168.1	60831.9	19086	80551.6	1055.77	18404.9	50406.6	29974	34381	69.58	442.04	39544.8	17563	37377.2	124.25	963.2	61053.9	36442	40348.6	247.79	4798.8	28906.3	17520	27295.9	3796.37	15418.9
61065	33311	53201.7	-2.84	7.74	5957.58	5309	2110.83	-1.42	2.58	18544.8	11863	40487.8	11.36	7.74	27699.1	19230	19177.8	2671.02	11571.3	38011	21137	31626.2	112.89	2654.82	65289.7	41036	24744.2	-57.51	-725.84	24353	14051	19446.9	17.75	-47.3	114454	47923	51233.6	5109.87	17624	38641.5	18177	44276.3	3068.62	17114	131170	53979	48397.9	5858.21	40737.3
41830.2	24910	25264.6	-3.55	22.36	150701	53061	124036	22.72	45.58	34419.3	18623	25872.4	24.14	19.78	47503.8	27949	29948.5	36.92	-192.64	62513.4	41194	35418.3	554.51	4026.52	27493.3	16776	39745.1	2487.13	16053.6	49140	29394	15170.6	17.75	-36.98	56455.3	29409	38447.2	1815.47	21309.9	26105.1	14802	58702.8	90.88	7754.62	31645.4	17442	38245.6	2309.63	9816.9
29484.1	18850	22778.2	-20.59	-0.86	47978.7	31548	16725.5	7.1	-7.74	58349.4	34351	38384	-11.36	42.14	30719.8	17794	26537	234.3	3827	33635.6	19526	19596.7	1142.39	5401.66	101229	45010	80223.6	362.1	7605.84	61633	34596	18552.3	197.38	1778.48	50907	29331	40532.5	1564.84	17759.9	74410.5	29954	88068.4	5822.71	41460.6	40506.5	22015	37752.1	10.65	-152.22
32835.8	23901	26551.2	4.97	36.98	27487.7	19158	23540	9.23	3.44	71671.4	50594	37002.4	7.81	30.96	45323.2	27650	17495.1	972.7	12170.7	36082.8	22954	22049.8	530.37	7421.8	73940	25233	57690.3	1760.8	23702.5	40065.6	24299	18899.5	-12.78	5.16	49702.3	32087	22354.3	171.82	3357.44	30897.1	17163	23949.7	-14.91	-58.48	75846.5	31662	53806.6	171.82	3570.72
25456.6	17548	24055.5	-3.55	26.66	45553.9	27621	35683.9	30.53	36.12	70181.5	37110	37984.3	-2.84	29.24	37350.7	19884	42062.5	184.6	581.36	29925.5	16758	20893.9	12.78	-378.4	48399.1	28632	20995.4	1564.84	9949.34	25415.7	14562	29523.9	2949.34	15513.5	35705.8	18796	25599	437.36	6035.48	33458.9	22018	23600.4	710	5430.9	25956.9	15206	40004.2	1831.8	14786.8
21138.9	12448	48167.1	4.97	40.42	22429.7	10358	40859.8	-8.52	23.22	24984.8	16246	65054.5	-15.62	-1.72	29617.4	18780	31303.2	1033.05	12869	38978.2	22095	24589.4	3517.34	15573.7	36126.8	20469	18291.7	1040.15	5519.48	41324.2	25667	14877.3	751.18	7133.7	53481.2	26870	42201	2881.89	17716	46572.5	30524	44304	89.46	835.06	43894.1	22082	34334.9	-8.52	5.16
103954	45188	36833.4	19.88	20.64	56376	29179	38044.6	36.92	40.42	214925	92558	158513	33.37	101.48	22142.7	14007	20377	882.53	7974.78	42807.3	26162	18689.3	32.66	16.34	107612	58047	49598.5	74.55	1135.2	38869.7	29643	20413.9	53.96	630.38	18740.1	11046	45161.7	461.5	8651.6	93864.3	53898	28221.8	172.53	4741.18	46762.9	26802	29670.9	1131.74	5869.5
100686	43155	41740.9	4.97	45.58	76674.8	41683	41573.3	15.62	-4.3	49257.1	31421	18974.8	4.97	21.5	47601.7	33763	35904.7	4646.24	23139.2	72406.1	40318	36435.1	183.89	3139	95611.4	31422	52983	2232.24	11913.6	56694.7	34304	22900.3	18.46	-6.88	38273.8	19187	43253.9	1220.49	18643.9	46847.2	23311	38697.1	-19.17	-272.62	37671.8	21037	44481.5	3229.08	16845.7
14774.6	5866	28414.2	-4.26	69.66	127544	43781	73723.6	56.09	21.5	36410.7	23861	39265.1	2.84	-5.16	34216.6	22690	16709.8	93.72	1356.22	118177	62478	81037.3	4186.16	44556.6	50396.7	34903	20298.9	6306.93	22401.3	39329.1	28506	23256.8	4092.44	22925	77614.7	27595	103698	3861.69	53683.8	22250.6	11911	18672.3	276.19	5687.18	27629.7	17634	28804.7	1268.77	5777.48
180245	61286	74378.2	11.36	75.68	70648.4	23595	92669.2	69.58	49.88	32853.2	19554	25653	-9.94	-2.58	36624	24183	21792	-4.97	-244.24	30597	16598	30850.9	439.49	5003.48	24573.1	16993	19566.9	-7.1	473	73910.2	40134	30373.1	1460.47	9994.06	72786.8	37017	37058.4	8270.08	17360.8	73660.3	33538	53065.4	2233.66	25032.9	82322.4	47843	34414.4	1150.2	10238.3
47157.8	23667	41544.9	-4.26	12.9	25978	13679	44977.1	9.94	-6.02	27981.2	21751	19153	9.23	-18.06	31923.2	21192	24764.1	235.01	2215.36	35625.2	22183	20394	3251.8	20726	46505.6	26699	32092.7	2799.53	15730.3	30443.2	20266	14215.6	1668.5	14654.4	70578.9	39686	46417	466.47	7726.24	37735.7	19794	33869.8	223.65	1526.5	23705.1	13392	22837.1	2012.85	6623.72
26053	14747	30864.4	-27.69	37.84	26832.4	16847	26270.7	-9.94	-33.54	94351	48282	39196.3	14.91	14.62	40700.5	22043	35544.7	9859.77	41196.6	58069.2	36794	48485.2	1209.13	11974.6	99387.2	37147	85693.4	3292.98	33951.1	33968.6	18615	24555.3	431.68	8478.74	36991.1	18839	27873.2	1844.58	23279.3	22922	13311	20235	-2.84	-257.14	21714.3	12613	35660.5	2671.73	7947.26
30734	19047	27191.6	-22.01	29.24	37250.2	22280	20922.3	7.81	18.06	88559.6	38425	49337.2	22.72	18.06	56991	33514	17730.1	271.22	1866.2	35017.6	19142	32478.9	1355.39	7678.08	32524	23302	26776.9	2756.93	13508	31465.6	23670	8248.07	494.16	870.32	54040.4	33658	23770.8	142	2504.32	24999	13373	34420.8	732.01	7293.66	106124	47623	70405	3501.72	22207.8
72189.1	33913	56267.5	-2.13	48.16	42308.2	25812	28214.7	-12.78	3.44	32292.7	19338	18823.5	17.04	12.9	55564.4	36518	15943.8	176.79	1909.2	58412.1	38463	19217.6	1304.27	19900.4	32040.4	19390	41199.2	-23.43	-421.4	77415.7	48324	37877.1	641.13	6645.22	95359.1	38563	70028.7	4803.86	32126.2	60313.6	32553	34515.9	9.23	-43.86	69189.5	38158	32048	932.23	3228.44
12755.9	7879	22764	20.59	9.46	97965	44718	37687.5	20.59	26.66	27832.4	16655	59226.1	27.69	67.08	11330.5	9459	13801.7	741.95	8991.3	51841.3	28876	32428.5	2548.9	15372.5	34497.4	23718	37224.6	3106.96	23855.5	58232.9	35197	22972.8	505.52	9995.78	67713.9	40855	28752.9	369.91	3956	111819	49332	55894.8	114.31	3206.94	53208.4	32293	19276.5	456.53	3624.9
44044.2	27028	28219.7	10.65	33.54	46769.7	27607	20582.2	19.17	16.34	10050.2	7926	38566.5	28.4	25.8	32189.2	16226	44754.8	74.55	1271.08	49963.9	26982	25928.5	3983.1	20647.7	25096.4	17015	26850.1	396.18	2911.1	42870.5	26751	24356.5	1.42	22.36	63617.6	28310	59478.8	3737.44	35352.9	11976.5	7254	26193.3	-12.07	-196.08	24010.7	14202	28413.5	798.75	3687.68
48385.4	25180	31169	12.78	11.18	41221.9	23533	57112.4	34.08	7.74	21474.9	11758	32818.3	10.65	15.48	95207.8	37252	33109.4	1443.43	11293.5	15947	9510	41644.3	326.6	3595.66	34715	19419	24943	322.34	1777.62	28694.2	16102	21065.7	928.68	5811.02	35237.1	19490	23518	222.23	3643.82	35173.2	20375	34912.1	2122.19	23333.5	15797	12658	32816.2	34.08	209.84
55683.4	26859	53771.8	-0.71	36.12	69466.7	42263	19999.3	18.46	-24.08	21239.3	14791	43694.8	17.75	4.3	40048.9	24406	21743	4411.94	19353.4	76466.5	40800	41824.7	3247.54	12491.5	24816.1	14939	35775.5	240.69	2364.14	31745.2	18603	26111.7	841.35	6880.86	33360.3	23781	49524.6	627.64	10773.2	34605.3	21711	33054.1	3843.23	19817	41024.8	22109	26646.3	398.31	1866.2
133836	43475	82619.9	-1.42	30.96	34148.4	21427	28330.4	17.75	16.34	113237	31236	70540.6	26.27	50.74	36057.3	21925	16877.4	34.08	-227.04	41670.8	22923	47871	6719.44	37500.3	30939.9	20551	25376.8	1259.54	6172.22	36873.3	24910	15332.4	1642.23	13505.4	31766.3	20822	23660	2287.62	11002	35992.2	21307	38919.4	2837.16	12544	47168.4	17128	50127.4	1080.62	8475.3
86566.9	40210	45384.6	7.81	59.34	18973.2	8427	47122.7	17.04	27.52	143257	59615	85970.3	53.25	75.68	20146.3	15928	21252.4	233.59	659.62	5112.52	6307	497	3.55	-303.58	94653.5	43553	39436.2	2287.62	17960.2	43201.6	30644	21357.5	19.17	17.2	31197.2	19827	24608.6	2936.56	16100.9	19402.3	10331	19890.6	-28.4	-269.18	32199.7	18729	21501.6	365.65	6118.04
139264	54985	74738.1	31.95	51.6	62106	28784	67620.4	23.43	53.32	104893	56420	61413.6	32.66	17.2	27721.4	16599	30690.5	874.72	11829.3	31342.9	19498	26667.6	2069.65	15280.5	46595.5	22934	42076	-30.53	-448.92	41897.7	18388	23752.3	292.52	1842.12	26636.4	16964	18356.3	1487.45	9306.06	27856	15142	36957.6	-14.2	-255.42	83583.4	54846	58736.9	668.82	14491
65593.5	36289	30594.6	12.07	47.3	25874.5	13494	20940.7	-2.13	-4.3	36779	25707	12878	3.55	26.66	32579.8	18539	19397.2	675.92	3931.92	61418.4	25829	67495.4	9232.84	49436.2	22974.7	14075	29185.3	3973.87	16873.2	79053.7	42888	33710.8	0.71	43	35292.9	22055	24251.5	261.28	912.46	23338.7	13284	48812.5	1829.67	19920.2	37927.3	23340	30591.1	166.85	2623
24614.6	12643	40487	12.07	23.22	35960.6	19494	25294.5	-9.23	23.22	24796.9	14932	28478.8	19.17	-4.3	30900.8	18492	33840.7	856.26	4060.92	25997.2	13724	34229.1	66.03	774.86	49358.2	29547	56332.8	4742.09	24634.7	35734.9	23475	21614.5	4274.91	20724.3	26585	14611	29700.7	852.71	8772.86	18289.4	11634	38530.3	4260	12107.1	15314	7948	56454.2	190.28	2684.92
84088.7	48671	50184.9	26.98	28.38	35141.6	19763	42633.4	1.42	12.9	31542.5	20498	21160.1	14.2	0	21145.7	15747	24341.6	409.67	2873.26	44313.3	24257	21405.8	13.49	-251.12	84116.6	32338	45717.6	4737.12	18173.5	52194.1	32352	27213.6	58.93	1103.38	93685.1	52042	30827.5	130.64	2628.16	22411.8	14362	24862.8	-38.34	-281.22	26585.6	15029	62379.2	2923.78	17848.4
34401.3	22258	28470.3	19.88	24.94	121397	45194	41551.3	4.97	35.26	21181.1	13323	24569.5	20.59	-37.84	57320.9	38360	13132.9	484.22	6442.26	12502.9	9178	24273.5	31.95	-364.64	47342.6	29960	16173.8	296.78	2800.16	41151.9	24003	14000.5	314.53	2946.36	31272.8	16087	20881.8	1177.89	11446.6	24967.4	14731	22083.8	225.78	3938.8	49291.2	29989	23584.8	78.81	975.24
45998.4	28802	20450.8	22.01	22.36	39647.1	20951	24691	21.3	30.96	23515.4	15139	21338.3	20.59	-6.88	107212	63104	26056.3	13.49	-245.1	34158.3	18981	24953.7	122.12	2227.4	20200.8	12996	21755.1	30.53	353.46	21635.5	12251	35483.7	191.7	3183.72	77377.2	27227	55652.6	1123.22	7942.96	31457.6	20360	30613.8	346.48	1999.5	10357.7	6863	31484.9	11.36	500.52
38428.2	23153	25182.3	27.69	-15.48	48294.9	26686	33587.3	30.53	5.16	23442.8	14821	24779.7	18.46	-8.6	44445.3	26046	44223.1	999.68	5945.18	43957.4	26829	18447.9	1858.78	9727.46	46079	19920	45901.5	45.44	2322	62111	37194	20704.3	140.58	2419.18	42969.7	28263	16491.2	644.68	6751.86	31605.1	16839	38893.1	-5.68	-270.04	65398.8	35310	35651.2	1380.24	18020.4
48020.2	19708	59738	16.33	18.06	32096.8	16766	23497.4	16.33	12.9	16061.7	10255	23337.7	29.82	-7.74	36811.3	22366	13354.4	1248.18	6094.82	46679.2	29327	24847.2	1334.09	10547.9	97343.7	55183	47042.5	2609.96	18772.9	40683.8	27325	15962.9	73.13	818.72	62848.2	37142	37166.4	1322.73	17064.1	25816.8	17164	27131.9	614.86	4601.86	65372.2	40603	32280.9	4189.71	30551.5
21997.6	14773	20227.9	-3.55	21.5	94463.8	52307	56176.6	4.97	56.76	66918.5	37114	32490.3	15.62	36.98	27894.4	19427	20810.1	467.89	5014.66	54301.5	32786	23803.5	2631.26	20627.1	151997	80231	93643.3	4646.24	40740.8	52129.6	34042	16255.4	521.85	5822.2	36816.2	19907	46173.4	863.36	13281	50969	26183	35549.7	357.13	1705.38	41838.8	24011	25080.8	96.56	537.5
92047.7	35707	64286.9	22.01	50.74	68611.7	37994	31163.3	-10.65	30.96	29146.2	20699	28143	17.04	17.2	34684	26381	16916.5	1542.12	16051	47343.2	32953	11656.1	377.72	4960.48	38834.3	22267	20680.2	44.02	151.36	57299.2	32165	31523.3	3919.2	23722.2	44059.7	25947	30810.4	5286.66	24634.7	96462.7	28981	77059.1	1127.48	11602.3	25841.6	18793	30169.3	705.03	4156.38
93005.6	56706	28707.4	4.26	27.52	44852	22863	33010	9.23	30.96	135708	44911	85490.4	22.72	61.92	35875.1	19310	27435.1	359.26	2153.44	53921.4	35438	28112.4	4149.24	18164.1	40210.1	16515	78800.1	5149.63	18926.9	30682.6	17882	23053.7	3547.16	22417.6	39345.8	22206	30486	497	6272.84	23884.3	10842	42137.1	472.86	3581.04	48690.5	27274	18274	28.4	-135.88
96567.5	33906	38764.6	0	33.54	30330.4	18079	31830	-2.84	38.7	25018.2	14192	29793	0	10.32	22492.4	13591	19294.2	1273.74	16970.4	57359.9	36663	20614.1	31.24	-121.26	79722.7	39195	64452.4	8089.03	12887.1	37466	23750	15409.1	1563.42	9135.78	25118.7	10922	24074	75.26	354.32	89761.1	50866	97954.4	4939.47	38654.4	45230.9	27482	24236.6	61.77	564.16
121017	57623	38338.6	7.81	41.28	35894.9	19463	23436.4	10.65	24.94	83995.1	52326	30857.3	14.2	-18.06	41319.9	25111	18473.5	563.74	3317.88	61796	35580	35459.5	3275.94	29031.9	40820.8	26446	56872.4	40.47	1670.98	36960.7	18755	16011.2	345.06	2389.08	37188.8	20597	29313.8	1845.29	12200.8	27290.5	16250	27849	145.55	2850.9	47154.7	26823	33923.8	3711.88	13870.1
166880	55922	100485	58.22	102.34	83850.7	36484	40923	-24.14	9.46	75054.7	36646	56842.6	12.78	42.14	51594.5	35807	16982.5	4079.66	14310.4	15157.8	9605	31629.1	1675.6	5548.72	31745.9	16250	41792	-42.6	-470.42	92165.5	32465	46582.4	6426.21	31630.8	36805.7	19707	24629.2	561.61	9476.34	35312.7	21003	22683.8	239.98	2218.8	22203.4	10962	24645.5	403.28	3771.96
39438.2	16074	58853.3	22.01	28.38	14881.9	8283	31970.6	-12.07	20.64	48673.7	32319	17347.4	6.39	40.42	26881.3	14282	22192.5	560.19	4284.52	61462.5	37026	21935.4	535.34	5246.86	23874.3	15986	19562.6	-103.66	-765.4	22637.4	13641	16602.6	-9.23	-9.46	38121.3	19762	25711.9	3028.86	16150.8	32289	15638	53390.6	3648.69	16113.8	26320.9	13955	22118.6	2113.67	7181.86
35548.9	19857	23893.6	10.65	0	40150.6	21579	47876.7	-4.26	62.78	20969.6	12494	18767.4	-2.84	17.2	26068.5	15070	27331.4	658.17	6240.16	28120.1	16273	21711.1	36.21	393.88	48695.4	25886	39833.8	4285.56	34978.8	41241.8	26680	21993	1538.57	5234.82	22960.5	12123	31422.5	1268.77	10542.7	15643.8	8975	21241.8	117.15	1396.64	119417	59595	75299	372.04	4378.26
85018.7	26913	65746.7	41.18	45.58	40518.9	21034	40474.3	7.1	23.22	17719	14269	20605.6	19.88	7.74	33303.3	21998	24697.3	1170.79	13422.9	20815.9	10269	25013.3	499.84	2346.94	25519.2	16679	25895.1	1124.64	5635.58	35380.3	15676	30329.1	-38.34	88.58	42417.3	24287	25247.6	1929.78	11745	63999.5	27550	46333.9	811.53	7647.12	20063.8	12798	27391.8	1706.13	10132.5
51884.1	33450	14199.3	7.81	-1.72	28389.8	14855	21846	-4.26	21.5	74508.5	45438	34366.8	9.23	19.78	38263.9	24142	14984.5	2244.31	9041.18	41805.4	27771	16190.8	470.73	4301.72	22891.6	12023	27659.5	487.77	4220.02	51357.1	34874	18677.3	1175.76	15620.2	38512.5	22967	31863.4	552.38	6672.74	43028	22734	40855.5	1.42	-271.76	67257.6	39143	55963.6	702.19	5798.12
16223.5	9127	32843.9	4.26	14.62	72985.8	23140	57164.2	12.78	60.2	76773.4	31417	62952.9	7.81	-17.2	35242.7	23387	22360	252.76	4321.5	9591.4	7194	10837.4	151.94	1894.58	32423.5	24271	48705.3	796.62	2855.2	37907.4	20942	31334.4	326.6	3206.94	80013.5	42819	34364	366.36	10476.5	24522.9	17422	23001.9	1.42	-241.66	101413	52136	50664.2	8764.24	33024
81466.1	38338	34108.4	-0.71	2.58	25206.7	12750	40430.9	-3.55	-6.02	29378.7	18531	34571.3	-25.56	-6.02	25800.1	14586	34232.6	86.62	663.06	21713	12783	31742.7	423.16	7327.2	22713.7	15503	30299.2	4.26	300.14	43702.6	25604	19855.1	207.32	4257	45710.1	28407	30268	962.76	5580.54	36812.5	21861	34336.3	22.01	-132.44	14891.8	7998	34956.1	711.42	7832.02
30521.4	18518	26438.3	4.97	25.8	18943.5	9965	33714.3	47.57	28.38	30636.1	18545	24105.9	11.36	14.62	50043.3	35990	16540.9	159.04	2405.42	17187	9534	27901.6	224.36	3307.56	10812.2	5754	30888.5	104.37	2088.08	62450.7	40903	20141.3	993.29	13332.6	36723.8	22547	18249.1	1009.62	11048.4	41708.6	22599	35257.2	594.27	6821.52	42979.6	24043	40859.8	5272.46	26830.3
40235.5	26647	25956.9	3.55	2.58	41855.6	26403	16219.9	31.95	-3.44	42200.3	26677	22141.3	0	-10.32	45555.1	25772	34628.8	7876.74	31146.6	30412.9	18638	20545.3	940.75	9835.82	17384.2	13682	35664	-5.68	-373.24	43378.3	25318	21446.3	-0.71	56.76	20108.5	11580	28018.7	1162.98	5132.48	71823.9	43508	22592.9	-7.1	-209.84	48181.4	29638	33357.2	2437.43	17786.5
178812	82481	83814.1	29.11	31.82	38918	23894	24029.9	-3.55	-21.5	25778.4	15814	26630.7	15.62	-3.44	110669	48617	65990.2	9162.55	66886.5	39842.4	25557	25768.7	1472.54	16803.5	65007	36101	71969.9	7293.12	60300.6	32212.1	20102	27796.5	105.79	2567.1	69287.5	43838	36959.1	3168.73	18927.7	35946.4	17739	45768	303.88	10248.6	32390	18730	20025.5	691.54	6379.48
53623.2	33186	14871.7	10.65	16.34	53612	34411	15607.2	-7.1	0	101161	55716	54555.7	-4.97	-4.3	30657.1	18839	25845.4	553.09	8818.44	48273.2	29743	29585	1799.85	16948.9	46465.3	29686	17136.6	316.66	4998.32	45653.1	28062	24647.6	5886.61	27561.3	76920.3	46250	28972.3	1780.68	21881.8	70231.1	39471	29468.5	2038.41	20797.4	31952.3	19880	25203.6	322.34	2307.38
47067.3	28105	25423	8.52	60.2	24759.7	10460	33705.8	-2.13	-12.04	106942	38532	53524.1	34.79	43.86	11554.3	9734	6722.28	25.56	-116.1	218326	83535	133559	26230.9	108250	33710.6	21399	33258.5	5854.66	49517.1	26307.2	13424	19787	142	2184.4	34429.8	19799	26010.1	334.41	4668.94	133588	41458	88119.5	4810.96	52686.2	38823.8	22698	27621.1	2225.14	12472.6
40144.4	25522	51933.7	-7.81	11.18	37695.4	21267	20056.8	-1.42	-18.06	42904	26726	22965.7	6.39	2.58	38790.3	24291	17505.8	338.67	3923.32	42577.3	26627	23665.7	3559.23	12514.7	25258.8	15811	22328.8	55.38	1260.76	14006.4	11014	5916.43	22.01	76.54	21607.6	11570	32410.1	798.04	10578	142947	76935	95776.2	956.37	10750.9	42827.1	21914	38702.1	7660.19	34686.4
25015.8	13743	21087	6.39	0	21966	11456	25077.9	2.13	0	122894	39359	48732.3	21.3	18.06	70652.1	39118	31850.6	624.8	3678.22	23926.4	14542	28220.4	238.56	3141.58	14420.6	10270	24518.4	921.58	7165.52	64126	43302	21743.8	1013.17	17195.7	57760.4	37931	17387.9	429.55	5021.54	75870.6	36921	89812.9	3883.7	31199.1	70288.2	44908	16714.8	91.59	620.06
64967.9	26087	59848.7	19.88	12.9	38980.6	21616	19236.7	7.1	9.46	25718.2	17480	18444.4	-9.94	23.22	21985.8	12007	30583.2	10920.5	38822.1	30091.1	18410	27804.3	23.43	-356.04	9631.7	6911	26164.2	-59.64	-689.72	51788.6	29583	16868.2	104.37	2751.14	33105.5	19371	45508.9	1601.05	14038.6	29144.3	18050	22100.9	1013.17	3138.14	125823	62239	51129.2	5435.05	31060.6
178230	72878	106203	31.95	46.44	36919.8	22763	28527.8	9.23	62.78	34194.2	19051	31302.5	-9.23	57.62	14250.1	8089	31546.7	7.81	-163.4	24298.4	13558	21111.1	320.92	3523.42	41538.8	15405	48188.4	2163.37	13482.2	60522.5	37970	15572.4	1568.39	10468.8	60068.1	30928	47257.6	5702.01	24849.7	30491.6	18046	24546.8	854.84	8129.58	45237.7	28744	19965.2	332.28	1401.8
213482	56414	101910	39.05	65.36	42137.1	21403	28094.7	8.52	2.58	48284.4	26606	34508.8	30.53	76.54	38578.9	24047	17059.2	216.55	2848.32	79614.8	39443	54276.7	1858.07	19310.4	18216.2	11595	19904.8	5.68	96.32	11243.1	9135	2857.04	6.39	56.76	15138.5	7657	34905	306.01	6112.02	42595.9	22023	39555.5	1008.2	10891	32546.9	21265	19396.5	109.34	751.64
62544.4	23526	54954.7	2.84	8.6	37284.3	21483	20794.5	18.46	33.54	49040.1	29171	39358.8	17.04	47.3	45824.2	28043	32565.6	2800.95	10647.7	33002	18606	18990.4	1252.44	8446.06	24896.1	14366	34999.4	309.56	3754.76	69304.2	44651	17197.6	776.03	3840.76	11693.2	7747	34997.3	51.83	810.98	26098.3	14742	53650.4	338.67	5160	66765.9	40446	29692.2	258.44	1539.4
32843.9	17922	22605.7	-6.39	-4.3	63352.8	36184	46874.9	19.88	18.92	20805.3	14098	18501.9	4.97	14.62	20406.1	9851	27785.1	1458.34	17457.1	55591.7	33803	16455.7	284.71	2334.9	20511.5	11227	31103.7	-68.87	-802.38	65036.1	42805	20219.4	214.42	1307.2	27048.7	15460	33174	408.25	2811.34	26790.8	16023	31969.9	1569.1	13594.9	32966.6	17246	30016.7	367.07	4082.42
83986.4	38286	34404.5	4.26	14.62	21026.7	12607	24437.5	-1.42	-13.76	124864	73371	52520.8	37.63	82.56	38162.9	23913	17317.6	5.68	-135.02	41463.1	25802	26818.1	252.05	3390.98	104962	46414	99291.4	4258.58	35881.8	78090.2	51122	20127.8	186.73	2095.82	47248.3	25418	29979	2247.15	18370.5	22920.8	12106	34413	2424.65	9712.84	34778.3	21698	30259.5	1344.74	12750.4
52365.2	33595	29232.1	-6.39	12.04	41629.9	25932	22685.9	5.68	18.06	26940.2	14525	32807.7	16.33	28.38	49721.5	32638	14689.9	47.57	1002.76	37779.1	25819	21260.9	1885.05	9644.04	44255	23258	33256.4	-10.65	546.1	6616.02	6567	1571.23	7.81	110.08	41316.8	25158	21473.2	1616.67	11510.2	29421.5	17678	54546.5	65.32	-228.76	41282.7	22919	28413.5	2014.27	9609.64
59741.3	36574	33450.9	-8.52	18.92	21094.9	12576	15431.1	22.01	19.78	42116	24124	22854.2	0.71	8.6	64051.6	35438	33504.2	1373.14	15260.7	61376.9	38239	30876.5	1066.42	12524.2	33848.9	21119	21744.5	10.65	566.74	52607.6	32643	16997.4	58.22	1220.34	58097.7	29115	41083.4	7119.88	35960	35914.7	20705	21025.9	474.99	1999.5	48954.6	31507	14376.8	54.67	784.32
52304.4	23679	57128.7	19.88	39.56	40729.7	24108	31346.5	4.97	43	36250.8	22124	19899.2	-7.1	10.32	26681.7	13981	19457.5	173.95	959.76	58209.3	35232	34615.3	1669.92	25284	22746.6	13178	30182.8	622.67	3513.1	55310.2	36367	31369.2	-15.62	92.88	23338.7	13562	25963.3	231.46	500.52	40441.4	24835	14731.8	198.8	1366.54	38847.3	18932	40515.4	1111.15	8802.1
24315.2	14161	22044.8	-6.39	20.64	33202.9	18747	35866.4	-0.71	16.34	24479.5	16679	22264.9	0	40.42	38094	23303	22842.1	2581.56	13840.8	40466.2	27518	26554	259.15	622.64	28241.6	18679	27492.6	1662.82	9267.36	57689.1	37534	20382.7	211.58	3366.9	30131.4	16302	24411.2	1257.41	9712.84	45325.7	27083	27482.7	1046.54	5613.22	40053.9	25395	39763.5	6159.25	33813.5
45873.8	27294	16496.8	4.26	18.06	44784.5	22729	52033.1	26.27	36.12	39180.9	22562	42543.2	8.52	6.88	7265.16	8095	2087.4	29.82	-21.5	22994.6	16471	26103.1	650.36	4900.28	73868	46169	32129.6	8738.68	28441.9	37666.2	23782	22833.6	315.95	3679.94	48586.3	28807	19345.4	502.68	8858	25684.7	16019	23178.7	2977.03	20222.9	24788.2	14147	24413.3	1831.09	8237.08
49680.6	28430	21271.6	-14.2	-0.86	40569.1	24627	27011.9	1.42	1.72	28714.1	18080	27421.6	-0.71	4.3	5623.4	5780	1628.03	9.94	-18.92	42251.1	26572	27133.4	2235.08	12242.1	27921.7	16162	33143.5	2093.08	9585.56	7611.12	6755	2367.85	-3.55	57.62	39758.1	24815	37667.6	9727	66564.9	22954.3	18946	18869.7	1290.78	7015.02	31712.4	18739	34662.9	224.36	1603.04
38593.1	23594	28580.3	0.71	9.46	53728.6	31158	34945.5	-1.42	-17.2	17147.3	10339	21060.7	2.84	-5.16	39661.4	22531	20908.8	700.77	6109.44	53095.6	29050	28495.8	702.9	3682.52	46469.6	25707	40011.3	426.71	8522.6	50587	33098	14126.9	905.25	7679.8	22455.8	12624	20173.2	604.21	6271.98	36965.6	22203	25930.6	651.07	3003.12	73364.6	25370	71816.5	11619.9	50580
41381.9	23812	20734.1	4.97	0	32057.7	14895	37274.3	35.5	6.88	152929	41075	55904	24.85	11.18	49450	30983	17980	140.58	1262.48	58832.4	38601	27128.4	5488.3	19957.2	37524.3	27870	11994.7	402.57	4125.42	55445.4	41754	14322.8	15.62	61.06	49519.4	28999	37241.6	3437.11	30869.7	43910.3	23345	23648.7	569.42	3034.08	62489.2	27894	69913	5367.6	20168.7
40198.9	25852	24037	-4.26	-2.58	32007.5	17851	40612	29.82	-0.86	28215.6	17647	20986.9	2.84	12.04	33541.4	19717	27519.6	1919.84	11954	35302.8	22247	14125.4	599.24	3837.32	23831.6	14031	41133.1	3518.76	23688.7	69622.9	49111	17906.2	1435.62	23362.8	38325.3	22607	24955.8	1014.59	7441.58	44793.8	26442	35549.7	506.23	9003.34	50262.2	30242	21327.7	69.58	-49.02
27224.8	18084	56535.9	14.2	25.8	49915	26679	25153.2	-2.13	30.1	77149.1	26754	75990.6	11.36	6.02	8988.76	8490	4645.53	-14.2	-24.08	43961.1	23048	33302.6	2631.26	19656.2	16033.8	9587	15348.8	-73.13	-755.94	13769.6	13227	5292.34	33.37	512.56	75671	44552	37560.4	519.72	8344.58	35650	22005	25672.9	1011.75	6376.9	61580.9	36750	35730	286.13	4965.64
44010.7	28080	22108	0.71	15.48	27497.6	16377	22916	11.36	21.5	38855.4	24291	17172.8	4.97	-1.72	22990.2	11371	21351.8	308.14	4932.96	46067.9	25455	20822.9	4162.73	16027.8	52102.9	31678	18416.7	331.57	5321.68	48751.2	37574	31573.7	506.23	9935.58	63340.4	43643	20555.2	5.68	2.58	38959.6	23808	29944.2	-2.13	-24.08	51600.1	31863	19565.5	1036.6	8387.58
152770	70502	63699.1	24.85	29.24	33429.2	18074	14065.1	4.26	10.32	33225.8	19242	21130.3	-3.55	15.48	58456.1	31234	27604.1	375.59	5656.22	91431.4	40120	34344.1	4328.87	24203	19023.5	12726	39938.9	-62.48	-640.7	54486.8	36566	11483.5	4.97	474.72	28562.8	17746	23710.4	119.28	2214.5	22578.5	14977	25063	3055.84	17206	21986.4	13451	27268.3	-1.42	-195.22
18646.5	9542	42069.6	7.81	17.2	30290.1	20067	20917.3	8.52	48.16	50647.8	22019	49754	10.65	24.08	45099.4	28603	10486	246.37	2248.04	46450.4	26271	28454	153.36	1609.06	55433	25789	42560.9	2864.85	16214.4	7136.2	6590	1730.27	141.29	1080.16	81645.3	52618	19968	486.35	9658.66	53080.7	27382	47500.4	207.32	2640.2	81822.6	45454	67611.2	367.78	3959.44
50058.8	38479	23085.6	6.39	20.64	5340.06	5511	389.79	14.2	12.9	128344	62550	36034.6	-1.42	43	41095.5	21073	19317	896.73	5350.92	24030.6	14552	27996.7	288.97	1101.66	24572.5	14930	25212.8	-61.77	-665.64	38738.8	25686	8977.24	5.68	0.86	31529.5	19921	27967.6	1107.6	5824.78	54809.2	33563	47842.6	1640.1	22527.7	48006.6	34702	22160.5	-1.42	-255.42
47239.7	22511	35257.9	11.36	18.92	62855.6	39921	31701.5	-6.39	13.76	83651.6	50842	63305	12.78	49.02	34422.4	22570	17693.2	490.61	5259.76	39502.1	24423	22791.7	937.2	6078.48	55266.2	35325	46703.1	404.7	5928.84	262143	198221	262143	-2.84	119.54	62910.8	31534	35485.1	48.99	355.18	70288.2	40822	54445.6	1467.57	7129.4	8583.9	7054	19627.9	-3.55	36.98
221896	102462	130381	19.88	83.42	61675.7	33034	34944.8	-3.55	-24.94	19910.1	12895	24698.1	-12.07	11.18	39755	25354	19616.6	2478.61	15752.6	59521.9	34839	29318.7	1614.54	8146.78	186208	68043	120483	9505.48	70556.1	33167.5	28665	155.49	-4.26	208.98	13760.3	12159	11908.1	7.1	-0.86	28142.4	22488	20675.9	789.52	7282.48	60163.6	36806	25625.3	2161.95	15228
63139.6	22686	72763.6	11.36	38.7	50670.1	26347	34827.6	4.97	0	30006.8	18839	24470.9	-1.42	30.1	11342.3	7668	7459.97	2395.54	9880.54	26978.1	18393	25282.4	172.53	3003.12	108338	53240	59901.3	2837.16	28377.4	5997.26	6075	1433.49	51.83	426.56	61225.6	35527	35318.2	590.72	10472.2	32960.4	22923	20047.6	-8.52	-340.56	51483.6	20062	71911.6	1473.96	8320.5
29941.7	18266	25392.4	8.52	51.6	35998.4	20141	32095.5	9.94	39.56	27589.4	17266	22749.8	0.71	13.76	22689.5	10741	28263.7	789.52	8858.86	23251.2	14886	44126.5	2890.41	13578.5	3250.04	5112	3684.19	-61.77	-533.2	12401.9	11320	12310	-0.71	10.32	10758.2	10799	1499.52	8.52	461.82	36233.4	23370	37626.4	2945.08	28035.1	32834	20222	28604.5	2884.73	17611.9
97398.9	36943	110923	17.04	86	46619	28984	15348.1	-12.78	-0.86	32359.7	17533	31458	-6.39	0.86	39681.9	21481	19555.5	1662.82	13886.4	26100.1	13147	30256.6	903.83	6634.04	30225	18049	26914.7	4103.8	23204.5	6849.76	6714	2519.79	19.88	165.12	45736.8	29323	16938.5	421.74	3070.2	29769.9	14246	40193.1	95.14	645	28668.8	15907	30752.2	864.07	4999.18
32973.5	20931	23211.3	-19.88	25.8	65441.6	34782	22743.4	9.94	17.2	27883.9	19489	47996.7	-4.26	3.44	51967.8	34170	14191.5	856.26	11819	51349	31415	25763.1	668.11	7911.14	32933.8	17971	32039.5	972.7	11189.5	76814.3	43508	34452	405.41	14879.7	32416.1	20688	23061.5	1287.94	6273.7	17097.7	10262	42644.7	107.92	708.64	52269.1	31280	28610.9	166.85	2172.36
23776.4	14191	30732.3	2.84	11.18	49191.4	27115	15520.6	-2.84	10.32	35059.8	23352	28867.9	1.42	-5.16	40848.7	25379	20673.1	1697.61	19517.7	23237	16075	28700.3	2297.56	14168.5	38617.9	26688	14464.1	254.18	1860.18	107580	34452	69080.2	1518.69	18822	38485.9	24343	34550.7	8233.87	36195.7	22132.1	14039	23611	1823.99	10541	89751.8	52959	30858	4065.46	24605.5
9785.46	8228	7776.63	-7.1	12.9	30533.8	15730	18522.5	1.42	37.84	33075.1	19083	23895.8	3.55	1.72	48982.5	31166	16147.5	3494.62	10928	38561.5	24238	16734	2455.18	16139.6	26175.2	15757	28125.9	-7.1	131.58	120561	47287	69649.6	1423.55	37878.7	42644.8	23384	25663.7	50.41	227.04	16470.3	9791	21710.4	16.33	552.12	52164.3	30783	24916.7	538.18	3995.56
90945.3	49209	33197.5	10.65	73.96	7036.38	6810	323.05	2.13	18.06	46618.4	28605	25966.8	-19.17	18.06	32978.4	21880	11443.8	332.28	3565.56	40148.7	23664	33855.6	4343.78	37531.3	26599.9	15239	27653.1	92.3	1124.88	119914	71579	57861.4	3483.97	27305	37275	22871	32463.3	1178.6	5774.04	84865.6	30141	46130.8	-26.27	-507.4	31288.9	16766	20334.4	3297.95	13003.2
38365	22684	27841.2	26.98	36.12	32801.1	22278	29094.4	-4.97	9.46	118395	46504	51788.8	-30.53	16.34	49114.5	29730	16276.7	6363.02	28414.4	27331.5	17507	30654.2	345.06	1771.6	30101.6	16703	32394.5	-75.97	-801.52	107370	38074	67601.9	10181.4	52222.6	37989.9	25481	8544.14	22.72	-24.94	54063.4	30246	20476.4	622.67	5749.1	103276	44710	46132.2	1988.71	9136.64
20988.2	10012	29822.8	4.26	17.2	41263.5	22195	24248.6	-9.94	24.94	42741.6	29642	13533.3	0	0.86	35148.4	21403	25107	338.67	5275.24	38580.1	19420	26814.6	2309.63	14340.5	27510	18134	26096	226.49	2500.02	43161.3	27059	27374.8	35.5	666.5	9940.46	7122	4487.2	-9.23	6.02	109103	36242	59494.4	1202.03	21866.4	53325.6	33686	56525.2	4137.17	19583.9
58423.8	35268	15287	20.59	22.36	33222.7	20377	36936.3	7.1	30.96	30879.1	19100	45418.7	-4.97	24.94	50822	32770	16542.3	3477.58	10559.9	34926.5	19824	30322.7	1713.94	12816.6	11029.2	13075	8081.22	-3.55	54.18	82892.8	36972	39566.9	668.82	8818.44	9161.74	5771	9222.19	146.97	1248.72	50705.5	37586	29739.1	502.68	2844.02	34183.1	17379	37826	191.7	3096
164921	61207	130919	31.95	73.96	9133.22	6122	7110.65	5.68	10.32	72585.9	45477	53188.9	0.71	18.06	84471.3	59138	26838	8578.93	35864.6	43083.8	27834	19856.6	128.51	1513.6	19636.6	14313	23833.3	-20.59	-55.9	51708.6	32458	19412.8	36.21	303.58	5480.18	5463	14714.8	-17.75	564.16	50978.9	24331	55573.8	391.92	5840.26	92317.4	55419	40724.2	1565.55	12126.9
37936.6	13874	50716.7	11.36	36.12	123645	67567	116779	4.26	28.38	22845.8	13558	32168	12.07	-1.72	6753.04	5170	9002.8	7.1	49.02	46166.4	23511	27425.9	1308.53	10164.3	38092.2	19526	34364	-36.21	-153.94	14188.7	8278	22556.7	110.05	701.76	6966.94	6238	4079.66	0.71	6.02	29769.3	20444	27931.4	3060.1	25491.3	54612.7	32407	43285.1	6477.33	26269.6
64235.1	25102	56730.4	-19.88	44.72	53993.3	32163	29825	19.88	-6.02	44137.2	25615	29883.9	7.1	40.42	33253.7	21175	21418.6	4425.43	19867.7	23060.3	13630	24094.6	1541.41	8329.1	35267.5	23846	14160.9	-38.34	-740.46	33163.8	20527	34186.5	7.1	316.48	7670.02	6143	2310.34	341.51	2473.36	34537.7	21037	19928.3	-34.08	-378.4	31403.6	17027	21343.3	3359.72	12649.7
53455.2	33106	47365.5	22.72	44.72	44813.6	24351	28594.5	27.69	-5.16	93180.4	43598	32892.2	3.55	-1.72	45524.1	30963	14256.1	3628.81	11536.9	73467.5	45265	25327.1	192.41	5620.96	18764.9	11147	28578.2	367.07	2085.5	51513.9	35590	32721.8	2907.45	15722.5	6633.38	6439	1903.51	219.39	1640.02	25645.1	13919	45342	918.74	8090.02	32045.3	17480	31580.1	2352.23	13312.8
70590.1	33685	35423.3	39.76	48.16	36469.6	22090	22250.7	11.36	23.22	30634.2	19278	21988.7	9.23	32.68	31405.5	15719	26481.6	239.27	3023.76	59814.5	33539	22612.8	441.62	3415.92	21126.5	12315	19516.5	3674.25	13127.9	96414.3	43516	60982.6	7305.9	47484	7610.5	7254	1371.01	44.73	122.98	27629.1	15922	28729.4	-28.4	-376.68	36753	19894	28102.5	25.56	-49.02
74653.6	34906	47578.5	21.3	27.52	59888.3	38146	17267.9	-8.52	8.6	25623.4	14922	26084	9.94	37.84	39745.1	23906	27221.4	128.51	1484.36	39535.5	24570	25014	382.69	2782.1	53465.1	34099	21653.6	652.49	10958.1	33357.2	19707	23405.9	134.9	1961.66	5982.38	5347	856.26	59.64	2702.12	27071.1	14347	31507	264.83	5593.44	48898.8	30314	28274.3	766.8	3892.36
103040	48254	39302.8	9.23	46.44	25932.1	14471	24208.2	14.2	1.72	25290.4	16773	32813.4	14.2	13.76	45502.4	25535	35762.7	2332.35	20136	61357.7	39795	19703.9	592.14	6513.64	49601.2	31724	32623.8	56.09	1659.8	27014.6	12202	45153.9	639	9585.56	44375.3	25154	32515.9	2834.32	20290.8	34353.6	16826	61483.2	1407.93	15162.7	59440	24671	37865.7	5348.43	29019.8
75180.6	34958	42591.5	19.17	45.58	17552.8	9974	32696.2	41.89	-3.44	36442.4	25228	14901.5	11.36	18.92	41201.5	24879	28186.3	5963.29	26696.1	39287.5	22127	21760.1	910.22	9465.16	59011.6	31417	49098.6	310.98	6775.08	84098	35154	70101.9	411.09	2974.74	125437	49805	48396.4	1540.7	17133.8	99919.8	56782	52166.5	3578.4	20929	60109.6	32112	55309.7	6341.01	43264.9
74749.1	24806	56685.7	17.04	67.94	53565.5	30872	29555.9	41.18	21.5	24316.4	15142	26817.4	12.07	-1.72	24192.4	14604	27020.5	3187.9	22415.9	26011.5	15214	30499.5	2444.53	16492.2	41983.9	18014	54476.2	2389.15	18285.3	18928.6	10387	37843.7	35.5	325.94	16289.3	8402	36388.9	1442.01	10850.6	28928	17834	18077.3	-40.47	-351.74	28051.3	18942	18166.1	156.91	880.64
74419.8	28500	57438.3	11.36	31.82	42083.1	21990	39773.5	30.53	-10.32	32810.4	24734	39721.7	1.42	12.9	47880.7	22254	86240.1	1686.96	19735.3	37210.5	20558	25756	426	9158.14	14609.7	7891	38521.1	775.32	12285.1	15901.1	9069	25540.1	31.24	83.42	57173.3	22990	143842	21986.6	97785.4	37007.2	25486	16540.9	2866.98	6193.72	45702.1	24166	42955.7	697.93	2248.04
54075.8	31767	33686.7	-3.55	16.34	35860.2	17900	41651.4	16.33	10.32	31242.4	18175	19632.9	-5.68	2.58	31947.4	16083	25420.1	4596.54	23269	43411.8	27927	22666	2391.28	12624.8	104745	52790	48094.7	4365.79	24883.2	38822.5	23470	24970	97.27	1529.94	22201	11807	31338	959.21	4637.98	50996.2	29087	45273.1	1566.26	33457.4	47409.5	33686	20101.5	1591.11	12874.2
36974.3	22863	20318.1	7.1	1.72	27312.9	15857	35662.6	14.2	5.16	117018	61120	63635.2	11.36	39.56	30975.8	18651	21297.9	2849.23	13131.3	27235.4	15415	16063.8	517.59	2616.98	33917.1	22590	38793	1694.06	18883.9	97782.1	34206	70582.5	614.86	11778.6	34283.5	18608	27614	2866.27	24847.1	28960.2	17735	28054.2	-4.97	-128.14	39211.9	25293	20140.6	3669.99	23024.8
72941.1	38115	58322.2	12.78	40.42	59556.6	36071	21187.8	18.46	18.06	51117.8	30273	40952.8	8.52	32.68	12280.3	9473	8351.02	406.12	1126.6	40885.9	23475	22646.9	27.69	-141.04	23105.5	13733	34548.6	196.67	4004.16	63251.2	39231	34746	1533.6	10235.7	53428.5	17894	73275.5	3400.9	30618.6	22268.5	11562	36675.1	1213.39	10713.9	97143.5	55162	59192.7	2175.44	10736.2
22105.5	12518	28322.6	6.39	6.02	25346.2	13633	31301.1	34.79	0	33738.5	22538	31570.9	7.81	12.9	61784.2	29970	83072.8	2835.74	26554.2	51503.4	30694	17427.7	1716.78	10700.1	34890.5	21318	26068.4	-53.96	-787.76	32258.6	15623	48782.7	2424.65	30800.9	37886.3	26950	33541.8	1644.36	19412.8	118000	53563	45402.4	489.19	7271.3	27388.5	20183	20531.1	-20.59	-288.96
105756	33870	48441.2	7.1	73.1	55260	35356	17515	0	-20.64	63742.8	36749	21908.5	-3.55	18.92	57766	36518	20038.3	1757.25	8594.84	41540	21275	28262.3	5954.77	21051.9	35290.4	18183	28687.5	53.96	1958.22	43997.7	24458	39492.3	964.89	8372.96	48212.4	20426	49222.2	1091.27	11642.7	33019.3	21337	27930.7	2763.32	14131.5	26207.4	15503	30652.1	364.94	3091.7
31251.1	21614	34373.9	20.59	36.12	44269.2	25178	35382.8	5.68	0	55462.1	32848	23329.2	-1.42	27.52	24294.1	15119	18108.5	9.23	282.94	29331	16438	32425	2511.27	10318.3	16379.8	8949	25812	-68.87	-774	49919.3	30894	20709.3	2490.68	9722.3	60849.9	36758	28265.8	2396.25	15664.9	51574.1	23812	54541.5	3374.63	17004.8	47855.3	30188	15009.4	209.45	485.04
135806	60345	41064.3	4.97	10.32	44842.7	26423	38300.9	3.55	55.04	5703.38	5772	5726.86	0	0	70193.3	30462	48523.5	10422.8	38269.1	26999.1	14503	17313.3	2253.54	14060.1	58648.9	28382	47516.8	83.78	-32.68	54806.1	33367	24574.5	1642.23	10153.2	64507.9	40571	21008.2	359.26	4097.9	60276.4	34443	25882.3	4023.57	27132.1	60638.5	18955	46982.8	494.16	3701.44
66061.6	36387	33218.1	-13.49	19.78	53322.5	33372	19515.1	-23.43	5.16	9755.7	5426	25094.2	9.23	24.94	78473.4	42418	29441.6	4088.89	24040.4	48694.8	33970	10444.1	390.5	4011.04	105758	38511	54007.6	1939.01	18943.2	152958	61291	69804.4	3682.77	34263.3	46604.2	26987	23441.4	152.65	2925.72	34751.6	19131	38008.4	62.48	-6.88	27214.3	18262	24375.7	-8.52	-251.12
53966.7	33543	13280.5	-22.01	-20.64	29224.9	18191	20415.3	-29.82	14.62	80135.6	40757	57761.3	14.91	77.4	36379.7	21474	43675.6	670.95	6245.32	35148.4	19279	14493.2	66.03	647.58	57697.2	28125	42380.6	913.77	11224.7	112113	44878	57610.8	361.39	4219.16	26758.6	15395	24702.3	73.84	319.92	26194.4	14974	22843.5	642.55	8656.76	72822.1	41083	26076.2	421.74	2148.28
36613.5	19568	21933.3	-7.1	4.3	102136	33228	48115.3	14.91	46.44	90003.5	23042	99256.6	22.72	94.6	20231.2	10021	29448	17.75	43	36333.2	22238	16442.2	739.11	5037.02	44344.3	25506	19059.9	445.17	5695.78	67797.6	28897	93472.2	3671.41	38425.7	91768.1	41651	70611.6	7547.3	70351.4	42718	24415	26935.3	-7.1	-411.08	34423	18575	28671.9	940.75	7303.12
31647.9	21427	25858.2	6.39	-6.88	22052.8	10910	42429.6	9.94	32.68	33246.3	20643	25259.7	-12.78	24.94	48327.8	26346	36469.1	82.36	802.38	55130.4	36939	18849.1	142.71	1025.12	42466.3	23799	32429.2	48.99	2125.06	207690	55571	115851	6879.19	75680.9	49969.5	27735	33996.2	3577.69	21875.8	62842	29908	71737	5734.67	36036.6	28076.7	17070	28489.5	6087.54	20657.2
45181.9	29359	26089.7	-4.26	7.74	46364.2	23038	32263.1	-23.43	0.86	38330.3	25524	38229.2	14.2	43	41080.6	19805	30483.8	462.92	6693.38	27584.4	17082	22231.5	4254.32	16202.4	53222	32505	41097.6	1314.21	8698.9	50014.8	27206	34273.1	527.53	8726.42	120591	42939	131137	5136.85	32133	26213	15926	27599.8	36.21	-228.76	106679	58236	45053	2772.55	29605.5
27404.6	17647	26158.5	-4.97	0.86	46268.1	28826	17419.8	-14.2	4.3	25106.3	11042	47157.5	10.65	64.5	32167.5	19251	33199.6	325.89	6248.76	49636.6	33979	19733.7	1571.23	15685.5	28725.8	18214	23387.4	1705.42	9047.2	91621.7	45580	70792	1049.38	15384.5	18962.1	10028	26664	382.69	6958.26	31225.1	17499	30374.5	127.09	2962.7	26891.9	16888	27361.3	129.22	1591
41503.4	30888	31047.6	-9.23	-6.02	43171.2	23192	22740.6	11.36	24.94	25411.9	12389	29398.3	7.1	35.26	25190	14618	33013.6	2951.47	18968.2	46762.9	26458	28263	2265.61	10325.2	22173.7	13828	26720.1	-69.58	-732.72	59999.3	19815	99857.9	4428.98	17579.3	67188.2	40530	28427	1562.71	14509.9	29166	16446	30297.1	804.43	6951.38	26935.9	16690	29690.8	447.3	1255.6
47036.3	24942	36167.4	23.43	6.02	41026	25343	25083.6	-4.26	21.5	29205.7	16768	37071.2	17.04	36.12	60669.5	21828	50912	1079.2	16853.4	35438.6	19475	28949.5	3772.23	14265.7	14777.1	9163	23444.2	-9.23	-242.52	32559.3	20604	22825.8	346.48	3215.54	112332	46923	36441.5	888.21	6880.86	25913.5	18770	24405.5	-20.59	-380.12	31413.5	19527	27119.2	186.73	618.34
41442.7	23410	47198.7	20.59	46.44	32811.6	19910	14476.2	-0.71	-2.58	19669.5	10899	39808.3	17.75	49.02	59322.2	37330	25013.3	3143.17	8932.82	37885.7	22578	18894.5	2063.26	8933.68	115660	53751	44323.9	4377.15	21986.8	27864	14722	39748.6	66.74	500.52	117754	41887	49783.8	7111.36	32345.5	26898.7	17363	13830.8	1948.24	15090.4	77389.6	46063	30560.5	878.27	10307.1
78654.4	44530	37349.6	-3.55	-17.2	13333.1	8878	15858.6	9.94	9.46	140677	63150	51896	16.33	67.94	39380.5	21963	23123.3	618.41	6243.6	35858.9	22011	30170.7	926.55	7032.22	32809.8	21444	27580.7	1814.05	9448.82	27812	12907	40166.8	2734.21	12236.9	132608	45342	100728	329.44	11324.5	29022.8	19291	43149.5	54.67	-242.52	16765.4	10831	29348.6	2242.18	13557.9
107770	45806	43410.1	7.81	32.68	63142.7	41379	14366.8	-9.23	19.78	56111.2	28166	55383.5	19.88	42.14	26921	15091	32632.3	135.61	2145.7	35136.6	20559	18665.9	3846.07	21730.5	26477.7	19191	28853.7	4500.69	13222.5	118021	45462	66364.4	308.85	4244.1	67519.9	24540	68235.3	987.61	16776	35840.3	22403	24691.7	837.8	6781.96	42599	22102	33616.4	41.18	-208.98
26568.9	11356	66103.1	9.23	38.7	38224.2	20438	18759.6	21.3	30.1	47784.6	30438	24920.3	13.49	46.44	6465.36	5702	870.46	9.94	251.98	4166.4	5023	717.81	19.17	110.08	35263.7	21773	21740.9	4161.31	13006.6	34681.6	16091	50119.6	-15.62	36.12	114461	43303	37162.8	644.68	8116.68	61587.7	29779	79077	1234.69	26425.2	14290.4	8599	34289.4	2136.39	11589.4
50537.4	28745	23077.1	7.81	11.18	22895.4	13988	22078.9	37.63	29.24	41326.7	24584	20754.7	7.1	40.42	44604	24223	35612.2	6054.88	28082.4	70973.3	39479	30074.2	1251.73	10406	31453.2	15358	65439.3	12927.7	61600.9	34406.3	18632	42323.8	614.15	7731.4	95000.7	34832	74445.6	2904.61	23146.9	7993.04	5989	15580.2	-24.14	-276.06	68548.4	40842	31309.6	145.55	1534.24
27590.6	17542	34399.5	-1.42	26.66	37878.9	23211	16495.4	10.65	9.46	52209.6	32173	24534.8	-1.42	65.36	6692.9	5050	1521.53	45.44	371.52	9958.44	6594	25604	111.47	427.42	37069.2	21161	24530.5	128.51	3973.2	134842	60715	47436.5	902.41	12889.7	22383.9	10586	33621.3	2426.78	9165.02	39357.6	23271	33735.6	-2.13	-375.82	83595.2	35756	31383.4	4906.81	15793
40693.7	25181	15640.6	18.46	13.76	24188.1	13390	23397.3	15.62	39.56	33639.3	19506	21240.4	9.23	41.28	69428.2	43316	23963.2	10411.4	51853.7	43451.5	25166	17735.1	447.3	4133.16	39295	16354	49706.4	227.2	2212.78	35349.3	20430	20146.2	4.97	22.36	139428	42498	87305.1	7087.93	32907.9	104865	48227	65184.4	8417.76	51827.9	101204	35559	37902.6	1597.5	11317.6
85028	34382	81167.9	21.3	24.08	25178.2	16348	20378.4	11.36	5.16	33827.2	20480	37757.8	10.65	36.98	13620.8	10190	18097.2	0	18.92	26204.9	15900	29273.3	3290.85	17049.5	90612.4	34618	46221.7	2776.1	21866.4	57848.5	29622	33044.1	5054.49	31230.9	42150.1	24161	27009.1	1150.2	4421.26	47711.5	24561	34508.1	4982.07	15785.3	29946.6	20066	24473	2056.87	11795.8
52580.3	25787	46974.3	14.2	6.88	33963.6	24939	10342.6	-3.55	32.68	21018	11336	20514.7	-4.97	52.46	44897.9	23855	25822.7	293.94	5629.56	22401.2	14754	21907.8	837.09	5570.22	18997.4	10013	25898	3148.14	13710.1	46339.4	30141	23779.3	1016.01	4945.86	37918.6	25406	27150.4	2636.94	16911.9	29673.8	16003	25565.7	-3.55	-401.62	41858.7	23586	37495.1	1805.53	12903.4
98313.4	52012	37522.1	24.14	10.32	97958.8	9452	262143	2.84	56.76	31076.9	19205	36068	22.72	12.04	37169.6	22090	29903.1	1356.81	12592.1	31392.5	20779	13470.8	2808.05	12046.9	24744.8	13992	30012.4	588.59	5937.44	30136.3	15964	30184.2	3.55	40.42	95635	34396	47530.9	1692.64	22941.4	10810.3	7990	9449.39	-25.56	-310.46	17691.1	10815	24432.5	78.1	622.64
78548.4	34433	43962.5	8.52	15.48	262143	151532	262143	43.31	17.2	34866.3	26250	30740.9	4.26	1.72	20163	11086	258679	11.36	110.94	21815.9	11578	31351.5	5032.48	18087.5	39938.5	24000	15365.8	565.87	5631.28	47181.4	25538	30972.3	244.95	6677.04	15896.8	8000	31161.9	740.53	4061.78	19314.9	12679	34305.1	-4.97	-277.78	33870.6	17508	37094.7	602.79	3047.84
61302.5	30254	41517.2	-0.71	24.08	69652	5779	262143	7.81	-2.58	50271.5	22897	54932	-3.55	3.44	20951.7	15322	19652.1	1182.86	7537.9	57139.8	37407	21384.5	472.15	4221.74	27233.5	17602	30008.9	-36.92	-681.12	59489.6	39683	14339.2	9.94	13.76	112278	48868	38502.6	3834.71	21045.1	32143.3	19206	23886.5	674.5	12429.6	49156.7	27289	31891.8	435.94	2936.9
59389.2	37184	16956.9	3.55	-17.2	262143	31480	262143	69.58	-72.24	71417.8	30522	45653	-1.42	46.44	23897.9	21675	16302.3	28.4	127.28	31779.3	22110	26208.2	2027.05	8695.46	38199.4	25095	19118.2	217.97	1830.08	85870	31057	49045.4	97.98	1732.04	33672.8	17395	38365.6	227.2	2456.16	28004.8	15550	25187.2	10.65	-389.58	31846.9	17866	21548.5	584.33	6474.08
163176	76427	78296.7	-7.1	24.94	9972.08	6448	504.1	8.52	-28.38	33429.8	17590	59683.3	14.2	32.68	50610	30406	26745.7	449.43	6606.52	48472.2	30513	16051	497	6992.66	18360.7	11804	23537.2	692.25	10974.5	94146.4	44082	69061	2936.56	26675.5	39115.2	21031	28346	386.24	2758.88	21684.5	11630	37744.3	532.5	2942.06	47067.9	27667	47061.6	8375.16	29054.2
53837.7	27443	30344	-6.39	23.22	31089.9	17678	9433.06	5.68	5.16	20956.6	13533	31174.7	-2.13	34.4	79923.6	42350	41997.9	870.46	13360.1	28881.5	22334	20401.8	457.95	8043.58	26590.6	17518	23514.5	7501.86	29005.2	42889.1	23895	53597.9	2083.14	12295.4	49207.5	34319	25360.5	2036.28	20530.8	54410.6	29201	24420.4	25.56	-325.94	40909.5	24413	20084.5	1254.57	5749.96
69771.7	33018	52457.6	27.69	20.64	28365	17189	14181.5	-7.81	4.3	57490.7	31130	56142.5	21.3	28.38	30620.6	13975	34302.2	4333.13	17715.1	25139.8	12436	24652.6	2960.7	14444.6	26190	17273	21770.7	705.74	5874.66	26485.2	16258	25225.6	48.99	1121.44	35516.7	21261	42934.4	538.89	7642.82	44943.8	22849	39662.7	1598.92	11561.8	27121.9	16814	24511.3	636.87	7974.78
25110	16214	22198.1	8.52	4.3	37560.2	22918	118.57	-11.36	-13.76	69877.7	45206	43385.3	52.54	49.88	37573.9	21195	33081.7	2874.79	13768.6	43856.9	26514	15658.3	2084.56	10311.4	23786.3	15225	37234.5	-51.83	-789.48	30671.4	18299	42028.4	1948.24	23951.9	55256.3	19295	81217.6	4829.42	41678.2	28255.3	16640	22676	7.81	-305.3	17831.2	12138	28392.2	84.49	463.54
131735	46857	66501.4	35.5	56.76	69400.9	26238	670.95	3.55	32.68	18766.2	11642	22431	14.2	6.02	58950.2	33684	27929.3	646.1	6969.44	55114.9	35415	21689.8	2254.96	19751.6	154780	49935	58501.9	499.13	8744.48	110756	49429	60027.7	1033.76	12949	42572.3	21163	32348.3	360.68	4327.52	29089.8	17951	24020.7	24.85	27.52	73499.1	41875	26737.2	786.68	6640.06
34760.9	17482	25187.2	12.78	7.74	9170.42	6247	-1155.17	-2.13	0.86	91665.8	36013	30072.8	17.75	21.5	39587.6	22808	22632	139.87	1729.46	47374.2	22734	40889.6	2100.18	32369.5	47622.2	26622	39331.2	119.99	900.42	64960.5	34439	44916.7	137.03	4496.94	55187.4	27608	41507.3	1761.51	31541.4	112742	37491	94263.1	5466.29	29162.6	37445.5	22692	25227	1488.87	14528.8
39402.9	26261	30092.6	-5.68	38.7	132917	61678	1033.05	-9.23	-3.44	35911.6	20893	31981.2	12.78	19.78	23847.7	14166	18715.6	31.24	189.2	32295.2	20356	22727.8	32.66	166.84	15451.6	10802	25905.1	389.79	1437.06	18211.9	9522	21320.6	1199.19	6844.74	37518.1	21020	18590.6	2676.7	19180.6	27746.2	15586	33030.6	645.39	10056	61597.6	32699	44443.2	7998.15	44708
43278.5	23891	34036	-7.1	44.72	80230.5	41992	-720.65	-8.52	15.48	34104.3	18847	35367.9	7.1	15.48	43128.4	25456	19032.3	543.86	3572.44	50968.3	22378	42500.6	195.96	4797.08	68568.9	37114	71606.3	30745.8	113548	34264.9	19575	33066.8	622.67	5015.52	29446.9	18249	31766.8	736.27	5060.24	22913.3	12537	20832.1	17.75	-188.34	30884.7	19682	24108.8	3021.76	9785.94
81797.2	38646	45426.5	-3.55	56.76	24113	12411	5840.46	-11.36	-8.6	65917.8	33459	60722	13.49	38.7	13326.3	13172	2884.73	20.59	974.38	36893.7	23726	16824.2	2205.97	8080.56	37893.2	23885	24832.2	250.63	5093.78	210993	93874	191653	10681.2	85042	43184.2	24162	37564	1249.6	8956.04	46868.3	27202	18159.7	428.84	4376.54	58845.4	36911	25800.7	964.18	12920.6
33036.7	19946	21945.4	-18.46	21.5	42075.1	21742	4394.19	3.55	3.44	94060.2	38027	43245.4	0	40.42	5574.42	5255	1256.7	39.05	239.94	18774.2	8862	41682.7	430.26	7022.76	33936.3	22406	20061.8	-56.09	-803.24	45299.1	26913	19294.2	215.13	2095.82	32047.2	20910	28140.8	147.68	1582.4	47541.6	27336	45165.2	361.39	4187.34	33120.4	18407	25858.2	2161.24	14761.9
24979.2	14284	23421.5	21.3	27.52	78625.3	49687	10159.4	8.52	12.04	29865.4	17743	29954.9	12.07	30.1	37915.5	21112	31700.1	955.66	6369.16	35993.5	22893	14555.7	1828.96	7607.56	40714.2	22594	23916.3	733.43	7240.34	52087.4	30541	31749.1	673.79	9284.56	33347.3	18211	36239.8	1840.32	12507	69986.8	37119	22729.9	1199.19	11389	55028.7	31522	18913.7	438.78	2039.92
126618	54396	63657.9	39.76	34.4	89213	29531	26368.7	12.78	22.36	56343.1	32409	36849.7	17.04	10.32	39115.2	26167	12962.5	399.73	3326.48	27630.3	17395	10833.2	648.94	6432.8	37608.6	23269	28123.8	-61.06	-791.2	61892.7	21208	80619.8	3332.74	13373.9	32291.5	16962	22472.2	1486.03	9770.46	28686.8	20458	33012.2	-4.26	-330.24	49283.8	31680	17757.1	677.34	6245.32
184704	68067	96141.1	33.37	59.34	32015.6	16907	14915.7	10.65	25.8	24153.3	16144	16827	15.62	-16.34	61644.7	29488	27858.3	849.16	14356	47128.1	26185	21732.4	3000.46	17941.3	18543	11767	22679.5	-53.25	-796.36	41704.3	24347	33104.5	1013.17	18987.1	25006.5	13961	26684.6	178.21	2281.58	21166.8	16382	17047.1	81.65	597.7	32122.2	15595	53492.8	1640.81	11612.6
83492.3	35023	74881.6	1.42	43	34674.1	21841	12303.6	0.71	18.92	39939.2	26858	27217.8	8.52	-5.16	52926.3	25511	43066.5	8.52	86	48853.5	34654	22286.2	9910.18	24928	86096.3	26951	58513.2	2401.22	29018.1	51565.4	26283	40715.7	1707.55	7821.7	54600.3	39375	21424.2	995.42	8562.16	77116.8	33252	45112.7	481.38	8667.94	30652.2	17734	21709	550.25	5850.58
55941.4	36951	14973.9	-9.23	16.34	26445.5	13095	40208	35.5	44.72	12002	8321	40547.4	14.91	7.74	55941.4	20774	45595.5	9592.1	46516.5	53645.5	33550	20984.8	967.73	8686	65227.1	43098	22548.2	3479.71	22033.2	59314.2	29587	33681.7	519.01	4887.38	31590.9	15394	64302.6	245.66	4140.9	62510.9	37471	24663.3	3363.98	14897.8	17888.9	10606	32390.9	1403.67	6263.38
82334.8	32731	46436.1	-17.04	33.54	43768.3	22206	34880.2	17.04	18.92	35999.7	25604	15987.8	0	10.32	42396.2	27218	14508.8	97.98	2741.68	37545.3	21652	28837.4	1608.15	18172.7	36170.8	20692	32195.7	1393.02	8223.32	96491.2	59559	65461.3	5445.7	30684.8	18839.9	12062	42286.2	4331	22944.8	30548.6	17325	27984.6	1204.16	17534.5	17644.6	9641	31472.2	174.66	352.6
32078.8	16689	31336.6	-2.13	-4.3	34260.6	18160	56787.9	-5.68	1.72	90347.6	37840	68583.2	6.39	27.52	71264.7	39698	37280.7	7465.65	31647.1	69338.9	40844	25193.6	790.23	11027.8	37989.3	25323	17853.7	51.12	362.06	55917.8	30874	23801.3	3689.16	11704.6	38636.5	22457	56822.7	3261.74	11589.4	65924	35289	39665.6	6053.46	27636.1	107209	52434	65523.8	7694.98	40228.2
55059.1	30264	20909.5	-3.55	11.18	38722.1	18299	44458.8	-7.81	13.76	106825	35399	48165.7	-4.97	23.22	6182.64	5630	2275.55	19.88	45.58	12721.8	7423	40816.5	635.45	8904.44	27314.1	15671	31703.6	499.84	4887.38	42137.1	19051	40728.4	22.72	20.64	68152.9	28459	49763.9	998.97	18050.5	16668.7	8555	26005.9	158.33	1248.72	50830.1	35354	18819.3	4392.77	23073.8
50898.3	32341	14017.5	0	8.6	19030.3	9249	30218.3	-2.84	10.32	19815.2	10604	27915.8	-21.3	9.46	45456.5	23026	33039.8	2376.37	14758.5	24632	16786	20364.9	2479.32	9766.16	34126	20207	22573	3826.19	17312.7	64471.9	41794	23721.1	190.99	2623.86	25752.3	15294	32123.9	504.81	3460.64	28255.3	19451	27491.2	599.95	4613.04	45183.7	24426	35522.7	257.02	1498.98
28659.5	17508	32785	6.39	6.02	75969.2	33354	80341.5	21.3	107.5	32207.8	22017	23559.2	3.55	-10.32	44604.7	26875	29374.8	11266.3	32489.9	36668.7	21715	28614.4	348.61	6425.92	38873.4	23158	17457.5	4.26	-129.86	42834.6	31199	21111.8	129.22	2208.48	25116.2	16426	22994.1	122.83	3132.12	21484.9	11393	33895.4	677.34	4809.12	38495.2	24323	26282.8	106.5	341.42
19833.8	14000	27862.5	6.39	9.46	23176.2	12107	40198.1	19.88	25.8	32507.8	20677	13265.6	-2.84	8.6	6343.22	5851	2565.23	2.84	-1.72	37487.7	26012	26536.2	94.43	943.42	30951	18186	27297.4	684.44	4925.22	42664.7	26494	27148.3	1103.34	14209.8	48156.6	30848	23880.8	191.7	3449.46	33921.4	22689	18241.3	37.63	552.12	121248	52043	50309.2	9041.85	34146.3
53238.8	33669	23918.5	15.62	13.76	142136	79266	48529.9	2.13	18.06	28971.4	15783	35287	-2.84	12.9	41248	22911	19900.6	847.74	7835.46	56262.5	38703	17335.4	1136.71	10394	39036.4	22364	21727.4	-53.25	-688.86	140671	60145	92988.7	4225.21	35993.6	188207	91310	55176.9	2879.05	15425	38295.5	25454	45124	61.06	873.76	40046.4	22350	32062.2	2558.13	11713.2
25528.5	17173	25093.5	2.84	13.76	149982	53095	50769.3	19.17	37.84	18259	12012	24802.4	-3.55	6.88	35743	19219	27875.3	7570.73	32851.1	8948.46	6463	2134.97	424.58	2908.52	42156.3	23186	26080.4	-71	-790.34	44826.6	22270	25533	1285.81	8385	35071.5	18683	26725.1	246.37	2205.9	24450.3	15222	19660.6	-1.42	-364.64	55774	37366	23422.2	1261.67	8665.36
83339.8	30266	44392	7.1	55.04	61827	31751	49572.2	28.4	18.92	80993.1	30405	48648.5	-3.55	46.44	61866.1	36074	17735.1	170.4	2744.26	18510.1	14345	12655	8.52	119.54	32499.2	20645	26311.2	-11.36	1.72	47500.7	25767	31019.2	535.34	5384.46	34313.3	19319	33800.3	496.29	5275.24	41218.8	24576	33237.2	-1.42	-394.74	49469.2	36412	26101	1743.76	17493.3
42373.3	23663	40426.7	12.78	30.96	44217.8	29291	31396.2	12.07	-5.16	40936.7	25367	19659.9	-2.13	0	24273	12934	47451.4	4409.1	14369.7	46855.3	26767	15115.9	380.56	1455.98	80044.5	37635	59466	1482.48	8408.22	37703.4	21831	42279.1	590.01	7565.42	17407.7	9832	23997.3	900.28	6149.86	29415.9	15282	31002.1	3.55	-368.08	29352	17642	22901	3311.44	14317.3
50457.5	32554	20176.8	4.26	26.66	39882.1	23918	18756.8	17.04	25.8	31672.1	23859	17421.3	-2.84	-32.68	38671.9	28227	16560	-5.68	38.7	19159.2	12059	24977.8	122.83	2156.02	37633.4	21323	28924.7	4968.58	22417.6	30928.7	15450	24368.6	319.5	2565.38	47588.1	35850	30209.1	539.6	8830.48	24005.8	14245	20844.2	416.77	2936.9	69185.2	31450	53867.7	3169.44	21774.3
50450.6	29766	21585.4	7.81	-2.58	44598.5	20795	46084.7	4.26	43	61699.9	25163	42938.7	2.13	29.24	8759.98	8611	1402.25	50.41	499.66	49531.8	30579	17617.2	3232.63	12332.4	43347.9	25115	37868.6	1622.35	11709.8	49049.4	24827	31235	1173.63	12869.9	100910	54138	42343.7	34.79	13.76	36500	18777	35580.2	1451.95	17575	34121.1	19837	26715.2	4580.92	16113
22356	12578	15348.8	10.65	-0.86	76121.7	35107	69290.3	36.21	32.68	165522	52007	112226	10.65	15.48	44839	28135	50941.8	2429.62	23358.5	72783	43793	29132.7	12535	39687.3	34333.7	22441	15282	-4.97	595.98	93747.7	38190	68916.9	7257.62	58272.7	50417.2	31542	38877.5	261.28	3667.9	86562.5	32086	42259.2	368.49	4081.56	54162	30152	32139.6	2194.61	14165.9
71182.2	28696	38035.4	30.53	9.46	23457.1	15246	29790.9	9.94	29.24	52962.9	27254	26451.8	-7.81	12.04	39947.8	20486	28913.3	48.99	467.84	61836.3	43858	12110.5	2629.84	13298.2	47125	29490	24545.4	870.46	8729.86	36971.2	23089	20909.5	-9.94	-119.54	25663.7	16462	20115.7	238.56	4051.46	24833.5	12214	36735.4	2963.54	8710.08	22962.9	12024	25833.3	1113.99	7980.8
81413.4	37813	46515.6	26.98	29.24	262143	87162	151995	17.04	116.96	64817.3	19278	68849.4	7.81	29.24	21708.1	11243	24214.5	40.47	335.4	13542	7465	36876.7	624.8	7629.92	122835	62895	51080.2	4925.98	35265.2	130788	42439	113041	3290.85	27041	87760.4	29595	94474	7529.55	56158.9	21540.7	11884	22461.6	343.64	648.44	26520.5	14542	32414.3	5009.05	24522
55829.8	33530	21375.3	10.65	-3.44	250367	92204	129218	13.49	40.42	25014.5	17196	24872.7	0	6.02	65039.2	37399	29115	1718.91	21864.6	20380.6	12670	18846.9	829.99	8050.46	52533.2	36378	18335	3225.53	12910.3	127587	62895	44762.7	3513.08	24363.8	30380.6	15243	32569.8	2918.81	19300.1	11812.2	9198	19585.3	791.65	4286.24	81003.6	45587	26476.6	4879.12	15762.9
29270.2	17271	18235.6	19.17	13.76	177977	72591	82308.2	24.14	40.42	22112.3	13767	17510.7	0	-20.64	58141.7	38125	17718	2811.6	12585.2	30531.9	15815	23282.3	313.82	4165.84	40286.4	22692	13235.1	2343	17740.1	61093.6	39499	14808.5	146.97	2706.42	12754.6	9297	15306.9	2.13	-66.22	28759.3	19655	31187.5	10.65	-370.66	19484.7	10644	37602.3	2178.99	10787.8
84919.5	40071	26576.7	17.04	12.04	56970.6	34427	35114.5	14.91	38.7	153245	79019	66794.7	4.97	-19.78	5103.22	5041	249.21	99.4	639.84	34632	21603	28831	1245.34	9324.12	19515.1	12360	26816	2101.6	15655.4	41454.4	11906	59380.1	450.14	3654.14	32772.6	15058	41022.4	3363.27	20160.1	123648	55554	61554.9	9219.35	49009.7	29286.3	16166	25197.2	273.35	1987.46
79300.5	39099	49567.2	2.84	32.68	76500.6	43598	25252.6	17.04	51.6	12504.8	8027	36174.5	7.1	-14.62	76012	42231	37055.6	689.41	7534.46	19574.6	17163	7966.91	343.64	2547.32	65277.3	39950	68547.7	5153.18	29853.2	26540.3	13427	27995.3	378.43	1277.96	29242.9	17678	45903.6	368.49	4525.32	45646.3	28430	15882.7	77.39	360.34	17437.5	11023	26377.2	1108.31	4668.08
64083.8	29932	69090.1	22.72	5.16	151459	50670	79832.4	34.79	23.22	75655.5	28862	45393.1	9.94	-3.44	26439.3	24792	4552.52	21.3	21.5	57085.3	37090	22484.3	2353.65	14849.6	12130.9	7223	25890.1	1420	11373.5	29995.6	18119	23549.3	1140.26	5555.6	37890.7	21922	15886.2	3.55	25.8	41247.4	22345	24199.6	1373.14	5361.24	59686.2	37751	26464.5	3946.18	26935.2
35609.7	22088	26042.1	12.07	0	27976.9	15418	21917	9.23	6.88	22675.3	14224	32177.9	-16.33	2.58	6186.98	6275	1237.53	-0.71	-1.72	12577.3	7558	33436	74.55	557.28	24749.8	14301	24886.2	925.84	8347.16	76320.8	46563	76330	61.77	31461.4	152338	55120	122530	4732.15	49126.6	37911.1	23101	25382.5	3419.36	17132.1	43062.1	23971	43203.5	335.83	3876.02
97689.7	55462	46727.9	23.43	55.04	179597	73230	65366.1	44.02	155.66	32850.7	21423	24840.8	-6.39	7.74	37273.8	24191	18688.6	1236.11	9226.94	57219.2	42629	14242.6	1907.06	8060.78	118347	50090	56689.9	9243.49	30987.5	197269	80556	124846	18827.8	104582	80403.5	37991	63794.9	1823.28	12600.7	24108.1	20807	24830.8	332.99	2617.84	35290.4	19690	27797.2	333.7	3663.6
58434.4	33808	36306.6	-10.65	36.98	39425.8	22811	22068.9	-10.65	16.34	23669.7	14750	25438.6	-17.04	9.46	6944	5106	1284.39	85.2	567.6	36324.6	19282	30601	2688.06	21531	59753.1	38002	23553.5	213	2318.56	35983.6	20330	25352.7	4.26	-102.34	43127.2	20289	46828	849.16	24026.7	18319.8	9782	41476.1	176.08	3093.42	56898	19313	39510.8	2275.55	13566.5
15444.8	9764	21084.2	-4.26	-4.3	37674.3	23655	49594.9	9.23	-9.46	72339.1	48337	34094.9	20.59	24.08	6129.94	5934	1396.57	122.12	623.5	56224.7	29689	38241.3	513.33	8196.66	32627.5	19134	21760.8	222.23	7454.48	30831.4	16956	18538.8	546.7	2567.96	66155.9	42600	23657.9	2776.1	8261.16	41453.8	26475	22145.6	937.2	7635.08	28636.6	15635	29004.2	861.23	7391.7
35341.9	25814	34028.9	-7.1	-15.48	35291.6	18654	38944.2	22.72	-14.62	25222.8	17030	26610.1	9.94	19.78	5873.88	5611	2237.21	-7.1	-6.02	41011.8	25819	32486.8	1052.93	10431.8	38862.2	23454	11614.9	-69.58	-811.84	262143	68107	164072	14073.6	98353	8534.3	8805	2660.37	-7.81	-86.86	17731.4	10391	28581	0.71	-358.62	28893.2	15218	39271.5	1226.17	3881.18
120168	52966	63718.2	6.39	18.92	102944	27227	85789.3	-15.62	10.32	14443.5	9112	21278.7	2.84	30.96	6043.76	6186	1530.76	-4.26	-7.74	23170	14555	18472.8	294.65	1542.84	23128.5	13750	34493.9	-42.6	-686.28	47142.9	27481	30685.5	2554.58	26795.9	23601.5	9337	41774.3	1435.62	13558.8	29003.6	14292	28461.1	20.59	-146.2	41471.2	25485	17360.9	1479.64	10142
42266.6	28114	25538	-12.78	-19.78	36160.9	21757	43807	-29.82	4.3	28162.3	18300	17269.3	-8.52	13.76	6432.5	6446	1959.6	-6.39	6.02	36325.8	20937	38540.2	6876.35	31672.9	47418.8	31863	17037.2	716.39	5353.5	116094	34910	56967.6	7607.65	52592.4	81076.2	27618	63016	3986.65	32054.8	37244	25291	27445.8	3241.15	15383.7	37128.7	20219	43551.4	2036.99	9520.2
101381	62915	63844.6	-19.17	15.48	82373.2	50831	33156.3	2.13	11.18	18893.9	13042	35406.3	5.68	26.66	34396.4	24335	38715.6	-19.17	32.68	65491.8	46975	81645.7	2107.99	19893.5	14036.2	9458	33429.6	377.01	4114.24	28851.7	15878	23800.6	100.11	1354.5	44638.8	27965	42692.3	3907.13	18297.4	35064.7	16303	31681.6	39.76	-268.32	45899.8	28619	16841.9	375.59	1686.46
26820	14923	19585.3	-36.21	-2.58	52176.7	25956	46272.8	-7.1	13.76	88005.3	29187	43532.9	9.23	32.68	262143	190466	262143	-25.56	147.92	47570.7	27351	38070.2	1341.9	6103.42	56005.2	32904	25889.4	829.28	3367.76	62006.2	42865	33566.7	421.03	2068.3	59037	31099	28640	1552.77	11616.9	73530.1	36206	58516.1	296.07	4457.38	86543.3	34315	35844.3	4449.57	24683.7
30306.2	21433	21579	-9.23	-24.08	32689.5	17386	29976.2	10.65	-31.82	35506.2	23918	12586.2	-5.68	6.02	262143	173471	262143	-166.14	141.04	28302.4	18340	34563.5	1346.87	9348.2	19633.5	14234	24315.4	22.72	-189.2	14056	7748	15725.8	305.3	2781.24	51307.5	32110	29259.1	252.05	7179.28	25476.4	14651	25727.6	58.22	269.18	39036.4	19264	31116.5	2593.63	16588.5
67340.1	37172	23779.3	10.65	21.5	44698.9	23555	44314.6	17.04	5.16	46242.7	31487	16275.3	0.71	16.34	14354.9	8910	186362	-23.43	8.6	21389.4	11709	31940.8	1309.95	13747.1	75180.6	36451	30886.4	274.77	2566.24	38916.2	19944	24504.2	499.13	4508.98	48715.9	22914	62261.3	1091.98	9107.4	28864.1	20894	27321.5	659.59	10200.5	65834.7	39539	50917.6	886.79	6646.08
54292.8	36263	15064.1	-4.97	0.86	19798.5	11501	30029.4	-9.23	-5.16	32305.7	20368	34056.6	13.49	26.66	49820.7	26370	262143	-8.52	22.36	12133.4	9575	4022.86	17.04	16.34	43049.1	26483	16944.9	-46.86	-753.36	24857.7	13233	22176.1	241.4	1765.58	76974.2	39434	58041.8	1143.1	19098	37143	21514	26074.8	-14.2	-406.78	30041.5	15682	31884.7	380.56	2131.08
57758.6	35356	30322.7	-7.81	4.3	77862.1	31702	55524.8	9.23	24.94	47681.7	28993	38324.4	11.36	42.14	262143	29106	262143	-40.47	176.3	7995.52	5590	3134.65	-3.55	-6.88	39523.8	23798	21657.1	1042.99	6848.18	18184	10079	26355.2	2.84	-117.82	67419.4	39358	50316.3	3020.34	13643	46754.2	20631	64380	1037.31	9432.48	26829.9	18255	40093.7	733.43	2957.54
37621	21010	52118.3	-3.55	6.02	262143	86322	117395	31.95	64.5	139278	49373	76339.2	9.94	33.54	262143	217987	262143	-40.47	2522.38	13212.8	12139	7308.74	25.56	311.32	32476.2	21982	10236.8	72.42	451.5	60133.8	29918	42832.2	700.06	11045	43310.1	27528	34106.3	7007.7	26098.4	40646.6	24903	21488.9	1893.57	12324.7	57975.6	33616	27382.6	8171.39	21880.1
46601.1	29515	38509.7	4.26	2.58	33685.2	20753	24793.2	9.23	5.16	55265.6	22176	67773.8	7.1	18.06	12724.3	10141	135203	6.39	27.52	10030.4	9946	3432.85	7.81	1856.74	19270.2	14518	22374.2	155.49	1939.3	85597.8	31456	48275.7	3666.44	21717.6	36013.9	17915	35992	1251.02	10463.6	15111.9	9752	20976.2	-6.39	-366.36	38694.2	25014	21549.2	2412.58	11780.3
62057	33535	28637.8	5.68	-4.3	85427.9	42936	34608.9	13.49	-1.72	59523.1	25859	76508.9	4.97	43	262143	174244	262143	-104.37	169.42	17025.2	13798	19892.1	54.67	341.42	62873.6	34835	31264.1	1725.3	16080.3	107292	39802	59347.5	151.94	434.3	50766.8	27209	34118.3	1217.65	10756	62637.4	39034	47013.4	1921.26	18800.5	20886.6	11679	20995.4	199.51	916.76
42758.3	26335	25968.2	3.55	-0.86	50349	29418	41964.5	24.14	12.9	15756.7	10599	22118.6	4.26	21.5	18767.4	19458	191400	6.39	1.72	17430.7	14437	17113.8	91.59	436.88	27828.7	20363	15035.7	2831.48	12636.8	139248	57930	88145.1	5334.94	34135.1	67166.5	38502	33063.3	356.42	9247.58	30411.6	17011	42248.5	894.6	12723.7	33609	24611	22399.1	850.58	7201.64
36302.9	20313	38711.3	-11.36	-2.58	45266.8	27314	28380.1	0	11.18	39189.6	18218	65961.1	10.65	39.56	15408.2	5650	195011	10.65	-10.32	9455	8059	8298.48	2.13	64.5	49817	26949	37796.8	283.29	2726.2	123203	49208	70731.6	3727.5	22946.5	28783.5	16027	36366.9	303.88	2984.2	36775.3	26489	21395.1	974.12	7148.32	97520.4	46606	37775.6	383.4	2813.92
51404.2	29586	32380.3	12.78	25.8	30888.4	17014	26784	40.47	9.46	38314.1	25455	44377.8	8.52	38.7	52010.6	12275	262143	-14.2	346.58	7509.44	7239	942.17	-3.55	42.14	50681.9	29811	28448.3	31.95	-137.6	44335.6	28527	25266.8	1007.49	16344.3	31491.7	16181	43440.6	1860.91	21472.5	31902.1	14905	66445.4	-4.26	-398.18	33344.2	21319	22810.9	905.25	7181
44008.2	22805	33199.6	-7.81	25.8	65874.4	38534	51750.5	26.27	16.34	110212	62413	58416.7	-21.3	31.82	13145.9	9396	-1865.17	-8.52	1.72	17975	13586	27783.7	53.96	382.7	118785	36338	78364.8	12600.4	76180.5	20734.7	12583	26628.5	861.94	4275.06	39505.8	26143	30799.8	1707.55	5614.94	57064.8	33293	24451.7	139.16	849.68	41190.9	26875	36454.9	9073.8	45472.5
41238.7	24666	22912.4	2.13	0	56449.8	37623	22037	4.26	12.9	67109.4	42938	23633.8	-9.23	33.54	150629	46118	6876.35	3327.06	2788.98	7205.02	6426	4213.14	-0.71	51.6	46965	31137	22627.7	1246.76	5777.48	46103.2	23023	34421.5	821.47	13023	39435.7	23100	20274	580.07	2973.02	30287	20155	18362.7	2333.06	16929.1	111479	49903	52184.3	3315.7	18612.1
184252	58462	146973	22.72	102.34	86142.2	48463	43660	-3.55	41.28	42621.9	27923	27595.6	0	11.18	27397.8	19083	-2325.96	11.36	120.4	6400.88	5447	3167.31	136.32	592.54	64243.2	35515	30992.9	-16.33	-229.62	157999	76597	64394.2	3463.38	17887.1	49177.8	27021	41053.6	1154.46	9533.96	23637.5	14948	18628.3	-35.5	-418.82	33977.9	19115	22025.6	3040.22	8116.68
50507.1	21966	47885.9	-14.2	25.8	29632.3	14765	32792.8	15.62	37.84	48943.4	30279	19743.7	14.2	5.16	59520.6	34366	-1929.07	-15.62	66.22	6003.46	6203	698.64	53.96	521.16	21381.9	12018	27607.6	228.62	3019.46	51807.8	30302	28956.6	1435.62	7104.46	41034.7	22614	33592.2	2339.45	22391.8	37822.5	23318	20445.2	112.89	976.96	54592.2	29314	27360.6	3367.53	16745.9
65615.8	41723	18279.7	-19.17	1.72	56058.5	30078	52904.9	34.79	-11.18	32608.3	20278	21939	-4.97	12.9	37177.7	18710	-1481.77	36.21	107.5	14410	11278	6289.89	262.7	916.76	51575.9	31121	44929.5	232.17	2538.72	47044.4	29742	19601	888.21	4296.56	162048	70785	118221	3968.9	29340.6	31065.7	15881	33908.2	281.16	3959.44	53272.9	30903	24837.9	163.3	849.68
29736.4	22635	22424.6	2.84	5.16	102376	38401	103605	-19.17	69.66	17674.3	11302	31382.7	7.81	36.98	54921.5	31475	5114.13	422.45	12181	11584.1	11602	3089.21	-4.97	5.16	40024.7	25479	21439.2	60.35	1800.84	38944.1	29433	46560.4	217.97	3512.24	28293.1	12455	40031.9	1790.62	27680.8	81178.5	22954	60648.9	332.28	5992.48	30933	18859	21277.3	13.49	-294.12
35851.5	24438	25851.1	22.72	31.82	48345.7	28584	28491.6	-2.13	34.4	107205	42774	84779	22.72	57.62	26343.8	17267	11175.4	746.92	9967.4	38971.3	24816	22339.4	1.42	-51.6	30656.5	16876	28522.1	8.52	-171.14	20060.7	12647	36893	85.2	459.24	13335.6	8906	25630.3	137.03	1361.38	52186	32970	21041.6	71.71	1269.36	88897.5	49287	34489.7	3055.84	21969.6
177693	69266	84286.2	34.08	84.28	29017.9	17202	40311.7	14.2	19.78	76392.7	42459	62062.5	2.84	53.32	66337.5	39717	18386.2	4987.75	35131	33454.6	29589	1412.9	1.42	199.52	64833.4	39893	22875.5	2117.22	7479.42	54453.4	27623	27979.7	1562.71	7302.26	34353.6	19290	25026.1	1869.43	10377.6	7741.94	5340	20568.7	7.1	-79.98	23919.6	14179	16085	323.76	2358.12
61812.1	38915	29899.5	12.78	-0.86	215284	85733	79556.9	53.96	122.12	24229.6	14054	24479.4	14.91	26.66	25291.7	11210	1544.25	145.55	-12.9	10753.9	10826	5682.84	-2.84	-14.62	48104.6	28522	26838.7	5628.88	19833.3	58163.4	33766	43291.5	357.84	3339.38	28632.8	19231	31996.1	132.77	946	37672.4	21638	39246	171.82	5945.18	35179.4	20618	21581.2	2730.66	8873.48
105244	50603	48626.5	8.52	43.86	39639.1	22962	24836.5	23.43	36.12	46732.5	16835	69781.6	17.75	47.3	14491.3	8817	7133.37	10.65	20.64	132144	40507	74670	7512.51	43753.4	58259.5	30730	28493.7	161.88	1505.86	40924.3	26963	42906	77.39	1823.2	57093.3	30707	38731.9	2776.81	21825.9	103150	59298	27483.4	97.98	1505.86	77071	34814	41087	3153.82	19494.5
43062.1	23683	24610.7	17.75	8.6	64860.1	37465	41253.1	9.23	13.76	85147.1	30662	43114	31.24	40.42	18179.6	8113	4840.07	-5.68	134.16	39228.6	25343	37005.9	722.78	9385.18	33497.4	21372	37973.6	2926.62	13870.1	109592	51302	87290.9	3733.18	50414.1	29951	15882	34793.6	6363.73	25954.8	45038.7	23551	31469.3	205.19	873.76	78393.4	46875	25680.7	2308.21	7281.62
59853.6	36430	23442.1	17.04	-14.62	124788	33041	114905	41.89	36.98	25608.5	13274	60793	39.05	106.64	9146.24	6079	3655.79	-13.49	21.5	47322.7	28755	53433.2	1520.82	14899.5	36833.6	20994	28006.7	2333.77	14700.8	30817.1	20944	30120.3	649.65	5108.4	40822.7	21171	53504.2	2514.82	17231.8	14844.7	10802	24335.2	1019.56	9060.1	38228	19895	26198.3	2142.07	11676.2
102842	49313	36940.6	20.59	49.02	61233.7	30871	49208.7	29.11	-4.3	73173	34901	52224	15.62	51.6	59136.2	36317	10312.8	585.75	11461.2	22453.9	11063	34332.1	22.01	70.52	85219	49805	30343.3	-47.57	-757.66	91204.5	32104	56081.5	6236.64	45451	30030.3	18038	39706.8	486.35	4165.84	31766.3	22031	24172.7	679.47	5878.1	43824.7	29086	18512.5	375.59	7320.32
34647.5	18867	44818	17.04	32.68	125384	52366	51311.7	-4.26	36.98	41903.3	29035	24107.3	6.39	23.22	41230.6	24975	10460.4	310.98	3641.24	70596.3	41958	39824.6	5259.68	24116.1	21116	12607	25219.2	387.66	5296.74	67832.3	39350	29178.2	3371.08	23908.9	43839.6	26123	27264.7	3607.51	36787.4	18649.6	9818	35636.3	4.97	-389.58	34831.6	20818	29722	2162.66	11720.9
37607.3	21098	38688.6	0	24.94	82783.6	44412	74102	-13.49	24.94	27593.1	19970	31945.7	23.43	31.82	106270	55802	48554.8	23764.4	67891	35960	23742	37302.7	166.14	2375.32	33930.7	19842	23090.6	1365.33	10138.5	86076.5	56350	51045.4	1348.29	23713.6	65501.8	36791	39439.1	810.11	9976.86	98212.3	24246	75385	84.49	1577.24	49055.6	29634	31898.9	4602.22	19356
89260.8	51884	35538.3	7.1	21.5	129046	50587	67350.6	-22.01	5.16	37139.2	22607	28104.6	13.49	28.38	30644.7	14936	27597.7	119.28	1051.78	29060.6	16643	32349.7	72.42	577.92	52939.9	29643	22477.2	1060.74	9490.1	40185.3	23743	31051.1	5403.1	26949.8	61953.5	37324	22272.7	224.36	1859.32	22435.3	15443	25376.1	1759.38	10229.7	53746.6	28674	28373	2175.44	21107
139522	64943	76400.3	26.98	56.76	82413.5	50397	26747.8	17.04	-5.16	36430	23803	23938.4	7.81	30.96	26552.1	17234	21346.1	815.08	8921.64	204433	82602	72277.3	8696.08	53934.9	100802	47469	45425.1	2017.11	21869.8	88501.3	53059	22298.3	890.34	7864.7	62107.9	30932	48280.7	4477.97	33470.3	79783.5	45910	26647	3006.14	12241.2	41642.3	24663	25165.2	385.53	4838.36
73259.2	36734	22599.3	16.33	21.5	74896	27120	79720.9	8.52	36.98	34691.5	24759	21135.3	11.36	32.68	54684.6	31824	25895.1	35.5	909.02	157404	53676	76948.4	124.25	2092.38	17635.3	9568	22923.8	-42.6	-774	195376	52416	116327	3560.65	35479.3	28358.2	17470	56987.4	806.56	6746.7	103077	42666	80027.6	688.7	13950.9	58382.9	34946	22801.6	222.23	1324.4
24496.8	18172	33939.4	34.08	23.22	76490	44283	36087.2	-0.71	18.92	105406	70014	107166	40.47	50.74	29277.6	18283	18505.4	634.74	5455.84	126963	63214	160418	10817.6	73707.2	151698	74114	68681.9	13433.9	57227.8	48206.9	26646	23922	58.93	116.96	41386.2	25734	24807.4	177.5	2893.9	50338.4	26102	50023	4088.18	27290.4	44457.7	22518	35349.5	3054.42	12567.2
20778.7	13845	26671.9	30.53	-0.86	26987.4	11253	54743.8	3.55	26.66	40288.2	26178	30346.1	27.69	21.5	33710	15987	25676.4	569.42	12279.9	23100.6	12432	28833.8	677.34	6571.26	58646.4	31287	23938.4	-0.71	-158.24	262143	85266	148836	16156.8	97580.8	24050.4	12914	29269.8	139.87	3611.14	41321.1	27197	21465.4	1348.29	7942.1	50585.2	30443	20893.9	2566.65	13225.1
9680.68	8478	25305.8	22.72	21.5	63788.1	26238	56352	51.83	66.22	39623	22284	28838.1	-24.85	9.46	39300.6	19963	39496.6	7494.05	38820.4	45575	27594	19361.7	29.11	309.6	28338.3	18266	36830.5	843.48	4401.48	33560.6	18679	23182.2	1813.34	7075.22	32310.7	18563	32606	477.83	4190.78	37080.3	23470	30093.3	615.57	11696	16883.8	10773	26827.3	3330.61	5764.58
69717.8	38514	23069.3	10.65	34.4	85298.4	34401	30200.6	26.27	20.64	69162.9	45176	25711.2	-7.1	26.66	72480.5	30331	34041.7	6441.83	32968.1	24209.8	12739	28185.6	23.43	253.7	33518.4	21914	17147.2	-14.2	-722.4	36224.7	23649	14416.5	7.1	596.84	30720.4	20327	24578.8	607.76	3806.36	85322.5	52865	26632.1	28.4	-203.82	63328.7	37150	33884.8	557.35	4309.46
29270.8	19452	27056.7	9.94	8.6	28891.4	15118	32858.1	22.72	-3.44	53127.2	34390	19718.8	-7.1	-6.02	56423.1	27063	64882.6	3363.98	22277.4	23149.6	12654	31707.2	1850.97	10055.1	14357.3	10503	21350.4	631.9	3583.62	33752.2	18775	32295.1	1089.85	2298.78	154378	54034	103081	3291.56	45877.6	40298.8	22523	29528.9	629.77	6105.14	62675.8	37473	26878.5	1394.44	12648.9
23554.4	15540	27457.1	0	15.48	38887	21004	28478.8	12.78	22.36	52270.3	32642	22245	-12.07	-6.88	47016.5	25310	17214.7	26.27	128.14	29250.4	16402	35988.5	4983.49	15251.2	80236.1	30382	75474.4	1603.18	14307.8	56648.2	37992	20698.6	61.77	1197.12	28679.3	17479	24134.3	432.39	3667.04	46507.4	25294	20954.2	612.02	10450.7	49107.7	31430	20613.4	217.26	945.14
26071.6	17255	30380.9	15.62	0.86	40135.1	21799	53271.3	13.49	16.34	44125.4	17348	44118	-7.81	31.82	58942.2	38167	32055.1	485.64	6178.24	29208.8	15851	31391.9	1955.34	15554.8	25124.9	14507	22806.6	38.34	-18.92	34769	21215	43453.4	632.61	5897.02	57859	34355	31275.5	499.84	7717.64	54840.2	34780	19287.2	7329.33	24786.9	27326.5	16793	18739.7	-14.2	-239.94
52972.8	34663	25363.3	-16.33	-2.58	61882.2	29399	34493.9	25.56	-9.46	45119.9	30699	14317.9	0	28.38	135922	51993	67496.1	6691.75	42431.5	61707.4	32387	55980.7	2051.19	22360.9	50273.3	30016	28532.1	1596.79	21069.1	252573	78280	95512	7893.07	42688.7	29086.1	20273	34322.8	3590.47	18557.1	42202.8	26890	17188.4	93.01	599.42	32478.7	20595	22335.2	3187.19	15441.3
54865	35070	32033.8	-12.78	33.54	48011.6	24754	43986.6	12.78	23.22	34014.4	19450	31220.8	22.01	3.44	93745.9	35703	42365	217.97	3729.82	37298.6	21862	29245.6	2779.65	23270.7	32803	23467	19600.3	-9.94	-534.92	77679.2	40426	35564.6	183.18	2510.34	69512.5	42602	17751.4	36.21	294.12	100301	35038	50297.1	3010.4	27677.4	53687.7	32271	19816.1	1157.3	14173.7
22320	17683	32233.3	-7.81	26.66	75053.5	39471	59705.3	42.6	38.7	32182.3	19003	23143.9	-1.42	12.04	114420	43807	70115.3	2059.71	20641.7	41505.9	21848	18903	737.69	9078.16	20443.3	13789	24626.3	539.6	1346.76	56040.6	33330	27594.1	-12.07	-196.94	51132.6	28770	28258	745.5	5074.86	20982	15594	26064.8	575.1	5565.92	79653.3	49390	25095.7	954.95	7383.96
16297.9	11650	18816.4	-4.97	22.36	50587.7	32111	22987	22.01	8.6	60691.8	34788	38188.8	12.78	-12.04	39308.6	23279	23620.3	776.03	6364	48952.7	27759	37814.6	756.15	8043.58	32804.2	17318	40479.2	-2.13	-641.56	219164	64497	82162.6	244.24	7193.04	64910.9	41742	21128.9	1287.23	9638.88	55994.7	35094	22443.8	1552.77	14404.1	91725.9	54281	27895.9	974.12	11896.4
60004.2	37358	25856.1	-1.42	37.84	69139.3	47216	25007.6	40.47	26.66	39059.4	29572	25315.8	-4.26	-12.04	75601.6	45187	31352.2	2470.8	11440.6	75277.3	31259	79182.8	3410.13	15532.5	34258.7	23006	22724.3	210.16	1616.8	234590	88301	87331.4	2689.48	38978.6	162966	78890	86106	6852.92	30309.8	106360	35795	39920.5	7205.79	27347.1	48417	28269	28003.1	264.83	4294.84
84013.1	35833	48799	29.11	5.16	53797.4	25478	38357	24.14	19.78	42005	27303	20950	0	14.62	89912.4	29364	82545.3	1801.27	34030.2	27218	12709	26826.6	773.19	4816.86	37318.4	22899	16101.4	83.07	451.5	62861.8	34690	22463.7	1290.07	14225.3	22589.7	11575	30888.5	1679.86	19430	25896.2	14419	32043	48.99	-58.48	32488.6	16779	23121.1	816.5	7431.26
37162.8	25030	19469.6	14.2	-10.32	53402.5	34523	36146.1	24.85	21.5	77223.5	42755	45438.6	14.2	7.74	22361.5	13581	39177.8	407.54	6583.3	38298	20470	34075.7	2644.75	23686.1	39823.2	23090	17953.8	-10.65	-684.56	68182.6	31423	36114.9	244.24	2968.72	67536	39915	34459.8	531.79	10017.3	25199.3	17361	24105.2	89.46	730.14	23937	16284	19507.2	66.03	412.8
32617.6	21065	19147.3	12.78	11.18	51492.2	26219	50871.5	22.01	43.86	82935.5	36982	33135	-1.42	18.92	46531	30824	18438	424.58	5183.22	67120.6	39061	39445.5	4753.45	31952.4	28850.5	17725	25785.8	501.97	8045.3	103630	38855	60171.1	10226.8	52724.9	36757.9	18560	41771.4	248.5	2844.02	40570.9	28351	16181.6	1699.03	15305.4	21949.2	10754	27989.6	115.02	793.78
34415	17686	37745.7	12.07	54.18	55752.3	31551	31838.5	-11.36	20.64	27993.6	15408	46001.6	24.85	5.16	127902	58580	45114.1	10811.2	49515.4	29973.3	18299	33347.3	825.02	11536.9	22163.8	15253	20693.7	843.48	4066.94	23252.5	12490	35664	320.92	5948.62	17944.7	10026	22669.6	10.65	458.38	53373.9	21095	47522.4	3545.74	22074.5	34501.1	19502	31022.7	2703.68	11599.7
24331.9	13778	21106.9	21.3	22.36	24818.6	14363	20879	7.81	9.46	57806.3	34992	26730.1	24.14	-13.76	78094.6	31714	58584.9	7128.4	27780.6	83031.6	48810	32848.1	533.21	8463.26	46107.5	25439	34395.9	1433.49	9656.94	178294	74580	95742.1	3649.4	38973.5	61862.4	25392	60949.2	2581.56	21545.6	45090.7	24233	25967.5	164.72	1041.46	22788.1	12591	30352.5	3204.94	9416.14
19295.6	12779	34208.5	3.55	6.02	37916.7	21381	22813	-4.97	31.82	108227	43218	40744.8	54.67	19.78	36609.1	17346	41227.6	778.87	8979.26	52130.8	29471	30004.6	2653.27	18490.9	23111.7	16345	20682.3	349.32	1365.68	48263.3	29294	25614	0.71	-249.4	37846	16238	21242.5	575.1	1952.2	40110.9	22965	30422.1	235.72	6488.7	29668.9	14535	28576.8	5117.68	23140.9
19889.6	12835	25305.1	-3.55	0	26872	12523	28206.9	-4.97	-10.32	27275	20956	33477.9	31.95	-1.72	98507.5	42870	50079.1	13905.3	81045.5	27174	14247	24402.7	1123.22	4545.1	34180.6	18598	24744.2	-26.27	-618.34	92564.8	39898	39135.9	531.08	8342	49917.4	30624	22166.9	332.99	2800.16	39886.5	23941	29291.8	17.04	-292.4	45888.7	28510	25041.7	2891.83	18748.9
30407.3	20940	33473.7	2.13	-11.18	44690.8	28802	33237.2	-6.39	10.32	52577.9	33238	42125.7	20.59	38.7	37046.2	19639	35185.5	327.31	2842.3	29430.2	16375	23165.2	242.11	2561.94	79834.3	47731	41730.2	739.82	11668.5	36190.6	23634	26557.5	5196.49	27424.5	28488.4	12899	32876.6	2440.98	15518.7	108423	60012	59075.5	36.21	-294.98	36015.2	20583	31034.1	2643.33	10858.4
51659.6	34018	17796.9	0	1.72	50051.4	25898	20712.1	6.39	-0.86	40035.3	24702	25861	20.59	30.1	33204.1	15475	47532.4	155.49	1652.06	46428.7	28519	23088.5	177.5	4574.34	16705.9	11024	22334.5	48.99	359.48	57299.2	33378	32726.7	3241.86	25330.4	21558.6	8503	30628	3153.11	21445	8611.18	7601	25422.3	28.4	-156.52	34244.5	19604	28996.4	862.65	6304.66
102594	55606	34403.8	6.39	-18.92	58929.1	33923	33157	14.2	30.96	58209.3	35848	27127	14.91	17.2	24521.6	14872	34395.9	826.44	7336.66	28084.8	15163	24764.1	60.35	975.24	44196.7	25661	41620.9	8675.49	29077.5	128416	73997	72706.1	1758.67	17845	23560.6	12595	25154.6	1125.35	13886.4	55318.9	36017	15055.5	1338.35	8610.32	140709	45043	46996.3	3297.95	13294.7
38720.9	25308	39852.3	14.91	-6.02	26811.9	17832	21689.8	-2.84	-20.64	60401.6	36955	24304	47.57	21.5	47162.8	21308	50825.3	412.51	4349.88	70880.3	40153	24654	1263.09	12359.1	87762.9	38994	66048.5	5746.74	29237.4	91717.2	42036	51129.2	404.7	5276.96	34191.1	14345	68505.1	228.62	3695.42	32122.2	19315	29839.9	9.23	-363.78	47473.4	26287	40311	417.48	8831.34
33754.7	18110	32617.4	-9.23	16.34	55174.4	32819	17772	16.33	5.16	25307.2	20773	26206.1	24.85	6.88	41930	19475	63048	530.37	11124.1	68423.2	42562	40112.9	323.76	5199.56	32741	19747	30985.1	10537.8	46593.9	39914.4	24176	18889.5	338.67	5918.52	60884.6	39545	48938.9	2510.56	17754.7	29020.3	17756	25702	239.27	2986.78	22148.3	11265	30378.1	1832.51	13654.2
26874.5	15759	24452.4	-0.71	-6.88	38885.8	23540	16252.6	-12.78	6.02	46963.8	30469	17840.9	35.5	40.42	163836	85655	65153.9	1628.03	23508.1	50709.8	27570	25294.5	28.4	173.72	23813	14556	25331.4	596.4	3802.92	23041.1	13711	28578.2	1576.2	13999.9	58568.3	35575	30841	1829.67	16851.7	18797.8	14558	30825.4	78.1	96.32	24558.8	12549	31969.9	200.93	949.44
38611.1	13500	65395.3	43.31	3.44	170246	62951	96476.2	13.49	24.08	17119.4	9687	26802.5	28.4	30.1	35254.4	18630	41739.5	4639.85	22447.7	10094.2	8603	3159.5	178.92	1200.56	35592.3	23170	29906.6	-24.85	-562.44	92070.6	37090	53185.4	2026.34	26471.7	42479.3	23186	29156.9	615.57	5295.88	25213.5	13701	39911.2	3087.08	26495.7	51405.4	30119	31318.8	2010.72	33299.2
33328.7	21314	24279.2	17.04	13.76	29986.3	16719	26221.7	17.75	4.3	62321.2	37129	19711.7	17.75	0	90166.6	34323	47084.4	4040.61	21990.2	28156.1	16056	9800.13	90.17	227.9	35782.7	18807	26552.6	88.04	255.42	56705.8	34442	42531.1	910.93	10841.2	65813.6	38464	27223.5	3202.1	15566.9	71060.7	43115	27938.5	609.89	4285.38	41932.5	28087	18237.8	631.9	4220.02
49813.3	35584	22920.9	23.43	-12.9	32657.9	16266	29874	-10.65	-6.88	50754.4	22595	49337.2	16.33	25.8	130114	45508	86073.3	2115.09	15740.6	8027.14	6727	4264.26	-11.36	-4.3	43458.3	31901	13611.4	4791.08	14065.3	43294	25290	16843.3	898.15	6128.36	13563.7	5966	38029	1738.79	9127.18	31142	17801	24367.9	423.87	6585.88	55560.7	29466	31695.8	67.45	12.9
55652.4	33011	22056.9	14.2	-1.72	24930.2	11885	34410.9	-16.33	2.58	33863.2	18883	32850.3	21.3	24.94	30526.3	13815	42851.3	1292.2	10522.1	9242.96	8796	5869.57	-7.81	13.76	21932.5	10453	47363.4	142.71	3531.16	50569.1	31851	22183.9	-14.2	-282.08	23398.8	15035	40465.7	986.9	9956.22	31527	17021	27802.2	24.14	-315.62	66459	20255	64291.9	8022.29	33541.7
54982.2	34184	24448.8	25.56	-20.64	103238	59054	53015	-12.07	30.96	13858.9	9034	32607.5	10.65	-27.52	67965.6	38884	42858.4	7704.92	41977.5	15899.3	13584	10669.2	710.71	3320.46	38244.7	23194	40405.4	4399.87	21485.4	47400.2	27230	31557.4	5447.83	24935.7	19808.4	11232	22313.9	81.65	657.9	26089.6	17987	22438.8	23.43	-231.34	24549.5	15497	22529	941.46	6294.34
55048.6	36530	13716.5	-12.78	-14.62	61921.3	36560	25765.9	-39.76	29.24	29980.1	16909	34611.1	25.56	-6.02	83899.6	24938	123145	14249	76208.9	34488.1	24581	23129	4.26	48.16	25119.9	14983	22631.2	-11.36	-313.9	33851.4	20806	23361.8	541.73	4284.52	37164.7	20523	24878.4	871.17	14421.3	65626.4	39742	25908.6	1322.73	25495.6	28239.8	15874	30988.7	423.87	4766.98
74699.5	29838	67721.9	17.75	14.62	109638	55963	58640.3	-20.59	45.58	70219.3	43936	22617	20.59	-17.2	74892.9	28022	65948.4	1025.95	9337.02	13884.3	9577	234215	-2.84	26.66	81089.8	48678	35757	361.39	9706.82	46317.7	27618	31619.1	379.85	5719.86	23416.2	13163	42530.4	8977.95	44383.7	21791.1	14005	27978.3	6096.77	28642.3	54327.5	33366	15176.2	66.03	339.7
74352.3	28182	62347.2	24.85	-6.02	42111	22238	36827.7	-18.46	13.76	65726.8	41284	17734.4	26.98	8.6	25464.6	14839	53286.9	7059.53	33911.5	262143	27520	262143	-49.7	53.32	30236.8	17331	21122.5	349.32	4441.04	36627.1	18503	25956.9	3530.83	26997.1	50045.8	30024	21254.6	92.3	1249.58	51307.5	28124	37694.6	193.12	3265.42	41905.8	27211	20360	763.25	3275.74
127073	67526	75979.9	7.81	28.38	40185.3	17915	29882.5	-6.39	-11.18	13924.6	10474	18891.7	6.39	-7.74	54814.2	26784	22634.1	330.86	4634.54	36150.3	11502	234839	4.97	-6.88	19255.3	12402	34211.3	763.96	3617.16	21975.3	13356	20864.1	161.17	2298.78	86309.6	31798	46995.6	801.59	5160	37233.5	24387	20747.6	316.66	3847.64	22902.8	15987	25721.9	2386.31	15246.9
139179	35322	79796.2	-17.75	21.5	50587	24255	34538.7	2.13	-2.58	29374.4	12686	41576.2	17.75	13.76	22086.3	13569	19398.6	248.5	3525.14	262143	244445	262143	58.93	1044.04	35891.8	24968	35015.1	1339.06	9510.74	38114.5	23945	17745.7	18.46	319.92	20654.1	10341	28740.8	229.33	1719.14	68810.7	39556	56552.2	50.41	-298.42	35374.7	17271	35654.1	909.51	6522.24
28332.1	15270	30312	-2.13	-8.6	36516.1	17550	29433	-0.71	-3.44	25015.1	17150	26617.2	9.94	6.02	9585.2	7610	12246.1	9.23	-14.62	262143	181569	262143	14.91	1265.92	38448.7	21454	26111.7	-24.14	-743.04	35072.8	18747	25501.1	3976.71	21572.2	64702.6	27625	62074.6	1216.23	13421.2	35313.3	22042	18934.3	25.56	-346.58	39985	24370	25004.1	1110.44	6120.62
66282.3	32221	56335.7	20.59	14.62	155008	44811	88684.7	2.84	33.54	53099.3	36194	13813.8	-0.71	19.78	100543	40065	50733.8	1838.19	19743	41518.9	16908	214734	-2.84	29.24	38476	23352	28767.8	4885.51	17551.7	48591.9	24995	54186.5	545.28	6970.3	16847.3	10472	27834.8	173.95	1799.12	23649.3	12742	34912.1	55.38	952.88	28253.4	15278	32782.8	660.3	7319.46
114357	59237	42283.3	25.56	1.72	17645.8	11738	36043.9	-4.97	39.56	81985.7	46293	42291.1	23.43	31.82	128140	54555	56598.4	10599.6	46508.8	262143	201899	214677	-51.83	150.5	48146.1	25711	23569.2	2619.19	10308	43950.6	30478	19569	1065.71	13741.1	30084.3	21890	25303.7	102.24	1609.06	34899.2	22091	15198.3	15.62	-270.04	46162.1	31335	16352	5.68	-145.34
229877	74855	97487.3	48.28	17.2	53847	34647	13600.8	-6.39	11.18	15761.6	11478	25661.5	14.91	2.58	35083.9	18294	25172.3	1055.06	8400.48	131909	40454	262143	-20.59	416.24	38900	25623	14301.5	-1.42	-491.06	101023	40530	49347.8	1547.09	18612.1	13124.8	7535	32343.3	68.16	1370.84	36221	17562	34560.7	169.69	3748.74	80455.5	50372	35363	1683.41	14852.2
89404	39422	48583.9	24.85	-0.86	28511.3	17771	23117.6	0	-4.3	30117.7	19358	16692.8	9.23	0.86	26724.5	15120	23263.1	962.05	7628.2	19396.1	7351	133429	-2.84	536.64	31119.7	20046	21253.8	700.06	3101.16	33268	20876	31382.7	2063.97	6806.04	80469.2	40109	59465.3	3398.06	29621.8	71045.2	43647	27335.7	766.09	7957.58	33493.6	21129	27587	4240.83	18401.4
86783.9	38560	50259.5	19.17	-12.9	222053	99831	152808	57.51	115.24	19727.8	12121	26902.6	21.3	27.52	107138	41537	34410.9	717.81	8076.26	41967.2	15280	262143	12.78	129	29320.4	20714	32175.1	187.44	3967.18	94847	29843	61901.3	422.45	2138.82	29282	17674	20751.9	2707.94	18160.6	41866.7	23479	36532.3	2833.61	15959	58044.4	29710	20242.8	9721.32	42621.6
164418	71415	83581.9	6.39	-14.62	34680.9	21639	46388.6	10.65	30.96	12715.6	8121	29973.4	10.65	11.18	213960	54750	100620	3933.4	27160.5	29992.5	18559	14558.5	95.85	2180.96	26097.7	16056	11803.8	-36.21	-662.2	32434.7	15353	23625.2	-4.26	-221.02	122079	51779	60151.9	3182.22	39693.3	19434.5	10413	36584.9	577.94	9438.5	63577.9	37414	26375.8	276.9	2507.76
64000.1	39031	31844.9	-11.36	-10.32	218683	59299	191531	40.47	160.82	37563.3	21474	32251.8	32.66	-9.46	39000.5	23172	16863.9	205.19	3102.88	56541.5	36570	3968.9	740.53	7390.84	29038.3	20439	25953.3	63.19	939.12	28975.1	18697	22316.7	2301.82	13587.1	32068.9	16759	40991.8	5032.48	22593.1	29631.7	18692	24749.9	3114.77	12059.8	28908.7	16035	24088.9	2249.28	12763.3
182961	52047	82616.3	20.59	53.32	35714.5	19513	24138.6	-3.55	38.7	55935.2	22630	42327.4	26.98	-4.3	74687.1	39459	57992.8	3589.05	26306.5	17678.1	13867	10298.5	185.31	2985.92	58434.4	39780	23938.4	3081.4	18281	50622.4	32626	19818.9	1703.29	12262.7	98932.2	46546	72384.5	11588.6	93151.8	66053.6	40127	33707.2	8610.88	37568.2	34111.2	22926	22919.5	1970.96	5412.84
57107	29511	21691.9	4.26	-13.76	107385	36931	71411.1	10.65	73.1	25407	17967	35496.4	13.49	0	54368.4	23681	44857.8	1601.05	17465.7	16638.3	9063	-853.42	197.38	3.44	44994.6	30644	22573.7	28.4	-127.28	194651	67150	110237	13394.1	84988.6	94338.6	37474	72391.6	5351.27	44941.9	51528.8	31514	38189.5	1226.88	10359.6	38637.2	24688	19204.1	-2.84	-109.22
23617	15655	34342.7	8.52	3.44	114388	42594	58296	25.56	-3.44	28653.3	18431	33384.2	0	-1.72	51193.4	29087	32422.1	290.39	5544.42	44680.9	29098	1620.93	225.78	-23.22	53786.2	33941	24504.9	142	1667.54	49691.1	31262	24312.5	859.81	7676.36	58413.3	30287	23107.7	652.49	7905.12	41210.2	26747	22656.8	22.72	-385.28	38361.9	24239	40861.2	4215.98	36469.2
41860.5	23021	26715.2	7.1	9.46	101728	48795	131246	7.81	67.08	65060.9	23796	69048.9	17.75	23.22	51655.9	18130	40849.1	4710.85	30114.6	149506	66455	4678.9	1368.88	18395.4	41480.5	24322	24177.6	2574.46	22129.5	167624	72289	61363.9	323.05	6778.52	46788.3	26032	21389.5	227.91	4955.32	32391.3	22071	25605.4	597.82	10744	6649.5	5727	3422.91	-4.97	-75.68
153807	45486	53830.8	23.43	45.58	85911.5	31470	83225.5	-4.26	56.76	22468.8	15678	23056.5	0	10.32	127771	51010	44679.6	2695.87	22691.1	35294.1	21619	634.74	4.97	66.22	11770.1	8781	20065.3	1065.71	5399.94	25155.9	17682	23135.3	606.34	7740.86	132283	67598	44899.7	9619.08	64363.3	37252.1	23665	20347.9	692.25	6879.14	14127.3	14874	4791.79	27.69	7444.16
50042.7	32810	13394.1	-4.97	-4.3	35135.4	20742	18345.7	8.52	14.62	88199.3	34652	68973.7	17.04	10.32	45819.9	23149	41070.7	1318.47	10368.2	36168.3	22998	-1799.14	41.18	46.44	25100.7	13851	24569.5	517.59	6954.82	86774	31300	53281.2	1742.34	9250.16	90028.3	44214	53926.6	11436	42185.6	32022.4	20158	36672.2	786.68	4773.86	21614.4	10355	30226.1	1119.67	9033.44
25955.7	16500	25528.8	3.55	29.24	114274	62302	131450	12.78	67.94	33455.2	18634	32100.5	-7.81	8.6	130410	52402	48212.5	1437.75	16419.1	40818.9	26878	-355.71	257.73	5465.3	43128.4	27127	36339.2	347.9	2978.18	54993.4	31028	27317.2	198.09	1991.76	80487.2	28871	52478.9	684.44	9559.76	39817	19483	30808.3	73.13	483.32	32028	19271	16541.6	1031.63	9018.82
41966.6	21055	35922.4	0.71	-4.3	13472	9268	7308.03	14.91	-3.44	83111	34184	74946.2	27.69	67.08	30171.7	18522	21940.4	1162.27	8934.54	23324.4	13154	-226.49	12.07	804.96	39999.9	25843	35177.7	-1.42	-718.96	80253.4	29651	50223.3	1799.85	9196.84	47089	29099	34698.4	747.63	6254.78	24972.4	15025	32568.4	723.49	9699.08	35500	21190	30584.7	3023.18	11267.7
24839.7	16007	17433.3	9.23	13.76	45816.1	26616	23289.4	21.3	0.86	40065	28979	40073.1	-7.1	12.04	42636.8	21602	36200.8	548.83	5629.56	86180	24268	3255.35	1018.85	20204	28001.1	16595	23785.7	58.22	184.04	31772.5	18106	25631	410.38	4550.26	31233.1	17600	19157.9	2296.85	18272.4	29132.6	14483	20768.2	1797.72	11556.7	39873.4	24898	23947.6	296.78	2480.24
45424.3	23555	30399.4	-19.17	-1.72	98254.5	47705	61087.7	14.2	29.24	22313.2	14765	22066.8	-9.94	14.62	52096.7	32109	50622.3	3172.99	24823.9	34522.2	22072	983.35	84.49	1423.3	79524.9	46991	28050.7	1285.1	6312.4	35754.2	21663	28375.9	876.85	7498.34	32780.6	22443	28195.5	591.43	8271.48	82783.6	50095	31565.2	256.31	4456.52	37996.7	21638	22597.9	626.93	4382.56
36932.8	22113	51316	12.78	22.36	51724.7	30210	32865.2	10.65	6.88	76051.1	36455	34254.7	35.5	-12.04	39964.6	18786	38635.4	29.11	494.5	41700.6	19567	17378	143.42	2486.26	88616	34264	44699.5	7313.71	40777.8	56429.3	21398	56861.1	2237.21	25995.2	79903.1	38843	67774.5	867.62	12766.7	18640.3	12374	18783	26.27	-267.46	41235	26022	18090.8	22.72	-29.24
122082	55612	43536.5	22.72	50.74	61444.5	31983	43266.7	31.24	12.04	121914	35879	125022	44.73	117.82	29302.4	14272	34497.5	21.3	-2.58	57214.2	28743	18544.5	473.57	10731.1	35408.2	20339	27853.3	9516.13	30274.6	33358.5	20742	21963.1	1237.53	6241.88	47422.6	17102	64322.4	959.21	7555.96	27996.1	17754	31778.2	0	-346.58	46029.4	29242	21216.9	4338.1	15426.7
20128.9	9635	25583.4	9.94	24.08	25835.4	13990	21515.1	7.81	-14.62	35513	23950	20213.7	7.1	36.12	230713	80021	79515	5437.89	51644.7	83329.9	40199	17246.6	95.85	4988.86	81343.4	47830	22770.4	57.51	-149.64	29266.5	17451	35941.6	568	12642	36702.8	21998	31108.6	1082.75	9398.94	29933	18258	27195.1	1028.79	7342.68	50092.9	26855	18845.5	1505.91	6976.32
27144.8	15667	41701.1	4.26	19.78	70707.3	41984	101852	34.08	52.46	27944.6	20187	16677.2	15.62	10.32	61021.6	37194	22302.5	76.68	1084.46	207697	68919	43345.5	4920.3	48981.3	21310	12662	23016.8	124.96	1418.14	116675	48319	45829.8	68.87	698.32	18226.8	9311	30255.9	41.89	354.32	54931.4	16378	53841.4	394.05	3945.68	36983.6	21227	17884.9	816.5	7186.16
42150.1	20386	38457.9	-7.1	30.1	19352.7	10022	26710.9	19.88	-3.44	57413.9	22310	58005.6	42.6	43	62585.9	39867	37928.9	8952.39	31106.2	41658.4	23956	11522.6	5973.94	22282.6	72388.7	47691	55454.5	1794.17	26755.5	38119.5	20485	24532.6	1461.18	10793.9	42246.8	27698	23560.6	180.34	5073.14	75348	48092	28669.8	22.72	-336.26	20349	10336	24546.1	315.24	2844.02
55393.3	34562	35105.9	-1.42	17.2	74605.8	30204	51570.8	11.36	72.24	42692	20771	61393	40.47	59.34	44236.4	31311	18995.3	102.95	1872.22	75615.8	42422	19985.8	104.37	3304.98	34121.7	20847	19605.9	68.16	138.46	50463	25831	30838.8	4646.24	21889.6	39351.4	23462	22080.3	121.41	1250.44	39481	23339	31767.5	1295.04	30579	22533.3	11595	32376.7	487.06	6954.82
152457	87382	57742.2	14.2	30.1	25104.4	13707	25418.7	0.71	21.5	65953.1	26766	58533.8	25.56	61.06	141681	53359	119066	15833.7	82611.6	262143	100582	80173.2	7846.92	63186.8	71859.2	23447	45333.5	310.27	4723.98	37612.9	19378	28084	280.45	3328.2	14291	9272	33013.6	503.39	5410.26	24886.2	14914	24370	242.82	4278.5	24764	14837	14196.4	123.54	881.5
41684.5	28306	27841.9	4.26	26.66	55966.2	32926	20558	3.55	13.76	52114.7	27674	39647.1	41.18	59.34	68964.5	31167	53867	8142.99	36851.9	46547.1	27298	27600.5	379.85	2130.22	76553.9	30201	62461.5	5673.61	28404.1	42524.6	24547	40908.1	594.27	5979.58	33093.1	21043	23948.3	2388.44	10056	29613.7	15643	28381.5	15.62	-356.04	38569	25265	13641.9	827.86	5639.02
39799	27038	21475.4	7.1	18.06	38482.2	21431	43209.2	21.3	18.06	40362.6	27279	20499.8	17.75	36.12	131071	55564	107159	12165.1	81458.3	131013	41661	60736.9	1395.86	24731	26117.5	14304	32157.3	-14.2	-661.34	28926.1	16155	27310.9	4263.55	20084.4	28800.9	15662	33401.9	36.92	-186.62	35743.6	24324	23721.8	19.17	-344.86	38176.5	22555	25922.8	190.99	2868.96
73080.6	28571	53385.6	17.04	38.7	23302.7	11811	51226.5	15.62	13.76	21124.6	16263	32100.5	4.97	30.96	46048.6	26238	34629.5	1823.99	12791.6	103721	59778	5787.21	742.66	10770.6	44277.9	25727	28733.7	85.91	2191.28	66638.8	39103	29162.5	1043.7	17809.7	45281.1	17442	129556	2471.51	20751.8	13219	7366	27508.2	21.3	-326.8	42145.1	27016	20896	484.22	3074.5
88220.4	31452	59775.6	-7.1	49.02	38865.9	19783	43313.5	23.43	30.1	42441.5	25224	36011.9	14.91	37.84	49879	25854	34582	713.55	12852.7	47399	27498	5298.02	417.48	12478.6	37973.8	23306	24357.3	505.52	6574.7	53610.2	27827	27445.8	927.97	4771.28	224775	66171	105147	5546.52	33208	28590.7	21926	36099.9	3053	14730.1	49214.4	30103	21902.1	204.48	2764.04
78177.7	31194	76183	7.1	48.16	25582.4	14486	25540.8	25.56	4.3	26299.2	15512	23827.6	14.91	56.76	57648.8	23283	56976.8	219.39	2528.4	21615.1	12080	20653.2	1033.05	12138	89226.1	29501	57167.1	9807.23	27753.9	31763.8	22279	40788.1	3697.68	44185.1	30291.3	16042	46123.7	4991.3	32139.9	24869.4	16916	28505.8	442.33	4282.8	11579.7	11454	1667.08	168.27	798.94
38228	23170	31213.7	11.36	35.26	33201.6	16238	49189.5	14.91	30.1	30210.7	20680	25911.4	-7.81	13.76	52439	28849	36096.4	1077.07	13019.5	111066	66941	28869.3	2435.3	15690.7	20872.9	13895	19297.8	-12.78	-669.94	40708.6	21693	25362.6	130.64	1216.04	20726.6	10600	39464.6	1543.54	13139.9	53365.9	35100	18205.1	638.29	6332.18	5422.52	5270	5516.7	2.13	43.86
90618.6	45895	91213	26.27	79.12	44030.5	29894	39643.6	-3.55	69.66	21763.9	17739	15218.8	1.42	5.16	38057.5	22060	26156.4	47.57	1119.72	77855.9	31882	112222	11074.6	74525.9	89981.8	25492	70835.3	2710.07	35057	53799.9	32883	28488.8	127.09	4753.22	41449.5	24603	35823.8	582.91	7813.96	36765.4	23930	23797.8	2223.72	6527.4	8304.9	6610	12311.4	26.27	73.96
74509.7	42763	37363.8	24.14	28.38	22055.9	11328	28400.7	11.36	42.14	107915	69246	52557.8	16.33	18.06	44030.5	27111	27051.7	805.14	5978.72	28298.7	14954	36440	2770.42	20394.9	14643.2	8063	32467.6	5922.11	25446.5	102076	56080	48573.2	5010.47	19110.9	53611.4	27878	28644.2	2994.78	19666.5	21633	13343	31596.4	17.75	-355.18	38090.9	24630	23968.9	15897.6	58744.9
77286.7	48217	19060.7	13.49	12.04	39818.9	24019	31499.9	-14.91	37.84	60588.3	35050	25180.1	0	4.3	88381	39489	55402.7	8794.77	33252.8	78449.2	39810	29384.8	148.39	1110.26	35801.9	20591	25456.3	19.88	-445.48	54786.3	33530	17748.6	309.56	3217.26	38337.7	20538	26784.8	1009.62	7674.64	41649.7	21609	40433.8	50.41	428.28	24476.4	16297	7922.89	171.11	2111.3
56918.5	34643	21887.9	19.17	30.1	33515.3	17014	33712.9	12.07	-9.46	39309.9	24070	24387.1	-2.84	22.36	44385.2	25090	21453.4	189.57	2631.6	38980.6	19176	34117.6	46.15	378.4	25526	15763	25944.1	391.21	1746.66	22776.9	13235	28933.9	279.03	2708.14	78737.5	43226	51380.6	2864.85	25424.2	65272.4	35585	28725.9	2174.73	23590.7	42327.4	25614	13649.8	3062.23	10922
6767.92	7053	49595.6	12.07	25.8	53424.8	31698	34763	0	29.24	85252.5	53282	23785	7.81	25.8	262143	112042	130886	22413.3	139739	32545	10513	56384.6	371.33	6400.12	36816.8	20149	21210.5	-30.53	-675.96	77441.7	32819	34641.6	812.24	3553.52	116208	65463	44639.8	819.34	8552.7	21292	11221	23910.7	592.85	6779.38	40179.7	23971	21522.9	609.89	7238.62
89686.7	40007	30681.2	11.36	4.3	43397.5	28837	24885.5	2.13	32.68	71122.7	41667	80652.4	8.52	64.5	99337	48439	58248.4	4272.78	30915.3	132263	58651	169084	7634.63	82474	72172.3	41610	23253.9	637.58	4942.42	69162.2	39181	24096	1388.05	16533.5	16037.5	8834	28008.1	1774.29	10228	29148.1	20981	23368.2	645.39	5366.4	73704.4	47708	31462.2	1764.35	15115.4
119498	57394	43479	5.68	32.68	67494.4	37094	25298	8.52	-8.6	87209.2	43199	65491.1	17.04	97.18	73141.4	29171	49612.7	4911.07	25843.9	41390	23950	22938.7	973.41	9717.14	70058.1	29487	52802.7	2052.61	10366.4	126408	71117	94342.7	10224	88177.5	20286.4	11958	28768.5	340.8	7563.7	18368.7	14819	31545.3	1454.79	16351.2	15042.4	13663	6030.03	40.47	251.98
73181.1	45923	21923.4	-4.26	42.14	87407.6	50358	53233.7	24.85	48.16	28479.7	17201	40028.4	14.2	22.36	48441.8	18641	51057.5	4262.84	26187.9	152289	56031	75022.1	8010.22	48409.4	31315	18827	19191.3	3692	27134.7	51840.7	34542	25134.7	31.95	-171.14	48654.5	29692	26421.2	2325.96	8753.08	71846.2	28967	83341.2	2526.18	35499.1	20639.2	14094	15517.8	5.68	159.1
42925.1	24870	40528.9	-2.13	1.72	101629	53883	59466	32.66	35.26	22739.1	15502	17182	-6.39	22.36	14241.4	7516	46421.2	2911.71	19837.6	73008.7	31812	75065.5	10298.5	45133.7	37725.8	19621	26123	4.26	-592.54	44016.3	23654	23621	1181.44	7162.08	24361.7	17030	40729.1	781	5360.38	114062	32255	65486.1	2467.96	22863.1	54833.4	39561	13482.9	2935.85	13435.8
104394	39746	43621.7	17.04	54.18	21902.7	12849	18554.4	9.23	13.76	33730.5	22873	26416.3	-4.97	22.36	112415	37351	68363.8	4977.81	43614.9	143018	41389	86703.1	3119.74	16540.4	21745.3	14594	21378.1	424.58	5543.56	31045.9	26067	11690.1	28.4	-54.18	143219	23994	111171	6005.18	33809.2	63271.6	43002	30892.8	6316.87	30714.9	7084.74	5247	1778.55	71.71	869.46
130870	68387	54552.8	43.31	55.9	32193.5	18316	24700.9	3.55	0.86	48754.9	27214	34195	8.52	32.68	33117.3	18690	29327.3	2170.47	11604	90649	37041	68688.2	1757.25	10703.6	30313.7	15861	28828.8	1098.37	10326	68473.4	42730	25877.4	1914.16	8607.74	70034	29430	35377.2	2901.77	17361.7	22940.6	14571	35415.5	15.62	-351.74	8105.88	7399	40124.9	31.24	180.6
26604.2	17629	50253.8	17.75	6.88	45881.2	26466	37828.1	5.68	25.8	91353.3	53482	31216.6	15.62	2.58	181171	55063	112155	9264.79	60023.7	69366.8	23138	97093.9	1002.52	8945.72	24746.7	16943	28816.1	533.21	1646.9	55779.5	34156	23897.9	523.98	11310.7	48371.8	31471	27433	903.12	8541.52	79862.2	48311	29601.3	52.54	-210.7	9128.26	8819	4558.91	12.07	6.02
69190.8	39974	25440	0.71	-10.32	49613	26411	36090.7	24.14	21.5	23170.6	10645	48756.4	-2.84	35.26	70291.9	27774	52608.9	300.33	5502.28	207496	68016	140419	3548.58	45742.5	61849.3	22268	65688.5	4581.63	31650.6	63226.4	39290	19511.5	2396.96	18088.4	26015.2	10381	33734.9	2634.81	23463.4	27541.6	18619	50826.8	1456.92	13562.2	6609.2	5954	1445.56	26.27	323.36
35823	20570	22214.5	-2.84	0	34219.7	18118	26464.5	28.4	7.74	25743.6	13574	34979.6	-2.13	36.98	112563	58015	45481.9	2654.69	17718.6	21303.8	8410	31492.8	378.43	3837.32	34213.5	20161	24122.2	5591.96	12400.3	43564.9	24464	52085.6	793.78	10038.8	37714.6	20799	36208.6	90.17	485.04	49919.3	30370	24696.6	12.07	-267.46	32524	24991	17279.3	1381.66	8346.3
31956.7	17498	39859.4	16.33	9.46	99340.7	36633	78819.2	37.63	49.02	27648.9	18366	16819.2	-4.26	5.16	75659.8	42926	39458.2	3045.9	12859.6	60205.7	31160	28009.5	3840.39	30826.7	56663	31614	35829.4	541.02	6290.04	39645.9	22400	19394.4	1474.67	10145.4	32158.8	18235	45501.1	73.13	467.84	14778.9	9110	28256.6	3.55	-335.4	6604.24	6242	4898.29	-6.39	-6.88
56841.6	30354	37252.3	-21.3	4.3	62125.9	36138	39446.2	31.95	1.72	33564.9	23304	19336.8	-10.65	20.64	44072.1	18521	34366.8	1414.32	8677.4	78322.1	33847	47261.9	1537.86	15878.2	32256.7	23089	35700.2	149.1	2641.92	51262.2	36147	34197.9	6473.07	27669.6	26739.4	15818	26818.8	744.08	5847.14	32649.8	18774	24277	411.09	1455.98	32083.8	28195	20714.2	100.82	809.26
64251.8	38838	47022.6	-7.81	44.72	30751.4	18482	24312.5	34.08	5.16	37027.6	21015	34062.2	-16.33	6.88	30097.9	18459	27611.2	-4.26	87.72	45319.5	24584	30383.7	4438.21	18930.3	68729.5	40996	31180.4	142.71	1965.96	20946.1	11623	47864.6	16.33	141.04	39719.1	24295	29514	2386.31	9401.52	32902.8	23399	33120.8	5891.58	48617.5	12748.4	11600	5160.99	7.1	21.5
47896.9	34634	11640.4	-7.81	5.16	26868.3	16315	27185.9	22.01	0.86	75930.2	36152	54130.4	-11.36	59.34	25234.6	16102	21684.8	139.87	2382.2	34010.1	20883	21138.1	2246.44	14421.3	33075.1	24050	50084.8	1155.17	9108.26	40694.9	24143	15309.7	323.05	1917.8	86789.5	33142	39463.2	1237.53	10214.2	48247.8	31171	24835.1	937.91	3694.56	13752.2	12571	4064.75	-0.71	22.36
43005.7	24907	14285.2	-25.56	12.04	50219.4	27666	54621.7	17.75	32.68	15143.5	9148	48162.1	-0.71	18.06	60536.8	33852	30802.6	685.15	8216.44	32074.5	17185	38437.3	6591.64	34138.6	39082.9	27061	13676.7	1141.68	5633.86	31781.8	20637	28870.7	2158.4	15647.7	61475.5	40050	24341.6	506.23	12967.9	56204.2	34078	22196	399.02	2634.18	34473.9	24585	21524.4	-13.49	15.48
26850.3	16672	22883.3	2.84	10.32	35741.8	19451	34099.2	7.1	53.32	44671.6	32642	24650.5	2.13	-1.72	44360.4	26515	30782	1612.41	15861	217179	55078	124155	7236.32	43362.9	57343.8	32016	28151.5	97.27	1215.18	46030.7	32613	16019.7	616.99	3311	50056.3	28969	35946.6	180.34	916.76	44164.5	25294	22181.8	4.26	-209.84	138983	9503	262143	-13.49	-0.86
25496.3	13798	31986.9	0	11.18	29643.4	14834	33535.4	7.81	0.86	20225	16194	30422.1	12.07	-6.02	71551.1	46245	24496.4	252.76	2663.42	50856.1	23773	73328.1	3814.12	33061.8	48275.7	30323	26549.7	1001.1	8729	52889.7	22975	38690.7	1918.42	24573.6	71113.4	40003	22900.3	315.24	4220.88	56507.4	35282	22242.2	1241.08	10004.4	262143	34116	262143	-132.06	-6.02
178572	48034	97870.7	49.7	32.68	44035.5	24306	36871.7	-5.68	10.32	26204.9	14937	27065.9	16.33	12.04	48365.6	20011	59129.5	1106.18	7303.98	211352	81144	105429	5161.7	64627.3	21256.1	13339	21685.5	9.23	-669.08	41778.1	25019	41813.3	5738.93	16989.3	30063.2	15799	53184	190.99	2899.06	8079.84	6223	7823.49	81.65	761.1	17917.4	14284	22996.9	4.26	-6.88
62029.1	35288	14234.1	2.84	-2.58	97292.9	43187	49425.9	25.56	18.92	25092.6	17286	29696.5	18.46	20.64	205637	64315	108357	4328.87	41363.4	35901.1	16570	44970.7	5994.53	31724.5	26441.1	14899	21491.7	68.16	1100.8	26805.7	15807	13693.1	2275.55	9905.48	48090.3	32575	42764.7	584.33	6067.3	40197.7	23407	17720.9	266.25	3062.46	43193.5	30815	2401.93	14.91	-32.68
54241.3	34819	44541.8	1.42	-4.3	26370.5	14823	33901.1	14.91	12.04	66504.9	29250	33921.7	26.98	33.54	203341	57279	100445	13068.3	70265.4	103476	55410	49897.4	1273.74	13095.2	99550.9	41016	78122.7	3214.17	49908.4	113202	55123	44122.9	1503.07	17427	27462.3	15187	37616.5	876.14	7133.7	24912.8	15594	22157	433.81	3167.38	262143	155062	262143	29.82	108.36
41686.3	25394	22052.6	12.07	1.72	16968.2	9592	28150.1	-6.39	-2.58	55137.8	33034	41490.3	13.49	33.54	56693.4	34216	23354.7	2123.61	22228.4	38080.4	21490	27304.5	547.41	5608.92	26412	16011	13218.8	393.34	5604.62	27387.3	16492	40930.1	31.24	487.62	27858.5	16019	27450.7	3722.53	28838.4	29109.6	18715	24747.8	1282.26	7842.34	35842.8	24634	9587.13	0	-10.32
39529.3	28536	20715	4.97	6.88	70112.7	36170	35635.6	-12.78	-1.72	24223.4	17029	34180.1	31.24	42.14	9919.38	5423	37135.1	0	-50.74	27154.8	12592	43556.4	3651.53	24534.9	29264.6	15675	34483.3	20.59	-281.22	112105	36748	49595.6	766.09	6984.92	23977.9	12610	29602	1054.35	7949.84	39202	20686	18545.9	68.16	648.44	262143	148130	214349	19.17	108.36
43005.1	21939	30246	10.65	12.9	31610.7	19403	56464.2	2.13	20.64	51533.2	29841	35187.6	17.04	16.34	49911.9	27491	35972.1	35568.2	12324.7	18993.7	10278	23285.9	383.4	5524.64	35621.5	21866	40761.8	315.24	5049.06	55716.3	29930	29061	391.92	3855.38	86145.3	26454	86338.8	3905	32625	49343.3	28065	31967.8	4027.83	32854.6	31155	28854	-1287.94	10.65	99.76
24635.1	11764	45796.4	15.62	35.26	94569.2	34859	69033.3	-26.98	43.86	56232.1	19952	48902.7	34.79	0.86	27816.9	19310	21459.8	1503.78	10220.2	25265.6	16194	30887.8	1642.94	19555.5	29601.9	19787	30084.1	90.88	1363.1	79086.6	49470	38033.3	2586.53	22460.6	20678.2	14543	26150	358.55	6491.28	72473.7	56087	16120.5	1251.73	7859.54	10920.7	11843	-1407.22	11.36	0
20019.8	13583	24685.3	19.88	24.94	160159	55514	123414	4.26	79.98	39838.7	23499	40151.9	14.91	-6.88	7230.44	5874	27644.6	64.61	377.54	55335.6	32323	35914.6	966.31	11385.5	10749.6	12912	-1281.55	69.58	-61.06	35448.5	19431	43728.2	1050.09	9074.72	60784.2	38058	22039.8	45.44	206.4	36307.2	24025	20945.7	42.6	-226.18	5300.38	5903	-462.21	0	-21.5
38229.2	22969	42088.8	23.43	36.98	72173	39390	38988.9	18.46	12.04	84680.2	60962	75142.1	22.01	31.82	119349	47914	53801	9835.63	57386.1	36919.1	18746	51230	6043.52	23201.9	67024.5	43454	19132.4	811.53	6431.08	23788.8	14586	22997.6	145.55	502.24	20650.3	11535	25763.8	2063.97	16699.5	31075.6	18365	22935.1	4132.91	18882.2	62753.3	36183	31697.9	2757.64	23600.1
63745.9	37763	29154	12.07	-20.64	26705.3	13814	43299.3	1.42	0.86	25550.8	17478	35802.5	-9.23	20.64	76578.1	39981	65163.1	3197.84	25264.2	44024.3	26767	26779.8	448.72	2955.82	65731.8	39708	30479.6	446.59	2784.68	16487.7	8899	25660.1	408.25	7764.94	19288.8	11599	22889.7	383.4	2887.02	43391.9	25785	23112.6	1025.95	7131.98	14551.4	8222	39269.4	135.61	483.32
31055.8	21846	19155.8	18.46	-30.1	37101.4	22079	34099.2	-2.13	-22.36	41636.7	29750	18606.3	-12.78	11.18	81935.5	48450	26236.6	1278.71	21028.7	48071.1	33110	44649.8	699.35	9879.68	27170.3	15035	29270.5	41.89	-548.68	36230.3	21723	20856.2	66.74	1565.2	24065.3	16776	25918.5	1823.99	6364.86	40043.9	25578	38718.4	146.26	3383.24	34758.4	23162	34015.4	1436.33	7346.98
29898.3	19706	23774.3	20.59	-26.66	30903.3	15286	24798.9	22.72	12.9	14952.5	11943	20934.3	7.1	3.44	42275.9	23163	22029.2	102.24	487.62	83638.6	36479	35322.5	3149.56	21278.1	37353.1	22483	25273.9	481.38	4657.76	40777.4	24191	34134.7	2856.33	21866.4	22674.6	12855	25735.4	1797.01	13660.2	109446	49754	57040.7	3882.28	28587.3	40399.8	19610	45935.6	99.4	464.4
52140.8	27850	29387.6	14.91	-1.72	20606.9	10343	33998.3	-4.97	-3.44	33263	20086	24539.7	-23.43	0	97359.8	38607	41287.2	1191.38	7230.88	45434.8	23694	56917.1	1171.5	26197.3	38970.7	26067	13840	2453.05	11046.7	25190	15036	24345.2	2119.35	15874.7	21910.2	15851	20717.1	489.19	3553.52	15679.8	10985	21642.2	68.16	671.66	60515.7	33975	76080.8	3161.63	11067.3
129263	45570	68333.2	47.57	43	40729	22294	25945.5	-1.42	12.04	10523.9	6490	19780.6	0.71	-1.72	59415.8	25327	67724.1	1525.79	18471.9	43225.8	20802	34849.6	924.42	16518	67361.8	40979	30291.4	1723.17	18109.9	49157.9	31475	17782.7	5.68	813.56	32307	16907	36799.3	2948.63	21773.5	38531.8	24006	15095.3	1033.76	4324.94	41815.9	23578	21348.3	91.59	916.76
109930	45878	49327.2	7.1	75.68	50121.4	29118	30877.9	-2.84	1.72	50158.6	26619	24633.4	7.81	21.5	48417	20722	70987.2	785.26	5569.36	167476	66297	95715.1	8305.58	38651	42965.4	25225	22716.4	29.11	-462.68	126120	59235	47383.3	1307.11	13689.5	47447.4	25886	40041.2	231.46	4436.74	69470.4	43087	37771.3	876.85	10126.5	38138.7	18911	36924.3	468.6	6106
38004.1	22070	17028.6	26.27	3.44	57780.3	31493	31418.9	-7.1	12.04	43875.5	29663	18097.2	7.81	10.32	37654.5	19562	33087.4	1556.32	16586	44333.7	19822	68696.8	7716.99	51268	64016.2	28354	28073.4	39.05	-623.5	78586.2	47593	23301.5	62.48	1419.86	9582.72	7331	9563.7	1023.82	6758.74	33181.8	18087	29856.9	4.97	59.34	76845.3	27470	55669.7	1259.54	9511.6
90774.2	44206	59207.6	34.79	57.62	46146	26575	41082	-14.2	6.02	57455.4	26366	54409.4	47.57	58.48	61313.7	20783	88301.3	3588.34	35784.6	70262.7	41697	21439.9	372.04	4011.9	29048.2	17788	38786.6	1840.32	17730.6	43879.3	26164	14459.9	32.66	37.84	17940.9	11366	28173.5	5836.91	23596.7	63091.8	35059	38032.6	2024.92	13032.4	61617.5	28127	60599.2	9581.45	35206.7
31670.8	20514	27679.3	7.81	21.5	222509	72922	91144.8	-20.59	28.38	51592.1	34547	14118.3	12.07	15.48	110785	54387	51205.9	2943.66	29227.1	58995.5	29826	60137.7	570.13	7649.7	24956.9	15567	20700.8	1314.21	6291.76	112900	50280	56557.9	2624.16	10698.4	144881	67631	42844.2	929.39	12554.3	83496.6	24474	76291.6	3711.17	32372.1	90776.7	49045	56951.2	4960.06	33879.7
77726.3	36750	33663.9	24.85	46.44	45947.6	30098	43464.8	7.81	15.48	19499	12738	28627.9	21.3	30.96	26015.8	13916	30167.9	348.61	5104.1	50361.4	28296	37211.1	1560.58	17633.4	56446	38062	12660.7	702.9	9320.68	48358.8	27942	36490.4	4547.55	31523.3	25181.9	13095	41922.7	1761.51	14669.9	29526.3	21349	21038	2051.19	8798.66	36630.2	18319	33972.1	2649.01	15586.6
58248.4	25009	77611.5	29.82	76.54	51292	19330	72597.5	19.17	61.06	29526.9	18518	16798.6	22.72	5.16	48582.6	28306	37242.3	2867.69	22588.8	29604.4	15618	56099.9	1632.29	12994.6	50569.1	34398	16627.5	57.51	-342.28	8936.06	6802	21861.6	9.94	-284.66	31435.9	17035	35512.1	3756.61	16844	23272.3	12442	26275	-5.68	-294.98	136079	42487	76516.7	7107.81	39100.8
4554.52	5027	2963.54	3.55	17.2	101942	52650	52542.8	-19.17	21.5	79298	48822	23182.9	-12.07	12.9	53454.5	33211	16210	71.71	1109.4	35249.5	17305	56756.7	174.66	5599.46	11301.4	11521	12398.7	9.23	-480.74	33694.5	17209	31792.4	253.47	3493.32	29214.4	14012	46304.8	824.31	10523	16875.2	9682	23177.2	2166.92	12932.7	65944.4	37184	38154	438.78	6136.96
39520	22933	22639.8	1.42	49.02	38084.7	23500	30001	-8.52	-1.72	28782.9	16654	20491.3	2.84	15.48	84552.5	46451	36099.9	5133.3	36093.3	31548.7	20650	18607	1959.6	8867.46	25136	16582	24724.3	472.86	3078.8	46204.9	25542	22363.6	47.57	-159.1	47574.5	28622	31073.1	636.16	3697.14	18901.9	11427	32418.6	981.22	5725.02	103728	43206	32698.3	1181.44	15775.8
13813.6	7168	40359.2	7.1	21.5	39980.7	23380	34647.3	-24.14	34.4	42620	29395	18103.6	2.84	22.36	55938.3	25729	43262.4	4318.93	23348.1	14547.7	10013	10488.8	299.62	4392.02	64915.9	28296	78498.3	1275.87	15500.6	71027.2	38556	32471.8	1659.27	14517.7	52346.6	37991	42208.8	2330.22	26068.3	24857	15709	17941.7	15.62	233.92	69369.9	30890	75677.5	6529.16	33774.8
37878.9	22514	33029.2	18.46	15.48	38395.4	22343	40931.5	-17.75	12.04	58994.2	32923	57990	-1.42	45.58	35649.4	21382	45072.9	3153.82	16785.5	240594	84884	104055	8559.76	54002.8	20770	12902	36545.1	1152.33	12932.7	45281.7	30950	19473.2	1280.13	7479.42	30821.4	19079	21077.8	1463.31	5424.02	18203.8	10662	24933.1	111.47	1864.48	81955.9	41054	62963.5	1763.64	17323
118910	68642	62029.9	42.6	50.74	15091.4	8210	28442.6	-31.95	24.08	22125.9	14646	38947	-10.65	6.02	77200.5	33370	58232.1	104.37	1652.06	116696	48389	45196.5	4271.36	22857.9	23306.4	13742	22367.1	48.99	-35.26	60625.5	40486	34675	2536.12	26409.7	82629.9	37655	42718.6	2583.69	11305.6	11042.8	6835	28815.3	64.61	326.8	35214.8	20521	25334.2	61.06	313.9
38389.2	27767	30191.3	20.59	37.84	45224.7	25475	29758.9	-9.23	41.28	43344.8	31274	9115.69	-9.23	-17.2	40624.3	25061	16922.8	18.46	-134.16	45623.9	14295	51284.7	3607.51	16654.8	26933.4	17047	31056.8	399.02	5435.2	59064.9	22495	50744.4	2855.62	26802.8	47740	28918	29239.9	126.38	3888.06	40171	21033	43760.1	320.21	5305.34	51447.6	30113	29883.9	25.56	211.56
51795.4	20210	42296.1	26.98	38.7	21008.7	11815	27368.4	7.81	1.72	85601.5	29916	48577.5	-0.71	72.24	23858.2	14162	26627.8	31.95	518.58	9640.38	6135	34272.4	30.53	140.18	45213.5	25049	19051.4	14.2	-636.4	30792.9	19462	18954.9	124.25	628.66	48932.3	26907	19796.2	1077.07	15248.7	18847.4	10745	21068.5	1123.93	4619.92	237368	71591	119321	6330.36	44501.6
50007.3	33188	19859.4	4.97	26.66	70395.4	22679	44055.5	22.72	16.34	27385.4	18499	28505.8	7.1	-6.88	65713.8	40650	33820.1	193.83	4551.12	43307	18807	38918.6	1532.89	11327.1	14515.4	11331	21018.1	17.75	-351.74	60985.7	29475	37531.3	2050.48	8958.62	24974.2	15715	29014.1	1411.48	7123.38	23741.7	13628	26289.2	13.49	-304.44	48615.4	19238	60935	7266.85	31081.3
89041.3	47461	39593.1	26.98	25.8	23468.2	14494	24690.2	14.2	12.9	21052.1	14181	27948.4	9.23	-5.16	77715.8	34685	95808.8	11807.3	58487.7	23315.7	16595	37657	1556.32	11949.7	24085.1	15198	28299.2	233.59	3637.8	31749	18355	22858.4	49.7	583.94	45302.2	23818	28746.5	1439.17	12263.6	27870.9	13227	39696.8	1266.64	8387.58	201493	58058	94347.6	5471.97	32288.7
30812.8	22008	18826.4	19.17	27.52	25097.6	16985	26756.3	4.97	30.1	42161.9	22091	30253.1	-10.65	9.46	30416	16764	18744	914.48	6806.9	71826.4	35671	52044.4	2611.38	13965.5	45383.4	26442	36638.1	235.01	4085.86	47621.6	30838	24894	259.86	4802.24	46748.6	30479	40708.6	-9.94	-367.22	74523.4	34944	63887.9	1145.94	12305.7	33649.9	22734	33201	24.14	129
29826.3	18707	16866.8	16.33	23.22	105649	42762	72256	-2.84	61.92	119796	54425	44286.2	-36.21	40.42	43503.5	27683	19760.7	837.09	6093.1	94125.3	38876	41185.7	5867.44	38710.3	10020.4	5114	52101.2	54.67	-131.58	27265.1	16027	29563	41.89	295.84	43140.8	22090	36470.6	2579.43	23795.3	35269.9	18167	34075	-13.49	-270.04	48365	28474	41356.1	8186.3	42418.6
9383.08	6758	26737.2	8.52	42.14	55448.5	21279	61291.5	-0.71	37.84	44271.1	25179	19433.4	-7.1	8.6	69965.8	34721	121693	32.66	-78.26	130748	63059	68831.7	11478.6	88806.2	43837.1	28083	19001	156.2	518.58	18143.7	8626	35524.1	343.64	5545.28	11602.1	7275	15251.5	24.85	-192.64	20394.3	12081	23596.1	2691.61	16459.5	91378.7	48927	45032.5	3055.84	26349.5
89535.4	30782	56805	22.72	68.8	46499.4	26532	25103.5	12.78	18.06	14963.7	9754	28168.5	-7.81	24.08	56746.7	34795	20746.2	17.75	301	79769.2	50963	28514.3	100.11	2149.14	57121.8	38574	15713.7	134.19	1337.3	30841.9	15375	25675.7	1567.68	5399.08	38380.5	21459	61551.3	2169.76	11876.6	36897.4	25607	28334	475.7	4069.52	58609.8	22702	58609.8	4239.41	38586.5
38722.1	20635	37817.4	9.23	21.5	41986.4	21249	27741.1	13.49	28.38	48898.2	30550	23000.4	5.68	-7.74	20283.3	11962	21710.4	1071.39	8026.38	72575.3	25225	108223	4514.89	25723.5	83259.2	48838	55945.2	3131.81	22663.6	40686.9	24811	21173.6	450.14	4515	111154	42934	76938.4	953.53	14022.3	29522.5	16825	28876.4	347.19	7431.26	25527.9	13990	40322.3	3880.86	15175.6
89502.6	45257	28341.1	10.65	61.06	54748.5	33393	29096.5	-6.39	13.76	57775.9	30391	23938.4	4.26	24.08	33692.7	19601	34275.2	3219.85	19099.7	69218.7	23682	77073.3	13152.8	62363.8	57428.7	31386	44377.8	1417.87	16606.6	24747.9	12655	29849.8	117.15	1609.92	118494	43659	71801.6	1523.66	22141.6	39398.5	23344	23191.4	141.29	1711.4	47764.8	28059	37796.8	1016.72	4245.82
58901.2	38343	17253.7	10.65	44.72	86752.3	35270	55186.9	4.26	49.02	32624.4	21486	36642.4	-9.23	6.02	179390	53732	94730.3	4698.07	47933.8	24472	12630	31224.4	670.95	8832.2	32816.6	23385	20084.5	5.68	-571.04	29590.1	16618	26456	19.88	-241.66	64405	30184	78340.7	3124	27022.1	32135.8	20474	23562.1	4.97	-317.34	131168	54055	69492	10569.8	65520.8
156112	70538	61895.7	-2.13	105.78	58284.3	35695	20078.1	-31.95	41.28	111291	48961	63626.6	-29.82	-4.3	23979.1	12426	35322.5	651.07	5889.28	129144	55207	97192.6	3482.55	35648.7	49982.5	34518	35533.4	8679.75	24322.5	30215.7	16058	32397.3	8.52	-368.08	23262.4	10939	43006.1	166.85	3334.22	28968.9	14737	30478.2	793.07	10869.5	29230.5	15443	27211.5	298.2	4302.58
27949.6	18595	19386.5	1.42	19.78	105627	57589	63018.2	-12.78	24.08	61027.8	41157	17168.5	2.84	-12.9	135786	68654	68953.1	2642.62	21684.9	106454	30090	75201.1	2551.74	20013.1	24111.8	14511	23593.3	222.23	1575.52	67619.1	42391	34205	398.31	8038.42	42961.7	23729	21072.1	910.93	9207.16	26758.6	17019	18843.4	838.51	6276.28	63076.9	25875	85623.9	2849.94	20164.4
30811.5	21122	26468.1	14.91	22.36	76760.3	48714	27646	-5.68	37.84	153759	51882	99882.1	29.82	66.22	121188	51214	62974.2	18404.6	62339.7	38422	19267	56723.3	1318.47	16690.9	16376.7	8483	27284.6	56.09	847.1	33247.5	21413	19198.4	1338.35	8039.28	31867.4	22868	40479.9	521.85	6824.1	41638.6	27746	52797.7	11078.8	55464.8	35374.1	22607	26377.9	555.22	7713.34
98650.1	38418	49277.5	12.07	36.98	38883.9	26327	34597.6	-0.71	58.48	30125.8	21362	31122.1	-7.1	12.04	36115	22747	26203.3	-19.88	-238.22	145813	46280	71106.5	6304.09	27720.4	25374.7	16527	15336	369.2	3544.92	43427.3	26186	31521.9	2027.76	16321.9	27981.2	17954	25485.4	645.39	6801.74	23621.4	18287	25730.4	1197.77	9026.56	33496.7	22300	26779.8	53.25	239.08
70973.3	41188	44553.9	10.65	40.42	80892.6	48779	24067.6	-2.13	27.52	30627.4	20084	32470.4	8.52	18.06	34772.1	20779	25016.8	1772.16	11480.1	32657.9	17918	22734.2	781.71	7313.44	15696.5	11251	19960.2	10.65	-599.42	88826.8	35916	36342.1	1955.34	21608.4	45413.8	28822	22531.8	138.45	1234.1	62650.4	41985	29014.9	1010.33	9486.66	49422.7	15476	57243	1980.9	12579.2
35890.6	18010	46947.3	6.39	36.12	26399	13292	31810.8	-11.36	17.2	25060.4	15277	35615.7	-17.04	24.08	40049.5	20219	33194.6	1073.52	14510.8	114526	54073	68561.9	1833.22	17561.2	39959	23224	26086.8	19.17	-632.96	62866.8	30121	52258.8	78.1	484.18	28936.6	16571	37551.2	134.9	3304.12	51821.5	29154	45485.4	1836.06	11155.1	62102.9	36253	37485.2	1016.01	15805.1
27975	20583	26604.4	18.46	6.88	55726.8	27519	49897.4	0.71	34.4	59450.6	35888	22485	-22.72	0.86	82567.3	44054	56912.2	1011.04	19282.9	45392.7	23971	19765.7	1231.14	15921.2	19210.1	12242	25153.2	500.55	5353.5	20195.3	12185	29155.4	223.65	2376.18	52117.8	27558	43601.1	1383.79	19329.4	54695.2	32639	21231.1	1208.42	8280.08	111505	40678	122131	11541.8	74506.1
43930.1	32206	20344.3	2.13	7.74	54773.9	32290	26184.1	-12.07	2.58	40817.7	27834	9237.81	-6.39	-19.78	48968.8	31721	25829.8	445.17	9993.2	34746	18794	36293.8	2976.32	19906.4	60012.9	34230	33629.9	941.46	9890	73475	48064	23902.9	1831.09	9089.34	53935.7	34807	22438.1	880.4	9404.1	56252.6	29979	31264.8	1918.42	16917.9	31346.6	17601	31701.5	902.41	11581.6
31880.4	18374	32457.6	19.17	14.62	40314.3	27411	20856.2	12.07	-5.16	48803.3	28953	60842.7	17.04	16.34	75096.3	35914	79287.8	10547	48109.3	31369.5	16502	39864.4	1766.48	9022.26	29761.9	18320	18097.2	22.72	-602	33707.5	16239	29417.4	2416.84	12625.7	43483.7	25843	43543.6	467.89	3781.42	46685.4	25298	36616.8	242.11	2512.92	90579.5	58326	46165.6	7581.38	20983.1
64332.4	37494	30473.9	4.26	40.42	39531.2	23056	30909.8	6.39	11.18	71455	42136	32582.6	2.13	-0.86	111304	46371	59336.8	13627	60160.4	35822.4	20234	40682.3	2386.31	18037.6	29128.2	15992	31580.8	1129.61	6789.7	41075.6	25192	16156.8	339.38	1900.6	30298.8	15843	22657.5	207.32	2911.1	53466.3	31545	30415.7	1920.55	16340.9	121180	58535	76902.9	7548.01	42871
36859.6	21944	46988.5	-7.81	36.98	18072.4	9063	28545.5	11.36	2.58	27697.9	16742	24692.4	-0.71	12.04	82565.4	35383	34048.1	2468.67	19055.9	225973	49516	130338	20817.2	103703	37041.3	26031	23858.8	124.96	3185.44	47966.9	31351	32748.7	152.65	3693.7	101498	63675	29462.2	25.56	-99.76	5266.9	5740	8235.29	14.2	-61.06	42849.4	25224	23650.1	2646.88	13127.9
46203.6	26735	20688.7	-2.84	19.78	40505.2	17344	59111.8	4.97	18.92	28477.2	16593	48199.1	11.36	19.78	105251	32080	65527.3	315.95	5086.9	32717.4	17063	21054.3	197.38	2310.82	33375.8	19190	27692.8	1935.46	12962.8	69768	40744	28778.4	1359.65	6520.52	44386.4	27347	21058.6	2100.89	9714.56	35712.6	19270	34190.8	2044.09	16695.2	237585	70839	119645	4589.44	44934.1
33268.6	14471	21148.8	3.55	30.96	35097.6	22095	28261.5	-0.71	36.12	48342.6	27166	37836.6	13.49	13.76	69120.7	35063	21483.2	1910.61	16119	101090	44207	64175.5	1898.54	22263.7	23207.2	13480	13826.5	43.31	-63.64	21499.1	12797	25648	4552.52	18735.1	23374.6	13666	36996	3124.71	22031.5	33303.3	19946	22926.6	4.97	-281.22	25868.3	15242	23079.3	57.51	350.88
28286.9	17857	20041.9	10.65	41.28	45629.5	17430	70253.8	9.23	29.24	56787.7	26782	42553.8	18.46	29.24	39525.6	24132	22507.7	685.86	7924.9	43997.7	23520	44313.2	313.82	6418.18	34276.1	18590	23168.7	29.82	-666.5	41145.1	26247	30667	1006.07	12859.6	43085.7	29062	41321.3	7644.57	28097.1	18577.1	11543	19175.7	2979.87	12520.7	147237	44165	74913.5	4333.13	28903.7
44801.8	26431	31184.6	17.75	33.54	99935.9	40989	47580.6	13.49	19.78	39154.2	24378	20920.1	13.49	-2.58	37624.7	22747	26091.1	1366.04	14201.2	83489.2	37112	56689.2	2588.66	20946.2	97971.8	38989	31090.9	3606.09	26945.5	34248.2	17852	32817.6	770.35	4917.48	40549.2	25038	36437.9	29.11	-10.32	28210	18959	18475.6	869.75	2836.28	51879.7	31100	22514.1	2754.8	10781
42532	27633	15456.7	-4.26	9.46	38104	22381	23972.4	-4.97	10.32	47465.3	29647	44221.6	35.5	46.44	41761.3	28627	25977.5	1618.8	15140.3	45382.8	28331	18533.1	83.07	628.66	36393.4	20271	22239.3	36.92	-396.46	29769.3	15192	22992.6	257.02	2948.08	40451.3	23085	38023.3	2666.76	13179.5	41696.9	23811	11723.5	12.78	-300.14	258670	96494	133992	3048.03	22177.7
262143	65967	89013.4	-2.84	107.5	50504	30189	35049.9	28.4	-1.72	24638.2	17755	20081.6	9.94	17.2	24574.3	16408	25907.9	-13.49	-257.14	58900.6	23022	57546.9	514.04	7439	29516.3	17394	23116.2	515.46	4563.16	35571.9	22082	20417.5	89.46	1179.06	57302.3	30435	27614.7	142.71	1354.5	43991.5	27741	35890.5	1517.27	14190.9	25075.9	17323	49193.1	6209.66	33774.8
42140.8	28153	18960.5	-13.49	19.78	43914.6	24635	42384.9	14.2	9.46	18494.6	13102	30651.4	4.97	4.3	54067.7	31146	34398.1	962.76	7281.62	64880.5	32893	45716.9	1116.12	13854.6	20352.7	14698	25834.1	60.35	-98.9	43975.4	26460	18538.1	640.42	5221.06	60071.8	35679	31245.7	460.79	6607.38	29565.3	18102	31925.9	855.55	8502.82	45367.3	30708	13213.1	12.07	-184.9
56712.6	36800	28385.1	0	18.06	29105.9	16994	23378.9	6.39	16.34	25759.8	17534	15021.5	-2.84	-13.76	88267.5	33014	52291.5	1233.98	19586.5	262143	99214	137002	6321.84	56502	44710.7	28003	15166.3	1596.08	8179.46	92135.1	47317	39518.6	48.28	1222.92	36577.5	22370	34227	640.42	3676.5	34054.1	20154	30935.4	17.75	-300.14	61019.8	35250	31198.1	209.45	1324.4
117519	44750	44114.4	3.55	65.36	143614	55662	80784.5	30.53	45.58	57859	30353	40649.6	-7.1	41.28	41339.1	25242	24504.9	-13.49	-286.38	38235.4	22625	32748	946.43	7641.96	24393.3	16427	21704.7	209.45	1147.24	19914.4	14737	25229.8	184.6	1804.28	33948.1	18262	27419.5	1145.23	8879.5	17660.7	13214	21978.8	21.3	-18.06	34647.5	23118	34347.7	450.14	7706.46
48628.5	26872	26264.3	-7.81	7.74	69107.7	38418	19355.3	-11.36	5.16	38867.2	22545	25948.4	-5.68	4.3	26045	14861	30019.5	2401.93	9863.34	83409.8	38315	63578.4	5883.06	29428.3	44202.9	29611	23234	112.89	1769.88	17300.5	10946	13590.8	303.17	8623.22	148114	63787	39987.9	2670.31	19792.9	41936.8	28453	17611.5	102.24	1616.8	62499.1	40978	28444.7	2504.17	19006.9
27635.9	16494	27088.6	26.27	28.38	93307.5	55087	23217.7	11.36	6.88	14668	13806	6085.41	-7.1	17.2	48480.9	30846	17513.6	657.46	1405.24	254061	70830	102263	16199.4	86448.9	25822.4	15682	29655.3	404.7	2564.52	53962.9	35306	14293.7	59.64	288.96	84791.8	53078	42120.8	7339.27	32496.8	23062.8	15129	22334.5	119.28	1056.94	100925	23986	81586.1	127.8	1510.16
41965.3	28251	11813.7	7.1	11.18	31830.2	18007	23078.5	-22.72	24.94	39253.4	22123	25357.6	-21.3	15.48	33356.6	21667	15484.4	886.08	12267.9	32254.3	18562	38257.6	2238.63	22241.3	13070.2	9599	25165.9	74.55	-120.4	77498.8	45502	35318.9	1941.85	21617	26314.7	13491	49988.3	1926.23	12901.7	30668.3	16658	45821.3	1033.76	7921.46	47998.5	26839	46199	219.39	3640.38
27209.3	14390	27457.1	2.84	21.5	51910.7	31482	54253.2	13.49	72.24	35686.6	20187	26686.1	0	31.82	26960.7	12966	24169.1	80.23	1413.84	58722.7	20398	68554	3422.2	18865	69171.5	47163	56398.1	1826.12	15653.7	36387.2	20664	19500.1	122.12	2567.96	47717.1	28957	31322.4	111.47	3669.62	31394.9	19799	21718.9	3595.44	18637.9	87968.1	31711	71685.1	8065.6	38806.6
44341.8	28186	20159	23.43	24.08	22065.2	12182	33003.6	-0.71	18.06	115640	48250	59258	14.2	62.78	87033.1	55884	46350.2	10442	60317.8	27052.5	14557	56611.8	994.71	7633.36	64893.5	38768	20878.3	15.62	-632.96	37139.9	23458	28372.3	731.3	3708.32	31101.7	17226	29735.5	703.61	6219.52	45467.1	30799	17867.9	4502.11	15038	59547.9	32894	45905.8	5515.99	23587.2
89291.2	40490	37894.8	14.91	52.46	88593.7	31171	36795.8	-4.97	46.44	23737.9	17096	18097.9	-7.81	27.52	34147.1	23550	24738.5	966.31	12657.5	73202.2	31078	76040.3	5638.11	37226.8	41373.2	25146	20071	304.59	3131.26	85844	54095	19036.5	53.25	67.94	42228.8	22575	27650.9	127.09	1083.6	24413.1	12839	22535.4	-3.55	-288.96	74522.1	46477	25686.4	1356.1	12667.8
66051.1	45371	15200.4	9.94	31.82	212602	48327	140976	50.41	123.84	25020.7	17879	18543.1	-4.26	28.38	30782.4	16156	31844.9	3114.77	22330.8	51303.8	30034	23954	7.81	204.68	30936.8	20602	28033.6	1248.18	9796.26	123411	37726	59835.2	76.68	2079.48	98693.5	28158	105466	1588.27	17063.3	12999.5	7351	25846.8	99.4	392.16	26730.1	15053	23084.2	3724.66	16877.5
119862	57795	31473.6	-4.26	21.5	47127.4	26610	30707.5	16.33	6.02	46609.7	32687	20725.6	-9.23	19.78	47443.6	31999	25180.9	444.46	3948.26	189626	56401	86367.2	842.06	12785.6	47410.8	30610	27472.7	161.17	1537.68	65906.6	36046	39007.4	14.91	-229.62	115319	67920	51689.4	1767.9	22181.1	16262	8931	33728.6	4121.55	25644.3	35765.9	19000	35057.7	1972.38	11235
53131.5	36263	22669.6	-23.43	32.68	49015.3	29791	20804.4	8.52	17.2	81086.1	49465	25953.3	16.33	27.52	28657	17942	15965.1	151.23	1621.96	31998.8	20463	23470.5	1165.82	6322.72	60179.7	40544	22360	25.56	-631.24	11984	8275	9001.38	897.44	10308	39880.3	23971	40424.6	719.94	5415.42	23008.8	14853	19104.7	883.24	6742.4	150989	51498	170847	22663.2	116125
61063.8	27067	45611.8	17.75	66.22	56422.5	31199	32829	14.2	67.08	43582.3	22919	37833.1	2.13	0.86	59603.7	40822	22112.9	10647.2	48549.6	14102.5	8588	35536.2	1127.48	12332.4	24983.5	14494	21094.8	393.34	2623.86	54888.6	36194	16544.4	1716.07	13130.5	55806.2	31951	38630.4	876.85	19238.2	18776.1	11106	26380.8	22.01	-256.28	188779	48417	237551	14126.2	83322
40880.9	26869	19598.8	-13.49	5.16	44684.6	29062	43923.4	4.97	30.1	55312.7	30805	46470.2	17.75	8.6	59088.5	29900	31821.5	139.87	2426.06	69744.4	37504	28733.7	2086.69	16180	29128.2	17866	24307.6	3817.67	12827.8	85995.2	29246	60761.8	7849.05	49499	29477.9	18038	24065.4	460.79	5232.24	44936.4	25787	18095.1	26.27	-24.08	155907	65307	44378.5	6771.98	49720
25421.9	15737	20606.3	0	-3.44	21869.9	15858	27720.5	-11.36	37.84	108126	38129	89310.9	-12.78	58.48	68998.6	24471	61304.2	651.78	11932.5	33243.2	15478	65263.9	2176.86	38718.9	47314.7	17512	73403.4	1592.53	9737.78	52809.1	29559	28686.1	146.26	1589.28	27112.6	14030	27527.4	1327.7	12440.8	53179.9	27966	32989.4	6407.04	16919.6	31333.6	16686	30329.1	7994.6	33374.9
126710	50145	60484.2	21.3	49.02	76806.2	46346	22152.7	22.01	39.56	29051.3	17659	27937.1	-19.17	0.86	81642.8	34925	41336.9	7317.97	31666.1	79938.5	44026	38999.6	6942.38	27053.9	48998	28038	22480	1677.02	15555.7	44726.8	29114	44240.8	1557.74	15491.2	148580	41250	117678	2716.46	36452.8	33659.8	19895	30527.9	666.69	6742.4	54802.4	32048	31894.6	194.54	964.92
32687.6	22130	33056.2	7.81	22.36	42533.9	17683	78651.7	4.97	55.04	73197.8	46546	18004.9	-9.23	32.68	33309.5	21535	26583.1	2722.14	13555.3	25382.8	14106	28537.7	2171.89	13098.7	33234.5	17002	21459.8	849.16	8999.9	127923	64621	39681.2	3377.47	18768.6	67750.5	37755	36429.4	1785.65	16947.2	29490.9	20265	23009	639.71	4748.92	179874	91279	52177.9	3750.93	23234.6
59082.3	37555	20197.4	-17.04	30.1	127386	64451	132151	37.63	84.28	33842.1	23763	14683.5	9.94	20.64	29743.3	18206	28879.2	2672.44	16113.8	85073.9	33651	48598.1	4433.24	32862.3	48135.6	26144	20032.6	10.65	-624.36	36889.4	20531	28404.3	205.19	4909.74	86031.2	31047	47566.4	942.88	7638.52	33331.8	25273	16658.7	184.6	581.36	55510.5	34738	21532.2	6426.21	29104.1
98313.4	32554	45011.2	8.52	66.22	48975.7	28390	38858.3	-13.49	32.68	18574	16039	8461.78	22.01	25.8	44237	22805	34902.9	2367.85	16730.4	32028	18355	29399.7	1605.31	10376.8	12654.8	8538	17595.2	71.71	138.46	40825.8	27339	19799.8	1106.89	6802.6	75919	46623	38227.1	142	911.6	36338.2	20296	25866.7	1126.77	9442.8	38428.2	21596	25863.2	4674.64	22820.1
40215.7	24309	23014.6	5.68	83.42	39797.8	26502	21967.4	-7.81	28.38	64256.2	39228	29697.9	18.46	51.6	44697.7	23651	25498.2	1187.83	11196.3	20302.5	13674	31516.2	3502.43	16820.7	26330.8	16886	24266.4	130.64	885.8	60368.8	39050	13603.6	108.63	2723.62	23286.6	16726	11524.7	927.26	5762	41792.3	25219	25484.7	1625.9	20279.7	44377.7	27267	18979	468.6	3255.96
119175	51795	47296.6	-12.07	50.74	60906.9	23395	48287.1	24.14	59.34	59234.2	20511	52878.7	-5.68	43	30043.3	12893	50608.8	89.46	1355.36	54354.8	31806	42340.1	1630.16	18944.1	21667.1	14499	16928.5	754.02	3810.66	55809.9	29747	26723.7	420.32	1815.46	31690.7	23258	16391.1	253.47	2023.58	33178.7	19105	24692.4	-9.94	-257.14	37955.2	22719	18288.2	839.93	4023.94
26744.3	18907	31449.4	-10.65	51.6	110464	57289	63668.5	12.07	37.84	12024.9	10387	22315.3	0	36.98	32943.7	20986	19542	4864.21	17117.4	37870.8	24055	34055.9	718.52	9239.84	34912.2	21265	14000.5	347.9	3527.72	27061.8	15611	38296	16.33	-168.56	31296.4	22763	34655.1	2977.03	11948	21867.4	12141	34082.1	31.95	-110.08	28680	15505	39483.1	29.11	-73.96
69097.1	27081	37752.8	14.2	44.72	55690.3	31914	42658.9	22.72	48.16	40528.8	30746	10008.9	-13.49	13.76	63003.2	26947	52599.6	5248.32	21771.8	52522.7	29363	50137.4	683.73	4689.58	24397	15569	26201.1	553.8	3664.46	35267.5	17956	40277.6	3678.51	42498.6	27720.8	15235	46004.4	967.02	13446.1	44790.7	30155	23133.2	156.2	577.92	117293	58755	142459	27800	133029
22346.7	14605	21423.5	-2.13	18.92	75035.5	39092	81380.9	29.82	67.08	57096.4	34901	27385.4	-12.07	23.22	60758.8	39887	22432.4	2051.19	12881.1	31825.2	19911	24886.2	3984.52	26173.2	18670.7	12958	21753	190.28	1657.22	72528.8	28471	45791.4	4903.26	41913	8204.46	7647	4078.24	-0.71	-306.16	39125.1	23663	33751.3	217.97	4795.36	66984.8	27395	61870.1	4217.4	25325.3
29654	19127	32314.2	17.75	24.08	60756.9	38083	15734.3	-0.71	9.46	112441	39009	35606.5	-0.71	45.58	70582.7	34090	41901.4	93.72	1340.74	49497.1	22599	59693.2	2297.56	21621.3	57270	36006	29908.8	22.01	-607.16	39204.5	23822	24013.6	927.97	12845	55736.1	38024	33695.2	657.46	5566.78	53319.4	33464	13352.3	18.46	-231.34	30898.9	16207	36648.8	1292.2	13299.9
28378.6	19322	21101.2	19.17	-9.46	45787.6	22799	43560.6	26.98	33.54	33958.6	19228	46111.7	-9.94	28.38	34317.6	20883	17105.3	1252.44	7955.86	133485	73854	109324	4844.33	50951.6	15774	15530	27598.4	41.89	-416.24	33509.1	20175	24277.7	36.21	-51.6	53542	34578	17992.1	333.7	4356.76	18384.2	11656	33466.6	2369.27	18364.4	214897	68025	180945	17201.2	96237.4
61530.7	22871	51907.4	17.75	35.26	31464.4	17615	25953.3	-2.84	36.12	115527	54654	94463.4	-10.65	25.8	63470.6	37292	28862.9	7592.03	24458.4	25444.2	15708	54672.1	113.6	2385.64	73534.5	41726	34722.6	2810.18	16972.1	52386.3	37335	21208.4	399.02	3865.7	35503.1	18483	39906.3	918.74	18849.5	34487.5	20359	28539.2	237.85	405.92	29936.7	18279	37744.3	1561.29	13557.9
32674.6	20599	17475.9	15.62	24.08	28831.2	15099	22279.1	48.99	7.74	34736.1	22770	34878	14.2	18.92	89783.4	28156	69377.6	5097.8	32872.6	46501.2	24591	27173.8	1192.8	12710.8	29084.2	16455	21903.5	560.19	4865.88	25633.3	13652	22710.1	40.47	-8.6	29703.6	19607	21897.1	1086.3	3832.16	22062.1	12927	24695.9	1718.2	9894.3	120604	63803	83103.4	3941.21	24106.7
68052.4	41746	31318.8	16.33	18.92	61642.3	37905	29587.1	33.37	28.38	35975.5	24618	21427.8	2.13	35.26	35977.4	18691	33353.7	728.46	9791.96	19746.4	9051	45073.6	1984.45	26378.8	106138	47231	34624.6	722.07	7236.04	35196.2	20857	16344.9	31.24	-237.36	36289.8	19654	28466.7	1724.59	16727	32750.3	17773	37041.4	68.16	477.3	34483.8	23023	14672.9	105.08	399.9
90821.3	32707	75294.1	31.95	24.08	104675	48809	35597.3	13.49	8.6	32051.5	18311	14365.4	-21.3	29.24	92269	34667	43963.2	659.59	6905.8	82405.4	53235	32182.9	1995.81	21462.2	112674	50499	52470.4	7447.9	46796.9	62336	37347	27819.2	417.48	4910.6	67100.1	37499	37581.7	717.1	12253.3	31504.7	17805	31171.8	153.36	1349.34	60009.8	33219	45730.4	3300.79	18512.4
34124.2	19747	27642.4	8.52	3.44	35841	18473	33947.2	28.4	-9.46	17819.4	10466	25601.9	-30.53	9.46	50150.6	30947	22543.2	4968.58	24976.1	23785.7	13836	27248.4	144.84	2823.38	22496.1	14198	24460.9	25.56	-623.5	29213.8	17886	25684.2	310.98	3926.76	55065.9	36720	59227.5	1258.83	26283.3	29074.3	19823	29991.1	4.97	-258	20531.9	12714	20091.6	19.88	42.14
28436.9	19542	29487.7	20.59	10.32	34601	21499	34296.6	17.04	22.36	33470.7	19346	24088.2	-35.5	34.4	38717.8	25931	29771	3586.21	16746.8	51094.8	26606	34556.4	2387.73	19134.1	22036	15909	21180.7	27.69	12.04	40602.6	24148	19553.4	117.86	2543.02	53951.8	36016	28609.4	4055.52	14935.6	41035.3	24275	20863.3	1799.85	10574.6	70788.5	32098	51675.9	1151.62	6909.24
72742.1	44738	23391.7	7.81	7.74	36571.9	23017	22576.6	9.94	14.62	26815	16914	12035.2	-22.72	16.34	182238	73020	108211	2183.96	24903	41998.8	22572	42996.2	1537.15	13917.4	25227.8	17398	24327.4	4410.52	17231.8	35738.7	22118	21269.5	1740.21	16735.6	48047.5	31415	35130.1	1430.65	11051.9	86434.8	52819	38506.1	61.06	593.4	68685.5	23830	55120.8	4075.4	32138.2
62781.2	38310	17121.7	-9.23	6.88	30620.6	21819	26637.1	-7.81	2.58	31722.3	19197	11907.4	-5.68	2.58	220104	47847	110493	9641.09	66878.8	73682.7	46224	17426.2	487.77	5066.26	29191.5	17083	20492.7	52.54	78.26	32538.8	18530	19416.4	394.05	1026.84	28215.6	16331	21400.1	3123.29	15992.6	96489.4	58386	40433.8	4992.01	36066.7	19990.7	19660	7491.21	-24.85	-225.32
38030.2	27786	15349.5	-14.2	24.08	53024.9	28948	32696.2	-12.78	18.92	197768	45899	105327	-38.34	72.24	23539.5	15687	35046.3	1771.45	12160.4	46785.8	32086	47273.9	68.16	1046.62	27862.2	19125	19569	1090.56	3813.24	84548.2	54112	24545.4	1099.08	12980	33183.6	16693	30585.4	3028.15	22188.9	51592.7	28611	31771.1	104.37	1419	85301.5	42498	69440.8	1928.36	32474.5
48053.1	24950	23890.8	-11.36	35.26	36354.9	21508	35771.9	-4.97	-8.6	38515.6	23306	31462.9	-16.33	18.06	44583	24590	21383.8	1691.93	9804.86	198624	91486	118777	2227.27	18542.5	39749.4	25831	33335.2	1361.78	17990.3	110552	51684	38166.1	774.61	5908.2	46637	30838	23204.9	120.7	1333.86	56546.5	31331	28289.9	1133.16	4070.38	70754.4	30540	59380.8	1400.12	6243.6
74376.4	41815	21303.5	-5.68	29.24	39305.5	23923	31379.2	18.46	-18.92	47525.5	29805	37883.5	-11.36	12.04	56903	31870	38240.6	482.8	5350.06	40132	21087	38002	1578.33	10977.9	32684.5	22901	17985	822.18	6106	30918.2	19646	24076.8	350.03	5934	39612.4	25050	14817.7	833.54	7032.22	28769.2	15034	38235.6	8365.93	39453.4	69860.4	32668	85315.7	8130.92	34050.8
35183.8	18700	26065.5	-2.13	26.66	30566	18211	29207.3	15.62	6.88	46007.1	25829	43071.4	9.23	13.76	33122.9	18003	26306.2	1536.44	15077.5	36372.3	25232	46228.1	1597.5	13187.2	67904.9	40452	31057.5	1827.54	9457.42	59607.4	30501	30807.6	1444.14	16911	28782.3	17082	25626	220.81	4429	67573.2	40622	55208.9	2947.92	21631.6	60339	36583	29323	4393.48	24637.3
49714.7	29466	22707.9	14.91	22.36	26945.8	16154	28238.8	25.56	3.44	84598.4	47574	42539.6	20.59	43.86	216973	88066	98366.2	356.42	5221.06	43053.4	17738	94825.5	927.26	8587.96	43798.7	29047	15859.3	-4.97	-549.54	48822.5	27436	21447.7	29.82	-67.94	14233.3	7622	35519.2	1474.67	6161.04	15469.6	8847	32410.8	16.33	-201.24	78020.2	25006	50601	3359.72	15915.2
42757.1	27441	17828.1	0.71	13.76	7346.38	5666	15529.1	10.65	5.16	14964.9	9549	21373.8	0	-22.36	37698.5	22341	38947	2019.24	15380.2	134712	56427	111953	7496.89	43416.2	56797.6	31660	23906.4	293.94	2055.4	31213.9	21002	28633.6	346.48	14776.5	46291.1	29658	25133.3	1149.49	21731.3	27669.4	18086	18141.2	-4.26	-252.84	43460.1	28411	39282.9	1262.38	7793.32
58188.9	31287	38607	22.01	47.3	134274	79368	62493.5	38.34	57.62	29063.7	18963	13984.9	-14.91	-10.32	43506.6	26366	19621.6	90.17	639.84	57686	18575	61324.8	4136.46	22779.7	38722.7	22543	23685.6	1166.53	7905.12	44196.1	26331	38577.8	14.2	-223.6	33622	21211	22193.2	17.04	-51.6	35816.8	20666	26431.2	514.04	6777.66	126255	47423	74311.4	4123.68	22424.5
21682	15003	19057.8	10.65	18.92	111230	57227	49504.8	7.1	57.62	29097.8	22978	32780	7.1	12.9	64496.1	39759	29925.1	11443.8	29433.5	88495.1	37551	67415.2	4340.94	35687.4	30884.7	17971	24052.7	2923.78	20405.2	28069.3	15795	24382.1	1314.92	9668.12	13028.1	9679	14664.3	102.95	3501.06	24894.2	14105	39223.9	5071.53	22165.6	47568.3	23698	33267.1	202.35	1799.98
29998.7	21242	21147.3	4.26	-21.5	100116	54727	53541.1	17.04	38.7	33063.4	18232	38819.2	18.46	7.74	19019.7	8529	46639.9	3399.48	20858.4	36786.5	18894	23804.2	-2.84	-19.78	64683.4	35823	26150	119.99	1154.12	37801.4	19895	23908.5	318.79	3235.32	31374.5	19706	20784.5	700.06	4920.92	59037	23519	57733.6	6814.58	35631.5	60234.2	38570	37857.9	225.07	1898.02
55157.7	35095	30343.3	12.78	10.32	54505.4	30270	28243.8	17.04	-8.6	29813.9	18587	29620.5	-2.84	-5.16	35976.1	21871	43115.5	242.82	4796.22	30504	17358	38574.3	3273.81	20366.5	55077.1	34841	25325.7	464.34	5750.82	13359.8	8043	23759.4	49.7	924.5	24687.8	13620	23737.4	2389.86	18005	32395.6	21203	20155.5	236.43	2970.44	65261.2	27623	66257.2	337.96	5000.04
83120.3	44521	41802	2.13	30.96	33169.4	17733	35238	34.79	4.3	45086.4	28446	10422.1	10.65	-16.34	49574	31826	14827.6	4706.59	15381.1	26650.1	15750	38467.8	5753.13	25718.3	54047.3	31811	25708.4	308.85	8023.8	39844.3	26113	18365.6	310.98	875.48	19741.4	11061	31254.9	123.54	2939.48	61331.6	29783	38614.8	953.53	8034.98	23648	16349	41923.4	1499.52	4983.7
113620	41026	61794.1	14.91	24.08	34911	20596	37483	23.43	30.1	46790.2	28291	24341.6	-8.52	-6.02	78115.7	41037	25244.8	668.82	3042.68	41167.4	23876	22724.3	68.87	958.04	47907.4	29552	14789.3	169.69	1482.64	21943	12553	21775	7183.78	25744.1	61392.4	36783	21871.5	320.92	5552.16	22054	11882	30306.3	2.84	-31.82	23038.6	14479	26011.6	3201.39	13636.2
30693.1	19437	38220.7	20.59	27.52	84510.3	44334	35135.1	18.46	26.66	22972.2	16591	25354.8	-19.17	1.72	53720.5	29647	38284.6	931.52	10381.1	18018.4	8488	37438.3	413.93	5241.7	24680.3	13794	36020.4	141.29	2515.5	26717.7	19145	17718	134.19	1323.54	154635	48234	101920	1221.2	9919.24	21611.3	12455	25679.3	-14.2	-217.58	98289.8	44255	88037.2	23105.5	142784
53072.6	33031	20253.5	8.52	4.3	38649.6	28351	15144.3	7.1	8.6	49657.7	28891	40086.6	-2.13	22.36	136961	64711	68657.7	3415.1	32501.1	23966.7	12560	56613.3	5990.98	28043.7	55033.7	37097	13046.2	-0.71	-562.44	59549.1	31991	31583.6	1184.99	10639.1	52393.7	34847	35947.3	32.66	577.92	73565.5	43762	32484.6	133.48	3212.1	42138.9	25857	23853.9	2519.79	11694.3
20850.6	13542	28851.6	15.62	5.16	124144	42944	43263.1	-0.71	35.26	21085.6	12663	24263.5	-6.39	12.9	40287.6	22482	24861.4	62.48	1247	30345.9	21819	35325.3	189.57	1884.26	36418.2	19491	27245.5	36.21	-497.08	97539.6	49748	36141.1	3775.07	23449.6	21887.9	10919	32951.8	3924.17	21874.1	17725.8	12575	29941.4	102.95	1031.14	19574	10475	53872.7	2781.07	8706.64
35170.7	21631	17755	4.97	-2.58	12855.1	8114	37552.6	-1.42	18.92	48121.9	27482	31161.9	-7.81	14.62	54640	29398	29314.5	7.81	616.62	35793.8	18064	40645.4	6593.77	22496.7	21225.1	13562	24090.3	85.2	-228.76	53277.8	30483	36792.2	120.7	1375.14	67522.3	34555	38760.3	811.53	14468.6	41747.7	23017	31756.2	1424.26	12911.2	63269.1	24899	58406.7	2744.86	21476.8
56062.3	22863	64989.8	14.91	12.9	32608.3	18182	47336.4	16.33	66.22	22387.6	16881	28263	-11.36	1.72	50688.7	31117	22017.1	2178.28	14749.9	17971.3	11480	18600.6	820.76	3957.72	53695.1	28235	38477	1546.38	9493.54	42355.9	27475	15882.7	988.32	8049.6	38268.9	20173	35960.1	852.71	6604.8	38192	25622	14523.8	8.52	-232.2	34441	20530	33492.1	7635.34	25628.9
124500	38719	96675.7	33.37	12.04	19494.7	11043	28203.3	8.52	32.68	39518.8	27139	10195.6	-24.14	-18.06	62049.6	39650	19717.4	361.39	4631.1	169010	48055	83565.6	10572.6	59862	34395.1	19186	17807.5	2.84	-485.9	51686.3	27524	25679.3	138.45	1283.98	31600.2	18590	19934.7	2128.58	11258.3	69936.6	41570	27050.3	4262.13	41986.9	165614	70512	136568	11678.1	78738.2
46623.4	30871	21095.5	-4.97	-21.5	27097.1	13351	47514.6	-1.42	24.94	7580.12	5437	15407.7	-24.85	-12.9	79570.8	40801	41248.2	9985.44	30295.2	255395	65916	107556	3924.88	41099.4	27214.9	17911	19272.9	-12.07	-536.64	21930.6	11533	32790.6	746.21	4654.32	47629	28666	27277.5	2803.79	17581.8	58099	32479	37184.1	40.47	1250.44	51074.4	30206	26155.7	139.16	2136.24
73624.4	25287	53734.2	12.78	8.6	22199.1	11791	38039	12.78	22.36	55096.3	29840	44979.2	-9.94	-14.62	18345.8	10671	22531.1	31.24	617.48	134087	43899	74285.2	241.4	3280.04	49771.1	30063	13960.7	367.07	3413.34	39135.6	21727	25092.8	162.59	2936.04	48154.2	28706	21263.8	3628.81	18626.7	47588.7	30386	15895.5	826.44	5056.8	49351.4	26931	34684.9	815.79	11284.9
26794.5	17151	14364.7	-19.88	13.76	51766.3	31845	39962.3	-4.97	13.76	38613.6	25467	14190.8	-14.91	-0.86	44695.2	29418	23452.7	4223.08	19695.7	42887.3	26523	24989.9	796.62	8213.86	30318.6	18954	24373.6	426.71	3654.14	78838.6	22637	57617.9	1747.31	17525.9	97845.3	61123	27350.6	563.74	8741.04	21791.1	11673	21880.1	301.75	2602.36	27391.6	15802	28075.5	61.06	-192.64
33525.3	19390	15897.6	-2.13	24.08	25931.5	12782	43837.5	-10.65	12.9	30117.1	19301	25271	2.84	9.46	41422.2	24851	32272.3	4413.36	23853.8	30761.3	14910	35618.6	604.92	8882.08	24297.8	18212	19292.1	13.49	-129.86	39654	27687	15906.8	997.55	6022.58	54853.9	32691	25890.9	251.34	4354.18	91474.8	45727	64091	1366.75	9301.76	46855.3	18859	61053.6	6922.5	34527.3
27754.9	17346	14551.4	9.94	-1.72	41531.9	19946	32579.8	-7.81	26.66	99852.2	49498	51406.8	19.17	42.14	34765.9	20305	35953.7	910.93	6258.22	59791.6	21334	53125.8	4316.8	9826.36	95556.9	40930	46231.6	-4.97	-596.84	31241.8	16835	29544.5	1634.42	20070.7	33750.9	19731	27926.4	881.11	8679.98	39567.8	21811	26414.1	4.97	-137.6	53266.7	32247	22483.6	194.54	1193.68
46690.3	32676	11985.5	15.62	26.66	51611.3	32038	44313.2	4.26	59.34	129018	57787	76698.5	14.2	24.94	22767.6	13724	17497.9	397.6	4959.62	93140.7	45132	46208.2	8544.14	27293	36655	20315	43875.9	1378.11	21717.6	33078.2	22342	23021.8	824.31	13682.6	37172.7	19751	32761.5	1936.17	12660.1	27502	17517	39869.3	2756.93	16733	48523.1	26364	37853.6	7494.05	21672
15799.5	9922	17872.1	-5.68	36.98	81308.7	46998	29192.4	-8.52	-6.02	39801.5	25183	45572.8	12.78	38.7	33812.3	20672	46199.7	3162.34	25737.2	136016	55021	41784.2	8671.23	47285.4	26819.3	15226	24080.4	404.7	5455.84	52437.1	34366	18070.2	95.14	646.72	39183.4	20024	29132.7	258.44	3675.64	49156.1	29310	21962.4	-6.39	-208.12	29280.1	24122	27732.6	31.95	676.82
31638.6	23335	27653.1	13.49	-13.76	39835.6	26352	19662	-9.23	22.36	3343.04	5600	-1114.7	-12.78	-1.72	50537.4	27959	21671.3	209.45	2666	9300	7448	10231.1	52.54	-28.38	68805.1	41846	26977.9	2010.01	21526.7	53669.7	36003	19737.3	1043.7	7300.54	28953.4	16381	36986.7	4660.44	21499.1	42110.4	23346	24618.5	112.18	1830.08	68333.3	41971	67991	151.23	5207.3
18786.6	9591	18452.9	4.26	22.36	16669.9	9469	23099.8	-8.52	48.16	40336	24271	23724.6	-27.69	4.3	82304.4	45343	55314.7	2920.94	11308.1	52245.5	32935	17782.7	614.15	7776.98	36731.3	19650	25184.4	24.14	-496.22	33037.3	18103	20362.8	643.26	4644.86	54919	23252	53295.4	2076.04	20891.1	26639.5	16441	18839.1	305.3	4324.94	28854.8	16625	21731.7	-49.7	-350.88
52312.5	33242	28118.8	7.1	17.2	103177	46777	65276.7	18.46	67.08	54711.9	33880	24979.9	-29.11	10.32	39758.1	23714	19412.8	1659.27	13004.9	41106	26030	42130.7	3315.7	26125.1	35176.9	21657	22671.7	127.09	1935	37579.4	22347	24889	951.4	7980.8	33311.4	22545	18732.6	3816.96	11304.7	67439.3	38126	23275.2	2707.94	16433.7	76400.1	29963	69317.3	2150.59	13871.8
97341.9	42898	28123.1	-11.36	35.26	48666.3	28378	37578.9	11.36	29.24	24875	16808	26781.9	4.26	0	71275.8	29773	75999.8	4411.94	22550.9	34734.3	17808	25030.3	6.39	-205.54	52730.4	34550	28038.6	2859.88	16529.2	42441.5	27802	35466.6	419.61	6324.44	48989.9	33506	16193.7	1429.23	8165.7	70231.7	42138	23661.5	18.46	-159.96	83272.8	37127	47457.8	2237.21	10123.9
61231.8	33663	52718.9	-2.13	47.3	33703.2	21743	24723.6	-11.36	43	57660.6	36394	26847.9	-12.78	-28.38	40689.4	22203	32373.2	2718.59	20597	27275.7	19573	23460.5	563.03	5784.36	49564	30835	22572.3	383.4	7017.6	37815	24542	25418.7	112.18	206.4	39038.3	24658	25812	2999.04	14823.8	20913.8	12383	21308.5	13.49	-177.16	34706.4	20431	31082.4	1189.96	9027.42
86590.4	37618	61601	0	77.4	43130.3	26918	32341.9	-12.78	30.1	27731.4	17891	21006.8	0	-6.88	33408.1	20162	26954.4	1001.1	8665.36	27883.9	18072	43318.5	1011.04	12953.3	45444.1	29045	11771.1	467.18	5562.48	53266.1	31426	23600.4	1373.14	9538.26	24543.9	15338	24712.3	667.4	13499.4	29763.7	18708	29591.4	2.13	-196.08	31445.2	18096	16682.9	1794.17	16444.9
65868.2	38183	44196.8	-2.84	32.68	9741.44	7086	23667.1	-7.1	43	27904.3	19378	21572.6	-10.65	-5.16	110672	51168	82067.5	1548.51	19709.5	120159	50865	38438	53.96	803.24	58776.6	39827	19047.2	18.46	-452.36	57117.5	34590	26044.9	102.24	554.7	34608.4	18135	33247.9	2220.17	31238.6	63140.2	45841	18451.5	83.78	1081.88	45978	24103	37008.8	3084.95	27032.4
26124.9	15554	23758	-10.65	20.64	27620.4	13139	49278.3	22.01	31.82	12263.6	9575	23157.4	-21.3	8.6	52993.3	29614	27122	2628.42	16051	27384.2	19411	22893.9	2556	12892.3	21414.8	15210	17690.4	1.42	-507.4	41622.5	23684	23121.1	1199.19	10879	145855	35891	83706.9	7504.7	39167.8	65682.2	36176	57311.9	514.75	4301.72	48824.4	27355	23620.3	204.48	3951.7
30944.8	20329	30080.6	2.13	19.78	45133.5	31411	27976.1	2.84	27.52	17825.6	12488	19887.1	-9.94	-5.16	77567.6	21767	61990.8	7892.36	34013.9	19443.8	10555	31086.6	2732.79	13988.8	82459.4	34700	46306.2	8182.75	36732.3	51161.2	33251	17839.5	-10.65	-178.02	26516.2	15807	43135.3	88.04	1492.1	27010.9	15202	33311.8	9.94	97.18	112900	44688	91069.6	11144.2	63087.9
34680.3	23674	17550.5	-7.81	24.08	32793.7	19231	36481.9	2.13	26.66	38182.1	26626	27051.7	-4.97	16.34	239874	50627	159286	1209.84	12922.4	123059	55428	60610.6	3082.82	19846.2	83173.6	49468	32836.8	8386.52	27810.7	48001	24764	21382.4	302.46	3274.02	152448	72990	31829.3	1331.96	16022.7	23227.1	13779	18520.3	2627.71	16961.8	46487.6	28123	18242	1499.52	12612.8
169635	66684	94807	13.49	43.86	41885.3	25759	21567	1.42	10.32	29601.3	21246	16883.8	2.84	4.3	39188.3	21096	34399.5	3596.15	18752.3	167384	54506	89940	1559.87	12194.8	28265.8	17574	30461.1	207.32	3725.52	30432.1	19895	23067.2	701.48	5867.78	33581.7	22162	33213.1	1934.75	10282.2	67275	41431	18553.7	45.44	404.2	45939.5	26374	18134.8	212.29	2658.26
27959.5	15467	20567.3	2.13	4.3	27053.7	19236	22415.4	2.13	-1.72	98349.4	56597	53147.8	29.11	20.64	111792	38194	58798.6	4481.52	23736.9	35008.9	20511	42277.7	1967.41	23441.9	57896.2	34051	26268.6	-2.84	-522.02	41721.7	23361	17604.4	1615.96	7517.26	52680.8	28585	26350.9	200.93	1071.56	53143.9	34123	18161.1	362.1	4873.62	89737.6	53135	48672.6	4567.43	18483.1
91929.9	40830	48451.8	2.84	36.12	17772.9	11072	26411.3	9.94	21.5	67040	34495	61890	19.17	26.66	49356.3	29131	30045.8	-49.7	-527.18	182126	63102	116422	2972.06	25487.8	24198	14165	21635.8	288.97	3149.32	44314.5	23674	22230.1	345.06	3513.96	44060.9	27379	18900.2	496.29	8812.42	30894	17825	32723.2	21.3	-180.6	134779	54848	90744.4	7042.49	50998.9
38956.5	25100	17856.5	22.72	24.94	43940.6	27577	17576	1.42	-25.8	83289.6	35633	27083.7	4.26	19.78	108758	63557	58004.2	7126.98	35575.6	13956.2	8310	36590.6	1735.24	12773.6	37762.3	19451	64264.9	3690.58	31539.6	55450.9	29936	30899.9	153.36	1703.66	42636.8	26500	23516.6	893.18	2062.28	39921.8	23286	17834.5	63.9	413.66	17673.7	10489	32860.9	859.1	4354.18
123035	42163	70132.4	26.27	40.42	40139.4	28264	23496.7	-8.52	10.32	48274.4	29303	43362.5	17.75	-0.86	37623.5	22779	26187.6	606.34	7316.02	141893	59925	84357.9	6359.47	54845.6	11238.7	8754	21273	-14.91	-446.34	60965.2	41959	27295.2	208.74	1790.52	7280.04	5462	9045.4	0.71	-369.8	52972.2	29603	17943.1	763.96	4435.02	58205	36405	22335.9	-25.56	-252.84
36561.4	23558	23127.5	4.26	-6.02	54390.7	27235	36117.7	29.82	-6.02	26765.4	16375	34527.3	-7.81	23.22	68353.8	39003	23381.7	244.95	4637.98	242964	84483	117619	3699.81	34441.3	48247.8	30390	19533.5	528.24	6871.4	37166.5	25298	18443	493.45	5404.24	42773.2	25233	16440.8	1704.71	12215.4	27380.4	15135	17414.9	22.72	-159.96	41174.8	22162	23853.9	5411.62	22957.7
29611.2	17904	34479.7	19.88	35.26	48229.2	30873	44154.9	24.85	-4.3	41357.7	29306	21283.7	-10.65	10.32	108473	39332	61216.9	3217.01	23281.9	39416.5	23872	22969.9	346.48	8370.38	60902.6	37871	14555.7	62.48	47.3	55348.6	34256	27824.2	856.97	5351.78	36666.2	18566	42556.7	4434.66	38743	62081.8	37034	22691.6	1456.21	21807.9	21303.2	11624	34655.1	1978.06	13692.1
16797	13215	19934	2.13	-1.72	91117.7	43750	54272.4	24.14	40.42	38930.4	22330	61136.7	12.07	34.4	13748.5	7663	37015.1	-15.62	-352.6	54521.6	34850	35782.6	918.03	7211.96	59483.4	32757	34011.8	7946.32	60699.7	56054.2	33598	35910.4	1090.56	15939.2	44064.6	21882	32416.5	594.98	7663.46	36129.3	23533	19529.3	137.03	1574.66	34313.9	19357	49559.4	2419.68	17725.5
22162.5	14735	20269.1	16.33	-18.92	84701.9	28794	97469.5	28.4	92.02	44647.4	27515	24081.8	16.33	36.98	48727.7	30924	19942.5	1072.1	9546.86	55184.3	26311	71293.9	4435.37	36095.1	39055.7	22153	24776.9	387.66	7285.92	40647.8	25330	14202.1	112.89	383.56	35162.7	21331	26219.6	109.34	1255.6	38515	24084	22790.3	1628.03	7557.68	208272	59707	165710	7476.3	39975.4
39084.8	26311	43907.1	9.23	-3.44	37698.5	22431	53418.3	38.34	44.72	30713.6	18795	26633.5	12.78	38.7	64024.3	38780	27818.5	207.32	4413.52	40353.9	26687	29920.1	4274.2	21280.7	35303.4	23189	14031	2938.69	14018.9	52327.4	30594	23585.5	537.47	2632.46	51161.8	31218	31373.5	48.28	2074.32	34135.3	22598	33163.4	549.54	7453.62	93298.8	41972	103551	10047.2	61530.4
141943	48218	64898.3	21.3	31.82	25106.3	14061	38731.2	41.89	64.5	29611.8	20674	22917.4	-5.68	32.68	44439.1	25367	32940.4	977.67	4886.52	31170.5	17359	64350.8	2097.34	15711.3	58714	37403	19623.7	2472.22	18506.3	52836.4	31339	24467.3	-14.2	-110.94	38198.2	22142	17631.4	3488.23	16218.7	48963.9	30270	31301.8	7.81	-123.84	19563.5	11878	38248.4	4531.93	27276.6
41142	27566	21405.1	-6.39	-12.9	29512.6	13555	61650	27.69	37.84	24969.9	19753	21588.3	-5.68	0.86	46958.8	30858	31865.5	244.24	2008.96	21850	11691	54983.8	5064.43	32885.5	49011.6	28538	29849.8	743.37	8342	42225.1	25699	41131.7	4947.28	29029.3	45581.2	22795	53310.3	785.26	8518.3	22429.7	12660	25870.3	9585.71	32326.5	40350.2	26054	21973.8	2695.87	15003.6
44573.7	27011	29227.1	13.49	28.38	28537.4	16942	20418.9	9.94	2.58	38347	23502	33853.5	2.13	0	38193.9	20855	24000.1	151.94	1949.62	46787.1	26150	27155.4	1203.45	9342.18	33055.9	23382	18097.9	198.8	2789.84	25229.7	15019	21136.7	388.37	7668.62	34434.8	16857	44671.1	411.09	6039.78	54096.2	36065	23728.9	1045.83	8144.2	76339.4	21671	49254.8	3750.93	16615.2
37758	20017	47002	7.1	10.32	18315.4	13286	9533.17	16.33	-3.44	30407.9	20234	20556.6	26.27	10.32	41143.2	22735	42044.8	5080.05	24728.4	106466	42867	49352.8	9419.57	62048.1	46320.2	25826	29003.5	719.94	7631.64	43318.8	25258	14021.8	243.53	459.24	17887	10961	24627.8	3772.94	11399.3	74007.5	57159	35229.5	0.71	-95.46	36695.3	23963	45855.3	242.11	3663.6
29034	16843	23904.3	-0.71	-11.18	35785.2	20824	25910.7	-2.13	7.74	96187.4	47886	41122.5	17.04	33.54	38694.2	20505	46936.7	1378.11	11557.5	84959.2	46098	63031	3347.65	33309.5	35018.2	23251	20634.7	1402.96	8741.04	48177.1	28712	16904.4	3412.97	26801.9	57271.9	32142	34315.7	3384.57	21254.9	29548.6	15963	26750.7	298.2	3230.16	26386.6	16223	36386.1	981.93	9257.9
40034.6	24760	49306.7	7.1	29.24	63525.8	38167	18108.5	28.4	0.86	103416	57631	46767	28.4	49.88	50154.9	26870	48236	81.65	890.1	46591.8	27390	36042.4	-13.49	-227.04	38214.3	27298	32741.6	545.28	11373.5	65864.5	40399	19177.8	272.64	1352.78	46258.8	29958	15057	321.63	4059.2	112129	38174	44341.6	2163.37	18705.9	46354.9	27527	28287.1	6915.4	36055.5
73881.1	46666	19250.9	14.91	19.78	35287.9	23826	17987.1	19.88	18.92	44705.1	29326	23046.6	12.78	29.24	43297.1	24391	31647.5	425.29	4453.08	106579	47215	154297	1129.61	12071.8	27647	15216	28293.5	239.98	2995.38	54331.8	36194	11918.8	640.42	3111.48	35279.2	13763	54094.9	886.08	7333.22	123659	60515	55355.1	770.35	11330.5	33925.2	18623	31695.8	521.14	5357.8
24222.8	18611	21973.1	21.3	25.8	49837.5	31486	20857	12.07	42.14	25363.6	17995	44763.4	29.11	78.26	50097.2	32685	15860.7	1119.67	11965.2	145019	59603	59561.2	15861.4	71073.8	56511.8	30330	28492.3	7268.27	38514.2	64977.2	42390	15534.8	153.36	608.02	31050.8	17814	24255	600.66	14751.6	35043	23492	32687	430.26	3444.3	35337.5	20266	46218.9	3283.04	14860.8
121337	47757	63528	39.76	24.08	96442.9	41532	62276.2	52.54	45.58	52740.9	32939	38399.6	23.43	43.86	28790.9	20652	30079.9	1046.54	10572	35776.5	22407	24050.5	347.19	2527.54	36824.3	21397	28946.7	545.28	7076.08	56320.8	30282	45889.4	7436.54	31762.4	57835.5	34716	24514.2	1529.34	14869.4	28135	18638	19020.9	95.85	1253.88	35288.5	20926	21069.2	-22.01	269.18
89689.8	37563	48304.8	13.49	3.44	43553.8	26342	36342.8	41.89	28.38	32509.1	22487	24807.4	10.65	35.26	45818.6	24679	41133.1	756.15	4170.14	26687.3	12034	44152.1	1270.9	19512.5	31336.7	16138	26619.3	0.71	-476.44	45788.9	27143	31025.6	43.31	1167.02	6163.42	5283	2551.03	7.1	-319.06	71748.9	45275	25028.9	724.2	8743.62	105748	41779	68112.4	11388.4	31255
40900.8	24565	43459.1	7.81	28.38	48197.6	30694	14801.4	14.91	14.62	47059.9	30396	21635.1	0.71	36.12	28344.5	15358	15502.1	82.36	1339.88	40730.9	17526	40788.1	5345.59	20990	14465.2	8594	21932.6	4.26	-424.84	24865.7	13713	26761.3	2244.31	6369.16	31034.1	19074	20577.9	1217.65	11555	44507.9	24623	35999.1	3510.95	30045.8	37051.2	21594	29908.8	497.71	5152.26
26937.8	16691	15408.4	-9.23	-12.04	27019	13803	32221.9	4.26	22.36	26414.5	19258	19069.2	1.42	-1.72	56076.5	35439	17997.8	240.69	3246.5	51131.4	29771	16819.9	1109.02	17389.2	34676.6	20571	24046.3	17.75	-457.52	31747.1	17011	26178.4	99.4	1382.88	67585	35113	88712.4	4156.34	49715.7	26226	13591	31137	303.88	4601.86	140748	42995	96636.7	7450.03	61742
54166.3	30458	46801.1	17.75	3.44	35937.7	22250	24502.1	10.65	-13.76	56741.2	30740	54414.4	7.1	30.1	59077.9	31450	31174.7	12.07	-179.74	42534.5	26043	20416	66.74	880.64	27254.6	15551	38191.6	3762.29	14378.3	36087.7	18870	20741.9	-2.84	-82.56	55545.8	36931	26950.9	269.8	5346.62	29140	16089	21973.8	23.43	147.92	40138.8	26091	43077.8	3019.63	20333
44114.9	27763	26136.5	7.1	12.04	43237.6	17519	41040.1	8.52	0.86	26465.9	20383	17696.8	-9.94	12.04	70518.8	38578	33788.2	1485.32	15493.8	65006.4	40028	22349.4	2137.81	19741.3	33233.9	20599	25078.6	430.97	2864.66	88629	55383	21966.7	396.18	3894.08	31092.4	16559	33136.4	264.83	3679.08	43458.9	24559	25152.5	562.32	4062.64	48806.4	31380	15827.3	-83.07	-473
28238.5	16079	29207.3	16.33	13.76	45805	27158	31141.3	-6.39	0.86	175132	45374	127015	-9.94	55.9	39321.6	23454	28681.2	3502.43	16662.5	23338.7	16660	18355.6	418.9	1964.24	35206.1	20654	22617.8	183.89	1320.96	49527.5	26050	28299.2	619.83	4545.96	149190	70826	96372.6	14880.9	131024	37722.7	21064	31595	863.36	15829.2	59053.1	38308	19669.8	447.3	5258.9
25390.9	17579	23175.1	-10.65	5.16	49308.6	28535	36721.9	18.46	14.62	81261.5	53549	29374.8	-6.39	-1.72	33922.7	19211	17652	391.92	6056.98	25116.2	12511	41413.6	369.91	6828.4	24759.1	14047	37143.6	822.89	10320	54960.5	32632	23770.1	1876.53	18761.8	34400.1	18921	25210	200.93	3156.2	42107.9	27607	13842.9	528.24	1904.04	23737.9	13077	28094.7	-68.16	-513.42
41411.7	26439	27901.6	18.46	10.32	74600.9	27101	39796.2	19.17	45.58	63886	41397	16218.5	9.23	-12.04	47233.5	31701	18242.7	374.17	3382.38	58688.6	30028	30574	3078.56	23515	38554.1	25800	14866.7	334.41	4200.24	58663.2	38378	18024.1	64.61	1383.74	32181.7	22533	22061.1	469.31	7371.06	28144.9	16173	18479.2	12.78	-69.66	18105.9	11349	16832.7	61.77	1155.84
27869.6	17710	16239.8	12.78	-4.3	33485.6	18890	22912.4	14.2	6.02	93310.6	32034	81204.1	14.2	61.92	47440.5	26675	28048.5	883.95	11546.4	115920	51107	80805.1	6386.45	26562.8	15460.9	14605	24648.4	84.49	185.76	29433.3	15173	23848.9	229.33	5401.66	24048.6	11610	30091.2	836.38	5306.2	36966.3	20215	19319.1	1084.17	5858.32	76893.6	35845	63104.1	6577.44	26304.8
50937.3	34273	12861.6	-6.39	-15.48	40226.8	24350	26248	11.36	18.06	43752.2	29926	14483.3	-3.55	8.6	24112.4	18194	26656.9	-9.23	-543.52	97221.6	40159	66506.4	3980.26	26021	23331.2	15406	20025.5	913.77	2352.1	21365.8	14626	34027.5	1035.89	13875.2	66201.1	41727	21270.2	4047	19034.4	27349.4	16944	28106.1	798.75	5875.52	65716.9	25689	86661.9	4426.85	22477
55528.4	38729	13944.4	11.36	12.9	27167.2	16066	34866.7	25.56	36.98	141100	50400	38041.8	26.98	49.02	113997	69818	50536.4	537.47	8681.7	123614	48947	45510.3	1627.32	8012.62	43013.7	26110	32147.4	67.45	282.94	42289.6	27155	25754.5	113.6	2377.9	50198.3	31121	24377.8	2742.02	15207.4	55700.2	29879	36807.1	600.66	5644.18	17694.2	8683	29905.2	-82.36	-137.6
28824.4	16037	30425.6	13.49	12.04	34107.4	18446	31563	19.17	12.04	219051	107779	90745.8	18.46	147.92	98007.1	34235	76246.9	1381.66	14583.9	93226.9	29694	144427	11904.6	116619	44442.8	27294	23111.2	2064.68	10712.2	6516.2	5252	4504.95	4.26	12.9	41185.4	26887	21816.9	1850.97	10553.9	12058.4	6106	25379.7	29.11	-74.82	22186.7	16724	22776.8	-41.89	-276.06
76705.2	24311	61373.8	9.94	28.38	176053	48083	98624	61.06	75.68	34490	23088	21351.8	7.1	18.92	79816.3	49893	66421.9	163.3	910.74	35864.5	17130	60178.9	2385.6	20821.5	36079.7	19694	38608.4	2330.22	13731.6	39831.9	23131	15568.9	29.11	181.46	49404.1	31407	19779.9	921.58	10842	17993	10910	21997.2	845.61	5983.02	64154.5	41759	30084.8	1526.5	13010.1
38800.8	25151	39246	0	-19.78	44007.6	27850	31235.7	0.71	-3.44	32400	20578	25598.3	3.55	14.62	52373.3	30219	21011.7	1241.08	9472.9	164954	74826	84507.8	11906	66724	229457	69268	93559.5	16812.1	69412.3	80484.1	49787	19095.4	1331.96	9269.08	14798.2	7242	29489.1	195.25	5651.92	42284.6	26959	22558.8	6.39	-116.1	51037.8	28771	34917.1	392.63	5768.02
65212.2	37503	22202.4	-1.42	21.5	30703.6	19301	28819.6	9.23	27.52	19409.7	8466	65935.6	15.62	24.94	21318.1	11442	28318.3	40.47	931.38	158662	66722	75367.2	4809.54	52411	29860.4	17918	25903.6	3420.07	13906.2	49058.1	32455	27342.1	4994.85	26410.6	62036.6	43993	16096.4	796.62	7109.62	27205.6	14462	27104.2	756.15	3211.24	61252.9	30754	50935.4	3050.87	17708.3
57859	34510	19531.4	-13.49	-6.88	53825.3	28671	54361.9	12.07	28.38	37652	23718	26681.1	-0.71	36.98	65833.5	39194	18286	-15.62	-437.74	30319.2	13942	42918.8	6645.6	28540.8	28634.1	20946	36009.8	21.3	-442.04	37470.3	21074	28079.1	1409.35	18747.1	51626.2	29180	48389.3	196.67	4044.58	28433.2	16843	23053.7	20.59	-42.14	15144.7	10702	32089.9	1380.95	9065.26
46663.7	28511	38661.6	-17.04	-0.86	32717.4	18999	26412	2.84	10.32	39769.3	24901	22510.5	2.13	15.48	92758.8	41799	71791.6	8762.82	57489.3	100782	57895	156109	3991.62	36889.7	29449.4	14659	46113.1	1356.1	9932.14	44856.4	29118	15581.7	665.27	5016.38	87517.3	50845	33908.2	394.05	7701.3	24783.3	15327	25947.7	87.33	1597.88	43853.2	25111	42262.8	36.92	619.2
35399.5	19439	20413.2	-19.88	-4.3	44356.7	26710	32283	3.55	1.72	36930.3	17270	36767.3	6.39	37.84	77746.1	26867	56114.8	6901.91	34886.8	92620.6	54023	46334.6	6463.84	36008.2	18648.4	12147	20259.1	35.5	77.4	28073	20026	21636.5	105.08	2956.68	81215.7	26851	37347.4	614.15	12634.3	39905.1	24681	20223.6	668.82	6474.08	117274	49179	108022	9677.3	52001.6
40878.5	25877	22763.3	-14.2	11.18	28506.4	16784	26722.3	-10.65	-7.74	42840.8	29663	25589.1	-6.39	30.1	42332.4	25334	20560.2	-40.47	-526.32	82569.7	36022	34470.5	4329.58	17169.9	5212.34	6039	11034.8	22.01	-339.7	56069.7	35106	10834.6	-5.68	-71.38	86547.7	44483	89293.9	3025.31	32106.4	34387.7	19235	23834	160.46	712.08	64805.5	27440	59282.9	1062.87	7230.88
31542.5	19570	19738	-9.23	-9.46	53010.6	33559	33641.2	-11.36	21.5	50351.4	19979	45536.6	-4.97	24.94	36261.9	24970	37477.3	809.4	4373.96	50902	29872	42683.8	643.97	3210.38	49898.8	33508	18217.2	140.58	1591.86	51949.2	37222	23376	1635.84	18898.5	73289	39698	26862.1	48.28	-262.3	18989.4	11274	29330.8	23.43	227.04	63234.4	41047	26372.9	1045.12	7341.82
41480.5	29077	24997.7	16.33	12.9	30998.8	16887	26692.4	14.2	-0.86	12860.7	10086	25454.2	-2.84	20.64	33858.2	21045	14442.1	306.01	2993.66	58188.9	34522	47552.2	580.78	2365	34182.5	21506	31347.2	271.93	2286.74	38721.5	23294	32541.4	435.23	6223.82	14073.4	10287	31158.3	1371.01	8332.54	16747.4	10074	25719	34.08	1472.32	97473.9	37931	61619.5	532.5	8996.46
78118.1	49507	20130.6	6.39	5.16	48290.6	23321	49456.5	7.81	-17.2	35551.4	22069	21934	19.17	8.6	81423.4	39771	62828.6	2254.25	18600.1	31612.6	17691	26898.3	308.14	5576.24	26204.3	16563	19532.1	854.84	8582.8	64999.6	41650	21576.9	2749.12	11096.6	25710.8	15194	25217.8	1097.66	11599.7	134262	62107	60507.6	2971.35	32564.8	31522.7	18766	23756.6	1534.31	9502.14
94936.9	40778	48113.9	7.1	8.6	46356.2	25674	46825.2	3.55	-5.16	12894.8	7987	27190.9	23.43	-4.3	32073.8	18455	26017.2	437.36	4281.08	56098.8	36523	24499.3	589.3	8813.28	41769.4	28314	15399.9	26.27	-304.44	36123.1	22187	17527.1	89.46	1681.3	34477.6	21343	31056.1	2488.55	10295.1	46049.3	28794	32588.3	2899.64	25565.2	58231	35961	51919.5	435.94	2865.52
54367.2	34724	21084.9	5.68	28.38	71204.5	39196	25635.3	-20.59	0.86	38851.1	24195	33294.7	22.72	-7.74	26636.4	16025	23390.2	8.52	344	30925	14765	37552.6	8201.21	41684.2	43574.8	26670	19042.9	7.81	-436.02	45857.1	24630	24378.6	622.67	7899.96	37048.1	21526	30087	1206.29	13026.4	177812	52755	102912	6247.29	51516.6	107972	36942	72001.1	1402.25	9069.56
31036.6	19214	20374.9	-2.13	-8.6	26744.3	16910	23283	-1.42	7.74	15536	11930	23225.5	2.84	-22.36	148466	49346	82684.5	2820.12	15530.7	32138.9	15649	40353.6	1099.08	10299.4	35244.5	25282	41446.2	1549.22	8228.48	88614.7	54683	26713	457.95	6738.1	95036.7	40562	49156.1	5228.44	20720	43796.8	27762	21057.9	2076.75	11457.8	47255.2	31567	23497.4	1343.32	7727.96
50836.3	33115	27953.4	-3.55	11.18	31660.9	20184	22472.9	3.55	12.04	32892.9	21202	39180.6	35.5	-3.44	25773.4	17389	22609.2	849.87	-477.3	34581.7	21007	23834.7	114.31	1222.06	75829.1	47754	22233.6	43.31	19.78	39489.7	21899	24997.7	1726.72	7326.34	43973.5	24001	27021.2	1829.67	12731.4	19730.9	12943	22424.6	577.94	4036.84	54626.3	38207	42915.9	7797.93	30280.6
46686	28356	20966.3	-12.78	6.88	32931.9	19989	19375.9	-8.52	4.3	61365.7	33590	32791.3	8.52	-17.2	83845.7	48519	32261.7	183.89	2306.52	37797.7	19983	31710.7	5427.24	23821.1	44481.3	28251	36609	1457.63	4503.82	128881	46651	51837.1	566.58	12704.8	52564.2	28591	30522.2	788.1	7310.86	19786.1	11857	26319	62.48	334.54	62885.4	39254	16466.3	549.54	7472.54
25423.1	15658	21902.1	-22.01	6.88	81751.3	32187	37857.9	-13.49	-0.86	36036.3	24204	19955.3	-4.26	0	77607.3	33331	73485.7	7694.27	51485.6	38240.4	25934	28866.5	4606.48	25888.6	26908.6	15026	40986.9	221.52	2967.86	7999.86	8242	3837.55	3.55	-72.24	47765.4	27026	38955.6	257.73	6887.74	30396.7	18762	22970.6	2604.99	13908.8	43242.5	24298	31043.3	1480.35	6239.3
26162.1	15286	22530.4	-20.59	-8.6	17397.8	11895	30074.9	-4.26	16.34	50425.8	30526	33898.2	15.62	6.02	38502	22495	34493.9	1798.43	9651.78	202599	88610	90394.4	5459.19	42994	44912.2	28020	25306.5	132.06	1234.1	54253.7	31952	28204	994.71	11673.6	26855.9	14598	24791.8	157.62	2431.22	45096.9	29551	21058.6	2164.08	13182.9	75994.6	33892	73951.5	6255.1	43203.8
51226.9	31343	17462.4	21.3	18.06	71814	31671	45807.1	-2.13	18.92	27204.4	21031	21625.2	11.36	5.16	122219	44746	62018.5	6654.12	34039.7	49515.7	30038	32805.6	3543.61	18089.2	32715.5	22880	22416.8	428.84	3810.66	47332.7	31990	18095.8	667.4	4410.08	6725.14	5172	42324.5	275.48	1668.4	39593.8	25726	20560.2	12.07	-33.54	52776.3	32526	21824	134.9	1895.44
32438.4	19495	20646.8	7.1	-19.78	136351	61869	62818.7	13.49	46.44	38529.3	22556	35876.3	17.04	9.46	60149.9	37061	34094.2	1009.62	9839.26	64045.4	37107	29651	771.06	5995.92	32210.2	21942	19441.9	33.37	-370.66	52793	28735	27118.4	1309.24	15313.2	26395.9	13227	21606	528.95	3628.34	60880.3	38905	25616.1	513.33	4313.76	75313.9	26883	65840.4	5321.45	28726.6
29143.1	18485	19626.5	17.04	6.88	27024.6	16634	29296.7	-4.97	49.02	41684.5	22619	34604	23.43	18.92	24458.4	13433	25030.3	215.84	2876.7	33481.2	17610	32452.7	224.36	1327.84	19793.5	13132	25204.3	422.45	1937.58	30692.5	17759	29120.6	1268.06	6609.1	6271.3	5046	5605.45	7.1	-235.64	69450.5	45454	23910.7	1175.76	14632	63620.1	37832	25942	138.45	270.04
33912.1	20684	25905.8	0.71	14.62	29061.3	15431	33743.5	22.72	11.18	147668	64995	55613.6	26.98	25.8	36451.7	21881	23611.8	161.88	1543.7	41810.9	24973	27069.5	13.49	1127.46	24545.2	16059	21978	14.91	-245.1	48782.2	32281	14919.2	472.15	4242.38	80592.6	50119	19897.8	1119.67	11572.2	33241.3	21783	19865.8	283.29	3016.02	63223.3	27454	54929.1	5005.5	19861.7
50096	35377	10611.7	-2.13	9.46	60769.9	19722	62294	17.75	36.12	73354.1	45651	21361.8	15.62	16.34	104707	32469	70635.8	1493.13	14255.4	59386.7	37275	37292.8	273.35	3205.22	34057.8	18418	29946.4	33.37	-385.28	55157.1	32524	28561.2	1353.26	15645.1	37877	18110	46850.8	1122.51	11448.3	21925.1	20411	6722.99	203.06	2413.16	58361.2	26407	63043	77.39	1218.62
40993.2	24974	23316.4	-7.81	-6.02	28526.2	16806	24548.2	2.84	43.86	31109.1	23161	16863.2	11.36	4.3	24500.5	15179	30913.4	678.05	5478.2	27355	13378	42340.1	2966.38	26660.9	41006.8	23359	26176.3	441.62	3543.2	24609	14406	24268.5	115.73	957.18	19810.2	12391	35294.1	62.48	390.44	41726	26093	23387.4	653.2	9603.62	31623.7	15672	36761	276.9	4221.74
57741.2	37117	32057.2	0	0.86	50746.4	30122	23355.4	-5.68	7.74	47788.4	31758	15106.7	-2.84	-15.48	25470.8	14475	24601.5	1956.05	14646.7	42501.6	23486	49138.4	731.3	9377.44	31546.2	18915	31484.9	5471.26	34087	66286.1	37055	32390.9	2989.1	24289.8	26154.1	14789	16959.1	1349	4788.48	66494.4	35945	23626	589.3	6237.58	100454	67039	79390.8	11240.7	60483.8
25270	16735	20445.2	-14.2	-5.16	47829.3	27580	24111.6	16.33	11.18	44225.8	28942	32072.8	15.62	24.08	21014.9	13546	21398.7	198.09	1951.34	40490.3	20910	24427.5	0	-263.16	84781.9	43518	95779	5033.19	34646	33768.9	20885	18730.5	523.98	5673.42	50641	32378	27570	14.91	-365.5	46712.7	29763	25893.7	202.35	3150.18	48842.4	28378	22715.7	4857.11	25296
47048.1	25677	32520.1	17.75	38.7	41304.4	23656	26387.9	-7.81	14.62	40004.3	26663	18069.5	-0.71	-12.9	67743.1	29395	45296.6	3464.09	19743	95852	30974	42830	258.44	2580	72760.1	46214	35600.1	559.48	9917.52	33874.3	23578	29919.4	925.84	8880.36	24405.1	14803	19503.7	690.83	6831.84	30542.4	16382	34905.7	806.56	5964.96	7882.06	6061	40269.1	-71	-455.8
38571.4	24494	37044.2	26.27	1.72	105867	50846	66928.1	19.88	40.42	45933.3	23795	61586.1	22.72	1.72	67062.3	37911	24123	1062.16	7758.92	150122	53888	143051	8057.08	48449.8	19218.8	13895	13037	6.39	-354.32	38025.8	21278	29310.9	3689.87	20650.3	56051.7	33319	28067.7	2151.3	22994.7	37149.8	23050	21797	12.07	30.1	130811	57630	55180.5	5468.42	24737
22099.3	13150	28335.4	14.2	-25.8	33150.8	23526	27685	19.88	16.34	23881.2	15406	31308.2	16.33	-17.2	34230.8	21395	19525	134.19	1408.68	87608.5	51501	30785.6	1421.42	5062.82	56602.9	36242	19121.7	3.55	-409.36	14421.8	8023	25897.2	2148.46	8197.52	23111.1	14019	10472.5	39.76	-310.46	27498.2	15610	21952.5	854.13	7525	42770.1	24503	17309.8	86.62	1840.4
25445.4	16823	21660.7	17.04	0.86	19263.4	11994	32124.7	11.36	15.48	44664.2	32660	14595.5	-21.3	2.58	19284.5	9087	42492.8	1601.76	20750.9	32601.5	16582	37616.5	1028.08	9188.24	45468.3	28139	19848	4457.38	26790.7	23892.9	11430	23759.4	350.74	3526.86	32493.6	17135	26150.7	501.26	10327.7	94303.9	58983	25915	93.01	2119.04	73313.1	34151	83417.2	1665.66	11081.1
28874.6	20274	18658.1	18.46	-33.54	53639.9	32059	26831.6	17.75	12.9	27820	18663	28275	2.84	-21.5	155378	61390	78077.3	1786.36	17739.2	48831.2	33175	28817.5	930.1	8034.98	39744.5	20186	36391.8	8688.27	20523.9	28375.5	16679	23749.5	2903.19	11584.2	54010.7	32590	41082	486.35	12173.3	49766.2	32695	17581	2343.71	17280.8	33857.6	12434	71008.5	1246.76	14343.1
55561.3	32674	24940.9	-5.68	-23.22	48646.4	28167	32702.6	28.4	24.94	27605.5	20643	26812.4	-14.2	-4.3	34882.4	23272	19574	722.07	3201.78	89253.3	34463	62386.3	10445.5	45281.6	36139.2	20395	21295	-7.81	-389.58	36118.7	23167	28990	48.28	535.78	47120	29539	16352.7	425.29	3955.14	27150.4	15750	23546.4	414.64	4065.22	25246.4	12260	38965.5	9301.71	28876.2
53001.9	33266	20039	-10.65	9.46	56446	37437	18720.6	34.79	40.42	72264.1	32678	51930.8	2.84	22.36	58562.1	39697	18471.4	2514.82	12157	111743	35006	71541	3119.74	29397.4	35207.3	22936	24113.7	4093.86	26118.2	46895.6	31349	19476	2224.43	17646.3	41729.1	26991	12846	644.68	7063.18	50269	31287	21021	17.04	70.52	80390.4	49101	35381.4	-122.12	-644.14
40365.1	25186	25555.7	-4.26	8.6	54699.5	26630	52158.7	52.54	16.34	39724	25277	17918.3	16.33	13.76	43892.9	28901	19877.2	1303.56	12445.9	50668.3	30863	31830.7	296.78	2061.42	18109	10082	23760.1	60.35	-67.08	54326.9	32900	23560.6	289.68	5798.98	52238.7	30350	19904.1	1464.73	17883.7	23043.5	13850	21202.7	1958.18	14707.7	114514	32536	75928.8	5750.29	30336.5
40305	23099	17654.9	-19.88	-3.44	76846.5	48214	21501.6	29.11	12.04	12759.6	8401	32931.9	12.07	24.94	72835.1	27361	66744.3	962.76	6414.74	113516	33474	82867.6	8708.15	45709.9	48389.8	28218	39350.3	173.95	2553.34	42430.9	28020	18323	981.93	5063.68	44413.7	22634	20806.5	1381.66	13434.9	44653.6	26259	40006.4	2969.93	19157.4	37597.4	21270	30275.1	1209.84	13394.5
29678.2	17328	37227.4	14.2	5.16	48991.8	31205	21938.3	26.98	-11.18	76925.9	34737	27417.4	0.71	26.66	39735.2	23047	16448.6	1039.44	6517.08	27475.3	18946	21356.8	578.65	7261.84	50280.1	32698	19726.6	1326.28	15079.2	33912.1	21483	23784.3	457.95	7302.26	38348.2	24006	29496.2	679.47	5100.66	35228.4	19271	18347.8	124.96	936.54	32187.9	18775	32008.9	242.82	1458.56
34183.1	20703	28527.1	-7.81	-6.02	162067	42087	123718	83.78	53.32	58417.6	33019	43118.3	10.65	56.76	30877.2	19697	46381.5	17958	46228.4	56689.7	32223	39194.8	341.51	8280.94	42529.5	23659	42971.3	1017.43	7754.62	67930.9	45783	18924.3	847.03	8466.7	19833.2	11374	33558.1	142.71	2131.94	60045.1	34675	22416.8	421.03	3526	26668.1	15994	28266.5	4490.04	20431.9
88786.5	41195	34354.1	22.72	-12.04	32682.1	18526	28422.7	31.24	18.06	42220.8	28607	22287.6	7.1	42.14	23778.2	12398	21226.9	-47.57	-669.08	17515.6	10806	28130.9	3465.51	16712.4	28469.8	18551	23736.7	19.88	279.5	36730.7	21713	18925	219.39	3996.42	39569	26457	17370.9	3.55	-264.88	33775.1	18579	20768.9	171.11	1251.3	67071.6	34026	50380.2	1015.3	8077.98
91926.2	33050	56639.5	36.92	22.36	55279.8	29178	39902.7	45.44	43.86	51657.2	30602	27179.5	0	47.3	51610	28809	34947.6	7934.25	47306.9	78338.9	48434	23533.7	1411.48	10623.6	43714.3	29015	23505.3	3740.99	13639.6	53525.8	31392	25768.7	609.89	2732.22	21346	13195	25958.3	181.76	3325.62	51261.6	32262	34863.8	590.72	4750.64	42504.7	27867	17661.2	1501.65	12993.7
67987.3	43804	24950.1	3.55	31.82	56953.2	32108	22718.6	19.88	-22.36	17940.9	10559	22739.2	4.97	17.2	50096	27448	27286	675.21	3169.96	47850.4	23855	80914.4	7085.09	70426.3	35545.8	21679	35787.6	9483.47	32551	39460.5	24614	13913.2	3276.65	9610.5	40268.4	23058	26043.5	115.73	1634.86	32245.6	22123	22435.3	47.57	443.76	52296.4	36766	34173.7	2837.16	17538
35237.7	21318	25053.1	22.01	13.76	31189.7	17835	24902.5	-3.55	16.34	10323.6	6964	26187.6	7.1	39.56	24660.5	15866	21907.8	305.3	6356.26	71864.8	42427	66794	188.15	2341.78	44886.1	26900	21454.1	1292.91	8318.78	47946.5	29591	21790.6	218.68	4775.58	43102.4	23726	30970.9	953.53	6125.78	106693	40366	47019	951.4	7413.2	80519.4	29062	72366.8	9749.72	53936.6
22394.4	13298	16934.2	10.65	24.94	80458.6	40483	36969	31.24	-0.86	33426.1	20416	23382.4	27.69	31.82	37708.4	20211	19979.4	75.97	277.78	77853.4	34997	35790.4	6212.5	22943.1	12447.1	7726	13357.2	-2.13	-189.2	23299.6	12983	24992.7	396.18	2159.46	39975.7	25763	17854.4	285.42	4333.54	62250.5	41793	22277	782.42	6688.22	43455.2	27330	12912.1	352.16	1720.86
15137.9	11422	15409.8	8.52	20.64	35919.1	19927	28370.9	-5.68	28.38	123441	32425	72028.1	46.86	11.18	29716.6	16034	29998.9	291.1	3093.42	120310	51327	99058.5	9952.07	41099.4	38774.8	22286	35999.1	998.26	19649.3	34050.4	20239	13646.2	60.35	353.46	28689.9	16735	26874.9	14.91	-267.46	26012.1	15783	25044.5	2392.7	18561.4	15592.4	11175	13737.8	418.9	1526.5
26385.3	13508	52017.4	24.14	35.26	31158.7	17864	22461.6	15.62	51.6	21362.1	12953	36756	44.73	50.74	49588.8	30810	25762.3	639.71	5190.1	33310.1	21685	24597.2	724.91	9643.18	62215.1	34823	23998	2.13	-360.34	37797.7	21255	20836.4	482.8	5715.56	15056.7	7203	29599.2	345.77	2938.62	73251.1	47370	23982.4	107.92	828.18	78092.1	42939	67829.9	17652.7	69723.6
18187.1	13049	18235.6	11.36	48.16	65231.4	40350	30239.6	26.27	12.04	20600.1	14642	31332.3	24.14	16.34	89682.4	51291	23170.1	340.09	5210.74	47051.8	26127	35213.9	127.8	1450.82	25797	14035	27555.1	529.66	10615.8	67741.2	43050	22860.6	614.15	4088.44	42853.8	23982	32008.2	253.47	2239.44	41624.3	21918	23819.8	26.98	1637.44	40938	21836	34207.1	2012.85	11115.5
16045.6	7342	19288.6	14.2	24.94	30644.7	20292	26860.7	18.46	-30.1	40214.4	25458	19730.2	36.92	-15.48	34188.7	20690	25254.7	3106.96	22350.5	101948	24483	154392	12302.9	55021.1	39044.5	26393	13549.6	12.07	-414.52	59996.8	37443	18466.4	531.08	7340.1	34876.9	20928	35140	3037.38	13406.5	60122.6	36344	22903.9	38.34	8.6	45839.1	28747	29541.7	1039.44	6291.76
114195	31759	67504	26.27	43	26626.5	10022	30872.9	-31.95	-10.32	25768.4	15048	28801.9	26.27	-3.44	72244.9	30755	40916.6	1445.56	11229	84499.2	35999	45442.1	832.83	12082.1	18489.6	10630	22133.5	30.53	-379.26	98089	48507	37233.8	2518.37	19838.5	28128.2	20110	23028.8	774.61	9705.1	48170.9	32726	22572.3	419.61	4066.08	35395.2	19359	28170	440.91	4851.26
49524.4	34823	21939.7	12.78	6.02	29804	19078	41546.4	4.26	-2.58	30711.1	21046	13176.9	14.91	-2.58	50062.5	32261	15767.7	1291.49	4938.12	62795.5	37428	30344.7	1401.54	14492.7	61295.7	36723	31049	2264.9	11666.8	40293.2	24181	17374.4	505.52	4562.3	69580.7	38303	29749	158.33	3082.24	18222.4	10015	15883.4	6.39	42.14	28494	16811	27523.1	-66.03	18.92
18008.5	10097	32126.8	1.42	15.48	21546.9	13103	33600.8	-7.1	-5.16	19889	12940	15118	7.81	10.32	33560.6	19178	30352.5	803.01	3810.66	16828	8228	38504	6546.91	34348.4	43344.8	26045	16209.3	161.17	1001.9	26781.5	12798	30253.8	378.43	3521.7	16906.2	8918	21831.8	34.79	523.74	48469.1	28571	27112.1	256.31	2180.96	60903.2	35872	30924.8	56.8	1870.5
47709.6	25963	32425	-5.68	-5.16	72815.9	40174	39385.8	4.97	-13.76	36081.5	24439	19709.6	22.72	-1.72	41012.4	14703	48730.1	5400.97	26275.6	27502	17217	28358.8	853.42	4642.28	40116.5	21607	29041.8	63.9	95.46	34331.3	20382	21606.7	75.97	805.82	45129.8	23179	39076.3	2346.55	16242.8	52118.4	33830	14110.5	29.11	46.44	158318	63014	98437.2	5279.56	33055
20783	12869	13850	21.3	-2.58	104987	49746	52194.2	0.71	-13.76	45160.2	25987	39135.2	-1.42	12.04	39458	24274	26159.2	7393.23	18851.2	68152.9	26320	54447.1	99.4	1694.2	28413.4	23300	19897.8	4.97	-326.8	79559	45888	20870.4	29.82	121.26	25614.1	13796	31213.7	2612.8	25732.1	26159	15327	21341.2	126.38	2122.48	23922.1	12850	41411.5	1047.25	5251.16
13827.9	8855	25025.4	4.26	5.16	27521.8	18765	30482.4	26.27	-3.44	24922.1	21164	33144.2	9.94	6.88	92944.2	51316	53316	1892.15	12928.4	34827.9	17840	56994.5	10926.2	34329.5	45524.1	26894	17859.3	83.78	1850.72	60074.9	35310	20116.4	581.49	7160.36	21772.5	13173	22960.7	925.84	6003.66	98776.5	53059	54643	1881.5	33517.6	59120.1	38101	21701.9	2984.84	16474.2
49913.7	29419	30962.4	23.43	-1.72	57281.8	38456	26284.9	7.81	0.86	25845.9	16261	22498.5	22.72	12.04	28531.8	17230	23090.6	1047.96	3352.28	37823.7	23966	32471.1	4.97	79.98	24663	14699	22155.5	70.29	705.2	34478.2	21847	25605.4	441.62	5712.98	29239.2	16609	25202.2	271.22	2348.66	38370.6	22813	26789	1007.49	10658.8	27517.5	12931	23664.3	-146.97	-849.68
23343	16215	18024.8	11.36	-15.48	222826	78053	89437.3	44.02	15.48	76963.1	37647	41373.8	24.14	15.48	52693.8	34891	31956.4	635.45	9804	25299.7	16074	37351	2473.64	11545.5	54861.3	32267	26369.4	2579.43	25321	31429.7	17782	21733.8	3135.36	11741.6	65855.8	46557	24703.7	4889.06	23809.1	53174.3	31921	35830.9	1192.8	4022.22	31740.9	17854	25932.8	937.2	3912.14
37184.5	22249	23081.4	21.3	12.04	29511.4	16927	32035.9	12.07	-1.72	58690.4	34241	36807.8	9.94	-17.2	102855	44670	32545	721.36	7042.54	37309.1	24401	28973.7	1627.32	12800.2	42186	26047	27829.2	164.01	1823.2	51206.4	27993	22046.2	759.7	8381.56	24788.8	15298	20896	727.04	8649.88	44098.1	23717	23195.7	20.59	36.12	67824.9	31560	51161.9	5216.37	38136.7
25707.7	16433	29089.4	-13.49	9.46	51106	28655	46177	24.85	14.62	72168	44827	46046.3	22.01	38.7	57215.5	35024	28221.8	688.7	10885.9	62301.3	20074	68635	8627.21	49594.5	20851.2	12906	15622.1	3.55	-326.8	62955.4	36904	27857.6	2542.51	21966.1	61846.2	34895	36690	391.21	6506.76	26199.3	15914	23257.5	79.52	601.14	77638.9	31641	79755.7	1459.05	17079.6
32265.4	19635	22664.6	-12.78	-10.32	23514.1	14009	25036.7	-4.26	5.16	25338.8	15051	34709.1	14.2	6.88	51546.8	26631	32742.4	301.04	4235.5	12440.3	7673	29040.4	323.05	3094.28	8102.16	6066	11120	22.01	-92.88	38427	26645	21302.8	749.05	6988.36	36097.6	22287	14576.3	2614.93	8200.1	24398.9	13855	24066.9	230.04	3215.54	75543.3	26406	53321.7	5846.14	16247.1
36921.6	21587	24454.5	4.97	3.44	47211.1	25741	43494.6	9.94	25.8	116794	50883	56731.1	19.17	64.5	19352.7	12011	25500.4	146.26	2615.26	50898.3	27087	33193.2	864.07	10944.4	55813	37574	19814	166.85	2182.68	73468.8	48129	24331	494.16	4740.32	43537.6	26955	37023.7	946.43	13655.1	45451.6	30035	15446	210.87	1597.02	18054.4	10991	31330.9	871.17	13127
15154.7	9194	16149.7	-2.13	-1.72	53408	35222	18551.6	3.55	27.52	50097.2	28263	30120.3	24.14	24.08	51043.4	22463	74954	220.1	839.36	25837.9	14092	34900.8	1706.13	10443.8	33602.8	19552	23574.1	86.62	469.56	52494.8	30508	19618.7	3915.65	18174.4	57964.4	37146	17614.4	428.13	3062.46	96253.1	54040	37484.4	4277.75	17417.6	87740.5	48198	51034.8	1396.57	22409.9
15511.2	9304	24027.8	2.13	-2.58	31060.1	20730	16676.5	3.55	0.86	77347.5	35379	55661.2	33.37	36.98	36598	19470	32469.7	1189.96	13017	44824.8	29405	18965.5	790.94	8791.78	24245.1	15868	14982.4	1127.48	15938.4	39836.2	24586	19885.7	112.18	689.72	43475.6	28898	26292.7	1369.59	9807.44	49776.7	31975	20006.4	820.76	5443.8	57133	36742	30596.7	293.23	1314.94
25986.7	15447	29971.2	17.04	12.04	65431.1	37073	22467.9	2.84	0	66110	29318	38789.4	35.5	26.66	21116.6	11999	28591.7	1909.19	11374.4	32579.8	16654	33583.7	514.75	5199.56	14831.6	9655	27036.1	1236.11	4358.48	41695	21603	21633	4747.77	38602.8	25951.3	15578	23839	1632.29	5804.14	15722.6	15283	7548.72	5.68	27.52	50775.5	36015	46660.5	5725.44	26463.9
23873.7	14472	16270.4	17.75	21.5	60296.2	34012	29293.9	2.13	-18.06	10422.8	7447	28931.1	14.2	18.06	55739.9	35952	25533.7	5986.01	23503.8	46846.6	22909	37214.6	1663.53	16976.4	61875.4	37047	20230.7	695.09	8755.66	53672.8	33910	18020.5	1237.53	14525.4	28531.2	15106	24054.1	174.66	1529.94	18874	11435	21372.4	26.27	45.58	62798.6	26242	54155.2	3483.97	22503.6
130023	80446	40419.6	24.14	22.36	37091.5	24902	28654.9	-1.42	2.58	61957.8	41875	15392.1	12.78	5.16	56953.2	29955	31409.7	1696.9	8396.18	41676.4	21415	44840	957.08	4750.64	31791.1	17669	17155.7	1996.52	13155.4	48867.2	30365	15091.8	1733.82	15742.3	22371.5	13204	29819.3	219.39	4381.7	33088.8	21010	19624.4	34.08	474.72	37117.5	22347	17104.6	3051.58	20086.2
27623.5	15388	33529.8	11.36	30.96	55852.1	36514	19039.4	-1.42	8.6	50538.7	28711	33490	24.85	58.48	48183.9	29281	22470.8	-16.33	-380.12	138547	58462	69451.5	2977.74	20050	74361.6	52030	14259.6	71	56.76	26431.2	13465	17480.2	46.15	287.24	19600.1	12957	24867.8	1503.78	13024.7	25973.7	14280	28480.2	2905.32	14853.1	53163.1	35957	31695.8	2242.89	10439.5
33177.4	21218	15123.7	10.65	24.94	115183	38536	40105.1	-17.04	32.68	44126	28786	23966.8	2.84	14.62	51675.1	32591	33090.3	2813.73	14988.9	157489	70295	80429.5	9323.72	68236.7	48540.4	28784	17435.5	1813.34	17496.7	43254.3	27698	15686	63.9	1107.68	38066.1	26546	26001.6	404.7	3771.1	26663.1	17206	24502.8	1133.16	11945.4	75660.5	30155	74915.6	2104.44	13659.4
21305.1	14980	29482	9.94	3.44	22679.6	15514	24396.3	-4.97	15.48	35682.9	26110	16932.1	-4.26	8.6	103422	52574	72084.2	3557.81	19320.8	38632.2	19925	37133.7	85.91	1095.64	52843.2	27416	37763.5	115.02	2541.3	31093.6	16306	18124.9	329.44	4736.02	16146.7	10498	10335.5	9.94	-272.62	56573.8	35167	18643.9	51.12	1265.92	38875.9	24494	28917.6	2027.05	11059.6
63409.3	34507	41336.2	-2.13	6.88	34581.1	23793	20372	-0.71	8.6	64516.6	27876	33282.7	-4.26	56.76	37764.8	24263	20876.1	587.17	5843.7	123319	52898	81560.5	5893	58646.8	28292.5	18114	24494.3	3450.6	12274.8	63592.8	39566	26306.9	235.01	2821.66	78255.2	45701	20930.1	825.73	5651.92	71613.1	41638	38044.6	7604.1	37827.1	47051.2	24938	29961.3	12.07	-218.44
19138.2	14289	23349.8	14.2	1.72	52936.8	29313	20938.6	13.49	39.56	34100.6	21292	17987.1	13.49	6.88	39151.1	25515	16136.2	151.94	792.06	47093.3	25732	43696.9	6913.27	28386.9	53824.7	34052	50483.1	2804.5	15665.8	26031.9	18639	23092.8	73.84	2096.68	35824.2	20399	24866.3	2348.68	19554.7	29829.4	17634	22454.5	10.65	214.14	65326.9	31103	67222.1	4408.39	31922.3
28095.9	18946	23518	22.72	27.52	77542.2	46671	25802.1	2.13	18.92	75749.7	23887	90631.5	42.6	60.2	14658.7	10294	35314.7	-18.46	3098.58	31324.9	18477	17352.4	2693.74	11049.3	85599.1	44626	45080.7	621.96	12028	76449.1	47546	24353	1141.68	13740.2	73501.6	38077	25616.1	653.2	6001.08	35963.7	23994	26974.3	24.85	368.94	19758.2	10155	32660.7	2479.32	13215.6
60759.4	38732	17806.1	-2.13	-2.58	28051.3	15201	31183.2	1.42	14.62	66922.2	44772	17277.8	1.42	-6.02	58810.1	21229	40141.3	129.93	3611.14	40680.1	22115	24582.3	666.69	5364.68	22627.5	14731	19455.4	29.82	-5.16	9836.3	9076	1640.81	45.44	247.68	61476.7	31787	58435.8	1040.15	6566.96	33970.4	19728	19679.8	66.74	580.5	43631.9	28187	21170.1	1625.9	7712.48
35179.4	21153	26117.3	7.81	-7.74	40154.3	20008	55604.4	9.23	3.44	59241.6	18227	79500.1	30.53	39.56	36940.2	23347	35720.8	2932.3	9929.56	54737.3	33683	25869.6	418.9	5104.1	21558	11099	24552.5	17.75	-245.1	43848.9	28459	21082	5459.9	20828.3	32993.9	21783	26861.4	1080.62	5859.18	42013.1	26592	27159.6	992.58	9315.52	26487.6	16139	27523.1	8806.13	26081.2
51265.3	30447	25246.9	8.52	-4.3	30773.7	19778	10536.4	1.42	-7.74	54336.2	17299	55029.3	22.01	15.48	96198	51495	78322.9	2732.79	25428.5	70725.3	27714	49866.8	3345.52	24941.7	51332.3	24917	29050.4	485.64	5534.96	7121.32	5587	2406.9	286.84	2166.34	35139.7	19439	29263.4	874.72	9367.98	36554	25058	23770.1	4.26	118.68	40014.2	19431	38842	100.11	723.26
42264.2	24775	24111.6	5.68	9.46	35411.9	24975	27278.2	9.94	16.34	75939.5	26319	63563.5	31.24	34.4	59125.1	37366	23851	6216.76	32722.1	27998	14856	30520.1	931.52	7210.24	79349.5	47954	34184.4	1275.87	11078.5	52354.7	32665	22744.1	788.81	11883.5	25463.4	14619	26992.8	2130.71	15325.2	44183.7	29047	22441.7	1720.33	6966	34936.4	20322	18481.3	-77.39	-501.38
37279.4	24546	20488.5	7.81	-7.74	41616.9	23986	29925.1	12.07	25.8	19659	12392	19228.2	2.13	-0.86	120979	49085	47233.5	2480.03	25419	23390.1	18419	22262.8	1401.54	13109	28997.4	15799	27776.6	455.11	3279.18	15567	13389	6991.37	-2.84	34.4	34338.1	20233	22428.2	112.18	1855.02	48341.4	27515	31864.1	797.33	15433.6	26763.5	15548	24364.4	9.23	363.78
101938	47581	28210.4	33.37	4.3	38468.5	25433	37470.2	10.65	43.86	32768.9	22991	21564.8	3.55	-1.72	47399.6	25787	20264.8	1302.85	14810.9	150346	60625	70010.3	1198.48	13170.9	51537.5	32597	18512.5	3073.59	19719.8	5625.88	5142	772.48	-4.26	78.26	17418.9	9403	24155.6	1339.77	9292.3	57209.3	34916	20431.7	138.45	2465.62	92450.1	34542	50015.9	391.21	3151.04
51330.4	35637	30210.5	15.62	6.88	69996.1	22101	46479.4	46.86	-1.72	41985.2	26637	17786.2	24.85	13.76	111253	38203	61107.6	752.6	7542.2	37089	26619	14959	61.06	2498.3	36214.8	20698	38745.4	5339.91	22319.6	37722.7	24685	61369.6	7.81	8.6	34008.2	18931	23273.8	1001.81	4300	32979.7	19266	29002.8	46.15	952.02	54183	38996	27562.2	212.29	5626.98
54664.2	30566	44996.2	30.53	12.9	68265.7	44175	17827.4	5.68	36.12	17787.8	15810	23202.1	3.55	-4.3	33579.2	20966	16661.6	1003.94	4327.52	42171.8	28212	41140.9	7618.3	27945.7	77422.5	36007	50569	954.24	4240.66	38156	24306	45733.9	11.36	-6.02	55224.6	31639	18599.2	1708.97	12670.4	31086.2	20794	18426.6	2190.35	10234.9	52775.6	32134	15139.3	1495.97	15159.2
7015.3	5682	13420.4	12.07	0.86	101032	39423	59958.1	17.75	56.76	32994.5	18749	44660.4	30.53	19.78	76522.9	45326	64830.1	1427.1	16956.6	20368.2	11862	31526.8	609.89	10572	39636.6	24047	19904.1	365.65	5844.56	262143	167534	262143	-19.88	159.96	56852.1	26971	45058.7	3380.31	17422.7	36295.4	21698	21522.2	1794.17	13285.3	41858.7	25834	20598.5	2834.32	12853.6
64155.1	33717	38265.4	43.31	13.76	27686.1	16555	30231.8	11.36	24.08	4096.34	5264	762.54	9.23	4.3	33395.1	21083	29203	497	6001.94	33260.5	17108	53591.5	-24.14	374.1	38965.1	23488	23525.8	1127.48	5270.94	34578	29503	90.88	-6.39	168.56	73228.2	37546	42655.4	930.1	15822.3	17118.2	11695	26786.2	105.08	1581.54	22017.4	14306	34815.6	893.18	4488.34
106861	34567	58722	34.79	73.1	54122.9	27130	23348.3	-3.55	11.18	52004.4	33836	28108.2	6.39	30.1	25898	15291	30393.7	917.32	3813.24	172733	71501	146678	15319	91237.4	34793.2	24699	15524.9	563.03	6695.96	7973.2	8058	2792.43	16.33	73.1	11833.9	6101	34383.2	406.12	4138.32	42103	25282	25551.5	2191.77	8467.56	40024.7	22106	22246.4	-37.63	1145.52
45568.1	26751	19272.2	-2.84	-5.16	61035.3	33934	49115.7	12.07	49.02	106773	49771	33501.3	11.36	13.76	27513.7	13387	46569.6	3339.13	14000.8	60061.3	32714	38771.7	5167.38	25910.1	23214	12373	25631.7	22.72	-31.82	7881.44	5144	5966.84	204.48	1122.3	68637.1	20436	74734.6	653.91	9146.1	17557.8	12239	25631	344.35	4613.9	25244.5	14127	33917.4	817.92	10768.1
63382	43351	35581.6	22.01	-5.16	49154.8	32827	24316.8	-4.97	-3.44	60378.7	34052	42084.5	19.88	8.6	69218.7	42590	42339.4	4498.56	29345.8	86635.7	40917	69984	1961.73	24528.9	49406.6	29780	20634	9.94	-223.6	35454.1	19201	34797.8	4065.46	18073.8	55858.3	32954	28000.3	1104.76	18808.2	110721	56899	79056.4	3190.74	38438.6	50092.3	31510	16893.7	2188.93	12083.9
22770.1	13175	27836.3	-8.52	4.3	39954	23675	26309	-14.2	16.34	37628.4	21969	23349.1	9.94	12.04	176986	62138	78025.4	3285.17	35376.1	32042.2	18723	27477.7	888.92	6036.34	35012	19248	17865.7	-1.42	-191.78	56160.8	37643	17637.1	26.27	69.66	25218.5	13683	44237.3	2739.89	24336.3	16314.1	10270	24219.5	12.07	96.32	21056.4	12207	25332.1	-107.92	-791.2
115987	58935	43744.5	7.81	36.12	30222.5	17655	55361.5	-17.75	24.94	51148.1	30633	36979.6	23.43	9.46	65674.7	40742	31446.6	1264.51	18754.9	37106.4	21100	35607.9	15.62	859.14	23317.6	13795	27592	1797.72	8845.96	43475.6	22615	39919.8	461.5	8588.82	44637.5	27427	18027.6	118.57	125.56	29045.8	17455	32290.1	2110.83	12763.3	56715.7	29158	29748.3	2724.27	24557.3
145506	45192	95514.2	35.5	74.82	119709	62730	49787.3	1.42	35.26	112675	66362	34014.7	3.55	-5.16	56276.8	33506	19659.2	1685.54	17074.4	30033.4	20574	27426.6	3070.75	11186	48071.1	30046	23527.3	780.29	6572.12	51037.2	30563	21096.2	804.43	10054.3	42610.7	25856	28480.9	2097.34	16119.8	41505.9	22144	21227.6	12.07	248.54	82186.6	43727	57185.5	21170.1	67860.9
123455	48925	83560.6	29.82	52.46	25286.7	14683	35761.3	2.13	36.98	45063.5	26703	33891.1	30.53	36.98	36973.1	21606	25398.1	409.67	7032.22	84934.4	50799	37260.8	1059.32	7162.94	55193.6	35590	21221.9	1351.13	7001.26	12987.8	12711	4404.84	4.97	12.9	46896.8	25795	36410.9	440.2	6828.4	17007.8	12859	28826	161.88	1040.6	13249.4	7888	24943.7	711.42	7944.68
43674	24849	34304.4	15.62	18.06	129580	50958	45352.7	-9.23	8.6	48167.2	34347	20663.1	10.65	36.12	34349.9	18456	24080.4	-38.34	-651.88	41139.5	29968	18285.3	1669.21	12564.6	49275.1	27169	25159.6	-3.55	-194.36	7908.1	5584	10091.9	407.54	2688.36	47471.5	27422	26911.1	859.81	5377.58	44511.7	25960	18475.6	1144.52	9724.88	27234.7	16685	23261	1742.34	6964.28
38890.1	26879	13269.9	-7.1	11.18	21438.4	13034	16209.3	-9.23	18.06	71283.9	43425	57381.5	35.5	50.74	29157.4	20851	27667.3	1351.13	7160.36	32905.9	19018	29345	1298.59	14781.7	27873.3	16323	25465.6	22.72	-196.94	36832.3	23174	60761.1	-1.42	-38.7	22696.3	12466	20578.6	209.45	2214.5	15838.5	9606	24050.5	-11.36	92.88	101296	59354	40111.4	624.8	7721.08
175568	85003	84756.2	14.91	67.94	14085.8	9846	38090.8	-9.94	-8.6	30734	20523	30121.8	-6.39	19.78	36017	20266	27832	5866.73	17256.8	61486.6	31066	34825.5	776.03	5306.2	35397	23257	24599.4	82.36	295.84	34968	28263	163.3	-11.36	147.92	43768.3	24149	41668.5	519.01	6401.84	36438	22370	28852.3	259.15	1818.04	40378.7	21427	43983.1	1311.37	18865
33147.7	19722	31741.3	-7.81	23.22	48068.6	28099	26563.2	-4.97	10.32	51915.7	31096	23109.8	-13.49	10.32	27441.8	16570	28709.6	1347.58	5965.82	37722	20922	32348.3	-77.39	-460.1	12611.4	9397	40191	1378.82	9759.28	52679.5	20967	83438.5	4913.2	37004.9	39826.3	25915	27877.4	2348.68	11874	38410.2	22883	29526.1	1308.53	10430.1	67709.6	28582	56623.2	548.12	5681.16
29184	18882	23334.1	-9.94	4.3	23418	13295	35758.4	13.49	7.74	41862.4	28512	28591	-12.07	23.22	86811.2	39142	42803.1	4168.41	31576.6	70113.3	38586	39054.3	3842.52	16940.3	36579.4	23726	25333.5	193.12	2495.72	80549.8	47601	22778.2	591.43	4539.08	54148.9	32723	31972	17.75	-335.4	12508.5	12370	2748.41	1.42	83.42	38124.4	25012	27557.9	6239.48	32833.1
34601.6	21831	23555	-5.68	24.94	75486.9	31878	47342.1	0	34.4	33266.7	19584	46414.8	-7.1	20.64	29483.5	17463	24965.7	314.53	4722.26	59924.9	33918	45087.1	2084.56	23184.7	32650.4	16479	40083	409.67	6171.36	42207.7	21459	19796.2	240.69	7127.68	29335.9	13506	34399.5	3408.71	20159.3	50440.1	32602	57566.1	759.7	9628.56	70030.9	39838	54802.8	2903.9	14814.4
95257.4	40534	40774.6	4.97	41.28	70970.2	44378	21805.5	15.62	25.8	40340.9	23546	36158.9	17.75	11.18	28994.9	19129	23073.6	471.44	5104.96	17722.1	10143	27533.8	771.06	2231.7	42925.7	26927	18571.5	1774.29	16916.2	18420.2	8448	33597.2	142	5837.68	69678.7	33769	54741.7	7013.38	38760.2	26097	13452	21870.8	343.64	2296.2	24317	14859	24359.4	3591.18	24407.7
42858.7	23218	32183.6	9.23	39.56	32274.1	12843	62372.1	-1.42	11.18	42013.1	23727	35633.5	0.71	18.92	81864.8	45832	36603.3	1073.52	13882.1	50880.3	32449	33565.2	309.56	4000.72	70893.3	47090	23827.6	274.77	4429	25312.1	12007	29425.9	3501.72	18167.5	30212	17875	45526.6	1175.05	18521.8	5685.4	5193	5674.32	53.96	386.14	47340.1	32086	32412.2	2512.69	19565.9
32103	21158	10087.7	-9.23	18.92	33086.3	22398	44115.1	13.49	9.46	14999	9883	30094.8	1.42	-19.78	28374.9	16527	34353.3	119.99	1069.84	26118.1	15843	32218.4	1628.74	7726.24	38321	21574	28833.8	1531.47	4986.28	37802.6	19938	52912	1141.68	8769.42	73910.2	42835	22627.7	46.15	364.64	41649.1	21704	27659.5	301.75	3857.1	36996.6	13619	40517.6	1434.2	7113.06
35018.2	23826	9979.05	-2.84	12.04	49826.9	24682	60150.5	13.49	26.66	16420.7	11253	20706.4	-1.42	18.06	37053.7	22838	29170.3	592.85	6895.48	34842.8	21457	19530	-78.1	-152.22	47532.3	26245	23061.5	111.47	1557.46	63895.3	34137	34501.7	374.88	4616.48	27071.1	16351	14264.6	44.02	55.04	15780.2	9203	36477	23.43	102.34	35867.6	18987	25161	126.38	2529.26
75421.1	46855	26354.5	3.55	28.38	59675.6	37807	27998.1	17.75	23.22	144242	52321	36709.1	32.66	11.18	28597.5	15389	29689.4	411.8	5107.54	64986.5	28631	42954.3	7238.45	43399.9	39950.3	23769	17396.4	426	4765.26	169484	58309	112788	2485.71	15702.7	36083.4	18882	40137	1505.2	15111.9	14168.9	7611	26529.9	1231.85	7163.8	111221	43295	43652.2	1275.16	6272.84
60804	34489	29422.4	-14.91	37.84	59635.3	38123	20522.5	13.49	24.08	37260.8	24122	31874	10.65	11.18	26497.6	14075	33389.9	1666.37	18091	30708	17627	18605.5	203.77	2346.94	45736.8	27655	20672.4	49.7	-36.12	114769	41351	70153.7	161.17	6540.3	47187.6	28190	17586	22.01	-303.58	17489	9574	26780.5	25.56	693.16	48536.7	33547	20593.5	844.19	5335.44
62602.6	41662	29632.6	0.71	18.92	44376.5	27119	36637.4	7.81	48.16	34355.4	22877	30331.2	-4.97	5.16	7722.72	7632	9915.15	-25.56	-577.92	63668.4	36727	23935.5	2915.97	12873.3	16010.3	11543	23523	42.6	286.38	57620.3	29798	39850.2	5946.25	29521.2	80270.8	51065	22722.1	514.75	7717.64	41966.6	20383	50275.1	59.64	202.96	87467.7	46547	50235.3	9139.12	38215.8
30750.8	23722	17858.6	-2.13	21.5	31781.2	17549	23105.5	4.97	8.6	71415.3	39872	19463.2	-14.2	6.02	24260.6	13859	20662.4	71	1740.64	19114.6	12819	24659.7	726.33	3618.02	47100.8	30944	26333.2	2403.35	9723.16	262143	104101	180824	3648.69	24770.6	40570.3	24286	19003.2	492.74	3888.06	58680.5	35263	43954	1285.81	5815.32	47258.3	32186	23699.8	-60.35	105.78
21036	13578	24779	7.81	47.3	54352.9	38828	16753.2	15.62	30.1	21068.8	13124	20075.2	0.71	20.64	59410.3	32211	44970	515.46	6022.58	71091.7	38358	29604.9	8569.7	46190.6	31240.6	22055	18312.3	1909.19	8798.66	50595.1	32920	17008	156.2	2086.36	41253.6	22227	33689.5	3245.41	15437.9	6634.62	6603	1644.36	-11.36	54.18	102621	41891	42374.9	560.19	3432.26
68781.6	22011	37505	25.56	26.66	44126	20259	61410.7	14.91	44.72	31518.3	22947	15372.2	11.36	0	58102.7	23443	52861.6	2382.05	21493.1	43101.2	30310	53895.4	6485.85	43615.8	53631.9	34766	42501.3	10756.5	39148.1	92685.7	40982	44586.6	2049.77	9411.84	27533.6	18315	28789.1	3285.17	10291.6	60791	31342	34562.8	1031.63	12503.5	61242.4	22692	79391.5	3237.6	16862.9
34361	21621	28069.1	10.65	20.64	57271.3	32787	31522.6	-4.97	5.16	62917.6	26327	57384.3	19.88	66.22	47380.4	30599	13858.5	3770.81	26321.2	40150.6	27334	30853.8	36.92	1474.9	31103.5	21006	27278.9	160.46	1624.54	25121.2	8683	24280.6	-0.71	0	58780.3	33117	36217.1	2824.38	23091.9	33928.3	21774	25901.5	28.4	71.38	29562.8	18555	18969.8	-124.25	-853.98
50449.4	28466	20365.6	16.33	19.78	33613.3	19049	27471.3	14.91	-4.3	54151.4	33207	13047.7	-6.39	-6.88	27795.2	13382	33511.3	934.36	8798.66	46437.4	32121	21751.6	3111.22	12779.6	5503.74	5262	14288	29.82	300.14	34694	19991	28387.2	979.8	5910.78	28453.7	16607	23369.6	3628.1	17777.1	37247.1	21679	25895.1	313.11	2677.18	47982.4	27170	28811.8	1036.6	6417.32
54171.3	25779	53688.1	-11.36	34.4	62610.7	40078	18754.7	26.98	26.66	27229.8	20910	24108	-4.26	23.22	171334	45818	118468	5825.55	39992.6	48088.4	23205	65861	12239.7	59450.1	49074.2	32085	29275.4	4379.28	23287.9	64685.2	24372	58200.8	402.57	4120.26	17092.2	9503	24111.6	71.71	323.36	17119.4	14484	7151.83	-10.65	61.06	34800.6	22275	18570.8	2209.52	16814.7
23170	15582	13759.1	-18.46	12.04	41593.3	27630	25562.1	18.46	52.46	19799.7	16947	26583.8	4.97	12.9	39093.5	24334	32241.1	-36.92	-605.44	69445.6	43573	34106.3	5231.28	32846	46483.9	28878	21636.5	3502.43	25646.9	46257.6	27495	35926	2713.62	21314.2	42142	26907	33858.5	3907.13	22471.8	10869.2	8539	5396	4.26	1.72	100064	50474	55781.1	3295.82	17999.8
64444.7	38715	33912.4	17.75	59.34	30110.3	17549	24815.9	12.78	12.04	57004.7	40026	13739.9	6.39	6.02	54196.1	34781	31788.1	6937.41	38728.4	35410.7	17911	41511.6	1366.04	14221	49626	32235	22463	3902.87	15999.4	38083.5	24157	22298.3	2794.56	16757.1	30207.6	18862	39414.2	219.39	4214	49016	41059	17671.9	188.15	2899.06	31133.9	18110	30311.3	369.2	1944.46
28745.1	18457	29935.7	-8.52	28.38	25736.8	16918	16594.1	6.39	13.76	30812.1	24173	23865.2	19.17	-9.46	21282.7	17110	29760.4	347.19	4288.82	34662.3	20846	28795.5	796.62	7449.32	57059.8	30734	21535	6593.77	21094.1	48125.6	28123	29109.3	1596.79	7276.46	86726.2	50755	23630.9	859.1	12132	18534.9	12158	16148.2	67.45	1412.12	52114.7	29811	40594.2	1505.91	10280.4
60415.3	37724	37727.3	-0.71	67.94	48789	26185	50214	18.46	43	82414.7	41822	63112.6	31.95	35.26	29344.6	16515	31203.8	6089.67	24121.3	26371.1	14819	31334.4	298.91	8377.26	25718.8	13913	27866.8	818.63	6024.3	45072.1	24534	21508.7	3005.43	19135.9	16616.6	8972	28624.4	253.47	404.2	57689.8	46030	22482.9	660.3	3666.18	88430	45658	66000.9	8049.98	35688.3
48810.7	31775	24471.6	17.04	16.34	80581.4	35863	44090.3	8.52	10.32	19438.9	11599	21363.2	26.98	29.24	38355.1	21729	26306.9	65.32	86.86	75648.1	43158	23222.7	49.7	770.56	30460	18728	21806.2	2.84	-116.1	82690	48732	24845.7	1648.62	18232	30096.7	17293	21429.2	337.25	6043.22	6367.4	6011	1043.7	61.06	316.48	41794.8	25867	29190.2	6448.22	19427.4
18651.5	12202	22020.6	11.36	19.78	41535.7	28702	44675.3	-2.13	5.16	31143.2	20626	18001.3	28.4	9.46	37060.5	25007	17472.4	6945.93	15792.2	42055.2	26790	18597	604.92	3476.98	29704.8	16662	20630.5	29.82	1044.04	14827.9	9426	12347.6	41.89	578.78	47408.3	27807	17583.2	1640.1	14811.8	30385.6	18362	32892.9	707.16	10486	19344	11544	19716	19.88	1034.58
5007.12	6021	15987.1	2.84	12.9	37890.1	24878	19625.1	2.13	-4.3	16501.9	11167	18739.7	29.11	6.02	44986	23965	41349.7	626.22	4978.54	123911	56529	61173.6	5317.19	38211.5	36384.1	18304	34994.5	512.62	6051.82	44893	14931	89908.7	592.14	4784.18	30140.7	18839	25337.8	335.12	4554.56	50772.4	38972	25998.8	1160.14	5970.98	21377.6	13771	30336.2	480.67	2379.62
38259.6	25498	24601.5	0.71	66.22	64072.7	40849	22162.6	9.23	31.82	40946.7	22651	36119.1	17.04	18.06	50397.9	19991	26551.2	691.54	6071.6	30101	18546	60381.2	-52.54	377.54	35556.4	23390	17363	2485	8562.16	46426.8	24467	34076.4	3488.94	32025.5	50828.8	26119	54625.3	2063.26	14174.5	20812.8	11617	23605.4	12.78	24.08	30268.4	17142	34043.1	293.23	3771.1
15109.4	12299	39339.7	0	-1.72	14606.6	8886	19534.2	-2.84	-3.44	17786.6	13703	36741.1	36.21	59.34	55292.8	30649	36700.6	2475.77	28257.9	74256.8	24127	51734.1	3878.73	18392	26386.6	14669	27921.5	465.05	3834.74	25894.9	14081	29282.5	2268.45	16252.3	39896.4	24546	23351.9	1055.77	14211.5	58689.8	33895	43209.9	-12.07	42.14	53639.3	30042	60869	5860.34	41771.9
39412.8	27028	13838.6	-18.46	3.44	98797	47851	58847.6	14.2	53.32	56108.1	24234	77073.3	30.53	46.44	47847.9	25014	37956.6	3781.46	12623.1	55405.7	33256	37429.8	-97.27	-855.7	21378.8	11939	26879.9	568	4604.44	36050.5	20183	19895.6	794.49	9767.02	32369.6	21371	22012.8	146.97	825.6	24202.3	15002	26995.6	1739.5	7998	43017.5	29715	20440.9	2401.93	11988.4
16091.5	10926	22215.9	-2.84	32.68	69476	41371	30293.6	0.71	9.46	79750	37970	49920.1	5.68	0.86	20770.6	11786	30755.8	1113.99	6230.7	45824.8	23927	44825.8	2171.89	20065.5	36257	25510	12666.4	1.42	-35.26	32986.5	21274	41008.9	10.65	0.86	71360.1	22451	50538.5	5382.51	53472.2	45664.2	25394	27854.7	533.92	2703.84	25278.6	18431	38578.6	-95.14	-392.16
61429.6	38105	21590.4	13.49	33.54	73062.7	31234	60893.9	-6.39	64.5	37400.3	15266	54149.6	48.28	48.16	42359.6	28616	15719.4	675.92	10388.8	56663	32906	43841.8	903.83	15679.5	52109.1	35318	15764.8	1969.54	9725.74	51591.4	30106	38913.7	-8.52	-12.9	70794.7	46183	20822.2	241.4	2960.12	37473.4	18486	30550.6	2074.62	14760.2	130335	66923	56810.6	4916.75	30406.2
98685.4	42127	47830.6	5.68	-1.72	61257.9	42727	16897.3	11.36	18.06	19929.9	11723	19637.2	14.2	5.16	44175	28546	23189.3	5151.76	23400.6	17655.1	12642	24096.7	261.99	3069.34	27717.1	16042	23295.8	2558.13	11450.9	90527.4	26498	84556.7	2238.63	16118.1	92096	49698	40247.8	1197.06	15021.6	7856.02	5530	7407.43	36.92	583.08	20254.2	11182	27763.8	2103.73	14874.6
59046.3	28621	62413.3	11.36	7.74	109436	45334	42634.8	14.2	52.46	35709.5	23937	15803.9	14.2	11.18	29878.4	21371	12838.2	563.03	8053.04	31313.1	19030	31969.2	961.34	5884.12	41566.7	21342	29676.6	482.09	7671.2	39503.3	28151	14701.3	867.62	4499.52	44634.4	29427	30707.5	6998.47	37159.7	9349.6	8803	3376.05	38.34	200.38	37806.4	25091	19969.5	707.16	4962.2
24400.7	16894	31341.5	-12.78	-9.46	32047.2	18620	21240.4	-4.97	29.24	21855.6	14746	19416.4	12.07	29.24	9492.82	7408	24891.2	-44.73	-583.94	37192.6	19138	57967.2	11501.3	47023.9	60474.2	39575	20002.1	2787.46	12708.2	30317.4	16314	22538.2	749.76	7428.68	50375	30410	18198	770.35	4601	9282.64	9143	3928.43	28.4	153.08	40678.8	21782	32878	1243.92	6750.14
59657.6	26396	44410.5	-6.39	11.18	83176.1	38596	40935	9.94	90.3	19651.5	12999	37176.3	3.55	27.52	38666.9	24739	23596.1	536.76	5592.58	80472.9	19666	123075	7207.21	50927.5	26610.4	15578	17952.3	688.7	5986.46	243953	88207	93291.2	2647.59	43344.9	37873.9	22885	23466.9	479.25	5201.28	17400.9	9791	37698.9	226.49	1683.02	59759.3	34218	31141.3	651.78	9939.88
16973.7	10645	22472.9	-15.62	-25.8	62146.9	38751	21885.8	14.91	22.36	50492.8	22353	66047.8	17.75	52.46	22940	15111	20696.5	19.17	1195.4	49008.5	32137	18780.2	238.56	2499.16	21478.7	14242	24421.9	1620.22	10712.2	18195.8	9519	30906.3	92.3	2532.7	22044.7	12954	20876.1	232.17	1627.12	53250.6	31670	20941.4	3.55	-3.44	17535.5	9618	27653.1	398.31	4253.56
70412.2	43497	25944.8	-24.14	27.52	26870.2	13727	23971.7	0	18.06	32207.1	25413	18861.2	17.04	33.54	48671.9	34563	18093.6	547.41	6329.6	45778.3	31114	34586.9	26.98	2660.84	60301.8	39573	18237.1	237.85	3290.36	29415.9	13946	22436	1314.92	4374.82	52800.4	33175	17172.1	257.02	3328.2	12058.4	10815	10252.4	4.26	-1.72	63040.4	40391	32404.4	2058.29	18871
99294.2	41293	39411.4	0.71	16.34	39826.3	23703	20155.5	2.13	12.04	29273.9	14439	22090.2	17.04	20.64	25745.5	15894	20415.3	2362.17	8196.66	59453.7	21935	59133.8	1042.28	12666.1	44039.8	29383	19810.4	115.02	2530.12	31830.2	17163	24728.6	1963.15	10034.5	89618.5	33925	42754.1	834.25	13585.4	14299.1	14242	4348.04	0.71	1095.64	65971.7	43082	36020.4	478.54	6095.68
57361.2	38227	30926.2	-0.71	18.06	53830.9	38407	26838	23.43	-1.72	51293.8	18806	58363.4	29.82	30.1	90694.8	43575	60772.4	2371.4	9879.68	24862.6	17406	28696.8	225.78	4394.6	47811.3	32466	16403.1	3553.55	27734.1	222473	78136	109186	1742.34	20507.6	25509.9	14522	23875.9	830.7	7109.62	7491.46	7491	1385.21	6.39	39.56	21560.5	14667	30291.4	4453.12	27575
28151.1	15378	35314.7	7.81	-18.92	70729	39171	23714	17.04	-1.72	34442.9	18630	25896.5	-4.26	8.6	21569.2	14870	22989.8	257.02	3054.72	28322.8	15562	33416.9	11248.5	44430.2	43495.5	28431	12334.1	336.54	2251.48	26498.2	15446	31868.3	3247.54	20886.8	22221.4	11554	20584.3	118.57	890.96	8265.84	6791	11751.9	14.2	350.88	129073	61833	74400.2	5071.53	38529.7
36885.7	23774	19074.2	-19.88	-11.18	58277.5	36254	14910	-10.65	20.64	29432.6	18801	27945.6	-3.55	9.46	101240	39963	55806	399.73	6854.2	30048.9	18909	44071.1	8346.76	35094	34018.2	19743	20770.3	322.34	1850.72	106255	45346	48176.3	4759.13	34722.5	82802.2	49331	22321	795.91	6364.86	20218.8	15998	3422.91	-2.84	58.48	86426.1	39455	47778	8061.34	32276.7
59320.4	36203	27006.3	-20.59	12.9	50217.5	32312	20283.3	2.84	-2.58	49415.2	32934	46073.3	-1.42	1.72	18455.5	13886	27947	1.42	408.5	38324.1	22045	35400.6	146.26	2180.96	56102.6	33537	24415.5	14.2	77.4	153556	79556	94340.5	3370.37	41727.2	45644.4	28034	24472.3	1710.39	16951.5	5996.02	6283	1396.57	5.68	16.34	98126.8	46786	61474.6	6132.27	27599.1
62381.9	39467	46808.2	-14.91	47.3	46659.3	28810	27056	-14.91	20.64	24973	13620	34120.5	-0.71	13.76	10762.6	7607	32595.4	501.97	5465.3	34599.7	24264	21089.8	450.85	4634.54	89128.1	53084	36803.6	1970.96	17763.3	38118.8	23913	23501	10.65	-49.88	39433.2	20399	30174.3	1429.94	13895	7890.74	7662	2261.35	100.82	877.2	48326.5	29233	31242.8	184.6	921.92
107217	55447	51881.8	-6.39	35.26	42452.6	26088	26233.8	-2.13	15.48	42940.6	25802	35103.8	12.07	2.58	24923.4	13624	28025.8	-47.57	-774	36461.6	20795	34922.1	-38.34	479.02	40171	24058	28649.9	4817.35	25108.6	132313	44814	52265.2	4546.13	23295.7	46431.8	30484	31283.3	2082.43	18112.5	8122	8135	1673.47	-3.55	72.24	47537.3	24926	29734.8	-82.36	-339.7
21080.6	15320	18146.9	-7.1	-1.72	24299.7	14894	26759.9	0	17.2	43083.2	26566	33079.6	12.07	13.76	24265.6	14883	28816.8	157.62	1938.44	67910.5	39507	19256.6	222.23	2064	26341.3	15450	25676.4	622.67	5757.7	46354.9	29015	16036.8	935.78	9118.58	70488.4	42714	29534.6	8436.22	57486.7	17759.9	16534	8499.41	46.15	6.02	43232	26715	43388.1	787.39	5497.98
30378.1	17657	19670.5	-12.07	12.9	16821.2	12154	13341.6	24.85	12.04	43060.9	24355	48606.6	22.72	36.12	30004.3	17827	26299.1	2205.26	10936.6	179934	60834	92850.2	4144.98	32414.3	31551.2	21675	19249.5	111.47	1907.48	14260	7467	30744.4	194.54	6906.66	34754.1	19898	29080.2	962.05	7553.38	38666.3	25344	8982.92	-9.23	13.76	31368.3	18962	29969.1	5308.67	12414.1
24473.3	14815	22026.3	-18.46	-2.58	39843.7	22519	39051.4	4.97	18.06	25220.4	17082	20402.6	1.42	16.34	60522.5	33361	55801.7	243.53	3066.76	5720.12	6574	9110.01	19.88	-89.44	58728.3	27840	49639.6	657.46	7492.32	27480.9	14619	26754.9	102.24	3096.86	47859	30940	16119.1	843.48	7058.88	262143	195837	262143	-76.68	130.72	24426.8	16317	25525.9	2619.9	11573.9
64943.1	43659	23043.8	-12.07	-1.72	38846.1	22551	40638.3	4.97	19.78	78748.7	42540	45621	32.66	39.56	77190	45802	22864.1	61.77	572.76	144220	49374	91844.9	1484.61	15179	42847	29522	15497.9	898.86	9567.5	227606	84556	98822.8	2167.63	17151	99949.6	57207	33656.1	1464.02	19828.2	32929.4	28391	107.21	-29.11	238.22	66584.3	41987	27986.1	330.86	8915.62
12694.5	8551	28014.5	-14.91	24.94	26973.1	14826	25254	7.81	14.62	28520	21878	23492.5	-2.84	32.68	22321.9	17399	31345.1	960.63	6271.12	31451.4	17503	33406.9	227.91	1908.34	5960.68	5394	25322.1	17.75	134.16	38651.4	20879	36136.9	1104.05	8209.56	7524.32	5670	11825.8	-5.68	-97.18	6510.62	5426	2000.78	2.84	350.88	40107.2	26020	22618.5	496.29	2850.9
35146.6	21269	23739.6	-11.36	7.74	49860.4	27313	23342.7	-5.68	27.52	43315.7	26867	31063.2	-3.55	29.24	32062.1	17537	38205.1	1166.53	9933	22886.1	17334	27618.3	4847.17	22015.1	23281.6	12727	30322	3180.8	22093.4	148562	59630	74471.9	2825.09	27684.3	29313	17223	20207.3	2475.06	21598.9	18837.5	12588	14710.5	17.04	19.78	51030.3	30938	36514.6	45.44	3035.8
24121.1	13899	45897.9	-7.1	10.32	33502.9	20562	31177.5	-5.68	12.9	39779.8	26435	14101.3	9.23	14.62	75604	39471	43301.5	6419.11	49671.9	45839.1	29408	33299.7	6764.88	34215.1	64339.3	40042	28962.3	1207.71	11419.9	48983.7	31098	16096.4	1314.21	14090.2	33031.7	19090	29301.7	594.98	13171.8	8836.86	8867	3031.7	-13.49	-7.74	57352.5	39774	18496.2	1096.24	6547.18
31143.8	20390	17087.6	-9.23	21.5	33765.8	20346	23992.3	-2.13	6.88	28964.5	17086	23185.8	-7.81	-12.04	31549.9	17816	26096.8	794.49	9317.24	35134.8	22877	17764.9	477.12	5877.24	5347.5	5536	4470.16	196.67	1287.42	48309.2	26242	30830.3	1155.17	8867.46	38918	25299	25202.2	1760.09	20608.2	7299.88	7470	1159.43	31.24	120.4	34032.4	19286	26801.8	-118.57	-579.64
82252.3	30638	30104.7	-8.52	41.28	139980	30870	93987.7	-6.39	37.84	19097.9	10799	33473.7	3.55	-3.44	64690.2	34757	38760.3	726.33	4131.44	59343.3	34266	30103.3	833.54	13128.8	33256.8	19940	29054.6	1378.82	10149.7	133891	49963	76255.4	6695.3	32203.6	50313	28899	29811.5	770.35	18451.3	100751	39410	51434.5	3877.31	37305.1	36215.4	22246	23452	353.58	2967
15866.4	12147	33421.8	4.26	29.24	48800.8	32898	12128.9	-7.1	18.06	30665.8	22646	31446.6	1.42	-5.16	91284.5	35105	43687	6492.24	28728.3	43301.4	26326	24801	514.04	6232.42	55049.8	36383	24572.4	7391.1	21059.7	51321.7	26159	40619.8	55.38	194.36	70096.6	39334	37451.1	2799.53	30006.3	43879.9	27511	39267.3	777.45	12114	26850.3	14514	43599.7	1594.66	10390.5
39330.9	23684	21420.7	-0.71	6.88	29262.1	14164	43270.9	17.04	31.82	27534.8	19106	30436.3	-16.33	9.46	54285.3	37567	17863.6	710	8723.84	56894.3	34045	23596.1	3656.5	16555.9	39851.1	24655	21731.7	7.1	86.86	32611.4	18139	53743.4	829.99	14049.8	50972.1	30514	26218.2	954.24	7285.92	30557.3	19751	34565.6	844.9	6371.74	25871.4	14148	46811	6124.46	21648.8
44741.1	31398	23155.9	13.49	27.52	24440.4	14487	29141.9	-7.81	12.9	44212.2	25279	38704.9	-16.33	10.32	34057.2	18320	37098.2	577.94	11073.4	95635.6	40986	36200.8	1334.8	19318.2	8490.9	6850	5070.11	598.53	5288.14	69290	40140	34883	8441.19	58455.1	44555.1	24582	21155.9	1109.73	14024.9	60954.7	34210	29881.1	58.93	115.24	54178.1	32418	73212.4	10165.1	43361.2
33392.6	20830	14783.6	12.07	-18.06	47926	28587	39429.1	-9.94	11.18	27170.9	18738	24269.2	15.62	11.18	33516.6	24374	18487	3127.55	16725.3	41742.7	26003	45326.4	262.7	8082.28	39856.7	21720	20463.6	125.67	2318.56	83567.9	34810	38703.5	1557.74	21426.9	30933	18082	19574	1415.74	6320.14	34175	14840	51891.1	409.67	2401.98	43946.8	21795	30145.2	920.16	8692.88
18823.2	11655	26992.1	17.04	8.6	29468.6	16239	22334.5	17.04	49.02	40492.2	28042	19189.9	11.36	27.52	52468.1	30136	36095.7	1333.38	10448.1	29536.2	16515	23557.1	1449.11	7979.08	55351.1	33351	34621.7	1148.07	7690.12	21789.3	11654	30430.6	1659.27	12457.1	40433.3	21742	26395.7	553.09	4010.18	94651.7	34621	61636.5	5280.27	40517.2	24780.2	15506	16202.2	-105.79	-529.76
54216.5	36854	15997	8.52	-11.18	50754.4	29890	31365	19.17	40.42	50120.2	35419	12474.7	0	2.58	52093.6	32451	18731.2	2193.19	17525.1	147268	63378	70148	7883.13	38509.1	25723.8	18526	8560.47	462.92	2420.9	28060.6	19566	38389	1803.4	18518.4	50816.4	27327	21672	2354.36	27815.8	97005.2	47703	71952.1	268.38	1339.88	68247.1	23377	38558	915.9	5368.98
63705.6	28502	40439.5	14.91	5.16	36296	23074	21155.9	23.43	-2.58	18370.6	13075	22612.8	7.1	3.44	16382.9	10686	29989.7	210.16	2833.7	22210.9	16353	23764.4	804.43	14015.4	51238.7	26738	25325.7	942.17	19775.7	38818.2	21207	30347.5	342.22	3410.76	32988.3	21550	20529.6	997.55	9644.9	20501.5	11203	31301.1	34.08	190.06	36441.7	20575	37899.1	2358.62	13373.9
100642	61631	63921.3	20.59	24.94	68856.6	45369	22382.8	22.01	28.38	23387	18570	10345.4	-6.39	3.44	44983.5	24811	37818.1	499.84	5425.74	53012.5	29835	19922.6	359.26	9418.72	30673.3	17331	24411.2	426	5293.3	42341.7	21739	24606.5	227.91	1538.54	53498.6	32407	19351.8	755.44	4007.6	23049.1	11883	20556.6	4.26	23.22	21084.3	10674	27960.5	489.9	5047.34
[truncated: 12,513 more rows]
[truncated: 10 more columns]
