# Supplementary material for: Enhancing cap-independent translation of linear mRNA
Source: Nat Commun. 2025 Oct 16;16:9205. doi: 10.1038/s41467-025-64257-6 (PMC12532787; doi:10.1038/s41467-025-64257-6)
Supplement: Supplementary file 11 — Source Data [file 41467_2025_64257_MOESM11_ESM.zip › Source Data/Supplementary Figure 4/f.xlsx]

## Sheet: HEK293
mock transfection, replicate 1 (raw data, no gating)					mock transfection, replicate 2 (raw data, no gating)					mock transfection, replicate 3 (raw data, no gating)					5′-triphosphate iHCV-EGFP, replicate 1 (raw data, no gating)					5′-triphosphate iHCV-EGFP, replicate 2 (raw data, no gating)					5′-triphosphate iHCV-EGFP, replicate 3 (raw data, no gating)					5′-AF647 iSyn-EGFP, replicate 1 (raw data, no gating)					5′-AF647 iSyn-EGFP, replicate 2 (raw data, no gating)					5′-AF647 iSyn-EGFP, replicate 3 (raw data, no gating)					(100% m1Ψ) 5′-CleanCap EGFP, replicate 1 (raw data, no gating)
FSC-A	FSC-H	SSC-A	EGFP fluorescence intensity	mCherry fluorescence intensity	FSC-A	FSC-H	SSC-A	EGFP fluorescence intensity	mCherry fluorescence intensity	FSC-A	FSC-H	SSC-A	EGFP fluorescence intensity	mCherry fluorescence intensity	FSC-A	FSC-H	SSC-A	EGFP fluorescence intensity	mCherry fluorescence intensity	FSC-A	FSC-H	SSC-A	EGFP fluorescence intensity	mCherry fluorescence intensity	FSC-A	FSC-H	SSC-A	EGFP fluorescence intensity	mCherry fluorescence intensity	FSC-A	FSC-H	SSC-A	EGFP fluorescence intensity	mCherry fluorescence intensity	FSC-A	FSC-H	SSC-A	EGFP fluorescence intensity	mCherry fluorescence intensity	FSC-A	FSC-H	SSC-A	EGFP fluorescence intensity	mCherry fluorescence intensity	FSC-A	FSC-H	SSC-A	EGFP fluorescence intensity	mCherry fluorescence intensity
71303.7	35657	31440.9	5.68	6.88	34015.7	24161	55493.6	-35.5	63.64	34197.3	24615	28970.1	0	23.22	21322.4	14618	26862.8	404.7	15198.8	33874.3	24402	26953.7	4.26	65.36	34134.7	24407	43969.6	29.11	62.78	33512.2	21904	34212.1	19711.7	9947.62	38511.9	21606	18192.3	1375.98	768.84	34156.4	24534	18933.6	17.04	19.78	30396.7	17071	26402.8	50097.6	9555.46
182176	53422	81339.7	25.56	28.38	262143	192378	262143	-93.72	206.4	262143	67843	262143	2.84	-10.32	26556.5	20967	21816.9	502.68	12528.5	126835	12313	262143	53.96	133.3	262143	193398	262143	71.71	158.24	24949.4	12267	29501.2	40422.4	21002.1	34069.6	24510	9848.41	6.39	47.3	202100	12866	262143	-5.68	133.3	17581.3	8898	37898.4	45266	9009.36
57682.3	42291	15869.2	2.84	-16.34	262143	173801	262143	-25.56	148.78	262143	210374	262143	137.74	2921.42	189264	63054	90841.7	1276.58	40483.6	262143	182136	262143	64.61	1216.9	262143	175406	262143	71	202.1	31876.7	21722	30690.5	61.77	90.3	262143	181687	262143	68.87	156.52	262143	40081	262143	-128.51	176.3	76623.3	42886	50657.8	29052.5	3200.92
25881.3	13753	24140	-0.71	24.08	262143	31033	262143	-17.75	103.2	53954.9	21747	29057.5	21.3	154.8	32330.5	18883	11634.1	10.65	34.4	12889.8	5629	170712	-1.42	30.96	143529	10412	262143	-10.65	36.98	64472.6	31068	72657.1	27643.8	12214.6	262143	119116	262143	37.63	3981.8	262143	177929	262143	-9.23	37.84	75331.9	47164	34201.4	23710.4	3311.86
98317.1	53506	27230.6	-20.59	41.28	82417.8	36977	236970	-20.59	22.36	262143	167657	262143	127.8	189.2	30947.9	16702	30897.8	1300.72	30806.1	262143	172144	176387	0	73.96	262143	63764	262143	-9.23	267.46	45744.8	25606	24279.9	3305.05	1745.8	20822.7	11715	18186.7	5731.12	2774.36	13714.4	6005	1104.76	-2.84	-16.34	36276.8	20947	27746.8	1297.88	147.06
120911	37115	54634.5	50.41	43.86	262143	157814	262143	11.36	90.3	262143	125394	25005.5	62.48	5381.88	36006.5	21746	37247.3	2313.89	31183.6	13264.3	7596	1837.48	7.1	0	262143	173677	262143	-7.1	213.28	38054.4	23890	36449.3	11923.7	6610.82	21871.1	12310	21064.3	30018.1	11030.4	16196.9	6075	-1052.93	-4.97	-7.74	25210.4	14414	27538.8	67959.8	14291.5
67709	40359	25936.3	-5.68	31.82	43239.4	6173	262143	-33.37	72.24	27019	16372	19283.6	25.56	28.38	123760	49144	63448.4	1956.05	70950	14310.2	7126	-1682.7	0	-0.86	262143	207968	262143	35.5	263.16	38687.4	24055	29465	7743.26	3529.44	39581.4	24095	26067.6	19421.3	6576.42	41889.7	21362	26665.5	11981.2	7242.06	36968.7	19286	25835.5	39862.2	6040.64
63364.6	36506	20191	-14.2	17.2	12896.6	14657	220917	-9.23	26.66	24299.7	12436	37040	5.68	1.72	40259.7	23933	209204	1018.85	25463.7	19230.5	6482	-1993.68	-0.71	16.34	262143	198900	262143	127.09	313.9	24938.3	15299	27333.6	5567.82	3564.7	34439.1	19937	11970.6	17.04	-18.06	50666.4	32935	22255.7	2360.75	1001.04	94016.8	51956	39308.4	153623	30112
124593	43124	41867.3	-4.26	56.76	262143	159287	262143	-35.5	43.86	42453.3	21718	27666.6	-1.42	7.74	85251.9	24906	51979.1	1738.79	66976.8	34564.4	24182	48740.8	-26.98	91.16	262143	189630	262143	61.06	259.72	45814.3	28803	16943.4	1882.92	1182.5	10158.7	6415	8319.78	18.46	6.02	32146.4	19311	37429.8	32.66	35.26	24073.4	16158	23758	52493.8	9281.12
92891.5	54642	30116.1	4.26	6.88	225451	14233	262143	-57.51	121.26	37047.5	27556	34366.1	7.1	-14.62	37426.3	22487	14885.1	-14.2	-30.1	262143	191480	262143	17.75	131.58	262143	47995	262143	102.95	262.3	40487.9	24919	10914.1	12356.1	5491.96	64458.3	28563	35560.3	47956.2	19854.8	34834.1	22925	26474.5	11221.5	5815.32	36224.7	20806	23843.9	31085.2	4528.76
33657.3	20365	18118.5	8.52	12.04	262143	108116	262143	67.45	627.8	34090.1	24087	33050.5	8.52	5.16	36329.5	22999	19498	352.87	6893.76	39971.4	23019	168353	18.46	30.1	262143	218640	262143	-12.78	213.28	45147.8	29523	24299	32653.6	18663.7	68834.9	37339	29237.1	11920.2	4803.96	37368.6	21958	55752	31475.7	19622.6	51654.1	28927	32377.4	64696.6	9353.36
42940.6	27598	23294.4	-4.97	30.96	31360.2	13794	185776	-47.57	59.34	63463.2	28771	66572.4	-9.23	36.12	15354.9	10111	10184.9	72.42	2239.44	262143	58308	262143	110.05	178.02	18379.3	10905	183078	9.23	18.92	10303.8	10074	5388.19	32.66	70.52	34061.6	19073	25161.7	35368.6	18865	42218.9	26138	19415.7	7358.44	3854.52	45281.7	25457	22278.4	32464	5475.62
55674.1	33951	19125.3	-22.01	18.06	32887.3	26574	-3230.5	-10.65	40.42	10132	5976	16308.7	1.42	2.58	34773.9	22504	18651.7	264.12	8760.82	99963.8	7142	262143	61.06	166.84	60643.4	7011	262143	40.47	33.54	52742.8	32099	25070.8	16376.9	7131.12	56415	33055	21234	20739.8	10191.9	46614.7	26030	31218.7	21361.8	9340.46	41408.6	24983	22563.1	49851.9	9300.04
38025.2	23988	37620.1	9.94	12.9	18424.5	9019	51901.7	17.04	-16.34	16850.4	10342	20035.5	-5.68	9.46	44526.5	26678	31262	6.39	622.64	262143	146994	262143	202.35	569.32	38480.9	25457	59551.2	-14.2	3.44	30987	16714	22441	16512.5	8563.88	20738.4	10140	39798.3	45877.4	20458.5	11568.6	7462	12138.9	6806.06	2936.9	25401.4	15227	26603	45229.8	8549.26
56002.7	33879	20507.6	-4.26	-6.02	105742	33858	41270.9	10.65	-12.04	51603.2	27299	32114.7	17.75	23.22	58015.3	36697	21390.9	675.92	32302.5	262143	257434	262143	60.35	380.12	17119.4	11733	2143.49	5.68	-9.46	49082.9	28013	21827.5	51242.1	22805.5	39805.9	24781	30179.3	321.63	233.92	38856.6	22392	38124.2	27824.9	16547.3	36716.4	19235	22880.5	49062.4	7880.18
28203.2	14516	31674.5	3.55	42.14	33282.2	19258	26548.3	9.94	7.74	35346.2	20592	21547.8	6.39	-3.44	47013.4	28146	21186.4	63.19	3203.5	262143	171446	262143	69.58	528.04	19854.9	11151	1064.29	50.41	-26.66	45782.7	24229	23211.3	1865.17	1119.72	40039.6	24187	16433.7	834.25	462.68	74728	40251	32187.1	30252.4	17553.5	40115.9	22491	21860.9	36304.4	6274.56
20106.6	12382	23726.8	10.65	31.82	112116	42407	73600.7	21.3	92.02	33801.2	24458	13722.9	-12.07	67.94	21928.8	12194	35214.6	453.69	18671.5	262143	93994	262143	75.97	-12.9	37767.3	25407	9142.67	-13.49	29.24	34214.7	24763	14231.9	35.5	39.56	33788.1	18510	26696	6357.34	3523.42	12450.2	8548	7393.23	15148.6	5454.12	36280.5	21019	21860.9	30255.2	4474.58
12052.8	11910	3278.07	8.52	12.04	62342.2	34178	38230.7	19.88	44.72	168855	21401	262143	36.21	125.56	35693.4	23752	208439	424.58	11137.9	262143	188576	262143	181.76	53.32	262143	197663	262143	-18.46	141.9	257096	18429	262143	-26.98	4.3	40191.5	22473	33485.7	43427.9	18463.3	33724.9	19035	24195.4	18594.2	7823.42	24082	17593	15139.3	44140	7305.7
63876.7	41254	22537.5	4.26	35.26	37810.7	21267	26074.8	19.88	58.48	262143	87684	262143	99.4	319.06	34955.6	22339	18666.6	208.74	11295.2	17522.4	8282	201428	14.2	394.74	31622.5	26104	9.23	7.1	129.86	262143	97878	262143	24.14	147.92	22455.8	11791	22747	21754.4	9109.98	8945.98	5958	5984.59	7562.21	4286.24	45022.5	27139	20210.1	27221.4	3568.14
44972.3	26821	17405.7	-6.39	26.66	100926	33138	64184	0	67.94	151186	93032	237353	-0.71	39.56	38237.3	25319	8150.09	27.69	42.14	262143	161081	262143	169.69	358.62	34714.4	24757	35402	19.17	48.16	70769.3	19874	262143	36.21	1876.52	34424.3	24507	35203.9	7.1	58.48	34134.1	24378	15494.3	-7.1	17.2	33930.7	24590	12888.6	1.42	32.68
92456.3	39134	33604.3	-7.81	-1.72	56787	26213	63963.2	17.04	37.84	13094.4	7909	17034.3	-11.36	4.3	262143	197694	262143	107.21	270.9	8683.72	7547	132725	0.71	6.02	262143	192438	262143	53.96	165.12	262143	107089	262143	95.85	217.58	262143	190062	262143	78.1	198.66	162155	11920	262143	17.04	0.86	262143	18345	262143	-57.51	114.38
8404.1	6275	10402.2	-7.1	9.46	148735	67431	34568.5	1.42	2.58	55937	15919	262143	-9.23	51.6	262143	178034	262143	80.94	599.42	262143	160566	262143	41.89	-8.6	262143	171002	262143	69.58	77.4	19140.6	18153	56561.4	15.62	8.6	262143	172419	262143	121.41	95.46	42797.4	16447	262143	22.72	12.04	262143	114215	262143	-41.18	131.58
34530.9	21582	21067.1	-4.26	36.12	10894.6	6159	22628.4	-10.65	9.46	10657.8	5395	-840.64	-0.71	14.62	35132.9	30011	252.76	0	222.74	262143	228895	262143	137.03	-37.84	27182	15680	220377	9.94	-7.74	11389.4	7995	223371	22.01	-9.46	24660.5	11218	262143	17.75	18.06	262143	109009	262143	29.82	58.48	262143	83307	262143	-6.39	166.84
33460.2	19206	15539.1	-2.84	19.78	46854	34843	7968.33	-4.97	30.96	46240.8	31732	21035.2	-1.42	16.34	38937.2	20906	19809.7	520.43	17834.7	262143	149308	262143	64.61	52.46	262143	175761	262143	-93.72	623.5	53843.3	36135	19953.1	13.49	-3.44	262143	11400	262143	74.55	134.16	140198	51338	262143	68.87	495.36	27836.1	17173	74394.5	-17.04	-24.08
83571.7	49140	25922.1	-9.23	12.04	36302.9	23166	16227.8	-26.98	9.46	72015.5	38663	39337.5	-14.2	58.48	10861.2	7162	11025.6	17.04	95.46	262143	229747	262143	48.99	83.42	7413.96	5322	137984	-26.27	49.02	262143	157186	262143	43.31	172	262143	215670	262143	167.56	2001.22	18802.7	14033	52706.1	2.84	-9.46	24775.2	13618	242256	3.55	-12.9
57976.2	34526	26431.2	7.81	42.14	55923.4	30493	25205	6.39	22.36	33888.6	24619	11944.3	12.78	40.42	33795.6	24182	9498.38	7.1	46.44	262143	159181	262143	63.9	1723.44	21318.1	19139	229.33	-22.01	16.34	33916.5	24441	38421.6	7.1	74.82	46018.9	21861	64336.6	7.81	-0.86	6374.84	5654	821.47	2.13	-11.18	20466.8	9760	25459.9	-11.36	35.26
28997.4	14021	28479.5	-29.11	3.44	60718.5	37320	26845.8	-2.84	43	13806.2	5184	262143	55.38	12.9	262143	188215	262143	217.97	117.82	262143	43814	262143	-21.3	101.48	14206.1	10923	-1319.18	-13.49	75.68	262143	191064	262143	87.33	240.8	262143	168398	262143	26.27	37.84	35939.5	25746	935.07	-6.39	-0.86	12290.3	5331	26347.4	-0.71	6.88
50445.1	30707	19346.1	-7.81	7.74	31977.1	16339	21456.9	-7.81	11.18	262143	207365	262143	155.49	341.42	262143	109217	262143	18.46	31.82	4329.46	7822	177624	-0.71	747.34	23757.2	20316	86556.1	-24.14	29.24	262143	175783	262143	5.68	281.22	262143	169826	262143	171.11	195.22	13297.8	11697	-1435.62	-8.52	-13.76	34291	24502	30224.7	21.3	8.6
46306.6	25096	21777.1	-9.23	-1.72	16608.6	10667	24616.4	2.84	27.52	18086.6	7764	101026	-0.71	-9.46	262143	141230	262143	71	221.02	262143	187587	262143	-2.13	-8.6	262143	199642	262143	-151.94	147.92	262143	18185	262143	42.6	242.52	262143	137351	262143	36.92	16.34	7927.94	6887	-1326.99	-2.13	0.86	152923	13041	262143	3.55	36.12
11856.9	8223	23339.8	-10.65	-13.76	98378.5	35711	43629.5	7.81	58.48	11015.5	5862	-881.82	7.81	1.72	39336.5	26240	126146	17.75	-21.5	249225	125318	262143	15.62	6.02	262143	126195	262143	-163.3	35.26	262143	173313	262143	-50.41	2.58	15218.5	7501	-2729.95	12.78	-14.62	34225.9	24182	43408.7	18.46	104.06	262143	193144	262143	10.65	1769.02
34279.2	17420	40212.3	12.78	-12.9	142059	50011	58069.5	1.42	9.46	19052.6	11399	3945.47	-22.72	1.72	56211.1	14342	262143	41.89	-18.06	53626.9	29441	262143	29.11	204.68	33361.6	6184	214554	-22.01	-0.86	262143	161643	262143	72.42	273.48	114950	40294	58080.1	41924.1	19892.7	262143	190398	262143	33.37	287.24	10004.9	8711	153908	5.68	10.32
34266.8	24271	47766.7	10.65	56.76	51300.7	21927	46367.3	2.13	19.78	63687	34210	59371.6	9.94	53.32	6780.32	5966	257.73	4.97	-7.74	262143	90055	262143	200.93	5860.04	262143	203639	262143	-64.61	98.9	50358.9	13467	-4392.06	-12.78	-18.92	37426.3	23550	59453.3	-4.26	-28.38	262143	175871	262143	41.18	237.36	262143	190019	262143	-17.75	6.02
262143	191559	262143	110.05	249.4	85029.9	40251	37165.7	-13.49	8.6	43194.8	27134	29238.5	-9.94	29.24	34937.6	20826	13567.4	337.25	16043.3	33361.6	24215	9209.41	-9.94	36.12	262143	241116	262143	-17.04	417.1	31949.8	21522	22261.3	18.46	0	34415	30268	4773.33	0.71	212.42	262143	14262	262143	24.85	167.7	13532.7	6705	-1785.65	-7.1	0.86
262143	185502	262143	168.27	225.32	28489.6	16625	22759	-7.81	-6.02	42786.2	24295	19938.2	18.46	24.94	19732.1	12504	25252.6	88.04	3801.2	120925	12945	262143	-37.63	135.88	262143	184862	262143	105.79	549.54	57847.9	36908	19644.3	22864.8	7051.14	135147	62077	55145.7	74714	31442.5	262143	171202	262143	-32.66	2648.8	22415.5	5206	-2361.46	17.75	13.76
15431.2	11802	197805	15.62	126.42	113251	64162	45552.2	3.55	6.88	59410.9	34497	45583.4	24.85	28.38	19745.8	12717	12984.5	352.87	8607.74	262143	210740	262143	-58.93	344.86	10330.4	13510	187793	6.39	-7.74	19624.2	10911	28784.8	12718.9	5465.3	20093.6	9935	16440.8	2629.84	2496.58	24960.6	26596	29263.4	-16.33	-11.18	34183.7	24915	28953.1	-0.71	73.1
258262	17082	262143	1.42	138.46	123311	67878	51409	12.07	11.18	30122.7	15801	23332.7	12.07	18.92	26096.4	14133	15891.2	425.29	15277.9	262143	168707	262143	-46.86	109.22	262143	176326	262143	78.81	-17.2	26059.8	13442	31372.8	44642.7	20743.2	31468.1	16398	16729.7	32246.1	13031.6	42220.1	11622	655.33	-37.63	190.06	262143	193955	262143	9.23	215.86
262143	205127	262143	44.02	2053.68	25842.8	11741	29788.8	22.72	2.58	57098.9	30798	29675.2	8.52	36.12	41108.5	20290	35025.7	56.09	3136.42	53141.4	33769	26904.7	48.28	1196.26	149884	56598	160609	-15.62	1.72	36237.8	18014	29073.8	16459.2	9404.96	35072.2	18318	32132.5	33989.8	19601.1	262143	171853	262143	141.29	202.96	262143	190098	262143	68.87	170.28
35181.3	37786	33012.2	-4.97	18.92	55918.4	32841	18629.7	14.91	7.74	23027.4	14461	44.73	-7.81	9.46	89485.8	37416	44713	257.73	6249.62	42793.6	23839	30299.2	127.09	4133.16	7661.34	5697	23345.5	1.42	-8.6	57764.8	31358	30321.3	41086.3	17534.5	62319.9	36047	24331	10251	5439.5	193618	89140	89854	-5.68	8.6	18545.4	8703	262143	31.95	29.24
262143	190608	262143	54.67	6.88	43047.2	26258	23183.6	15.62	43.86	33897.3	24491	13610.7	9.23	62.78	37783.4	25240	8876.42	-22.01	-4.3	14198	5617	24134.3	-18.46	241.66	262143	227450	21018.1	-0.71	38.7	33248.1	14179	59952.4	81743.7	37177.8	12853.2	8715	9932.9	482.8	148.78	119896	43735	227990	16.33	122.98	262143	18456	262143	-10.65	207.26
262143	172162	262143	44.73	156.52	39494	21607	17027.9	2.13	32.68	173058	12760	262143	46.86	91.16	262143	197450	262143	-102.24	106.64	42736.6	23074	14300.1	782.42	22272.3	262143	149246	262143	323.76	5378.44	60982	36931	29303.1	1788.49	1096.5	13565.6	8122	22512	5410.2	4055.76	23046.6	14870	31145.6	1388.76	855.7	262143	20042	262143	33.37	85.14
262143	15627	262143	70.29	87.72	32851.3	21411	17933.9	2.84	22.36	262143	73517	262143	26.27	156.52	33513.5	29161	413.93	-10.65	217.58	34025	24155	51922.3	4.26	33.54	107459	30449	137930	-8.52	-32.68	34133.5	24706	13144.2	0.71	21.5	7808.9	5033	13534	17141.5	7907.7	33086.9	19305	23937.6	8940.32	5003.48	27531.1	21816	47043.9	-7.1	0.86
108454	39321	262143	53.96	-10.32	25545.2	14567	15494.3	2.13	3.44	9341.54	6258	64772.6	4.97	-5.16	26103.9	15170	8029.39	152.65	5896.16	262143	193019	262143	-5.68	146.2	9686.26	5976	8916.89	12.07	7.74	85850.8	11181	262143	-1.42	4.3	23089.4	13362	29363.5	21711.8	9519.34	25877.6	14527	20755.4	14383.2	6738.1	262143	190557	262143	17.04	4.3
92337.2	34641	11148.4	15.62	1324.4	48983.7	26418	25966.1	0.71	37.84	20678.9	8951	193014	7.1	-9.46	52162.5	32627	28395.7	9.23	2626.44	262143	167780	262143	62.48	153.94	29547.3	16578	18112.1	17850.1	6130.08	262143	84779	262143	-10.65	97.18	39392.3	23891	39459	24171.2	13252.6	42614.5	20678	26084.7	26150	13849.4	262143	257439	262143	124.96	34.4
39043.3	25402	1314.21	17.04	23.22	14170.1	8490	23698.4	15.62	15.48	17320.3	9393	-217.97	19.88	34.4	52532.6	31178	28791.2	555.93	18966.4	22481.2	12833	262143	17.04	30.1	68679.9	32131	714.97	-16.33	3246.5	22318.1	23452	159825	9.23	-6.88	15075.9	8583	11059	7129.11	3054.72	38502.6	23910	26519.2	26503.6	14065.3	262143	175048	262143	93.01	212.42
262143	195147	262143	120.7	172	33118.5	20471	16546.5	8.52	-33.54	33946.9	22706	4685.29	6.39	-0.86	41962.2	25462	23741	90.88	3936.22	78337.6	7892	262143	35.5	58.48	21848.8	11295	21241.1	973.41	18620.7	32170.6	13377	7081.54	9.94	-30.1	12334.3	6571	16068.7	4225.21	3455.48	34279.2	24235	41824.7	18.46	54.18	97820.5	16052	247346	45.44	57.62
34566.9	27985	-452.98	7.81	12.04	66269.3	34441	40761.1	-7.81	-27.52	43248.1	22118	-1535.02	-4.97	-27.52	40825.8	26693	21307.8	-6.39	82.56	262143	123308	262143	49.7	2361.56	29587.6	13386	166073	12.78	141.04	16804.5	6711	101511	-8.52	-6.02	30753.2	17276	12297.9	2361.46	790.34	262143	190484	262143	61.77	147.06	262143	162098	262143	134.9	145.34
20830.1	10438	253.47	9.23	-12.04	63362.8	27948	12981.6	21.3	-4.3	21750.2	15843	-1442.01	-7.1	-3.44	32426	19654	15346.6	69.58	3777.12	22620.1	23830	27085.8	-7.1	22.36	97540.9	38167	5851.11	52.54	6996.1	34276.1	24387	35252.2	6.39	88.58	18882.7	9149	15483.7	3652.95	1991.76	262143	172830	262143	10.65	36.12	262143	189523	262143	83.78	394.74
40291.9	22959	-570.13	-0.71	-2.58	17555.3	8771	20249.2	13.49	10.32	9526.3	7139	5579.89	-7.1	-15.48	36165.2	20511	14917.1	142.71	9960.52	65815.5	18787	66994.9	-12.07	60.2	33961.7	24398	10729.5	12.78	62.78	262143	12440	262143	-41.89	236.5	30416.6	17895	17998.5	15606.5	9127.18	7436.28	6318	173128	3.55	22.36	262143	191838	262143	69.58	4.3
52417.3	27914	-590.01	-2.84	-31.82	24176.3	12078	25327.1	24.85	22.36	37402.7	23968	-1512.3	-21.3	-6.88	29260.9	14906	26252.2	6.39	57.62	262143	184274	262143	-32.66	103.2	191467	21153	262143	10.65	92.88	262143	215350	262143	-27.69	2037.34	30501.5	17497	12173.7	927.26	879.78	15610.4	6647	262143	26.27	-1.72	79273.8	45432	99752.2	10.65	25.8
35800.7	19670	18097.9	7.1	6.88	92364.5	29020	31400.5	24.85	-21.5	17554.7	10306	-1593.95	-9.23	8.6	11191	5623	18685.1	482.09	17722.9	262143	21982	262143	48.28	76.54	262143	115532	262143	2.13	64.5	262143	173653	262143	48.28	315.62	13239.5	8135	1525.08	-9.94	40.42	211458	9113	262143	107.92	14.62	262143	130151	262143	-2.13	110.94
57262.6	28819	-568	-7.81	6.88	16025.8	10438	14797.1	-4.97	-12.04	20866.7	10190	12106.2	7.1	-6.02	46382.2	24898	25319.3	8.52	901.28	262143	195351	262143	0.71	184.9	262143	15070	262143	12.78	75.68	262143	44351	262143	74.55	36.12	34489.4	19634	5622.49	2066.81	5303.62	262143	212951	262143	97.98	1982.3	262143	190987	262143	61.77	604.58
127484	58683	22191.8	0	30.96	50011.1	30518	21123.9	5.68	-9.46	6953.92	6942	-1331.25	-17.04	-11.18	51521.4	30707	13203.2	198.8	11354.6	7582.6	5730	228843	5.68	32.68	262143	23665	262143	-0.71	172	189097	80227	166479	26.98	58.48	31571	18367	11811.6	666.69	491.06	35156.5	13656	27604.8	9.23	33.54	262143	84103	262143	-9.94	31.82
11632.4	8642	1702.58	-10.65	-30.96	37736.9	23094	16353.4	-12.78	-25.8	37921.1	21551	11205.2	2.84	19.78	13882.4	10014	8460.36	4.26	79.98	33398.8	7247	262143	5.68	35.26	87249.5	7679	262143	7.1	77.4	54510.4	13766	6808.19	14.91	32.68	24836.6	15542	12758.7	7286.02	4351.6	262143	160871	262143	14.2	30.1	262143	200957	262143	71	122.12
20007.4	9804	20604.9	-5.68	-10.32	44131	26267	22538.2	2.13	13.76	31566.1	20447	9721.32	-13.49	6.88	67486.4	35128	25729	207.32	5988.18	262143	148549	262143	42.6	336.26	262143	116303	262143	73.13	393.88	19419.6	6281	-2179.7	12.78	-11.18	34043	24638	13404.8	-24.14	49.02	262143	174353	262143	-0.71	134.16	262143	191397	262143	119.99	84.28
34299.6	24449	34244	16.33	36.12	64580.4	37175	29119.2	5.68	0	21313.7	11118	31276.2	31.95	24.94	61668.9	36391	18932.2	110.76	4669.8	262143	75591	262143	-47.57	46.44	68131.2	52807	148229	-6.39	63.64	79277.5	17588	8994.99	29.82	-15.48	262143	100729	262143	-54.67	28.38	26842.9	29138	159068	14.2	23.22	262143	16235	262143	-4.26	92.88
262143	189882	262143	-2.13	207.26	78632.1	32608	32799.2	7.1	20.64	40231.2	23551	20803	-12.07	3.44	20132	8617	32809.1	14.91	233.92	83660.3	9201	262143	26.98	-4.3	14075.9	6116	137182	4.97	12.9	18935.4	7419	-2171.18	4.26	9.46	255585	108675	262143	-47.57	169.42	262143	84671	262143	25.56	46.44	262143	188822	262143	26.98	239.94
262143	172176	262143	58.22	269.18	48318.5	25854	20426.7	2.84	8.6	41489.8	25924	32457.6	22.72	-0.86	60190.2	32330	36398.9	257.02	9288	117610	29364	28.4	4.26	-36.98	46811.2	28789	29342.2	135.61	5577.1	15454.7	8319	47720.5	53969.2	21222.2	25947.6	15697	63258.9	-22.72	-10.32	5990.44	5329	-1914.16	-7.81	-20.64	69451.2	22218	262143	24.14	85.14
16521.8	7891	262143	34.79	43	142927	73015	58761	3.55	33.54	34296.5	24443	35911.1	-11.36	45.58	50799.1	25686	32694.1	1216.94	39302.9	54617	29373	36572.1	669.53	31041.7	28157.3	16256	22447.4	218.68	6187.7	48453	30203	18201.6	6517.8	2658.26	19034	13849	207165	-2.84	-18.06	39934.2	21995	26115.2	20729.2	9482.36	262143	211025	262143	10.65	2796.72
262143	14068	262143	46.15	255.42	38214.9	19294	31068.2	19.88	13.76	32026.7	16714	250014	-6.39	1.72	56361.7	34317	17752.8	217.97	5792.1	23299	12519	6100.32	31.24	11429.4	49077.3	28302	25056.6	1278.71	34292.5	41802.3	31547	27616.9	155.49	3045.26	27384.2	9459	163730	-13.49	17.2	24914.1	14549	27448.6	22673.1	12636	8937.92	6760	-4698.78	-1.42	-22.36
262143	216023	262143	134.19	2111.3	52545	31451	28431.9	19.17	7.74	262143	10267	262143	-52.54	68.8	39968.3	23007	19353.9	66.03	4507.26	20161.2	10673	8943.16	155.49	18421.2	48305.4	30434	46235.9	259.15	14274.3	11556.8	7351	30248.1	392.63	175.44	22128.4	7373	-4.97	-40.47	67.94	52311.3	33606	31125.7	30577.6	12396.9	19523.2	7735	-6078.31	-12.78	98.9
262143	163163	262143	29.82	63.64	115479	52447	42015.7	14.91	48.16	262143	170488	262143	22.72	11.18	82758.8	47602	26538.4	161.88	5506.58	21324.9	12770	20572.2	58.93	2228.26	60543	28435	48578.9	976.96	27133.9	33907.8	24720	15840.8	-5.68	49.88	42808.5	18441	32067.1	714.97	513.42	7534.86	5315	20041.2	41.18	126.42	22564.3	12402	21625.9	25516	4538.22
262143	171209	262143	58.93	252.84	26665.6	19088	24428.3	22.01	42.14	262143	173509	262143	77.39	199.52	56203.6	35187	23486.8	219.39	12771	91425.8	26970	37982.9	149.81	10346.7	28640.3	17167	20434.5	448.72	14638.1	35799.4	15036	262143	14.2	60.2	14361.1	8950	3182.22	4055.52	949.44	33194.8	22232	31237.9	14180.8	8099.48	34041.1	24350	47477.7	17.75	72.24
25272.4	8969	255264	46.86	-23.22	38593.1	20282	22800.2	9.94	12.9	262143	82378	262143	-54.67	33.54	37914.9	25190	10865.1	-2.13	-16.34	90645.2	61386	7929.28	37.63	9746.38	43418	26558	25046.7	1617.38	29589.2	262143	20184	262143	96.56	194.36	25463.4	14441	11992.6	10811.2	5471.32	88427.5	56323	27947	66546.9	30853.4	262143	191082	262143	-18.46	251.12
16342	5263	170464	19.17	-5.16	33529.6	18332	34920.6	2.13	50.74	63213.3	20784	188771	-22.72	13.76	262143	175732	262143	81.65	120.4	35150.9	21830	-520.43	1.42	890.96	29087.3	15191	23488.9	146.26	10691.5	262143	41331	262143	54.67	305.3	13357.9	9718	23438.5	52.54	92.88	36438.6	19175	25075.1	3274.52	2141.4	262143	187763	262143	39.05	211.56
43179.3	26828	16623.2	7.81	30.96	36816.2	18926	30833.9	-1.42	28.38	44713.8	25833	24086.8	9.23	12.9	31622.5	26757	47.57	3.55	165.12	22207.8	15910	38088.7	255.6	8773.72	42993.3	20443	28454.7	33.37	1173.04	107357	84343	47988.9	14.2	59.34	14260	9672	21111.1	463.63	162.54	11179.2	6186	22727.1	148.39	135.02	16585.6	6711	262143	48.99	32.68
38609.9	25530	5948.38	-22.72	15.48	66193.1	20645	66112.4	23.43	34.4	17331.5	10662	30534.3	-6.39	-3.44	40401.1	25392	20909.5	579.36	6315.84	23695.2	14872	19961.6	597.82	20710.5	48502	24167	28618.7	619.83	12085.6	24751	21510	13392.7	-2.84	24.94	16583.1	10583	-1621.64	-14.2	6.88	11413	5783	19691.8	29.11	17.2	262143	14849	262143	98.69	202.1
262143	195202	262143	-102.24	320.78	38544.8	22262	21273.7	-12.78	12.04	17378.6	10379	254879	-4.26	81.7	12245	5268	25658.7	164.72	3200.92	88347.5	36174	52650.8	702.19	24505.7	13374	8094	30626.6	46.15	684.56	262143	160982	262143	-7.1	137.6	10142	5710	-929.39	1450.53	-9.46	8073.64	6407	179457	14.2	26.66	262143	245359	262143	109.34	2473.36
35517.9	28537	5179.45	-7.1	208.12	56302.2	14423	36037.5	-8.52	17.2	34268.6	24710	17733.7	-0.71	28.38	43796.2	23377	25191.5	173.95	8715.24	108753	44663	43277.3	281.16	8501.1	13878.7	12187	9560.86	-0.71	83.42	262143	147575	262143	34.08	143.62	7394.12	7374	1943.27	178.21	82.56	34199.2	24243	36198.6	-7.1	47.3	33082.6	33247	32804.1	-7.81	13.76
42855.6	26507	19182.1	1.42	-12.9	10460	7219	9047.53	-16.33	-3.44	262143	59581	262143	14.2	373.24	52067	31493	18315.9	107.92	4303.44	60081.1	38591	23347.6	543.15	15724.2	29116.4	15339	25467.7	605.63	9226.94	56375.4	28677	30994.3	49083.7	25089.6	24408.2	14259	36960.5	18143.3	7074.36	262143	26834	262143	-36.21	151.36	42004.4	13027	624.09	0.71	159.96
32068.3	18419	17295.6	12.78	11.18	29931.7	14094	27181.6	-2.84	4.3	262143	162072	262143	4.26	176.3	38958.3	24311	11807.3	1128.9	14773.9	43978.5	22194	31093.7	288.97	11145.6	10108.5	5271	36585.6	85.91	1516.18	53121	19706	262143	78.81	-9.46	54648	33166	25419.4	40648.9	17092.5	262143	215782	262143	76.68	1961.66	262143	179073	262143	-6.39	102.34
34639.4	21923	56449.3	14.2	8.6	52081.2	40924	57226	18.46	63.64	262143	42484	262143	-12.78	107.5	49880.9	29682	7564.34	150.52	9755.84	50077.4	27139	20992.6	152.65	7013.3	34360.4	24331	15084.7	0.71	36.98	100709	40873	56890.2	22321	12531.1	34303.4	24487	36300.9	2.13	38.7	48955.8	28205	41904.2	-14.91	5.16	262143	191704	262143	63.9	295.84
31422.2	27360	1378.11	13.49	226.18	73008.1	32849	43733.9	4.26	6.02	142038	40999	262143	27.69	65.36	52334.8	28070	33426.1	455.82	16575.6	20738.4	11983	14032.4	244.24	2225.68	262143	113787	262143	19.88	102.34	57591.8	32307	23444.9	22880.5	12605.9	262143	12476	262143	-46.15	84.28	262143	169629	262143	31.24	67.94	262143	257417	262143	-3.55	102.34
36033.2	22974	43464.1	24.85	-18.06	197441	99278	55004.4	22.01	25.8	28469.8	6346	-2633.39	-7.81	24.08	9185.3	6178	18610.5	105.79	4954.46	42037.2	25190	15101.7	-14.2	529.76	158494	37901	262143	58.93	109.22	48335.2	27247	24192.5	29788.8	15956.4	262143	218306	262143	-49.7	1990.9	262143	181880	262143	51.12	-19.78	43295.2	14327	6577.44	31.95	-0.86
262143	157723	262143	39.05	194.36	155822	48486	21438.4	-18.46	43	8446.26	6898	-1525.79	-4.97	-6.02	24613.4	14518	7923.6	21.3	150.5	44013.2	25794	16065.2	230.04	17667.8	9055.1	6314	105.79	4.26	9.46	70257.2	42141	34441.4	31653.2	14001.7	47934.1	20404	87901.5	1.42	18.92	262143	169510	262143	49.7	122.98	48978.8	9334	-4270.65	59.64	-30.1
32286.5	28959	652.49	14.2	168.56	100766	44163	31471.5	-16.33	26.66	33007.6	14285	262143	16.33	237.36	16721.4	10990	7357.02	297.49	3341.1	32267.9	21586	15202.5	9.23	1402.66	27349.4	16106	28127.4	1294.33	13886.4	96371.6	50503	64612.1	45743.2	21843.1	262143	171864	262143	16.33	24.08	262143	198429	262143	5.68	6.88	37513.7	15271	262143	54.67	158.24
22771.4	11962	17668.3	0	24.08	29662	17967	20355.7	0	18.92	68001.6	38148	36052.4	27.69	44.72	37336.4	25286	6884.87	-14.91	-37.84	45939.5	24899	3677.8	194.54	11026.9	12775.7	5315	42801.6	596.4	23047.1	128724	53587	67928.5	36212.1	21860.3	262143	173249	262143	47.57	282.94	26214.2	6820	211835	6.39	3.44	84032.3	36646	66697.4	130787	22794.3
48032	31115	23250.4	4.26	26.66	75716.3	34742	49523.9	2.84	52.46	10855	6555	16027.5	10.65	-6.88	262143	198113	262143	-39.05	-47.3	42239.4	23847	24115.1	192.41	7910.28	53788.1	28642	22097.3	87.33	1626.26	49140	21859	100452	75476.5	33882.3	262143	257426	73512	21.3	83.42	16066.7	9717	-1742.34	4.26	-34.4	9290.7	7302	20670.9	77.39	-8.6
55384.6	33534	17254.4	26.98	-4.3	53398.7	31994	17823.8	-6.39	24.08	68835.5	42305	36934.9	-4.26	0	32574.2	28672	249.21	11.36	177.16	25032.5	14690	18821.4	15.62	1023.4	34362.3	24410	34853.2	-6.39	93.74	72128.3	33973	41529.3	12832.5	6749.28	64839.6	12505	-3377.47	4.26	35.26	14106.9	6067	-2039.12	13.49	-22.36	44903.5	25651	28593.1	53453.8	10866.1
38639.6	28579	7733.32	7.81	-9.46	122640	54102	68083.3	16.33	68.8	75990.9	42194	26701.7	19.17	45.58	36310.9	22332	32469.7	721.36	26539.6	24995.9	14042	18583.5	88.04	6124.92	28742	14231	262143	23.43	60.2	59015.9	30421	25736.1	1633.71	1216.04	11874.2	5507	-1519.4	-4.26	12.9	35535.9	11127	-2532.57	22.01	-12.9	34274.8	24828	30691.9	1.42	58.48
14572.5	13670	1334.8	1.42	19.78	117839	47072	25396.7	-17.04	24.08	66447.9	36766	27093.6	-17.75	-28.38	54426.1	31164	26113.1	243.53	109.22	27566.4	14027	19129.5	34.79	786.04	262143	19245	262143	-13.49	308.74	40188.4	25462	15824.5	7019.77	2510.34	32424.1	9813	-2638.36	0.71	17.2	27277.5	9395	-3007.56	26.27	-17.2	4847.78	5198	153858	-4.26	34.4
18370	10045	37507.9	14.91	-8.6	145489	58712	63940.5	-9.23	54.18	75934.5	40378	34888	38.34	8.6	34598.5	20674	13524.1	24.14	1787.08	41226.9	22852	19367.4	187.44	5618.38	262143	217379	262143	95.14	2453.58	142799	51484	86818.8	66989.2	29685.5	20007.4	5637	-2930.17	-3.55	14.62	62152.5	38247	57262.2	286.13	2544.74	262143	220429	262143	-23.43	2500.02
6265.1	5278	7618.3	-5.68	12.9	37121.3	21454	16335.7	-1.42	3.44	50570.9	27034	40574.4	-5.68	23.22	62029.8	34723	25603.3	186.02	4214	48498.9	28721	5865.31	232.88	23814.3	33289	17900	14096.3	12.07	80.84	29434.5	17051	33965.7	18850.5	8535.5	20151.9	6035	-3253.22	6.39	-30.96	48967.6	25141	20538.2	17610.1	9645.76	36829.9	42289	241313	-8.52	145.34
124906	66495	63385.2	42.6	77.4	122157	67335	47359.1	7.81	34.4	34049.2	24691	12611	4.26	19.78	163410	68594	104215	2004.33	86881.5	47666.8	19649	31713.6	281.87	14079.1	262143	169137	262143	83.07	277.78	24756.6	14606	31369.2	2675.28	1588.42	13964.3	8315	25411.6	3297.24	1916.08	54105.5	28170	28341.8	33023.5	13561.3	262143	183847	262143	25.56	130.72
25387.8	14868	23759.4	13.49	19.78	48825.6	26578	11038.4	-17.04	8.6	103698	8171	262143	13.49	55.04	27524.3	14496	16255.4	234.3	8373.82	36954.5	21770	16628.9	162.59	5688.04	43154.5	23938	-3139.62	30.53	212.42	21382.6	11083	29204.4	6683.94	3949.98	31239.9	18632	27343.5	7186.62	5340.6	12122.9	5861	32940.4	9856.93	4429	262143	172367	262143	19.17	199.52
101337	47042	49728.4	2.84	55.04	58150.4	33691	20107.2	-14.2	17.2	262143	102592	262143	107.21	78.26	5750.5	5251	6978.59	-12.07	494.5	28606.2	17891	16665.8	594.98	13920.8	49645.3	28403	-641.13	41.18	1145.52	12852.6	7025	47997.4	903.83	716.38	15487	12998	18398.9	0.71	139.32	12254.9	8298	27181.6	19.88	6.02	17291.2	10404	26426.2	40477.1	7228.3
31740.3	16582	17932.5	17.04	21.5	45471.4	26971	10298.5	-8.52	-11.18	90701.7	29126	262143	138.45	27.52	12210.3	12054	1069.97	24.85	1404.38	38909.3	24053	17512.2	129.93	4261.3	28733.3	15042	-1863.75	-2.84	57.62	38789.1	19519	30667.7	31884	17624	32698.2	18241	18708.5	22662.5	8972.38	46444.2	27015	20234.3	6878.48	4647.44	49147.4	26857	29361.3	76059.5	18427.2
21454.5	14547	22224.4	20.59	-4.3	52254.2	33127	874.01	2.84	-2.58	26653.2	11946	-959.92	-6.39	57.62	25139.8	15395	18063.1	112.18	2864.66	57279.9	36287	23916.3	592.85	32775.5	113477	57289	-1806.95	-2.84	2.58	58868.4	35439	50807.6	22144.2	13757.4	55436.7	31957	40585.7	6522.77	3852.8	32559.3	16465	26434.7	34491.8	11000.3	17582	7882	-874.72	5143.24	0
35269.9	23768	27311.6	-2.84	-14.62	58783.4	35630	9813.62	14.2	4.3	19110.9	7176	12534.3	-4.97	12.04	27524.9	17839	18609.8	479.25	9987.18	47733.2	30279	25224.2	625.51	13995.6	44760.3	27473	-505.52	0.71	455.8	46126.8	29490	16641.7	21384.5	10222	34253.1	24238	53009.3	17.75	40.42	34043	24267	13842.9	14.2	50.74	45680.4	30267	-2638.36	793.07	24.94
40132.6	25223	20345.8	-24.85	4.3	59866.6	29083	21631.6	7.81	7.74	40281.4	23075	33355.8	-14.2	35.26	54220.9	27362	25740.3	295.36	11518.8	42874.9	29180	23043.8	754.02	26203.3	97180.7	59871	-716.39	-10.65	1345.9	55302.1	31039	27637.5	7697.11	5252.02	262143	193190	262143	86.62	52.46	184785	12494	262143	-33.37	82.56	139363	61050	-2519.08	1362.49	249.4
52672.1	30503	28897	-24.85	11.18	77963.1	41285	30294.3	3.55	-3.44	45956.9	27795	25565	14.91	0	38944.1	20646	19797.6	295.36	7448.46	34088.8	24483	18508.3	-17.04	65.36	88318.4	41264	11503.4	149.81	10731.1	41128.3	27068	24902.5	28906.2	11853.4	262143	168466	262143	110.76	33.54	262143	76728	262143	-81.65	128.14	49854.8	19718	-2891.12	401.15	13.76
49027.1	26270	24252.9	4.26	26.66	73609.5	38414	51296.8	22.72	66.22	20937.4	10015	24749.2	-12.07	-9.46	62846.3	39282	14832.6	143.42	6581.58	174444	12205	262143	-56.09	106.64	75803.1	44047	11695.8	-15.62	33.54	44488.1	24343	20407.5	864.07	393.88	20032.2	14477	201367	18.46	34.4	22197.9	12738	10447.6	14.2	-25.8	37135.5	23558	-1789.91	102.24	17.2
20571	11183	21082.7	14.2	11.18	63122.8	42069	20722.1	9.94	23.22	34184.9	24519	34187.2	17.04	96.32	38241	25201	8302.03	-0.71	43	262143	35567	262143	-174.66	586.52	71787.9	27849	36249.1	284.71	22413.3	91614.3	54599	33127.2	26714.5	14487.6	99581.3	9240	262143	45.44	25.8	15507.4	8522	244084	28.4	61.06	58325.3	34490	-719.94	4272.07	1200.56
34614	20031	26522	11.36	43	59967.6	37300	18097.9	-19.88	43.86	262143	216453	262143	48.28	2149.14	36260.7	16877	29150.5	613.44	16745.9	21791.8	20286	46352.3	-30.53	8.6	39959	20813	25622.5	228.62	8441.76	49381.1	29414	17796.9	9286.09	3225.86	262143	122088	262143	88.75	1977.14	9678.2	6030	9144.8	34.79	-10.32	50745.8	22079	17915.4	27085.1	6705.42
40693.1	21258	25447.1	-6.39	16.34	50756.9	25831	28085.5	4.26	60.2	53237.5	21003	35664	-2.13	86.86	225213	73731	102657	3180.09	74370.2	262143	172435	262143	-74.55	159.1	68249	29607	31982.7	274.06	14438.5	55008.3	29066	36895.9	18421.7	12249	28808.9	27282	37280	6.39	5.16	34384.6	24419	30918.4	14.91	99.76	68345.1	42247	22658.2	57015.1	15879.9
34215.3	24470	26325.4	-5.68	68.8	49501.4	29471	22488.5	-13.49	-33.54	49447.5	34872	83536.5	-2.84	49.88	55824.2	33792	24526.2	692.25	16053.6	38259.6	28372	175682	-10.65	27.52	173601	62499	63936.9	881.82	33999.2	20004.3	11938	20999	2941.53	1621.1	68573.2	21388	32281.6	18.46	55.9	18663.9	14051	182712	0.71	75.68	35225.9	17657	32542.1	79519.3	16652.2
18579.5	14745	194441	-17.75	9.46	33944.4	22091	18487	7.1	-22.36	262143	174195	262143	29.11	81.7	17001	8559	35003.7	203.06	5332.86	262143	83793	201691	-10.65	61.92	40709.2	24766	29377	250.63	9793.68	26547.2	17214	22268.4	18475.6	8223.32	262143	180481	262143	35.5	67.08	262143	15170	262143	44.73	136.74	71515.8	39558	17700.3	62180.4	10939.2
30775.6	13303	249017	-11.36	43	47129.3	28539	22986.2	1.42	-6.02	262143	211981	262143	30.53	152.22	37472.8	18746	38734.1	285.42	13471	19040.8	11719	16173.8	-13.49	15.48	27343.9	16528	24771.2	139.16	5340.6	7545.4	6886	895.31	1177.89	549.54	262143	142924	262143	61.06	109.22	41595.8	30275	60385.5	11.36	-15.48	69466.7	39974	29752.5	141042	29527.2
63726.7	5275	262143	-35.5	48.16	29557.3	17495	29660.2	-4.26	15.48	262143	173838	262143	3.55	259.72	30908.9	15843	25580.6	59.64	1731.18	15927.8	6627	-1267.35	-3.55	55.9	81758.8	47166	26453.2	134.9	4793.64	34151.5	24661	18293.2	-26.98	40.42	34849.6	9822	262143	45.44	36.98	262143	166907	262143	44.02	-57.62	53072	26646	40507.6	160686	35599.7
42048.4	15608	258604	-3.55	3.44	26828	15964	15455.3	17.75	23.22	33307	13694	256801	-7.81	36.98	29694.9	17575	27591.3	47.57	1311.5	73055.2	41454	-1023.82	58.22	841.94	40263.4	24671	25606.1	430.97	15867	54209.1	14737	262143	12.78	22.36	74813.5	15210	262143	56.8	42.14	9675.72	8356	107386	18.46	16.34	43802.4	27453	24353.7	42803.8	6431.08
262143	184639	262143	22.72	1090.48	25953.2	16724	18110	-4.97	3.44	53289.6	13525	27534.5	-21.3	-3.44	37844.8	23502	27114.9	1551.35	36924.1	23511	12571	-732.72	35.5	1146.38	127121	55542	69127	747.63	27676.5	229508	14616	262143	-2.84	38.7	262143	248443	262143	239.98	452.36	23322.5	9410	-2240.76	31.95	611.46	28694.2	13911	30636.5	20654.6	3387.54
262143	257436	262143	127.8	18.06	38630.3	23124	16244.1	3.55	-4.3	12419.8	6283	-1972.38	-6.39	-8.6	35709.5	18871	37461.7	1148.07	29787	83727.9	32190	29785.9	462.21	24645	53697.6	28370	28782.7	259.86	18908	262143	85664	262143	-83.07	9.46	262143	193935	262143	178.92	442.9	74360.9	18867	171631	33.37	-5.16	70264.6	41382	25518.1	108178	18725.6
35988.5	16409	259849	26.27	-19.78	49332.2	32490	13267.1	-4.97	5.16	34040.5	10632	-2614.22	-8.52	-11.18	44904.7	29206	33088.8	205.19	9645.76	72223.8	50089	24169.8	489.9	9122.02	41749.6	24706	36381.1	643.26	23656	262143	186829	262143	-44.73	975.24	262143	90044	262143	81.65	1026.84	69101.5	35021	28721.6	13975.6	7285.06	59197.6	39735	33965.7	46552.6	8538.08
16309.7	7026	-1779.97	-4.97	-31.82	33490.5	21471	11558.1	18.46	-18.06	65023.1	35736	-3231.21	-5.68	-23.22	79262	44079	36390.3	75.97	4474.58	123195	69723	51288.3	2400.51	48436.9	42487.4	22411	24137.2	346.48	7872.44	169107	8963	262143	31.95	34.4	11970.3	6325	8015.19	7.1	20.64	40760.7	22814	24967.9	35256.5	15884.2	62486.1	33098	53406.2	150740	26855.2
9952.24	5739	-1813.34	2.84	-31.82	18953.4	17106	8971.56	-16.33	-12.9	25894.3	14211	22081.7	-6.39	36.98	52788.7	33442	17975.8	158.33	6400.98	36753.6	19947	15790.4	473.57	15717.4	63466.3	38789	22031.3	57.51	3306.7	13631.3	8250	31038.4	21.3	6.88	108601	54751	72775.7	87234.1	48314.8	34335	24322	51553.1	17.04	92.02	48219.9	30911	20778.9	41704.7	6378.62
16372.3	7077	-1862.33	-2.84	-10.32	7032.04	5766	1126.06	10.65	-31.82	30915.1	17898	20328.7	-0.71	-6.88	35506.8	19023	31054	169.69	19147	40970.8	21015	22728.5	6.39	207.26	52013	25570	71242.8	1089.85	19807.5	7803.32	5882	512.62	17.75	0	216690	46113	110430	24049.8	12734.9	262143	192534	262143	53.25	246.82	57235.3	33286	54716.1	44571.7	6738.96
7004.14	5211	-1716.07	-14.2	-2.58	34243.8	24499	35407	-25.56	70.52	28178.4	13974	37187	-8.52	21.5	45433.6	30091	24266.4	7.81	399.9	76530.3	41533	23825.5	70.29	2041.64	33901	18226	47779.4	590.01	25322.7	65850.2	13054	80364.2	17.75	68.8	153451	67110	239875	148838	76907.2	262143	180368	262143	122.83	212.42	27242.8	17249	45871	85694.2	17759.9
25294.1	9139	-2080.3	-12.07	-11.18	54045.4	7435	262143	-23.43	72.24	33511.6	16973	32767.2	-1.42	13.76	44740.4	25831	26281.4	93.01	2568.82	33189.2	16961	25827.7	310.98	18926	35297.2	20487	35078.3	193.83	11270.3	190427	50359	66922.5	43616.7	30890.3	43373.3	24738	30779.2	22472.2	10427.5	262143	22862	262143	-21.3	64.5	57574.4	23738	81983.7	94692.7	17110.6
15756.7	7643	3791.4	-14.2	-27.52	31508.4	15852	262143	4.97	36.12	32798.6	16295	30766.4	17.75	30.96	30442.6	17443	24522	381.98	12156.1	20247.3	9766	31264.8	88.04	1640.02	29476	15862	32281.6	350.03	9255.32	89942.2	41835	9039.01	24546.8	16448.4	99751.2	38703	45097.8	25880.9	12434.7	262143	208483	262143	38.34	1636.58	51328.6	28187	38418.8	29257.7	4477.16
32460.1	17454	-2529.02	-8.52	-22.36	262143	16405	262143	-124.96	143.62	21179.2	14184	31562.3	4.97	34.4	57803.8	36657	17302.7	99.4	5980.44	39400.4	24490	31399.8	280.45	11505.9	61180.4	35923	21106.9	347.19	15693.3	79268.2	36834	6374.38	7320.1	13394.5	36526.1	22614	21651.4	18340.7	7588.64	262143	161389	262143	7.1	432.58	56333.8	33062	46438.3	113030	26217.1
55132.3	29327	-2764.74	-17.75	-26.66	262143	221346	262143	-41.89	1980.58	33894.8	21502	25547.9	-23.43	-4.3	29309.3	19078	23796.4	550.96	14919.3	79757.4	37348	45901.5	813.66	19965.8	44285.4	23775	26182	149.81	5455.84	18644	9899	7885.97	11789.5	8940.56	52845.1	22720	262143	61.77	511.7	262143	196912	262143	39.05	82.56	51651.6	33358	23672.1	790.94	127.28
43598.4	25607	-2447.37	-9.94	-17.2	79863.4	51238	138263	-7.81	13.76	39502.1	20350	25339.2	1.42	13.76	54243.8	25682	72881.5	1537.15	71200.3	36776.5	24311	17698.9	18.46	807.54	37293.6	18930	27000.6	482.09	11598	30559.8	18425	254.89	1364.62	1657.22	161934	84462	71033.4	39737.3	19039.5	262143	19871	262143	112.89	282.08	22442.8	12755	21845.3	39733	6887.74
45220.3	22336	-2692.32	1.42	-41.28	262143	173926	262143	-37.63	58.48	23441.6	12866	24047.7	26.27	26.66	24471.4	15302	34845.4	46.15	248.54	57665.6	32967	32931.2	404.7	20834.4	42143.9	27215	19285	105.08	8749.64	79590	41583	2184.67	2817.28	6129.22	53166.9	32841	36009.1	66688.2	36597.3	36426.2	19594	27828.4	20.59	14.62	60675.7	34892	52535	131341	26507.8
147971	60466	57382.2	38.34	38.7	262143	170609	262143	-94.43	304.44	9084.24	6242	10821.1	-3.55	6.02	77056.7	43587	25932	531.79	16262.6	43261.1	23046	23601.8	2.13	128.14	65977.9	36144	44072.5	63.9	1752.68	44788.8	22297	-1808.37	1.42	-2.58	26604.8	18097	30613.8	2675.28	1079.3	30076.2	15705	12901.4	16428	12967.9	25695.3	13318	30427	16708.4	2741.68
76370.4	29334	51466.5	16.33	34.4	262143	192325	262143	-121.41	4579.5	38445.6	24471	16267.5	1.42	18.92	50477.3	31900	16858.9	229.33	6818.94	50912.5	33999	13333.1	487.06	12070.1	31726.6	14777	47782.3	997.55	35395	21747.1	10648	-1280.13	274.77	154.8	17334.6	7591	39058.5	32298.6	16888.7	26250.2	12947	21279.4	14863.8	8058.2	73571.7	35481	63102.7	133280	24661.4
11954.2	5123	46018.6	4.26	-11.18	74178.7	29351	90.88	-5.68	3.44	34361.6	24646	27435.8	0	36.12	84163.8	45104	32721.8	486.35	24236.5	48983.7	28591	25258.2	22.72	26.66	59178.4	30192	51662.4	50.41	1229.8	37254.6	23522	2348.68	3124	3375.5	56352.4	32235	58188	23772.9	13275.8	24915.9	15327	1477.51	492.74	5778.34	40232.4	23082	30008.1	29457.9	4633.68
45725.6	22143	41994.4	5.68	32.68	60228.7	35031	18926.5	15.62	20.64	49537.4	12584	221992	19.17	68.8	51578.4	32564	20879.7	44.73	1022.54	26263.2	16122	21445.5	771.06	20013.9	72603.9	40440	30927.6	406.12	18109	49244.1	28954	3257.48	355.71	636.4	28755	17680	21414.3	16000.6	7649.7	41342.2	26070	25844	360.68	191.78	30269.6	17054	35597.3	46601.6	9549.44
91942.9	38142	46628.5	-12.78	47.3	107073	50345	37031.5	7.81	31.82	8538.02	6309	-2122.9	-5.68	-12.9	40020.4	23250	33909.6	72.42	2026.16	41965.3	22335	21476.1	291.81	5724.16	181538	54834	57376.5	253.47	7834.6	51651.6	29088	16313	9222.9	15749.2	15825.5	7085	34813.4	20406.1	10397.4	56007.1	31974	25854.6	910.22	1063.82	21275.9	11707	24575.2	22585.1	3046.12
87129.8	33082	53669.6	9.94	16.34	46114.4	25267	27314.4	-4.97	-8.6	32618.8	8074	-2906.03	1.42	-43.86	9247.92	5742	17911.9	19.17	50.74	74827.8	37571	39591	340.09	27173.4	34207.9	18615	18575.7	739.82	13054.8	221347	100249	49063.1	35376.5	24467	113226	32690	59503.7	23248.9	9710.26	49003.6	29143	22196.7	17923.9	7299.68	152111	74719	126365	90311.3	18538.2
43588.5	23982	30104.7	7.81	6.02	47735	27943	23817.7	21.3	-19.78	17549.1	10843	-685.86	-25.56	1.72	40911.3	23782	22114.4	377.72	8887.24	33335.5	18935	17306.2	0	-14.62	80567.1	42190	31802.3	573.68	16322.8	158311	40614	82682.3	81302.8	53557.4	64269.2	30987	42963.5	36180.9	14670.7	43118.5	23831	25107.7	35134.3	11622.9	17872.7	8438	51298.2	12908.5	2103.56
78177.7	45067	29858.3	6.39	40.42	73744.7	31121	55056.9	24.85	29.24	48420.1	31414	-359.26	-13.49	-35.26	41293.2	24338	24630.6	355	7119.94	20043.4	9379	44078.2	772.48	33793.7	41510.2	22270	27513.9	144.84	3524.28	165002	75869	54752.4	26534.1	21712.4	89199.4	54134	42333	75793.2	27756.5	24079.6	13457	22975.6	25084.3	14881.4	32466.3	21686	32231.9	9212.25	1192.82
45232.7	24177	39769.2	24.14	27.52	87715.7	30802	51124.3	-0.71	28.38	46589.9	23007	7895.2	-20.59	14.62	12261.1	12030	2673.15	4.26	-8.6	101359	38258	48042.9	1499.52	46580.2	35499.3	21102	34949	619.83	16583.4	50910.7	25564	16306.6	1444.14	1029.42	45265.6	18254	40241.4	73823.7	24221.9	16673	10031	18543.1	2250.7	8877.78	67602.3	31015	123676	186800	35131
74210.3	38909	39400.7	17.75	9.46	57025.7	28950	41664.2	3.55	33.54	47051.2	22090	40247.8	10.65	4.3	151057	72598	66641.3	2254.25	63405.2	56844.1	36794	22940.8	509.07	13599.2	55544.6	33151	27172.4	575.81	16926.5	24224.6	13681	17118.1	1415.74	812.7	59013.5	30974	26233.1	50374.5	16823.3	39943.5	26027	49319.4	2304.66	5475.62	19545.5	12167	27007.7	14790.7	1885.12
38460.5	22030	14359.8	-7.81	-1.72	30068.1	17982	17569.7	22.72	18.06	34298.4	19493	24202.5	-14.2	61.92	33006.3	19455	41464.7	32.66	3564.7	25957.5	15303	27161	173.95	8444.34	61437	32871	24334.5	114.31	19602	63090.6	41308	16727.6	8306.29	6702.84	49795.3	32518	14774.4	5176.61	2105.28	37744.4	21703	35492.2	27087.2	13913.9	95846.4	33527	69225	154485	26031.3
55241.4	34312	20001.4	4.97	30.1	22752.8	12170	26523.5	-0.71	-6.02	42418.5	24278	19427.7	-34.79	-0.86	41778.7	24711	23319.2	28.4	654.46	38321.6	22529	28385.8	106.5	2549.04	82693.1	50534	27711.3	473.57	10646.8	47485.8	25420	30843.8	20639.7	8482.18	125629	60115	71970.6	12888.6	6220.38	5761.66	5264	6144.34	16.33	60.2	50197.1	25862	35455.3	18379.1	2154.3
71865.4	31118	24772.6	7.1	50.74	40930.5	23151	32938.3	4.97	7.74	37138.6	24196	14192.2	-20.59	-5.16	32950.5	20665	19337.6	233.59	7346.12	41246.7	26294	33355.1	176.79	4877.92	17048.1	7912	30066.4	137.74	2999.68	21667.8	9701	29194.5	4881.25	3399.58	50244.8	33426	26433.3	4909.65	4091.88	17428.2	11614	12956.1	10421.4	4582.94	51941.1	29997	27762.4	59458.9	8815.86
40893.3	22980	44475.8	20.59	10.32	35779	21627	18753.9	-9.94	13.76	31202.1	27335	1414.32	2.13	206.4	41254.2	22335	44710.8	277.61	8663.64	55092.6	28483	45114.1	114.31	6405.28	12315.7	5421	37231.7	34.08	417.96	53501.7	30678	29702.1	37917.6	17912.9	18560.9	11311	37988.6	39527.1	13766.9	42431.6	25321	16945.6	27298.8	15182.4	81678.2	49714	31996.9	75331.7	10062.9
39818.3	25693	9611.27	23.43	-3.44	56553.9	36926	21087.7	3.55	25.8	24078.9	14974	35446.8	29.11	17.2	146110	66946	76668.6	1122.51	29466.2	40254.1	25736	16450	3.55	5.16	40014.8	24945	32549.9	-11.36	115.24	82543.1	32002	51527.5	9437.32	5965.82	71654	20647	41473.2	24145	9650.92	48846.7	24474	18839.1	4961.48	3828.72	46644.5	26286	41921.2	28780.6	3761.64
33197.3	29063	1324.86	29.82	213.28	33250	20062	40703.6	2.13	-6.02	39765.6	25424	5912.88	13.49	-4.3	75449.7	24372	39337.5	2800.95	42569.1	40079.9	23132	36738.9	16.33	245.96	60525.6	19125	62242.9	247.08	8361.78	233381	67440	161258	85895.8	44867.9	25245.2	13218	37599.5	2039.12	1285.7	58921.1	32282	12818.3	13815.2	10409.4	43615.8	26027	18611.9	1156.59	57.62
26869.6	16155	30926.9	41.18	19.78	185112	54027	123424	19.88	74.82	262143	155277	262143	37.63	176.3	54627.6	33128	31529	425.29	8975.82	51675.8	20563	64696.6	2269.87	58513.5	13783.8	6912	45414.4	26.98	340.56	47120	25144	22566.6	3424.33	1423.3	16717.7	11320	27300.9	16229.2	10002.7	28698.6	13586	9135.57	3052.29	5614.08	15421.3	10812	46691	74240.4	13655.9
36382.2	19595	27359.8	0	0	36489.5	22434	23453.4	-7.1	20.64	32602.1	27991	210.16	28.4	141.9	68784.7	37574	36429.4	345.77	15124	46518.6	28010	49575	594.27	24867.8	48811.4	26383	29971.2	320.21	11713.2	80808.3	39479	53656.1	23310.7	11201.5	87707.7	47026	36325	24036.3	11843.1	10031	5633	10266.6	3561.36	2438.1	28740.7	13875	49220	25352	3532.02
82215.7	35738	36778.7	18.46	-7.74	33644.3	18990	29462.9	27.69	-3.44	28086.6	14899	257.73	15.62	4.3	44237.6	19884	54038.1	61.77	1076.72	86042.4	30878	46542.6	271.22	10368.2	66786.4	36791	40495.6	284.71	14012.8	203278	72538	86819.5	21055	12918.9	75543.3	40874	42903.2	3969.61	2630.74	30561.7	18430	23462.7	14118.3	7853.52	135557	60062	72597.5	101526	16398.5
48155.4	27238	22257.1	12.78	24.08	26443.6	15714	26431.2	10.65	0.86	52128.4	27810	43143.1	16.33	35.26	34209.7	20296	18817.1	290.39	12408.9	83034.7	49720	35289.8	188.15	4945	26972.5	17706	28802.6	406.83	8890.68	204305	56927	85156.7	122518	54461.2	34442.2	22895	28500.1	12407.2	7076.94	63975.3	34118	33301.8	30295	13809.9	17429.4	7018	52297.2	122071	21897.3
40858	21507	37757.8	4.97	23.22	70099.1	36539	35025.7	9.23	36.98	75001.4	46194	20406.1	-29.11	14.62	51978.3	29746	35375.8	421.03	9636.3	88154.1	59007	37955.9	205.9	10462.8	43958.6	27278	23986.6	451.56	12255	80333.4	35956	50525.7	39266.5	21082.9	48242.2	27818	40954.2	1045.83	538.36	50942.9	31622	15972.2	26445.4	12628.2	42546.3	28107	28216.8	11772.5	1181.64
27820	18654	24229.5	16.33	-2.58	86638.8	30994	50652.1	14.91	40.42	16490.1	9419	722.78	2.13	-3.44	230842	73496	156833	498.42	10736.2	71384.9	46171	23380.3	340.09	12336.7	36984.2	18677	40093	562.32	15960.7	123772	40061	109334	98633.2	67455.8	23377.1	13686	41012.4	3427.88	2346.08	22000.7	12510	19836.7	5362.63	3063.32	31867.4	18954	25097.1	102.24	36.12
63052.8	37707	14763.7	-4.26	40.42	34550.7	21144	31316	-9.94	-9.46	35783.9	18180	51107.9	27.69	36.12	57030.1	34938	36609	44.02	1792.24	33762.1	20575	21283.7	837.09	30514.5	31982.7	18007	29714.2	76.68	972.66	200772	72474	113873	91193.8	52536.5	80618.6	48127	32376	12035.9	6933.32	33964.2	19646	10277.2	2918.81	3068.48	40141.9	21199	48500.1	35769.8	8198.38
36049.3	19330	21826.8	9.94	0	60573.4	32038	37931	7.81	17.2	31954.8	17238	528.95	-8.52	31.82	27309.8	14234	35370.1	48.99	1295.16	62749	36919	26934.6	34.79	72.24	73860.6	48192	39158.6	386.95	6674.46	262143	99309	156309	89536.7	44044	39701.7	22586	26326.8	47499	20083.6	16027.6	15167	5596.93	-25.56	-16.34	64012.5	33304	29030.5	8958.78	1087.9
31526.4	20225	40652.5	16.33	25.8	72359	43782	26525.6	6.39	20.64	24144	11699	14632.4	12.07	0.86	239309	108419	99711	462.21	17639.5	43287.2	26646	42218.7	65.32	1461.14	46508.1	29351	18418.8	230.04	6961.7	29882.8	18184	28164.3	23529.4	10364.7	38474.1	27931	31413.2	36408.8	18894.2	12957.4	7986	8532.78	-31.95	0.86	48214.9	29135	67152.5	128097	16645.3
45277.4	27575	20177.5	-2.84	6.88	57032.6	30362	51879.7	-3.55	30.1	43144.6	24241	22697.3	-2.84	12.04	114537	57031	63850.3	547.41	29060.3	25770.3	14583	22355.8	34.79	726.7	24103.7	15827	25170.9	1290.78	18252.6	43488.7	23359	49204.4	19713.1	10473.1	15190	9278	25955.5	18591.3	10677.8	26254.5	15011	14488.3	19050	1655.5	59813.9	34641	27598.4	102841	15388.8
31734.1	19640	19812.5	7.81	-0.86	48407.1	25121	24851.4	7.1	12.9	25737.4	13034	23024.6	0.71	12.04	36877	28247	23313.6	1628.74	41881.1	42037.2	22510	60990.4	797.33	24608	33932.6	18577	42181.8	335.83	9398.08	262143	94611	141578	158110	64428.6	28629.1	14731	20243.5	-1.42	42.14	137255	77043	26263.6	5433.63	4879.64	51346.5	31644	31518.3	10789.2	1795.68
50473	25476	22930.2	7.1	17.2	48736.3	30548	20570.1	14.2	20.64	20354	10803	11766.1	1.42	14.62	45096.3	26957	24798.2	740.53	22625.7	32140.2	17770	41851.7	1389.47	27898.4	43316.3	24998	23784.3	328.02	10560.8	133211	34855	81201.3	18342.1	9602.76	41016.7	19540	49751.8	2257.09	1534.24	64109.2	38059	21802.7	43570.6	20609.9	32852.6	15586	34266	13315.3	1708.82
36298.5	20522	18252	17.04	29.24	126295	47246	55926.7	14.91	84.28	23283.5	10692	18217.9	0	24.94	15188.8	7007	33637	37.63	1088.76	43168.1	25386	19879.3	188.15	4601.86	11698.2	6711	38895.9	13.49	208.12	51502.8	30322	33512.7	39138.8	16700.3	90592.5	47531	34208.5	9998.93	5331.14	37308.5	21132	20301.7	18218.6	13199.3	27028.3	16530	13586.6	7042.49	1343.32
47582.5	31986	16481.2	-10.65	30.1	27721.4	17242	31655.3	17.75	35.26	24447.2	12623	12087	1.42	27.52	88859.6	47643	50197.7	1151.62	31417.5	51520.8	23575	31355	887.5	17145.8	34888	19046	33441	29.11	2368.44	161764	58110	98492.6	51174	25383.8	9708.58	8006	5137.56	6.39	22.36	46335.1	27822	11794.5	3232.63	2153.44	28276.3	17184	25721.2	17615.1	2838
64932	39094	23717.5	-2.84	58.48	148334	60967	54794.2	26.98	46.44	22072	11291	55.38	-9.94	14.62	166596	64477	83503.1	641.84	20529.1	40250.4	24619	31368.5	228.62	6407.86	70051.3	31921	60279	341.51	11298.7	123686	55157	70371.6	105801	55896.6	33519.7	20827	33844.3	9731.26	6438.82	10398.6	6450	13421.8	1806.95	1024.26	48068	24394	36139	52280.1	8332.54
38453.6	22321	16807.8	14.2	0	24314.5	14871	32526.5	2.84	24.08	75881.8	50062	971.99	7.1	13.76	234830	102575	102552	1368.17	36954.2	19205.1	12509	38331.5	29.82	40.42	37216.7	21291	30133.8	96.56	3346.26	29589.5	19206	22775.4	22416.1	10244.3	37733.2	22786	17438.3	4108.77	2616.12	11443.3	7658	24331	2408.32	909.88	26772.2	12359	82434.5	1504.49	507.4
70734.6	42045	23709	15.62	14.62	68997.9	40613	28931.8	12.78	41.28	20615	11739	17534.9	23.43	-17.2	60239.8	35155	21966.7	164.72	5747.38	64086.3	36615	25272.4	1179.31	27759.9	104658	44186	49652.4	514.04	21433.8	144254	61983	65602.6	30091.2	18850.3	22143.3	10864	36915.7	12005.4	9043.76	5214.82	5041	494.16	2491.39	1055.22	39433.9	28577	45561.4	44178.3	4824.6
27552.8	15278	16640.3	14.91	1.72	65935.1	33982	39175	19.17	49.02	24744.2	14396	12864.5	10.65	-12.04	63621.9	37087	87552.2	646.1	46067.6	81818.9	47314	41220.5	304.59	16506	65677.2	38974	23071.4	62.48	987.28	87787	34859	53395.5	55292	38957.1	29741.4	15993	14290.2	2511.98	1376.86	97006.4	61842	25836.2	51407.5	19509.1	30709.8	15831	37682.5	53390.6	9080.74
43207.2	25625	28495.1	1.42	23.22	40675.7	25143	40198.1	8.52	29.24	24623.3	15035	13919.5	17.75	0.86	31492.9	19889	26152.1	630.48	19622.6	43573	26849	29168.9	994.71	50066.6	23390.1	13514	40613.4	195.25	5138.5	36952	15298	31953.5	13581.6	8808.12	64036.1	37491	38617.6	28892.7	19465.2	34443.5	24403	17926.8	19.88	48.16	12969.8	7079	20392.6	15834.4	2802.74
54364.1	28994	21462.6	10.65	14.62	130671	42577	76897.3	31.24	73.96	13729.3	7046	14333.5	4.97	-8.6	31189.1	19359	21257.4	183.89	5409.4	8577.08	5278	9011.32	3.55	86	23470.1	13935	39150.1	1180.73	17172.5	103061	47383	37035.7	64571.7	32366.1	10357.7	8124	7526	161.17	43	47774.1	5964	262143	5.68	44.72	21008.1	12262	16359.1	11391.9	1649.48
35148.4	20783	18956.3	19.17	-10.32	43942.5	21614	54364.7	10.65	36.98	38575.8	19948	-37.63	13.49	8.6	149568	56119	80516.1	602.08	18564.8	38981.9	20954	57987.8	286.13	8404.78	19332.2	11205	35153.5	581.49	18484	103044	38282	69487	42131.4	18022.2	86237.7	33427	33950.8	13083.2	5501.42	23587.9	11041	243587	14.91	25.8	23184.3	13890	22017.8	33955.8	5362.1
29928.6	16851	21588.3	7.1	-4.3	35309.6	20778	40111.4	7.1	-2.58	60162.3	31095	1130.32	-5.68	12.04	19655.9	7718	17804.7	159.04	3445.16	123536	46781	57865.7	154.07	5289	42503.5	26889	22707.2	134.19	6317.56	166642	71243	118283	41057.9	20980.6	70471.7	33691	61627.3	65441.4	35301.3	173807	10793	262143	29.82	116.1	39063.1	23448	29002.8	58851.2	9589
39586.4	24374	17566.8	19.88	8.6	97234.6	57583	41067.8	-2.13	-0.86	31965.3	17502	3470.48	3.55	-22.36	43165.6	19674	43851.7	68.16	1882.54	32735.4	16829	23266	60.35	2339.2	41770.6	21939	23949.7	188.86	7203.36	36629	22511	28146.5	33248.6	12069.2	47936.5	28516	21962.4	23856	15671.8	262143	30601	262143	47.57	143.62	43899.7	22823	27094.3	22313.9	3161.36
56571.3	29742	19216.9	25.56	-15.48	49459.9	26126	27337.8	17.75	-18.92	6483.96	5728	89.46	9.23	-27.52	28122.6	14120	39531.4	260.57	12243	85859.5	49323	24284.8	-8.52	46.44	140223	46299	56009.8	744.79	21868.9	20959.1	8217	28578.2	10574.7	5244.28	27896.9	15936	32037.3	10426.3	6192	7639.64	7492	2641.91	28.4	-8.6	32332.4	18590	27095.7	44378.5	8594.84
56682.9	36554	18250.5	36.21	44.72	70391.1	29953	44378.5	37.63	4.3	30528.8	14294	26084	7.81	-12.04	165988	46827	135985	2646.88	66898.5	31892.2	21450	26071.2	355.71	20229.8	23733	13947	16883.8	327.31	4933.82	34467	19527	21090.5	1045.83	614.9	41407.3	23754	26703.8	14059.4	7495.76	42941.2	24280	-1537.86	579.36	-18.92	37300.4	22315	28160	24739.9	2957.54
32034.8	21498	18716.3	26.27	14.62	247248	71742	98996	36.21	75.68	50372.5	29518	471.44	-8.52	-13.76	110192	47164	72266.6	651.78	30903.2	33602.1	19767	30630.8	250.63	5662.24	38496.4	19142	36352	82.36	1828.36	59443.1	35673	28290.7	40478.5	20594.4	25470.8	15650	22423.9	2022.79	1195.4	60367.5	38958	17415.6	9031.2	5016.38	56191.2	29691	64284.8	174976	45260.1
55508	33895	19638.6	14.2	13.76	37345.7	21603	27967.6	-8.52	1.72	13137.8	5451	9018.42	-10.65	-4.3	77461.6	44129	43573.4	611.31	17456.3	50324.2	31318	33720	592.85	28241.5	6837.98	5415	16516.7	-5.68	297.56	233174	84490	81033.7	84663.9	47294.8	18716.6	10910	27887.4	1603.18	1143.8	49869.1	32023	34430.7	13533.3	6063	38930.4	22366	17910.5	36161.7	5608.92
32750.9	16834	15674.7	21.3	29.24	23770.8	15350	19759.3	-14.2	-4.3	17670	9527	1204.87	-4.97	-6.02	252481	73901	180172	499.13	41593.9	51442	28303	33860.6	630.48	20422.4	80024	37959	33667.5	316.66	12314.3	237172	78675	84048.4	38935.7	16203.3	31937.4	18743	47548.7	39803.3	23167.5	51554.2	30498	23765.8	1168.66	757.66	26505	16291	32236.8	15564.6	2464.76
61896.5	36958	21244.6	-19.17	16.34	97119.9	39218	43527.3	3.55	30.1	112155	37898	38337.2	4.26	42.14	178553	64540	101234	1305.69	42628.5	39787.9	25539	18876.1	410.38	13293.9	37108.9	25383	20597.1	6.39	-38.7	14522.3	7154	45665.8	945.72	1148.1	88081.5	49887	45892.3	36906.5	24621.8	60703	38732	67200.1	15169.9	10882.4	8711.62	5799	54092.8	-33.37	9.46
51945.5	27706	26818.8	-11.36	42.14	22477.5	10316	28424.8	-19.17	30.96	115662	47330	59263.7	6.39	38.7	76601.6	58490	62901.7	552.38	20424.1	23031.1	14715	32312.1	717.81	35257.4	33230.8	29232	-10.65	-21.3	162.54	49869.1	27102	23180.1	26477.3	12321.2	68978.7	40611	33491.4	23679.2	12894	52949.9	28194	18601.3	3576.27	3228.44	39489.7	21012	53305.4	79908.4	14073
12247.5	9227	2756.22	-2.13	1.72	26174.5	13688	29388.3	-13.49	30.96	53145.8	30896	20186.7	-11.36	-0.86	33073.9	18535	26633.5	277.61	6246.18	52664.7	31843	36762.4	717.1	33091.1	20331	7715	5280.27	109.34	-18.92	51122.1	27357	22427.5	21016	8915.62	19479.8	12342	28497.3	12322	5055.94	26595.5	12246	50740.1	6087.54	3797.76	39125.1	25833	19348.2	-76.68	-4.3
44082	23294	24460.2	4.26	24.08	34970.5	20367	38778.1	-4.26	31.82	27283.1	15431	27371.2	8.52	16.34	102977	39997	49492.7	1050.09	29283	41429	23039	15563.9	122.12	5421.44	100125	39671	65101.3	1493.84	47532.2	109080	44214	76725.4	79338.9	26143.1	24419.3	17778	27786.6	8623.66	4256.14	65218.4	37307	23149.5	61527.2	18121.1	33887.3	17591	29617.6	17585.3	2547.32
40027.8	25695	15463.8	14.91	-9.46	95367.8	42851	38477.7	1.42	58.48	25102.6	13939	27744	-13.49	12.04	20355.8	13278	23281.6	40.47	1057.8	57312.8	36655	18908.7	119.28	5843.7	31635.5	18779	34008.3	382.69	13236.3	52178.6	30808	21606.7	45409.5	16338.3	28541.7	15459	22386.3	6644.18	3761.64	52117.8	25809	36966.9	20541	12558.6	100486	52907	53043.4	27087.2	4045.44
113160	33723	78384.7	36.92	3.44	63022.4	36699	34517.4	-5.68	1.72	38457.4	20502	24205.3	10.65	-6.02	143952	70579	84898.2	1809.79	43588.2	52822.1	27814	27349.2	27.69	1126.6	45080.2	25193	29812.2	1052.22	13436.6	152720	49097	103953	26723.7	13900.2	78057.4	32963	40022.7	13398.4	8241.38	92807.8	49992	55007.2	126624	62671.6	37787.8	19500	47537.3	115351	25398.4
24844	13945	23241.8	-4.26	0	41398.6	22271	27375.5	-4.97	3.44	46792	34109	22899.6	-1.42	-15.48	8757.5	7255	11951.4	12.78	-24.94	63134	38337	24760.5	268.38	10329.5	84553.1	44758	30043.6	61.77	5009.5	66620.2	40699	24156.3	6277.82	2958.4	46081.5	24919	17762.8	4776.88	3408.18	40820.2	24542	39712.4	56278.1	33466	21727.3	11166	52449.1	94493.2	15333.8
183695	55798	101744	41.18	61.06	45239.5	28449	18654.5	24.85	30.1	42006.9	25663	60701.4	11.36	64.5	46118.7	25533	16746.8	357.13	11602.3	57140.4	40530	30905.6	336.54	10793.9	91869.7	35357	43471.2	1049.38	31163	32915.2	18689	26250.8	8475.27	4667.22	27063.6	14475	18708.5	408.96	497.08	73695.1	38287	40401.1	16138.3	11432	13873.1	8206	22939.4	31559.5	5061.96
26936.5	16469	25460.6	0	12.04	62412.9	28940	49252.7	24.85	55.9	32920.8	22815	17808.9	17.04	33.54	48445.6	28447	19219	115.73	2021.86	63874.9	34707	38418.1	-9.94	80.84	70832.5	41576	57973.6	2974.9	81723.2	18738.3	11586	27790.8	66.03	46.44	18738.9	10955	15091.8	4254.32	2547.32	69939.1	40091	51104.4	48847.3	17919.8	55363.5	28999	30255.9	47369.1	7316.02
56640.1	25904	28005.9	14.2	-6.88	56416.3	36119	25231.3	2.84	22.36	39283.2	20295	25937.7	9.23	15.48	27388.5	13775	36677.9	46.15	1087.04	37745	20107	16275.3	94.43	2385.64	44336.8	29407	10220.4	31.95	1713.98	35268.1	22231	33403.4	14987.4	6998.68	58145.5	22734	21124.6	2040.54	1115.42	13870	8702	33368.6	26.27	104.92	33765.8	20178	34899.3	50412.1	8965.5
115374	57582	56344.9	-12.78	19.78	14096.3	7234	26416.3	4.26	20.64	71893.3	39530	39423.5	24.85	-9.46	41119.6	23538	31131.4	180.34	5657.94	32644.2	18412	36996	2.84	461.82	30058.8	18054	14703.4	66.03	4962.2	56170.1	22338	89095.8	21235.4	13684.3	66135.4	40209	28455.4	62723.5	26980.8	96579.9	34563	46093.2	19263.7	9874.52	23545.7	11310	37945.2	29063.1	3924.18
55604.7	28800	25861.8	-12.78	-2.58	68089	38637	34398.1	-1.42	21.5	49317.3	28661	32280.1	19.88	3.44	185696	61527	81505.2	560.19	18057.4	54020	26779	23760.9	0.71	73.1	83719.2	37150	39960.2	596.4	21174.1	26260.7	11622	65178.7	59331.1	30833.6	40426.5	24415	30060	3118.32	2181.82	40858.6	21687	36393.9	26691	12577.5	81093.5	46869	91449.4	80020.5	17497.6
126734	47722	53583.7	-8.52	44.72	26461	15286	20293.2	-17.04	0.86	5315.88	5170	2488.55	9.94	8.6	53466.9	33175	22286.2	42.6	1061.24	62478.6	37230	26128.7	252.76	9105.68	62014.3	33190	19951.7	211.58	6776.8	22212.1	9621	46175.6	15846.5	5984.74	37116.3	19826	28907.6	64456.6	24909	49087.9	29003	25503.9	7686.46	4931.24	55535.3	31314	27003.4	80128.5	15253
22829.6	13089	22665.3	-15.62	47.3	46020.1	29582	33295.4	-10.65	19.78	44408.7	25614	24718.6	-0.71	21.5	93597.7	50849	61921.2	308.14	10572	25653.7	13323	27199.4	620.54	13048.8	49658.9	21851	39654.2	252.76	9700.8	105637	47363	57436.2	6234.51	3478.7	50906.3	27946	29379.8	34819.8	16822.5	23874.3	16792	30096.2	5454.22	3477.84	49843.7	25488	34849.6	60457.2	9198.56
48106.4	29335	52021.7	-8.52	38.7	57381.6	34517	20132	-14.91	20.64	55307.1	36473	21429.9	-31.95	6.88	60051.3	40198	17607.3	98.69	5548.72	40628	29681	20861.9	195.25	9584.7	39448.1	21818	31014.2	147.68	6740.68	46872	25681	43866.6	74286.6	36801.1	35743	19287	15185.5	10120.3	3785.72	42504.1	21583	35767.7	9692.21	6022.58	22496.1	13335	44943.7	49947.8	9737.78
43871.8	27531	17878.5	12.07	-8.6	25163.9	17542	24391.3	-8.52	18.92	69267	40271	32253.9	-3.55	77.4	125125	75351	66333.2	1645.07	64771.8	29463.6	12830	38547.3	141.29	6850.76	37833	25354	41199.2	862.65	25269.4	64625.1	37677	23264.6	36101.4	13717.9	19243.6	10958	9290.35	5697.75	2080.34	58280.6	35259	37003.1	4575.95	2542.16	36168.3	20447	33885.5	69619.8	11623.8
99134.3	55483	32366.1	-0.71	11.18	143218	42922	68236	28.4	30.96	22352.2	13127	23756.6	2.13	18.92	154996	66133	87888.1	608.47	32097.8	37059.3	23938	24844.3	8.52	620.06	64057.2	20971	53921.7	258.44	19847.9	121951	55152	53580.1	12771.5	6617.7	43032.3	25644	17204	13849.3	10431.8	54899.1	30799	36508.2	34402.3	15777.6	19736.5	10567	19300.6	11847.1	1830.08
46961.3	25836	27341.4	-7.81	18.06	77365.5	44979	32660.7	25.56	28.38	29308	17533	24610	-14.2	9.46	64584.8	34075	43197.8	688.7	23838.3	48100.2	30939	17193.4	91.59	3499.34	64880.5	41327	17913.3	22.72	1177.34	78664.4	30414	45388.2	17391.4	8225.04	23694.5	14954	14437.1	6015.12	2573.12	22028	9897	34560.7	6174.16	3935.36	38870.3	19087	43692.7	116323	22284.3
55985.4	33700	19047.9	16.33	-4.3	54945	30459	63150.2	6.39	10.32	30077.4	17899	27498.3	3.55	33.54	46074.7	29894	35987.1	101.53	2608.38	66376	32529	33795.3	324.47	9682.74	34147.1	19070	19124.6	56.09	3455.48	77667.4	40047	36880.9	1110.44	871.18	54721.2	31614	24070.4	12317.1	6949.66	37589.4	22440	52332.7	7210.76	4539.94	26059.2	13542	31739.8	90862.2	16946.3
112505	45037	54247.5	36.21	43.86	64916.5	37867	29125.6	7.81	-8.6	52847.6	28027	30689	24.85	5.16	221562	82750	131840	1369.59	56459.9	48542.3	26806	38930.7	639	24929.7	89082.2	32274	35108.8	220.1	5937.44	16120.6	10370	37280	19512.9	8774.58	43113.6	23191	17595.9	4159.18	3071.92	44355.4	21254	35732.9	18065.2	9527.08	55966.2	34847	21261.7	13122.9	1597.02
147243	62796	55526.3	24.85	79.98	59245.3	32262	32273	-9.94	14.62	33984.7	24394	15368.7	7.81	61.06	139894	54066	79380.8	3300.08	66554.5	45687.8	25375	32097	48.28	4624.22	44470.1	25878	24503.5	90.17	4861.58	195168	91786	118926	28628.6	21378.7	35179.4	20731	19734.4	1298.59	513.42	161431	64351	75162.7	87989.6	39451.6	17002.9	8566	27496.9	47470.6	6351.1
59391	22977	39843.8	14.91	11.18	40714.8	21051	20506.9	0	17.2	89205	7848	262143	27.69	30.1	42018	21829	46507.1	477.83	18140	56675.4	35547	23354	9.23	0	33159.5	20668	12985.2	280.45	16241.1	107749	56239	60378.4	90385.8	37394.5	86368.5	50731	12260.3	43067.2	24323.4	111274	38078	59867.9	18582.1	14850.5	48257.1	26506	32458.4	10929.7	1054.36
76438.6	35723	47297.4	-3.55	15.48	25330.7	14415	29664.5	2.13	12.9	27203.7	8256	215163	10.65	17.2	40669.5	22322	58901.6	538.18	15406	65457.7	40366	20697.2	17.04	147.06	27351.9	17022	39477.4	1.42	251.98	44858.2	25475	17142.9	13293.3	5879.82	24169.5	12830	12171.5	-71	-10.32	123123	42549	70474.6	32511.6	22584.5	36240.9	20392	22386.3	18227.1	2161.18
27248.4	14147	29281.8	9.23	17.2	93620	53539	29500.5	-29.11	18.06	262143	142819	262143	141.29	131.58	58654.5	35087	32170.1	569.42	24479.9	56996.6	38017	35838.7	1576.2	40567.1	70176.6	43586	22283.3	281.16	11228.2	205625	56763	141607	53814.4	35117.2	47444.9	31554	8185.59	3397.35	2966.14	152010	56870	75926	31469.3	13944	22960.5	15971	34339.1	45049.5	7167.24
37763.6	18622	38751.8	-36.92	-23.22	41326.7	20866	44223.8	-19.17	44.72	36313.4	38767	236453	19.88	1216.04	46579.4	20163	48606.6	778.87	29808.5	54121.7	35283	18039	220.1	6824.96	28095.3	16879	38744.7	360.68	16811.3	59329.7	34828	38580	11695.1	5498.84	53905.3	29942	17831.7	28818.9	27040.1	113617	46473	102802	55687.4	30569.6	42027.9	30013	34138.9	26829.5	3311.86
49552.3	26012	33973.5	10.65	28.38	27613.6	14174	24047	3.55	12.9	37581.9	23277	7174.55	-9.23	-0.86	54213.4	27575	56281.7	1038.02	24795.5	109403	50206	69787.3	1708.97	41058.1	40859.9	24282	14601.1	18.46	1126.6	74846.4	24546	50251	82426.7	33608.8	33733.6	20965	19011	-31.95	-26.66	27978.7	13858	58364.8	8069.86	5821.34	47055.5	27887	21745.2	30192.8	5341.46
66699.6	37394	25156.7	0.71	2.58	24279.2	11616	33663.2	-13.49	11.18	54610.8	35168	102596	5.68	22.36	31950.5	18243	32258.8	124.25	6111.16	39699.8	24546	20583.6	209.45	5975.28	61004.3	30375	53914.6	617.7	25457.7	149597	61134	66141.5	15128	12218	40570.9	23550	8548.4	4201.07	5451.54	48364.3	19759	37948.1	30656.4	13255.2	30711.7	18266	21321.3	45696.3	10155.7
65126.7	30236	32691.9	0	18.92	81126.4	45278	27400.3	16.33	-13.76	262143	188765	262143	53.25	722.4	146773	50178	98702.1	247.08	7789.88	59094.1	32067	27731.9	372.75	18779.8	50257.8	24686	25907.9	512.62	19573.6	57896.2	30249	32342.6	16488.3	9490.96	39056.9	21562	16710.6	18852.6	8438.32	36896.8	18341	44193.9	87243.4	31810.5	34553.8	20320	18950.6	30336.2	5039.6
29938.6	19150	26766.3	-4.26	7.74	48936	27126	22421.1	0	-32.68	214575	98571	8985.05	20.59	9.46	45343.1	28001	28512.2	354.29	7986.82	42458.2	26152	18452.2	489.19	10668.3	44319.5	28711	32433.5	133.48	8630.1	207293	63478	100575	138258	64700.4	19913.2	11518	12667.1	17042.8	10567.7	22503.5	12436	28209	37.63	41.28	35884.4	18635	52330.5	79569.7	13699.8
60462.4	39079	33218.1	14.91	10.32	37990.5	22329	27183.1	-4.97	16.34	44423	27561	14987.4	16.33	28.38	31105.4	15110	40700	48.99	908.16	55812.4	26914	30295.7	460.79	17492.4	38597.5	21970	21791.3	345.77	14203.8	36825.5	19012	53236.5	25191.5	11541.2	30035.9	15370	28821	14697.7	9109.98	59075.5	36414	27309.4	548.83	351.74	32938.7	18015	44924.5	55250.8	8878.64
64731.7	42187	15387.1	15.62	24.94	100243	41665	34670.7	-9.23	-1.72	54635.6	15828	3045.19	12.78	31.82	69488.4	40830	24526.2	524.69	16390.7	43886.7	27181	26009.4	597.11	15391.4	92772.5	37655	52920.6	434.52	20026.8	23577.4	10795	58492.6	11325.9	7202.5	41540.6	24080	17967.3	46350.9	14694.8	35053.6	20747	29803	10340.4	5549.58	26643.9	15812	31445.9	57294.9	9932.14
49696.1	31143	16861.8	42.6	38.7	21363.3	11435	28097.5	-2.13	0.86	58147.9	18715	-1315.63	8.52	-0.86	75181.2	32082	53984.8	1006.78	26557.7	67729.4	30443	66025.7	1905.64	50962.7	41501.6	25870	14528	131.35	3723.8	47277.5	29046	23124	34984.5	15122.2	36906.7	18961	22985.5	27150.4	14635.5	47849.1	26197	29690.8	14283.1	7949.84	22558.1	13462	37064.8	93903.9	16608.3
120788	46558	53614.9	47.57	47.3	54463.9	30563	25369.7	16.33	18.06	38542.9	25703	5506.05	2.13	6.02	48743.8	29447	34311.5	115.02	6536	67305.3	28054	51702.9	411.8	7434.7	43400.6	23864	18847.7	732.01	20365.7	34610.3	20559	23824	4602.93	4953.6	44190.5	24815	19909.8	44765.5	28017.9	54648.7	22370	62188.2	25872.4	15450.8	49667	29954	71906	70631.5	12284.2
110324	64527	30061.4	3.55	21.5	103665	47587	50421.4	24.14	11.18	262143	197992	262143	103.66	242.52	38899.4	20834	27403.2	491.32	15670.9	41046.5	28083	19370.2	180.34	5589.14	10215.7	10683	4061.91	-16.33	4507.26	40536.8	15203	70477.4	8453.97	4227.76	50967.7	32643	7452.87	1443.43	1173.9	19342.1	11371	20991.1	3427.17	1911.78	31626.2	16659	34843.2	21667.1	2769.2
19198.9	10038	21520.1	2.13	2.58	31279.6	20903	31829.3	-12.07	31.82	37477.1	30396	282.58	11.36	169.42	67030.7	27143	66662.6	225.07	8496.8	33795	22358	20521.8	75.97	1952.2	30763.8	19967	34347.7	315.24	20377.7	56531	23269	43026	17441.9	6975.46	27085.9	15291	10199.1	4069.01	3398.72	37043.1	19476	37101.1	28050	15031.1	47852.8	30937	31146.3	24499.3	2590.32
57752.4	35245	15686.7	0.71	30.1	17489.6	7293	43085.6	10.65	9.46	28714.7	7979	-217.26	14.2	75.68	31564.8	21603	37225.3	935.78	27326.5	34027.5	17799	31646.8	85.2	2272.12	44113	25476	18420.2	58.93	3120.94	29173.5	17483	25392.4	8408.53	4410.08	37266.3	22901	8766.37	14421.5	8143.34	140413	49673	57460.3	42658.2	20060.4	49623.6	27142	41555.6	75551.8	12987.7
45217.2	25085	34044.5	9.94	63.64	61939.2	31296	64632	4.97	37.84	12602.7	7774	25738.9	19.88	-3.44	23256.2	12795	69046.8	1139.55	38652.7	45594.2	22974	35345.9	779.58	18637.1	42608.9	23872	23668.6	876.85	22865.7	196072	98120	153601	198465	96552.2	64305.8	34694	35092.5	5894.42	2852.62	50574	31622	26457.4	31259.2	12607.6	30693.1	22544	23006.8	410.38	173.72
50104.1	20462	64394.9	4.26	37.84	28750.6	16167	18618.3	-7.81	9.46	38037	19099	38712.8	14.2	16.34	61468.7	25529	55729.3	1237.53	37253.5	45587.4	26938	28630.8	34.08	2095.82	74282.8	27078	52966	558.77	16702.1	56219.1	32916	27467.1	10714.6	5596.88	31762	16763	23024.6	10831.8	6635.76	74419.2	42726	28522.8	16036.8	11168	25568.8	13726	43873.7	36780.1	5854.02
20591.4	10289	24719.4	17.04	4.3	35661.2	22510	26518.5	-1.42	34.4	42150.1	28554	16090	-6.39	-23.22	50324.2	32635	21439.2	122.83	3613.72	25161.5	16947	22060.4	954.24	25396.7	52566.7	36666	25178.7	385.53	14445.4	46622.1	31679	29247	32754.4	9764.44	52643	30170	20721.3	31644	26697	22385.1	11694	32776.4	1454.79	1115.42	46392.7	30351	14848.9	18467.8	2760.6
70139.4	36643	32622.4	15.62	6.88	63778.8	32050	32932.6	-2.13	36.98	35943.9	20406	26289.2	-0.71	49.02	138978	65034	97399.9	7044.62	29906.5	44353.6	23086	23723.2	506.94	18338.6	26061.1	14319	29559.4	65.32	1571.22	122408	39356	77055.6	37406.3	16565.3	46387.8	25855	28221.1	30765.7	19278.6	53387.6	30498	45818.4	46644.2	23080.7	19370.7	10462	30431.3	7271.11	1070.7
55701.4	31503	40879.7	11.36	-4.3	30703.6	17622	19356	10.65	12.9	128320	50510	51146.3	26.98	58.48	30751.4	22168	27252.6	1282.97	40374.4	62418.5	34860	33478.6	308.14	13109	42238.7	21858	39083.4	486.35	13802.1	185536	63602	103277	114558	57814.4	55170.1	33642	10650	25931.3	13454.7	19340.3	11743	19293.5	2379.92	1504.14	35431.1	22791	28092.6	29113.5	4602.72
36737.5	21014	29171.1	2.13	-3.44	20497.8	11676	29158.3	4.97	6.88	77154	28610	78910.1	-0.71	45.58	35556.4	23442	36141.8	127.09	6765.62	61267.2	40342	25886.6	1351.84	25730.3	34844.6	23998	17688.9	259.15	9765.3	36228.5	19102	63190	48121	23882.2	38497.7	21127	24154.9	45386	24689.7	95977.2	35030	85478.3	58784.4	27820.1	52776.9	33447	16660.9	20388.4	2949.8
45336.3	26689	24739.9	1.42	-22.36	22948.7	13099	29049.6	1.42	-21.5	36584.3	20534	51529	3.55	12.9	45050.4	18938	46806.8	193.12	10148.9	28681.8	15975	22273.4	301.75	7219.7	25176.3	14023	33888.3	641.84	21308.2	141081	67499	72287.2	41641.5	20906.6	25588	16350	14575.6	1637.97	933.1	34215.9	21504	24879.8	4352.3	2712.44	21773.8	11898	30963.1	59730.9	10115.3
12357.2	6440	29417.4	6.39	56.76	180553	51703	87032.5	16.33	26.66	42161.9	24538	30436.3	-23.43	-3.44	262143	70611	188286	3230.5	107177	36220.4	21310	24615	229.33	13704.1	32347.9	19614	17895.5	101.53	3974.92	122504	31784	79923.3	33556.7	19018.9	48655.7	29423	16527.4	34777.2	17177.6	53090	32588	43272.4	58442.2	23458.2	58665	42874	18200.8	24726.5	3909.56
39822	21635	26432.6	22.01	20.64	30356.4	16591	24313.9	7.81	-7.74	262143	103243	171691	58.22	440.32	33667.9	20448	24940.9	649.65	13554.5	22197.2	13940	10302.8	189.57	2401.12	66154	38018	26738.6	543.86	21584.3	20822.7	10019	36327.9	9051.79	5234.82	42662.8	26336	14231.9	2053.32	1329.56	33901.6	20081	24985.6	29022	10748.3	43860.7	30809	26610.8	81688.3	15484.3
38436.9	21759	18959.8	-2.13	-6.88	76007	40214	43297.9	23.43	-39.56	38913.7	22769	33058.3	-7.81	20.64	27480.9	19073	19777	181.76	4742.9	75937.6	35026	31646.1	331.57	9787.66	29120.8	17209	32170.8	293.23	13252.6	78555.2	30254	72710.4	22769.7	11023.5	20091.1	12207	21894.3	38722	14980.3	29988.8	20924	25327.8	38000.6	14088.5	53327.4	29642	35037.8	53416.8	6628.88
41607	22779	26510.7	-5.68	13.76	60058.2	36993	20644	-16.33	23.22	109731	40278	58472	-4.26	33.54	36965.6	22062	17023.7	539.6	12627.4	63675.9	36978	30341.1	751.18	42588.9	38105.8	19578	21650.7	1414.32	50642	10822.7	5807	30615.9	1590.4	1006.2	31889.1	20792	19799.1	13459.5	9539.98	106034	50495	28781.3	7716.28	2831.98	23587.3	13134	23970.3	23692	3831.3
46087.1	26877	22331.6	4.26	-6.88	70888.3	39999	24521.3	-13.49	12.9	36021.4	21683	28590.3	26.27	3.44	50053.8	28270	27249.1	634.74	12049.5	45545.2	28756	18107.8	70.29	1517.9	59583.2	32210	30160.1	411.8	15177.3	41590.2	23006	24147.1	15019.3	9913.22	54227.7	33863	10386.6	11095.2	6646.08	32823.4	18107	50377.3	73317.4	29041.3	27437.5	17158	47075.1	57064.8	8587.1
41438.9	23813	18454.3	7.1	17.2	137706	48070	76853.2	18.46	49.88	53451.4	33098	18355.6	17.04	-19.78	78683.6	43367	48794.8	871.17	26592.9	20166.7	11710	14221.3	236.43	6170.5	41784.3	27187	17778.4	7.81	67.94	112122	37290	97240.9	38714.2	23393.7	35564.4	21411	9944.26	6166.35	2797.58	30169.8	16787	30473.2	18567.2	6935.04	59822.6	30938	45170.9	56166.7	8715.24
35864.5	19025	22588.6	0	38.7	31923.8	20588	43611.8	-11.36	31.82	29968.9	15742	24375.7	13.49	3.44	139821	47290	114781	1694.77	60085.6	40760.7	23610	41383.1	65.32	5001.76	39485.9	23721	45229.8	1292.91	31608.4	27722.1	14739	30882.9	15802.5	8525.18	36906.7	20543	17266.5	22399.1	8732.44	76604.1	41170	46072.6	44154.9	17575.8	42616.3	25862	28859.4	-361.39	-49.02
48053.7	24804	37146.5	2.13	64.5	123982	49188	66080.4	-20.59	58.48	37713.4	23259	36209.3	22.72	10.32	55864.5	32851	23314.3	190.28	8786.62	74942.5	29357	56839	426	13858	64582.9	39998	24227.3	34.79	-159.96	74673.4	32463	54534.4	67175.2	23053.2	33795	16134	21049.4	883.24	811.84	81161.7	34782	66268.6	39119.6	17249.9	60433.3	38442	22005	55604.4	8662.78
45966.8	25807	24382.8	9.94	31.82	57376.7	37850	42327.4	35.5	64.5	26808.2	19059	28243.8	-0.71	33.54	178487	45967	86431.8	758.28	26236.9	22537.6	11686	37865.7	350.74	9211.46	29397.3	17690	42568	388.37	9375.72	21499.1	13679	27932.1	14833.3	5248.58	20057.6	10820	8470.3	4796.05	2529.26	18187.1	10098	32366.8	2514.82	1755.26	36140.4	23251	23752.3	51550.3	9471.18
35371	19371	21593.2	-13.49	14.62	56842.8	31812	35979.2	17.75	54.18	29885.2	16904	26330.3	-17.75	12.04	28136.2	13491	31255.6	107.92	3165.66	58788.4	39026	15062.6	32.66	2480.24	34802.5	23150	26174.9	249.92	8630.96	30943.6	18703	19071.3	3055.13	1279.68	56864.5	32937	32984.5	24522	12332.4	43008.8	27805	17816.7	5566.4	3274.88	26599.9	13682	42814.4	102134	18136.5
27466	16626	29033.3	17.75	17.2	53398.7	30263	30909.8	2.84	50.74	28009.7	14859	27675.8	-7.81	22.36	21620	14251	21117.5	23.43	412.8	35447.9	18018	27943.5	230.04	7933.5	35169.5	19894	29082.3	70.29	1742.36	95702	49478	53069.7	13219.5	8927.66	10972.8	9611	4252.9	1973.09	1120.58	36474.6	20091	26409.2	3177.25	1940.16	37505.7	19077	29659.5	26072.6	4452.22
52365.8	35730	28639.3	11.36	43	46369.8	28055	16598.4	14.2	70.52	111475	39410	66254.4	16.33	36.98	78494.5	43265	29320.9	423.87	13661.1	30295.1	18293	26782.6	1052.22	33129.8	42128.4	29190	37808.9	155.49	3353.14	30456.3	22967	23621.7	4952.25	3217.26	38838	22603	28323.3	81140.2	32005.8	38030.2	22340	26669.7	1409.35	952.88	35261.9	19943	30951.7	78873.9	14091.1
34127.9	16695	28924	4.97	-9.46	118823	48329	56971.8	-4.97	12.9	30919.4	20137	15940.9	9.94	6.02	34555.7	21031	33005.1	501.97	12016.8	34298.4	19340	24450.3	1477.51	25423.3	141468	71182	67671.5	619.12	23708.5	70141.8	43599	28517.1	66175.5	24870.3	12447.7	12403	2389.15	181.05	92.02	41167.4	21434	20071.7	3130.39	2158.6	41899	21752	55758.4	71741.9	11625.5
83486.1	49443	28697.5	2.13	21.5	59614.9	34350	51546.7	9.94	-5.16	21772.5	10826	39882.1	18.46	20.64	29855.5	14387	28813.2	105.08	3845.92	30423.4	17065	20781	40.47	2906.8	29472.3	16642	23152.4	1277.29	20312.3	24234.6	16439	50016.7	7802.19	5143.66	33822.9	24567	8740.1	-7.81	29.24	23608.4	10055	33999.8	13239.4	8630.96	21262.9	13450	30302.1	59342.5	8238.8
28193.3	17590	36947.7	2.13	25.8	39871.6	23656	22693.7	-6.39	13.76	77370.4	49787	31404	-11.36	12.04	176967	62027	92182.8	838.51	29459.3	35560.1	21311	40978.4	536.05	24375	37016.5	15891	50429.9	1248.89	31662.6	34498.7	18738	36058.1	21381.6	11680.5	104212	12180	262143	3.55	83.42	45762.2	27217	17887	19211.9	9169.32	32932.5	22990	28816.8	34436.4	4856.42
68859.7	41215	19269.4	17.04	-32.68	62460.7	37782	34324.9	-5.68	17.2	12446.5	10581	6544.78	9.94	11.18	52915.8	29639	30863	375.59	11530.9	51712.3	34359	33256.4	418.19	31138	25226.6	11299	26953	18.46	-229.62	146428	70131	77694.6	14645.2	8445.2	262143	98990	262143	26.27	81.7	36117.5	23287	45536.6	18940	9951.06	40688.1	22323	29960.6	16881	2494
58973.8	38888	34053.7	15.62	24.08	59192.6	35189	21494.5	11.36	41.28	51870.4	15147	72089.9	39.05	110.94	32714.3	17653	24225.2	472.86	15242.6	34210.4	20183	28835.2	340.09	16140.5	28279.4	15269	18680.1	566.58	12212	39983.2	24862	32737.4	19449	10283	262143	21795	262143	9.23	76.54	41305.6	24397	32206.3	1708.97	885.8	58854.7	28219	73000.1	89165.3	14298.4
54844.6	35912	21079.2	6.39	44.72	37833.6	22003	21613.1	-11.36	6.88	50153	31548	34653	12.78	-7.74	38445.6	21603	27478.4	381.98	17587	31542.5	16995	28954.5	212.29	10823.1	62442.1	38730	27374	139.16	8010.9	54364.1	31078	21526.5	42722.8	21070.9	262143	22310	262143	-56.09	72.24	42072.6	24459	49846.3	45535.1	25409.6	164027	46155	148425	237464	47978.5
51238.7	28237	23423.6	14.2	-26.66	34281	21127	18933.6	0	21.5	94733.5	36215	59766.4	17.04	-7.74	36124.3	21930	26337.4	164.01	5436.92	73285.9	26367	73213.8	347.9	9613.08	48268.9	28421	30821.8	145.55	7349.56	92602.6	38282	38971.9	24514.9	11677.1	96026.2	14135	262143	-11.36	86.86	32269.1	19072	25461.3	1725.3	1111.98	58473.4	32115	32988.7	18067.4	1966.82
19498.4	11036	37333.2	-10.65	-9.46	63704.4	34582	56432.2	12.07	74.82	71256.6	24467	45184.4	35.5	47.3	149856	65811	89703.5	962.05	31586.9	99401.5	34467	48429.8	62.48	4414.38	27069.8	14230	22285.5	573.68	18287.9	124320	56621	90821.1	55789.7	27983.5	16179.5	8965	3043.06	-15.62	-13.76	52029.8	30506	24517	11442.4	7680.66	114381	59956	45874.5	138757	26445
35210.4	19433	26895.5	8.52	10.32	24172.6	13535	20065.3	14.2	43.86	42148.2	19491	49093.7	14.2	-6.02	45278.6	24462	32704	907.38	25968.6	15485.1	9266	17932.5	29.82	697.46	54923.9	32871	13793.2	22.72	601.14	61750.8	23990	47610.5	52121.1	29985.6	17035.1	5633	-1183.57	33.37	16.34	53215.2	27932	36611.9	11279.1	5653.64	39900.1	20081	42190.3	27981.1	3991.26
43605.2	27786	43980.2	-6.39	30.1	40084.2	24222	23584.8	21.3	49.02	64365.3	33299	46426.2	-12.78	6.88	79500.7	22221	47450	861.23	16809.6	45100.7	24552	39636.5	381.98	17932.7	68847.9	39355	32391.6	953.53	29681.2	31327.4	20070	21109	20354.3	7714.2	4744.86	5411	3.55	4.97	8.6	40861.1	23859	24220.2	9242.78	4702.48	35252.6	19200	31583.6	68037.9	11385.5
47786.5	25204	24954.4	-12.07	15.48	13703.2	8886	22506.3	17.04	10.32	16616.6	10096	30806.9	11.36	13.76	110366	57659	64708	346.48	10451.6	46772.8	23811	37292	383.4	16432.9	46642.6	25623	36341.3	1525.79	54364	55722.5	29521	31809.4	4448.86	2094.1	29943.5	12886	44487.2	49790.9	19083.4	62811	37219	29301	30766.4	10762.9	77932.1	50662	21547.8	778.16	32.68
58202.5	33118	30505.1	5.68	4.3	24641.3	14051	23437.1	24.85	22.36	32524	19278	26593	4.26	-6.02	49224.9	30218	20907.4	50.41	803.24	55492.5	36739	26896.9	10.65	-62.78	54710.7	35030	24587.3	351.45	14143.6	132007	64954	40367.8	51760.4	36578.4	39620.5	25886	31839.2	6284.92	4087.58	36421.9	19940	28868.6	12376.7	7322.9	82847.5	46022	39143	52683.4	9128.04
34717.5	19942	23920.6	20.59	-14.62	30820.8	17450	26568.2	-9.23	-1.72	11690.7	7155	31810.8	2.84	0	101216	44098	43951.1	306.01	16996.2	70680.6	44983	23292.3	36.92	769.7	51606.3	31482	26587.4	148.39	6064.72	137791	45388	51225.1	23368.9	10454.2	61975.8	39048	21461.9	45514.5	18097.8	47629.6	30364	14088.5	16618.3	6104.28	40935.5	23783	29889.6	68745	12366.8
28634.1	14731	37083.3	9.23	7.74	36684.2	19371	25247.6	19.17	5.16	115510	57587	135824	53.96	204.68	33276	18300	31725.6	248.5	7075.22	119929	39158	60144.1	95.85	1584.98	26327.7	16106	22379.9	342.93	18460.8	223608	89391	118504	86061.2	43017.2	39193.9	21622	60952.8	15414.8	12525	35508	24238	16858.2	9783.8	9392.92	83935	30310	45209.2	92754.4	13262.1
61541.8	37298	18508.3	14.2	18.92	83697.5	52159	26172	12.07	39.56	89785.9	51265	61905.6	19.88	-9.46	25142.2	16334	51359.3	-2.84	-400.76	59857.3	34450	36548	967.02	35119.8	11205.3	6446	21546.4	68.16	2056.26	73519.6	34623	48048.5	7911.53	3341.96	54616.4	32915	42513.4	21821.8	12092.5	20978.3	11817	21059.3	2032.73	1400.94	14626.4	8203	43734.6	12232.6	1815.46
89698.5	50904	39410.7	13.49	23.22	30314.9	14995	28039.3	-11.36	0.86	134676	59886	67914.3	17.04	74.82	35209.8	18939	43554.9	166.14	6653.82	41952.9	29867	43666.4	974.12	40506.9	49542.3	31347	20342.2	681.6	16070.8	52318.1	32886	23460.5	12706.2	5696.64	18938.5	14474	19973	4920.3	2787.26	56046.1	31702	22597.2	19325.5	9755.84	29861.7	19542	22651.1	38156.8	6093.96
49951.5	30758	28583.9	10.65	36.12	23848.3	13767	31708.6	31.24	31.82	49497.1	25164	44627.8	-7.1	18.06	53594.7	30046	21118.9	469.31	12483.8	67700.9	40899	27496.9	379.14	14943.4	19930.5	10035	22396.9	63.9	1584.98	122926	62051	102888	85608.2	35908.4	55186.2	30165	34212.1	60823.6	23656.9	80641.5	46368	32158.7	10438.4	6167.92	45743.6	26311	27109.2	71277.6	11997.9
63691.4	42853	18317.3	22.01	28.38	38480.3	21546	19089.1	14.2	9.46	27100.8	18774	36775.2	3.55	18.92	38459.2	23495	18677.3	102.24	5218.48	41402.4	23099	42960.7	837.09	23473.7	27798.9	14902	31850.6	222.94	6812.92	155887	56335	89607	75011.5	40444.1	44273	29310	37610.8	18919.4	16120.7	43305.1	27542	36530.2	48488	19061.9	29504.6	18294	22384.2	11920.2	1953.92
37804.5	25145	6026.48	-6.39	-9.46	27193.8	16806	45345.6	19.17	32.68	104823	36104	69376.9	-5.68	62.78	76489.4	25077	87633.9	1508.75	44001	48391	25184	31668.8	2.13	277.78	27541	18483	32204.2	349.32	9552.02	107051	46418	41900.6	32664.3	16907.6	51838.2	24275	43907.8	59102.5	24863.5	47908	32362	14771.5	-84.49	-55.04	28820.7	18640	26784	26169.2	3555.24
262143	195239	262143	26.98	73.1	28296.2	18839	16563.6	26.27	3.44	119933	53244	105745	32.66	58.48	53619.5	28768	39416.4	795.2	26537.9	46262.5	27036	25552.2	1001.81	31439	32377.6	18689	21706.8	70.29	2696.96	88182.6	32922	69469.9	42378.5	23848.7	80224.9	47738	25643.8	6020.09	3162.22	40221.3	21163	26708.8	2217.33	1055.22	17509.4	13987	27822.1	3786.43	718.96
33440.9	26033	-406.83	-12.07	156.52	47616	30483	17459.6	7.1	-1.72	34431.1	15843	30816.8	6.39	11.18	70802.8	26724	75574.5	201.64	7797.62	45881.2	26994	33356.5	902.41	14366.3	51505.9	25749	27646.7	298.2	10664	8114.56	5787	14116.2	-109.34	32.68	43775.7	24250	28257.3	43190	21483.7	35914.1	20283	36568.6	37020.8	15965.9	34168.8	18833	26786.9	33936.6	3588.78
8910.02	9667	4170.54	-2.13	13.76	44366	28327	22232.2	4.26	-5.16	36435.5	20490	56959	28.4	25.8	43062.7	26208	19368.8	10.65	291.54	43353.5	27730	14680	11.36	1272.8	64076.4	39115	35294.8	207.32	4460.82	260006	63831	150330	58515.4	31294.5	14318.9	13987	4896.16	10.65	14.62	134223	42183	39233.9	43214.9	18185.6	57494.5	23623	71677.3	116831	18748
42704.4	26659	13238.7	-6.39	-9.46	35751.1	19552	29727.7	-7.1	12.04	39190.2	19356	31987.6	3.55	27.52	262143	90557	160863	2066.1	59936.8	76506.8	41491	47739.7	601.37	19166	71905.1	41316	21212	263.41	16340.9	36491.3	18439	33360.8	6711.63	5381.02	48061.8	18751	56334.2	36306.6	17564.6	68554	35922	38481.3	709.29	485.9	31532.6	20683	62128.5	128519	23961.3
53244.4	31121	8128.08	-14.91	-12.9	42755.8	25194	23776.5	2.84	0.86	41514	22735	41564.8	22.72	3.44	62754.5	30544	47539.5	847.03	26268.7	21626.8	11986	19761.4	-7.81	264.88	50178.5	31895	40140.6	1087.72	35650.4	17094	9122	34911.4	25642.4	9764.44	68771	27354	65702	12871.6	6004.52	76385.9	33003	36978.2	51368.5	27466.7	37971.9	21950	27579.9	45557.1	7270.44
61057	37755	10845.2	-2.13	0.86	44339.9	25294	24105.2	6.39	16.34	39021.6	20695	42589.3	22.01	3.44	85343	50905	34814.8	425.29	9416.14	44226.5	30707	34557.8	446.59	17430.5	35786.4	21105	35568.9	88.75	2692.66	66206.7	27047	36490.4	-210.87	-107.5	63523.3	37182	21958.9	996.84	502.24	126477	53223	77135.8	73630.5	31490.6	47831.1	29114	16914.3	2359.33	311.32
24754.1	14530	15707.3	5.68	4.3	51734	29428	26093.9	21.3	35.26	57514.3	39015	18227.1	36.92	0	60836.3	33631	28454	195.25	12224.9	40462.4	26982	24203.2	301.75	7425.24	43883.6	26418	18883.2	748.34	19848.8	53316.3	28110	35576	13053.3	6554.92	43193.5	21454	42463.7	151.94	73.1	37769.2	17902	72011.8	36476.2	21146.5	15582.5	8292	36794.3	48239.5	7896.52
30820.2	27131	15779	33.37	17.2	64899.7	38363	28167.1	26.27	18.06	21573.5	11539	25730.4	-10.65	-18.06	57679.2	32771	31705	413.22	14255.4	18808.9	11868	21606	706.45	15801.6	34687.8	23170	16758.1	73.84	1495.54	81965.2	34191	36144.7	6061.98	4204.54	21102.9	12531	23191.4	18964.1	10450.7	30595.8	15937	25704.1	6962.97	3673.92	23475.7	13135	42616.3	585.75	61.92
11240	9674	13028.5	34.79	102.34	21796.7	12956	23809.1	25.56	10.32	29122.6	17967	23960.4	-1.42	-10.32	72031.6	37622	58988.9	1329.83	75082.3	33439.7	19153	27682.9	193.12	6745.84	40853	23615	34219.9	272.64	11849.9	56411.9	20357	61893.5	49012	25064.7	25188.1	14902	22527.6	34214.9	12021.9	35600.4	17158	42377.1	14182.2	8093.46	49797.8	31354	57428.3	37801.8	6059.56
6447.38	5344	1814.76	1.42	5.16	31685.7	18282	18034	18.46	-0.86	33297.7	22139	38146.9	10.65	-6.02	14216	7568	41794.9	1608.86	47615.6	44477.6	27985	18009.9	-7.1	-108.36	56194.3	31516	37845.1	560.9	22612.8	36889.4	20037	38624.7	13386.3	8535.5	39192.7	23722	19733	10615.9	5751.68	69629.1	39615	24440.3	-166.14	-75.68	40373.8	23614	21408.6	23847.5	3950.84
26019.5	17114	34748.1	-4.26	15.48	62306.9	37067	20015.6	-7.1	-7.74	66389	31538	41182.1	3.55	24.94	55668.6	22154	68574.6	487.06	17652.4	27545.4	20336	22664.6	364.23	11421.7	54145.2	29619	30993.6	665.98	10504	32881.7	16611	33032.8	64206.7	26362.4	56772.8	20655	74241.9	112748	57974.3	27856	14526	59132.3	5258.26	4280.22	65337.5	38990	22967.8	11247.8	1899.74
59691.7	36135	20206.6	17.75	17.2	79867.2	39235	59951.7	24.14	73.96	43649.9	26047	31346.5	4.97	55.04	58559	35824	19848.8	146.26	4630.24	46857.7	27850	33452.4	462.92	25483.5	51753.9	34913	11956.4	308.14	6500.74	220639	74911	175723	160767	93172.4	43910.9	23867	32199.9	19331.9	12023.7	58433.1	34964	25861	57425.5	23593.2	123006	38155	70082	48933.9	5203
6646.4	5758	12570.5	3.55	14.62	126311	39422	40216.5	-5.68	58.48	23034.9	14523	19749.4	-16.33	18.92	110813	62260	42175.4	307.43	8063.36	96266.8	42437	59721.6	520.43	20823.2	61466.2	38731	23315	414.64	14091.1	96730.5	61852	85508.1	51356.4	24722.4	87703.3	33215	54192.2	12584.8	7335.8	59885.8	37849	17652	16048.1	7323.76	49006.7	30383	49121.3	126520	23136.6
77568.8	46528	23604.7	21.3	22.36	89515.6	54271	28889.2	-0.71	25.8	25000.9	13302	26005.2	-7.81	22.36	100314	59839	25712.6	481.38	9621.68	41575.3	20812	28525.7	193.83	7741.72	83742.2	43947	28584.6	19.17	-90.3	123450	45646	82722.1	52754.4	28203.7	56797.6	31751	21549.9	228.62	205.54	19316.7	8532	32070	7555.11	4305.16	67772.8	38231	33343	36219.9	4989.72
31969.7	15479	30931.1	14.91	23.22	41851.9	25631	19845.9	13.49	32.68	38056.8	19418	32886.5	4.26	10.32	86317	54764	25631.7	70.29	1130.04	16139.2	8334	34687.1	119.99	4487.48	34877.5	18569	20374.2	188.15	4017.06	37792.1	19773	29660.2	12404.4	6456.02	35014.5	19058	28065.6	50313.4	28292.3	67185.7	36278	35174.1	32321.3	18990.5	69327.8	41038	32333.4	20366.3	3035.8
124202	61650	173491	20.59	141.9	42830.8	22498	34134.7	6.39	24.08	54746	19630	46835.1	27.69	15.48	9741.44	7259	34031	-4.97	-365.5	37113.2	21999	22863.4	248.5	12157	51684.4	25778	27876	22.72	360.34	25427.4	13790	32973.1	18792.3	7409.76	112471	70321	56653.7	44345.9	25719.2	49667.6	27639	22519.1	3897.9	1385.46	47516.2	28823	26154.3	2762.61	380.12
55642.5	27399	34737.5	11.36	9.46	59579.5	36258	26628.5	31.24	-3.44	39272	26906	46017.2	39.05	2.58	27340.1	14722	29951.3	393.34	18149.4	40525.1	20218	16528.8	34.79	2635.04	35295.4	23210	16290.2	97.98	2831.12	70761.2	33544	46573.2	-368.49	-196.08	42866.8	24687	27916.5	13061.9	6661.56	46558.9	27823	31962.8	15970.7	10028.5	21805.4	11595	29627.6	18150.4	2961.84
152960	54190	81550.6	26.27	43.86	19625.5	10689	30476.8	29.11	0.86	109238	44430	101120	34.08	130.72	37568.3	24312	17373.7	-6.39	-594.26	60184	39750	59201.9	780.29	25886.9	44506.1	25179	36584.9	450.85	17937	37761.7	22183	25682.8	38470.6	18152.9	34016.9	20224	22389.8	984.06	597.7	50295.6	35172	22834.3	36651.6	18522.7	23712.5	16186	25356.9	14493.2	1879.96
78935.9	45244	33859.2	31.24	34.4	43653.6	22255	30385.2	26.27	-10.32	23170	12950	38219.3	29.82	25.8	51431.5	30427	21560.6	142.71	3903.54	72568.5	47612	18863.3	15.62	73.1	92902	37310	34597.6	147.68	10056.8	41849.4	22715	37433.3	4029.25	2007.24	81846.2	32159	51458.7	8600.23	4871.04	32594	19306	29506.2	8184.88	3801.2	77084	51879	23592.6	38335.7	6960.84
33922.1	19033	33644.1	9.94	15.48	49613	30083	42551	29.11	41.28	34715	17519	29059.6	29.11	34.4	110398	59606	63848.9	2081.72	42292.2	38976.9	23497	24274.9	959.92	21016.7	29384.9	18758	19603.1	275.48	14207.2	30648.5	17631	38657.4	22076.7	12404.6	31117.2	18298	19849.5	31304.6	16453.5	37604.2	18818	50293.6	58588.5	28726.6	22201	13311	42054.7	91520.4	15797.3
130597	46526	46664	-2.13	-16.34	69604.3	33943	40262	24.14	30.1	37260.8	20165	15859.3	20.59	10.32	27608.6	13173	39450.4	271.22	12204.3	20783.6	10026	19715.3	56.09	821.3	56018.9	35118	28352.4	170.4	13008.4	28959	16425	21712.5	-32.66	12.9	53644.9	23659	34706.9	22916	10215.9	58737.6	35083	41680.5	22058.3	9566.64	51293.8	29207	70079.1	106435	19028.4
115428	59919	85278.8	-5.68	55.04	79438.1	41622	29640.4	14.2	18.92	53657.3	33094	21366	14.91	10.32	16338.2	10927	39608.8	67.45	1161	38839.9	22346	24956.5	227.91	9335.3	28226.7	17235	31798.1	184.6	5399.94	40690	25884	13156.3	19704.6	9079.88	35048	19346	27792.9	1598.92	939.12	78704.7	45603	25751.7	16899.4	11800.1	31912	19604	20357.1	56791.5	9071.28
153002	49235	62763.3	17.04	31.82	49321	29808	20505.5	35.5	5.16	20450.7	11871	28074.8	9.23	13.76	26068.5	17372	28613	123.54	4880.5	59428.9	35732	24064	95.14	9252.74	64772.6	38759	19429.1	399.73	13510.6	39540.5	26182	26808.2	30088.4	11551.5	125784	63767	85792.8	152698	81521.1	51871.1	28072	32243.2	54597.6	25849	34945.7	18418	55460.9	73051.9	11739.9
47152.2	27218	23767.2	-0.71	12.9	39219.3	23016	19787.7	28.4	4.3	105872	50027	63016.8	30.53	72.24	25303.4	13760	27516	67.45	4035.12	54101.8	37730	36604.8	291.1	10749.1	33973.5	18298	25086.4	171.82	2867.24	37681.1	20920	19728.1	6266.46	3247.36	36431.8	17871	41077	13326.7	7845.78	65947.5	37169	31267.7	13191.1	6175.66	26381	13186	31717.1	16986	2422.62
106490	41874	41141.7	-4.97	10.32	41152.5	25663	18957.7	14.2	10.32	43664.1	25611	22617.8	26.98	21.5	40118.3	27774	20078.1	31.24	587.38	28415.8	15606	18432.3	298.91	12340.1	59782.3	37039	29245.6	119.28	4998.32	25899.9	16427	21392.3	6488.69	4177.88	13961.2	5933	24694.5	1028.08	472.14	38390.4	21762	31034.1	18888.1	10059.4	50728.4	27652	26789.7	49376.2	8162.26
30252.3	18966	24698.1	-7.81	-31.82	51411	27059	29353.5	6.39	25.8	31545	17847	27445	25.56	-7.74	15327.6	8811	40176.8	-5.68	-510.84	48728.3	31146	15925.3	58.93	5270.08	38879	22375	20223.6	200.22	7432.12	91066.2	37163	48135.9	13473	5963.24	51024.8	32055	17770.6	11245.7	4310.32	11485.5	6818	19691.8	-31.95	-30.96	34054.7	20587	31782.4	21429.2	2543.88
82955.4	45964	24296.9	-2.84	9.46	98425	45530	49771.7	24.14	9.46	27270.1	15283	26935.3	7.1	5.16	44516.6	25574	22557.4	1095.53	44634.9	59291.2	40616	14919.9	435.23	14632.9	47482.1	24766	34427.9	173.95	6594.48	28275.1	17946	32893.6	7943.48	4801.38	24517.9	12379	28223.2	8845.89	5954.64	86005.2	27308	71851.3	104018	51207.8	45717.6	24425	26314	71934.4	13003.2
20716.1	11651	22521.9	-7.1	-14.62	70800.9	31271	47134.8	19.88	25.8	45950.7	25182	20848.4	26.98	3.44	44814.2	25817	35610.1	343.64	11988.4	40890.2	24026	30288.6	170.4	6794.86	45451	24563	23449.9	240.69	12452.8	36645.7	19907	29053.2	33020	15028.5	58962	37384	23182.9	9971.24	6861.94	78010.9	46523	28281.4	30254.5	19786.9	14912.2	8886	29290.3	17409.2	3648.98
87459.1	47259	41484.6	-9.23	-5.16	37993	20834	30859.4	9.94	17.2	132732	51716	42562.4	17.04	26.66	38394.7	20796	29436.6	-9.23	-595.12	91059.4	42516	49040.4	374.88	22931.9	13292.8	7931	26488	421.03	8834.78	154219	46894	128102	46433.3	23244.9	94359	32791	50221.1	30826.1	15749.2	29599.4	16575	19805.4	8674.07	3734.98	32021.8	19026	31906.7	24886.2	3517.4
84643	35691	41005.3	23.43	15.48	24911.6	19783	28936.8	17.75	6.88	101949	49480	57522.8	28.4	11.18	43467	26226	17743.6	-14.2	-605.44	90459.2	30886	59821	540.31	27645.6	35431.8	22038	23841.8	592.14	16745.1	179160	65410	86684.6	8107.49	4292.26	85025.6	45475	44077.5	56132.6	25641.8	61375	30115	34422.2	5928.5	3839.9	45573.1	29357	42711.5	125267	20386.3
95962.4	36539	53938.7	6.39	30.96	33777.6	18810	38330.8	14.91	6.02	63878	35255	51579.4	27.69	-4.3	97401.4	39631	61221.2	219.39	7384.82	40014.2	23563	25485.4	130.64	3029.78	26424.4	15878	33534	335.83	20598.7	43899.7	24550	30366	4623.52	2912.82	58250.9	30136	35259.3	27602	15516.1	45413.1	26079	19950.3	8322.62	4156.38	40499.6	25331	21341.2	40501.2	6976.32
57503.1	35555	17671.9	14.2	5.16	48348.8	30247	27273.9	6.39	5.16	92229.3	45810	41722.4	24.14	2.58	138714	49310	52117.5	464.34	16776.9	115048	60601	44026.4	113.6	7011.58	27256.4	16282	36831.2	645.39	28030.8	247216	95221	131033	68837.3	40528.4	24412.5	12439	28492.3	25543	12261.9	36271.9	19180	35715.1	14210.6	7788.16	80250.9	31076	43801.3	56787.9	10548.8
84307	46634	32261.7	-10.65	-14.62	45218.5	26457	37357.4	24.85	31.82	100586	46049	60459.3	12.78	44.72	147966	49913	73061.8	1218.36	57114.3	88983.6	53767	18724.1	173.95	8950.02	35643.8	21286	18596.3	168.98	2737.38	40240.5	20318	49086.6	67359.8	28043.7	27263.9	14172	26895.5	19607.4	9451.4	23034.2	12831	26929.6	7432.28	2702.98	101777	49178	57623.6	89839.8	12427
38068.6	21115	20973.4	10.65	-10.32	51851.8	28838	35555.4	12.78	16.34	39636	25107	28559.8	0.71	7.74	22274.7	14660	33689.5	91.59	3296.38	84724.9	27747	42086.7	1053.64	44996.9	29757.5	15304	37786.2	1007.49	33476.4	178401	53804	82919.5	56750.3	23754.1	29969.6	17735	28172.8	9973.37	5057.66	41611.9	22535	21253.8	9338.63	4561.44	28810.8	14134	40820	254.18	29.24
70280.7	30532	79253.8	14.91	18.92	40330.4	24982	21765	9.23	-15.48	26058	17458	23452	2.84	-2.58	60444.4	25079	51664.6	184.6	12869	49440.7	27898	14842.5	29.11	2522.38	47130.5	22118	26877.8	288.26	9492.68	24729.3	17230	49991.8	12988.7	5728.46	22434.7	15715	35598.7	7979.69	5246.86	39526.2	24791	35705.2	30965.2	14249.3	48546	26052	48804.7	61469	9389.48
113725	48398	35037.1	14.2	31.82	27583.8	16762	27619.7	14.2	31.82	65562.5	29501	119084	34.79	66.22	60642.2	27427	40913.8	658.17	24838.5	60262.1	32202	34479.7	338.67	8884.66	40580.2	25377	25305.8	4.97	1217.76	23489.3	13611	27802.2	17569.7	11187.7	32742.2	19550	25697.7	7579.96	3618.88	19096.6	11275	27219.3	-107.92	-40.42	17281.9	12841	10886.4	16420.2	2687.5
125605	60054	48179.9	-0.71	42.14	46190.6	26433	37311.2	8.52	23.22	40746.4	21147	50299.2	10.65	6.88	53945.6	31075	25186.5	434.52	8117.54	56128.6	36290	15515.6	51.12	756.8	45950.1	27676	25240.5	199.51	4695.6	136497	59761	75337.4	80644.6	39647.7	39122.6	24628	52845.3	72024.5	28888.3	40289.5	25367	15125.8	309.56	125.56	46160.2	29323	16779.4	46757.8	7537.9
45143.4	26566	19710.3	7.1	-7.74	47270.7	26926	39441.9	2.13	28.38	39579.6	22075	26957.3	14.91	-34.4	24836.6	19455	33583.7	41.18	602.86	28110.8	17863	20741.9	444.46	9957.08	41638.6	24938	26936	90.17	5712.98	46424.4	16986	81588.9	9137.7	5311.36	54538.9	37202	21001.8	15059.8	6273.7	97858.9	43510	54868.1	70270.8	29915.1	67090.2	34819	29558	116040	24126.4
23342.4	11750	28807.5	2.13	24.94	118184	40238	47756	2.84	62.78	127101	61260	57532.7	22.72	73.96	38652	15668	56869.6	16.33	-26.66	31207.7	15698	35774.1	223.65	11592.8	24510.5	15749	24999.1	364.94	9736.92	17973.2	8591	35371.5	7141.89	4310.32	53757.1	32922	28877.1	11034.8	8579.36	45548.9	29822	11914.5	4046.29	2393.38	73101.7	46721	27505.4	30280.8	3484.72
117256	51526	44000.1	13.49	17.2	32126.5	17466	35916.8	4.97	12.04	78622.2	48122	26702.4	-8.52	-0.86	118577	40987	57453.9	680.18	22538.9	35281.7	23602	21713.9	308.85	10691.5	11138.3	5274	29068.8	38.34	3397.86	68655.7	43357	39779.9	35117.3	18073.8	74452.7	32750	68565.4	31657.5	15721.7	48362.5	28802	23332	25871	13301.6	46569.4	27355	43802.7	86230.2	13816.8
29867.9	17463	25241.9	2.84	19.78	19737.7	10423	23456.3	13.49	8.6	40409.7	21517	24407	18.46	17.2	74098.1	23290	84930.2	2866.98	65193.2	46550.2	29267	22281.2	805.85	16683.1	58391	31498	41838.9	303.17	18075.5	44024.3	25090	28618.7	40435.2	20767.3	36038.1	21546	26588.8	19098.3	7450.18	48391.6	27434	27439.4	25529.5	14459.2	52407.4	31255	36060.9	138114	20868.8
52818.4	28499	34965.4	16.33	19.78	45168.9	24398	20602.1	24.85	-19.78	21612	12291	30686.9	25.56	30.96	214286	99807	167904	4737.83	90316.3	48943.4	33355	19723.8	178.21	9349.06	22019.3	10406	35546.9	1420.71	39596.1	110141	44431	47355.6	-29.82	24.08	37922.3	24847	22138.5	6981.43	3552.66	50874.1	24625	42502	53669.6	27669.6	46253.9	28811	19870.8	39794.8	6061.28
59904.4	32667	30787	2.84	24.08	47099.5	27331	33588	21.3	-8.6	68009	38298	29272.6	17.75	-23.22	24074	13382	41350.4	906.67	18536.4	58660.7	35434	26908.3	450.85	20198.8	10654.1	6519	30914.8	48.99	2209.34	103338	43635	37725.8	27791.5	12489.8	118380	72371	84468.7	115706	83097.5	45196.1	26265	26352.4	27634.6	12906.9	35084.6	19562	27504.7	13409.1	3821.84
55025	31767	19566.9	0.71	17.2	33694.5	21649	25019.7	27.69	7.74	8266.46	8515	1382.37	7.81	1.72	27349.4	17275	22991.2	262.7	10089.5	30304.4	19981	31160.5	1309.24	48998.5	28757.5	15899	30449.8	550.96	13485.7	52169.3	22575	39136.6	7863.25	3525.14	50657.1	27940	24556.8	19662	10822.2	35603.5	21914	44753.4	6005.18	4247.54	27084.7	15374	36020.4	3873.76	307.88
21117.2	12379	26830.9	26.98	6.88	50259.7	27922	25036.7	17.75	-6.02	97947	55723	22769.7	5.68	11.18	68290.5	33662	43146	272.64	9844.42	65534.6	35742	28843	125.67	2548.18	61481.7	35341	22519.1	77.39	3891.5	186030	73754	116033	65241.2	28076.4	38223	22622	30836.7	251.34	508.26	51833.9	31246	27481.3	25205.7	13361	40970.8	29014	49719.2	17326.8	2611.82
61408.5	31054	39205.5	-1.42	43.86	18119.5	8662	25829.8	19.88	-14.62	42813.5	23667	32672.8	18.46	-24.08	53129.7	33863	19363.8	168.98	6451.72	31952.9	19947	16133.3	56.8	2800.16	44839.6	25005	18899.5	71	3126.1	113810	45115	43336.3	2881.18	1588.42	38018.4	18535	50071.3	63806.3	29440.4	53693.9	34196	19989.3	29536.7	14417	35201.7	18591	44091.7	45901.5	5861.76
42969.1	26988	15674.7	15.62	-13.76	52023	26902	52691.2	22.72	1.72	65353	36758	35149.3	27.69	19.78	135474	47550	58328.6	381.27	12652.3	31915.1	20200	15553.3	23.43	829.04	42000.7	23856	31103	561.61	22252.5	19959	13885	33393.4	3909.26	2221.38	120345	69198	56653.7	46666.2	36662.7	25521.7	12479	25650.2	36270.3	13420.3	111603	37231	59698.9	26357.3	2716.74
56903.6	36887	22548.9	9.94	-6.88	53162.5	29812	29403.2	38.34	53.32	34434.8	20458	26859.3	17.04	17.2	80294.3	51823	25043.8	96.56	4477.16	28188.3	18029	26187.6	438.07	14645.8	52853.8	29851	28451.8	167.56	4515	79442.5	28430	58897.3	2418.97	1100.8	19944.2	12076	28010.9	933.65	584.8	21421	14106	26151.4	13237.9	6548.04	27246.5	13550	37172.8	98146.1	21434.6
54132.2	27622	25462	5.68	39.56	25692.8	16111	23344.8	4.26	29.24	54347.3	32053	20431.7	7.1	12.04	68717.7	28915	64678.2	261.99	9524.5	21775	12098	44791.8	0	-64.5	69359.4	44958	17270	55.38	3446.02	152265	66350	90853.7	58627.5	35106.1	66128.6	36601	46498.6	72587.6	33870.2	49037	31331	24148.5	13712.2	6241.02	26790.8	14570	29164.7	35408.4	5849.72
43288.4	22563	20440.9	4.26	-6.02	82107.2	49351	29828.5	0	39.56	49436.3	32164	19456.8	22.72	13.76	58643.9	35110	28849.4	318.79	19979.5	30737.1	15550	30116.1	35.5	1005.34	64135.3	35119	22805.9	293.94	8436.6	52185.4	24588	51173.2	5767.33	3308.42	56509.9	26813	38646.7	206.61	136.74	31081.8	17512	23838.2	7227.8	3989.54	21550	11487	28137.3	29074.5	4072.1
49038.9	29215	25391	-19.17	35.26	79198.8	45595	36756.7	25.56	44.72	69172.2	43118	21533.6	24.85	18.06	27159.1	14782	36122.7	-14.2	-511.7	60368.8	32031	28735.8	414.64	14047.2	23423.6	14454	16925	7.81	-343.14	51267.8	28809	25103.5	1227.59	658.76	150059	70629	54682.1	30776.4	13315.4	28898.8	13071	42316	3103.41	2097.54	51528.8	30139	35808.8	62763.3	11338.2
53513.4	34969	21762.2	-12.78	4.3	31773.8	19055	21425.7	26.27	11.18	65994	33519	38443.7	10.65	25.8	73545	41095	25121.2	129.22	7271.3	60171.6	33289	30679.8	1.42	206.4	20231.2	15611	11194.6	51.12	3089.12	60835.6	30550	56230.6	79796.2	33589.9	46917.9	27170	29824.3	14115.5	6290.04	16446.7	9062	25782.9	3916.36	1729.46	76167	34525	105990	141631	27286.9
37866.5	20695	25782.2	-17.75	9.46	67193.1	40946	24668.2	20.59	9.46	95656.7	47230	61270.2	16.33	12.04	57080.3	34582	25642.4	1031.63	19737.9	57516.2	30533	27210.8	247.79	9650.06	33333.1	17240	29542.4	210.16	11910.1	39339	24162	23261.7	15422.6	6435.38	45634.5	24433	24948	2565.23	2039.92	39352	20382	28122.4	3520.89	1782.78	28662	19922	38289.6	10296.4	1503.28
52937.5	33680	28391.5	-40.47	7.74	26824.9	14711	32588.3	22.01	8.6	32891	20578	35664	-3.55	28.38	20376.9	12920	32934.1	153.36	4045.44	60581.4	39576	23878	873.3	31051.2	44113.6	27591	20306.7	245.66	3814.96	83753.3	45302	34468.4	15317.5	7488.88	38626.6	21731	27655.9	26463.1	11899.8	47602.4	27972	19840.2	7581.38	3983.52	87751.1	39844	37735.8	44855	8088.3
36124.9	21380	67477.7	-5.68	25.8	33210.9	15850	42959.3	7.1	16.34	37683.6	20155	23082.1	-7.1	20.64	34988.5	20971	17603.7	222.23	5492.82	55887.4	31977	35779	248.5	10016.4	70009.2	39096	18183.8	122.83	3058.16	50597	29902	58577.1	5150.34	3837.32	37607.3	23086	24456.7	41241.8	19059.3	71146.2	42608	36699.2	22058.3	12768.4	53137.1	35257	17976.5	2171.89	178.88
105886	43938	65720.4	-21.3	19.78	25787	15424	41677.7	9.94	6.02	72759.5	40369	21533.6	-11.36	10.32	80350.8	40595	58764.6	399.73	10250.3	26916.7	19086	22632	990.45	36819.2	34905.4	22511	25263.2	311.69	9176.2	67118.1	15559	74053.7	9063.86	6692.52	58295.5	30050	25151.8	8074.83	3796.9	12908.4	8608	27127.7	-237.85	-107.5	30695	17972	26289.9	-701.48	-152.22
71915.7	43754	30640	-12.78	6.02	68275.6	44582	33008.6	22.72	12.9	96167.6	32883	51783.8	-2.13	12.04	41124	25766	12761.5	-2.84	-657.9	33820.4	18007	20873.3	105.79	7186.16	30042.7	21538	33380.6	320.92	9445.38	98579.4	61131	48312.7	2524.76	1507.58	68733.2	36592	36219.2	1885.76	1175.62	38536.1	21539	26837.3	4453.12	3142.44	43671.6	27579	21345.4	44637.7	6838.72
45867	28574	33962.8	-17.75	27.52	51477.4	32776	13496.4	7.81	18.06	58036.3	35265	19532.1	26.27	-6.88	36024.5	21347	17816.7	569.42	9495.26	22106.1	10418	24354.4	274.77	15487.7	127597	62662	43281.6	494.16	27186.3	49893.9	28848	23976.7	638.29	411.08	28548.5	17654	26669	25213.5	10077.5	25284.2	15019	28630.8	2418.97	1730.32	30971.5	18636	36359.8	53051.9	11143.9
25031.3	15040	29019.1	10.65	-8.6	56379.7	31508	31849.2	34.08	46.44	50770.6	29363	31848.5	16.33	32.68	53525.8	28113	27677.2	822.89	13262.9	39639.7	25106	23218.4	-23.43	727.56	37825	20052	30831	603.5	18750.6	66569.4	38802	30400.1	80607.7	23280.2	30985.1	18234	32826.8	53487.1	19368.9	107452	59595	39339.7	20151.2	10165.2	52020.5	33647	22132.8	29657.4	4316.34
39365	21778	19706.8	-4.26	-38.7	35074	17970	26642.8	6.39	30.1	46200.5	24427	52268.1	23.43	41.28	104401	41921	48733	289.68	10454.2	41220.7	23278	37645.6	97.98	3499.34	45165.1	21774	39254.5	26.27	1563.48	41585.9	22922	27386.8	24718.6	13020.4	46763.5	32322	54369	32532.9	19040.4	46103.2	24686	39380.9	38651	17307.5	43907.2	28969	18970.5	43811.3	6560.08
59322.8	34597	30948.9	5.68	-21.5	30843.1	16008	29384.1	11.36	35.26	46971.8	27627	28417	21.3	-10.32	103032	32056	70037.9	1663.53	96697.5	54038.6	37275	14174.4	180.34	22621.4	34844.6	20823	17124.5	921.58	21318.5	47214.9	28015	21831.8	28405.7	11975.5	34920.9	19910	32546.4	28857.2	16617.8	23769.6	16915	33635.5	3044.48	1978	41023.5	25291	21297.2	303.17	-34.4
73194.7	38273	36976.8	-14.91	-3.44	58479.6	33194	28385.8	31.24	73.1	33078.2	18665	31144.9	17.04	23.22	57495.1	35071	21942.5	1057.9	19019.8	90952.1	52994	27141.9	28.4	129.86	57113.2	33403	20509.8	63.19	3626.62	125593	73735	60412.5	35054.1	16292.7	35292.9	17239	77228.1	28963	16131	69976.3	29827	45476.2	48061.3	24265.8	53988.4	33211	16690	8970.14	1050.06
43266.1	25938	21135.3	1.42	7.74	35682.9	21154	22147.7	19.17	34.4	28979.4	17286	26735.8	24.85	8.6	64978.5	37849	27106.4	856.97	8460.68	35092.6	21122	21930.5	116.44	5115.28	47572.6	31199	17983.6	83.07	3443.44	37999.8	26397	42672.4	22240	10639.9	30447	18906	24859.2	6283.5	3048.7	47697.2	23162	35060.5	42976.3	23273.3	37463.5	23913	29646	83130.3	17892.3
40150.6	24502	28083.3	2.13	-10.32	45437.3	25339	24021.4	14.91	20.64	62923.2	23447	36758.1	9.94	35.26	37387.9	22172	17657	147.68	3552.66	69883.9	42552	22443.8	79.52	2298.78	48252.1	29875	25675	113.6	5206.44	143079	69463	111049	40124.9	18360.1	44501.1	24987	26377.2	17100.3	8347.16	50275.2	25439	32252.5	1128.9	420.54	32035.4	19675	25480.5	35629.2	6132.66
53796.2	32781	19013.8	-7.81	16.34	76064.7	40791	29143.4	13.49	13.76	40026.6	21115	17457.5	21.3	14.62	37647.6	19898	34382.5	19.17	-767.98	71112.1	42223	41437	536.76	17451.1	36480.8	20882	20489.2	74.55	3892.36	58608.6	19774	63586.9	122329	49704.6	101903	51863	54511.7	55079.7	31023.6	43612	24819	19743.7	6893.39	3444.3	58037	38015	62697.3	139504	32295.6
34283.5	20662	16508.9	5.68	26.66	45204.2	30706	20721.3	-8.52	6.88	39454.3	26040	20319.5	0.71	2.58	45269.3	15755	50246	925.13	18977.6	55165.7	34308	18906.6	245.66	7752.9	34328.2	19041	22445.2	-15.62	-322.5	31598.9	17270	49271.9	9254.85	5554.74	40411	25186	58817.1	19913.4	12115.7	96359.8	36162	39928.3	21775.7	12092.5	54716.2	21770	47685	31157.6	4318.06
53142.1	30247	25211.4	9.23	24.08	27001.6	15719	28059.9	-7.1	12.04	78938.4	47278	22846.4	-7.1	2.58	41789.2	21693	48995	383.4	11875.7	70534.9	41509	26311.9	403.28	9314.66	41416.6	24798	34992.3	651.78	25655.5	67705.9	28016	47386.8	29914.4	12280.8	40730.9	24542	32601.1	1951.79	1922.1	61686.3	38407	45381.1	3561.36	6532.56	39756.9	23008	34649.4	31947.9	4409.22
47648.2	25568	22293.3	16.33	1.72	40965.9	26734	17102.5	-7.81	27.52	81383.7	41575	34348.4	-12.78	30.1	30761.9	20482	23920.6	702.19	26101.9	36110.7	18847	21081.3	11.36	191.78	18766.2	17859	5094.25	-1.42	-226.18	151075	52483	112977	32417.9	17210.3	50096.6	27235	26109.5	3797.79	2291.04	32963.5	18370	20429.5	17985	9057.52	49662.6	36436	58255.5	88064.1	19481.6
63433.4	32071	39855.8	26.98	24.94	11577.9	5367	26615.1	2.13	20.64	16320.9	11504	32742.4	13.49	18.92	41974	27434	18012	179.63	6382.06	41970.9	27831	27396.1	4.97	-110.08	51852.5	32110	17464.6	234.3	6433.66	81108.4	35066	65271	147198	85530.4	16199.4	8971	31687.3	22110.1	15987.4	84021.8	27107	54159.5	55786.1	23924.3	25377.8	14339	16512.5	53971.4	8847.68
60532.5	34366	26757.8	29.11	-5.16	91529.4	39958	39128.1	-1.42	19.78	97278	26226	91641.1	43.31	30.1	36553.3	22923	19866.5	311.69	6569.54	85977.3	48401	27831.3	110.76	7724.52	74678.4	31551	41747.3	247.08	21804.4	54959.9	20662	56932.8	20944.3	9405.82	19633.5	18367	9501.22	-62.48	2722.76	23082	12058	41557.7	5598.35	4053.18	44339.3	28665	21151.6	4008.66	472.14
66991	42406	24978.5	-0.71	3.44	66887.5	39034	20773.9	-4.97	24.94	53250.6	34873	18793.7	33.37	-8.6	22874.9	13170	40570.8	213	9298.32	91975.8	51357	39388	300.33	7671.2	55018.2	33534	24786.8	347.19	9505.58	39681.9	23736	20987.6	9496.96	4766.98	23764.6	13210	35518.5	11053.3	4367.08	37220.5	22874	19796.9	1704.71	909.88	62768.8	34495	64326	142214	30082.8
38157.3	20110	31448.7	22.01	19.78	22424.8	13107	27714.8	-4.26	-29.24	42261.7	27703	30348.2	13.49	-21.5	146298	65804	74542.2	497.71	15160.1	43572.4	30029	14928.5	75.97	1138.64	55501.8	32195	22619.9	548.83	16684	90127.5	35541	59251.6	40217.9	23977.7	77599.8	38714	59211.2	47617.6	26755.5	83889.7	53218	29755.4	7472.04	4271.62	42216.4	25770	27572.1	56520.3	7676.36
25405.7	15459	17824.5	17.04	-15.48	35624	19229	21792.7	3.55	18.06	24932.7	12594	31218	15.62	31.82	65557.6	37855	23158.1	619.12	28505.6	51819	33611	13826.5	166.85	7188.74	34344.9	18416	32390.9	315.95	9329.28	118519	52984	47743.2	42231.5	20446.5	66886.8	38990	27941.3	29727	14773.9	47724.5	28290	23852.4	10184.9	5536.68	58316	36482	20196.7	84645.5	16716.7
59893.2	33283	38567.9	14.2	-6.88	49164.8	25881	20612.7	-24.14	-3.44	23770.8	11725	25159.6	2.84	28.38	44718.1	21658	30228.2	103.66	3973.2	71584	25031	43315	329.44	15091.3	47184.5	25594	21824.7	56.8	1111.12	66476.4	24313	66441.1	20759.7	16088.9	46278.7	30034	24345.2	8366.64	5160	27477.2	15810	18762.5	457.95	347.44	40473	19847	41327	85515.2	15594.4
25020.1	13586	24463	7.1	-9.46	18864.7	9250	39782	-2.13	22.36	99555.9	49413	56151.1	18.46	84.28	50528.8	31421	14672.9	59.64	2389.08	18246.6	8539	25238.4	20.59	51.6	38768.6	20927	25576.3	833.54	17538.8	36909.2	19211	64443.9	22958.6	12712.5	50495.3	25794	39201.2	68747.2	19824.7	51740.9	29894	15890.5	1348.29	1075	60160.5	36229	33323.1	90254.5	18054
55612.8	32827	23939.8	11.36	-19.78	41754.5	25867	16804.3	-9.23	2.58	28713.4	15650	51034.1	19.88	14.62	21265.4	15784	49130.6	625.51	36037.4	40381.8	24962	18301	122.12	4725.7	42293.9	22399	37603	1798.43	28629.4	179936	52056	73578	86663.3	41179.4	27761.1	15995	25817.7	6113.81	3704.88	54702	33577	24644.1	-153.36	-55.9	25956.9	16207	27218.6	50075.6	7824.28
89650.1	61991	37461	30.53	-13.76	39691.8	25919	14993.1	-4.26	-5.16	39648.4	16478	43496.7	32.66	24.94	23308.9	14903	34703.4	311.69	17261.9	47797	29363	18575.7	92.3	3591.36	46682.3	26782	19221.8	2.84	-268.32	30959.1	17458	20582.9	14013.3	9267.36	69531.8	42642	36958.3	24031.4	31704.8	53022.4	32086	35588.8	57053.5	23125.4	36020.8	18746	22622.7	26103.9	3433.12
89273.2	37974	40054.6	10.65	26.66	29145.6	15974	27219.3	-0.71	5.16	35263.1	24125	19358.9	26.98	12.04	37322.8	21823	19376.6	343.64	8566.46	31365.2	19405	12949	61.77	1914.36	66181.3	39824	20834.2	170.4	5860.9	78965.7	29621	45735.4	31323.1	14560.7	37931.6	19371	39937.5	61613.1	25050.9	26580.6	15842	36973.2	16628.2	12776.2	38864.1	22551	28289.9	26762.7	3626.62
26984.9	14383	28728	5.68	23.22	57854.1	37570	24223.8	-11.36	8.6	50035.2	27767	26823.1	28.4	10.32	20317.4	14827	32310	1302.85	23414.4	64264.9	42179	21393	428.84	11211.8	31065.1	20195	27164.6	20.59	-345.72	75487.5	33408	52567.7	27277.5	13691.2	64398.8	42764	43213.4	8529.94	16689.2	80737.6	33666	34986.7	12376	8578.5	50915.6	31666	56613.3	50602.4	8483.04
26388.4	15866	27425.2	-29.11	6.02	77450.4	49864	64093.1	17.04	68.8	151539	67977	62433.1	26.27	45.58	26056.1	16847	17144.4	117.86	7289.36	19334.1	9909	34662.9	169.69	5897.88	45745.5	29626	17218.9	417.48	10369.9	115077	49367	56582.7	6429.05	4060.92	86059.7	23745	76388.2	18927.2	10557.4	47946.5	26531	32055.1	34388.8	21950.6	38283.1	26068	39816.1	35385	4511.56
58703.5	35287	21220.5	-21.3	19.78	61311.8	41239	22974.9	14.91	-18.06	48014.7	24786	40962	9.94	39.56	22233.2	12711	30935.4	753.31	22596.5	33060.9	23183	21538.6	53.96	4482.32	41977.7	27448	10886.4	31.95	1663.24	117138	59880	42948.6	53443.8	17828.7	23463.3	14527	35259.3	34126.9	15867	22950.5	13591	21344.7	4036.35	2869.82	38621.7	15171	71597.1	18827.8	1677
36475.8	22191	32123.9	14.2	56.76	70685.6	41090	41767.9	36.92	24.94	42233.2	24802	26211.8	30.53	38.7	31871.1	17862	38348.5	454.4	21850	28255.9	14615	32674.9	80.23	4358.48	91756.3	56439	62249.2	1343.32	35109.5	76912.2	43599	34244	16325	6846.46	33144.6	21227	26896.9	41725.3	18471.9	29333.4	16574	24871.3	11729.2	6292.62	50216.3	29618	50788.4	101411	16834.5
38347	23658	15204.6	-2.84	0.86	33006.9	20267	21268.8	13.49	4.3	128256	60751	37027.2	6.39	13.76	21579.1	12039	37541.2	342.93	13293.9	97121.8	51872	37339.6	162.59	4941.56	21093	13076	26668.3	117.15	8149.36	28564	12518	40783.1	25032.5	10071.5	43601.5	24219	43038.8	7698.53	5983.02	85804.3	44099	29644.6	-87.33	154.8	14823	8535	37015.8	60480.6	11622.9
51458.1	23822	29523.9	17.04	6.88	55233.3	34787	19030.1	23.43	-3.44	25818.7	13230	24401.3	0	-13.76	70025.3	42352	25474.1	41.18	1687.32	44030.5	26115	18785.2	195.96	8269.76	48459.8	33283	17571.8	136.32	6399.26	40458.1	27998	31962.8	27953.4	16892.1	24628.9	13292	30037.3	32425	16441.5	45527.2	22506	40247.8	2548.19	2512.92	21189.7	11842	23322.1	5240.51	552.98
36842.3	21094	40399.7	12.07	41.28	40695.6	23315	29097.9	20.59	22.36	25185.6	16955	33876.2	32.66	6.88	42300.7	25685	50806.9	1429.94	44602.2	37727	24230	15912.5	546.7	10746.6	68191.3	38172	31690.8	152.65	2073.46	53019.9	29789	47726.9	31656.8	16733	20833.9	13395	20618.4	17567.5	8528.62	25323.3	15479	27211.5	11083.8	7799.34	30246.1	19399	26649.8	40064.6	5644.18
41430.3	21467	31015.6	1.42	27.52	35588.6	20491	19997.9	4.26	-11.18	66020.7	33667	47532.4	11.36	30.96	65415.6	38234	72649.3	1178.6	39988.3	38708.5	22353	27635.3	1565.55	32050.5	64584.2	37954	20511.2	319.5	5842.84	81750.1	33702	35018.6	-442.33	-265.74	51094.2	25194	37494.4	3850.33	2640.2	28640.9	15339	24609.3	38775.2	18529.6	27385.4	13866	47412.4	56700.6	8811.56
55210.4	33785	18626.8	-4.26	-9.46	41207.7	27381	23422.9	-17.75	3.44	35867.6	19311	46277.8	12.07	55.9	77377.9	31775	67685.7	1004.65	34524.7	12041	6286	31338.7	168.27	3852.8	33176.8	21033	16059.5	687.99	14872.8	35841	24043	24717.9	35574.6	13277.5	48094	32638	36625.3	34165.2	18091.8	82131.4	47227	40749.7	30192	11232.5	41278.4	27335	20067.4	47629.6	7876.74
35959.4	23459	28343.9	53.96	21.5	40600.1	25002	22531.1	7.81	28.38	48471	31868	20506.2	-2.13	49.02	80235.4	39382	41857.3	379.14	12244.7	49414	27243	22933.7	406.83	15247.8	63308.2	33510	31977.7	437.36	19998.4	86490.6	54145	33434.6	7943.48	3633.5	52301.3	31671	18818.5	14403.8	6450.86	82029.7	42961	39103.2	59684.7	26902.5	38634.7	21590	38162.5	40007.1	6568.68
46454.1	28183	19677.6	6.39	23.22	46516.7	25736	20489.9	1.42	28.38	44762.1	23184	25562.1	19.88	28.38	32691.4	21187	17800.4	56.09	6536	35762.8	18203	22056.9	217.26	8123.56	46673	29758	17960.9	392.63	11750.2	108045	28631	84568.1	62695.8	30289.2	38030.8	21880	28260.1	16032.5	9433.34	45322.6	24113	51810.8	52206.3	19536.6	49841.8	28007	29024.8	20110	2604.08
46070.3	26942	24101.7	19.17	12.9	14269.3	9651	17986.4	-0.71	3.44	27746.9	15026	25018.3	2.13	16.34	262143	72393	189167	3055.84	73251.4	27816.3	14898	19314.1	26.98	979.54	68102	46730	17659.1	37.63	540.94	67554.6	28773	60629.7	33740.6	20611.6	49011.6	23343	40132.8	48025.8	19414.5	24142.2	13946	26018.7	11485.7	6990.94	33644.9	20121	25871	60227.9	11456.1
76127.3	44887	30546.3	17.04	-13.76	40473	23927	21650.7	6.39	31.82	49538.6	29330	19052.8	4.97	36.12	52473.1	32834	21546.4	18.46	-23.22	22383.9	15978	23965.3	936.49	35397.6	32226.4	15091	21677.7	801.59	21096.7	87462.2	39402	37155.7	14586.2	7674.64	46038.1	26813	43312.1	98174.5	35164.5	74422.3	31495	37084.7	3318.54	2278.14	32412.4	21435	24360.1	13105.9	1681.3
71556.7	38666	32252.5	25.56	15.48	25082.1	16047	28802.6	2.13	13.76	34947.5	23081	20052.5	-11.36	21.5	62297	31486	75683.9	1523.66	17739.2	24555.7	16017	20553.1	6.39	278.64	38083.5	22451	24698.8	92.3	1679.58	104413	35151	61126	51805.1	21031.3	34105	19938	21666.4	15633.5	6408.72	57041.2	36434	18146.2	9154.03	4835.78	39337.8	24027	29053.9	14070.1	1419.86
38958.3	18858	50213.3	29.11	39.56	28157.3	15979	27883.1	31.24	9.46	28000.4	15183	38257.6	-7.81	12.9	39030.9	25663	19880	69.58	1344.18	40531.3	26533	18294.6	266.25	7719.36	14881.9	8529	33411.2	184.6	6818.08	42780.6	21791	30187.1	31881.1	16491.4	43307.6	25178	23474	4361.53	2422.62	45460.3	30056	32436.3	26167.8	12587	23361	12279	26779.8	-582.2	-165.12
35183.1	18987	22033.4	29.82	17.2	121958	64707	55935.2	31.95	25.8	21739.7	10888	32947.6	21.3	10.32	154112	67882	79563.3	1229.72	38952	55304.6	29179	37495.1	303.17	10110.2	71241.1	41642	33692.3	615.57	28858.2	32484.9	18450	19216.9	2272.71	1513.6	36960.1	19714	42134.2	60444.4	22275.7	57124.3	36869	18129.8	5796.44	3618.02	86049.2	35475	57343.9	231530	41537.1
72310	42855	21496	14.2	0	28290.6	20455	25861	30.53	-0.86	43847	22987	19960.2	10.65	34.4	139918	49475	91149.8	1893.57	57744.7	44429.8	30391	21230.4	418.19	10350.1	33243.8	20542	25530.2	617.7	15226.3	109618	32175	44354.4	17789	8729	38180.2	23262	27812.8	22312.5	10611.5	84112.9	30938	23817.7	8391.49	4318.92	28791.6	14075	22769.7	4676.77	987.28
36818.1	19222	32121.8	22.72	8.6	44639.4	25271	24441	24.14	17.2	38431.3	22880	25192.9	2.84	30.1	28498.9	18314	32909.2	178.92	5522.92	31238.1	19647	17983.6	590.72	11879.2	26771.6	17222	27363.4	200.93	5010.36	49288.1	29666	22567.3	6203.98	3435.7	72401.7	34875	43168	94388.8	41411.6	56363.6	23538	92317	10559.8	8446.92	19284.5	11762	34151	62218.7	11185.2
77443.6	43826	24715.8	-4.26	-3.44	45963.1	32055	18698.6	14.2	30.96	29028.4	15563	36224.9	8.52	69.66	82984.5	35843	45504.6	565.87	22253.4	40569.1	21950	23472.6	399.73	10999.4	30276.5	17058	17972.9	207.32	4603.58	203444	67525	120860	34992.3	22799.5	72182.9	35780	39271.5	10761.5	5050.78	34422.4	21283	18363.4	-381.98	-219.3	41587.7	23023	40898.8	50816.8	7379.66
32348.5	19974	22753.4	2.84	6.88	28264.6	17226	19039.4	-4.97	20.64	126984	38527	55628.5	19.17	104.06	36119.3	19868	41865.1	283.29	8628.38	29428.9	16612	41791.3	509.78	18040.2	42921.4	27918	11409.7	190.28	7291.08	47646.4	31098	33659	26558.3	11550.7	50384.3	29323	21860.9	40864	17170.8	66131.1	37563	23286.6	32236.8	17705.7	35946.4	20171	27643.8	63851.7	11543.8
48362.5	29736	20193.1	-3.55	-3.44	39874.7	20334	29244.2	14.2	32.68	89555.9	53406	35536.9	2.13	36.12	37185.1	23376	21156.6	35.5	216.72	33013.8	21561	20682.3	359.26	15280.5	35558.9	21715	20184.6	85.2	1298.6	262143	62852	193547	205869	100524	10345.3	6959	19168.6	200.93	191.78	34317.6	19225	26005.9	26363.7	13806.4	73744	34460	57558.3	67612.6	10177.2
30529.4	16992	16939.2	-0.71	-18.06	51995.7	33385	17609.4	3.55	29.24	78813.8	50231	32897.1	-11.36	24.08	21745.9	14008	25433.6	476.41	16511.1	34898.6	22554	14336.3	43.31	1670.12	34517.3	19605	25854.6	75.26	3252.52	143610	43133	99705.3	44788.9	22240.5	11512.8	7798	21089.1	1691.22	1047.48	82084.9	49767	37729.4	57754.2	28882.2	75873.1	43634	27609.8	120358	21451.8
70419	35353	32513	13.49	15.48	73038.5	45577	18555.8	21.3	2.58	48480.9	21752	50180	-4.97	2.58	54747.2	29986	42984.1	428.84	7026.2	31885.4	17095	30232.5	570.84	27786.6	36906.1	18403	19792	146.97	10058.6	27247.1	19075	15981.4	4017.89	1879.96	110349	56062	50395.8	70239.6	35219.6	48073.6	27195	31815.1	33666.8	14964.9	46095.8	30138	9834.21	10838.9	1511.88
31476.2	17059	23534.4	21.3	1.72	21415.4	19408	8634.31	-9.94	13.76	45933.9	25779	30444.1	-0.71	19.78	100127	58906	49649.6	28.4	-395.6	36722	18866	16778	34.08	1104.24	72711.1	44396	20308.8	146.97	4588.1	262143	96390	174753	71639	33753.3	14317.7	12279	11642.6	-159.04	-26.66	36218.5	20501	44196.8	52982.3	17349.6	27508.8	14162	49849.8	89661.6	18515.8
31600.2	17233	20969.8	-0.71	-9.46	46555.8	24136	27653.1	-9.94	43	41279	25058	21247.5	9.94	-23.22	54581.7	34813	20403.3	117.15	9810.88	43126	27566	17702.4	108.63	3720.36	44070.2	24874	24818.8	697.22	16647	32790.6	20737	19802.6	17900.5	9062.68	26840.4	16891	28646.4	10545.6	7179.28	97010.8	39787	30809	17000.2	9079.02	22656.7	13768	28131.6	53431	11014.9
33395.1	19579	12168.7	-3.55	32.68	46020.1	24798	19842.4	-5.68	9.46	61196.5	37151	20808	15.62	-4.3	137908	44205	60431.6	596.4	17944.8	50299.4	32377	23546.4	775.32	22771.1	21186.6	14918	14144.6	56.8	275.2	19872.9	11267	33152.7	7825.62	4769.56	34851.4	19703	27622.5	4933.08	2793.28	30724.7	18882	25168.8	3420.07	2214.5	56060.4	37062	16473.4	24506.4	4460.82
37073.5	21766	25143.2	2.84	30.96	37466	22682	22570.2	-6.39	-4.3	43644.9	23594	23667.1	15.62	-19.78	17882	12059	43734.6	331.57	17115.7	8511.98	5470	21868.7	14.91	319.92	45381.5	32463	22385.6	350.74	10287.3	164454	82834	76880.2	39720.2	20138.6	18321	15631	24874.8	394.76	1478.34	56686.6	21886	75068.3	15460.2	9035.16	49835	30934	31335.1	133485	27047
51338.5	31421	16177.3	-2.13	4.3	53111.1	31643	24658.3	0.71	-17.2	80376.2	46818	32829.7	9.23	22.36	69247.8	38971	31017.8	193.12	8629.24	52957.9	32711	25893	494.87	11921.3	17849.8	10103	25080.8	117.15	4206.26	48810.7	31779	31646.1	13694.5	5639.02	28569.6	14631	24294.8	14089.2	7892.22	67567	38213	58014.1	24186.1	14088.5	14459	9215	31183.2	8657.03	852.26
52795.5	29758	19926.1	13.49	9.46	32667.2	21193	17701	3.55	-21.5	30935.5	22355	24709.4	8.52	30.96	27332.7	16319	16509.6	695.8	34312.3	69023.4	39170	27690.7	245.66	8260.3	40430.8	25507	19830.3	544.57	10756.9	64162.6	22286	51505.5	54217.7	24658.8	29885.2	16022	23353.3	5041.71	2689.22	24235.2	14215	34000.5	14341.3	9722.3	36865.2	21922	43962.5	43682	6118.9
35279.9	21634	20808	-4.26	19.78	52290.8	31922	22274.1	0.71	9.46	41963.5	19887	39761.4	-10.65	21.5	60978.2	39590	19534.2	111.47	3034.08	26719.5	15790	21946.8	377.72	13139.1	28327.8	17286	18870.4	149.81	6512.78	60560.4	37154	28480.2	1050.8	1187.66	34062.8	19473	17508.6	3190.03	1925.54	43956.1	24515	32590.4	44280.6	18100.4	37961.4	24498	17106	14390.3	2713.3
69105.8	40112	24222.4	-3.55	-2.58	35089.5	21348	18364.2	-4.97	11.18	22691.4	12954	33977.1	14.2	52.46	27608.6	15220	23046.6	69.58	1545.42	35733.7	24363	22640.5	192.41	3765.94	48589.4	25135	30118.9	1553.48	77065.5	80250.3	43861	54333.5	3632.36	2659.98	24695.2	13235	25418	2394.12	1588.42	104957	48062	38714.9	15085.4	6243.6	31610.1	19699	25989.5	8348.18	1198.84
47581.3	24655	35088.9	-27.69	13.76	19259.7	13619	27445	0.71	23.22	39508.3	24348	15855	-6.39	14.62	40334.1	22651	24899.7	51.83	1765.58	11141.4	8097	22949.3	42.6	663.06	39124.5	24691	23048.7	719.23	17413.3	55519.1	21571	47672.9	6451.06	3839.9	44160.1	24031	29683.7	36873.1	18502	30616.2	20213	24288.4	-451.56	-225.32	36785.2	22636	25756	33455.9	4354.18
52761.4	31086	20242.1	-9.94	8.6	39487.2	19395	29883.9	7.1	55.9	51732.2	25608	46994.2	4.97	22.36	24088.2	13414	32067.9	286.13	12200.8	40543.7	25666	12924.8	14.91	1003.62	64468.8	42137	21477.5	328.73	10900.5	88074.1	34846	43625.2	12452	6882.58	37088.4	22030	22478.6	2043.38	1056.08	27658.2	17707	28266.5	34414.4	12938.7	43202.2	27667	15079.7	9129.18	933.96
32613.9	18154	23543.6	-20.59	-19.78	21398.7	11143	28394.3	12.78	18.06	68849.1	44169	61792	14.2	40.42	39963.3	21241	43758	515.46	16915.3	27909.9	15829	21830.4	291.1	7955	51363.9	28479	21404.4	236.43	10183.3	167216	57565	106784	92615.2	40002	30200.8	16727	25699.2	64888.3	29354.4	68780.9	38422	21811.9	18614.8	8701.48	56463.4	28678	40923.7	116515	19697.4
58472.8	29100	37520.7	-4.26	20.64	33768.9	19622	17578.9	26.98	-3.44	50556	28789	30312.7	42.6	39.56	93707.4	41918	42974.2	140.58	4420.4	28601.2	17202	18053.2	28.4	1184.22	74251.8	44774	19771.4	1067.13	34111	55123.6	22269	31311	3827.61	2021.86	47032.6	30882	19733	35161.3	16890.4	44519.1	24437	41131	25038.9	13396.2	53553.1	33028	22404.8	21038	2922.28
68063	36966	30618	-6.39	0.86	44148.3	27567	21322.7	1.42	18.06	80259.6	38176	68061.3	33.37	64.5	89542.9	35455	69234.9	290.39	8760.82	50482.3	29026	21612.4	736.98	16449.2	60760.6	35046	28870.7	294.65	17121.7	69462.9	29186	30182.1	12875.8	6313.26	33796.8	14828	45590.5	11310.3	7377.94	28949.7	22701	26512.8	207.32	399.9	26219.8	14877	27001.3	49945.7	8255.14
65592.9	34186	28428.4	-8.52	33.54	40496.5	20322	19064.2	-13.49	27.52	35220.3	27295	39509.4	2.13	33.54	19704.2	11291	31621.3	867.62	20585.8	50366.9	25959	25898	292.52	7469.96	36860.2	19859	27888.1	58.93	1272.8	29325.4	17545	24534.8	33885.5	12648	59826.3	31551	22301.1	1630.16	1326.98	50198.9	29870	26294.1	9434.48	5798.98	28174.7	22959	46415.5	4949.41	6681.34
75047.3	28746	35521.3	2.84	53.32	29020.3	15154	19506.5	17.75	11.18	97390.2	50667	62523.3	2.13	67.94	46239	28754	21865.2	362.1	4606.16	17188.3	10575	27965.5	230.04	12681.6	34928.3	22334	21872.3	346.48	13365.3	262143	112414	198968	154402	83791.5	45318.9	27448	21496.7	6754.23	4220.02	50855.5	30448	16256.9	790.23	484.18	24623.9	15104	22998.3	21922	4869.32
70161.7	41506	24881.9	-2.84	8.6	44818.6	34198	23308.6	0.71	41.28	63256.7	38290	24279.2	-9.94	7.74	85299	33422	53580.9	1356.81	44127.5	90854.8	56694	29542.4	67.45	2812.2	24370.3	10270	34520.2	168.27	4748.92	71211.3	30357	64191.8	67707	28099.6	74847.6	46487	24494.3	21760.8	10847.2	33356.6	22956	26576	8069.86	3601.68	90131.3	56619	41568.4	89283.2	17532
49002.9	27944	29631.8	14.91	44.72	35007.7	20763	18193	-12.78	43	48273.2	28220	34582	18.46	19.78	35968.7	23363	15137.9	48.99	473.86	33189.8	16098	23765.1	295.36	12458	27203.7	14330	32955.4	768.93	34675.2	104561	41799	50433.4	48647.8	17637.7	55651.2	31018	25601.9	16732.6	9366.26	24160.2	14167	25166.7	6037.13	2835.42	44844.6	27250	32185.7	18184.5	1945.32
44499.9	26602	18241.3	-2.13	36.12	31566.1	17698	21322.7	5.68	24.94	64769.5	41436	18828.5	-13.49	-17.2	16562.7	9464	32536.5	146.97	13440.9	37419.5	23511	12656.5	321.63	7868.14	58133.1	30643	56246.9	642.55	27241.4	47596.2	23631	81745.1	33580.9	13292.2	83728.5	51050	59388.7	69650.3	24918.5	53280.9	32197	25487.6	882.53	606.3	31956	24234	26939.5	64308.2	12176.7
21670.9	12428	20775.3	7.1	9.46	31406.7	17362	19961.6	17.04	3.44	64687.7	25822	42889.7	-17.75	20.64	57696	31302	33151.3	859.1	44977.1	46413.8	23471	25272.4	531.08	15552.2	33463.9	18054	23412.2	211.58	5847.14	28702.3	15747	31786	18332.9	9943.32	48334.6	26978	36181.6	35629.9	14585.6	40889.6	22010	34298	28954.5	14333.6	64078.2	33210	40455.8	56517.4	7832.88
39391.1	25151	21709.7	9.94	-4.3	24508	15951	20187.4	-4.26	26.66	34904.8	19081	26230.2	-15.62	48.16	55023.8	34309	23179.4	1486.74	34927.2	7288.72	6593	7250.52	0	21.5	25721.9	15475	20240.7	71.71	1688.18	8977.6	7986	12205.6	-704.32	-433.44	35929.6	22279	18326.5	1731.69	878.06	36702.8	18159	31842.8	5234.83	3538.9	33061.5	17336	19387.3	71551	10326.9
28098.4	20974	27518.2	-11.36	17.2	48229.2	30582	17929.6	22.01	18.92	46662.4	25235	19760	-23.43	6.02	57734.4	33216	34227	1527.21	33380.9	41982.1	25571	21596.1	276.9	11032.1	9636.04	5975	39596	469.31	16041.6	38957.7	27357	16246.2	821.47	344	29205.7	15323	22833.6	18918.7	10273.6	37263.2	24682	39503.7	32242.5	10904.8	18434.5	12274	31515.5	44453.1	7503.5
57023.3	35349	19500.9	22.01	6.88	52574.8	34793	19958.8	-2.84	41.28	31156.2	16659	22906.7	-14.2	10.32	21992	11324	58163.9	967.02	18839.2	25351.2	13711	26124.4	343.64	8759.1	49987.5	30242	21451.2	94.43	3601.68	67024.5	40883	39698.2	11138.5	5782.64	22437.8	12805	25461.3	30070.6	13047.9	76149	35288	48147.9	55938.8	24807.6	54623.9	32639	22580.1	34478.3	4401.48
56118.7	30683	39467.5	-14.91	-2.58	39776.7	25290	22166.2	14.2	-5.16	37666.9	18083	28193.4	9.94	45.58	30016.7	17253	20464.3	507.65	7321.18	31609.5	17434	48280	1220.49	43688.9	47125.6	29086	18271.8	120.7	3696.28	57250.2	35925	39620.1	32716.1	11659	31169.9	20415	28561.9	34351.2	20765.6	63537	38587	28094.7	13775.4	7647.12	51411	26527	42548.2	107593	19782.6
32920.1	17238	31257	-5.68	-3.44	48985	30744	19965.9	12.07	12.04	26696.6	16203	27741.1	-4.26	47.3	47786.5	28405	28401.4	523.27	19885.8	24581.8	13226	25872.4	46.15	1245.28	46080.3	32185	11036.9	104.37	5138.5	67716.4	27423	57863.6	36667.9	16642.7	38333.4	26838	33468	42698.7	29535	42904.6	26654	36281	41300	25354.5	32390.7	20835	32461.9	30200.6	5204.72
17642.1	11758	23033.1	-17.75	-14.62	38540.4	22879	262143	22.72	20.64	69730.8	33670	61800.5	-7.1	61.92	47152.9	28840	35447.5	19.17	563.3	49642.8	33574	15869.9	300.33	7323.76	38720.2	26222	17630	336.54	17034	25253.8	15346	65681.4	62759	38750.7	64476.3	26882	61586.8	11056.1	6953.1	33221.5	20565	19684.8	21089.1	9669.84	66796.3	39347	22526.2	19073.4	2702.98
46709.6	26548	26860	-14.2	-4.3	33193.6	29170	-262.7	17.75	189.2	43140.2	21150	22284.8	14.2	9.46	54551.9	36802	16233.4	14.91	-285.52	55561.9	39846	15255.8	168.27	14438.5	43246.9	25525	26583.8	352.16	8034.12	52078.1	32390	21780	-140.58	-194.36	33445.3	19204	25494	29182.4	18562.2	89559	49687	49429.5	83808.4	31637.7	32780	18470	30065.7	24157	2764.9
35212.9	20804	18476.3	2.13	-18.06	45136.6	27903	16958.3	7.81	22.36	27963.9	17788	24816.6	21.3	17.2	32228.8	18670	30601.7	0.71	-503.1	31176.1	21359	15294.8	94.43	4938.12	38541.7	23825	16420.9	321.63	8199.24	26653.8	16456	27464.9	8981.5	5094.64	47223.5	28206	50530	42739.9	23994.9	15435.5	10598	42215.2	5807.8	5286.42	35857.1	19795	22659.6	22293.3	3526
56178.2	34746	21591.8	19.88	19.78	34814.9	20192	15477.3	22.72	-12.9	50359.5	26131	44215.2	2.84	6.02	56859	34741	27269	122.12	4545.1	25809.4	18791	59558.3	44.02	1087.9	33000.1	19259	16800.7	68.16	2761.46	84603.3	30800	52439.2	57561.8	22692.8	29944.1	17705	27349.2	34660.8	14956.3	35940.2	23202	28809	-353.58	-159.96	27194.4	19534	30462.5	26275	4418.68
35121.8	18343	21524.4	31.24	5.16	8617.38	6266	10556.3	-4.97	20.64	43100.5	25178	20700.8	5.68	-0.86	28669.4	16418	24895.4	629.06	13421.2	36258.2	25102	16619	57.51	1626.26	38833.1	22649	12875.1	84.49	2550.76	81147.5	48918	32170.8	13851.4	7967.04	91262.1	56242	42679.5	16619.7	9785.08	46984.2	28707	33537.6	11749.8	7909.42	69965.1	40889	20173.2	29384.8	3783.14
15796.4	14728	6593.77	12.78	12.04	40913.8	26998	7920.76	-1.42	-1.72	77491.3	47307	36050.2	-2.13	13.76	40036.5	27075	25680.7	316.66	16324.5	6337.64	6402	5283.82	-3.55	36.98	45996.6	28047	22081	97.27	4791.92	19918.1	14719	22033.4	11112.2	6237.58	39210.7	25187	19557.7	920.16	966.64	31642.9	20717	22716.4	10057.1	4126.28	143895	51770	35938.8	7959.81	693.16
54897.9	30102	31923.7	-17.04	0	9337.82	7199	3517.34	-7.1	2.58	38908.7	21193	24425.4	-6.39	2.58	50910.7	28683	36822.7	347.19	14558.9	27345.7	21114	10574	-39.05	38.7	48394.7	28061	34403.1	1018.85	26617.9	50054.5	21194	52116.1	31905.3	14695.7	70175.3	45246	27105	50886.4	23046.3	27789.6	13458	25587.7	4884.8	2906.8	37322.1	23566	20923.7	23213.4	2642.78
35086.4	20997	19833.1	5.68	-6.02	5307.2	5194	3448.47	4.26	0.86	24402	16302	32288	1.42	6.88	9572.8	5598	35285.6	9.94	-744.76	5314.02	5219	1689.09	21.3	252.84	8697.98	7435	9137.7	-12.07	-14.62	21647.9	14298	37243.1	3209.2	1777.62	37317.2	22314	26192.6	3700.52	2279	20248.6	11362	35353.7	66678.9	25417.3	17622.3	8596	28307.7	29053.2	4194.22
45238.3	29515	11543.2	7.81	-0.86	46002.8	23951	22670.3	0	36.98	32402.4	17851	31445.9	-12.07	23.22	64327.5	30059	43318.5	381.27	14772.2	7419.54	6949	1417.87	16.33	810.12	108840	50686	93286.9	347.19	10984.8	49328.4	31493	17423.4	6043.52	2957.54	68508.1	44064	39038.6	23070.7	12227.5	39652.7	21674	24326.7	21339.8	11702	21157.5	15449	27435.8	40671.6	6899.78
32636.2	17791	16877.4	6.39	-6.02	34002	20667	24504.2	17.75	-30.96	46596.7	25322	26896.9	-17.04	16.34	47387.8	25942	28429.1	353.58	9262.2	38787.8	25699	7002.02	-25.56	-15.48	53638.1	33032	25038.9	272.64	7775.26	26382.2	15591	23200.7	2203.84	1130.9	48050.6	31170	32945.4	25765.9	11240.2	41846.3	22818	31788.8	394.05	311.32	22070.8	16043	26890.5	13449.5	2406.28
36782.1	20426	17346	8.52	-6.02	25674.8	15106	29984.7	14.2	9.46	29069.3	19171	41416.4	-29.11	18.92	23209.1	17623	22704.4	210.16	4192.5	262143	198985	262143	-33.37	251.12	97979.2	38065	69775.2	1203.45	57417	22937.5	11846	45263.9	4700.2	4710.22	37258.9	20231	25825.5	46087.5	23244.9	85716.2	56427	127153	51984.8	35431.1	54797.5	34914	18564.4	27330	4216.58
36769.1	20572	25581.3	-15.62	16.34	33064.6	19028	22176.1	7.1	16.34	38803.3	21899	24889.8	-22.72	12.9	76278.6	30671	40875.4	435.94	12129.4	262143	175758	262143	51.83	577.06	44002	26438	18555.8	220.1	8479.6	54139	33882	18216.5	-629.06	-387	46912.9	28941	37296.3	13296.9	6749.28	65761.5	36619	34088.5	7903.72	5618.38	50074.3	26362	48240.2	130767	21954.1
47310.3	29403	22974.9	-7.81	-15.48	49274.5	25736	23810.6	1.42	-16.34	23219.6	13635	36048.1	-26.98	8.6	52604.5	26551	43786.4	98.69	726.7	37101.4	28550	301.75	-4.26	218.44	55797.5	32002	32906.4	180.34	14418.8	21830.2	14962	30899.9	2325.25	933.96	53455.8	35219	16310.1	2705.81	1271.94	51793.6	33806	23905	472.86	290.68	34672.3	18690	31090.2	14636.6	1812.88
6403.36	6443	2629.13	-0.71	18.92	105714	62727	53004.3	25.56	6.02	66070.3	38206	28990.7	-18.46	34.4	16262	10274	33785.3	710.71	14601.1	8259.64	8022	2157.69	-4.26	21.5	23277.3	13340	24134.3	189.57	9337.02	17704.1	10287	29957.7	17329.7	7977.36	18526.8	10911	30641.5	29459.3	9405.82	26186.3	16479	17992.8	6151.44	3179.42	49931.7	28382	19946.7	778.87	95.46
34407.5	24535	20252.8	17.75	50.74	15048	7546	33597.2	-6.39	11.18	26945.8	19258	10761.5	-19.17	32.68	51713	32971	18047.5	419.61	13055.7	13333.1	12775	6210.37	2.13	41.28	32096.8	19715	35194	195.25	4857.28	65989.7	37047	30202.7	6369.41	5280.4	25459.7	12823	33154.2	4311.83	3969.76	37735.7	24066	25766.6	16438.6	5870.36	40409.7	21330	31573	60596.4	7230.88
262143	48076	262143	-63.19	743.9	33164.4	18483	32598.9	-4.97	53.32	30314.3	17827	37047.8	-7.81	61.06	85383.9	36158	52202.8	2133.55	36631.7	74021.2	42886	46123	1099.08	32877.8	74387	35925	27442.9	608.47	15182.4	196716	84846	83085.6	63851	31073.5	54720.6	27171	43999.4	2609.25	1145.52	53419.8	33143	22612.1	6497.21	4597.56	41110.3	26238	20673.1	52504.5	9153.84
262143	180937	262143	131.35	874.62	38864.1	21225	21944.7	0.71	21.5	38557.2	19715	46397.1	3.55	54.18	65411.2	40956	27034	194.54	5536.68	71094.2	32219	81689.8	1016.72	49143	73882.3	29226	58203	149.1	9221.78	22009.4	11710	31688	2210.23	2212.78	78934.1	44705	30793.4	12382.4	8385.86	41298.8	27858	29869.7	28874.3	12509.6	102777	38731	38021.9	26657.7	4024.8
109795	6603	262143	104.37	104.06	46673.6	24079	33996.9	9.23	12.04	76167.6	44138	59438.4	14.91	28.38	24498.7	12429	46226.7	634.03	20243.5	120521	43533	49300.3	738.4	23450.5	29875.3	16037	24691	497	18662	30659.6	17490	18743.3	4355.14	1824.06	57469.7	30382	28978.6	9391.88	4475.44	51563.5	29594	16736.1	25967.5	12729.7	29998.7	18863	34878.8	27115.6	3590.5
58188.2	30017	5729.7	0	17.2	34602.2	24180	34493.2	1.42	23.22	30473	16046	27394.6	-9.23	27.52	52797.3	32942	17975.1	3.55	-559	46900.5	17079	63852.4	736.98	21606.6	60662	35527	24948	495.58	13160.6	30971.5	17499	29416.7	3014.66	1992.62	63057.1	37026	32697.6	60311.7	25193.7	36709.6	18852	27688.6	28414.9	14775.7	73955.5	45121	30314.2	25102	3717.78
26940.2	16883	9869.71	2.84	30.1	20773.7	10151	29198.8	-17.04	40.42	48818.8	38046	14286.6	-14.2	6.02	101651	43370	37808.2	159.75	5822.2	46883.8	24695	18271.1	128.51	6117.18	38029.6	24839	21731	68.16	3347.98	18647.1	10074	39006	6475.91	4815.14	32334.2	17167	19441.9	5579.18	3891.5	55500.5	31191	35898.3	55355.1	24532.4	24269.3	15034	20515.4	-665.98	-175.44
126494	38436	7157.51	-25.56	80.84	42165	22462	45553.6	-5.68	31.82	49942.2	30789	38462.8	5.68	32.68	39244.1	24698	24900.4	454.4	20489.5	14803.1	9337	34373.2	128.51	6662.42	47004.1	28634	50082.7	235.01	7836.32	34094.4	26570	26040	2872.66	1372.56	45664.2	24503	23475.4	3919.91	3404.74	73127.8	43571	36527.4	22330.2	15517.8	26211.7	16589	23173	17259.4	2616.12
41796.7	23487	-1302.85	-12.07	-7.74	114255	54283	76062.3	0	74.82	29705.4	19338	29652.4	-2.13	34.4	38039.5	27319	62844.2	311.69	11738.1	90988.1	36438	45616.8	377.01	18828.8	85280.4	45070	47876	621.96	23441.9	37205.6	22378	18873.2	21358.2	10283.9	35582.4	25347	24864.9	-197.38	-35.26	41936.8	23159	22199.6	1423.55	717.24	38188.3	24058	28279.3	13563.1	2563.66
46537.2	25261	-1884.34	4.97	6.02	43830.9	16003	81085.5	9.23	21.5	77674.2	40774	47550.1	9.94	41.28	19618	11063	25806.4	13.49	566.74	25328.9	15289	22112.2	11.36	435.16	113954	35459	79398.6	1356.81	51800.4	66356.1	34511	51879.7	33025.6	18477.1	59539.2	31848	35123	12998.7	7893.08	47929.1	33870	34713.3	29495.5	13860.6	75534	41575	61828.9	137134	28543.4
93274.7	34628	-1045.12	-12.78	13.76	216584	50287	136772	6.39	121.26	41295.1	22846	20322.3	-2.84	25.8	28511.3	19399	17915.4	296.78	9429.9	30089.8	16580	31018.5	148.39	7497.48	29572.1	16891	26528.4	313.11	6745.84	50124.5	28920	41455.5	3975.29	2681.48	54309.5	27814	33242.2	16556.5	8872.62	61418.4	39400	23561.3	6667.61	3479.56	21528.3	13795	23445.6	19931.8	2868.96
54216.5	32051	-489.19	-5.68	-29.24	39814.5	23419	32885.1	-18.46	9.46	35587.4	19483	37819.6	2.84	14.62	52354.7	37738	15189.7	45.44	1519.62	43434.7	20227	39689	479.25	20112	37235.3	19439	34950.5	161.17	4557.14	65589.2	36879	48933.2	48285.7	25288.3	74847	50869	55700.2	34968.2	12878.5	43795.6	24318	30622.3	37192.6	14831.6	39312.3	24169	17607.3	26892.7	3567.28
45371	28167	-594.27	-20.59	10.32	107692	36226	54795.7	3.55	29.24	67528.5	37636	25981	14.2	42.14	52403.6	31394	18052.5	549.54	8387.58	60337.8	35108	32383.1	1655.72	43847.1	122458	59685	56709.8	724.91	20952.2	46323.3	26631	22563.1	15847.2	6575.56	29590.1	18171	25278.1	31974.8	15236.6	36677.3	20199	29134.8	21160.8	10384.5	47129.9	29278	27135.5	40695.8	7940.38
126938	51495	2716.46	12.78	14.62	53204.7	31426	32301.4	-19.17	20.64	29934.2	18541	41816.9	1.42	5.16	38894.5	20927	43349.8	211.58	7620.46	38859.7	23715	21463.3	26.98	995.88	82745.2	31859	39230.3	423.16	17914.7	36722	19518	43254.6	-294.65	-298.42	34722.5	22149	23479	-210.16	-39.56	41654.1	27074	18749.7	5119.1	3661.88	22193.5	12671	33778.2	43189.3	5947.76
262143	100910	9154.03	5.68	20.64	108489	25267	73268.4	31.24	48.16	90818.2	52939	25759.5	-12.78	40.42	42668.4	18458	44376.4	312.4	5055.08	24930.2	14749	20730.6	34.08	742.18	33550.7	18766	28942.4	17.04	81.7	30877.2	19267	21655.7	10150.9	6628.88	56225.3	34387	22944.4	37277.1	17452.8	62921.9	37311	44502.8	12374.6	6852.48	45103.1	23902	31735.6	16884.5	2309.1
88527.3	36825	5300.15	17.75	19.78	75581.7	34632	50198.4	17.75	8.6	72417.2	44075	26982.8	8.52	24.08	30382.5	18870	38577.1	724.91	10936.6	68413.3	40011	42746.3	327.31	10242.6	12412.4	7063	31156.9	0.71	42.14	100781	44362	54985.2	12381.7	4613.04	30673.3	14863	38575.7	34898.6	19142.7	67217.3	42482	25664.4	15846.5	6763.9	36213.6	19226	35387.1	135212	26885.3
81140.6	43399	19918.3	29.11	6.02	35676	20874	47219.3	-3.55	-19.78	53204.1	31863	41069.9	-24.85	23.22	37789	22308	32405.8	123.54	4418.68	108488	44005	57327.5	1786.36	59595.4	64467	39215	42262	193.12	12107.9	33079.5	19107	23564.2	26049.9	13007.5	73250.5	37601	30961	24629.2	10916	40309.9	21346	36537.3	7582.8	4464.26	35300.3	21976	26865.7	56011.2	7535.32
87844.1	34791	22546	36.21	38.7	39324.7	21231	22685.2	0.71	14.62	58507.5	36094	34760.9	9.23	2.58	43961.7	26833	28941.7	355	13994.8	32178.6	15424	43861.7	0	280.36	24107.5	13671	22029.2	34.08	293.26	38490.2	17630	56630.3	24428.3	11651.3	36630.8	22507	16881	5937.73	2530.98	73433.4	42581	37931.8	73854.2	32003.2	14350.5	6635	50478.2	23009.7	3937.08
63752.1	22924	53262.1	14.2	44.72	159964	65963	62784.6	2.13	60.2	101214	37046	43728.2	12.78	24.94	24232.1	15692	23665.7	737.69	14560.7	123541	48649	66153.5	583.62	29630.4	36353.7	22415	20401.8	34.79	261.44	108128	34339	68797.6	42183.9	22342.8	62044.6	33654	38755.3	29.82	163.4	25141.6	12054	37852.2	5569.24	3759.06	53226.4	33746	28490.2	82519.8	16584.2
35170.1	21034	13220.9	17.04	23.22	45175.1	28024	30239.6	17.75	6.02	140196	57057	80315.9	-19.88	24.08	28655.2	17663	34900.1	518.3	21650.5	121294	53739	50117.5	916.61	28155.5	19893.3	10718	26492.9	181.76	5918.52	94617.6	38378	54540.8	17074.1	8452.08	29721.6	14891	31653.2	3054.42	1652.06	60316.1	35539	32947.6	21520.8	10212.5	28564	20171	14029.6	-959.21	-184.04
95757.1	47151	29645.3	15.62	65.36	40161.1	20424	26135.8	-12.07	-12.04	43092.5	27155	22499.2	-5.68	27.52	34457.1	21675	26947.3	814.37	17126	114392	63049	42403.3	2.84	48.16	74952.4	29264	47471.3	754.73	30068.2	17608.6	12114	31171.8	50006	23945.8	47399.6	25418	25591.9	3982.39	1951.34	74666.6	24370	54040.2	45014	26512.9	30327.3	28644	16393.2	-36.92	149.64
30300	18530	14928.5	17.75	-12.04	27273.8	17346	26220.3	-0.71	8.6	46173.3	27487	16695.7	-12.78	-6.02	45380.3	28426	24797.5	334.41	14564.1	35309	21860	23124.7	12.78	38.7	54534.6	31907	26475.9	249.21	8282.66	27944	15212	34059.4	21306.4	9942.46	55416.2	36494	16043.9	721.36	533.2	37678	22395	27357.7	74677.1	22262	44458.3	30491	28484.5	36518.1	3556.1
69731.4	42022	21725.3	-19.88	5.16	11714.9	7341	28131.6	0	-5.16	59224.3	39519	15654.1	-2.13	1.72	49682.5	24366	57184.8	1110.44	40132.8	23356.6	12738	40599.9	51.12	2399.4	26124.3	14393	31027	958.5	20307.2	29647.8	19263	56073	76971.8	33587.3	35323.3	19051	15517	8408.53	5390.48	74737.3	42807	27522.4	14971.8	10242.6	26122.5	16318	27761.7	8148.67	678.54
49340.2	30359	18927.2	22.72	-4.3	100864	39915	61421.4	0.71	15.48	28711	17482	23269.5	17.75	4.3	11278.4	6932	20607.8	45.44	-768.84	60856.1	32531	19335.4	127.8	4088.44	121646	50458	53095.2	403.99	15964.2	15087.1	7194	34482.6	19169.3	8707.5	41559.2	23026	29656	23275.2	10600.4	36697.8	22051	21964.6	52161.6	23478	64787.5	40506	21685.5	76496.1	14120.3
99543.5	41728	54275.2	-4.97	56.76	24522.2	12974	59943.2	12.07	6.88	24153.3	14455	30193.5	-15.62	39.56	73513.4	26731	33556	667.4	27265.4	31494.1	21550	21564.1	165.43	2688.36	67957	26091	55390.6	844.19	28485.8	62266	37826	48578.9	41750.8	16269.5	64785.7	35906	34933.4	52701.2	24543.5	54408.1	36879	19008.8	28084	11786.3	71899.5	36463	46907.6	105499	15148
18968.3	9044	30745.8	28.4	1.72	91306.2	51771	46650.5	14.2	29.24	55261.2	31774	27131.2	-8.52	3.44	33173.7	19893	36065.2	393.34	8086.58	41198.4	20786	40389.8	652.49	25370	66932.1	41914	20547.4	273.35	5032.72	30775.6	18647	35445.3	45120.5	18769.5	44599.1	26490	20631.2	12888.6	5399.94	55263.7	26713	43793.5	19145.2	13576	40198.9	23530	36844	31381.3	4949.3
124042	53669	56716.2	12.07	57.62	74191.1	49438	29098.6	-2.13	-3.44	47278.1	26392	29345	-4.26	36.12	29686.8	16858	27991.8	7.1	-1037.16	43763.9	25643	30516.5	394.05	17303.2	58317.2	22499	47060.9	852	27102	53708.1	18184	52868.7	38423.1	15191.9	42483	23792	23706.9	39272.2	15683	73230.7	41563	37055.6	21825.4	13966.4	21798.6	16222	27638.9	34351.2	6095.68
30082.4	18395	29277.6	17.75	24.08	68833	40991	24227.3	4.26	10.32	54951.8	33019	15583.1	-22.72	-23.22	67363.6	39875	22201.7	342.22	6645.22	42552.5	22990	20490.6	1.42	565.02	62523.9	32898	27053.1	66.74	3918.16	90538	46002	78730.5	47248.4	24685.4	35004.6	18730	35965.8	77243	31058	74917.1	47565	18230	13656.1	6180.82	16345.1	10187	20333	7175.97	755.94
39577.1	23730	19723.1	5.68	-8.6	48161	25440	28642.1	-4.97	-5.16	21686.4	15274	30135.9	-24.14	-19.78	126134	46016	52171.5	1666.37	43375.8	130821	62830	84938.7	1733.11	59936	64189.8	33548	27722.7	373.46	22895.8	71756.9	30525	48655.6	74530.8	37975	56426.2	30278	32870.2	156.2	198.66	34975.4	17036	37415.6	3862.4	1106.82	43640.6	27290	15284.9	39636.5	6628.02
59041.4	25708	112671	38.34	41.28	83316.8	48268	54845.4	16.33	35.26	20899.6	12120	37335.3	-17.75	44.72	25717.6	13587	37467.4	88.75	3631.78	132243	54593	117448	186.73	5909.92	42664.7	26527	27355.6	119.99	2376.18	36513.7	21932	18093.6	5481.91	2799.3	56450.4	26659	28720.9	5124.78	4199.38	26692.2	16172	24295.5	-470.73	-262.3	84101.1	32187	40389.8	29400.4	4015.34
73984	42435	33643.3	-7.1	13.76	38141.8	20859	26002.3	28.4	-7.74	176976	64998	59739.4	-22.01	12.04	40308.1	25907	19070.6	53.25	782.6	39003.6	22882	22359.3	4.97	617.48	32340.4	20270	26387.1	498.42	17033.2	87132.3	33504	58107.1	23608.9	10301.1	44320.1	20595	62215.2	29015.6	16341.7	28230.5	15742	21622.3	12417.9	5114.42	20732.8	10791	35673.2	59249.5	8752.22
29032.7	18158	34788.6	1.42	10.32	67788.3	40423	26321.8	-4.26	-8.6	42843.9	22978	37759.2	-16.33	-34.4	48496.4	28732	19953.1	149.81	3744.44	36193.7	20879	29659.5	598.53	14231.3	24235.2	13814	26454.6	39.76	1259.04	28606.2	13270	58704.2	-924.42	-621.78	67467.2	42359	22987	3587.63	2355.54	26545.9	15989	17654.9	12383.1	7691.84	25724.4	16768	21262.4	2038.41	221.88
85153.3	31162	57934.6	24.14	56.76	41220.1	26387	12221.9	19.17	-29.24	63323.1	39838	25465.6	-17.04	-10.32	52104.8	35288	23466.2	381.27	6319.28	29185.3	16870	35032.8	1117.54	22710	140532	54035	89758.2	2130.71	78062.2	38504.5	20258	31260.6	-487.77	-212.42	40653.4	24050	50388.7	20188.1	15036.2	52855.6	34694	23949	1114.7	656.18	40403.5	27155	18138.4	-719.23	-163.4
28464.8	15618	27374.8	10.65	21.5	55967.4	28943	36682.9	-12.07	-18.92	34283.5	17257	25641.6	-13.49	14.62	23347.3	16815	13972.1	71.71	4038.56	43251.8	28539	22722.8	39.76	2782.1	32362.1	14721	31215.1	32.66	1250.44	75649.9	31706	41369.6	1490.29	684.56	46062.3	29362	19713.1	4710.14	3138.14	27032.6	13304	37455.3	2313.18	2695.24	20251.1	9186	38191.6	21427.1	3086.54
41044	22551	41233.2	1.42	17.2	44398.8	22823	21854.5	-1.42	-12.04	29323.5	16028	22868.4	-19.88	-4.3	34078.3	23078	12013.9	83.07	896.12	31321.8	18047	27349.2	454.4	13791.8	43181.8	25531	25268.2	308.85	15493.8	75654.9	47259	25756.7	-1052.22	-651.02	67726.3	43389	29856.9	16533.8	5771.46	17846.1	10342	25104.9	13366.5	7261.84	25718.8	14506	33165.5	50096.2	8624.94
39507	26774	37924.6	12.07	40.42	262143	75687	178725	58.22	58.48	58545.4	31203	35713	-19.88	22.36	89384.2	47811	48548.4	482.09	15695.9	49709.1	29210	23246.8	254.89	7451.04	83106.7	38106	39643.6	662.43	18420.3	15714.5	8910	44897.6	3524.44	2303.94	26837.3	18058	19414.9	8551.24	5067.12	33082.6	18976	38829.2	22100.2	15286.5	21345.4	11611	48622.2	1332.67	503.96
23142.1	14210	36206.4	16.33	27.52	27043.8	16670	23244.7	14.91	0	49485.9	28551	39755	-5.68	16.34	23225.2	13662	39863.7	110.76	3878.6	42289	22779	19287.2	196.67	5289.86	62045.3	35163	38879.6	113.6	2011.54	79924.8	30827	41376	633.32	1061.24	37931.6	23939	15421.2	36894.4	10616.7	62856.8	38335	20396.9	25878.8	10411.2	51701.8	26646	38392.5	45772.3	7649.7
66219.7	37557	34501	29.82	15.48	30049.5	15142	21924.8	13.49	17.2	68973.1	43722	21539.3	-15.62	4.3	86303.4	47890	51627.6	1290.07	31644.6	80202	42551	39231.8	222.23	6959.98	25376	12195	40933.6	1115.41	55970.5	54111.7	31629	23430.7	3302.92	1392.34	89028.9	52566	34748.8	19948.2	12978.3	28491.5	12456	29111.4	5228.44	2858.64	97669.2	48292	28182.7	109627	20743.2
89145.5	47627	48048.5	0	26.66	48157.3	13094	138659	17.75	63.64	37898.7	21927	29724.9	-4.26	-10.32	72261	46420	65190.1	253.47	7628.2	110331	38911	61284.4	337.96	18907.1	31924.4	18235	21909.9	242.11	8625.8	83457	51781	22875.5	7199.4	4506.4	23941.3	11763	44886.2	36002	19533.2	49379.9	27231	34839	20793.8	13253.5	36585.6	17832	29460.7	50530	6984.92
98494.4	33025	63106.2	-11.36	52.46	47660.6	27683	16856.1	-12.07	-14.62	31235	19351	21792.7	-4.26	12.04	41348.4	24913	75566	2211.65	50702.2	41421	19702	27332.9	37.63	1195.4	83475.6	47730	30568.3	96.56	3322.18	18841.2	11092	31898.9	16886.6	10701	34186.2	20428	19894.2	6128.01	4149.5	13130.4	6786	36426.6	402.57	301.86	88206.2	53811	42968.5	65650.9	9810.02
46903.6	24050	33652.6	-2.84	19.78	40491.6	25390	22239.3	3.55	7.74	101679	39649	83515.2	-4.97	46.44	56507.4	20282	67565	1084.17	28915.8	25705.2	14318	23909.2	229.33	14073.9	62262.9	33394	41969.5	5.68	86	56535.9	33261	43171.5	12442	6164.48	25521.1	14313	31870.5	1412.9	1449.96	55186.8	22616	42330.9	28726.6	16056.2	30077.4	15366	29492.7	23077.8	3304.98
85744.1	34087	53264.2	19.88	36.12	46701.5	28949	19353.9	-0.71	-38.7	29038.9	19049	21007.5	-27.69	12.04	61372.6	36496	33380.6	643.97	24135	76667.3	34791	64913.2	690.83	18766.9	46147.8	27224	26945.2	142.71	5634.72	26629	14884	22428.9	8031.52	4329.24	49567.1	30811	20018.4	9700.02	6937.62	50988.8	29163	20462.2	32777.1	17446	66121.1	36283	50392.2	120104	20290.8
83249.3	48930	32819.8	10.65	4.3	51079.9	28950	23516.6	-6.39	16.34	35007.7	20851	37542	-17.75	20.64	59294.3	38839	28044.3	1140.97	22132.1	37802.6	19040	25917.8	997.55	34633.9	147025	38167	63670	807.98	15211.7	48609.9	23356	39407.8	31606.4	14190.9	37104.5	22495	13174	9870.42	4730.86	67726.3	46396	25215.6	28004.5	14891.8	42943.7	25462	22616.3	44375.7	7167.24
103170	36855	47360.5	17.75	58.48	47925.4	31891	37010.9	0.71	6.88	39414.6	19399	34419.4	-13.49	43.86	42677.7	28775	26578.1	134.9	5748.24	60287.6	39666	20972.7	251.34	8182.9	66295.4	40691	23283	303.17	9196.84	69170.3	40337	26259.3	68114.6	29624.4	46526.7	29391	18940	13165.5	7349.56	40472.4	21728	30239.6	8906.24	4542.52	12297.1	10772	9010.61	3206.36	617.48
41482.3	26611	24661.1	8.52	-9.46	101681	41958	86493.6	11.36	36.98	27435	18738	37904.8	-19.88	28.38	86419.3	49495	25535.1	107.21	7418.36	105885	40930	56945.5	847.74	18828	99799.5	55018	29195.2	236.43	5656.22	32120.3	19269	19672	20759	11330.5	44136.6	23067	30291.4	12256.7	6246.18	60155.5	31595	36418	26321.8	10763.8	32950.5	22470	27800.8	62118.6	9727.46
29117.1	15859	22427.5	4.97	15.48	34788.2	22121	41344.7	9.23	30.1	69557.8	37315	42311.7	-9.23	29.24	15088.3	8523	32442	1053.64	28133.2	31556.1	21403	11539.6	20.59	3461.5	120111	60779	108300	2076.75	63986.6	18357	9795	34126.9	11223	6410.44	46132.3	30401	21372.4	11404.7	7403.74	37298.6	24919	29318	15480.8	7597.24	30571	20507	30706.1	52209.8	9014.52
93203.4	52713	87348.5	42.6	94.6	99278.7	49603	170634	48.99	71.38	43024.9	25022	13840.7	7.1	40.42	33943.1	19935	27459.2	104.37	1659.8	81696.2	34209	76582.7	1493.84	40261.8	14658.7	8007	28124.5	212.29	7346.12	49901.3	27093	26767.7	10942.5	7805.36	71342.2	43214	28814.6	19836.7	8790.92	49782.3	32124	21881.5	6478.75	4760.96	51945.5	31412	33786.1	105842	21809.6
197539	74743	129064	30.53	117.82	32022.4	18654	21863	12.78	2.58	41547.4	25711	15849.3	-14.2	18.92	48636.5	18750	43786.4	63.19	923.64	40709.8	24750	30197	211.58	9210.6	66255.7	32474	37018	891.05	39107.6	58622.2	36123	19755	21389.5	13724.7	58493.9	32575	25933.5	8118.85	4938.98	37066.1	22472	22735.6	2847.1	1231.52	42413.6	24499	40903.1	67283.9	12230.9
32597.7	17683	23588.3	-0.71	24.94	76656.8	44450	32758.7	30.53	12.04	16559.6	10724	10383.8	-12.78	-6.02	15502.5	9555	20626.2	666.69	17061.5	134858	49075	73108.7	1124.64	34203.1	70192.1	28962	66463.1	387.66	5684.6	103415	41011	57366.6	12654.3	8540.66	22629.4	12589	22906.7	50813.3	20003.6	47621	29599	36087.2	10448.4	5536.68	49117.6	27305	24395.6	34217	5503.14
126131	48715	48025.8	-14.2	41.28	123816	39227	41655	-6.39	25.8	48444.3	26862	26993.5	-7.81	19.78	39692.4	22369	17511.4	99.4	5215.04	218851	86465	144368	944.3	30400.1	69172.2	46956	17754.3	492.74	11953.1	38686.1	26028	20589.3	5054.49	3018.6	42304.5	19659	35543.3	15811	4975.96	40933.6	24647	21422.1	12433.5	6730.36	53469.4	27447	33362.2	95817.3	20273.6
18981.3	13290	23718.3	14.91	3.44	31948	17183	32346.2	-1.42	37.84	30718.5	16573	37144.4	26.98	26.66	46921	31287	20045.4	149.1	2552.48	35338.8	20815	38430.2	805.14	14790.3	24433.6	13539	30834.6	26.98	472.14	43995.8	32978	17050.7	9117.11	5595.16	46779.6	29845	22585.8	18957.7	9510.74	51097.9	34583	20563.7	20184.6	9054.94	22141.4	13319	27684.3	42245.7	7899.96
53659.1	28070	33286.9	22.01	6.88	22075.7	15819	33681.7	3.55	22.36	27940.3	16998	22777.5	20.59	14.62	67519.2	39882	42622.7	71.71	-241.66	119739	44928	44686.7	186.73	11509.4	108052	46762	43907.8	791.65	23339.5	38591.3	21612	27563.6	16228.5	8148.5	48772.3	29268	19517.2	9370.58	4949.3	18534.9	12944	28698.9	1926.23	2107	91992.5	32732	63591.1	176568	32065.1
54344.9	28882	26106	-12.07	-4.3	126329	79579	52505.9	8.52	61.06	40049.5	21143	23810.6	-0.71	12.9	80496.5	33642	40457.2	521.85	15065.5	41305	23043	17199.8	168.27	7843.2	245157	60390	163941	1417.87	46953.4	117569	31475	139171	41532.2	37272.4	48381.1	29003	22064.7	6510.7	5420.58	35383.4	19694	22284.8	7709.89	4067.8	16264.5	10759	32213.4	69094.4	16090.6
61551.1	37169	37073.4	0	6.88	77405.8	39098	71497	8.52	53.32	36727.6	20638	23214.9	-5.68	22.36	31208.3	22306	38208.6	48.28	809.26	136570	39242	115730	564.45	16485.3	74579.8	47043	37815.3	120.7	3548.36	22240	13839	31144.9	38829.2	20547.1	17630.3	9303	28533.5	16522.4	8550.12	33420.5	22049	24483.6	6025.06	2930.88	39934.2	25659	10016.7	-474.28	-150.5
110284	49197	43011.1	-3.55	13.76	169324	79483	62154.8	9.23	57.62	48989.3	28127	28472.4	-15.62	12.9	38600.6	19703	44799.6	599.24	20472.3	30667.1	18627	23190	198.8	8126.14	69058.7	43387	22565.2	137.74	4748.92	5620.92	5218	14756.6	-708.58	-432.58	47434.3	29855	16435.8	1132.45	540.94	54524.7	33916	33592.2	59236	26511.2	27663.2	18567	32520.8	39149.4	5870.36
48281.3	29010	20627.6	-5.68	42.14	39792.8	20125	43635.2	19.88	36.12	48874.6	29711	20088.7	5.68	20.64	79483.4	52656	68027.9	406.83	9506.44	65961.8	27823	45576.3	1132.45	36964.5	37708.4	23620	19647.1	215.13	9965.68	21602.7	13273	13773.3	-45.44	-63.64	45956.9	27811	17779.8	15281.3	7053.72	40423.4	24658	20173.9	35576.7	14859.9	41449.5	25807	19868.6	85410.9	15193.6
126474	40749	89088.7	30.53	12.9	67037.5	38763	38734.8	19.17	12.9	70639.7	41111	50135.9	-2.13	95.46	71536.2	34081	41826.1	407.54	31887.1	46713.3	30090	37019.4	129.22	6084.5	38678.7	18738	51918.8	325.89	17621.4	20345.9	13350	25127.6	3689.16	2460.46	18451.8	13935	20462.2	2048.35	1548.86	37867.7	22619	28440.5	5224.89	4985.42	32172.4	16200	40313.8	65286.6	12825.2
39468	22522	40995.4	9.23	9.46	16107	12040	6328.23	6.39	1.72	30335.4	18318	15915.4	-14.2	-25.8	87673.6	42426	48766.3	1061.45	43339.7	262143	137883	244151	3918.49	134438	28564	13796	30461.8	101.53	6058.7	149545	58041	59723.8	-1268.06	-805.82	37087.8	21744	31311	23541.5	9457.42	54612.7	39827	22296.8	24004.4	15302	27577	16614	23016.8	8527.81	1210.02
181991	45311	117046	75.97	40.42	42339.2	30779	36615.4	14.91	35.26	59575.2	38606	28084.8	-8.52	34.4	47970.6	28687	28780.6	128.51	4318.06	30615.6	19226	22646.2	776.03	19525.4	26621.6	15534	44847.9	278.32	8715.24	30917.5	18095	33431.8	10170.8	6296.06	36124.3	20666	15556.1	292.52	359.48	33454.6	19319	26736.5	46546.2	23177	37701	25278	24042.7	8463.2	1504.14
38963.9	24643	22142.8	-1.42	-10.32	122766	46832	43860.2	30.53	57.62	35447.9	20577	20007.1	19.88	6.02	19706.7	12263	36150.4	1236.82	28445.4	39897.6	26047	17078.3	208.03	6954.82	52409.2	30642	31142.7	26.27	1142.08	15450.4	10026	20699.3	48.28	326.8	44216.5	27474	17234.5	4470.87	2012.4	38641.5	26794	38062.4	39284.3	16113	26260.7	15823	28870	46138.6	6978.04
47648.2	27429	29392.6	13.49	24.08	62652.2	33490	26328.9	26.27	4.3	37192.6	20369	23897.2	-9.94	-24.08	45252.6	31658	16650.9	294.65	12476.9	76127.3	31959	63388.8	84.49	2341.78	38145.5	20379	36980.3	1177.18	26615.3	51930.6	34356	34524.5	-593.56	-454.94	30234.3	17547	24331	4808.83	4042	31803.5	19786	42775.4	9315.91	5951.2	10435.8	7718	16065.9	-667.4	-18.92
135580	40756	63613.9	36.92	87.72	78351.9	46606	32929.1	21.3	23.22	63338.6	37459	60751.9	14.2	42.14	97211.7	36210	51491.3	1063.58	29506.6	61823.3	33369	23884.4	790.94	27121	10388.7	7770	6040.68	167.56	5457.56	68076	39270	34780.1	36733.3	28296.6	52246.2	29426	25045.2	37874.9	21787.2	56317.1	35805	18311.6	11920.2	6781.1	18462.4	9392	23424.3	25841.2	4624.22
226890	66701	86471.6	9.23	56.76	99414.5	51431	52820.4	19.88	72.24	60090.4	34169	34608.9	0.71	43	16572	9099	44115.1	42.6	1592.72	58970.1	37526	22238.6	449.43	15841.2	41577.8	20855	24514.9	21.3	877.2	40741.4	19439	56621.1	251.34	281.22	39965.2	26378	14906.4	22566.6	8657.62	30618.1	18655	21250.3	-531.08	-242.52	60869.1	18859	68233.8	84710.1	14818.7
76525.4	22395	51453.7	-3.55	35.26	37749.3	21103	38207.2	16.33	4.3	89947.7	56427	27484.1	1.42	19.78	68899.4	28453	47584.2	220.81	8255.14	35872	21300	29413.2	577.23	12285.1	25271.2	14131	25790.8	915.9	29440.4	10446.4	6415	26625	22604.3	9867.64	26796.4	15883	34666.5	29629	20502.4	63035.4	36902	20166.1	2774.68	1466.3	44405.6	27458	24699.5	22453	3717.78
69262.1	27971	64173.3	29.11	27.52	86473.3	34429	39404.3	34.08	65.36	44161.4	24333	35942.3	0	49.02	102353	50851	46210.3	379.85	17470.9	33207.2	17194	38807.2	1302.14	95161.6	24105.6	15688	28165.7	83.78	2134.52	143195	35727	96077.2	45251.8	24193.5	34519.1	21986	14755.9	751.89	525.46	16867.7	9715	25165.2	11117.9	5188.38	19428.9	10679	13734.9	79.52	36.98
58164.1	33899	21305	6.39	4.3	10551.2	7298	17346.7	-7.81	11.18	35520.4	21875	22650.4	0	-9.46	104784	59701	56606.9	142.71	4428.14	154051	63471	57742.2	758.99	23906.3	34776.4	19497	23390.9	266.96	12462.3	61776.2	28117	33847.8	9925.8	5118.72	7523.08	5891	6721.57	-48.99	39.56	43453.9	22166	30755.1	23537.2	15157.5	49372.5	35623	18891.7	63252.5	11008.9
68306.6	33393	34516.6	14.91	31.82	67757.9	41983	28903.4	-2.13	24.94	31249.9	19867	33327.4	19.17	6.88	95533.3	41640	42725	563.03	12774.4	29251.6	14216	37522.8	8.52	82.56	40255.4	22728	24492.2	77.39	1407.82	44069.6	21516	30599.6	-758.28	-442.9	29534.3	18967	27782.3	44945.1	17663.5	28895.1	17235	23731.8	7094.32	4351.6	37604.2	24328	28629.3	36681.4	5375.86
97314.6	32928	64362.2	28.4	28.38	118276	40036	45880.2	19.88	45.58	49557.2	31344	19887.1	-26.98	-11.18	31676.4	18050	30329.8	464.34	14276.9	29001.1	16524	43976	154.07	16920.5	58352.5	30535	59160.8	2225.14	57737.8	40311.8	23559	20389.8	2770.42	1883.4	55196.7	32206	32055.8	2905.32	1241.84	67636.4	43374	31364.2	28358.8	16450.9	31315.6	21278	19528.5	58987.5	9653.5
56754.2	26855	26862.1	-2.13	15.48	109303	40290	48279.3	36.92	-6.02	32372.1	18681	26274.3	-2.84	25.8	47549	29230	22252.8	64.61	1276.24	125165	53418	61388	1187.12	36427	40724.1	24164	21595.4	66.03	1981.44	59879	34357	33870.6	73749.8	32520.9	18697.3	12873	24854.3	1917.71	1241.84	57502.5	35162	27577.1	15808.1	6998.68	56801.3	30785	24365.8	14104.1	2227.4
95547.6	27877	56183.7	31.95	43.86	18177.2	7463	43694.1	27.69	23.22	53074.5	29181	44311.8	-13.49	34.4	150151	55533	99176.3	910.22	31544.8	34087.6	19248	41204.8	142	10013	44844.6	25683	32051.5	427.42	14006	41160.6	23451	22010.7	4326.03	1802.56	23672.2	13305	25584.1	9841.31	4644.86	25767.2	15807	20054.7	8388.65	4198.52	31628.7	17370	35769.1	7264.01	562.44
118981	37999	48023	19.88	56.76	62467.5	25480	35872	42.6	40.42	54718.7	31103	30152.3	0.71	46.44	44395.7	27413	32719.6	680.18	22988.7	30726.6	17466	29535.3	564.45	20641.7	58818.2	34047	29754	421.03	17483.8	21714.9	11667	58923.6	16357	8821.88	68992.4	40950	30733.1	131576	57376.6	25347.5	17198	21159.4	-347.19	-123.84	36218.5	20210	26570.3	30334.8	4336.98
129450	36003	71824.3	32.66	53.32	62074.4	26582	35289.1	35.5	36.12	68250.8	43130	20328.7	-16.33	29.24	60818.9	18195	84902.5	905.25	27958.6	158600	54138	42352.2	743.37	28290.6	168464	83870	90236.7	580.78	26775.2	79149.8	50517	31063.2	33570.9	14747.3	49900.1	28323	18314.4	2292.59	1784.5	26488.3	17415	18022.6	21049.4	11378.7	41042.8	27834	20472.8	55902.6	10019.9
55016.9	30807	29310.2	33.37	23.22	85170	50127	39965.9	16.33	-6.02	86588.6	38346	45888.7	13.49	49.02	94506	41009	63165.9	460.79	32700.6	30918.2	19731	29583.6	134.19	4926.08	143199	59735	50679.8	60.35	2816.5	45484.4	29699	25667.2	34752.4	12890.5	25506.2	15783	10370.3	11428.9	4497.8	46157.1	24666	35232.3	16060.9	12771.9	42917	23010	26290.6	24324.6	3553.52
53160	28735	20832.1	26.98	9.46	31654.7	16592	24570.3	14.2	41.28	174040	47382	77255.8	44.73	27.52	49599.4	29520	50806.9	230.04	8309.32	45427.4	25852	22669.6	168.98	3239.62	42905.2	25468	21705.4	93.01	5700.08	34661.7	20679	22246.4	54994.5	22532	24013.8	15869	20252.8	2882.6	1690.76	47183.9	32659	16621.8	2225.85	1129.18	31600.2	21063	24178.3	66429	12063.2
105987	50514	43338.4	71	36.98	46701.5	26131	28449.7	19.17	43.86	49937.9	32551	24611.4	7.1	30.96	50339	27596	41409.3	284	8802.96	44566.2	23263	29614.8	101.53	3488.16	16919.8	8623	25059.4	85.2	6971.16	31780	20983	40068.1	17968.7	7453.62	36079	21914	13496.4	1452.66	786.04	34716.9	20795	37045	8297.77	5777.48	30565.4	16510	23420.1	54281.6	8985.28
131620	56086	49551.6	13.49	45.58	53411.8	25987	60624.8	60.35	159.1	34723.1	18587	25631.7	-2.13	8.6	80733.9	50898	28785.5	324.47	11886.1	17221.1	10452	32505.9	1034.47	29071.4	96619.6	37421	45931.3	1212.68	38210.7	69536.1	41666	28120.3	7797.93	4690.44	46881.3	32034	1841.03	842.06	344.86	46869.5	26662	18893.8	31357.9	11880.9	39879.6	21335	32303.6	111627	23317.2
58002.2	19044	41625.2	47.57	24.94	262143	99142	174651	73.13	110.94	23780.7	13462	31342.9	7.81	5.16	105016	50466	56009.1	745.5	25322.7	179293	95827	103447	1081.33	36407.2	39077.4	25675	31008.5	695.8	21157.7	35319.5	22778	19130.9	5681.42	2990.22	38683.7	25731	5761.65	-9.94	24.08	49038.3	27432	20122.8	6522.77	3623.18	26149.1	15980	24700.2	4948.7	597.7
61941.1	38214	18781.6	11.36	-3.44	33721.8	18749	20005.7	21.3	-6.88	21586.5	15438	23236.2	-2.13	-3.44	48564	27412	36278.9	1966.7	43596.8	52884.1	27750	42460.8	3.55	456.66	54441.6	24134	36562.2	724.91	16295.3	49261.5	21558	48948.1	38270.4	16086.3	262143	197495	262143	-121.41	160.82	28435.1	16925	24003.7	21898.5	10068	24419.3	16910	19973.7	11423.2	1482.64
88741.8	37520	78969	23.43	-3.44	44022.5	18324	58359.2	34.79	12.9	39704.8	23194	20626.9	-8.52	10.32	28301.1	16659	59071.3	361.39	15914.3	50569.7	32775	19588.2	191.7	8545.82	46354.3	28574	27467.1	210.16	9896.88	29468.6	23682	17106	991.16	508.26	39812.1	32237	133.48	-36.21	192.64	29133.2	18102	23467.6	6284.21	3403.88	17196.9	12536	15712.3	33981.3	5906.48
99705.9	37952	36146.8	6.39	9.46	60322.9	38115	24948.7	-7.1	-24.08	43682.1	25190	40641.8	-8.52	13.76	29118.3	21999	32383.1	1024.53	33762.7	27354.4	20018	19500.9	301.04	12362.5	58188.2	34263	23011.8	88.75	6313.26	73732.9	33763	47668	30209.1	13674.9	13355.4	6654	12289.4	4417.62	2124.2	41088.6	23757	24375	21242.5	8346.3	14092	8019	28804	11594.3	1650.34
83388.1	48637	22923.1	12.07	18.06	21001.3	11534	24837.2	9.94	21.5	65708.2	36872	22891.8	6.39	7.74	26953.3	20581	24069.7	1587.56	27286.9	65704.5	39722	27566.5	261.28	15843.8	24118	16810	25932.8	271.93	6984.06	155463	56671	145745	41573.3	23097	25116.2	16702	19458.3	12325.6	5874.66	43211.5	28834	23162.3	37776.3	17422.7	18215.6	12442	26509.3	32200.6	4532.2
30118.4	14979	28772	14.2	2.58	21955.4	14901	22089.5	0	10.32	36622.2	21216	24578.8	24.85	11.18	42297	26547	24883.4	1535.73	34413.8	84968.5	33783	43184.3	983.35	43835.1	39790.4	22641	43909.9	6.39	-86.86	21101.7	13543	17980.8	6761.33	3377.22	26935.3	17427	620.54	3452.02	4889.96	72456.9	42896	27001.3	28801.9	14986.4	40636.7	23963	16062.3	4978.52	717.24
167374	72815	85278.8	31.95	14.62	37416.4	25505	19880	-4.26	0.86	33193.6	19456	32567.7	-9.23	9.46	82223.8	46307	31317.4	774.61	24361.2	40786.1	23162	46516.4	511.91	12789.1	42612	28006	28005.2	147.68	4000.72	63308.8	33354	38847.6	17517.1	8599.14	24440.4	14143	17074.8	923.71	603.72	100048	52822	47498.3	42535.4	18000.7	62230	40403	36765.2	96405.9	15008.7
33655.5	15602	59750.8	-4.26	48.16	90418.3	51327	64349.4	25.56	55.9	51067.5	27979	27680.8	1.42	-17.2	50252.2	22835	52106.2	1332.67	24797.2	202337	79650	109495	1553.48	43725	39286.3	21217	35649.1	619.83	15756.9	46888.7	29902	20867.6	16890.2	11763.1	30445.7	20013	1035.89	1230.43	2038.2	37574.5	23619	28404.3	18659.5	8636.12	23968.6	15311	23897.9	24460.2	3359.16
234981	71233	91198.8	9.23	100.62	21611.3	13133	28884.9	22.01	-0.86	19002.4	9946	31877.6	0.71	0	92458.1	41181	38019.1	443.75	12176.7	83413.6	43498	37063.4	25.56	1373.42	48376.1	24356	38977.6	-4.26	-10.32	24409.4	11398	35952.3	17081.9	8391.02	13501.1	11279	1747.31	3319.25	1790.52	64605.9	39547	24929.5	829.28	496.22	29073.7	15899	51161.2	46583.1	7573.16
51026	32567	18678.7	-2.84	23.22	28055.6	16883	40432.4	29.11	51.6	52005.6	32739	34770.1	5.68	32.68	77998.5	46747	20112.2	129.93	3128.68	40506.5	20590	26546.9	553.09	20111.1	97939.5	56966	57331.8	310.27	1408.68	164362	29282	108183	17512.2	9424.74	5332	5627	3241.15	40.47	50.74	63098	35728	41963.1	44507.8	22050.4	9530.02	9015	10600.3	302.46	50.74
48908.7	29290	21193.5	3.55	1.72	37237.2	18026	46698.1	24.85	18.06	43230.7	25898	17225.3	4.97	-1.72	12463.2	10014	29200.9	238.56	9875.38	19379.3	13325	30492.4	834.96	12015.1	87043.7	33758	64531.2	867.62	18686.1	124958	41922	46745	21279.4	11204.1	18386.1	15395	6552.59	79.52	1072.42	77247.7	47673	25626.7	50684.1	29193.6	52134.6	35063	20144.8	32168.7	3942.24
41922.5	24107	16735.4	0	22.36	26366.1	18370	25195.1	28.4	12.04	51157.4	30347	47633.2	13.49	5.16	28900.7	17700	48425.5	461.5	7735.7	74922.7	39790	33412.6	247.08	11131	27652	15058	29204.4	543.15	21709.8	79560.9	42771	38779.5	52667.1	24964.9	66352.4	36319	37469.5	15434.7	7919.74	29081.1	16558	31888.9	8657.03	3717.78	31081.8	21217	16074.4	-525.4	-134.16
23785.1	14119	28177.1	-2.13	20.64	78536	42522	47751	37.63	30.1	93414.8	35963	71431.7	22.72	47.3	66111.8	35763	58325.1	252.76	7746.02	31695	13819	47475.6	90.88	7079.52	27311	16463	25751.7	48.99	3147.6	36656.9	20608	45514.5	34966.8	20486.1	59215.6	35058	49077.3	12493.2	8987.86	15775.9	11999	20676.6	-394.05	1601.32	15511.8	11114	29500.5	25067.3	3709.18
44802.4	24193	31577.2	-9.94	11.18	52328	29514	34661.5	26.98	18.06	128673	61379	57062	-9.94	15.48	31016.1	17435	21000.4	39.05	2804.46	100857	49242	69102.2	1171.5	58337.2	65749.1	22562	76420.1	797.33	51576.8	195206	91738	75563.9	64683.1	34063.7	54261.2	27863	42445.2	22213.1	11004.6	25125.5	16288	30309.2	34866.7	12631.7	30318.6	17343	26526.3	58322.9	9778.2
57503.1	21219	37370.8	-19.17	25.8	42277.8	13417	66745.7	3.55	41.28	71908.8	54751	21988	1.42	15.48	22154.5	17061	20666	346.48	6930.74	50926.2	18232	49368.4	200.22	6803.46	48864.1	27303	34502.4	204.48	4239.8	73807.3	23279	62805.2	2730.66	2790.7	148977	37890	105657	84443.8	41851.9	38996.8	22755	23939.8	17527.1	10549.6	26679.2	17133	31226.5	74437.1	11610.9
65777	41616	34064.4	2.13	65.36	202982	72615	82250.7	19.17	84.28	45881.9	25726	26366.6	-4.97	11.18	11693.8	5554	35882.7	59.64	1271.08	54454.6	33370	19783.4	335.12	10853.2	91728.4	43078	64384.2	840.64	35044.1	28866.6	17819	24321.8	19977.3	12723.7	70097.2	23801	96161.7	45075.8	23259.6	36827.4	20510	24882.7	3716.85	2205.04	53759.6	37484	18475.6	49097.2	5562.48
50420.3	27655	29117.8	14.91	13.76	124162	68049	64695.9	1.42	49.02	21882.3	12638	31815.1	14.91	6.02	59148.6	32634	32550.7	436.65	7381.38	23233.3	9220	49508.3	1153.75	28335.3	21559.3	11418	45517.4	20.59	949.44	12502.3	8124	38217.9	28115.3	12216.3	43822.8	26920	41373.8	32467.6	17923.3	29521.9	18660	22448.8	6293.44	2595.48	34462.7	17346	29768.2	44116.6	9947.62
142255	53484	81269.4	19.17	55.04	61218.2	30589	66169.9	-3.55	59.34	48012.2	24446	34851.8	18.46	4.3	41500.3	25802	13331	61.77	137.6	45991.6	17768	52979.5	1245.34	43749.1	52801.1	27187	44304.7	687.99	19018.9	133206	57146	66379.3	47082.2	23329.2	37360.6	21380	32129.6	6628.56	5837.68	51051.4	34190	23706.9	17932.5	12623.9	54589.8	31459	22428.2	2310.34	256.28
31589.6	16495	21862.3	-19.17	43	38125	20235	30192.8	-10.65	20.64	36955.1	19414	36458.5	5.68	7.74	16736.3	10647	15558.9	154.78	3797.76	57129.3	34910	35230.2	230.75	7532.74	38292.4	21531	25736.8	643.97	22220.7	33739.2	20434	38373.4	117809	44932.4	93098.6	39603	39987.9	33694.5	13551	44358.5	25538	27963.3	7912.95	3593.94	27266.4	13838	30835.3	21877.9	2334.04
83605.8	50419	32973.8	-11.36	85.14	67806.9	38407	41523.6	6.39	68.8	27484	16577	22834.3	7.1	10.32	20149.4	10803	31453	257.73	4099.62	108856	44399	41346.1	101.53	6909.24	188554	73448	68191.2	2012.85	77547.1	84834	32730	62355.8	7132.66	3753.04	114072	60835	99713.8	153259	66555.4	25733.1	17566	27846.9	10013.1	6263.38	55906.6	36617	17554.8	76633.1	14463.5
52510.3	32670	27269.7	18.46	54.18	41422.8	26294	19018.8	-1.42	39.56	43204.7	25942	25028.2	22.01	20.64	5865.2	5207	14797.8	-0.71	-798.94	59312.9	38595	20650.3	14.2	1142.94	188686	75390	70588.9	590.01	29546.2	51643.5	27039	54570.6	108580	50848.4	113861	48533	262143	164.72	119.54	37833	21751	34720.4	18727	11574.7	43745.3	26035	23040.2	57321.1	9968.26
61921.3	37970	19498.7	-0.71	51.6	63609.5	39419	18434.4	8.52	11.18	45483.2	26586	15720.1	16.33	-0.86	23430.4	15632	45787.2	614.86	11254.8	25674.2	16776	27635.3	278.32	7109.62	25265.6	14639	28400.7	754.02	18421.2	61422.8	34730	35553.2	29630.4	16831.9	68432.5	35680	44335.2	10087	5702.66	27436.2	15407	40708.6	24717.9	19481.6	26486.4	15863	27706.3	52731.7	9128.9
97768.4	41495	54386.7	7.81	79.12	26322.7	13395	42982.7	-2.13	35.26	47026.4	25742	31562.3	11.36	-23.22	39836.9	20459	44916	154.07	5551.3	69926.1	37058	42715.7	354.29	12137.2	30278.9	16832	36628.9	450.85	20499.8	112278	32144	57894.1	33533.3	13340.3	60615.5	37794	29610.5	6543.36	4729.14	40954.1	21442	49286.8	23359.7	13898.5	32362.1	21590	16422.3	16124.8	2080.34
24817.4	13963	13176.9	3.55	25.8	22806.7	12953	32407.2	17.75	25.8	41132	29249	22537.5	32.66	9.46	8596.92	5859	28176.3	270.51	4916.62	97247	45619	43585.5	1086.3	31820.9	71902.6	39339	34186.5	284	18552.8	59646.5	39786	28476	-779.58	-527.18	51732.2	31635	27719.1	19523.6	7534.46	82930	39180	42560.9	38472.8	24027.5	27512.5	15902	27253.3	81564.8	17490.7
31337.3	15788	25315.8	14.91	18.06	65107.4	40123	34982.4	6.39	13.76	62253.6	36074	37914	24.85	13.76	26929.7	15104	24614.3	54.67	1003.62	94689.5	56600	24200.3	171.11	5295.02	43994.6	24442	23590.5	407.54	17123.5	100019	47058	31851.3	30831	14343.1	50245.4	28666	33397	6434.73	4803.96	27469.1	16269	24972.1	4580.92	2360.7	18867.8	9597	35820.2	67479.8	10311.4
26998.5	15708	26857.9	6.39	17.2	59063.1	34118	40430.9	-4.97	16.34	60771.2	35039	38279.6	33.37	-6.88	41573.5	23479	26882.7	139.16	4637.98	100026	33742	34286.6	491.32	23427.3	92551.7	53485	40514.7	99.4	3648.98	74501.7	24635	78156.1	35346.6	13558.8	38518.7	19954	29279	3124	1998.64	42664.1	24610	22639.8	6232.38	3936.22	32925.1	19022	31463.6	29975.5	5132.48
82101	40326	56643.8	28.4	14.62	88834.2	33669	62967.1	19.17	8.6	10321.1	6995	22815.1	29.11	17.2	24552	18959	36955.5	1255.28	29152.3	57418.2	21525	86974.3	615.57	15413.8	32934.4	20999	24641.3	755.44	19786	84034.2	35005	54396.6	8904.11	7095	55418.7	29578	33899.7	40230	22316.1	52484.2	33406	20422.4	17799.7	9376.58	50489.7	29235	27041.1	51260.6	8473.58
69139.3	40689	22891.1	-0.71	21.5	24379	11439	29423.1	2.13	17.2	34987.2	23375	15682.5	10.65	2.58	23391.4	15243	19295.7	256.31	7869.86	80239.8	27095	87171.7	1253.86	40358.1	39950.9	22265	25109.9	96.56	3374.64	51854.9	20124	55355.9	30855.2	13474.5	60078.6	33599	67499	14028.2	9237.26	14570.6	6982	34242.6	4532.64	3118.36	24563.8	14854	29807.2	82873.3	13309.4
71435.8	36643	54182.2	10.65	51.6	27060.5	13643	30498.8	-3.55	-13.76	28875.9	15398	24879.8	3.55	-8.6	41053.9	23909	23466.2	118.57	12170.7	40884.7	22117	54180.8	2147.04	46858	42400.6	26323	19116.8	83.78	4053.18	62545.6	29995	41541.4	16824.2	8476.16	46837.3	24730	29758.9	20454.4	12611.9	73651.7	44103	18596.3	6608.68	2829.4	49619.2	31474	23599	30934.7	5817.04
19470.5	10515	24641.3	22.01	15.48	18080.4	9515	30500.2	14.2	15.48	35744.9	18799	31039.1	18.46	-6.02	34215.9	19351	20344.3	543.15	13443.5	47725.1	31874	18477.8	56.09	4422.98	43642.4	24244	41094.1	38.34	244.24	65149	44660	39357.4	4180.48	2987.64	19809	11203	42876.2	16656.6	9292.3	32150.1	16599	24828.7	9207.28	5500.56	43062.1	23404	19953.1	22707.2	3344.54
91688.7	51815	49607	30.53	82.56	139670	87035	52261.7	17.75	26.66	36388.4	17815	35111.6	28.4	5.16	74828.4	32379	69370.5	1482.48	38091.1	47203.7	27484	30324.1	387.66	22441.7	34558.8	20197	23498.9	159.04	6075.9	25880.7	20102	24100.2	15378.6	7573.16	41274.6	29199	17581	8130.21	5825.64	26638.3	16303	24261.4	18854.8	9065.26	40959.1	22168	30929.7	1613.12	305.3
50117.1	25126	49178.1	19.88	59.34	35752.9	22937	26578.8	7.1	11.18	61096	35523	23038.1	34.79	20.64	104287	51690	57723.7	545.99	23620.8	43229.5	23888	25677.1	247.08	9360.24	105627	57011	53620.6	1126.77	54637.5	19842.5	13568	32799.9	26652.7	11508.5	41964.7	25258	21653.6	44925.2	18673.2	25529.7	14082	23141.7	3678.51	2561.08	28157.9	16143	37390.7	74382.4	11814.7
69730.8	38627	32390.2	11.36	30.96	71009.2	44375	19650	22.72	0.86	23491.8	14283	23800.6	40.47	25.8	59115.8	37863	19253.1	377.72	10437	67797	39217	30384.4	1821.86	28972.5	39614.3	21203	35113.8	302.46	9486.66	28882.7	15481	36643.8	3148.14	2352.96	20068.2	10502	30992.9	31585.1	12704.8	78343.2	24130	63481.8	33149.2	18253.5	22339.2	13177	27882.4	38056	6137.82
33904.1	19170	16631.8	27.69	22.36	109895	41314	96926.4	19.88	43.86	31929.4	19177	37364.5	-7.81	11.18	80615.5	34655	34682.8	507.65	19917.6	98713.3	39887	62583.7	1025.95	34355.3	71806.5	35558	93132.8	804.43	14586.5	57586.2	31607	23836.8	4823.03	1505.86	181326	54487	112029	146849	64219.6	26748	16059	43790	30239.6	12206.8	18892	9755	30967.4	74983.8	14175.4
35615.9	22863	26229.5	13.49	-3.44	35575.6	22859	27749.6	6.39	-30.1	62843.2	40875	17424.8	17.04	-11.18	43581.7	23259	23064.3	-19.17	-1136.92	18357	8794	29338.6	242.82	13565.6	55455.3	32410	14466.2	51.83	1636.58	22726.1	11556	24081.8	-1078.49	-609.74	105557	44143	67785.1	59747.2	27299.8	31238.1	19894	13159.1	16378.3	9616.52	50546.7	28402	26271.4	68543.4	12336.7
46578.1	26125	30532.8	13.49	2.58	64931.4	35413	32787.8	1.42	24.08	51570.4	40314	17958.7	0	7.74	33257.4	21874	15931	0	4058.34	133345	52802	69689.3	1427.1	33128.1	61790.4	35330	28173.5	266.25	6175.66	108100	48431	44114.4	352.87	344.86	37184.5	22897	20306.7	587.17	468.7	9541.8	10123	2302.53	1177.18	503.96	57376	35575	17938.9	57637.1	11922.2
60901.4	31585	41807.6	4.97	10.32	54797.5	30903	28774.9	-4.26	1.72	35472.7	19447	32514.4	0	0	31780.6	19117	26273.5	421.03	32421.1	112791	46862	47731.2	411.09	16081.1	55935.8	32151	25393.1	143.42	4996.6	44711.3	17829	46767	56841.9	19272.6	124801	79070	59776.3	33443.1	18336.9	60149.3	39291	14579.8	12979.5	5276.96	25291.7	13046	18128.4	51176.8	9514.18
45986.6	29507	26964.4	10.65	11.18	32775.7	18757	20022	-37.63	11.18	14452.2	11843	6333.2	3.55	-7.74	61058.2	30980	30400.8	400.44	12918.1	65719.4	34405	37128	781.71	12725.4	53877.4	31886	26579.6	450.85	19497.1	100743	57266	67202.9	57674	28283.7	85317.6	35361	62363.6	45345.6	20651.2	37407.7	23134	27506.8	36342.1	16023.5	56352.4	33827	22531.1	19760	2258.36
47329.6	38995	5831.23	0.71	6.02	59621.1	28449	47694.2	12.07	43	72853.1	40716	25826.2	-10.65	36.98	76045.5	49154	73605	621.96	19209.8	59968.3	38668	18242	21.3	575.34	57944	35318	33242.2	1820.44	49829.3	65783.2	41223	18849.8	-1196.35	-734.44	94918.9	40569	50013.8	55782.6	25491.3	34521.6	22213	29149.8	11233.6	6321.86	36257.6	21263	14968.9	11171.8	1424.16
61714.8	19119	65447.1	4.97	19.78	38579.5	20730	18119.9	7.1	0	46682.3	29311	23488.9	-26.98	36.12	28425.1	15493	28023.7	358.55	12361.6	44757.2	30052	25157.4	145.55	8499.38	66517.9	25110	73446.7	4036.35	83633.3	45643.2	29059	29680.1	14231.2	8179.46	61738.4	31562	33559.6	5655.15	2821.66	94049.7	35975	30694.7	38200.1	18760	51516.4	33287	28723	81150.9	17353.9
56122.4	29169	31766.1	19.88	-7.74	76384.6	34825	65601.9	2.13	35.26	6188.22	5015	4488.62	-7.81	-18.06	26674.3	15252	28268.6	21.3	311.32	53679	27590	38846.9	129.22	5754.26	49067.4	25928	31668.8	83.07	3929.34	21851.9	11421	32191.4	16783	4662.06	82660.9	33179	77752.1	40643.9	24230.5	31527.6	17181	21973.8	-51.83	23.22	42779.4	22079	33500.6	23607.5	3139.86
61424	37142	43128.9	22.72	30.1	47125.6	26255	26517.8	-25.56	41.28	71899.5	43712	27543	-4.97	18.92	51242.4	21750	47757.4	1051.51	33279.4	35284.8	18186	25844.7	81.65	2168.06	70830.7	32285	36584.2	274.06	8537.22	58512.5	38855	16557.2	12611	5301.04	108888	38125	67576.4	20342.2	9452.26	96510.4	60807	70075.6	53405.5	31127.7	46286.1	30855	16436.5	26032.1	4164.12
39536.8	23359	41960.3	22.01	5.16	10987	8040	17263.7	21.3	18.92	41567.3	23865	33597.2	-16.33	36.12	49457.4	33671	20329.4	25.56	-835.06	35650	23083	20860.5	1348.29	22086.5	66904.2	40125	38161.8	160.46	6135.24	114899	60006	34200.7	4935.92	2559.36	25458.4	13818	21527.9	372.04	268.32	57837.3	34046	18991.8	4210.3	2629.88	28785.4	19534	19534.9	43819.8	8304.16
25104.4	17210	30498	17.75	5.16	254804	64887	97202.5	25.56	49.88	60084.2	38938	17209	1.42	18.06	29670.7	19314	32759.4	472.86	11985	20427.8	11452	22290.4	69.58	1996.06	57055.5	28241	36441.5	135.61	5209.02	43705.7	17715	81204.1	63616.7	28917.5	47375.4	30343	42541.1	7864.67	3930.2	44411.8	27071	23097	8325.46	5629.56	38040.7	21151	34093.5	48092.6	7605.84
118062	49027	47557.9	24.85	36.12	129558	71339	36491.9	-4.97	6.02	28875.9	21579	23304.3	3.55	15.48	27993.6	15679	19417.1	137.03	1836.96	49095.9	27272	50662	636.87	20172.2	69489	36796	27445.8	417.48	13096.9	53601.5	31906	45418.7	49785.9	22697.1	101895	42220	49575	96952.6	41786.5	51305	32979	12934.8	10033.7	5332	26425.6	18022	23776.5	23381	3655
58683.6	34579	32054.4	26.98	13.76	35243.9	22066	22548.9	-28.4	3.44	49711.6	30310	29288.2	8.52	12.9	41607.6	25670	22768.3	81.65	1050.92	39738.3	18203	34782.2	1067.84	56764.3	43208.4	22448	26593.8	1038.73	29575.4	37557.1	22462	36830.5	49472.8	21608.4	82613.1	47855	21747.3	29144.8	10879.9	36264.4	20590	17201.2	9244.91	3452.04	22377	12251	26524.2	46484.4	8146.78
65462.1	27458	43118.3	9.23	29.24	43950.6	26021	23644.4	-15.62	9.46	25650	15847	45474.1	8.52	15.48	17898.8	9947	32529.4	720.65	14470.4	59255.9	29206	50160.1	243.53	7561.98	28549.8	18998	20669.5	128.51	3157.92	95190.5	44919	41056.5	-140.58	103.2	124088	45338	220757	99848.7	48701.8	55613.4	31273	44240.1	13367.2	8828.76	46178.2	25746	39601	22950	2751.14
34343	18639	39476	19.17	14.62	53899.7	29647	18670.9	-19.17	-8.6	36326.4	23518	24721.5	-4.97	24.08	22561.2	12373	22876.2	509.07	13115	36963.8	25121	22214.5	7.1	-251.98	159670	64382	104230	1882.21	56535.5	36484.5	18212	47115.6	2508.43	1625.4	69994.9	38671	32222.6	52849.6	20795.7	38751.2	21843	20290.4	11349.3	7568	59598.1	36700	25313.6	19375.2	2134.52
57506.9	38228	39528.5	31.24	6.88	60891.4	35302	18586.4	-6.39	-4.3	37637.1	18739	47415.9	2.13	30.1	27960.1	14347	24291.2	35.5	-1204	99315.3	46271	53023.5	887.5	22518.2	20602.6	8495	47193.7	116.44	4733.44	64219.6	31091	49949.9	41437.7	18318.9	80582	33674	51077.4	31283.3	16645.3	52900.9	34337	15524.9	25865.3	12296.3	36129.3	23687	19639.3	17830.2	3440
36115.6	19038	39370.9	14.2	26.66	33177.4	18116	21542.8	-18.46	2.58	48429.4	30070	28752.9	-38.34	6.02	107341	30666	58382.6	254.89	7110.48	43387	25053	22465.1	198.8	4860.72	56031.9	31783	33346.6	82.36	1634.86	37464.7	20767	28184.2	1729.56	931.38	29084.2	16007	22693.7	675.21	436.02	69571.4	40034	14170.9	6199.01	3348.84	51243.6	32038	29681.5	71548.8	12605
156962	92875	146600	59.64	49.88	24106.8	13183	32803.4	-0.71	-0.86	17590	9406	50197	-18.46	25.8	26752.4	16860	25818.4	191.7	4968.22	65246.3	42106	25224.9	504.81	11759.6	134462	46707	76591.2	1232.56	51205.3	81879.1	30577	53639.1	31596.4	15125.7	69956.5	26747	45824.1	48451.8	28314.6	21767.6	13884	39891.3	20127.1	13843.4	50098.5	31926	20113.6	27470.6	3974.06
17457.3	9472	32417.2	9.94	-3.44	18626.7	11781	23775.1	-19.17	25.8	53034.8	21758	37139.4	-0.71	24.08	17750	11859	34711.9	120.7	3008.28	169591	48892	125102	864.78	20485.2	40766.2	22307	38815	523.27	15560.8	27471	16842	40318.1	16672.9	7506.94	74113.6	39374	94395.9	16964.7	11400.2	63746.5	35870	32344	21602.5	14948.5	9654.02	6918	16156.8	17234.5	2391.66
71551.7	41931	23601.8	16.33	0	39693	20634	28187	-24.85	-9.46	25725.7	15499	23474	2.84	24.94	50462.4	30234	16672.2	49.7	540.08	62025.4	32982	32417.2	363.52	14113.5	34664.2	22620	14609	303.17	9343.9	30496.6	21099	43262.4	3109.8	1420.72	50164.2	27222	34836.9	22751.2	8718.68	34639.4	19070	23310	2698.71	2098.4	47168.4	28476	31636.2	88592.4	14819.5
48593.7	24184	91267.7	30.53	40.42	33207.2	20237	55791.1	-26.27	27.52	30146.9	15674	21464	-21.3	-28.38	103913	47012	65770.9	856.26	24932.3	157179	50690	115340	1521.53	51468.4	28131.3	17358	27810	48.99	1618.52	78195.6	34006	31705.8	20278.3	8993.88	32227	16190	59449.7	22710.8	14853.9	66674.2	39881	33825.8	48581	23762.7	55075.8	35948	29186.7	74367.5	12886.2
32687	16542	35262.9	2.13	21.5	47909.3	31574	36286	-2.84	22.36	43809.2	26391	29424.5	4.26	-11.18	90588.8	52056	50735.9	548.83	19677.7	103347	51544	68932.5	2005.04	102041	87997.8	26420	42644	825.02	17912.9	27136.8	16330	31761.8	14442.8	7188.74	35893.7	23921	33856.3	42065.4	18959.6	36152.8	22597	27271.8	44406.2	19943.4	8672.56	6011	4354.43	-692.25	-84.28
78279.3	32930	46501.4	17.04	52.46	36022	23218	22396.2	-19.17	21.5	40593.9	24069	18012.7	23.43	-0.86	29393.6	18780	28056.4	26.98	-794.64	67643.9	38760	31626.9	557.35	11679.7	140026	45177	91160.4	852.71	24916.8	44826	35498	36934.9	3348.36	2259.22	45612.2	29366	20668.1	9698.6	4209.7	20944.2	11238	27351.3	5405.94	3137.28	49462.4	31730	26642	69440.8	12110.5
83800.4	47920	25169.5	21.3	18.92	31962.2	19859	47708.4	-6.39	43	22131.5	11925	30640.8	3.55	10.32	47426.3	28858	15546.9	30.53	-404.2	32451.4	19092	34718.3	560.9	17656.7	101296	46490	65389.6	1336.22	29620.1	35159.6	21551	45257.5	8709.57	6567.82	49264	32358	39214.7	52789.9	21818.2	15306.6	7858	17720.2	23086.4	12527.6	37724.5	22830	21094.1	27220.7	4274.2
87510.5	25998	68588.8	27.69	46.44	29812.1	13698	51600.7	8.52	6.88	34839.7	18978	23065.8	8.52	-0.86	15255.7	10144	28433.4	52.54	-110.08	84671.5	37578	30045.1	111.47	2635.04	60626.7	39707	48142.3	524.69	19213.3	22165.6	14622	32695.5	8018.74	5150.54	42681.4	23234	30326.9	37336.8	16801	58064.2	35033	20166.1	37999.9	18607	43003.2	24854	24056.9	23985.9	3200.06
65806.2	24712	47280.3	22.01	35.26	60749.5	36595	37891.3	12.07	12.9	30673.3	19758	26186.9	1.42	2.58	69411.5	42139	35925.3	208.74	7138	159914	58823	103403	1860.91	56021.3	20533.8	10999	17684.7	93.72	3343.68	46998.5	27098	25304.4	571.55	118.68	40628.6	22546	28103.2	10994.3	5154.84	51785.5	33145	18025.5	34715.4	13655.9	26376.7	21477	31286.9	75042.7	13354.9
42547.5	23868	18138.4	10.65	6.88	47317.2	26483	27428	9.23	28.38	87410.7	51670	33093.1	-5.68	23.22	31644.2	22185	21194.9	63.19	-324.22	103360	44299	83586.2	761.12	34080.1	163259	76594	59847.3	1654.3	34574.6	34403.8	22090	17311.9	33546.1	10488.6	143893	67173	149397	-29.11	240.8	52739.1	28899	30074.2	14715.5	10406.9	64079.5	35663	23331.3	58056	9135.78
35337.5	21345	16237.7	0.71	-16.34	32949.9	17827	55670.4	7.81	48.16	51474.9	27946	28701.8	43.31	34.4	35762.8	23075	17769.2	209.45	9220.92	59114.5	38018	51215.8	59.64	3036.66	31129	17614	21958.2	38.34	668.22	37513.7	15728	37214.6	81660.6	21209.3	64647.4	22126	122295	124713	56169.2	5818.08	5331	991.87	1667.08	681.98	34765.9	21911	22027.8	36100.7	5082.6
42173	29710	15365.8	10.65	-13.76	30793.5	17423	33102.3	-14.91	26.66	49066.2	30415	32071.4	21.3	14.62	19340.9	10918	28388.6	1843.16	38329.3	39115.2	19257	21490.3	44.02	1210.02	54246.3	32714	26650.6	853.42	24811.9	81543.6	42027	40532.5	15441.1	8848.54	244960	63916	152184	156812	71927	42194.1	25245	19326.9	11350.8	5848.86	28227.4	16731	35461.7	18083	2229.12
225594	66911	96254	39.76	1.72	37673.1	21415	23981.7	-10.65	37.84	29553.5	17079	16412.4	24.85	-8.6	22931.3	12606	26967.9	406.83	10074.9	43649.9	28480	33473.7	42.6	1269.36	20989.5	11326	34940.5	864.78	20934.1	45739.9	29570	22430.3	11744.1	5821.34	36057.3	22391	22138.5	16884.5	7877.6	14930.2	7883	32172.9	15252.9	8125.28	44336.8	28842	17971.5	34721.8	6222.96
28458.6	13998	47499	30.53	26.66	24868.2	11937	26659.1	-21.3	12.04	81943.5	49699	27589.9	21.3	-1.72	128493	70078	51867.6	854.84	27157.9	66943.3	40264	55884.1	124.96	7340.1	22215.2	12464	31122.8	422.45	12149.2	28014.1	17639	29110.7	40053.2	13468.5	25584.3	13180	34614.6	24255	12870.8	31879.2	20046	11017.1	791.65	486.76	68504.4	44246	29684.4	23026.7	2813.92
63337.3	24091	48063.4	22.01	8.6	13216.5	11750	10573.3	-29.82	-6.88	34234.5	20496	29238.5	-3.55	-30.1	62242.4	34172	54332	399.73	15421.5	47345.1	24860	40093.7	75.26	8796.94	72832.6	46994	18728.4	971.28	22954.3	28448.7	15436	22614.9	8043.59	3952.56	131034	51003	88977.2	75633.5	36868.2	41342.2	25875	38319.4	14119.8	5085.18	20035.3	10982	21101.9	12204.2	1623.68
53879.9	34902	16913.6	-2.84	6.02	36421.9	23347	24791.8	-27.69	-10.32	20767.5	11787	16332.1	6.39	0.86	42099.9	27578	45158.8	585.75	16178.3	209410	110830	154664	1577.62	58188.5	38833.7	21413	24638.4	261.28	4987.14	76441.7	45554	26104.6	19639.3	7052.86	72879.1	41032	33345.1	5802.83	5129.9	49605	32755	15309	10389.4	4334.4	30805.9	20903	16761.7	13485.7	1820.62
44529.6	23668	31232.9	-6.39	-12.9	33275.4	21563	30182.1	4.26	7.74	30964.7	19790	21104	-11.36	8.6	32516.5	23994	33438.9	154.07	2811.34	62677.7	41262	23398.8	508.36	11046.7	29604.4	16190	31107.9	1650.75	44689.9	44336.2	23209	66124.4	39495.2	17462.3	160104	77269	82273.4	15851.5	10077.5	55332.5	29319	30042.9	76761.6	30075.9	31913.9	17704	36046.7	73328.1	14079.1
58524.3	29995	36063.7	10.65	3.44	120032	37375	81446.2	-2.13	82.56	62177.3	32944	26546.2	-0.71	-13.76	18879.6	11462	27930	393.34	21494.8	65985.4	34802	42804.5	160.46	10013	42722.3	22987	19857.3	189.57	10438.7	55840.9	35430	14349.1	-1344.74	-798.94	22714.3	12612	29197.3	18802.2	7744.3	26346.9	12627	28472.4	11862.7	6560.94	41120.3	25343	33429.6	48299.2	8038.42
41303.2	25430	19994.3	10.65	22.36	46109.4	27363	16557.2	-18.46	6.88	42620.7	26291	30823.2	12.07	16.34	30497.8	15887	25200	193.12	14026.6	32676.5	17143	24664.7	219.39	13513.2	98472.7	60801	39276.5	522.56	17562.9	34274.2	21503	30813.3	1540.7	617.48	66338.8	43811	45195	13264.2	8434.02	64886.7	32627	56378.3	18037.5	9132.34	29711	17258	24915.3	49572.2	8808.12
79652.6	44258	37728.7	39.76	18.06	36051.1	19845	41068.5	-21.3	10.32	55551.4	33143	32624.5	32.66	40.42	44450.9	32043	14781.5	822.89	15550.5	22350.4	12950	27421.6	575.1	16247.1	44839	25322	42920.9	247.79	8675.68	30805.9	19615	18379.1	18908	8821.02	32289.6	18145	24362.2	16787.9	8842.52	58152.3	36966	21323.4	35874.2	17450.3	38547.9	24694	13645.5	8695.37	1641.74
41977.1	23387	24957.9	6.39	-1.72	34452.8	16435	30035.1	-22.72	9.46	59515	39531	25096.4	10.65	16.34	40854.3	24567	18930	388.37	12846.7	44994.6	21595	70623	1241.79	40800.1	75434.2	45116	33005.8	279.03	9902.04	56266.2	40993	15480.8	9035.46	4015.34	36700.9	18203	25195.8	5140.4	2984.2	37025.8	22510	22630.5	31418.9	14869.4	34508.6	21394	19829.6	75215.3	14183.1
95944.4	35190	85074.3	39.76	20.64	97519.2	42984	40052.5	-8.52	4.3	23234.5	13626	15983.5	5.68	-10.32	138781	72451	66352.3	900.28	45515.5	47005.9	28574	38338.6	247.79	9021.4	201312	87082	90011	1514.43	62854.8	113711	46244	50422.8	5014.02	2494	51406.1	28843	25319.3	31668.8	16523.2	57701.5	36291	15050.6	4647.66	3626.62	53821	28522	26784.8	70915.5	12291.1
68244.6	35770	31320.9	-12.07	0	61419.7	32506	29274	-32.66	40.42	50980.1	30930	26022.9	1.42	-14.62	24412.5	15730	42171.9	405.41	14337.1	39029	21614	41050.8	221.52	6879.14	24990.3	13750	46936.7	246.37	12716	45765.9	30323	22234.4	6776.95	3059.02	74152.6	45762	25969.7	26157.8	11579	36560.2	23700	36621.1	18462.8	12923.2	31224.4	20332	21238.9	27615.4	3747.02
68939.7	40566	34784.3	9.23	-6.88	135683	61262	66855.7	-8.52	68.8	29753.8	16526	20071	13.49	-8.6	9009.22	5714	22715.7	67.45	30.96	91588.3	49388	40307.4	1385.21	38979.5	35532.2	25762	35345.2	26.27	1934.14	13831.6	9143	34741	66868.5	28022.2	65077.1	35790	49930.8	25565	15720.8	46668.6	29303	22472.2	3671.41	2579.14	40764.4	24118	36748.2	48483.1	10562.5
93735.3	30500	88358.8	42.6	6.88	122094	43574	64113	-9.94	52.46	27611.1	15850	28051.4	6.39	-21.5	63272.2	32866	36501.1	184.6	5439.5	66958.1	30870	45415.1	705.74	27913	19663.9	13259	22378.5	188.86	4061.78	55811.8	36131	13497.1	-1328.41	-755.08	79128.1	30071	54385.3	12758.7	5118.72	52207.7	34719	18352.8	10910.6	5769.74	47421.9	31634	20722.1	58650.3	9817.76
58676.2	32756	38472.8	2.13	-14.62	49633.5	31775	20119.3	0	14.62	37066.7	21706	21356.1	-31.24	-26.66	42193.5	23551	20166.1	187.44	7276.46	91378.7	37703	69081.6	316.66	6596.2	45614	24893	47134.8	783.84	12250.7	42084.4	23178	22987	11345.8	6539.44	87054.8	51643	64778.3	78756.8	32030.7	51011.1	34642	15571.7	5956.9	2711.58	47075.4	28091	26681.1	15216	2064
38016.5	23161	23570.6	-4.26	-40.42	145254	53389	97058.4	9.23	115.24	21399.3	16862	24410.5	11.36	23.22	50533.7	33063	15306.2	18.46	-1209.16	136635	71431	58858.3	809.4	23467.7	69591.3	38424	46360.2	558.06	18551.9	132575	58111	83292.9	9487.73	7250.66	78559	28111	60748.3	36274.6	22182	35123	21910	23398.8	33140	11723.5	44388.3	26210	22612.1	49240.6	9346.48
232916	74865	145838	52.54	109.22	30095.4	17274	16899.4	0	25.8	39179.7	25674	25999.5	-2.13	27.52	105925	58026	72475.4	1978.06	46148.5	31345.3	20100	46813.1	443.04	15137.7	33530.2	17336	41578.3	208.74	16292.7	236548	47178	179702	92518.7	45718.5	107248	52762	50861.6	36259	22074.5	42054.6	24875	20216.5	29473.5	13188.1	38959.6	27741	19390.8	56199.3	9988.9
33250.6	16309	26844.4	13.49	-7.74	262143	81930	100327	23.43	60.2	64698.2	37958	45851.8	-1.42	45.58	20887.2	14265	17269.3	-12.78	-1184.22	46087.7	28807	45086.4	331.57	13807.3	107411	37037	67211.4	744.08	32304.2	43388.8	24982	26387.9	879.69	192.64	39305.5	22319	41797.7	41094.8	19775.7	45940.8	30218	17556.2	1314.21	929.66	41868.6	25573	17996.4	-734.14	6.02
108144	62914	52153	24.85	55.9	30967.8	21896	25378.2	-7.1	0.86	66656.8	38354	28968.7	19.88	-0.86	20474.9	16211	24695.2	308.14	12836.4	124120	67932	57447.5	401.15	18786.7	48330.9	24211	36364.1	1454.08	27299	24854.6	15063	19210.5	28289.2	11294.4	48171.5	29150	27831.3	41305	13650.8	36763.5	18338	42026.3	20546.7	12830.3	57958.8	32144	20767.5	53326.7	9306.06
50874.7	28384	25771.6	3.55	-12.04	87267.5	49210	25420.1	9.23	-3.44	44207.2	23627	23914.9	3.55	25.8	67765.4	45886	42616.3	140.58	3579.32	150345	49621	73800.2	811.53	41572.4	22375.8	14167	30601	496.29	7647.12	27418.3	16250	25619.6	36532.3	14042.1	53305.7	31894	29217.2	5897.26	6222.1	27795.2	16823	24910.3	728.46	772.28	59779.2	37181	17035.7	62138.5	9843.56
69656.4	30750	48439	-11.36	-18.06	84516.5	37979	58975.4	0.71	39.56	27790.3	18958	19783.4	-22.72	15.48	51142.6	27528	29292.5	687.28	14131.5	262143	117358	172263	2468.67	96674.3	49903.2	29579	19365.2	78.1	2768.34	71993.8	37290	61517.2	63586.9	24044.7	19243.6	9215	38095.8	1393.02	696.6	48246.5	31390	22552.4	9543.82	6223.82	26949.5	17847	26539.1	53205.3	8214.72
28931.1	16995	29836.3	8.52	-5.16	116948	27326	69226.4	-6.39	-18.92	36886.9	24294	23204.2	16.33	44.72	21760.1	12557	26731.5	331.57	15203.1	96322	46064	44520.5	951.4	29026.7	35627.1	20185	21769.3	358.55	11594.5	58655.7	35310	27990.3	-927.26	-657.04	33750.3	16235	41195.6	-140.58	-1.72	22998.9	8991	39177.1	13323.9	11862	11626.9	11999	2952.18	-543.15	35.26
66530.3	36236	31112.9	17.04	21.5	38014.7	20155	29991.1	7.1	51.6	39161.7	26663	24125.8	2.84	38.7	45299.7	29903	50180	3045.19	18256.1	52117.8	31143	25667.2	301.04	7662.6	44064.6	26007	31933	291.81	9969.12	144534	47471	64108.7	61716.8	28199.4	43901.6	24010	25534.4	6171.32	3792.6	22713.7	10659	32458.4	1104.05	1344.18	24104.4	13539	26654.8	59005.3	10069.7
136839	51666	65716.2	8.52	45.58	33061.5	20495	20382	-9.94	22.36	32085	17287	23914.9	-4.97	18.92	80259	44170	44846.4	166.14	2608.38	143908	58055	144915	2417.55	74324.6	51432.1	26870	24238	768.22	26026.2	59590.1	31743	21445.5	10476	4225.18	32639.9	16782	33987	48610.9	19082.5	47963.2	28051	21193.5	31464.4	15535.9	29618	15414	33540.4	62303.9	11880.9
22380.1	13579	26366.6	4.26	5.16	59820.7	38693	17653.4	-9.23	22.36	76034.3	48010	19578.2	-0.71	24.94	38242.8	23515	15303.3	62.48	344	48693.6	27745	30929	630.48	28404.1	34193.6	18335	24437.5	693.67	22255.9	33664.8	20058	26169.9	7380.45	3289.5	22847.6	14494	36301.6	3930.56	2431.22	36330.1	22626	31779.6	9076.64	8179.46	23994	16555	24725.8	31871.2	5156.56
42634.3	22235	27383.3	6.39	13.76	18305.5	10454	43056.5	26.98	56.76	43985.3	27847	22743.4	22.01	22.36	19362	12214	32829	33.37	3741	32517.8	17959	24285.5	227.91	10724.2	54852.6	30078	36364.1	2093.79	51248.3	46790.8	20867	78029	-359.26	-43.86	26655	14011	29129.9	11302.5	6560.08	45752.9	24503	22670.3	56016.2	25758.7	45799.4	26926	18271.8	75306.1	16857.7
48992.4	29932	18255.5	-21.3	-4.3	41956	24118	25529.5	-3.55	32.68	44679.1	29002	35369.4	24.85	24.94	65322.6	39935	23564.2	200.22	8728.14	23359.7	12191	23032.4	755.44	18154.6	65700.2	28661	44768.3	314.53	12186.2	29461.2	15871	35057.7	9420.99	3759.92	50880.9	29904	39150.8	16925.7	8217.3	38910	26059	19429.1	17842.3	9599.32	34619.6	18822	28099	51429.6	9693.06
91768.1	41794	41201.3	51.12	32.68	58568.3	25983	33571.6	7.1	36.12	39027.8	23414	25402.4	4.26	40.42	29742.6	19119	21211.2	963.47	19655.3	28223.6	18006	16384.7	100.82	1365.68	70100.9	30871	99269.4	2162.66	63944.4	35588	21968	21437.7	12266	5055.08	214834	88135	113738	49334.3	21635	41396.2	22146	24328.1	3544.32	1488.66	31164.3	17751	19003.2	18849.1	2445.84
184142	42765	82509.8	56.8	92.88	66218.5	41200	23081.4	14.2	20.64	38221.8	21138	31585.1	8.52	30.96	46485.1	29544	40778.1	612.02	14950.2	157133	57398	90392.2	1321.31	43598.6	39312.3	20741	27455	187.44	4379.98	57351.9	32095	32172.2	8820.33	3634.36	46113.7	31782	24413.3	63248.2	31910.3	21638	12225	27852.6	46631.4	18591.5	48439.4	32667	10995.1	2710.07	358.62
39827.6	23446	19852.3	-21.3	-23.22	51529.4	33349	20787.4	22.01	43	65113.6	41979	21963.1	4.97	3.44	47195	22303	33791	670.95	17268.8	51403	30739	21053.6	422.45	9232.1	33002.6	18691	34840.4	257.02	7474.26	16626.5	11534	37647	3190.03	3311	72042.8	47734	64104.5	22688	13181.2	33657.3	17339	31847	21197.8	11725.2	37457.3	19526	27615.4	67182.3	13358.4
51881	34829	13504.2	12.78	-6.88	100216	37308	61374.5	15.62	52.46	62313.1	34455	24513.5	-1.42	28.38	68134.3	43607	20672.4	1125.35	21518.1	39243.5	23266	17511.4	485.64	13358.4	49790.3	27991	16909.4	48.28	5149.68	39574.6	33525	36188	805.85	-368.08	64340.5	37552	19002.4	27868.2	15346.7	27636.5	18863	41321.3	6820.97	4742.9	51552.4	32476	36867.5	9998.93	1271.08
44325	28649	21114	0	6.02	104199	43879	33898.2	15.62	24.08	36778.4	22170	22889.7	11.36	7.74	44305.2	25123	31290.4	484.22	7018.46	54137.8	26227	38715.6	561.61	17378	33396.3	22974	38548	394.76	11039	55057.2	33333	28162.1	5423.69	2742.54	37630.3	21816	49723.4	10088.4	4928.66	62588.4	36226	21358.2	486.35	326.8	80063.7	50763	33502.1	2081.01	334.54
17906.8	11097	29655.3	8.52	-2.58	40947.9	24999	28114.6	-0.71	34.4	66055.4	36355	34458.4	8.52	-9.46	57386.6	29978	47327.2	477.83	19924.5	107649	51559	42903.9	320.92	12103.6	46061	31387	21565.5	561.61	20517	97633.3	60331	55128.7	8306.29	4546.82	39157.3	27872	23167.3	14138.9	5989.9	60104	40002	13019.3	4534.77	2237.72	16750.5	9474	17911.9	14853.2	2691.8
121203	42854	262143	110.76	-12.9	36580.6	20727	36727.6	-9.94	18.92	69991.2	39037	21669.9	-8.52	7.74	27551.6	15434	34652.3	650.36	22799.5	66367.9	36876	26360.9	318.08	19952	20978.9	11167	38519.6	128.51	4791.06	91083	24947	86759.2	37681.1	24964.1	51946.7	31065	30449.1	12307.1	5423.16	45110.6	24389	23878.7	9798.71	4660.34	13413.1	10570	4637.72	-426	25.8
93027.3	43268	36059.5	12.78	598.56	52572.9	30607	27506.8	0	30.96	23083.8	12595	30153.7	3.55	-9.46	87291	53911	53433.2	1793.46	31635.1	47373.6	31335	16259.7	624.09	18463.3	81021.6	24373	62600.7	745.5	32459	38673.7	24817	16100	2412.58	1142.08	28104.6	13170	57116.7	6842.98	3139.86	47944	31079	14922.1	24417.6	14274.3	52145.7	33747	16594.1	14819.1	1713.12
99208.7	45266	40713.5	31.95	43	131241	54067	48505.1	10.65	127.28	28077.3	19235	28570.4	-7.1	13.76	37973.8	27429	23562.1	42.6	67.94	44547	22710	35115.2	235.01	10437	62997	33628	58356.3	34.08	1511.02	79183.3	34835	35459.5	54.67	508.26	67901.2	30088	49734.1	8015.19	5554.74	21439.6	11458	25420.8	29.82	27.52	29775.5	16575	28454.7	80725.6	16242.8
37153.5	22835	20927.2	-2.84	3.44	38790.9	24070	23515.9	3.55	12.9	57512.4	37627	21362.5	20.59	36.98	100623	47468	39414.2	433.1	10314.8	76088.3	26166	98379	871.88	35601.4	22472.5	13172	54875.2	456.53	30903.2	47852.2	32423	16077.2	-1498.1	-879.78	37428.2	19047	23690.6	44371.4	25854.2	53762.7	33410	44615	40975.5	16389	61276.5	39211	19768.5	53504.9	8884.66
19449.4	12024	29871.1	17.75	14.62	38495.8	20287	40374.1	22.72	19.78	28862.9	15994	21704	7.1	11.18	73189.1	46001	20930.8	1029.5	23829.7	225203	66309	141780	1929.78	55420.1	33474.4	21255	36332.8	1292.91	49386.4	83706.2	50563	39096.1	13008.6	6012.26	106783	45814	67310.1	1596.79	1529.94	14164.5	8758	32203.5	663.85	301	33733.6	20746	15947.3	33842.1	5694.92
34503	17746	32023.1	4.97	34.4	60693.7	38081	21722.4	13.49	-0.86	30658.4	16327	22663.2	5.68	33.54	29864.2	19663	30150.1	56.09	1077.58	78204.9	30587	41361.8	781.71	19577	36979.3	22090	40458.6	100.11	6217.8	61616.2	25187	51244.2	46802.5	27790.9	27094.6	16331	23978.1	1783.52	1971.98	32373.9	17027	39441.9	13058.3	7277.32	35774	22695	16545.1	34272.4	4920.92
50841.2	31618	23116.2	-2.84	4.3	45025	25986	16736.1	-11.36	28.38	33338	20482	13277	25.56	-12.9	96007	39060	61798.4	295.36	7309.14	6638.34	5531	21953.9	4.26	-326.8	65538.3	30409	60264.1	163.3	6988.36	114705	51986	49266.2	22891.8	11480.1	16069.2	9203	48145.8	51027	19959.7	79950.2	52583	45550	20303.9	21799.3	35053.6	19317	22120	24739.2	4051.46
79906.8	23502	45627.4	-4.26	12.9	181016	74762	80552.3	-14.91	67.08	52701.9	28202	32576.9	11.36	38.7	37465.4	22133	38166.8	203.77	6486.98	77846.6	21886	48173.5	273.35	18491.7	26048.1	15510	37335.3	48.28	579.64	30223.1	24779	18168.2	12881.5	6936.76	47432.5	30071	25737.5	29973.4	11877.5	43196.6	23165	34775.1	15170.6	9886.56	26740	16924	29712.1	58673	12292.8
36886.9	20808	29449.4	12.07	14.62	24754.7	14918	25139	-1.42	24.08	37784.7	22287	22086.7	2.84	15.48	135218	43240	56562.1	924.42	26562	81793.5	44002	25526.6	430.97	12534.5	66942.6	42673	28973.7	56.09	1781.92	10970.3	6478	28691.8	4509.21	2048.52	90610.5	53118	108216	4949.41	4963.06	24690.3	13219	28038.6	6796.83	2641.06	13369.1	10850	7733.32	18711.3	3336.8
11133.3	6707	22782.5	0.71	7.74	114014	65615	52961.7	-20.59	12.9	24879.4	18121	27800	-15.62	2.58	56202.4	26687	56494	2360.04	37012.7	66798.2	25575	51310.3	1253.15	36935.3	30643.5	16812	27368.4	66.03	2943.78	36914.8	28137	23851	9392.59	5001.76	215185	64074	169196	94448.5	49057.8	34661.7	21398	31157.6	68283.5	47350.7	30285.8	21863	13010.8	5562.85	907.3
67309.1	43482	19206.9	-5.68	-1.72	160005	95439	162356	12.07	67.94	29678.2	15700	27389	17.75	26.66	19623	12758	20459.4	2.13	-752.5	65210.4	27729	38240.6	565.16	12083.9	32730.4	22770	25505.3	263.41	9023.12	40834.4	24247	25208.5	10460.4	4816.86	96905.4	37991	80359.2	55306.2	25082.8	8292.5	5934	8502.96	26.27	4.3	22909.6	13024	27529.5	39673.4	6953.1
148321	64390	69795.1	14.91	41.28	27568.9	15515	58190.9	18.46	0.86	33139	20178	23342	9.94	35.26	46785.2	25189	35419.1	314.53	14819.5	69251.5	33310	36597.7	487.77	12995.5	36237.8	24634	62703.6	832.12	24466.1	24467.7	15100	27250.5	40046.1	21827.7	41256	25721	31833.6	12084.2	7581.76	20890.3	8650	31803	27315.1	12383.1	43115.4	27539	12838.2	6172.03	615.76
39147.4	21363	26299.1	3.55	7.74	39029.6	25531	18263.3	-6.39	-8.6	24070.3	15815	24416.2	-1.42	31.82	13152.1	10742	22594.3	85.91	2854.34	77567.6	34013	54283.8	92.3	1910.06	27661.3	15415	23871.6	68.87	3231.88	36842.3	14944	65489.7	47417.3	22686.8	38205	21541	65535.8	18164.6	10516.1	29607.5	16703	21033	14638.1	9171.04	27104.5	13760	28838.8	15020.8	2596.34
59930.4	37570	17106	6.39	-2.58	54108.6	32696	28291.4	5.68	3.44	62370.1	34302	39479.5	16.33	30.1	29326	20295	17809.6	111.47	4106.5	81490.3	50543	29820.7	4.97	-122.12	158659	35779	83187.1	1699.03	52807.4	18777.3	14225	22188.2	5439.31	2937.76	14658.7	10146	31733.4	1037.31	740.46	27472.8	15039	25119.8	1741.63	1317.52	75573	36926	42421.1	56073	7356.44
63948.7	33586	33384.9	-22.72	18.92	25835.4	14039	41951.1	-2.13	-7.74	67585.6	46802	23701.9	7.81	40.42	169168	61874	91136.3	988.32	32434.9	38651.4	23522	27677.2	967.73	31854.4	20726.6	10244	38856.9	305.3	10246.9	31350.9	21346	19556.9	3436.4	2045.94	14548.3	7375	31651.8	23031.7	9879.68	27801.4	13386	28322.6	40186.7	19722.4	55571.2	37319	20902.4	29542.4	5287.28
20646	10177	24612.1	-4.97	19.78	50565.3	33050	17858.6	4.26	36.12	25598.6	13806	24561	13.49	11.18	42308.2	26304	25287.4	332.99	10158.3	40135.7	23858	17646.3	110.76	5656.22	109217	49262	39811.8	79.52	3142.44	159100	52277	94857.4	55370.8	27514.8	100008	44826	65677.8	14136.1	8785.76	77907.3	49670	24903.2	17056.3	7764.94	10956.6	9425	8703.18	11442.4	1973.7
24696.5	16565	22624.9	23.43	24.08	54702.6	22321	45223.4	21.3	23.22	69239.7	39998	31663.2	10.65	7.74	42180.5	24542	21014.6	188.86	9144.38	87462.8	49586	21737.4	392.63	14104.9	64716.2	37282	56893	776.03	32870.9	75363.5	30187	45983.9	12889.3	5281.26	262143	77018	171199	126868	70234.5	47038.8	27399	40825.7	6321.13	3784.86	34806.2	18747	22903.9	19522.2	2641.06
32558.7	23141	39365.9	24.85	32.68	52342.9	31282	29858.3	41.89	17.2	61944.8	38199	25944.1	-10.65	30.1	41932.5	27392	32458.4	95.85	5475.62	37166.5	21872	31300.3	339.38	15848.9	38408.4	24807	29687.2	87.33	4581.22	12474.4	9543	23831.9	9908.76	4322.36	16833	9860	30231.8	8282.86	3583.62	41695	24787	20224.3	2014.27	912.46	64951.2	46090	40198.8	86948	19123.8
93926.9	38978	52750.2	5.68	20.64	68064.8	40324	38557.3	23.43	1.72	30229.3	17627	22677.4	-1.42	5.16	56034.4	33488	32819	712.84	14097.1	10817.8	5095	21544.9	157.62	7010.72	59365.6	32454	26218.2	34.79	1194.54	42523.9	20133	47727.6	2902.48	1882.54	48289.3	22419	44385.6	11895.3	8239.66	41206.4	26587	22488.5	3288.72	2434.66	13767.1	11835	7504.7	24.85	48.16
52485.5	28672	25432.2	6.39	4.3	34165.1	18017	24928.8	12.07	21.5	76481.3	27082	57867.8	15.62	-16.34	34226.5	21256	17394.3	17.75	-24.94	47367.4	23858	32390.2	18.46	1812.88	19862.9	11618	22226.5	228.62	10037.1	62010.5	33808	48035	6729.38	3722.08	104434	58862	61114.7	42521.2	18883	42045.3	27380	31009.2	7073.02	4276.78	37130.6	17886	31635.5	41093.4	6963.42
64279.7	36729	38573.6	28.4	41.28	17723.9	10414	34589.8	26.98	-12.9	32977.8	19586	13218.1	22.01	-6.88	57719.5	33528	16217.8	61.77	1172.18	119555	53948	100850	2587.95	57390.4	44122.9	26760	21169.4	-1.42	-456.66	46220.4	28923	26322.5	39872.9	13176.1	63254.9	40235	36193	6441.83	3914.72	66171.4	35907	38041.8	29567.2	17399.5	20859.9	12677	19667.7	3425.75	450.64
58157.9	33119	31982.7	5.68	18.06	65361	37729	34374.6	-20.59	30.1	93377	45193	31126.4	46.86	8.6	63287.1	31811	56545.1	98.69	3043.54	19667.6	10983	56405.9	159.04	6973.74	71650.3	37918	49446.5	2294.72	37224.2	45240.8	19125	43413.7	22594.3	13076.3	108623	36272	119471	83736.7	49787.1	29767.4	15602	34933.4	11960.7	5038.74	62365.2	38210	42667.4	9293.19	852.26
64237.6	34179	30258.8	22.01	19.78	92879.1	34936	51657.5	-2.13	21.5	35116.8	21162	24120.1	41.89	30.1	27252.1	15150	31200.9	429.55	13894.2	44014.4	22349	31342.2	353.58	17473.5	82800.4	48310	22680.2	441.62	25917.8	32756.5	21490	16405.3	1646.49	927.08	47433.7	22564	47157.5	21536.4	11014.9	47282.4	25735	25135.4	63072.8	25971.1	34057.8	19443	25978.2	23062.9	3885.48
62153.1	33982	30762.2	5.68	24.08	46098.9	27137	18981.1	1.42	47.3	50373.8	32391	25107	19.88	12.9	48572.7	29100	17638.5	67.45	648.44	30241.1	15464	41846	2.13	-282.94	39836.2	21767	28887.1	312.4	3445.16	28846.7	21196	38124.9	39530.7	13119.3	72183.5	25229	83945.4	28937.5	17783.1	43525.2	24861	26188.3	965.6	580.5	38794.6	23227	37527.8	47008.4	5733.62
61893.4	20607	43439.9	34.79	15.48	74053.4	42974	36972.5	-4.97	30.1	38125.7	22902	21045.1	6.39	4.3	42248.7	19550	56024	940.75	34995.1	61399.8	39493	33141.4	960.63	32730.7	28410.9	16051	29548.1	232.17	6848.18	31231.9	16583	43668.5	16014.8	8636.98	41039.7	24120	27104.2	636.16	699.18	75150.2	41678	35935.2	34771.5	17848.4	65589.2	39714	28254.4	60338.6	8122.7
54742.9	32644	22408.3	14.2	20.64	34722.5	19428	17667.6	4.26	12.04	39623	25200	20776.7	-12.07	23.22	22336.1	14714	16271.8	127.09	4334.4	34640.6	18123	38628.3	167.56	5411.98	32436.5	18810	26248	84.49	1990.9	23439.7	17607	27653.8	13048.4	6895.48	53532	25839	71190.3	24866.3	16306.5	52294.5	33279	36454.9	414.64	302.72	35318.9	22011	24167	28676.9	3801.2
37988	24117	38376.9	24.14	19.78	68080.3	43956	23690.6	7.81	2.58	43088.8	26915	22673.8	18.46	31.82	43460.1	23294	21026.6	913.77	29361.3	29711.6	16387	26294.1	626.93	10095.5	40572.8	24063	19312.7	17.75	-122.12	16942.1	10323	23471.9	23274.5	9073	74075.1	31433	39889.9	45776.5	22070.2	102099	53950	54888	64110.2	41503.6	50951.6	30707	32567.7	11565.9	1245.28
27743.8	19219	32467.6	31.24	32.68	121963	53161	60359.2	9.23	4.3	51218.2	27123	35298.4	27.69	22.36	37679.3	22558	22934.4	514.04	12531.1	204291	71488	143212	3038.8	117919	39467.3	23955	18835.6	-12.07	-472.14	64025.5	44441	17636.4	5075.79	1615.08	51383.7	32071	21140.2	3943.34	1819.76	49385.5	30980	22652.5	15309	7025.34	23969.2	12491	19781.3	8830.27	937.4
104750	43489	39001	16.33	18.06	117630	39934	246023	46.86	150.5	64383.3	39068	23253.2	4.97	12.9	15491.9	8534	26102.4	303.88	8645.58	41479.9	20957	51153.4	202.35	8501.96	72435.8	43742	35297.6	169.69	4769.56	82124	41668	38280.4	54635.2	23975.1	37653.8	20054	22832.9	34772.2	12790.8	30436.4	17559	20588.6	8466.04	5025.84	19898.9	7957	49224.3	32810.5	5166.02
59921.8	36639	26649.1	24.14	16.34	88384.1	44135	47219.3	8.52	44.72	44450.3	24577	26240.9	14.2	-6.02	26650.1	14822	34647.3	246.37	6254.78	68845.4	37832	39366.7	5.68	-359.48	53545.7	31090	21543.5	402.57	13751.4	32469.4	24655	31580.8	7563.63	4977.68	19871	11435	20287.5	9443	3377.22	20781.8	12046	23889.4	105.08	36.98	25551.4	14729	60168.9	84776.8	21552.5
20862.4	12510	30046.5	16.33	30.1	47671.2	30370	30670.6	22.72	24.08	52168	34866	18892.4	1.42	6.02	34556.9	23403	35456	66.74	1841.26	31616.3	17146	27611.2	1194.22	33434.2	49728.3	28280	44894.7	1689.8	20253	38527.4	24919	19462.5	9793.03	7862.12	28009.7	16747	20487.8	2363.59	1614.22	55284.8	30422	38900.2	31816.5	16016.6	12015.6	11542	3692	134.19	-0.86
106592	41295	35871.3	21.3	45.58	74718.1	28719	63023.9	7.1	33.54	53626.3	36647	15840.1	-8.52	18.92	45182.5	31392	21324.1	367.78	12213.7	123598	74271	76215.7	1336.93	53571.1	56248.3	34158	22442.4	97.98	7163.8	35289.2	20383	21669.9	785.97	278.64	53321.9	30478	25990.3	45256.8	19405.9	39123.2	20198	35304.8	31933	13074.6	5964.4	5946	1132.45	1108.31	147.92
35103.2	23527	37949.5	18.46	4.3	69986.8	26819	98199.4	-0.71	104.92	20666.5	12158	23980.2	-7.1	23.22	19859.2	13922	24064	10.65	-410.22	32397.5	19608	22920.9	924.42	20267.6	88396.5	51778	25174.5	600.66	33739.5	27759.9	15290	25645.9	14493.9	8882.94	59023.4	43771	58988.2	15612.9	9875.38	36146.6	22407	17331.8	6398.52	3632.64	42755.8	25279	24433.9	40891	6051.82
51983.3	33604	17301.3	-0.71	-3.44	20347.8	11203	22751.9	-19.17	11.18	31171.1	19819	15332.4	12.78	11.18	41598.9	25071	29413.2	364.94	11061.3	73037.2	45143	35502.1	17.04	-374.1	63468.8	41170	25628.2	20.59	859.14	21857.5	15157	21551.3	15328.9	7821.7	60093.5	39010	29584.3	68275	27324.8	63602.1	36118	30967.4	1152.33	1191.1	24557.6	20101	6076.18	4448.15	493.64
28942.2	14043	35402.7	26.27	18.92	121214	64345	36290.2	2.84	29.24	44692.7	28042	22682.4	22.72	-3.44	21329.9	13951	13043.4	318.79	3895.8	147666	48670	113908	1307.11	53114.5	64096.8	37417	24414.8	738.4	20209.1	52589.6	30955	34180.1	1204.16	496.22	46966.9	24666	31240	19583.9	12297.1	28176.5	16381	27357	4867.76	2633.32	50706.7	31485	35636.3	26218.2	3040.1
93315	55957	33035.6	24.85	36.98	55480.1	33350	21734.5	28.4	30.96	37061.1	24230	15091.8	29.11	-4.3	23944.4	14984	24044.9	342.22	24552.1	65894.2	37435	32229.7	2491.39	43189.2	62375.1	38390	27161	669.53	21088.9	182250	87262	76837.6	10422.8	6196.3	36683.5	18953	43515.9	4155.63	2475.08	32088.1	17291	28908.4	41246	18878.7	73824.6	45171	16860.4	56934.9	8329.96
93636.1	33526	72146.6	39.76	58.48	76876.3	37475	83399.4	33.37	55.04	41686.9	27755	16627.5	21.3	36.12	50979.5	27391	37302	242.82	13274.1	58391.6	34754	31368.5	-1.42	529.76	61659	22958	48510.8	247.08	10371.6	51332.3	33141	37274.3	49365.6	25159.3	99408.3	42184	42736.3	28814.6	15640	25301	11459	44582.3	14151.7	9454.84	47803.2	23024	48381.5	120236	18910.5
64763.3	35825	27363.4	34.08	8.6	24443.5	14495	19512.2	14.91	33.54	33658.6	17488	31558.8	22.01	33.54	47498.8	28376	20887.5	193.83	6646.94	37795.8	25166	18317.3	1188.54	25438.8	26623.4	19506	24654	12.78	-349.16	21764.5	13663	26428.3	4264.26	2526.68	44060.9	24870	32629.5	40430.9	23168.4	31276.5	18895	22880.5	7890.23	3550.08	53471.9	32531	32060	21123.2	2848.32
58785.9	37740	16606.9	22.72	31.82	115149	43822	48264.4	35.5	49.02	37616	24630	19828.9	4.97	14.62	28089.7	19879	17802.5	-19.17	-933.1	53770.1	35515	24768.3	512.62	14311.3	37341.4	20583	33898.2	110.05	689.72	60198.9	38573	24137.2	19100.4	9305.2	28410.9	12850	28571.1	-331.57	-177.16	47998.5	25768	29555.2	918.03	718.1	25379.1	14988	46054.1	188.86	255.42
10046.5	6801	27628.2	12.07	12.04	28761.2	14382	43633	20.59	8.6	60332.2	29582	57971.5	24.85	33.54	40752.6	22543	29175.3	1007.49	32766	22579.8	10751	24169.1	46.15	3879.46	24567.5	16035	27402.4	146.26	3888.06	33139	18405	16599.1	-1711.81	-1045.76	41859.3	26561	37392.1	-220.81	-118.68	40303.7	22078	19650	21243.2	8733.3	33432.9	22293	26328.2	18942.8	1528.22
65341.8	29721	24537.6	2.13	14.62	91342.7	25898	70388	48.28	94.6	52829.6	29543	25593.4	23.43	21.5	77457.8	28063	51151.9	310.98	8210.42	29864.2	16707	27189.4	70.29	2180.96	36753	24524	62269.8	946.43	27086.6	59694.2	36642	37366.6	36457.1	19694.9	27585.7	15507	29787.3	56738.9	21930.9	31524.5	19500	19391.5	19996.4	7530.16	37786.5	21627	43351.9	15701.6	1785.36
40380	24534	14447.8	-9.94	12.04	63344.2	39364	19601	32.66	14.62	63385.7	39111	17014.4	21.3	26.66	150788	37350	100446	2071.78	58117.1	45312.7	27215	24975	271.93	12371.1	57307.2	37537	32517.3	939.33	20546.3	59216.8	24132	62122.9	13977.8	6194.58	52034.7	16675	73524.8	9131.31	4996.6	39872.2	19747	28808.2	30090.5	12900.9	35913.5	22966	29319.4	50035.1	8864.02
85065.2	31849	44916.7	11.36	18.92	47626.5	30747	29744.7	14.91	13.76	80136.9	32275	50821.8	35.5	2.58	88600.5	29971	65254.7	621.96	25592.7	49054.4	25806	35528.4	224.36	8467.56	46174.5	31230	23243.3	28.4	1384.6	19397.9	11186	34679.2	14732.5	6357.12	38645.2	23074	30485.3	3325.64	2057.98	63101.7	33907	19914.8	2018.53	1339.88	19515.1	18114	6298.41	2715.75	350.88
73799.2	21569	56355.5	14.2	32.68	49382.4	31611	16328.6	2.13	13.76	49601.2	31626	15796.8	17.75	-11.18	45610.3	27582	26258.6	1180.02	24408.5	67082.8	38640	43243.3	13.49	-610.6	19963.4	13854	18202.3	133.48	3714.34	120983	50051	39968.7	20545.3	8462.4	155531	87743	70666.3	24149.9	11796.6	36454.8	23596	32400.1	6726.54	4346.44	9210.1	7879	18014.8	342.93	75.68
135935	43317	98398.9	19.88	94.6	15854	9717	27813.5	13.49	2.58	46675.5	28327	24810.2	0.71	3.44	29572.1	17059	23752.3	360.68	17853.6	37123.1	17167	48853	107.92	3150.18	65535.2	31550	29538.1	183.89	5147.1	72159.9	30698	64191.1	35562.5	14767.9	38614.2	22802	33844.3	1424.97	959.76	63349.7	40586	33766.9	1740.92	924.5	54685.9	33435	32788.5	8331.14	901.28
22633.7	15990	19862.2	-2.13	24.94	82462.5	26184	46784	-5.68	12.9	34178.1	19630	27722.7	23.43	2.58	41980.8	26344	21453.4	1101.92	27381.5	35734.3	24987	20601.4	443.04	7653.14	98069.1	43213	54239.7	316.66	8585.38	14132.3	5413	44120.8	42986.2	16395	74852	43434	35252.9	39814	21087.2	38007.9	24850	28212.6	26702.4	14377.5	46296	30105	29034.7	72532.2	12193.9
22458.9	13346	23405.9	8.52	37.84	153229	72601	99400	29.82	52.46	71043.3	40946	34221.3	10.65	31.82	75561.3	36633	41410	1273.03	34729.4	54185.5	33979	17395.7	315.95	6267.68	21408.6	12890	41081.3	46.15	850.54	190612	79867	98456.4	83807.7	39566.9	193756	94392	108863	73295.4	44795.7	67074.1	41739	30901.3	16639.6	9829.8	5119.34	5247	603.5	359.26	74.82
62515.2	36916	33359.3	-7.1	26.66	96051.6	34659	41325.5	44.73	24.08	109677	37395	108544	51.12	43.86	42024.8	27105	29331.5	578.65	20376.8	15323.3	7817	32159.4	215.84	8754.8	107468	32821	49443	368.49	8479.6	43718.7	29717	40749	9033.33	5769.74	168668	56837	97108.8	86901.2	41793.4	41871.7	24163	32032.4	2188.22	1442.22	25633.3	18338	23048	3415.1	537.5
64171.9	27507	36490.4	4.26	-8.6	27477.2	18962	37960.1	17.04	27.52	34959.9	23931	19633.6	0	12.9	34649.9	22035	14691.3	90.17	1627.12	17598.1	10626	18044.7	343.64	8447.78	34216.6	22175	18330.8	14.2	2192.14	10853.1	6310	27536.6	11769	6634.9	41360.8	20683	31093.7	8814.65	4611.32	41948	21503	39313.4	66339.6	22931.9	43607.7	24755	25680	25041	3194.9
140410	43811	91124.9	30.53	31.82	96881.2	50852	59958.8	19.88	73.1	50897	33683	27486.2	7.1	6.88	38870.3	25254	25809.9	176.79	5063.68	24971.1	17651	13695.9	53.96	1353.64	40694.3	23391	26501.5	232.17	10379.3	47006.5	31870	49071.6	5063.01	2779.52	32948.7	18178	27909.4	40167.5	16377	46702.7	24654	30033	12553.5	8103.78	24201.7	18015	23879.4	9.23	123.84
50085.5	27226	22693.7	4.26	9.46	107594	33490	39683.3	17.75	37.84	26456.6	17423	21453.4	-9.94	12.9	40909.5	27547	30554.1	646.81	38500.5	27006	17879	19589.6	20.59	485.9	26697.2	15809	28096.1	33.37	245.96	57468.4	33881	28015.9	23027.4	10732.8	16591.8	12731	28586.7	14421.5	7900.82	46414.4	22586	27119.2	1841.03	1247	50548	26927	41351.8	60896	9559.76
59848	33687	31407.6	2.13	62.78	28298.7	18584	25203.6	11.36	2.58	38324.7	22287	34900.8	1.42	2.58	39791	23906	27019.8	952.82	8235.36	45025	27980	21336.9	318.79	12957.6	52434.6	28793	23522.3	41.18	1900.6	37119.4	24908	21267.3	685.15	508.26	5204.9	5483	188.86	338.67	179.74	67316.5	43978	20274.8	9935.74	4084.14	5837.3	5915	1662.11	58.93	18.92
130616	50198	68689.7	-23.43	1.72	41756.4	25741	49368.4	9.23	39.56	51894	34540	12831.1	15.62	0	26732.5	15385	24834.4	459.37	10913.4	52312.5	33382	18700.7	323.76	8273.2	13453.4	7371	28604.5	14.91	-364.64	22725.5	13370	27386.8	6708.08	2489.7	36087.7	22198	25961.9	15605.8	9523.64	15681	8385	25474.8	15967.9	9829.8	48343.9	29864	29325.8	58839.8	10378.5
20965.9	12928	41176.4	1.42	6.02	39198.9	20116	29600.6	5.68	-7.74	26744.3	13811	28996.4	-2.13	5.16	33245.6	21124	26921.8	1234.69	34499.8	73938.1	36486	67233.4	246.37	25695.1	59515.7	33277	35780.4	223.65	9763.58	52370.2	37081	28103.9	25611.8	11942	32485.5	19622	33275.6	31313.1	13325.7	44996.5	24351	44999.1	20240.7	13081.5	41615.6	25234	27313	46224.5	8736.74
40822.7	28987	23663.6	-2.84	15.48	40944.8	24883	30980.1	31.95	17.2	110679	53278	41414.3	-10.65	12.9	56312.7	36481	28807.5	26.98	104.92	27503.2	16699	25057.3	450.14	20205.7	43619.5	26584	24189	166.85	4269.9	28833.7	17076	27739.7	7557.24	4934.68	47313.4	28971	31046.2	22747	8888.1	44910.9	27811	27462.8	44198.2	16081.1	17562.1	14757	13935.9	98.69	92.88
49278.2	29082	31330.9	-4.26	16.34	37017.1	21986	16895.2	4.97	17.2	62238.7	27989	32794.2	10.65	10.32	36147.9	20861	23219.1	64.61	855.7	24124.8	13165	28271.5	604.92	20631.4	40418.4	22404	17083.3	192.41	6181.68	82408.5	36453	32824.7	934.36	267.46	28455.5	15444	27531	13091.7	8076.26	49627.3	29326	23653.6	18044.7	9296.6	27211.2	13439	27949.9	48783.4	8207.84
63858.1	36810	32802.7	-20.59	-2.58	139209	45630	58801.5	0.71	19.78	32964.8	19608	29412.5	-12.07	3.44	51201.5	16731	57557.6	480.67	16394.2	204485	62598	108344	1347.58	39897.1	45374.7	26229	61592.5	2715.04	43928.8	45133.5	28881	17292.8	1375.98	929.66	42884.2	19979	81139.5	51645.4	25198	41415.4	19918	46335.3	19904.1	10774.1	21426	17667	6745.71	309.56	49.88
243012	73306	150695	7.1	77.4	56207.3	34248	24536.2	12.78	4.3	33468.2	21130	38418.1	14.2	-16.34	41311.2	23794	32836.8	149.81	7494.04	58590	32151	39719.5	967.73	33769.6	24123.6	14342	34461.3	227.2	10781	262143	97466	130968	121723	62366.3	35456.6	19046	54053.7	38325.1	18395.4	85901	44383	67078.7	88392.9	45918.8	29676.3	26014	17542.7	342.22	141.9
191235	70828	114861	23.43	49.88	64891.7	33495	35358.7	9.94	10.32	17619.8	10114	25085.7	0	-24.08	27599.9	14860	31294.7	257.02	17578.4	21586.5	11011	21630.1	776.03	16502.5	54338	31103	25197.2	286.84	13379	128808	37213	128020	17316.2	8773.72	7451.16	5437	16018.3	-215.84	-95.46	57549.6	34167	30855.2	38844.1	18836.6	7855.4	7477	4004.4	-7.81	-10.32
33148.3	20920	31117.9	10.65	-15.48	126139	47629	58683.6	15.62	5.16	21462.5	11786	29400.4	19.88	7.74	26459.7	18663	53725	369.91	13222.5	27033.9	17987	32546.4	63.9	2530.12	41908.3	24566	33753.4	339.38	10976.2	34328.8	23133	15830.9	10797.7	5994.2	86684.7	52477	53142.1	5840.46	2709	60596.9	36364	21943.3	6234.51	3880.32	56066	35167	15861.4	34853.2	5737.92
90873.4	41948	75914.6	16.33	43.86	45305.3	26198	24639.8	12.07	1.72	17576.4	9406	23071.4	12.78	-12.04	46553.3	27685	22720.7	173.24	2962.7	55543.9	34123	17461.7	12.78	-622.64	49881.5	32667	18403.9	333.7	10554.8	54654.2	25219	25146.8	4395.61	1736.34	171227	68025	97696.7	58237	29641.6	33993.4	17438	24872	17652	9102.24	10645.4	8310	2525.47	3336.29	565.02
31775.6	16882	23187.2	-9.94	-32.68	48048.8	30341	21125.3	11.36	-11.18	36927.2	23762	19204.8	-7.1	15.48	21461.9	12162	34378.9	144.13	7175.84	91886.5	34082	66188.3	2318.86	61288.8	48041.3	29367	21817.6	9.94	-410.22	61972.7	32871	30424.9	-1338.35	-643.28	51356.5	29479	22326.7	9689.37	4152.08	24816.7	13601	26013.7	25815.6	14308.7	7328.4	6645	1374.56	6984.98	1252.16
145683	55521	93540.4	13.49	96.32	61741.5	39347	19154.4	9.94	17.2	46367.3	29541	16582.8	18.46	-3.44	38565.9	24851	15148.6	127.09	2272.98	42985.2	29411	27371.2	1880.79	46797.8	31778.1	18170	26936.7	287.55	9647.48	34840.9	22026	32677.7	30062.8	13684.3	64237.6	34299	48034.3	14587.7	9644.04	5416.94	5220	2039.12	738.4	314.76	6403.98	6475	1841.74	2.13	-2.58
106565	39020	49646.8	-2.84	49.02	57357.4	34655	20181.8	-15.62	9.46	61953.5	34457	30672.7	13.49	0	20277.1	14051	42291.1	11.36	849.68	36463.4	20060	27043.9	23.43	-202.96	30181	14589	26069.8	460.08	12636	62063.2	37539	34626	20102.2	11715.8	52601.4	18035	64906.1	75514.9	35235.1	61806.6	31341	33637.7	49205.1	19661.3	20791.7	18475	12285.1	1821.15	258
121258	53087	61204.1	1.42	19.78	30837.6	20730	18314.4	-12.07	-6.02	9487.86	8075	16323.6	1.42	64.5	31038.4	16355	43116.2	850.58	28997.5	36421.3	21143	21430.6	892.47	33661.3	44786.3	30439	20713.5	133.48	4858.14	58213.7	34851	20464.3	36501.8	15138.6	125571	51047	58254.1	24825.9	14493.6	6273.16	5843	588.59	1784.94	766.26	14203	12109	4928.82	560.9	36.98
94644.2	30110	30202.7	-3.55	0	35710.1	18635	22400.5	-2.84	17.2	50177.2	25466	44323.2	-4.97	26.66	10150.6	6426	21388	88.04	963.2	40959.7	27614	13986.3	113.6	2401.98	38823.8	26374	17316.9	271.22	9318.1	53029.8	29899	22882.6	12606	7870.72	262143	82201	198522	225717	112400	46048.6	25763	19815.4	2050.48	1273.66	5318.36	5047	73981.3	-6.39	9.46
87057.3	42236	37135.1	5.68	4.3	24181.9	16098	48804.7	11.36	15.48	25548.3	14924	24456.7	14.2	24.94	52817.8	26209	39709.6	240.69	7790.74	76312.7	30542	47829.9	90.17	915.9	31616.3	17296	32585.4	100.82	4416.96	30386.2	16091	39152.2	69179.6	33476.4	61978.3	35741	33739.9	9415.31	6209.2	9784.84	9365	8631.47	6.39	19.78	38834.9	25758	8791.93	10.65	8.6
93368.9	35975	66182.6	34.79	34.4	46069.7	29119	13822.3	11.36	34.4	9371.92	9613	2059.71	18.46	-11.18	40913.8	22666	20452.3	248.5	3830.44	32315.6	15295	37869.3	114.31	3790.88	82678.2	50954	23835.4	358.55	17444.2	32775.1	20526	24180.5	12466.2	5233.96	32614.5	18556	54361.9	31640.4	18529.6	38718.4	21982	35744.9	7506.83	4384.28	262143	196778	262143	-491.32	232.2
58637.1	36570	17541.3	-19.88	7.74	75934.5	44014	35730.8	22.01	37.84	28893.9	17980	26907.6	12.07	-1.72	64873.1	38262	16978.9	2.84	-307.02	44219	28455	13632	225.07	12710.8	60451.2	36351	21513	11.36	595.98	43085.7	29294	15739.3	-1072.1	-649.3	16401.5	12634	13100.9	3510.24	2234.28	69205.6	40143	25879.5	7807.16	5344.9	36132.4	29783	227.2	-44.73	249.4
33925.2	18078	36981.1	1.42	20.64	36050.5	21022	31247.1	26.98	41.28	39747.6	20714	44338.8	17.75	-7.74	20132.6	15114	42259.2	391.21	7162.94	56792	30562	30987.9	717.1	17799.4	25420.6	13650	37610.8	132.06	4023.08	83656	25161	75965.7	50686.2	24046.5	119215	32245	46294.1	57316.9	28290.6	19620.5	11331	19892.1	12133.9	9140.08	6140.48	6057	340.8	1654.3	55.9
46061	26077	22259.2	-17.04	48.16	35794.5	19955	41030.2	13.49	41.28	26166.5	13311	27573.6	14.91	-25.8	31761.4	18528	17926.8	442.33	13683.5	33031.7	17208	45920	75.97	2612.68	47198.7	24254	39023	1.42	-417.1	13811.7	8799	22000.8	3503.14	2193	75555.7	44731	40522.5	25319.3	15080.1	53734.8	34415	16281.7	22128.6	8482.18	31744	18610	26390	18315.2	2750.28
55367.2	32331	18249.1	-7.81	-4.3	27269.5	21975	23569.2	15.62	6.02	42710.6	26126	13674.6	-8.52	27.52	153914	74897	56555.8	1146.65	89564.7	59023.4	34131	34526.6	357.13	11738.1	49600.6	29350	15696.7	134.19	4710.22	34555.1	21515	20260.6	37047.1	14901.2	218898	98520	133006	141198	60798.6	37754.9	21072	37911.2	4219.53	2767.48	32827.1	18950	40051.1	44520.5	7191.32
99253.9	51625	52410.8	9.94	41.28	61820.2	37516	23293.7	31.95	-0.86	32590.3	18971	16403.8	-4.26	8.6	29494.6	20115	16721.2	413.22	12808	149444	81181	79889.2	13.49	-739.6	36406.4	23266	19620.1	362.1	5807.58	62210.8	38323	20225.8	10088.4	6464.62	144436	81371	43903.6	14105.6	7431.26	45935.8	30293	23192.9	736.98	1633.14	64309.5	37092	33664.6	130800	29541.9
50123.9	33599	25623.2	17.75	39.56	35871.3	22127	18327.9	12.78	-15.48	89531.1	60420	21566.2	14.91	8.6	27303.6	18266	35445.3	263.41	11056.2	21297	14141	16231.3	52.54	1444.8	26045.6	15515	17341	26.98	-182.32	87322.7	33163	42033.4	4131.49	2092.38	64063.4	36792	29558	34951.9	12947.3	8433.24	7231	4360.82	932.23	582.22	14027.5	7499	36119.1	3298.66	144.48
35537.8	17755	55964.3	36.92	70.52	40867.3	25631	40139.8	12.78	-19.78	37125	23486	19390.8	21.3	0	133319	48352	61846.7	337.25	9838.4	43644.3	28160	21129.6	428.84	8957.76	32440.9	24037	26691.7	273.35	13318	62339.1	39751	35245.8	42510.5	18947.5	43070.2	21378	45184.4	7641.02	5473.04	6538.52	5819	1258.83	89.46	56.76	20634.8	8959	70955.3	3261.03	1252.16
39342.1	23887	26828.1	25.56	1.72	41775.6	25408	20591.4	-9.94	-15.48	7249.66	5879	10050	2.84	-1.72	36307.8	21150	23545	19.88	-1138.64	59024.6	32687	23146.7	436.65	10140.3	71484.8	42220	55627.8	308.14	10289.9	21016.1	13683	17526.3	1213.39	415.38	115141	39336	65557.9	21616.7	10341.5	5720.74	5377	957.79	560.9	255.42	25045.5	14050	43317.1	82646.1	15568.6
93208.3	48361	146515	51.12	91.16	37639.6	23916	20172.5	10.65	1.72	27275	14623	26595.2	22.72	11.18	15813.7	8834	30743.7	1162.98	25290.9	134397	66371	42933	455.82	18304.2	42443.3	22880	35590.2	703.61	14030.9	40134.5	27301	27174.5	17887.7	7029.64	57196.9	34641	54613.9	23747.4	17328.1	12801.8	12429	2855.62	-7.81	-18.06	129692	45978	105437	142600	30632.3
32035.4	18549	18044.7	17.04	36.98	145305	48115	36865.3	14.2	26.66	42066.4	24203	18553.7	41.89	3.44	31420.4	20080	16526.7	301.04	4522.74	47437.4	24094	40950.7	267.67	6386.36	95424.8	44992	51669.5	158.33	8140.76	56212.3	33827	32717.5	-1812.63	-1081.88	47742.5	30931	21170.1	-9.94	-68.8	17609.2	15013	7973.3	21.3	975.24	70427	39090	111086	254355	60415.9
59452.4	36750	17041.4	33.37	9.46	54194.2	31971	18775.9	-6.39	-9.46	44835.3	25622	23289.4	20.59	17.2	39233.6	25493	22527.6	388.37	14835	178207	79535	75592.3	874.01	33349.1	58340.8	41966	19591.7	927.97	41952.5	54406.9	36040	16790.8	5393.16	2318.56	90490.2	38624	84074.6	8057.08	4929.52	37764.2	25531	6693.88	-6.39	36.12	152321	40134	99937.5	126346	17288.6
60654	41568	21158	34.79	17.2	72004.3	41062	45660.1	11.36	17.2	41401.1	27742	19559.8	31.24	24.94	36558.3	25310	19957.4	48.99	468.7	73375.8	31248	50975.2	332.99	13225.9	30675.7	18207	41323.4	152.65	6088.8	198398	60767	114852	57991.4	27477	43520.3	19629	60570.8	46412	28787.6	262143	195507	262143	-156.2	439.46	52454.5	31219	25854.6	28196.9	4113.38
49114.5	33438	13229.4	4.26	-0.86	56429.3	33407	19237.4	17.04	20.64	54152.7	31194	29473.5	4.97	22.36	32479.3	15838	47315.1	8.52	-773.14	41042.1	27129	16720.5	163.3	4594.12	29053.2	18670	24487.2	260.57	4083.28	48552.8	24187	49852.6	10132.4	6237.58	79244.7	40827	35708.7	14540.1	9146.96	8150.52	8129	43.31	0.71	2.58	62247.4	35758	40075.2	18361.3	4241.52
51710.5	31594	22649	4.97	17.2	35424.9	26007	20637.6	-12.07	18.06	24847.7	14898	30907	15.62	21.5	90794	33775	60844.9	790.23	29455	82584.6	48704	26820.2	251.34	8540.66	39682.5	23146	28623.6	80.23	5819.62	61213.2	34071	41177.2	11036.9	5478.2	107296	32650	68303.4	78598.4	31271.3	20456.9	16890	21295	824.31	554.7	34214.7	16118	40068.1	72975.2	12450.2
55196.1	36484	28412.8	6.39	12.04	39216.9	25806	20190.3	0.71	8.6	58200	37604	19997.1	16.33	18.06	43237.6	25390	14249.7	-7.1	-1161.86	54852	29047	31416.1	-3.55	-686.28	40577.1	28598	20086.6	56.09	2543.02	51937.4	32394	31515.5	5939.15	3645.54	27106.4	16815	38987.5	40832.8	20901.4	44454	25470	29651	5841.17	3064.18	13861.3	7510	25959	2609.25	319.92
183806	76430	91560.9	22.01	55.9	72912.6	25908	43006.1	1.42	-7.74	49922.4	32131	21136	17.04	11.18	11679.6	10995	13313.9	43.31	-450.64	23406.9	16421	32013.2	273.35	5294.16	44023.7	23238	35131.5	769.64	14464.3	88635.8	28119	50838.1	54206.4	22318.7	105735	35134	71282.6	32028.8	15612.4	37842.9	18700	39481	27014.8	16899.9	34455.9	21866	32424.3	39708.2	6431.08
260224	69195	153545	29.11	141.04	54498	28322	28446.1	9.23	5.16	29929.3	16430	20449.4	-9.94	13.76	38574.5	24131	16805.7	756.15	15249.5	131708	33540	97517.1	1204.87	41371.2	42306.3	19615	36747.5	678.76	24903.9	97119.9	54423	61420	19004.6	12691.9	27207.5	13463	41650	56432.9	21221.4	48267.6	28955	27137.6	5011.18	2894.76	42014.3	23978	35318.9	75898.3	11142.2
51970.9	28114	27442.2	7.81	27.52	71091.7	43741	23152.4	9.94	20.64	44617.1	26899	19340.4	-11.36	20.64	54547.6	31889	30857.3	431.68	16785.5	39946	19379	30607.4	1060.03	26137.1	6924.78	5862	11371.4	14.2	-339.7	57746.8	41483	25941.3	40279.7	21176.6	20075	11746	46235.2	20923.7	10249.5	37855.3	17668	45533.7	15.62	55.04	38653.9	23494	20722.1	36026.8	5293.3
72492.9	39788	28664.8	4.97	55.9	37620.4	20824	41235.4	5.68	12.04	28755.6	16140	21087	7.1	-14.62	65369.7	39689	38118.5	1249.6	20511	38642.7	22918	21519.4	193.83	7689.26	44414.3	25175	26418.4	45.44	841.08	66867	43354	20293.2	19208.3	8329.1	90885.2	43286	62553.8	62188.2	24378.4	59742.6	32279	35584.5	60118.5	22392.7	40332.2	22647	19469.6	49408.2	6775.94
58002.9	36472	26338.9	2.84	65.36	19449.4	10987	31715.7	12.78	47.3	40389.9	24895	32769.3	-17.04	24.08	34260.6	20020	24026.4	204.48	3482.14	217381	64269	117725	2007.17	64719.3	44447.2	27622	24862.1	993.29	20975.4	14839.7	10034	33355.8	2438.14	1903.18	9964.02	9115	17374.4	2864.85	3309.28	40811.5	26318	26711.6	154.78	124.7	32771.3	15769	50837.4	52945.4	7780.42
64658.6	38471	35236.6	22.72	61.92	135749	46594	65110.5	19.88	54.18	30120.8	15382	22199.6	8.52	12.9	39592	23154	23632.3	1080.62	25239.3	122179	58422	42056.1	1084.88	33850.5	33951.2	18220	33568.8	670.95	15178.1	16968.2	11296	36187.3	2871.95	2177.52	39676.9	23102	31145.6	12870.2	8235.36	40433.3	23178	39623.7	24254.3	16765.7	52313.1	31118	32139.6	19095.4	2266.1
36403.9	19539	25956.2	15.62	30.96	181529	57527	102036	41.89	116.1	80745.1	36470	51439.5	30.53	51.6	29287.6	19242	32234.7	588.59	19782.6	32674	16309	43500.3	1197.77	32067.7	35142.2	20359	31439.5	1034.47	29659.7	43079.5	29589	30285.8	25016.8	8168.28	26292.3	17102	19845.9	14137.5	7881.9	146045	34791	74463.4	27494	19679.4	26104.5	14742	41210.5	16708.4	2646.22
53860	35395	17466.7	4.26	24.08	37971.3	26115	18360.6	12.07	13.76	45816.1	24691	44017.2	24.85	34.4	54002	21404	52670.6	1633	53541	42986.5	26257	31964.9	957.79	29602.9	41256	21026	57829.5	119.28	5716.42	87066	39118	60058.2	45758.1	22344.5	27447.4	14107	33291.2	-727.75	-435.16	164933	85154	123511	95224.5	52809.2	45299.7	24994	45704.8	84987.7	14699.1
27834.3	15778	24179.8	10.65	32.68	90900.1	35528	48903.4	1.42	36.12	60649	36954	20244.9	22.01	36.98	50959.7	25034	58594.9	115.73	6226.4	21150.1	12941	24377.1	46.86	1256.46	57769.1	37322	35395.6	801.59	32502	29028.4	16849	23483.2	10651.4	4042	37434.4	22570	16782.3	9795.16	4874.48	96592.9	56711	40100.8	13132.9	6907.52	168571	59945	93611.4	90084.8	12934.4
32103.6	17530	34494.6	23.43	38.7	100129	62682	41050.1	-2.13	25.8	34390.8	22854	19167.9	7.1	10.32	37775.4	20422	17672.6	181.76	6585.88	111392	52302	42204.5	1263.09	36210.3	31914.5	19937	20749	803.01	25659.8	29592.6	18354	26424.8	39885.7	16962.6	25876.9	16596	39644.3	15327.5	8386.72	40400.4	20899	27857.6	10119.6	4165.84	47505.6	29443	23800.6	50686.2	7487.16
160865	78262	76828.4	50.41	55.04	68981.2	39250	33912.4	14.91	22.36	27304.8	14202	28346	35.5	41.28	29038.9	19352	16891.6	422.45	9690.48	30734.6	19776	29538.1	306.72	6816.36	27274.4	14774	16951.2	103.66	1371.7	72257.9	44594	30516.5	-1652.17	-1001.04	71826.4	40454	53932.3	27396.1	18393.7	38283.8	19371	34577	3714.01	1941.88	37320.3	22359	24049.1	54634.5	9774.76
68743.7	29490	29428.1	5.68	39.56	55705.1	30322	30985.1	12.07	-2.58	78469.1	36758	39682.6	13.49	19.78	58109.5	37718	18874.6	373.46	11111.2	36945.2	21830	23425.7	1121.09	18566.5	27638.4	17046	39542	335.83	15215.1	35596.1	21982	33065.4	25100.6	8014.34	36017.7	23658	17995.7	3295.82	1760.42	78509.4	36598	59233.9	937.2	706.06	66486.9	21935	52656.4	93731.4	16251.4
262143	66948	179810	51.83	179.74	31033.5	17170	30407.9	0	10.32	23266.7	17227	25068.7	14.91	8.6	19400.4	16369	26243	611.31	15531.6	22375.8	13426	26583.8	141.29	4672.38	26901.8	15046	32634.4	614.86	17371.1	84641.8	44615	35879.8	21245.3	8514.86	59840.5	19342	53149.2	45113.4	23858.1	25560.1	13343	51448	5706.27	3763.36	47381.6	32499	52809.8	141493	25456
36352.5	22701	18242	17.75	24.08	46198.1	29743	36285.3	6.39	25.8	27914.3	20135	19364.5	13.49	-15.48	97241.4	41950	77015.8	730.59	30936.8	54633.2	33366	34373.9	207.32	7615.3	61671.4	39887	19338.3	435.23	9791.1	97420	35343	33021.4	47196.5	18356.7	46195.6	27195	27906.5	269.09	108.36	30142.5	14686	28764.2	13764.8	8792.64	92516.4	42126	43859.5	42707.9	5511.74
44379	29901	25554.3	9.23	63.64	51823.3	28943	26483.7	17.04	15.48	80971.4	52325	57645.6	4.26	56.76	32818.5	25715	29967.7	286.84	9786.8	59811.4	43906	50794.8	563.74	34665.7	66886.2	21876	39828.9	711.42	24169.4	20746.4	13176	33953.6	5654.44	2238.58	99448.6	52627	40260.5	22781.1	15168.7	64154.5	36875	30554.1	10489.5	4803.1	22998.3	15786	46252.9	89807.2	16071.7
49650.2	24011	34539.4	-12.78	44.72	46596.1	25998	46444.6	29.11	20.64	48129.4	31459	28213.3	8.52	33.54	26074.7	18734	27815.7	813.66	22854.5	39520.7	25710	13513.4	23.43	3115.78	8345.2	8198	18517.5	-5.68	-359.48	80913.1	35565	66462.4	38864.7	15801.6	17751.8	8906	42974.2	13876.9	8102.92	33520.3	19310	27354.2	8187.72	4238.94	60030.3	32166	42100.9	81216.9	12763.3
25389.6	20291	20470	-2.13	59.34	32280.9	20598	23892.9	22.72	16.34	7165.34	5310	3875.89	6.39	31.82	55641.9	36107	21388	98.69	2349.52	120387	65171	79480.9	1242.5	52896.9	26958.8	16995	17196.2	12.07	2119.04	73032.3	39498	42884.7	34884.4	18257.8	111035	61594	79975.1	134386	56449.5	67745.5	39636	44511.3	10006	6738.96	71655.3	39897	37062	26335.3	4209.7
262143	88582	188473	63.19	201.24	31892.8	20558	21546.4	9.23	40.42	32341.7	16907	27164.6	15.62	33.54	51822.1	31791	26887	1569.1	59268.6	80733.9	37539	52714.7	1333.38	72665.7	26061.7	18937	28088.3	377.72	10910	50741.4	30272	37911.2	-849.16	-380.98	46007.1	25347	21797	12011.8	6640.92	107067	34551	53747.7	41161.5	21409.7	28399.1	16422	25713.4	58820.7	10167.8
51536.9	29328	24808.8	1.42	24.94	54507.9	29329	37387.2	30.53	7.74	35535.9	23099	21782.8	24.14	10.32	52554.3	34438	32223.3	541.02	24146.2	15929.7	8321	25791.5	167.56	4754.08	26808.8	18074	44774	296.07	17200.9	17288.7	11383	32301.4	34278.1	17051.2	133144	54302	50246	4034.93	1996.06	57087.1	35164	42102.3	24692.4	10065.4	81087.9	47526	38428	76565.7	11632.4
262143	120173	146475	16.33	120.4	74829.7	42336	28145.8	14.91	-7.74	48435	33435	27761	2.13	20.64	31935	17595	30790.6	47.57	1614.22	64358.5	36676	24873.4	56.8	1750.96	23901.6	15506	16669.4	294.65	9329.28	45028.1	31107	12129.6	-1552.77	-872.04	67757.9	42097	17652.7	687.99	465.26	32190.4	17388	23632.3	4151.37	1677	262143	116464	135490	262143	78724.4
157838	90764	86851.5	20.59	57.62	141126	78058	61601	20.59	28.38	19793.5	11659	25456.3	14.2	44.72	28390.4	18711	19855.1	507.65	9588.14	131622	52603	71522.6	580.78	34859.2	24082.7	14905	19660.6	579.36	11777.7	36457.2	25925	24509.9	-270.51	218.44	62427.8	30026	39701.8	31204.5	13225.9	157588	69587	52445.6	17752.8	9219.2	50730.9	27903	62745.5	62044.1	8835.64
67513	39291	22269.1	2.13	43	11437.8	7479	25137.5	10.65	-3.44	62301.3	42387	19855.9	9.94	-3.44	48825	30438	16284.6	208.03	4713.66	43979.7	25162	34739.6	2.84	161.68	34144.6	21131	37850.8	702.9	25629.7	51434	16154	66469.5	30484.6	16032.1	31419.7	14961	31952.8	21533.6	9711.12	20624.9	10615	49596.3	53410.5	19788.6	65375.3	39318	23831.1	66024.3	10960.7
76400.7	30846	87462.1	12.07	84.28	47171.5	28039	21799.1	20.59	16.34	63172.4	34362	24152.1	5.68	55.04	28457.4	18745	18245.6	737.69	18173.5	43778.8	26431	22600.7	435.23	14909	35274.9	21770	38276.1	372.75	15754.3	37712.1	24163	22999.7	698.64	22.36	122496	48286	64354.4	37867.8	19079.1	66792	35462	43852.4	3314.99	2245.46	177334	67618	97878.5	262143	60560.3
49098.4	30952	25058.7	-11.36	52.46	49539.2	24884	28091.1	1.42	3.44	33653.6	17865	30274.4	16.33	31.82	66252	35291	35935.2	359.97	9290.58	33019.3	15919	45952.6	641.84	22832.1	47557.1	25888	44299.7	512.62	14352.5	17213.7	9419	45677.8	27533.1	16893	51847.5	31814	41025.2	17948.8	9446.24	262143	108769	160552	157036	96010.4	92504	36643	60455.1	93139.2	16058.8
73475.6	41815	34007.6	-14.91	32.68	26926	15010	26099.6	14.2	5.16	46457.2	25227	26936.7	14.2	12.9	62563	39138	25472	364.23	16181.8	87186.9	43690	47091.5	1028.08	31636	34111.2	20563	29337.2	866.91	16611.8	34234.5	22366	30976.6	20151.2	10186.7	45761	28249	47726.2	49337.2	24530.6	86118	56616	25164.5	1843.16	1179.92	57242.7	39612	40379.1	29651	5487.66
34522.8	20703	20606.3	-6.39	25.8	17331.5	9827	40150.5	19.17	-4.3	21266	11403	20862.6	-3.55	15.48	26018.3	17680	24872	436.65	6363.14	34980.4	18560	32674.2	127.09	2254.06	49588.2	30526	22835.7	100.11	4794.5	27617.9	19127	21972.4	10773.5	5513.46	27969.4	16543	49476.3	30705.4	17479.5	62564.8	40679	18441.5	9560.15	4060.06	40590.8	24792	39681.9	54860.3	7174.98
145495	77063	64399.8	-2.84	48.16	40225	24790	18711.3	-8.52	36.12	16885.1	9351	26928.2	-14.91	13.76	63137.1	41551	18829.2	244.24	5968.4	72808.5	46085	18962.7	93.72	4828.04	45653.7	29366	19851.6	98.69	4170.14	37409.6	24104	17641.4	34226.3	13133.9	147469	60140	102062	61378.1	30711.5	31454.5	20092	21248.2	29.82	2.58	51739.6	32282	32599.6	7701.37	1231.52
36715.8	22598	34312.9	4.97	44.72	45449.7	29298	17242.3	5.68	10.32	27781	15821	21914.1	-2.84	29.24	51501.5	33151	13680.3	56.8	122.12	52613.2	30850	20003.5	-2.13	-542.66	37285.6	21348	26449.6	166.14	2776.08	21179.2	14826	19595.3	23833.3	9699.08	60189	34616	42314.6	12190.7	7646.26	59784.1	33784	22718.6	25952.6	11089.7	9079.9	5999	31313.8	222.94	81.7
46190	26563	21479.6	-10.65	24.08	42400.6	23359	21699.7	9.23	17.2	37507.5	24270	23665	0.71	18.06	48363.7	27545	27017.6	109.34	3539.76	27441.2	17054	23673.5	268.38	13384.2	46278	23240	36041.7	281.87	10148	39215	26272	19623.7	20274.8	6831.84	18203.8	10458	28159.3	-489.19	-333.68	76969.3	42122	43844.6	7765.27	6248.76	25757.9	13621	39221.8	71238.6	14601.1
259257	57431	113927	3.55	44.72	50780.5	33401	20750.5	6.39	18.06	60873.5	44475	17576	15.62	26.66	38081.6	24538	16747.5	457.95	14631.2	29684.4	18407	30789.1	60.35	1024.26	51022.9	32231	29377.7	118.57	6204.9	46046.8	27697	39677.6	19201.9	7971.34	73837.7	42832	52418.6	1358.23	884.94	29511.4	13273	40918.7	17179.9	7102.74	12994	10567	20559.5	5297.31	1877.38
50403.5	31161	15501.4	8.52	-0.86	135220	75422	58858.3	1.42	20.64	47310.3	30575	21475.4	11.36	18.06	29269	16346	21015.3	346.48	15733.7	34253.1	21239	21528.6	252.76	9857.32	48959.5	29885	27894.5	147.68	6411.3	54628.8	35434	22695.1	5214.95	2758.88	44582.3	25517	21649.3	-225.78	-146.2	25638.9	17007	24920.3	15145	5398.22	45932.1	30063	26772.7	76156	12473.4
28701.7	20959	25797.8	13.49	-3.44	56139.8	32354	21707.5	2.13	-5.16	41620.6	23499	29110	6.39	45.58	31939.9	22463	26577.4	392.63	9983.74	80673.2	40520	51323.8	413.22	14241.6	42802.9	23530	25836.2	781.71	11608.3	4189.96	6715	-1490.29	-1352.55	-786.04	43058.4	22377	41716	23080	12187.9	79916.1	34822	62316	35259.3	12751.2	192322	70005	77226.7	113604	18495.2
214831	87712	97650.6	8.52	86.86	170287	65161	87680.7	15.62	104.06	29932.4	15689	27538.8	6.39	5.16	38649.6	20265	34956.8	1828.25	88005.5	28866.6	17451	23143.2	34.79	34.4	66725.6	39629	34910.7	559.48	18204.5	52061.4	39126	52444.9	22961.4	13723	59913.7	31174	72886.5	20539.6	11454.3	52993.3	22342	81227.5	36484.8	16384.7	55518.5	35551	21970.2	17776.3	2317.7
32443.4	20384	13910.3	2.13	-9.46	21236.2	10354	19268	-1.42	-12.9	44650.5	26260	32460.5	19.88	9.46	72941.1	45511	19640.7	79.52	1929.84	48773.5	33172	13474.4	361.39	8676.54	57828.6	31063	30060.7	613.44	17873.4	28638.4	16419	41700.4	81388.7	36286.8	18409.7	14175	23566.3	12354	5663.1	36602.9	20375	35060.5	19586.8	11223	45947	29429	51798	1459.76	78.26
38789.1	24133	14092.8	-11.36	-12.04	41969.7	30879	37977.9	-7.81	15.48	31101.1	18695	24083.9	2.13	-10.32	93220.1	56348	32576.2	448.72	8080.56	58163.4	28055	48515.7	451.56	8031.54	34324.4	20335	29815.7	565.16	27859.7	147208	51373	65819.1	40090.9	28569.2	56661.2	33130	23516.6	2678.83	2956.68	132402	52315	57854.3	54148.9	28383.4	24111.8	13785	28402.8	61600.3	10578
29678.2	20118	28165	-7.81	-3.44	22512.8	13283	27957	5.68	0.86	28143	15475	19530.7	3.55	2.58	15938.3	10377	22384.2	190.28	8605.16	38315.4	23551	19659.9	276.9	7664.32	40672.6	15822	80140.5	825.73	59586	35915.4	22724	27273.2	2414	2248.04	22436.6	11363	26367.3	1344.74	343.14	48867.2	27692	21131	36947.7	13323.1	51889.7	29539	28788.4	98447.2	15942.7
61579.6	33579	68431.9	-19.17	26.66	68076.6	20465	102547	32.66	46.44	10923.8	10346	1486.03	4.97	-6.02	55037.4	36398	19314.8	602.79	19624.3	36573.2	23490	20415.3	189.57	3530.3	85268.6	29871	44285.5	325.18	8851.98	98936.5	45841	37774.1	24861.4	13012.7	24783.9	16103	37740.1	3274.52	2101.84	45531.6	23946	43113.3	1124.64	622.64	39952.2	22050	59860.8	95313.2	15118.8
52743.4	31431	29957	-16.33	20.64	36251.4	19269	21198.5	7.1	-41.28	28053.8	18207	22950	23.43	14.62	40933.6	24423	20747.6	75.97	2567.1	54606.5	32636	25861.8	614.86	26322	47576.9	27714	35808.8	668.11	30158.5	8439.44	7003	21946.8	361.39	-33.54	96497.4	49662	40715.7	36317.9	17832.1	36553.3	20854	19495.2	1532.18	1142.08	245992	97146	118867	257658	51664.5
100803	40763	42898.9	-16.33	43	31637.4	20652	17497.9	-4.97	-2.58	51602.6	29861	21956	12.07	4.3	42308.2	24838	34956.8	99.4	2434.66	38763.6	18119	41461.9	168.27	6772.5	40649.1	26208	27151.1	391.21	10943.5	48046.3	28467	19822.5	16058.8	6589.32	16196.3	11584	33879.8	13976.3	7193.9	56004	30435	45944.1	30231.8	14225.3	33161.9	20099	33663.9	84388.5	15099
123461	48866	72188.5	-32.66	68.8	81118.9	52034	23364	-4.97	-4.3	66228.4	37583	26983.5	0	-8.6	39166.6	29380	27068	34.79	-393.88	29807.7	15779	26933.1	195.25	8705.78	38575.2	21952	27918.6	1397.99	32826.2	54993.4	35170	19780.6	-1547.8	-921.92	39117.7	24313	15906.8	5361.92	2815.64	35255.1	22927	12800.6	6170.61	4200.24	11076.9	8944	6932.44	-254.89	-79.12
28912.5	21014	18079.4	12.07	21.5	45718.8	29055	25173.8	10.65	10.32	65794.4	40479	22561	-7.1	-1.72	32122.2	20999	19323.4	438.78	18481.4	36132.4	24663	40535.3	127.09	3290.36	104546	25371	67086.5	488.48	9306.06	40127.6	24171	19228.9	2116.51	1872.22	39520.7	22028	34292.3	26289.2	17253.3	39174.1	24734	18008.4	21678.4	7382.24	33695.1	18844	20541.7	14160.9	2050.24
42860	26594	19852.3	27.69	6.02	15873.9	9430	28833.1	14.91	30.96	29846.8	16938	17297.7	-2.13	24.08	173279	74835	63443.5	701.48	27450.3	51883.5	23741	36053.8	808.69	17182.8	36553.3	20651	17251.6	322.34	12535.4	29613.7	17766	30992.9	57360.2	21414	75043.6	41567	25533.7	88616.5	31593.8	50887.7	27215	26865	7866.09	5623.54	84111.1	53330	23193.6	8949.55	800.66
22367.7	16087	35164.9	26.27	33.54	27546.6	18496	20959.9	6.39	0	52629.9	33127	20652.5	-0.71	2.58	48316	30342	26241.6	1099.79	39552.3	28213.1	19074	23504.5	31.24	-281.22	37482.1	23102	23843.9	85.91	1766.44	10724.8	9799	35582.4	-1465.44	-866.88	55390.2	34386	33053.3	19939.6	10273.6	20642.9	12018	45682.8	16390.3	7653.14	31959.1	18158	34496.8	7592.03	734.44
20752.6	16395	25508.2	4.26	-9.46	28239.8	18179	18157.5	12.78	6.88	38042.6	18941	28292.1	7.81	27.52	38761.8	21590	22839.3	159.04	5378.44	73494.8	42019	27075.1	31.95	-551.26	59092.2	32077	28655.6	232.17	4524.46	52280.9	34373	18475.6	-1201.32	-739.6	35404.5	19710	22617	6053.46	3350.56	40265.9	20866	47809.3	10547.8	5877.24	27515.6	17474	23116.2	13501.4	1253.02
54038.6	29462	23477.6	20.59	22.36	35442.3	17233	29108.6	17.04	4.3	43646.1	23498	26770.5	19.17	28.38	23512.9	14444	21207.7	470.73	15481.7	73267.3	34277	79551.2	158.33	4760.1	85662.9	43339	68882.1	1466.86	45802.7	49452.4	32532	15250.8	-1850.97	-1105.96	91813.3	36519	36499.7	13899.7	7924.9	63227	32768	31888.2	-7.1	-14.62	98979.9	55672	24608.6	91200.9	17611.9
124822	60938	56846.9	-2.13	56.76	53479.3	32590	18304.5	12.78	-20.64	34717.5	22858	18542.4	12.07	7.74	37326.5	22909	17400	238.56	9813.46	35096.3	22746	20034.8	228.62	8102.92	27764.8	14940	18982.6	273.35	9816.04	34481.9	22697	30767.1	2819.41	1542.84	69911.8	43903	25747.4	47310.8	23160.7	67455.4	36335	18523.9	1312.08	715.52	30633	17799	34780.1	36545.8	7043.4
54363.5	27444	38628.3	-4.97	2.58	75124.2	42990	32164.4	24.14	9.46	39583.9	21212	35715.1	-0.71	35.26	26857.2	17086	16559.3	143.42	3640.38	55749.8	33712	29104.3	169.69	5170.32	63872.4	43182	17506.5	8.52	167.7	55428	38329	16495.4	8102.52	4686.14	125518	50447	40200.9	37392.9	22724.6	43282.8	22455	19879.3	9546.66	3575.02	39290.6	23971	16754.6	5273.88	937.4
40725.3	26869	19466.8	16.33	26.66	49433.8	30844	45207.8	30.53	9.46	56361.1	32700	23308.6	21.3	20.64	37275	21017	21292.9	147.68	4337.84	18217.5	12308	19359.6	266.25	12227.5	30097.3	16998	31501.3	62.48	2723.62	30042.1	19911	19114.6	40261.3	14669	40822	21530	34724	61852.4	25195.4	29530.6	16850	26822.4	945.01	455.8	41840.1	26662	25969.7	44416.9	6286.6
36831.1	18094	52361.8	8.52	32.68	35212.9	21866	19853	6.39	12.9	32141.4	19357	39726.6	16.33	27.52	100000	30809	59494.4	1326.99	33335.3	26835.5	17746	14770.1	462.21	10030.2	69608	45154	16836.2	399.73	9007.64	32339.2	18743	20653.9	5951.22	2515.5	84444	28831	105141	104130	47299.1	34136.6	20094	23878.7	5935.6	3653.28	52246.2	28487	43677.1	42548.9	7864.7
24941.4	15748	20822.9	-6.39	25.8	20109.7	9467	39069.2	20.59	22.36	47727	29192	22582.3	-2.13	12.9	31320.5	17244	37941.7	994.71	26031.3	42473.7	23977	21027.4	399.73	14865.1	47343.2	32262	16570	73.13	3122.66	41243	26967	29181	1302.85	1631.42	57452.9	34735	23309.3	19896.3	14393.8	62085.6	37583	34236.2	17297.7	7125.96	59016.6	20878	47658	64470.8	11046.7
94186.7	38887	44105.9	2.13	36.12	83049	29874	47939.2	28.4	26.66	63013.7	38490	13345.2	-0.71	16.34	14547.7	8999	28034.3	274.77	14039.5	28324.1	15850	16461.3	1523.66	21272.1	62290.8	35083	27166.7	327.31	27040.1	39259	24487	18638.9	11101.6	5634.72	44610.2	24442	29759.6	27627.5	16887.8	56748.6	33735	19284.3	32408.7	12964.5	41326.7	21190	38135.5	27374.8	4221.74
22558.1	11854	24874.1	-4.26	7.74	29117.1	20088	33593.6	13.49	44.72	84003.8	33766	41143.1	12.07	58.48	29270.8	20658	22161.9	345.77	12359.1	41303.8	22188	34075.7	970.57	15652	17436.3	9288	30285	733.43	18223.4	14627.7	10009	36998.8	1983.74	1740.64	46409.5	27320	26884.9	29016.3	14923.6	44916.5	22042	33289.8	15845.1	9779.06	177945	83242	60443	132005	25062.1
158411	60030	60282.5	4.97	55.9	66978.6	41096	28000.3	5.68	63.64	30117.7	16025	28731.6	-17.04	-7.74	39438.2	26371	27303	477.83	14082.5	57509.3	35482	30326.2	682.31	20315.8	30045.8	17085	27924.3	261.28	10627	115914	51531	84992	35344.5	21083.8	29810.8	19103	16186.6	873.3	545.24	49027.1	26430	22076.7	5567.11	2825.1	262143	79171	262143	262143	59312.5
50559.8	25591	96448.5	31.24	79.12	19803.4	13506	25525.9	15.62	44.72	43246.2	24167	32753	-19.17	38.7	59229.8	38236	28865.8	335.83	10541	17805.8	11822	23839	335.83	10886.7	45924	29691	21731.7	90.88	7924.04	55056.6	29588	26997.8	-744.79	-378.4	27614.2	15422	24710.1	10286.5	6002.8	46551.5	28182	36279.6	4150.66	3274.88	217115	86957	179918	262143	76896
36523	19235	57860	3.55	17.2	77820.5	29143	38680.8	17.04	29.24	51837	33914	31114.3	26.27	39.56	26889.4	16535	22912.4	200.22	6130.94	101930	34498	66569.6	990.45	49365.7	22072.6	13770	21109	308.14	9701.66	32186.7	19839	32959.6	6072.63	2866.38	38741.9	26739	24409.1	17247.3	9079.88	55387.7	37767	18163.2	4605.06	3252.52	230830	68798	120110	229956	49182.5
112745	31050	46524.2	-46.15	51.6	24307.7	15032	19086.2	14.2	0.86	57856.5	33036	33124.3	18.46	18.06	19389.9	14190	26974.3	454.4	16918.8	32068.9	20132	32219.8	36.21	647.58	48378	24080	30170.7	250.63	5774.9	23421.1	10186	55811	39647.8	23256.1	104255	34326	94065.1	32788.5	20856.7	20512.1	12610	42368.5	34655.8	20809.4	33537.7	19325	28076.2	41194.9	6765.62
51240.5	27191	26402.1	0	21.5	11889.7	8220	27379	28.4	12.04	44328.1	27026	23788.5	7.81	26.66	19197.7	11005	21627.3	296.07	8587.1	27433.1	15267	26270.7	30.53	883.22	15656.9	10987	25344.2	22.01	764.54	19243.6	14382	34334.9	44524.8	20291.7	175280	67023	110673	107904	52829.8	33259.9	17797	23885.1	4619.97	3259.4	41913.9	26354	20389.8	6482.3	1015.66
163768	52306	107573	29.11	120.4	32336.7	19667	29298.9	31.24	3.44	32217.1	21291	32334.1	-15.62	15.48	84058.4	49907	87219.9	994	55494.9	38710.9	18574	24941.6	107.21	3494.18	57927.2	31387	18270.4	283.29	11487.9	20200.2	12929	19775.6	1743.76	467.84	72290.8	38156	45782.9	31819.4	16117.3	52465	27934	31560.2	74782.9	29957.2	123939	66698	91549.5	124329	17722.9
42068.2	29118	27668.7	-9.23	22.36	78138	43130	47095.7	15.62	19.78	55377.8	29127	30430.6	7.81	20.64	39214.4	22683	34018.9	104.37	2653.96	18758.7	11347	22164.8	217.97	5024.12	46464	30704	18038.3	242.11	4507.26	44476.9	28770	8504.38	727.75	252.84	150359	57604	78510.4	76247.6	38546.1	34736.7	24271	24934.5	3679.93	1756.98	18699.2	11247	27211.5	69528.9	11086.3
42187.3	25115	14570.6	7.1	31.82	40621.8	25165	20059.6	11.36	24.08	82687.5	25675	46697.4	3.55	12.9	44891.7	28372	23815.5	45.44	-307.88	46058.6	31714	18269	95.14	1971.98	38270.1	21631	35940.2	256.31	7609.28	68175.8	39458	34448.5	4457.38	2549.9	82134.5	36882	38039	43895.8	25634.9	67355.6	25215	55992	103652	42848.6	34788.8	16887	34369.7	4770.49	327.66
77757.9	41322	30931.9	17.75	30.96	26302.3	18164	22938.7	11.36	27.52	62117.8	32982	34973.2	-2.13	4.3	17588.2	13615	24605.8	91.59	1124.88	43830.3	27823	14711.9	117.15	3943.1	82566	36607	41207.7	842.06	17532	34997.1	23276	17877.8	26355.9	11118.9	108028	28276	68077.6	48077.6	26778.7	90851.7	50486	45469.1	65143.9	29130.8	100044	32959	80595.6	98004.8	15027.6
52271	31198	34823.4	-19.17	24.94	65496.2	40295	20771.8	19.17	9.46	19406.6	11238	19219.7	7.1	17.2	40845	27165	17665.5	656.04	10203.9	39272	21046	20077.4	21.3	2185.26	75889.9	46718	18089.4	27.69	875.48	71091.1	45118	69069.5	62516.2	29925.4	46657.5	28791	32692.7	61194.9	27056.5	50178.5	24018	43237.6	17324.7	8779.74	27948.4	18427	17806.1	55253.6	9549.44
124962	50259	62637.6	-2.84	7.74	33619.5	20829	16849	26.98	6.02	30034	15912	32482.5	-2.84	5.16	44950.6	28233	15179.1	118.57	3652.42	13220.3	6873	31205.9	181.05	2192.14	46321.4	31496	20964.9	89.46	4637.12	28770.5	19630	18974	893.89	-55.9	24398.9	16762	27887.4	-494.87	-307.02	21881	10166	29222.2	3065.78	1721.72	80515.1	39358	59838.1	132339	25130.1
225885	61663	100353	-26.27	37.84	26887.5	14522	21538.6	20.59	11.18	30122.1	18880	23747.4	23.43	6.88	29544.2	21209	15376.5	167.56	3766.8	93323.6	53003	118485	1385.92	70019.5	44020	26719	26957.3	299.62	9005.06	54956.8	34270	25283.8	4673.93	958.9	44835.3	26390	23288	35697.4	13042.8	24859.5	14435	44010.1	15319.7	9504.72	14074.6	7258	39184.2	18091.5	2881
64279.7	36655	30232.5	-18.46	6.88	12732.3	11463	14372.5	36.21	32.68	38705.4	25574	19040.1	25.56	23.22	32714.3	22376	30446.2	246.37	7442.44	28973.8	20026	30788.4	513.33	14935.6	59904.4	32510	29965.5	107.21	3897.52	43098.7	29770	15788.3	2529.73	1347.62	121041	62271	97331.8	1052.22	3128.68	72747.1	34155	49893.1	18411.7	10987.4	123993	30596	74209.2	120062	19706
38431.9	22047	24874.8	-18.46	-2.58	66977.4	38887	24206.7	31.24	18.92	35341.9	20697	26243.7	20.59	18.92	32044.7	21653	31617.7	348.61	7090.7	27818.2	15666	26243.7	111.47	3881.18	30562.3	16615	25099.2	331.57	7266.14	14486.9	9666	39849.5	6716.6	3711.76	39759.4	20830	40031.2	11856.3	6870.54	48322.8	33603	42834.3	2137.81	1996.92	33640.6	18641	34349.1	7540.91	1050.92
52009.9	21169	49651	-2.13	25.8	38312.9	18619	49239.9	25.56	13.76	61912	33007	27485.5	15.62	20.64	84938.1	39065	74713.3	1577.62	54966.9	76990.4	40060	47668	570.84	25313.2	75501.1	38599	42641.9	236.43	8783.18	45697.1	29270	46659.8	52478.2	23681	33766.4	19895	41860.9	12782.8	6726.06	40480.4	24910	19942.5	8757.14	8876.92	52075.7	22435	58238.5	163094	27071.1
50761.3	29445	40842.8	2.13	24.94	44734.9	30183	25522.4	24.14	12.9	28996.8	20696	10259.5	26.27	0.86	41421	31588	18027.6	7.1	-1129.18	52332.3	35938	29436.6	-1.42	-603.72	80861	40517	38031.9	1765.06	37894.2	51313.7	29146	20631.9	-1837.48	-1082.74	257828	87789	107081	1616.67	1578.1	40937.4	24384	16959.1	42459.4	17318.7	58901.2	17301	58543.8	56486.9	7812.24
218908	76483	72166.5	17.75	18.06	30450.7	21019	29227.1	31.24	12.04	63884.2	34039	38147.6	25.56	-7.74	28584.5	18258	19655.6	19.17	566.74	63729.8	42530	17901.2	347.9	11060.5	50384.3	35788	11042.6	290.39	13162.3	61439.5	37040	19164.3	-1684.12	-909.02	52612.6	31371	24409.1	15179.1	8464.98	107945	58546	78413.8	64483.6	34268.4	63834	36939	39959.5	20175.4	2913.68
90909.4	37315	35280.6	3.55	-4.3	37477.8	24116	20781.7	-1.42	16.34	40214.4	24832	23644.4	2.13	19.78	51347.8	31286	32574.8	38.34	1351.92	81420.9	40471	46141.5	852	22905.2	32124.1	17408	26572.5	323.76	8710.08	123559	72620	40517.6	12521.6	8875.2	43048.5	28454	23246.1	36011.2	18398	84250.6	50270	30041.5	984.06	655.32	94042.8	49039	73675.3	111769	17248.2
94905.3	35934	48431.9	-18.46	24.94	125132	35033	59224.6	19.88	64.5	26301.6	14339	19262.3	22.01	8.6	58733.8	39614	15161.3	53.96	288.96	86806.2	46397	56581.3	1587.56	29890.2	29422.7	17619	18978.3	117.86	2927.44	39357.6	23799	16786.5	2120.06	1382.02	23868.1	14667	32175.8	3872.34	1866.2	89790.9	55802	62769	42633.4	18129.7	130764	46090	55926.7	153195	26670.3
37971.9	23591	22847.1	-4.26	18.92	11458.8	6066	18320.1	16.33	11.18	43633.1	27198	19387.3	31.95	10.32	39429.5	19323	19667.7	325.89	5992.48	47313.4	28313	29580.7	222.94	8550.98	46704	27482	28437.6	234.3	14165.1	84625	39598	27691.4	31039.8	13889.9	47940.3	24722	25831.9	3281.62	1191.96	63309.4	37459	20840.6	7735.45	3601.68	39561.6	28579	41616.6	41083.4	4877.06
24780.2	14037	23807.7	-1.42	0.86	13822.3	13029	3425.04	1.42	5.16	37602.4	23699	21023.8	7.1	17.2	59547.9	37518	20847.7	102.24	3977.5	68230.4	31531	62032	726.33	17809.7	37330.2	22341	14400.2	76.68	2293.62	40056.3	25821	18885.3	1160.14	594.26	31417.3	20418	38452.9	17125.2	9054.08	34769.6	20918	29970.5	13524.8	7592.94	74401.2	42152	32630.9	123791	23814.3
98202.4	40468	42890.4	10.65	0	51609.4	29227	25901.5	12.07	21.5	54090	35647	16748.9	14.91	-5.16	38577	21148	40111.4	685.86	9546	96072.1	42206	54814.1	621.25	18566.5	41293.2	27311	32184.3	41.89	667.36	17453	11542	29724.9	15945.2	7943.82	45026.9	28107	17588.8	15191.2	6038.92	48931	31020	20707.9	7141.89	3999.86	47088.4	27554	38810	18962.7	2600.64
39030.2	22391	25675.7	-7.81	-9.46	49647.1	34143	33037.7	12.07	24.08	26498.2	16067	34926.3	-17.04	-38.7	75502.4	42215	28740.1	422.45	15332.9	38149.2	19767	33936.6	63.19	1684.74	37341.4	18291	34536.5	85.91	6063.86	68283.1	48151	29169.6	45165.9	20621.9	37384.8	22994	26173.4	21613.1	7903.4	30789.8	14778	29849.8	19796.2	10262.4	66780.2	36505	34430	86536.9	17286
9013.56	6232	34151.7	-0.71	-6.88	41409.8	27202	13356.5	19.88	25.8	51114	33934	12785	-5.68	-4.3	84086.3	46526	43527.3	243.53	7758.06	49492.7	33031	22930.2	107.92	3564.7	36857.8	21451	14254	39.05	2211.06	68554.6	44638	22964.9	37184.1	16800.1	50074.9	36550	40326.6	35278.5	19832.5	93025.4	50438	25198.6	34735.3	20919.5	63825.9	33276	41206.3	57872.1	9673.28
137016	29267	50885	-22.72	35.26	94683.3	29763	61490.3	17.04	40.42	33212.2	20227	29127	-5.68	-30.1	45145.3	25456	18685.1	31.24	-224.46	24439.8	14322	28652	34.08	249.4	20757	10835	30060	1723.88	28019.7	34349.2	20133	35314	44796	17137.2	27487.1	14562	31856.3	23075.7	10036.2	20017.9	10303	25411.6	9562.28	5830.8	63046.6	39035	51751.9	129963	21647.9
25113.1	22452	26088.9	-7.81	18.06	27984.9	16198	25754.5	6.39	25.8	49541.7	34538	14185.8	5.68	34.4	44115.5	30329	18951.3	22.72	-336.26	31359.6	17110	27127	1391.6	35377.8	35126.7	23347	15157.8	340.09	8320.5	17399.1	13886	24495.7	6782.63	3475.26	14162.7	9487	26865	23065.8	9047.2	25485.7	14011	25163.1	2576.59	1577.24	238500	96540	156485	262143	38937.4
77549	46991	25673.6	-5.68	30.1	64729.9	41610	18504.7	12.07	-2.58	23581.7	13851	16100.7	-13.49	34.4	34001.4	20514	23755.2	1082.75	27108.1	110888	48037	34484	186.73	5953.78	51338.5	34742	14498.2	40.47	1111.98	112911	32923	78837.7	99645.7	52795.4	31195.3	26315	27190.9	2605.7	1173.04	54385.2	34426	28916.2	30072	12771.9	41328	25617	34386.7	36606.9	4726.56
43644.9	27151	24085.3	-2.13	26.66	54371.5	32280	18398.2	12.07	13.76	49092.8	30327	25106.3	11.36	20.64	7050.02	6586	7636.76	-3.55	-898.7	60326	40107	20683.7	440.2	15893.7	34976.7	24035	14825.5	26.98	880.64	67458.5	35119	46360.2	26275	17783.1	44486.9	22271	32358.2	1988	1175.62	44206.6	28822	26556.1	3121.16	2496.58	94963.5	46526	77827.4	95042	14908.1
37600.5	20713	20340.1	-30.53	0.86	54673.5	33183	19771.4	-7.1	20.64	64354.1	36566	30351.1	2.84	2.58	18629.8	11222	25599	37.63	-23.22	21633	13343	28701.8	90.17	3021.18	59729.6	36320	19669.1	767.51	18829.7	71683.2	42871	27551.5	6348.82	3600.82	92051.4	51023	27336.4	32743.8	12149.2	56240.2	33010	21361.1	51.83	97.18	41459.4	25118	33579.4	29048.9	3470.96
101555	50797	44000.1	-16.33	32.68	63634.9	37418	25638.1	15.62	14.62	84502.9	53479	19730.2	28.4	3.44	56004	36370	20482.1	326.6	8280.94	113420	47442	50434.8	364.23	15845.5	74655.4	47653	28000.3	90.17	2271.26	69994.3	41101	31906	32011.1	16488.8	38821.3	23454	39209.8	4157.76	1850.72	52956.1	27340	43055.1	50725.2	23027.4	25057.9	14707	29112.8	5362.63	786.9
35400.8	19662	20330.8	-29.11	7.74	30945.4	17827	18292.4	-12.07	19.78	43820.4	32106	12968.9	9.23	-0.86	34859.5	20851	20935.8	838.51	24491.1	101817	33145	41226.9	553.09	28810.9	40018.5	24713	17402.1	73.13	562.44	79821.3	46187	27913.6	22629.8	9842.7	44511.7	28575	19145.9	4640.56	2354.68	40411.6	22247	32407.9	9914.44	7982.52	77432.4	31563	38678	40629.8	5352.64
42014.3	28013	19248.8	-16.33	38.7	65413.1	39570	19466.1	-5.68	35.26	37888.8	22549	27362	12.78	-5.16	39086.7	26130	16425.8	146.26	7681.52	42563	25426	25513.1	-22.72	-812.7	44521.6	28871	18139.1	10.65	651.02	18312.9	10271	19670.5	4761.26	3108.04	95726.1	47843	30935.4	6746.42	3155.34	33574.9	17518	22820.1	9565.83	5252.88	36642.6	20674	45436.4	58202.2	9446.24
26980.5	17751	16344.9	-15.62	22.36	63609.5	34788	35230.2	-4.97	12.04	21442.7	14919	21819.7	14.91	1.72	26438.7	16359	22128.6	1746.6	63768.1	17852.9	12110	41057.2	-5.68	-148.78	27800.2	19055	18049.6	813.66	18822	76239.5	31487	54672.1	29614.8	15458.5	100380	39334	79748.6	27993.2	15704.5	35500.6	21359	40203	6231.67	3425.38	91949.1	36967	63384.5	78890.9	11465.5
22016.2	13659	35109.5	-7.81	17.2	12801.8	8821	21503.1	9.94	7.74	21995.1	15190	21875.1	8.52	8.6	35966.8	21891	22992.6	5.68	-1127.46	69826.3	39616	24284.1	427.42	10918.6	42125.3	23527	25163.8	73.84	10551.3	19618	11145	26360.9	17151.5	9352.5	85129.1	38420	44545.4	14289.5	7250.66	68199.4	25911	31474.3	2690.19	1484.36	112994	34681	34551.4	59282.2	10729.4
84469.4	46118	35984.9	-13.49	25.8	45555.7	23396	43128.9	13.49	92.02	62326.7	38663	17233.1	7.81	-2.58	49420.2	28179	34003.3	32.66	-900.42	23481.9	15463	31363.5	176.08	14752.4	49008.5	30670	20927.2	137.03	8454.66	33113	20089	21770.7	-683.02	-309.6	146336	28807	122956	90458.3	55621.4	42928.8	23158	36738.9	36761	21070	54256.8	33701	18350.7	34892.2	5657.94
80849.2	44868	44820.2	10.65	38.7	46269.4	29955	17713.1	-16.33	21.5	27648.3	17255	19000.3	-1.42	6.88	27706.6	15407	30730.9	4.97	-1093.92	42989.6	30975	46084.7	496.29	15011.3	24493.1	13952	27349.2	42.6	884.94	28518.8	17572	16831.3	5738.22	2686.64	60925.5	33183	29732.7	41236.1	14369.7	44655.5	23521	36355.6	13206.7	8211.28	62127.1	26768	121708	84554.6	10756.9
34843.4	21578	32533.6	-3.55	6.02	80900.1	37411	50062.8	-9.94	35.26	56240.8	30186	24747	17.75	-11.18	40194	27251	18140.5	127.09	2524.96	67881.3	43378	18885.3	551.67	28334.4	44383.3	31213	17971.5	1131.03	24876.4	48328.4	26210	39118.2	43229.1	20036.3	45430.5	18269	63180.1	37887.7	27492.5	18187.1	9453	39978	6142.92	4421.26	87331.3	39523	85621.7	225123	52865.1
61701.2	33620	30456.9	-19.88	20.64	77728.8	35672	39076.3	11.36	32.68	28813.3	15348	20072.4	13.49	5.16	34532.8	23986	19539.9	230.75	8710.94	35457.2	21027	30460.4	368.49	8231.06	36968.1	21209	41629.4	443.04	15640.8	36106.3	23291	21988.7	27232.8	11960	111944	64979	59034.4	94437.8	40485.4	68207.4	30547	56270.3	48818.2	29386.2	36308.4	20867	26081.1	61542.1	9492.68
45844.7	27515	23004	9.23	55.9	31003.1	18519	24376.4	-20.59	-9.46	57770.4	34635	23582.6	23.43	30.96	21229.4	13535	15417.6	-2.84	325.94	86426.1	53110	38668	98.69	5448.96	50900.8	33390	18596.3	239.27	9142.66	98212.3	32860	52864.5	37884.9	17753.8	50562.9	30559	26710.2	15613.6	10484.3	40862.3	26071	15373.6	6682.52	4310.32	65723.7	21950	53928.8	81095.5	11303.8
28475.4	14927	34441.4	-7.81	59.34	34649.9	19153	25006.2	-12.07	11.18	42557.4	25244	21625.2	5.68	-18.92	47281.2	30066	26363.7	-11.36	-903	28695.5	17980	23821.2	86.62	3298.96	40854.3	23533	28277.2	399.73	17532.8	13273.6	9682	70937.5	18.46	219.3	46955.7	27523	42991.9	59596	29826.5	37310.4	20519	22978.4	-15.62	71.38	55310.2	29491	23664.3	47146.1	8397.04
84340.5	35774	81718.9	-28.4	67.08	62533.2	39307	16192.3	-13.49	10.32	51752.6	31428	21576.2	13.49	-25.8	59841.2	35687	25904.3	67.45	3548.36	41359	21722	22296.1	498.42	17515.6	32713.7	17454	32990.9	397.6	12949.9	252446	73566	114152	106207	45531	20936.2	12410	40095.1	26835.2	9866.78	24922.1	13518	29582.9	7449.32	8047.02	62610.1	38411	29399	33089.6	4779.02
14297.2	9435	16776.6	-12.78	22.36	51022.9	28845	28113.2	6.39	17.2	26949.5	13813	25839.7	-3.55	13.76	72507.1	45278	31062.5	460.08	12097.6	53049.7	33275	16335	135.61	4054.04	72390.6	43924	29296	399.02	11877.5	20647.2	11607	33277	13862	8151.94	150375	52444	121849	168396	92450	87421.9	46225	54582.7	23863.8	15903.1	114967	38548	88027.2	184317	32751.4
57521.7	23787	33767.6	-8.52	33.54	63113.5	38527	43199.2	-8.52	31.82	73430.9	41734	31390.5	9.23	-11.18	42119.1	28914	25830.5	183.89	7572.3	48142.4	26395	30572.6	296.07	15978.8	47901.8	33206	10749.4	207.32	3300.68	81286.3	33446	68245.2	53455.2	36507.9	38765.5	24610	26023.6	32802.7	17041.8	24483.8	12226	25043.1	6759.2	3175.12	37097.1	22611	55641.3	13166.2	1432.76
140273	40899	47919.3	-17.04	89.44	45431.1	28061	28137.3	-9.94	8.6	39425.8	23242	22007.9	-4.26	6.02	73858.1	33541	32052.2	208.74	5447.24	46953.8	24324	39249.5	44.02	1559.18	8219.34	5066	39974.4	4.97	-307.02	57281.8	33034	40732	8325.46	8648.16	41562.9	26059	23641.6	7632.5	5246	31322.4	18370	21874.4	2813.02	2248.9	11194.1	8930	25990.3	-418.9	-130.72
104664	52130	40372.7	-2.84	69.66	25400.2	14843	26649.1	17.75	-7.74	55690.9	36283	26568.2	-9.94	67.94	22522.1	12935	21755.1	122.12	11241.9	30544.3	21950	40008.5	17.04	43.86	41900.2	29270	38386.9	869.75	28618.2	40269.6	22195	31679.5	44929.5	19208.1	37547.2	20977	38548.7	80250.6	27322.2	33296.5	19494	32485.3	10522.2	4970.8	21016.1	11897	25467.7	54772.2	9098.8
51300.7	27335	25484.7	-18.46	39.56	64525.9	35676	32128.2	2.13	13.76	20598.3	11276	22849.9	-14.2	0	48445.6	17755	68608	1166.53	44080.2	43826.6	28354	15083.9	86.62	2486.26	59925.5	33935	32444.2	467.18	14414.5	158709	51162	94087.1	34900.1	21966.1	41859.3	27396	46813.8	85643	31691	41509	27011	20763.2	19370.9	13474.5	45858.9	28982	19299.9	35523.4	5102.38
58294.3	35823	24499.3	5.68	44.72	40964	24802	25486.2	-11.36	3.44	30931.2	19434	24394.2	-6.39	2.58	50796.6	30887	22533.3	472.86	23461.7	22165.6	13026	20674.5	883.24	22587.9	33533.3	19495	34090.6	2646.17	27952.6	17469.1	12154	38182.4	39612.3	13170.9	23301.5	11803	37759.2	15884.1	7942.96	105867	59583	60221.5	36376.8	30215.2	10090.5	6964	10102.6	346.48	-32.68
40752	24178	15857.8	6.39	30.1	28528.7	14947	18438.7	7.1	3.44	36395.9	24034	21517.3	0.71	65.36	53892.3	33691	20115	111.47	3105.46	65634.4	35687	41307.8	106.5	5923.68	29004.2	18663	21960.3	25.56	2732.22	31412.9	21123	24140.7	-371.33	165.12	42172.4	25055	19635.8	197.38	52.46	19086.1	12254	15429.7	3405.87	1807.72	70668.8	41111	33062.6	12573.4	1952.2
77913.5	34090	40916.6	11.36	2.58	29344.6	17482	33377.1	9.23	48.16	30562.3	19069	17928.2	-3.55	0	98780.9	36692	36567.1	132.06	6571.26	93065.1	37563	75426.1	2762.61	80921.7	57364.3	35254	17562.6	895.31	35818.1	16359.9	13738	11256.3	4656.18	1541.98	29844.9	18040	29242.8	13211	5735.34	93024.8	36887	33476.5	4468.74	2476.8	61695	35899	22398.4	62288.3	10380.2
59272	38040	19579	5.68	13.76	32257.4	18725	18577.9	-4.26	-7.74	24477	15743	18617.6	14.2	-16.34	45531.6	30013	12735.3	-4.26	-937.4	82443.3	48031	33316.8	698.64	26494	60915	34605	23906.4	82.36	2148.28	69686.8	39625	34836.9	19050.7	8630.1	40177.2	25633	20205.2	9554.47	6571.26	25279.3	13647	19445.5	2298.27	1254.74	27775.4	17951	32205.6	21763.6	3178.56
50967.7	34400	16231.3	16.33	19.78	21704.3	13306	29028.3	7.81	-6.88	33525.3	20730	27690.7	-23.43	-12.9	31277.8	19054	19931.8	303.88	6192	64311.4	38206	25124.8	565.16	21164.6	71759.4	32923	55230.2	340.09	11085.4	60893.3	42792	18937.1	-24.14	309.6	8789.74	5470	24172.7	-856.97	-522.88	32052.8	21813	27606.2	4329.58	3109.76	53822.2	25459	76016.9	81973.8	12759.8
55503.6	34311	16821.3	16.33	27.52	62990.1	40924	25152.5	0.71	3.44	28968.9	15849	22469.4	-19.17	23.22	27084.1	14985	24334.5	449.43	11507.7	27510	21668	17642.1	155.49	4109.08	38138.7	20915	33744.9	259.86	10691.5	158804	41202	92922.7	84249.3	35986.7	36713.3	21859	21416.4	6926.76	2997.1	26062.9	14302	34716.2	10781.3	6286.6	88090.8	32279	60974.8	135418	19663
48800.8	30606	20296.1	-14.2	0	44952.5	27518	19547.7	14.2	-3.44	59124.4	40095	18637.5	-12.07	7.74	39907.5	23410	24987	360.68	10056.8	49559.7	29328	31624.8	1085.59	33088.5	33737.3	20904	22186.1	269.09	7957.58	29233.6	22524	65371.8	9529.62	8910.46	39598.2	23867	18257.7	829.28	363.78	41034.1	20746	45741.8	101.53	48.16	24302.8	15374	23842.5	41617.4	6848.18
23758.4	18042	19126.7	2.13	34.4	24987.9	14562	19321.2	7.1	14.62	65458.4	36046	29746.2	32.66	29.24	36678.6	24079	17032.9	199.51	11374.4	15611.6	8498	40501.2	853.42	27179.4	41447	24483	27828.4	961.34	20667.5	46378.5	26819	24800.3	8086.9	4625.94	23889.2	12379	44838.6	20962	10471.4	83459.4	51387	33100.2	7009.12	4368.8	44659.8	20322	79631.5	69537.4	11122.4
216404	65423	104360	-2.84	130.72	24008.9	13066	36802.8	5.68	4.3	5537.22	5050	4968.58	6.39	14.62	34336.2	22286	15711.6	692.25	14527.1	32248.7	17551	35700.2	274.77	6417.32	29461.8	16087	22745.6	236.43	8578.5	47032	29478	27943.5	7030.42	2874.98	97268.1	39355	89526	42990.5	28434.2	79302.3	47422	29959.2	48485.2	32442.6	55203.6	36479	19720.2	23824.8	2501.74
17449.9	9315	41612.4	13.49	57.62	34780.1	19733	21106.2	25.56	-6.88	32317.5	20090	14721.1	14.91	29.24	79713.4	46787	29100.1	619.12	18295.6	70156.7	44455	21018.1	590.72	21412.3	44871.3	24167	36148.9	191.7	6015.7	39613.7	15718	47093.6	102667	41298.1	101688	49725	56822.7	110635	39900.6	21040.9	10914	61470.4	70417.8	24828.2	39076.7	24287	37701	75021.4	11044.1
66325.7	42314	18474.2	6.39	67.94	48190.1	27251	39849.5	10.65	18.92	45373.5	25055	21908.5	4.26	5.16	31303.2	19784	22846.4	1349.71	39689.9	84861.3	58003	28951.7	383.4	20517	23940.1	17895	25423	88.75	2919.7	10479.9	7171	41985.8	1424.26	375.82	42681.4	23223	37155	71444.5	25858.5	76635.7	45260	32516.6	36701.3	13920.8	22173.7	12634	25281.7	71666	11572.2
60765.6	38282	16742.5	-12.78	57.62	54594.1	36294	26058.4	10.65	24.94	66387.7	39766	26962.2	-2.84	11.18	42427.8	27579	32600.4	577.94	24319.9	22401.2	13627	22394.8	178.21	9645.76	24304.6	14816	21223.3	65.32	2655.68	181340	42764	83138.2	24934.5	11442.3	34564.4	21943	23599.7	15206.8	6558.36	100713	65187	33662.5	17092.5	12704.8	45488.8	27607	24337.4	102253	18790.1
31100.4	18262	22851.3	-1.42	60.2	50292.5	27882	25271	-2.84	36.12	39945.4	27428	21827.5	-12.07	29.24	34959.3	19414	31444.5	233.59	21501.7	23960.5	13751	35133.6	386.95	12907.7	28236.7	15531	19809	204.48	3567.28	51811.5	28209	34799.2	-1282.26	-860.86	60440.1	23234	64911.7	37771.3	16579.1	27660.1	18262	26408.4	7333.59	3678.22	31555.5	20617	28650.6	12796.3	1647.76
34751	18630	38354.2	2.84	53.32	50044.5	21438	64438.9	29.82	34.4	49846.1	30332	14233.4	21.3	24.08	51776.2	35230	14033.9	34.08	812.7	53639.3	35271	37444.7	1344.74	28028.3	36692.8	21522	34577.7	1488.16	35369.2	36992.9	23743	20301	13858.5	6144.7	190128	74163	103162	1880.08	872.04	133427	58435	74376.8	108810	53741.4	89120.7	37145	47549.4	87404.5	16380.4
39987.5	23020	19530.7	-18.46	55.04	183456	53879	75600.8	57.51	54.18	30448.2	15963	11296.8	17.04	15.48	43451.5	23167	18651.7	44.73	1695.92	59555.3	34575	24567.4	105.79	3182.86	60686.2	34593	36080.1	362.81	22780.5	51306.2	33628	19304.2	7403.17	3411.62	72854.3	41724	35491.5	-1096.24	-710.36	45854.6	28649	25768	6387.87	3306.7	65769.6	24239	52083.5	104446	16139.6
18337.7	10769	18053.9	-3.55	21.5	34447.8	21047	14927.8	32.66	1.72	78732.6	43702	24245.1	0.71	30.1	46165.8	31101	22254.2	163.3	6757.02	20782.4	13891	23990.9	852.71	24481.6	38999.2	21419	25087.8	286.84	8156.24	73249.3	36953	47766.7	50103.3	20624.5	49433.8	31786	15749.9	13282.7	7226.58	43102.4	22727	32410.8	31923.7	18784.1	114045	45978	54704.1	45282.4	5871.22
73060.8	46909	20394	-7.1	42.14	43108.6	27028	24905.4	28.4	17.2	40395.5	27425	20542.4	9.94	34.4	45891.2	29170	18063.1	92.3	2689.22	41915.1	22740	52348.3	1418.58	40848.3	88372.9	39384	79140.1	825.02	24769.7	91425.2	41083	48543.4	37056.3	22974.9	230049	65926	160790	134572	64992.8	19731.5	11550	34924.9	17020.8	8188.06	26570.7	12994	45606.1	50960.2	8131.3
28875.9	18146	26485.8	-34.08	22.36	24139.1	15832	22126.4	35.5	15.48	6625.32	5685	14826.2	-5.68	-1.72	34641.3	23270	22080.3	45.44	321.64	55238.3	35703	23216.3	373.46	11300.4	21544.4	12575	28316.2	60.35	2378.76	51240.5	35741	15960.8	17024.4	9730.04	113224	44523	71632.6	49752.5	27105.5	56576.2	34178	25744.6	8568.28	4776.44	52749.6	19795	59699.6	116583	19929.6
82544.9	30565	39717.4	-4.97	91.16	29755.7	20250	26504.3	30.53	14.62	42367.1	23866	24082.5	-4.97	6.02	39552.3	23579	19823.9	52.54	643.28	21354	10526	30542.1	523.98	17095.1	46956.9	26459	18790.9	247.08	4932.96	47263.8	28201	39370.9	39862.9	23442.7	172716	50619	93293.3	134627	59260	46196.2	24171	29724.1	2643.33	1886.84	88005.3	38022	53295.4	20974.8	2317.7
25921	14454	28526.4	-6.39	17.2	42639.3	27835	17884.9	13.49	26.66	8345.2	5606	1909.19	-7.1	-6.88	50823.9	32282	18765.3	583.62	11324.5	30444.5	19823	23334.9	122.12	3942.24	25029.4	12111	20284.7	450.14	12726.3	8459.28	5862	23889.4	144.13	354.32	116376	40044	71473.6	152662	63181.6	37185.7	21095	35720.1	23701.9	11112.9	58369.3	31824	21550.6	16900.1	2205.04
85692.7	44395	33814.5	7.81	25.8	32592.2	21670	16351.3	-4.26	19.78	51086.1	30082	19242.4	9.94	-11.18	29735.2	19466	13962.9	123.54	3274.02	47367.4	29294	16330	74.55	1232.38	53509.1	32639	22132.8	402.57	9378.3	33668.5	21874	37126.6	-1300.72	-831.62	45988.5	30170	21373.8	25714.1	19086	27847.3	14764	42444.5	8989.31	6517.94	16074.1	9047	17293.5	3342.68	294.98
61856.2	25503	50649.3	4.97	30.96	66128.6	39186	27371.2	12.78	14.62	29402.9	16443	18951.3	0.71	5.16	34874.4	20835	19667	166.85	10547.9	47399	31812	21129.6	247.08	9730.9	64538.3	32630	37839.4	1275.87	27569.9	48400.3	30283	13858.5	15838	6634.9	11246.2	6328	26078.3	-675.92	-521.16	26402.1	16679	26485.1	21503.1	7334.08	60130.7	33579	30985.8	55238.7	9364.54
42019.9	23888	21380.2	-1.42	15.48	22360.9	12087	35250.8	14.91	9.46	17392.2	12147	13456.6	4.26	16.34	37689.2	25575	18778.1	378.43	7726.24	77780.9	35890	43828.3	3043.77	86614.9	46766.6	29662	15277.8	40.47	289.82	59621.1	28039	54410.8	78648.8	33946.8	23379.6	17914	25476.2	35151.4	13314.5	114436	66871	60711.4	119719	47822	94671.5	38374	62754.1	100091	14374
16736.3	15179	15172	21.3	74.82	22790	13929	58428.7	22.01	-7.74	59650.8	33754	27093.6	22.01	25.8	68089	41903	27895.2	0.71	131.58	34398.8	19667	31467.2	220.1	20005.3	27147.9	18434	23271	350.74	9176.2	29982.6	19959	41393.7	33536.1	13964.7	168164	94185	122478	104335	58194.5	29293.1	16658	36248.3	27780.2	15451.6	24506.7	14052	31744.1	1415.03	-10.32
57405.8	38564	15263.6	-0.71	36.12	41322.4	23530	24566	-2.84	2.58	56784.6	39220	20315.2	24.14	22.36	52585.3	32909	18734.8	3.55	328.52	8978.84	6235	28968	7.81	-204.68	104254	32380	79209.7	2137.81	46586.2	51323.6	28091	49970.5	73085.3	22594.8	203318	71410	110152	38940.7	17298.9	52029.8	28394	52388.8	22860.6	13760	39628.5	19621	48326.1	143026	23487.5
189543	57958	67778.7	7.1	71.38	89295.5	34947	40564.4	2.84	31.82	26666.8	20571	23248.9	-4.26	4.3	63239.4	38842	20230.7	284.71	13979.3	36834.8	21870	31625.5	589.3	18283.6	32540.7	21392	16068	48.99	1056.08	43603.4	23252	20847.7	9854.09	4083.28	30850.6	17294	39886.4	31246.4	20747.5	54284.7	33105	31874.7	19581.1	11214.4	27335.2	19901	48547	76381.8	15393.1
8317.92	6650	8901.98	-6.39	19.78	40541.8	20946	25092.8	14.2	13.76	14703.9	9948	16911.5	2.84	32.68	37682.4	23703	15663.3	-2.13	80.84	43364.7	24826	28242.4	21.3	546.96	23330.6	13724	21208.4	1038.02	27431.4	18558.5	11686	38316.6	883.95	679.4	119033	54300	41450.5	8840.92	5977	37702.2	21879	25796.4	14081.4	4415.24	94298.9	50343	105142	152089	23171
48563.4	21278	31063.2	4.97	19.78	37068.6	20665	22480.7	-2.84	2.58	5624.02	5466	2487.84	3.55	19.78	44362.9	29603	17108.9	370.62	9933	45596	30798	19691.1	1021.69	33931.3	50755.1	34151	32378.1	881.82	29037	9232.42	6565	32192.8	-1584.01	-938.26	32784.4	15830	30143.8	-938.62	-610.6	75313.9	42786	27190.2	575.81	452.36	27391.6	14635	42218	105053	18023.9
104364	41616	74573.4	0.71	61.06	21282.1	13418	17950.2	-6.39	13.76	14564.4	14346	5055.2	-14.91	24.08	40276.4	24491	21698.3	229.33	9760.14	35149.7	20186	23484	140.58	4797.94	140478	54147	58300.9	1638.68	54961.7	51664	33896	28314.1	33002.9	11674.5	102870	43880	69560.1	48587.4	19717.2	28565.3	18819	22092.4	27789.4	11286.6	125747	60327	84794.6	180549	31834.6
103106	44913	42925.9	-6.39	50.74	19138.2	9561	31103.7	7.1	36.12	28507	16175	20276.2	12.78	27.52	37069.8	19135	20971.3	14.2	-651.88	65701.4	45562	22729.2	225.78	14299.2	54367.2	37430	25049.5	729.17	21328	40086.1	22290	33529	3008.98	1167.88	45586.7	23210	54975.3	-1042.28	-682.84	65295.9	34867	32027.4	11034.8	5381.88	80436.9	28677	82416.8	92940.4	18531.3
32950.5	18428	22587.9	-16.33	18.92	75339.3	45636	24777.6	7.81	36.98	41159.3	27202	15506.4	-22.72	-16.34	15093.9	9070	24145.7	283.29	10773.2	36098.3	24576	23742.4	184.6	5297.6	21332.3	12508	23075	56.09	5200.42	38570.8	24579	17975.1	2100.18	1440.5	31422.8	16031	39312	15458.8	7219.7	114840	56681	78278.9	19201.2	12576.6	80732.1	35523	57937.4	58549.4	11113.8
19279.5	10580	29396.8	8.52	20.64	55333.8	33197	29445.8	9.23	53.32	30011.7	19204	12153.8	0	7.74	27496.4	20803	32138.9	647.52	25924.7	48704.7	31557	22551	347.9	11779.4	38710.9	22150	27078.7	146.97	5712.12	30117.1	18200	22859.9	-1001.1	-276.06	16834.2	9392	24867	436.65	355.18	33182.4	20170	18643.9	16286	7262.7	91437	37466	123566	262143	60378.9
65470.8	27962	33693.8	-8.52	24.08	28309.8	15842	28185.6	20.59	61.92	10090.5	10126	4010.79	-17.04	-3.44	79588.8	48006	24982.1	107.92	1974.56	86281.1	34959	47898	151.23	6819.8	6149.16	5395	24230.9	43.31	821.3	45597.9	27991	26370.1	-1938.3	-1125.74	37108.2	22177	20347.2	18559.4	6451.72	30405.4	16880	23328.5	8393.62	4077.26	132544	40741	45797.8	126970	24446.4
83449.5	42930	57507.9	3.55	49.02	42228.2	22870	37899.8	12.78	76.54	13854.5	13376	3738.86	13.49	18.92	55264.9	33868	18025.5	48.28	1520.48	56046.1	33518	28528.5	139.16	4549.4	23830.3	14684	20392.6	440.2	13041.9	54463.3	34009	29475.6	4324.61	1684.74	21398.7	19217	24730	3568.46	2110.44	54055.3	20306	65747.4	57473.1	31837.2	45075.9	23215	33328.1	54728.9	8086.58
24920.3	15227	25495.4	-34.08	35.26	61304.4	37722	17431.9	21.3	29.24	8467.34	8069	993.29	-9.94	30.1	28635.9	19834	19662	117.15	1456.84	48478.4	27930	27657.3	221.52	9104.82	20077.5	14469	16448.6	46.86	1762.14	34164.5	22575	19253.8	7765.98	4736.88	171806	54627	93788.2	41385.9	25456.9	43338	25277	37843	40897.4	21449.3	49346.4	29718	21914.1	39605.9	6228.98
54631.9	32215	28813.9	-4.97	62.78	44425.5	26200	21109.7	17.75	37.84	15229.1	15002	5226.31	-2.13	-12.9	63819.7	38939	36479.1	2776.81	55759.8	30585.8	17430	20184.6	87.33	3261.12	34987.8	21691	25902.9	209.45	4886.52	95377.7	48849	64099.5	54553.6	23748.9	35984.2	17783	30749.4	13427.5	8468.42	54633.8	29263	29260.5	45337.8	16508.6	32303.9	19962	26423.4	19907	2622.14
31936.2	20002	17860	-5.68	14.62	37263.9	23002	23038.8	26.27	39.56	6417.62	6034	1310.66	-3.55	11.18	56359.9	36469	24833.7	362.1	26477.7	47391.6	30202	44520.5	1013.88	23763.5	44028.1	28430	19928.3	83.78	2374.46	34395.1	19115	39446.2	13826.5	5394.78	52709.3	33670	24066.2	11570.2	6345.94	46392.1	29479	17120.9	8242.39	7495.76	21040.3	11777	33894.7	19780.6	2776.08
43448.4	25142	30137.4	-4.26	29.24	33134	19087	22417.5	0.71	12.9	11192.2	11087	1084.88	4.97	-26.66	20248	12292	25770.2	142.71	4094.46	41925	24007	23731	341.51	7334.08	46829.8	30226	20301	23.43	-171.14	15221.6	10343	22853.5	4713.69	3529.44	61513.3	32646	47530.2	86541.9	44020	36686	23131	32309.3	56696.3	22944.8	21226.9	14642	29756.8	44301.2	7665.18
31893.4	17906	23865.2	-2.84	14.62	48639.6	30703	20455.1	-0.71	11.18	37300.4	25893	10987.2	2.13	-18.06	26173.3	17167	15230.9	665.98	17257.6	58613.6	33403	19915.5	452.27	18631.9	36459.1	21247	19417.1	112.89	2871.54	41319.9	25103	19885.7	11471.5	5310.5	49561.6	33928	16513.9	31511.9	9614.8	49959.6	30082	21329.8	12244.7	6124.92	20976.5	11422	54871.6	23743.8	3108.04
45197.4	28499	23319.9	2.84	36.98	29301.2	18847	18598.4	14.91	30.96	262143	195492	262143	19.17	156.52	38471	24998	12253.9	96.56	6357.12	55465.2	36255	34156.7	656.04	21275.5	33902.2	22141	18212.9	255.6	10083.5	49115.2	33777	13753.4	2348.68	1240.12	23295.3	14270	18841.3	4770.49	2820.8	50374.4	26279	36423	20299.6	9967.4	25043.7	15245	36948.4	18891	1830.08
46123.7	23883	84639.1	11.36	92.02	44404.4	23999	14398.8	19.17	34.4	262143	173630	262143	4.97	86.86	77783.3	46729	24854.3	23.43	672.52	36802	23523	23179.4	225.07	5050.78	104716	57173	34298.7	807.27	25280.6	51453.2	35037	24189	6588.8	6882.58	32028	17119	28346	4995.56	4355.04	33333.7	19811	36644.5	12028.1	7482.86	131437	69422	47079.4	110293	23501.2
127371	62071	67888.8	-3.55	49.88	10448.9	6938	41473.2	17.04	21.5	262143	206740	262143	32.66	509.98	40176	24487	18953.4	24.85	-421.4	116464	58703	37242.3	209.45	8977.54	17553.4	10806	27526.7	137.74	3355.72	56712	37886	14268.9	752.6	2324.58	77674.2	29363	44374.3	58218.6	24039.6	56181.3	26814	42084.5	30304.2	15640	46421.3	21491	45879.5	61472.5	9726.6
42176.7	25691	14007.6	-3.55	16.34	44664.2	28495	23653.6	13.49	46.44	227631	76125	262143	14.2	423.12	46573.8	29035	26012.3	164.72	5368.98	20530.7	15033	23258.9	186.73	6625.44	42204.6	21985	29675.9	419.61	15817.1	83817.2	42655	37488	37209	17391.8	57277.5	37387	39736.6	16097.1	7041.68	41192.2	27407	17894.8	155.49	115.24	86220.9	48578	26050.6	3992.33	40.42
49643.4	28213	20866.2	-12.07	3.44	84503.5	50106	30717.4	24.85	39.56	31620	26689	-85.91	-7.81	27.52	37606.7	23083	27588.5	129.22	5078.3	95527.1	49147	55656.2	1811.21	65398.7	136703	52303	83460.5	2470.8	55287.7	46389	19015	39297.8	39522.9	11802.6	73803.6	34195	40374.9	21201.3	13338.6	62763.2	35298	40209.4	18785.2	7610.14	28456.1	14884	85372.5	98798.6	16600.6
88111.3	46506	51519	-13.49	43	24260	14291	23748.1	9.23	28.38	7234.16	6879	678.05	-1.42	6.88	53085	25774	49565.1	370.62	14660.4	68564.6	27690	69504.7	115.02	3558.68	9366.96	5903	37411.3	68.16	1955.64	26647	15503	21361.1	8452.55	3910.42	98803.2	47037	66177.7	73131.4	33441.1	24375.3	12887	30498	962.76	986.42	21849.4	13756	34210.6	38468.5	5927.12
42380.1	24678	17152.9	-13.49	1.72	52597.1	31550	24612.1	-3.55	12.04	36201.2	23831	18591.3	-18.46	-12.9	79485.2	42492	25447.1	2078.88	34736.3	102700	55311	51861.9	860.52	31531	30136.3	20214	18036.1	318.08	17039.2	8888.94	10475	3711.88	-1509.46	522.02	82475.5	42771	40455.1	12038.8	8247.4	38126.9	22892	39473.2	43948.3	18411.7	23833.4	16827	27481.3	1598.92	37.84
25719.5	18481	23581.9	-4.26	-2.58	66002.7	41770	20673.1	-7.1	9.46	262143	139047	262143	-17.75	71.38	44351.7	30640	14846.1	227.91	6178.24	34992.2	23591	13243.6	126.38	2343.5	55817.4	34153	19628.7	161.88	4062.64	94955.5	59909	27628.2	4529.09	1798.26	33099.9	20198	26886.3	31468.6	14089.4	18653.9	10678	29956.3	24529.8	11225.6	27164.1	18466	23630.9	25658.7	3624.9
47822.5	32422	10488.8	-0.71	-19.78	42569.2	22792	31986.2	17.04	9.46	33095	29515	-260.57	-22.01	112.66	25108.8	17959	13665.4	313.11	7502.64	34059.1	19655	23630.9	150.52	4975.1	31578.5	18738	19182.8	44.73	3595.66	63569.8	45380	46323.9	10974.5	13655.9	42313.1	25433	18736.2	20511.9	7749.46	51409.8	32933	43199.2	17745	10147.1	34613.4	20094	30069.2	18751.1	2053.68
98173.9	44486	49117.1	-4.26	38.7	36685.4	22059	27219.3	3.55	4.3	26850.3	15372	34288	0.71	10.32	11941.8	9943	8637.15	-3.55	339.7	55176.3	34720	24729.3	514.04	24341.4	32581.6	19187	27886	609.89	17759	36751.7	20558	22037.7	12159.5	6413.88	52252.4	32177	22717.9	4775.46	2618.7	49555.4	28438	22908.9	26106.7	12138	55390.2	31863	38021.9	62797.4	10493.7
143079	48094	68140.8	3.55	28.38	82336.6	48235	29121.4	-2.13	4.3	22539.5	14042	34503.2	6.39	-1.72	28183.3	13334	27796.5	733.43	24599.4	44139	22722	25807.8	192.41	7638.52	119940	51187	40428.1	1007.49	17919.8	87908.6	52441	34012.6	16011.2	9951.92	38524.3	25060	27881.7	20605.6	10166.1	56211.7	34840	19345.4	29947.8	12994.6	27266.4	13602	40913.8	71612	13150.3
219647	75118	84599.3	24.85	65.36	46804.4	30253	18653.8	-1.42	-0.86	121048	47186	54670	-9.23	2.58	39197	24658	14912.1	4.26	42.14	31476.2	18419	30940.4	176.79	4364.5	41862.4	25522	37296.3	427.42	9883.98	40862.3	26566	21428.5	10758.6	6031.18	99348.2	47899	47870.3	58471.3	32074.6	73098.6	49866	18959.8	3636.62	3145.02	38728.9	20500	36040.3	29119.9	3436.56
47514.3	29678	18584.2	6.39	1.72	98599.8	43077	62327.3	-12.78	44.72	55710.7	30727	25034.6	-2.84	19.78	41443.9	21900	40133.5	31.24	743.9	29738.9	16550	23984.5	24.85	170.28	31750.2	18982	30399.4	1351.84	35571.3	39905.7	24490	22509.8	10846.7	7009.86	66117.4	28394	42946.5	12532.9	5326.84	58036.3	37636	24759.8	10707.5	5301.04	118176	45883	72713.2	95209.6	15771.5
63440.3	22895	47580.6	2.13	18.92	48902.5	25554	26586.7	7.81	14.62	27817.5	16019	23738.1	-9.94	5.16	18309.2	15595	28178.5	-3.55	-827.32	23802.4	16236	24103.1	181.05	4203.68	31451.4	17834	25039.6	159.04	8391.02	35448.5	18952	36237.7	-1378.82	-778.3	66928.4	31710	51472.9	14000.5	8249.98	20182.9	12007	34466.9	812.24	423.12	81088.6	44781	46695.3	158728	34578.9
48787.2	26122	37586.7	-14.2	22.36	65884.3	32970	51794.5	5.68	22.36	27868.4	14215	25579.9	12.78	-12.04	42111	25837	29320.2	452.27	17457.1	48685.5	24534	35494.3	257.02	9472.9	32877.4	21607	21829.7	39.76	827.32	12584.1	6081	41214.1	11316	10639.9	28781.6	14031	63462.6	74039.5	40206.7	38172.8	21297	52931.9	12616	9546.86	30094.2	18523	36113.4	50813.3	10692.4
111538	62870	51382.7	-8.52	12.9	69983.1	42374	22796	-0.71	-12.9	65235.2	41503	26402.1	0	14.62	9456.24	7384	8123.82	91.59	3430.54	34984.7	20794	25523.1	580.07	12206	48686.1	29826	24162.7	230.04	8193.22	9580.24	7032	13177.6	-1502.36	-878.92	42078.2	23947	21327	30177.1	7384.82	51925.6	30541	39569.7	5214.95	3086.54	39386.7	23754	41782.8	37749.3	6518.8
28207.5	18774	15793.9	-9.23	-20.64	55829.1	35009	21156.6	-0.71	-24.94	38007.9	23690	26342.4	3.55	47.3	6653.22	5473	19912.7	6.39	-132.44	26337	15984	26631.4	560.19	27969.8	51349	32862	21258.1	550.25	16845.7	45203.6	33059	12813.4	2586.53	1307.2	79041.9	32358	61753	13865.6	9337.88	29553.5	19271	18768.8	9442.29	5351.78	18352	10807	33323.8	16453.5	2249.76
19502.7	15745	18073	-9.23	-36.12	40145.6	22975	23268.1	-7.1	6.02	76802.5	43637	25944.1	14.2	36.98	31478.6	19500	23288.7	68.16	1023.4	52804.8	28330	22405.5	121.41	1303.76	39443.8	27003	13781.1	66.03	3012.58	16099.5	10327	31413.9	24251.5	12872.5	37041.9	23015	20592.1	20263.4	8684.28	39516.3	24092	34633.1	5574.92	3526	38232.9	23514	25459.9	31758.3	4669.8
88743.1	47710	41963.1	11.36	2.58	24635.1	14671	21958.9	-4.26	7.74	77160.9	39239	30933.3	32.66	24.94	32891	20243	11622.7	41.89	-229.62	41066.3	26165	16090.7	212.29	5024.12	27756.2	17222	24125.8	232.17	9398.94	24958.1	15766	22070.3	-9.23	255.42	83521.4	58114	24079.6	35930.3	14488.4	52239.3	27757	43089.9	68532	24341.4	52721.7	31723	42280.5	105319	18824.5
33191.7	17567	26600.9	5.68	-32.68	45193	29881	20709.3	15.62	18.06	24469.5	15838	27476.3	1.42	0	36949.5	22794	20306	102.95	4881.36	33532.1	20641	36376.8	438.78	16395.9	46173.3	29219	40577.9	100.11	3137.28	54815.4	33955	17684	3261.74	3055.58	50884	30172	38166.1	34915	16396.8	48033.3	30150	30140.9	1273.03	853.98	92236.2	52337	65425.8	100610	22882
76457.2	39014	37387.2	15.62	4.3	23641.2	18691	38788.7	19.88	2.58	40178.5	23218	27355.6	-1.42	-6.88	13601.6	10412	16141.8	48.99	352.6	44873.1	26109	35344.5	223.65	6096.54	33738.5	20828	28962.3	342.93	18551.9	44609.6	30303	16582	23941.2	8252.56	179662	56862	92587.5	76034.6	35527.5	22708.7	15306	20440.9	2254.25	1082.74	63157.5	36760	37973.6	47754.6	6211.78
34635.1	21709	23354.7	12.07	24.08	31227.5	16296	32016.7	14.91	20.64	49490.3	28727	39197.7	5.68	7.74	42274.1	25661	27004.8	282.58	7950.7	31315	20331	20812.9	88.04	4159.82	34824.8	21126	23182.9	107.21	3922.46	38614.8	28634	23870.9	-1740.92	-1044.9	23401.9	12302	19791.2	8732.29	3978.36	131720	56830	79164.3	22955	12614.5	37630.9	20307	38682.2	26284.2	3280.9
29124.5	12363	52726.7	21.3	12.9	118852	46677	33903.9	19.17	9.46	32257.4	17538	23130.4	12.78	-5.16	47653.2	31131	23020.3	150.52	3408.18	20481.1	11834	25040.3	80.94	3941.38	41500.3	23027	25744.6	113.6	3455.48	35284.8	22450	27825.6	4921.01	2590.32	82901.4	28898	57306.2	88875.7	34751.7	35707.7	21287	36954.1	22330.2	12847.5	20295.1	11586	34300.1	13980.6	2518.94
58539.8	36683	24919.6	2.13	11.18	26585.6	13892	37297.7	-5.68	28.38	48769.2	27640	21310.6	-2.13	9.46	31684.5	19888	17637.8	14.91	365.5	21970.9	17936	20319.5	173.24	14540	34905.4	24414	15358.7	284	5620.96	15532.9	9468	31369.9	5060.88	3521.7	49017.8	28142	32812.6	32680.6	17981.7	58517.5	29172	47765.2	8047.85	5120.44	33241.9	19410	39615.2	71977.7	14054.1
58555.9	35563	20026.3	20.59	6.88	51472.4	32603	22510.5	-19.17	19.78	45751	29109	49129.9	12.07	21.5	46502.5	27802	19101.1	968.44	36514.7	70383.6	42619	24566	245.66	9465.16	32626.9	19367	31945	913.06	22208.6	47614.8	33561	14646.6	25940.6	15790.5	43790.6	26030	26979.3	17951.6	9515.04	33886.7	18443	28067	6865.7	3479.56	46283.6	29972	42923	83831.8	16429.4
20577.8	14011	19057.1	22.01	30.96	54539.5	32354	20796.6	-19.17	0	148787	85795	64709.4	41.18	51.6	41924.4	27081	18247	450.14	10675.2	48812.6	27878	15683.2	108.63	9632.86	44692.7	23901	32434.9	410.38	10440.4	84856.3	59462	26755.6	-542.44	-499.66	58874	32051	27753.2	4371.47	2189.56	57834.8	31884	29268.3	48952.4	20741.5	26382.9	14754	49214.4	67834.8	10533.3
104273	58798	44377.8	33.37	55.9	76719.4	26745	45923.5	4.97	21.5	63705.6	36299	19461.1	8.52	1.72	48533	31283	19523.6	357.13	8575.06	13503.6	9244	24788.2	51.83	1305.48	71603.2	29787	47171.7	327.31	15858.4	95570.5	40363	52216.2	80612.7	38090.3	52251.1	31582	22669.6	12611	7173.26	53972.2	32702	30564.8	46575.3	16579.9	88111.9	37152	45622.5	43231.9	6744.12
11634.3	7356	32017.4	0.71	18.06	15164	9410	28973	12.07	1.72	34091.3	19399	30942.5	7.81	18.92	50714.1	30502	27625.4	139.87	7514.68	43232	26999	22957.8	1386.63	45869.8	28666.9	13114	45041	168.98	5547	76756.6	35063	32278.7	16625.4	10962.4	104589	47022	67153.2	71728.5	32376.4	26965.7	14322	27014.8	8339.66	5024.12	41501.6	24720	16895.9	1117.54	-157.38
104115	50576	47244.8	-12.07	11.18	47166.5	29165	17936	9.23	9.46	59507	28622	29273.3	14.2	38.7	58216.8	36830	21472.5	296.78	6288.32	29286.9	16611	16780.1	242.11	3723.8	65884.3	41340	19254.5	1910.61	34171.2	40740.2	27019	20772.5	12924.8	5758.56	50464.9	17103	66774.1	84750.6	38190	27766.7	15359	34819.1	14980.3	9926.98	40466.8	26889	34614.6	66922.5	12629.1
46134.2	26450	43116.2	-2.84	5.16	52193.5	31514	34334.9	-14.2	11.18	47188.8	30566	28586.7	22.01	33.54	42668.4	27045	18128.4	470.02	21048.5	40401.7	27309	18935	147.68	4410.94	55999.6	35094	18175.3	198.8	6812.92	60582.1	38118	29259.1	38125.6	18005	12826.6	8549	36235.6	16036.1	6958.26	33334.3	19015	37518.5	37564.7	17606.8	115115	40119	56331.4	18946.3	2174.94
94504.7	43782	38104.3	16.33	-2.58	87078.4	43308	32821.2	14.2	0.86	37471.6	21592	25350.5	29.82	24.94	50266.5	32107	20212.3	29.11	-125.56	21531.4	12840	23598.3	188.86	3891.5	56722.6	33960	19588.2	521.85	13277.5	41180.4	26996	20458.6	8860.09	3514.82	28345.2	20007	36188.7	30615.2	12487.2	45011.4	29594	25992.4	10359.6	5983.02	30536.2	17630	25224.9	24732.8	5246
18869.1	11749	14146	5.68	6.02	41241.2	22374	18626.8	2.13	5.16	56408.2	36070	27942.8	30.53	38.7	48717.7	29033	22982.7	909.51	29928.9	39438.8	23822	12999.4	30.53	687.14	84475.6	35630	75251.5	859.1	28084.2	46954.5	30549	18974	15973.6	6797.44	49191.4	27315	40328	23305.8	9792.82	27464.8	17135	23018.9	1067.84	577.92	47559.6	27262	32341.2	12845.3	1806
97956.3	35734	46777.6	-1.42	22.36	28845.5	18181	31651.1	-2.84	7.74	31082.5	16452	29849.1	0	-7.74	50929.3	32951	20196.7	161.88	4059.2	49653.9	34082	27942.8	195.25	7729.68	24522.9	15195	15732.9	0	-350.88	23692.1	19588	14503.2	-1250.31	-742.18	28398.5	17576	24330.3	15587.3	6182.54	55992.8	31878	23399.5	12782.1	5540.12	29110.2	21887	21706.8	39522.1	6929.02
79753.1	33587	44884.1	12.07	10.32	19990.7	12078	38590.6	13.49	-7.74	60133.8	23820	51715.7	9.94	15.48	32685.2	18887	14568.5	179.63	2435.52	34975.4	19919	19324.8	135.61	2990.22	29481.6	17395	16335.7	124.96	3730.68	35928.4	28778	29680.8	61149.5	23203.7	83682	32167	69589.2	55392.1	24777.5	59177.1	33590	25820.6	10241	7688.4	47577.6	31135	15855.7	18132	2229.12
77813.1	32942	32199.9	-17.75	23.22	26246.5	16151	18841.3	3.55	6.88	36351.8	15891	102002	12.78	65.36	36878.8	25042	22201.7	1048.67	24979.6	17118.2	9071	36206.4	448.01	11875.7	52829.6	32786	26554.7	683.73	40593.7	42355.3	31166	25149.6	-810.82	-143.62	47990.5	27979	33496.4	23579.8	11316.7	25355.5	14098	28326.9	1998.65	1893.72	28012.8	14519	42778.2	98638.2	15270.2
24537.7	18338	34833.3	-1.42	12.04	42057.7	22291	36832.7	28745.1	5449.82	119665	43922	46869.9	28.4	83.42	16978.1	17536	10716.7	6.39	-640.7	48737	26911	17062	685.15	24357.8	35887.5	23466	22367.8	601.37	2716.74	32489.2	22406	25652.3	19272.2	12009.9	37410.2	25379	17790.5	2710.78	1557.46	99453.6	59242	36423	45445	23005	26842.9	14764	30422.1	38877.5	5928.84
31465	23448	31521.9	-1.42	25.8	52575.4	28447	23604.7	-14.91	24.94	132905	44555	71311.7	26.27	129.86	47691	32275	24921.7	645.39	20454.2	36725.7	25590	8413.5	114.31	4969.08	30920.6	19214	17939.6	60.35	954.6	21974.7	18676	18592.8	24948	10619.3	86087	50395	29533.9	905.96	205.54	60315.5	33646	39405.7	1951.79	1317.52	24000.2	14911	21572.6	11227.2	1336.44
73812.2	46367	126257	43.31	15.48	200317	87054	91315.2	28.4	36.98	53000.7	34824	27253.3	36.92	13.76	21080.6	12706	21623.8	118.57	2803.6	20244.9	16355	21505.2	197.38	9711.12	29706.1	16923	26541.9	435.94	27399.6	27581.9	21000	31868.3	74655.8	31552.5	46449.2	17399	44544	57218.2	24920.2	63648	41790	29881.1	7648.12	3774.54	32097.4	19622	22022.8	26869.2	4404.06
45192.4	29059	20029.1	-4.97	12.9	31071.9	17884	17366.6	2.84	-12.04	34224	17918	27347.1	26.98	29.24	26144.2	17245	27033.2	9.23	-786.04	35415.6	22646	34435.7	90.17	2801.02	46225.3	34102	18739.7	12.78	457.52	40437	25806	16850.4	12775.7	6521.38	38501.4	22672	30890	51420.3	26156	14807.5	10466	27518.9	5230.57	2227.4	66152.8	38637	40671.6	72618.1	13146.8
11228.8	9873	12081.4	22.01	42.14	76741.7	29415	29612.7	-1.42	-41.28	91385.5	40298	53247.2	31.24	11.18	68697.2	37790	47776.6	580.07	21673.7	38679.9	22938	32105.5	810.82	22458	58158.5	39542	13604.3	369.91	10523.8	39366.9	26070	19576.1	6805.35	3415.06	89094	39811	49170.3	21165.8	9734.34	44881.2	26467	31073.9	30044.4	15874.7	40819.6	23213	39417.1	89801.5	15936.7
72837.6	39669	29690.8	17.04	57.62	24772.7	17771	20125.7	-4.26	-23.22	59822.6	32080	27708.5	22.72	-23.22	40587.7	27855	21236.8	124.25	2678.9	32096.8	17937	16859.7	53.25	928.8	83543.1	47966	22568.8	302.46	15584.1	46625.9	28931	24834.4	10282.9	3978.36	77421.9	47514	60541	76619.6	43453.2	62434	33300	20759.7	2099.47	1242.7	21395	12367	27291.7	60350.7	11864.6
64741	40472	23704.1	1.42	36.12	39396	23103	31484.2	-4.26	-3.44	46786.4	27234	36825.6	11.36	13.76	30102.2	18604	25148.2	737.69	14492.7	41158.7	24262	32376.7	81.65	993.3	43539.5	28697	19424.9	122.83	7965.32	9810.88	5767	28691.8	9398.98	4852.98	25361.1	16910	25442.1	12119	4911.46	53039.1	29774	37086.1	38382.6	17648.1	51651.6	28612	24956.5	-842.06	-323.36
57415.7	34075	28226.8	2.84	35.26	42764.5	24294	23602.5	-9.23	-16.34	118415	46131	61371.7	-2.13	0.86	39818.3	22354	21650	93.01	899.56	54410.6	35032	20813.6	39.76	159.96	65473.2	37446	37190.5	715.68	19397.3	53505.4	29523	56869.6	59282.2	30016.6	22830.3	13426	31522.6	29604.2	12291.1	31032.2	19530	25276	36068.7	15410.3	15048	8740	23067.9	30146.6	3852.8
60342.1	34352	31191.7	9.94	55.9	79224.8	25121	78738.3	9.23	49.88	71576.5	41622	37803.9	8.52	35.26	34093.8	19362	22871.9	136.32	7763.22	55392	38974	35989.9	415.35	32634.4	22136.5	14647	16783	278.32	3828.72	42071.3	27142	29795.9	60876.8	42950.1	76255	34239	57237.4	4637.01	2008.96	48427	27873	17884.9	22780.3	9199.42	80631	48666	33783.2	68571.1	10808.5
20856.8	12978	27260.4	8.52	50.74	28123.2	20367	12158.8	6.39	-9.46	32160.6	19479	27007.7	30.53	11.18	28110.8	14270	15265	257.73	7672.06	56371.6	36947	20311	18.46	-339.7	50236.1	32807	12606	86.62	2513.78	38437.5	27145	27459.2	15083.2	7880.18	10199.6	5544	35683.2	16122	8927.66	49680	26473	31893.9	1119.67	1024.26	31502.8	26267	27550.8	32704	4095.32
64686.5	36567	26712.3	4.26	31.82	83195.9	36591	51782.4	9.94	40.42	118868	34063	107259	28.4	67.08	41639.2	27103	18933.6	374.88	10236.6	67001.5	39906	35131.5	256.31	7451.04	40838.2	24353	16927.8	22.72	-5.16	69601.8	41099	27785.8	11940.8	5128.18	71052.6	48443	20449.4	6373.67	2808.76	35748	21131	25890.9	5775.14	3260.26	49891.4	28459	41396.5	84947.9	15524.7
30903.9	19090	16236.3	-12.78	-0.86	38848.6	21197	23600.4	7.81	-3.44	55899.8	29999	25032.5	28.4	28.38	44296.5	24671	18504	36.21	842.8	31355.9	16283	38616.9	11.36	-713.8	42479.3	20431	46877	41.18	7814.82	81944.2	46518	29164	50945.3	23890.8	35531	25597	16739.7	3834	1431.04	53662.2	32709	17326.1	38791.6	14743.8	81340.9	34178	66459.5	205824	45667.7
83729.1	45950	46105.3	-15.62	24.08	38258.3	24123	13297.6	-31.24	-5.16	75145.2	30694	73357.2	19.17	43.86	56184.4	34638	14782.2	408.25	13253.5	38643.4	21503	29624.8	442.33	11101.7	30226.9	18552	23052.3	262.7	8738.46	32681.4	18614	20478.5	-630.48	-488.48	88338.8	36474	64654.7	14591.2	6607.38	45413.1	28491	24421.2	5379.67	2633.32	30422.8	18608	23363.3	6008.02	824.74
32715.5	20858	20603.5	-19.88	0	78848.5	27210	40828.5	-2.84	-19.78	52373.3	27215	35706.6	36.92	-8.6	21460.1	12467	44649.1	881.11	15453.3	47728.8	25855	22655.4	50.41	1406.1	47137.4	30446	13473.7	116.44	3944.82	62494.8	38985	31290.4	17284.9	6923	34786.3	18696	21106.9	-108.63	27.52	42011.2	21411	34394.5	35277.1	21286.7	17885.8	9891	43134.6	24858.5	4082.42
47501.3	30091	29803	12.07	-16.34	47938.4	30097	19633.6	0.71	-7.74	45948.2	26155	25058.7	-2.84	-2.58	55946.9	31735	27905.1	624.09	20986.6	47945.2	28646	20320.9	230.04	10072.3	40909.5	20466	44360.8	191.7	7889.64	59683.1	36959	20297.5	8084.06	4951.02	52747.1	26423	53475.1	41451.9	20580.7	34776.4	21339	23476.9	8633.6	4839.22	18286.9	11061	22969.9	31158.3	4152.08
60216.9	37542	35644.8	-14.91	1.72	61703	41066	22729.9	12.78	31.82	56744.9	29547	33203.1	19.17	2.58	13685.9	9356	18689.3	161.88	6727.78	33437.2	22731	22683.8	14.2	-741.32	46328.3	26725	18028.3	-25.56	-258	22183.6	14839	19213.3	6034.29	4016.2	145024	82382	99170.7	4844.33	2747.7	27541.6	15738	28703.2	23432.1	11904.1	121550	49926	87657.3	148446	28116.8
36232.8	24279	17324.7	0.71	12.9	49683.7	28279	26561.8	-14.91	8.6	100700	47627	41735.9	22.72	-2.58	26727	17314	15929.6	68.16	1245.28	35790.1	19373	26474.5	797.33	15532.5	22083.2	12994	16981.1	235.72	5510.88	44498.6	28302	17330.4	10536.4	5723.3	49717.8	20884	56251.2	8684.72	5549.58	50001.1	31325	19163.6	32799.2	12269.6	103294	39395	63988.8	237932	49595.3
72226.9	36278	41088.4	3.55	-6.88	33263	22425	14538	13.49	-7.74	133502	59282	46074	14.91	0.86	26767.3	18107	27384	17.04	-457.52	21731	15334	19909.8	421.74	12088.2	32543.2	20922	17135.8	154.78	4882.22	17859.1	10403	9798.71	1980.9	1286.56	159313	74077	75864.2	26226	11743.3	49860.4	28663	21841	15153.5	6125.78	89882	51696	36775.9	112930	20836.1
49610.5	32914	13451.7	-8.52	10.32	20624.3	13852	12988.7	-7.1	6.88	17639.6	13159	13358.6	0	-26.66	78371.1	49191	17325.4	134.19	3503.64	52760.1	31634	15024.3	44.73	-25.8	19487.2	14185	15683.2	114.31	3660.16	83954.2	39100	34277.4	-2131.42	-1282.26	22608.9	13970	22127.1	17246.6	6695.96	85033	52310	36814.9	33988.4	28730.9	116227	64461	59845.2	154792	33985.5
35752.9	23407	19757.2	5.68	12.9	50306.8	30035	18327.9	-30.53	-6.88	134017	42301	116338	46.15	38.7	134125	41563	76798.6	476.41	17378	67899.3	37652	27452.1	1052.93	51115	40353.3	22994	26209.6	548.83	19491	46518.6	27257	29151.2	14053.7	8027.24	262143	80386	118819	101373	48377.6	20378.8	10944	34244	12344.8	7363.32	95931.4	43445	57896.2	111182	15331.2
36805.1	27766	13644.8	-2.13	37.84	38978.2	22190	21700.4	-9.23	2.58	68481.5	26206	47548.7	4.26	36.98	17419.5	10690	29685.8	528.24	13146	76152.1	48948	58535.2	248.5	6151.58	31884.7	20986	23211.3	279.03	9633.72	140278	48127	81542.1	31622	14350	44305.2	27981	36155.3	-1612.41	-1004.48	50036.5	29629	18351.4	-222.94	-95.46	20310.6	10020	41001.1	5878.09	1791.38
117716	56660	49565.1	-0.71	50.74	44073.9	27835	16756	-2.13	9.46	59852.9	32683	25865.3	4.97	9.46	63278.4	22678	33134.3	59.64	1936.72	89494.5	48173	30292.1	210.16	7260.12	40260.3	26330	14870.2	211.58	5931.42	45317.7	28303	25769.4	53594.3	22568.1	34372.2	20515	39175	34422.2	15265	36670.5	23372	25073.6	7251.23	4189.92	26445.5	15786	35252.9	61768.6	10244.3
54220.9	34219	13394.9	-1.42	30.1	51983.3	32152	32986.6	2.13	36.98	93921.9	38247	72173.6	13.49	51.6	36858.4	23894	14528	75.26	1795.68	52509.7	33462	13747	22.72	-16.34	26598	17518	16677.2	127.8	5325.12	43263.6	24829	24796.8	-1856.65	-1131.76	59602.5	38713	41793.4	28926.8	11799.2	53780.7	29122	30180	23296.5	11048.4	49118.9	26846	31490.6	89539.5	18234.6
122426	53291	62289.7	0	37.84	35826.7	22564	26510.7	-18.46	32.68	45002.7	29466	22879.8	7.81	-2.58	68859.1	39187	34633.1	1073.52	29547	48560.9	27997	20907.4	47.57	43.86	32033.5	16736	28676.2	365.65	14330.2	18323.5	15455	24727.2	23954	11285.8	18799	12679	12563.4	2395.54	497.94	83412.3	42623	85609	134056	55748.6	42893.5	22055	31688.7	66938.8	9929.56
22781.3	16051	27957	-2.84	33.54	34652.4	19502	21877.2	3.55	6.88	59525.6	31070	35130.1	27.69	32.68	38430.7	22493	18546.6	46.86	-793.78	43989.6	24203	21440.6	157.62	11748.5	23597.8	13450	25219.2	238.56	8758.24	47521.1	23666	28784.8	20508.3	9056.66	66174.5	27475	44164.1	53423.9	28044.6	50184.7	28910	16101.4	1387.34	1612.5	21973.4	14279	41591.1	2699.42	181.46
55953.8	36710	14124.7	-7.1	6.88	46175.7	27242	16289.5	-2.84	4.3	120359	51125	55217.4	24.14	34.4	17883.3	10831	27983.2	680.18	23548.5	78691	45755	32436.3	80.23	3656.72	37640.8	23023	25043.8	114.31	3514.82	51533.8	32759	31942.2	58805	23255.3	30522	17794	23219.8	10142.3	4860.72	28412.1	15661	19464.6	55223.8	27550.1	53520.9	32858	30748	15591.6	1605.62
57062.3	35539	18910.8	-0.71	-0.86	28120.7	16814	24159.9	-14.91	17.2	96790.1	38462	86536.9	36.92	20.64	49844.3	32363	13972.1	323.76	7764.94	27105.2	16163	40445.9	343.64	14435.1	23089.4	12383	18349.2	31.24	749.06	48965.7	29871	28304.9	14957.6	7537.9	107261	64155	65677.8	42964.2	27077.1	61282.7	40166	19387.3	2628.42	1498.98	28779.2	17753	32778.6	65298	10181.5
63228.2	43110	16986.8	2.84	7.74	65875.6	45683	25942.7	0	10.32	35611.6	20222	20825	-5.68	-4.3	33245.6	22458	17025.1	315.24	7213.68	115203	40962	46869.2	1298.59	22755.6	53643.6	34542	22281.2	449.43	16291.8	33388.9	23266	30719.6	21066.4	12962.8	8575.84	7207	12305.7	-783.84	-583.08	51715.4	30731	19109.7	869.75	499.66	18228	11543	27756.7	25983.9	5024.98
134939	31394	76310.8	17.04	77.4	43405.6	24649	24383.5	-1.42	19.78	44971.1	29058	25735.4	-2.13	15.48	32874.3	23419	13717.9	133.48	3894.94	42398.1	26770	28187.7	372.75	9819.48	66114.3	36971	26316.9	355.71	23939	12129.1	8854	21932.6	3766.55	3257.68	44313.3	28695	24619.2	26852.9	12447.6	42205.9	23887	35318.9	13124.3	7126.82	39078	25896	22473.6	11894.6	1216.04
20999.4	13937	25320.7	19.17	19.78	43146.4	25851	21374.5	-13.49	19.78	236929	53514	96413.7	44.73	42.14	11393.1	8066	9606.3	21.3	172.86	36673	21554	29675.9	191.7	6739.82	8528.72	5294	10130.3	7.81	-146.2	39071.8	24539	21644.3	15881.3	6857.64	13604.7	7923	18472.1	662.43	94.6	63584.1	35282	23927.7	27946.3	12480.3	58702.8	33091	40430.2	76599.1	13430.6
28528.7	17455	20524.7	22.72	25.8	55374.7	35400	14591.2	0.71	1.72	46789.5	29117	18017.7	18.46	-7.74	24643.8	15935	19197	113.6	2984.2	36442.4	24278	14515.2	61.06	5056.8	54924.6	34660	16337.8	68.16	3029.78	24912.2	19229	31132.8	34457.7	15230.6	34053.5	23503	23584.1	6214.63	5706.96	77055.5	48734	29688.6	38477.7	18642.2	33420.5	23791	41227.6	68334.7	10705.3
12904.7	8617	31955	-4.97	45.58	56173.2	40371	34547.9	-17.04	28.38	22524	14197	33834.3	14.2	-9.46	49950.3	31499	18218.6	14.91	-135.88	68539.8	34576	28696.8	146.26	7127.68	41049.6	25835	13879.1	124.25	5752.54	68614.2	41168	30010.3	41314.9	22525.1	132891	38309	75909.6	19549.1	9107.4	42650.4	27027	31110.8	9940	5299.32	36923.5	19616	34545.8	12507.4	1157.56
43289.6	32268	14948.3	-11.36	24.08	61714.2	38436	19227.5	-13.49	14.62	50414.1	28823	25570.6	9.23	-3.44	89524.3	42936	47789.4	1775	55881.1	56891.8	38363	21079.9	596.4	12390.9	36884.4	23199	24328.9	34.08	909.02	10900.8	7755	29971.2	2390.57	2130.22	61122.1	34768	31155.5	15724.4	5807.58	66969.3	39083	31150.5	9438.74	4545.96	75926.4	45531	32701.9	77356.6	11763.1
96953.7	33416	43144.6	6.39	21.5	33969.8	18869	26115.2	-19.17	20.64	52005.6	30040	16512.5	22.72	12.9	47917.3	30982	16833.4	72.42	1123.16	55339.3	37603	13454.5	133.48	2373.6	55380.9	30831	29543.8	674.5	18373	17983.1	10567	24996.3	386.95	438.6	76438.6	39301	65577	46774.8	23886.5	37828.7	21895	26350.2	1961.73	991.58	39449.4	26899	19047.9	51969.2	6996.96
12979.1	10134	4296.92	2.84	12.04	55389.6	34814	18128.4	-23.43	17.2	98273.1	37122	80330.1	42.6	52.46	10638	6830	11716.4	122.83	4008.46	23782.6	13909	30358.2	1041.57	16791.5	23914	16331	36681.4	1373.85	44020.8	32442.1	25895	24808.1	-643.26	-499.66	40742.1	26171	26529.1	49090.8	19709.5	19207.6	9622	22927.3	22568.8	7628.2	27448.6	24876	39908.4	-999.68	-389.58
10426.5	7082	18154.7	1.42	15.48	21918.9	11290	23158.8	1.42	5.16	49636.6	33055	61844.5	48.28	126.42	24334.4	16187	21827.5	54.67	7501.78	40455.6	22698	23516.6	394.05	6417.32	25487.6	16441	20604.2	140.58	3562.98	25139.1	16057	25922.8	27846.9	12444.2	59311.7	30197	81284.3	90326.9	39079.3	47366.1	29715	15720.8	12707.6	6209.2	66971.2	37083	53947.2	123825	18668.9
31110.4	22018	18372	7.1	18.92	32336.1	20251	15573.1	-5.68	13.76	142292	60216	97779.1	21.3	111.8	33768.9	17333	30415.7	374.17	15751.8	32536.4	23669	20137	306.72	11254	58474.7	36816	16202.2	71	2771.78	23204.1	15346	18856.2	-1516.56	-878.92	29167.3	18246	20027.7	12300.8	5065.4	41208.3	21779	20676.6	1987.29	1232.38	49923.6	21396	83650.8	170612	32828.8
78699.7	34462	41177.2	23.43	41.28	17823.8	9749	24613.6	3.55	28.38	100056	25166	97774.8	-26.27	42.14	33289	21227	21441.3	74.55	2073.46	56422.5	35447	17128	543.15	15998.6	38313.5	22282	33505.6	629.77	27997.3	36934.6	23314	24745.6	3312.86	1548.86	27982.5	17597	30534.3	10814	4015.34	60497.7	36795	26088.9	21221.9	13686	44204.8	21338	47875.3	103906	17560.3
56517.3	38184	15135.8	28.4	12.04	40880.9	23097	18068.8	-25.56	13.76	107128	40866	55247.2	27.69	-0.86	34314.5	19840	20665.3	121.41	4232.92	75543.9	31244	43496.7	1683.41	45881	48854.8	26215	25802.1	14.2	1636.58	41693.1	27271	27266.1	11804.5	4638.84	25465.9	12538	40527.5	11894.6	5633	39689.3	25698	23682	52770.8	22004	34728.7	20552	23670	27270.4	3577.6
49784.1	29640	27132.6	2.13	17.2	39099.1	22947	25835.5	4.97	15.48	30772.5	18599	50689	9.23	4.3	43091.9	24922	24230.9	49.7	1011.36	32942.5	21322	18719.2	215.13	3292.94	7161.62	6643	25004.8	0	282.94	49017.2	33239	13182.6	2695.87	1271.94	29427.1	20762	30816.1	11701.5	7814.82	46061	24147	27046.7	15199	7764.94	43572.4	23083	24100.2	14293	1529.94
100704	37827	89261.2	33.37	63.64	23686.5	16915	18662.3	10.65	24.94	26834.8	20065	35091.8	16.33	15.48	72921.9	34900	60955.6	767.51	27852	28867.8	17526	29833.5	127.09	1842.98	46080.3	32381	25119.1	79.52	2470.78	35340.6	20192	27398.2	5802.83	4235.5	59091.6	37523	17502.2	-1513.72	-954.6	37608	19072	21336.2	87.33	151.36	37105.1	21231	47937.8	2683.09	-9.46
24499.9	14294	18322.3	-13.49	18.92	19601.3	12799	20817.2	-9.94	19.78	57028.8	35567	39902.7	12.07	-3.44	43622.6	26340	21562.7	525.4	9810.02	45443.5	28834	17388.6	391.21	9435.06	70797.8	45950	17625.8	130.64	6554.06	38446.2	21531	23012.5	-278.32	-248.54	41706.2	21619	43128.2	40157.6	19925.3	86396.4	42101	28608.7	39023.7	17346.2	32538.8	17257	34175.8	116337	18385.9
42345.4	24309	22059.7	-1.42	70.52	32090.6	15891	32111.9	-14.91	26.66	19541.2	12877	32270.2	-2.13	26.66	20435.8	10853	29572.2	536.76	10975.3	91887.1	37782	35938.8	208.74	4757.52	39956.5	25591	18441.5	119.99	4022.22	24690.9	20398	35270.7	9699.31	4091.02	90608	25282	87654.5	38055.3	22097.7	89489.6	29511	55479.4	47735.4	20462	75863.2	37725	109283	177392	34944.4
108660	64254	37396.4	14.91	63.64	39000.5	21093	17930.3	-17.04	12.04	10251.7	5707	22551	7.1	18.06	69854.2	32663	58819.9	1647.2	58598.7	37844.2	25919	33487.1	264.12	9274.24	29241.1	17925	20339.4	604.21	22071	36281.2	20342	38558.7	3484.68	3900.1	75348	40853	38960.5	2347.97	1756.12	40305.6	23450	21194.2	13987	8440.9	28495.2	17014	25758.8	9268.34	743.9
12735.4	9011	19953.1	12.78	12.9	69132.5	32838	50920.5	7.1	63.64	66237.7	30363	42768.3	7.1	40.42	53990.8	32813	19835.3	176.08	5780.06	35369.8	25718	23858.8	31.95	-486.76	55854.6	37774	23660	577.94	14491	83777.5	54180	27501.1	-1614.54	-974.38	107797	36991	102704	57215.3	26217.1	27554.7	14365	24815.2	18411	8312.76	36116.2	20783	38781.6	39336.1	5694.92
51525.7	33256	18778.8	13.49	26.66	24345.5	15515	20925.8	10.65	20.64	81386.8	30299	70902.7	28.4	65.36	35534.1	21774	18434.4	144.13	6359.7	64525.9	32935	52824	1500.94	22155.3	16933.4	7763	22472.2	88.75	4214.86	47863.4	32855	18781.6	14831.9	7008.14	81995.6	31534	65635.2	41640.8	20299.4	26389.1	14494	18788	8083.35	4981.12	38499.5	24422	23856.7	30082.7	3882.9
57786.5	39606	15410.5	5.68	16.34	58610.5	24889	50212.6	-1.42	36.12	69464.8	42138	39969.4	3.55	30.1	73391.9	36723	44503.5	2423.23	37147.7	92273.4	39729	27198.7	11.36	-147.92	65019.4	37535	17941.7	574.39	21978.2	49864.1	25151	37720.9	38798.7	18149.4	16716.4	12711	29575	3752.35	4516.72	51662.7	28266	25430.8	-153.36	21.5	106106	34795	58046	79113.9	8262.02
24778.9	19043	40255.6	29.82	32.68	12028.6	6442	22671	-14.2	14.62	49470.4	30709	26175.6	19.17	19.78	41675.8	23117	31771.8	320.21	10688.1	32457.6	20477	27724.8	476.41	13546.7	26658.8	15411	26921.1	296.78	6622.86	34727.4	20326	20018.4	15407	8126.14	77107.5	31342	56022.5	70745.8	28941.6	7416.44	6527	5149.63	-232.17	-91.16	51799.1	28673	19712.4	409.67	-302.72
173091	75607	69405.3	47.57	100.62	67240.9	40184	22192.5	-12.78	23.22	185350	73967	122317	29.11	94.6	65440.4	28707	40391.9	723.49	28470.3	37187.6	25113	19124.6	1732.4	16421.7	52200.3	32562	19269.4	124.96	5411.12	79945.3	49720	24196.8	3378.18	1555.74	33320	20998	34157.4	12426.4	4042	33167.5	17999	24781.8	1474.67	1189.38	89219.2	32139	70784.9	130268	20113.7
31233.1	20307	21696.2	14.91	16.34	37934.7	22799	20668.8	-24.85	12.9	45792.6	28978	29399.7	2.84	49.88	43377.1	26736	19674.8	377.72	8661.06	40178.5	26266	38208.6	1215.52	32949.2	59208.1	39697	18063.1	658.17	15082.7	24969.9	18787	16315.1	-1083.46	-616.62	62601.4	36068	25559.3	-1525.08	-818.72	57537.2	30362	39556.2	1567.68	1005.34	118414	48185	63083.5	95569.5	16847.4
57151.6	33778	30175.7	18.46	6.02	33752.2	20271	15974.3	-5.68	18.92	71590.8	35882	46933.8	0	53.32	28092.8	18176	21030.2	241.4	5835.1	35529.1	22862	23391.7	27.69	101.48	43277.2	25846	38696.4	941.46	35008	69402.2	29831	63282.3	50336.2	19902.1	38418.3	26769	15899	13250.7	6485.26	54709.4	34347	14892.2	31426.7	11471.5	39386.1	23729	23297.9	34917.1	4163.26
51281.4	31025	21638.7	-4.97	33.54	24028.1	17218	18376.9	-0.71	39.56	10504	5281	43264.6	4.26	25.8	55842.2	34386	18616.2	252.76	5334.58	63747.2	38645	22264.9	749.05	14152.2	48620.4	30746	16572.8	195.25	5597.74	51562.9	30915	19454	-1022.4	-582.22	26167.1	15458	22214.5	-438.78	-380.12	61980.2	43506	19360.3	38210.1	20895.4	33964.8	19883	18046.8	-490.61	-387.86
40838.2	22157	31227.9	7.81	30.1	9631.08	6578	13808.8	12.78	12.9	28175.3	15330	36753.1	-39.05	25.8	35283	20649	19302.1	401.86	14045.5	25622.7	16943	18624	269.09	10891.9	48833.7	26706	19787.7	398.31	7331.5	77983	27834	37737.2	45009	18538.2	70619.2	41050	32031.6	51321.6	24129.9	100387	54899	42676.7	21552.8	13147.7	27542.3	13503	46200.4	57683.9	7770.1
38885.8	27396	16318.6	-7.81	-9.46	50177.2	33218	15673.2	-12.78	12.9	41450.1	22140	57188.4	16.33	33.54	47462.9	28747	16795.8	171.82	7571.44	33990.3	20457	25528.8	98.69	2118.18	31452	20067	19162.2	174.66	4398.04	35069.1	23611	18467.8	18715.6	8650.74	71377.5	38895	45823.4	21522.2	9748.1	73475	38136	51642.6	31588.6	14569.3	42575.4	26865	28317.6	36778	4980.26
118297	46782	63621	4.97	32.68	57914.8	31165	24216.7	0	6.02	48911.8	29563	32709	10.65	23.22	48963.9	30678	29746.9	656.04	25198.9	37085.9	24379	24113.7	831.41	25007.1	38994.9	23323	20517.6	85.91	4662.06	42964.1	33259	19517.2	6852.92	4262.16	50353.9	20412	42335.2	11475.7	7457.06	32434.7	20590	23084.9	12675.6	6289.18	25882.5	14874	25809.2	16889.5	1634.86
37547.2	23851	29842	2.84	16.34	81151.2	36305	33111.6	-19.17	14.62	31213.3	20147	31776.8	-12.78	24.94	22190.4	12234	24421.2	111.47	1571.22	19808.4	10671	30461.8	271.22	9480.64	48831.2	30451	21158	1008.2	23732.6	31352.2	19846	23359	3748.8	2469.06	39613	27110	25712.6	17060.6	8355.76	39477.3	22467	37244.5	22974.2	12077	27739.4	17026	49918.7	78484.8	11100
40445.1	17309	60984.7	19.17	38.7	49127.6	30141	22173.3	-28.4	21.5	37106.4	22519	23082.8	-14.2	18.06	16060.5	11209	13766.9	93.01	2734.8	46832.9	30143	14184.4	362.81	10805.9	28563.4	17849	22368.5	494.16	16583.4	19464.3	10642	49795.8	4597.96	3530.3	39185.9	24495	15387.1	-1054.35	-571.9	85981.6	46942	26899.8	461.5	447.2	49640.3	32116	50038	88032.9	16177.5
8925.52	5219	34146.7	14.91	-10.32	38998	23946	21079.2	11.36	21.5	42114.1	27632	15858.6	13.49	-13.76	55118.6	31892	28226.8	1696.19	31040	39215	25374	29825	558.06	12752.1	8662.64	8396	3933.4	-23.43	73.1	31454.5	20941	27082.9	17695.3	7728.82	59345.8	36918	18793	4288.4	1859.32	23233.9	14831	24174.1	5739.64	4308.6	63988.3	33820	42158.4	-1451.95	-471.28
167702	57618	64421.8	8.52	70.52	32561.2	18315	18707.1	2.84	18.92	227988	64037	120348	8.52	42.14	41925	27874	23557.1	365.65	13236.3	7655.14	8575	14149.6	7.81	-656.18	24140.9	14631	17079.8	169.69	3529.44	30050.8	19363	31198.8	22208.1	10702.7	123387	53593	56445.7	13443.8	7787.3	45789.5	26988	28132.3	18166.1	11759.6	18438.8	9914	46541.9	48373	9036.88
61140.7	22947	45020.4	-0.71	52.46	11878	10560	11550.3	0.71	-2.58	91191.5	27948	59030.1	-0.71	12.04	54041.1	38474	30669.9	474.28	15955.6	60949.1	35639	52989.4	747.63	22621.4	46642	31534	21524.4	689.41	15760.4	70421.5	47267	18256.9	41958.2	17310.9	69913.7	38311	33744.9	3782.17	3357.44	31274	18766	19063.5	20232.2	8381.56	45865.1	29678	16770.9	-1121.8	-428.28
71505.8	33173	59581.8	2.13	37.84	61677	36087	37281.4	2.13	30.96	54193.6	27335	55047	-5.68	0	32558.7	20171	39544.2	205.9	9240.7	33189.2	23012	19585.3	1095.53	25105.1	47320.9	38830	12505.2	551.67	11509.4	41756.4	25419	34873.8	-1464.73	-737.88	32935.6	20454	27368.4	34655.1	13185.5	24997.2	15909	28192.7	20084.5	10859.2	76929.6	49495	26960.8	64527.6	11820.7
57505	31621	39006.7	14.91	67.94	37978.1	23926	24455.9	-9.23	20.64	27186.4	15006	21983	-21.3	6.88	81836.9	52359	28695.4	486.35	16588.5	29645.3	19001	23153.8	84.49	1453.4	50092.9	29063	19585.3	315.24	11923	54852.6	33830	23102	2505.59	927.94	21771.9	12179	24621.4	-611.31	-331.96	62429.7	36139	27378.3	6502.89	4723.98	38834.9	27379	22006.4	91242.1	16862
16970	13259	22090.9	-8.52	-6.02	27104.5	14511	22737	-10.65	24.08	72982.7	46502	24369.3	-16.33	-18.06	80461.1	53715	52710.4	385.53	12373.7	55922.1	32248	31735.6	644.68	22868.3	6858.44	5355	19838.8	33.37	870.32	27169.6	15031	26039.2	16776.6	9535.68	46460.9	28600	32326.3	21936.9	15192.8	30152.5	16618	21135.3	1099.79	676.82	30786.7	19066	36991	68485.9	11290.9
50998.1	31887	25497.5	19.17	26.66	108039	62795	44944.4	5.68	35.26	33614.5	20190	24044.1	-9.94	-11.18	24600.4	16692	32536.5	625.51	20671.8	19303.7	12944	33152.7	375.59	13241.4	88309.7	26248	107572	1801.27	48133.3	67188.2	44078	20039	-1481.77	-907.3	53648	35546	22421.8	29953.5	10004.4	40163	24458	28106.8	25574.2	12265.3	31598.3	17831	37861.5	82000.7	11692.6
27342	19626	39092.6	22.72	71.38	29396.7	16111	21148.8	1.42	-6.88	70123.2	42170	31783.9	-2.84	30.96	19639.7	11210	16553.7	11.36	-773.14	35191.8	26063	28732.3	171.82	6027.74	42244.9	24347	20301	166.85	6293.48	18548.5	12673	35380.7	47604.8	32121	32616.3	25112	28302	5543.68	3382.38	48108.3	26487	22911	22.72	98.9	87118.7	53039	43172.3	46463.1	5292.44
56819.3	37315	13840.7	7.81	38.7	32326.2	18583	19716.7	12.78	7.74	33599.7	18123	29798.7	-17.04	24.94	59658.3	40335	68471	357.84	13187.2	70502.1	21771	40748.3	240.69	9648.34	20955.4	11862	35098.1	151.23	4263.88	24059.7	15297	22676.7	10471.8	5023.26	64493	40115	19567.6	18711.3	9591.58	38404.7	24278	28744.3	53241.5	16384.7	16975	9634	27453.6	3617.45	396.46
243124	68814	107744	22.01	100.62	58431.3	31448	35120.9	26.27	34.4	52540.7	31931	32591.8	6.39	0	47959.5	29591	37891.3	2631.97	24570.2	51130.2	29487	38130.6	301.75	5903.9	52817.8	29451	23880.8	916.61	34258.1	26828.6	20315	21151.6	39062.1	16285.8	37228.5	23377	47636	15501.4	6786.26	38240.4	22290	24056.2	8852.28	5065.4	43626.9	28467	19540.6	1042.99	-245.1
43879.3	27227	20165.4	12.07	26.66	149133	67864	97040.7	22.01	12.04	55508.6	30586	27243.4	-7.1	10.32	24573.1	14430	14478.3	12.78	1052.64	108792	54864	54115.5	754.02	22318.7	24460.9	16958	19569.7	205.9	6204.04	62982.7	34633	29622.6	-668.11	-510.84	64853.9	35279	28590.3	6575.31	2528.4	37652.6	24280	29826.4	5096.38	2752.86	43874.9	22735	36993.1	24428.3	3213.82
28234.8	19226	25563.5	-4.97	30.96	141829	75782	64903.9	38.34	60.2	66005.8	24211	42061.8	0	38.7	39577.7	18827	40589.3	217.97	7760.64	34992.2	18766	33157	19.17	-786.9	48027.1	29075	23602.5	590.01	17442.5	29605	20335	20102.2	17634.3	10956.4	192109	54640	117039	100004	63689.9	38975.1	22818	24108	5003.37	2281.58	65280.4	43298	73142.8	174367	41415.9
26487	18758	33111.6	8.52	15.48	45090.1	32254	13939.4	8.52	-10.32	131792	57916	98103.5	22.72	82.56	42822.8	27556	31259.2	352.87	10174.7	63319.4	28967	71278.3	776.74	15068.1	76990.4	49278	37517.8	1280.13	44136.1	22943.7	16038	15130.8	4035.64	2622.14	81109	43988	34146	14227	7707.32	27397.2	15390	29829.2	1838.19	1381.16	47505	25852	22105.1	-959.21	-401.62
16428.8	10461	24453.8	-4.26	4.3	39118.9	24539	15754.9	16.33	-7.74	65727.4	38120	29429.5	4.26	35.26	14982.9	7870	32874.4	225.07	9165.88	61737.7	30271	48681.1	684.44	21606.6	40477.3	24819	24601.5	381.27	12399.5	37802	19626	21160.8	13002.9	6949.66	22571.1	12907	38972.6	14204.3	6427.64	53716.2	31608	20882.5	25615.4	12618.8	36326.4	25901	20590	29678	3921.6
61256	33258	39584.6	20.59	30.1	45944.5	28985	15231.6	1.42	-12.04	32719.3	16270	62249.2	0	39.56	40225.6	24371	19595.3	363.52	7256.68	23245	15528	27921.5	118.57	3743.58	29377.5	19084	12111.2	169.69	4631.1	40704.2	23908	17987.1	7778.05	3973.2	40995	22194	25593.4	-127.8	-94.6	94189.8	47029	52918.4	179.63	297.56	61546.8	34523	47335.7	68541.3	11014.9
36371.7	22111	19417.8	-12.78	12.04	42471.9	25000	23484	8.52	6.02	36705.9	22207	21116.1	-0.71	-3.44	31597.1	14675	35519.9	136.32	13287	93465.6	34951	48828.8	720.65	25364	41885.3	24951	13055.5	87.33	3776.26	43949.3	27630	16537.3	12324.9	6944.5	33424.8	20745	22148.4	16716.9	6884.3	37247.1	22021	22080.3	3427.88	1756.98	112214	41578	99881.4	142053	25079.3
92472.4	39659	31010.7	-7.81	36.12	44400.7	27800	13623.5	-12.07	23.22	148300	47500	67255.5	14.91	26.66	34398.2	16738	45005.5	267.67	6594.48	51102.9	28423	32233.3	145.55	6680.48	48185.2	30091	22583	254.18	14137.5	68400.3	27766	57475.2	98139	36068.4	71293.8	45160	31794.5	17532	9093.64	29730.2	17514	32946.1	46212.5	26612.7	33533.3	19118	31467.2	50167.2	6294.34
68405.2	42058	24901.8	-3.55	49.88	36923.5	23532	14643	6.39	-15.48	45368.5	30002	28507.9	-2.84	24.08	44721.2	30186	31714.3	418.19	17223.2	58896.3	30430	61999.3	33.37	252.84	53532	33779	18362.7	330.86	9812.6	70906.9	33810	53497.8	39467.5	31425.3	32459.5	23527	37067	10700.4	5303.62	37938.4	23711	34219.2	51637.6	21322.8	65049.8	33702	71083.1	130054	21889.6
28531.2	19318	19860.1	22.72	26.66	40774.9	24073	15504.3	4.97	-1.72	61105.3	18210	64902.5	11.36	24.08	48373.6	30428	24782.5	655.33	15787.9	34617.7	21802	18207.9	17.75	-392.16	32295.2	15918	20768.9	565.87	12443.3	41802.9	24350	20550.9	12973.1	9298.32	83605.1	44094	46574.6	62563.1	19637.2	87796.3	48491	20516.9	26421.2	12920.6	38051.9	23982	58840.5	29638.2	3517.4
44339.3	26583	21624.5	14.91	28.38	53860.6	31089	20141.3	24.85	-35.26	21935	11891	23854.6	-7.1	26.66	80792.8	42419	47981.1	306.72	11749.3	39747.6	21894	23209.9	134.19	3803.78	39875.3	14182	55332.4	80.94	2744.26	57642.6	30520	46343.8	32928.4	17538	39390.5	22982	32598.2	21084.9	10880.7	17800.8	8610	29495.5	11517.6	4828.9	20275.2	13794	25672.9	20558	2353.82
25250.1	17842	20479.9	22.01	12.04	44400.7	27322	18899.5	-1.42	5.16	36705.2	20102	22433.9	-7.81	24.94	38650.8	25270	21151.6	164.72	4015.34	16973.1	10115	31369.9	776.74	15805.1	32225.7	18486	28666.2	80.23	1881.68	24115.5	14151	21125.3	-736.98	-214.14	57580.6	36782	28780.6	37697.4	25278.8	50729.6	28199	35247.9	13881.2	7264.42	130118	60918	55590.9	128868	20781
74590.3	49115	19231.8	29.82	6.02	34425.5	20750	21095.5	20.59	-1.72	28357.6	17743	27325.8	-3.55	-1.72	42409.2	25278	19802.6	17.75	1439.64	40221.3	25751	20846.3	139.16	3715.2	14317	8166	28985	44.73	515.14	44927.7	27722	31461.5	34716.2	21926.6	160705	50658	93348	33364.3	23006.7	43782.5	27019	19160.1	1762.93	1230.66	33617	20054	25242.6	20887.5	1989.18
63382	34610	37025.8	-2.13	21.5	37719.6	22690	20374.9	2.84	7.74	262143	139568	189145	-9.23	171.14	6422.58	6880	134.9	12.07	-362.06	40557.9	17058	23579.8	10.65	155.66	51412.3	30935	19419.9	47.57	1939.3	116765	50298	43199.2	18915.1	8675.68	57836.7	32778	33511.3	-1710.39	-1057.8	37398.4	23820	21504.5	11407.6	7657.44	43813.5	28699	18429.5	17243.1	1691.62
24915.3	18471	17338.2	-12.78	-1.72	55931.4	32982	18743.3	10.65	-1.72	92984.5	38479	59754.3	13.49	51.6	20300	13606	21159.4	166.14	4178.74	41269.1	27920	22447.4	849.16	19407.6	110350	54660	49614.8	516.88	17193.1	78957	37510	34760.9	9840.6	5792.1	12470.7	7049	29192.4	5966.13	4582.08	74085.7	45813	30210.5	39553.4	19097.2	21449.5	12239	21049.4	49495.5	6827.54
52918.9	30538	22235.8	4.26	16.34	20594.5	14743	21771.4	-6.39	0	30884.7	18518	23790.7	-14.2	-1.72	33294	16737	35424	211.58	9467.74	56129.2	30901	26417.7	544.57	21709	33303.3	19530	26988.5	12.07	1333	64291.5	37775	41270.2	98639.6	42889.1	13505.5	8407	37666.9	2171.18	2315.12	38843	23483	16815.6	10121.8	3802.92	55032.4	30356	27430.8	64193.9	7734.84
21319.9	10579	38536.7	14.91	8.6	29045.1	13713	56540.8	-6.39	24.08	105918	46674	82039.8	12.07	35.26	41561.7	30110	31847.8	178.21	4419.54	24526	16357	23941.9	259.15	5819.62	40987	25467	22681.7	1604.6	19411.9	45969.3	22979	30692.6	31171.8	20542.8	30455.6	17643	35274.9	8954.52	4526.18	76558.8	48239	22065.4	6439.7	3211.24	51921.9	28089	36248.3	42090.9	4413.52
50548	31402	18599.9	14.91	11.18	81709.8	50715	26880.6	6.39	-1.72	76324.5	32010	52103.3	-6.39	5.16	30433.3	17188	25333.5	380.56	11438	34986.6	22503	23899.3	121.41	7102.74	77209.2	25018	63981.6	1480.35	23552.8	18545.4	12106	23211.3	34373.9	14159	58391.6	36454	35673.9	38024.8	19298.4	30182.8	15659	34104.8	6573.89	3866.56	38358.8	19393	37140.8	41247.4	7039.1
54778.2	30800	22182.5	28.4	-1.72	35408.8	24667	21669.2	14.2	36.98	92029.7	55103	49254.1	-0.71	34.4	33070.2	22720	20247.1	267.67	5320.82	62291.4	38778	18727	35.5	557.28	12050.3	9235	7297.38	-1.42	84.28	60102.8	30703	37610.1	28921.1	10991.7	36927.8	22402	14555.7	14109.1	7144.02	46385.9	27481	14785	871.88	485.04	55473.9	23833	62451.6	61932.6	8857.14
22915.8	10716	37774.1	4.26	51.6	59761.2	35454	20150.5	16.33	18.92	46331.4	30451	47878.8	7.81	3.44	29079.9	17338	15137.9	81.65	3146.74	37533.6	23494	19017.3	122.83	2351.24	56936.5	30552	37705.3	704.32	17501.9	22039.8	13030	20052.5	14814.1	7008.14	46071.6	33255	24093.1	13370	6800.02	51168	28227	25946.2	13859.9	4675.82	11481.8	6557	36840.5	66591.6	12425.3
70742	25571	37726.6	24.14	18.92	59150.5	38697	26569.6	18.46	-6.88	54380.2	23552	262143	58.22	565.02	63445.8	22531	61545.6	886.08	30942.8	47151.6	28078	26301.2	22.72	1948.76	45452.8	30144	12217.7	70.29	3826.14	101619	43087	48133	20350	8299	35692.2	23477	23121.1	9132.02	6800.88	46376.6	27195	28607.3	988.32	856.56	47363	38656	27773.1	-279.03	-281.22
39522.5	27108	20947.8	6.39	16.34	50521.9	25174	33286.9	-3.55	8.6	31170.5	19296	32327.7	-24.85	0	18574.6	11466	20099.4	29.82	-576.2	25927.8	17302	25155.3	137.74	5560.76	55142.2	32511	17529.2	100.82	7471.68	35348.1	21495	19944.6	7374.06	3968.9	123332	52240	46478.7	-1527.92	-835.92	37718.9	27067	29820	28867.2	12822.6	75679.1	36158	43322.1	79129.5	13120.2
58692.9	33503	31884.7	29.11	-15.48	66658.7	26990	37862.2	2.13	19.78	147106	51727	100176	-13.49	61.06	57850.3	33033	26959.4	66.74	725.84	48733.9	25738	22759	50.41	723.26	28381.1	13611	55861.4	298.91	20861.9	33662.3	20435	40413.2	13974.2	6509.34	47349.4	31659	20832.8	9896.69	5123.88	6742.5	6995	1819.73	-86.62	9.46	95743.5	53799	34518.8	54186.5	10486.8
48595	27434	25905.8	14.2	-6.88	33406.2	20266	26299.1	-3.55	12.04	70918.7	37299	27364.8	-3.55	8.6	24064.1	16147	29313.1	325.89	11039	32508.5	24247	14525.2	174.66	11149.9	30673.9	18271	33709.4	146.26	3376.36	118644	34898	70850.2	38887.4	18950.1	40990.1	22502	32067.9	3292.27	4519.3	37996.1	25000	22092.4	10275.1	5895.3	72228.1	45079	21132.4	100085	23509
48576.4	18081	38049.6	22.72	-9.46	60955.3	36277	30994.3	7.1	23.22	18209.4	10679	33806.6	-3.55	-12.9	37104.5	23669	25477.6	1033.76	29548.7	41944.9	23211	18776.7	463.63	11579	52385.7	28879	32734.5	299.62	15134.3	52530.7	24000	52848.1	17899.1	10481.7	40954.1	24571	21667.8	17733	7135.42	46404.5	28140	16424.4	8255.88	4208.84	125034	53448	66746.4	124883	22181.1
37087.8	19598	34829.1	20.59	0.86	84885.4	31374	42986.9	17.75	11.18	34958.1	23106	23647.3	-11.36	-8.6	7533	8494	-154.07	56.8	920.2	19733.4	12641	19092.6	191.7	3621.46	37109.5	20454	27664.4	179.63	6180.82	46383.4	27886	21089.1	19199.1	9544.28	58655.1	37427	75480.1	68817.5	31405.5	25334.4	17639	22879	5845.43	3133.84	19786.7	13403	31913.1	75152.1	13348.9
67332.6	38975	24698.8	27.69	33.54	57040	34403	21902.8	14.2	24.94	101638	60094	86589.5	23.43	27.52	79360	46893	44177.6	1070.68	40504.3	29517.6	17786	21679.8	75.97	1136.92	9424	9215	2899.64	-9.23	19.78	31816.5	22048	17032.2	11900.3	5677.72	40350.2	22283	30052.2	680.89	452.36	27477.2	15545	20271.9	5276.72	3426.24	66325.1	43029	15010.8	20913	2784.68
15973.7	12697	22343	-4.26	-9.46	44511.7	22435	37076.9	4.26	10.32	165336	82205	43350.5	3.55	55.04	109552	60099	51318.8	69.58	1781.92	60125.1	19714	37305.5	474.99	7588.64	26877.6	15520	22490	37.63	1541.98	36979.9	25676	15690.3	-1766.48	-1046.62	21292.7	13282	38347.8	2298.98	1259.04	48572	29326	26665.5	8708.15	5269.22	132229	47455	56036	41011.7	4963.92
58056.8	34973	16097.1	5.68	-6.02	44144	23725	38434.4	20.59	-14.62	74344.8	28478	70957.4	13.49	22.36	47464.7	30731	32332.7	88.04	1849.86	51988.2	29614	24211.7	102.95	2733.94	50026.6	28514	21082	-3.55	55.04	25420.6	18093	18553.7	24876.3	9963.1	98738.1	39899	59073.4	4602.93	4462.54	39677.5	21578	25523.8	5649.47	4034.26	27227.9	16930	23709	390.5	-319.06
216307	88675	94239	13.49	86	34693.3	21548	16964	9.94	-17.2	25014.5	17566	14967.5	4.97	-1.72	52391.9	28185	47356.3	932.23	24360.4	29026.5	16167	27430.8	1446.98	28545.1	23253.1	12471	34804.2	372.04	13019.5	29290	18825	24896.9	-1590.4	-939.12	58309.1	39802	18283.2	32937.6	10547.9	68350	44343	19010.2	365.65	211.56	122836	59325	72488.2	181396	34338.9
55648.7	21366	56443.6	13.49	26.66	92727.2	52827	36861.1	13.49	12.9	81492.8	34470	47961.9	34.08	28.38	38226.7	24685	20114.3	227.91	11231.6	32499.2	20764	15787.6	11.36	66.22	38690.5	21647	31474.3	1118.25	21184.4	12556.2	8323	29613.4	1622.35	1160.14	38901.9	24253	12608.2	-531.79	-230.48	21659.7	14086	23171.6	28377.3	13913.1	33733	21211	17290.6	36592.7	4937.26
61356.4	40014	15984.2	1.42	20.64	36512.4	23972	18533.1	-2.13	14.62	61126.4	34419	33407.6	-4.97	20.64	40952.2	20183	32832.5	839.93	20061.2	46239.6	23306	29424.5	188.15	5148.82	53326.2	33696	21269.5	387.66	17366	25808.7	16586	19867.9	1694.06	965.78	106168	37727	123023	110388	49378.6	63770.1	40931	19390.8	10694.7	6801.74	33476.9	18710	19741.5	64347.3	10859.2
39065	25650	18788	2.84	37.84	162336	67318	61223.3	29.82	55.9	47939.6	23919	37811.1	17.75	32.68	42036.6	23614	42787.4	65.32	5312.22	20510.8	15983	25305.1	71	2309.1	93259.8	53107	26414.8	150.52	9685.32	65537.1	44203	28349.6	38325.1	16422.6	153152	49598	101369	58217.9	28708.5	44959.3	24182	21082.7	17166.4	8065.08	47129.3	30386	17664.8	67058.1	9663.82
24703.9	13346	23392.4	-20.59	12.04	82935.5	35478	36708.4	35.5	42.14	49241	29396	38012.7	12.07	15.48	29589.5	20616	29797.3	327.31	5089.48	34974.8	20130	18821.4	88.04	2290.18	67883.8	40078	36569.3	137.03	4048.02	18668.8	10755	23109.8	4060.49	2665.14	21447	17524	35824.5	31171.8	25441.4	27727.6	14755	29248.4	31279	14529.7	36365.5	20035	31333	119734	20863.6
31151.3	24026	17864.3	-23.43	2.58	61987	37599	16529.5	12.07	13.76	37343.8	19864	22895.4	12.78	9.46	58940.9	20007	73843.5	885.37	26928.3	31483	18455	18889.5	49.7	3267.14	17679.3	14259	11731.3	10.65	98.9	22319.4	13959	31603.5	25285.2	13733.3	47534.8	27950	42487.8	12263.8	9262.2	34359.8	19230	38195.2	17752.1	9967.4	88038.1	28318	56535.2	77441.1	10519.5
48278.8	35502	12674.9	-10.65	45.58	48555.3	28938	18195.9	-11.36	15.48	120787	37497	57757.8	34.79	59.34	140276	67116	69720.6	360.68	11138.7	37839.2	21230	21909.9	701.48	26428.7	153916	72389	66287.7	1333.38	44585.8	47208	30519	17463.2	2210.23	1055.22	74907.2	35818	62344.4	65229.1	34679.5	47687.9	29574	38189.5	66206.8	23140	60158.6	42019	17319.7	8843.76	580.5
46432.4	28063	22683.1	7.81	0	125164	48199	42568	19.88	68.8	140956	44032	101499	58.93	41.28	55298.4	30310	40706.4	1868.72	37809.9	37620.4	21747	28869.3	840.64	21475.1	7011.58	5203	6069.08	12.78	-28.38	43696.4	25789	24001.5	23832.6	16942	42075.1	26766	23141	9839.89	7608.42	69428.8	39198	48130.2	39563.3	22168.2	49523.7	30761	19621.6	-1571.23	-544.38
38352.6	23592	13960.7	7.81	11.18	56280.5	28455	48121.7	41.89	24.94	29878.4	16698	23845.3	10.65	26.66	18352.6	8335	21080.6	21.3	451.5	21378.8	12567	37751.4	1189.25	34355.3	41399.9	25687	20129.9	397.6	14221.8	49187.7	31046	16558.6	13876.2	6566.1	17543.5	12087	28292.8	5443.57	2216.22	46391.5	25850	16246.2	1934.04	2140.54	47937.8	31224	20500.5	53963.5	9497.84
162806	52781	77245.2	18.46	104.06	44392.6	30409	13831.5	-2.13	37.84	48386.7	25354	32848.9	8.52	-0.86	50333.5	30684	23190.7	145.55	6290.04	46194.3	25302	21711.1	296.78	13111.6	31952.9	21467	31370.6	586.46	13416.9	32813.5	19994	27257.6	13122.9	4407.5	75655.5	22576	45583.4	2508.43	2256.64	45168.2	31391	15223.8	23929.8	10138.5	81529.4	46972	28269.4	42524.7	5985.6
69471	42978	18943.5	14.2	30.96	47144.8	24366	34564.2	2.13	55.04	20739	11790	28642.8	2.84	9.46	80498.3	35931	47355.6	261.28	7524.14	28775.4	13511	26982.8	17.75	-223.6	60980.1	24366	55690.3	1020.27	39511	35801.9	23840	15125.8	10452.6	5540.98	84677.7	52495	26375.8	1173.63	372.38	50126.4	32858	21892.1	13437.5	8862.3	37034.5	21983	26877.8	3247.54	222.74
80524.4	34870	31105.1	15.62	42.14	30536.9	18690	21554.2	27.69	38.7	92864.8	46806	51825	33.37	15.48	67724.5	38842	22349.4	-2.13	-607.16	51689.4	32267	27635.3	93.72	3650.7	18274.5	13994	12820.5	-9.23	351.74	53210.3	28982	40435.9	33045.5	14067.9	49147.4	28464	48775.6	58854	28315.5	51960.3	35830	15866.4	2409.03	1836.1	63104.2	32786	40295.3	8113.17	1160.14
23845.2	16639	18892.4	4.26	8.6	85044.2	44054	33345.1	0	67.08	30540	18030	22181.8	4.26	-6.02	15838.5	9830	15964.3	191.7	6275.42	38038.2	22686	32440.6	52.54	1694.2	73101.7	35626	49364.9	124.96	8154.52	72946.7	41701	24074.7	6196.17	3587.92	146088	65290	46855	71294.6	32889.8	72788.6	43279	30821.8	48943.8	25428.5	51212.6	27483	38162.5	115544	20357.1
36805.7	23820	27231.3	11.36	22.36	6191.94	5677	8156.48	-3.55	56.76	90571.5	44560	39373.8	-0.71	28.38	44831.6	33474	66961.5	167.56	8243.96	32483	20674	31204.5	213	5553.88	90224.3	39750	63541.4	974.83	32380.7	106326	39902	41716	49772.4	22497.6	76402.6	31587	37826.7	16761.7	7190.46	26403.3	14287	34888.7	8103.23	4013.62	17932.3	11658	37117.4	8395.75	477.3
80012.9	43483	44955.8	31.95	29.24	45726.9	27653	18574.3	-9.23	24.94	42279	22395	26353.8	2.13	6.02	38611.7	21441	16518.9	181.05	4534.78	22249.3	14885	20947.1	628.35	18905.4	6035.08	5350	871.88	-2.13	253.7	74787.5	43711	26962.2	-1395.86	-544.38	17485.2	10728	23978.1	26159.9	12371.1	33484.3	21605	27961.9	3239.73	1901.46	24942	14742	22999	38157.5	5246.86
40967.7	23412	15243	-12.07	26.66	50685	33554	18249.1	-9.23	14.62	43519.7	26606	21468.3	-10.65	14.62	135760	66879	87919.3	1236.11	32526.9	40564.1	29013	19633.6	1042.99	34246.9	33743.5	25010	9357.8	15.62	24.08	25199.3	18163	28642.8	31188.9	15939.2	82052.7	38355	112218	58092.2	29844.6	64599.7	39970	19892.8	16380.4	11351.1	48803.3	28944	40575.1	66255.1	11077.7
64171.9	45967	19269.4	26.27	15.48	49140.6	25995	23861.7	-17.04	15.48	86598.5	25013	109273	17.04	48.16	40843.7	25970	27001.3	749.05	20060.4	56459.7	34363	26288.5	276.19	10568.5	6889.44	6465	3983.81	10.65	-13.76	53091.2	36853	16515.3	5151.76	3901.82	20287	11338	30664.9	-1358.23	-641.56	38079.2	21430	25136.8	17576.8	9654.36	3763.4	5028	-706.45	582.91	-204.68
34214.7	19571	36088.6	11.36	6.02	52571.7	27372	42020.6	-27.69	6.02	47212.4	32187	45095.6	12.07	20.64	33728.6	21478	25712.6	463.63	15402.6	54855.1	35492	15661.2	519.01	14480.7	28948.4	25259	11504.1	2.84	61.06	39512.6	25383	14906.4	4962.19	2027.88	12353.5	7818	38173.9	6368.7	3842.48	42358.4	25122	13604.3	2615.64	1169.6	45713.2	24130	39963.1	13481.5	1050.92
43166.9	29215	14275.3	29.11	-29.24	57461.6	38224	22798.8	-4.26	41.28	37178.3	23783	31844.2	11.36	0.86	111814	42324	79552.7	1574.07	52656.9	67074.1	39063	36215.7	171.11	3679.08	12520.9	6943	34255.4	374.17	8129.58	24452.8	13855	43493.9	-680.18	-328.52	51011.1	32190	23217	1006.07	666.5	24631.4	16035	19380.2	22430.3	9700.8	95963.6	40503	57698.9	72588.3	12342.7
53005.7	32584	14117.6	34.08	-11.18	20697.5	12098	40391.9	12.07	21.5	24173.2	11037	33905.3	9.94	28.38	160041	59692	98300.2	1515.85	42477.1	42229.4	26351	13605.7	47.57	799.8	35002.7	16843	45198.6	213.71	9691.34	19425.2	9835	26280.6	22700.1	15367.3	19196.4	13565	20566.6	147.68	-258.86	47778.4	25416	24897.6	3665.73	1703.66	17822.5	9858	31125.7	6350.24	1304.62
50805.9	31984	24141.4	12.78	-8.6	16785.9	10596	13026.4	8.52	0	27412.7	18379	21427.8	12.78	12.04	48012.2	29509	21244.6	250.63	4304.3	26381	16586	13968.5	124.96	1223.78	7183.94	7093	3224.82	-3.55	281.22	40804.1	24907	31377.7	3384.57	1566.92	63927.6	36312	32296.5	51038.3	20416.4	33397.5	18999	19116.8	1738.79	1412.98	69447.4	46409	15676.1	3105.54	141.9
56168.9	37276	16166.7	13.49	4.3	53259.9	19083	54241.2	32.66	40.42	32001.3	21451	33484.3	18.46	24.94	6217.36	5082	27102.1	31.95	-353.46	39942.3	24243	20459.4	120.7	3642.1	29869.7	20316	21881.5	297.49	10042.2	25805	16414	33906.1	-1518.69	-870.32	125078	51178	58022.6	5698.46	3052.14	36361.8	20781	28049.3	21875.8	11915.3	25016.4	12356	28773.5	22931.6	3242.2
142118	76788	45618.2	29.82	4.3	46131.1	28448	22722.8	-7.1	47.3	42717.4	27625	28839.5	-3.55	18.06	43770.1	24898	34201.4	769.64	31428.7	48146.7	30651	11963.5	195.96	4363.64	32166.8	18299	16513.9	893.18	15312.3	68397.8	37743	35480.1	63694.8	27396.2	46377.2	27492	32652.2	28589.6	9563.2	25933.4	23155	32802.7	482.09	252.84	43022.4	27022	57646.3	101289	14643.2
45741.7	30311	15272.1	22.01	18.06	34961.8	17426	31955.7	12.78	29.24	30431.5	19273	23996.6	-4.26	4.3	44622	27326	44726.4	151.23	5619.24	26864.6	19138	19846.6	44.02	2085.5	7085.98	7098	1499.52	7.81	-1.72	49232.3	27571	33018.6	33039.8	19189.2	38322.8	25497	20044	3931.98	2156.88	39351.4	24746	26278.5	14842.5	6380.34	53143.9	19378	65043.1	132954	22909.5
28783.5	18979	24755.6	16.33	10.32	98942.7	38624	57301.3	2.13	-3.44	78497.6	46605	65001.9	12.78	21.5	42623.8	24986	31262.7	411.09	21119	30368.8	19168	16881	8.52	-545.24	47193.8	29974	27895.2	504.81	25950.5	59808.9	34171	29362	44287.7	21153.4	40426.5	23211	28929.7	17576	7612.72	13419.3	8746	15677.5	2047.64	1041.46	39586.4	20467	40817.2	53159.1	9290.58
24322.6	16616	22279.1	32.66	9.46	61114.6	39999	14082.8	-8.52	-18.92	24953.8	14716	47765.2	24.85	21.5	39518.8	16792	47947	68.16	4798.8	40373.8	25503	16023.3	171.82	6570.4	34595.4	23146	39946.7	665.27	24782.6	45786.4	28839	24034.9	8785.54	2879.28	96993.4	47228	47988.2	42422.5	18183.8	55114.3	30114	24654	10027.3	7151.76	163731	77608	58428	78888.1	15214.3
24270.5	14595	21399.4	7.1	-0.86	63670.3	40962	23726.1	8.52	33.54	33669.1	17231	50839.5	44.73	9.46	27885.1	20094	38787.3	217.26	10117.9	51332.9	32261	24498.5	606.34	15737.1	20387.5	17554	23102	3.55	120.4	49462.4	28310	33281.2	7350.63	2628.16	24684.7	13607	16234.9	12004.7	5963.24	23855.1	15174	19346.8	8935.35	5783.5	46642.6	27780	31535.4	2014.98	69.66
22752.8	11666	29424.5	13.49	10.32	28164.7	16159	22726.4	-6.39	-2.58	40624.3	24381	46397.1	42.6	60.2	49572.7	34301	27358.4	441.62	17085.6	64819.1	40910	24475.8	514.04	26573.1	24290.4	17658	24740.7	855.55	21383	48521.8	31263	16963.3	23780	9871.94	27237.2	16387	52862.3	2739.89	1591.86	35813.7	23238	27504.7	35653.4	14655.3	52648.5	33361	28080.5	64958.6	12346.2
37570.1	23163	23864.5	12.07	6.02	59032.1	33740	23323.5	-10.65	30.1	59874.6	34093	21267.3	31.24	17.2	108741	49290	40660.3	372.75	12015.1	51223.8	24490	44198.2	285.42	7239.48	7079.16	7362	1755.12	-6.39	21.5	28366.2	15867	40873.3	12075	9575.24	26947.7	14082	34465.5	-370.62	-386.14	27332.1	16378	21437	22313.2	8977.54	193627	52810	123017	229102	40891.3
97270.6	57478	48795.5	19.17	9.46	43196.6	23971	28056.4	1.42	12.04	62673.3	37068	36852.6	26.98	19.78	24162	11267	34537.9	531.79	16637.6	61533.8	36075	19498	615.57	13259.5	17109.5	16598	12008.9	53.25	1313.22	10473	5655	36338.5	16024	10957.3	223582	46828	154485	108737	51369.5	5617.82	5710	21790.6	14.2	116.96	34796.3	21583	22606.4	-1446.27	-564.16
52829.6	33030	20734.1	15.62	-7.74	23531.5	13995	20013.5	19.88	-21.5	154535	67182	82408.3	13.49	17.2	53787.5	25379	36589.1	604.21	9610.5	29032.1	18460	23837.5	222.23	11398.4	5249.54	5023	505.52	17.75	482.46	35519.8	22107	17632.8	8928.96	3640.38	22280.9	15370	29448.7	43330.6	15414.6	14617.1	11978	14881.6	530.37	334.54	42011.2	28146	28588.1	1496.68	-288.96
22684.6	14963	24052.7	26.27	8.6	32845.7	19542	28769.9	26.27	17.2	17554.1	10855	31529	12.78	22.36	130015	52643	91237.8	4517.02	79936.1	49572.7	32022	44209.6	528.95	22628.3	10669	5689	11825	9.94	360.34	103549	53077	68273.6	27919.3	15880.8	34588.6	21555	28767.1	30104.7	12030.5	32249.9	19497	19493.8	14609.7	7525	63540.1	43375	20666.7	52229.7	8623.22
61318.6	39242	17965.8	14.2	0.86	28324.1	15759	26600.1	10.65	75.68	30388.7	16545	26445.4	13.49	3.44	16095.8	9051	44195.4	74.55	2806.18	71458.1	48287	18444.4	30.53	1085.32	8321.02	8384	5675.74	4.26	3.44	60710.4	21862	48629.3	39278.6	23238.1	30679.5	20480	50380.9	-1870.85	-1182.5	67067.3	38449	20814.4	19505.1	6204.9	47477.1	31531	49736.9	31044	3748.74
17087.8	8947	44802.4	12.78	24.94	74169.4	43937	22877.6	-30.53	23.22	40017.9	24787	24454.5	18.46	5.16	59298.7	23022	45709.1	176.08	5731.9	32697.6	20322	23542.2	714.26	17079.6	6622.22	5439	1156.59	216.55	2796.72	18560.9	12803	24525.5	3375.34	2489.7	42739.7	25335	32647.9	37610.8	18170.1	73208.4	47695	17960.9	773.19	456.66	20588.3	13853	60276.9	71980.5	13057.4
20094.8	12815	21689.8	14.2	3.44	60740.2	32895	20630.5	17.75	18.06	99066.1	25379	87249.8	24.85	62.78	8164.78	5973	9343.6	-2.13	2.58	23146.5	16077	22737.8	145.55	3847.64	7492.7	6922	1110.44	8.52	102.34	17038.2	11578	46688.2	23235.5	16200.7	52077.5	27015	50285	49713.5	27520.9	33059	25286	10941.8	90.88	18.92	32187.9	20285	19664.9	12503.1	1522.2
86057.2	50312	56168.1	25.56	59.34	30945.4	18486	33213.1	-7.1	19.78	47414.5	25804	26372.2	24.14	15.48	28839.9	18564	41539.3	281.16	11088	57536.6	36734	19288.6	217.26	8827.04	33591.6	24344	18070.2	156.2	7335.8	68661.3	29572	50025.9	12077.8	7014.16	25372.9	13378	32779.3	47283.2	20099.9	35469.6	28030	7194.43	78.81	25.8	96381.5	41521	45553.6	132803	18222.5
12493	9283	20259.8	23.43	33.54	42517.7	24681	27433	4.26	20.64	45712.6	23168	30424.9	17.75	4.3	218931	56727	174319	1963.86	70194.9	40065.6	21274	39769.2	177.5	8146.78	6185.74	5650	1355.39	7.1	55.04	42318.7	28222	22728.5	53691.6	15761.2	31484.8	16594	31828.6	53025.6	22078.8	66969.3	48734	19015.9	17382.2	9570.94	26912.3	15486	18597	11497.7	1179.06
21349.1	14855	28485.9	15.62	9.46	79875.2	35355	43579.1	24.85	16.34	58155.4	30047	41865.1	24.14	22.36	48872.7	33254	15380.7	102.24	4364.5	44951.9	28084	17153.6	34.08	299.28	9631.7	9626	4217.4	-25.56	39.56	36196.2	24086	11400.5	6654.12	2021.86	106457	48620	62117.2	46412.7	20797.4	8417.74	8134	2078.17	73.84	40.42	76243.3	36947	62768.3	29491.3	5159.14
58208.7	35223	18103.6	23.43	30.1	63585.3	34050	28439	-2.13	20.64	50755.7	30643	23312.8	19.17	0.86	52500.4	19129	40073.8	23.43	1042.32	30508.3	23922	24879.1	63.19	1585.84	6040.66	5026	1542.12	-2.84	-0.86	28015.9	15974	26592.3	19785.6	8262.02	50766.8	28854	38316.6	29652.4	26049.4	7763.02	7755	2294.01	24.85	16.34	58023.3	32640	31307.4	36448.6	6543.74
96839.7	31897	41781.4	27.69	49.02	127502	56423	53214.5	-11.36	25.8	79094.6	45678	63354.7	47.57	11.18	48800.2	33041	19690.4	1335.51	38239	33466.4	20974	23924.2	591.43	16996.2	38278.8	25622	10004.6	-4.26	-16.34	45951.3	28448	17979.3	9228.58	3377.22	82562.3	51030	24291.9	8691.11	3904.4	16075.4	15410	4391.35	9.23	21.5	26576.3	16083	25230.6	66390	11375.2
19518.2	10856	26873.5	21.3	5.16	60700.5	33290	29602.7	14.2	30.1	34405.7	23642	26047.8	37.63	-8.6	88126.8	39769	48442.6	173.95	2046.8	67580	33103	44605.8	165.43	4535.64	262143	198531	262143	21.3	13.76	25480.8	18399	43915.6	37873.5	13871.8	49851.7	33866	27922.2	107559	48274.4	10570.4	8406	2945.79	2636.94	1596.16	111911	37423	47921.4	54528	8853.7
65571.2	38886	30634.4	24.14	36.12	41391.2	23919	20924.4	11.36	-1.72	42330.5	23875	29445.8	22.01	30.1	65579.3	38667	30382.3	271.22	8695.46	46095.8	30224	30889.3	813.66	30111.2	32910.2	27752	-21.3	-14.91	116.1	16996.7	12594	20372	27912.9	10369.9	32024.9	18383	31257	31633.3	16779.5	10742.7	10081	1045.12	485.64	331.96	98080.3	30049	89218.6	129607	20516.2
99420.1	42392	67011.2	12.78	29.24	52293.9	30647	18123.5	23.43	24.94	32523.3	18728	30084.8	22.01	36.12	14317	8987	22594.3	29.11	-172	50157.4	33627	15116.6	48.99	1106.82	47116.9	27432	42519.1	705.74	14755	22204.1	13783	15835.8	16153.9	6042.36	27240.9	18423	36482.6	2807.34	2131.94	11218.9	10325	3682.06	66.74	46.44	24785.7	13240	21249.6	4764.81	23.22
46323.3	31335	13385.6	17.75	-6.88	32787.5	18903	25590.5	24.85	-6.02	180635	84715	88854.4	19.17	44.72	48278.2	26606	17780.5	28.4	-18.92	35628.9	22821	26859.3	1159.43	20714.8	107757	44783	60818.6	367.78	15283.1	59474.7	39119	19083.4	23620.3	10821.4	92673.3	36311	53704.4	58725.5	31852.7	12152.6	12311	3548.58	-15.62	-3.44	35765.9	24482	24383.5	18010.6	2032.18
37940.3	15698	66189	8.52	67.94	51758.8	32839	28247.3	29.11	24.08	44773.3	25586	43898.6	17.75	42.14	143159	43909	130152	1331.96	51271.5	26369.8	15487	28637.1	878.98	28183.9	12749.1	10162	19710.3	42.6	1265.92	43428.5	30183	24061.9	90642.9	36101.1	43737.9	25347	28981.5	11868.4	6050.96	8118.9	7054	2751.96	13.49	4.3	49501.4	25068	47890.9	50408.6	9576.1
57147.3	30879	22718.6	-18.46	32.68	53699.4	30640	30917.7	12.78	20.64	47831.1	30735	22743.4	17.75	17.2	32691.4	22425	15798.9	452.27	17759.9	22339.2	15119	17725.2	55.38	1599.6	126618	56547	51211.6	525.4	16966.1	25940.2	19376	20269.1	51837.1	18209.6	46963.1	25470	47435.8	39233.2	16213.6	34258.7	24738	9695.05	-18.46	-22.36	47028.9	31530	22837.9	-1848.13	-641.56
21693.8	12223	22874.8	11.36	0	33139.6	18897	16854	2.13	13.76	46325.8	25044	26688.9	7.1	40.42	15774	12734	12674.9	151.94	3445.16	37952.7	24552	17349.6	60.35	2564.52	21993.9	9807	32641.5	161.17	7373.64	140816	64926	70094.8	19784.9	9704.24	115043	43534	71644.7	44347.3	27552.7	262143	190183	262143	-228.62	73.96	18242.9	11179	32289.4	35541.2	5664.82
41491.6	23187	39774.2	-0.71	51.6	94442.7	54208	20240.7	-12.78	0.86	94460.7	39069	52401.5	9.23	62.78	27068	15687	27780.2	1036.6	15921.2	20358.3	13574	30008.1	215.84	6387.22	92799.7	55279	28263.7	288.26	11633.2	33054.7	23866	18039	22541.1	11709.8	46313.4	31834	25868.1	12016.8	9050.64	13706.3	13903	4321.06	20.59	2107.86	105770	38818	88191.2	125284	22593.1
18730.2	10335	24796.8	2.84	30.96	54555	29955	18325.8	10.65	50.74	35016.4	21351	39953.1	24.14	-1.72	121938	35876	75930.9	2284.07	85639.7	35531.6	20410	21172.9	370.62	14433.4	11208.4	6803	26539.8	28.4	44.72	62316.2	40571	26086.8	-1130.32	-228.76	22177.4	14174	29381.2	28733	10508.3	26867.1	13755	43859.5	50853	20621.9	40998.7	22969	34393.1	61183.5	9387.76
119561	41743	47797.9	-2.84	36.98	31139.5	24030	28607.3	31.24	7.74	162657	64583	97402.1	28.4	55.04	64256.2	35614	26863.6	396.18	31057.2	54875.6	37083	19321.2	489.9	16504.3	116985	52143	65764.5	876.14	40298.7	16398.4	10699	30920.5	13504.9	6620.28	93049.6	34686	81954.6	67888.1	26964.4	40133.2	22639	40204.5	8404.98	3356.58	150816	80819	117552	129238	21630.7
35325.1	21483	30970.2	22.01	2.58	56336.9	38399	33681	13.49	59.34	53633.7	28083	32001.1	11.36	-2.58	43709.4	31364	23468.3	341.51	9820.34	74715	45977	34965.4	636.87	24491.9	140617	61262	55794.6	705.03	27141.6	62784.3	35948	25798.6	33710.8	13995.6	67586.8	23249	43694.8	18342.8	9426.46	76768.4	43406	75632.8	85552.9	51838.2	23596	14408	30971.6	54721.8	10611.5
27755.5	17650	26773.4	13.49	22.36	42501.6	26471	20745.5	-12.78	7.74	48061.8	30271	26055.6	13.49	26.66	35672.9	23362	42582.2	7.1	-542.66	34083.9	15931	32726	192.41	5864.34	129179	43426	95462.3	548.12	25947.1	40798.5	23648	35693.1	30082	13232.8	44568.7	30878	18496.2	13164.1	4821.16	85806.8	48859	42925.9	78428	34830	35219.7	22649	23349.8	36544.4	5980.44
19820.2	15180	18081.6	8.52	26.66	51526.3	31154	36401	-1.42	36.98	37129.3	25444	25443.6	26.98	48.16	173604	65213	108897	552.38	18178.7	25299.1	15931	18732.6	954.95	23860.7	42569.2	27158	21557.7	63.19	7157.78	19308	9916	21469.7	22315.3	10450.7	92675.1	27791	110288	109654	46661.9	34639.4	19379	21708.2	17121.7	8123.56	32924.5	18950	38075.9	18913.7	3314.44
28777.3	18381	13083.2	-0.71	6.88	49704.8	30823	31498.4	-0.71	52.46	102611	41031	49872.5	31.95	36.12	11733.5	7828	7621.85	14.91	-409.36	53481.8	33833	18084.4	881.82	21340.9	60866	26071	61580.4	326.6	10773.2	39537.4	25935	14343.4	36772.3	16892.1	47932.2	23843	35614.3	18589.2	8131.3	64642.4	42218	21234	16668	8845.96	30509	21063	38154	66101	12088.2
48182.1	34751	12925.5	19.17	21.5	38143.6	23189	17335.4	-21.3	10.32	37263.9	21230	20856.2	41.89	6.02	17273.8	17613	5148.92	68.16	2704.7	72163.7	34199	50307.8	662.43	17129.5	31072.5	18387	22223.7	321.63	8461.54	36105.7	20927	22698	31940.8	13638.7	74144.6	46871	37861.5	67951.3	26996.3	72852.5	38251	35629.2	34312.2	15427.5	122089	57566	44061.2	107900	17714.3
42240.6	23178	18295.3	9.94	17.2	26679.8	16152	29998.9	12.07	72.24	44281	23121	35373.6	14.2	25.8	46037.5	27937	19635	41.18	3070.2	26557.7	17638	23689.9	319.5	6778.52	94308.8	36767	42561.7	351.45	9476.34	115324	38926	47763.1	28244.5	21625.6	52483	30243	27718.4	17575.3	8653.32	29029.6	15683	32089.2	16393.2	13932.9	39957.1	28211	24169.1	13991.3	2195.58
38214.3	19364	35270	27.69	17.2	33932.6	20805	21297.2	-1.42	-3.44	46258.2	30077	34550.7	20.59	47.3	17651.4	13221	17000.9	19.17	479.88	39420.8	21547	24439.6	237.14	10443.8	141920	56853	51742	345.06	17826.1	30476.1	18193	20143.4	1544.25	700.04	30039	16038	30473.2	9859.06	5911.64	69424.5	30807	57224.6	9315.2	7904.26	37183.3	18417	33311.8	106684	20280.5
144606	59491	56758.1	19.17	41.28	83592.7	46534	26435.4	2.13	13.76	83016.8	32606	58480.6	14.91	56.76	40533.1	24713	25395.3	148.39	17157	6693.52	5768	9304.55	20.59	-219.3	29544.2	15434	28861.5	385.53	11070.8	42639.3	25035	17258.7	3682.06	2011.54	33570.5	20746	32721.1	14650.1	5715.56	64954.3	44238	34227.7	13853.5	7391.7	32669.7	18114	28740.8	68733	12368.5
101821	56748	41826.8	32.66	30.1	63287.7	35375	22345.1	5.68	37.84	49809.6	24262	64460.9	7.1	10.32	50220.6	17986	52774.3	877.56	35874.9	45240.8	26343	30669.9	389.79	14020.6	40880.9	24808	20080.9	229.33	5639.88	26628.4	17564	26625	3194.29	1810.3	17645.8	16490	20000	5055.2	2991.08	86833.5	30954	58440.1	52961.7	30659.9	35850.3	21994	18594.9	68390	14374.9
55292.8	35894	17459.6	0.71	10.32	46707.1	28923	25154.6	-0.71	0.86	46774	29854	27413.8	17.04	33.54	55765.3	17095	90512.9	544.57	16799.2	18970.8	11385	35102.4	30.53	967.5	72128.3	46476	25298.7	381.27	11305.6	27547.8	15774	20274	16134.8	6983.2	117752	47626	38375.5	39547	18053.1	26684.2	13531	27894.5	14369.7	9957.94	20248.6	12272	23555.7	23140.3	2803.6
27955.8	16530	16780.1	-2.84	-6.02	18720.9	9477	26899.8	-17.75	35.26	114447	37736	93846.4	44.02	79.12	23842.7	14082	28029.4	227.91	7110.48	28053.1	16903	23398.8	587.17	16043.3	147928	53508	84691.6	574.39	23225.2	33158.8	22483	19897.8	-1459.05	-788.62	83505.9	50279	52481.8	79491.6	40313.4	34956.2	20599	39554.1	252.76	174.58	29133.8	17387	28067	73178.3	15198.8
69644	39330	32733.8	-5.68	20.64	32750.3	16631	27559.4	-12.78	21.5	114899	39454	60778.1	40.47	55.04	66707	43670	34179.4	239.98	22116.6	64953.7	47782	16697.8	519.01	14925.3	67684.2	28098	53423.9	1023.11	36844.1	3991.56	5370	273.35	-671.66	-438.6	26721.4	19402	45903.6	6867.83	2993.66	27813.8	17186	19737.3	27136.2	10480.8	77665.5	38097	60291.1	158509	33517.6
59259.6	37171	25976.1	-23.43	26.66	105356	54763	87954.1	3.55	33.54	70347.1	43179	54840.4	34.79	18.92	27495.1	20267	37901.2	76.68	1765.58	39209.4	26099	31604.9	308.85	8477.88	48444.3	34031	26605.8	308.85	9564.92	57805.7	34352	26081.1	29007.8	9498.7	39746.3	29580	18369.8	6934.57	3469.24	23060.9	11899	31555.2	12528.7	5309.64	41245.5	26511	29224.3	91493.4	16587.7
44880.6	26099	23142.4	-14.91	18.06	63207.8	24556	43751.6	52.54	34.4	34485	21471	27190.2	-3.55	5.16	61410.4	40238	24152.8	-2.13	210.7	31516.5	21558	18950.6	1.42	276.06	31081.8	14375	39407.8	277.61	9963.1	134245	62786	75247.9	57094.6	26209.4	58834.3	24631	58932.8	93570.2	32633.6	31544.4	19312	18965.5	592.85	494.5	54132.2	32138	38064.5	64576.6	10855.8
76829.8	41774	23010.4	-7.1	26.66	73835.2	30409	37419.8	21.3	-24.08	40399.8	23809	59174.2	46.15	49.88	55340	34415	24744.2	-7.1	-341.42	32116	19215	18110	263.41	9496.12	140005	49149	81237.5	1092.69	45402	8632.26	6559	27649.5	24833.7	8471.86	74021.8	32956	52525.8	27455.7	12879.4	29267.7	16466	45755.9	60883.9	24806.7	17696	10219	30340.4	17657	1719.14
22582.9	14035	33580.9	-10.65	18.06	32971	19994	38844.1	29.11	-27.52	77904.9	46273	32107.6	19.88	31.82	52509	28643	18907.3	462.21	17622.3	55398.2	34222	24917.4	533.92	22440.8	42938.7	23147	31766.1	783.13	24307	34491.8	19290	24204.6	19893.5	10041.4	26614.7	16618	23528	14574.9	7835.46	88237.2	28958	86958	13974.9	7285.92	56997.2	28102	62594.3	91326.6	14887.5
65505.5	41506	26950.9	4.97	36.98	54194.8	33923	18538.1	7.81	8.6	40963.4	30638	18748.3	21.3	11.18	33026.8	18215	35377.2	1129.61	49214.4	42324.9	26164	19631.5	406.12	17601.6	33551.3	19861	30727.4	207.32	4422.12	61236.2	34795	29450.8	51502.7	22392.7	45172	27717	35813.8	5667.22	4764.4	64370.9	19887	76253.3	22734.9	11798.3	55519.1	32007	30549.2	20901	2023.58
50428.3	23609	28093.3	7.81	17.2	23627.6	11452	47579.9	8.52	36.98	127949	36222	65313.6	18.46	42.14	89407.7	41635	43639.4	1707.55	48535	88040.6	48394	24788.9	729.17	34070.6	25287.3	16538	32498.8	717.1	20411.2	44828.5	29793	23525.1	11015.6	4419.54	28994.9	20468	24172.7	7081.54	3885.48	42656	23123	22528.3	2660.37	1694.2	32522.7	17346	40913	50590.3	8053.04
208454	45145	90703.2	38.34	67.08	40890.9	22587	23810.6	2.84	34.4	111074	49846	64775.4	12.78	26.66	39327.8	23051	21275.1	124.96	3591.36	34193	21743	20716.4	39.76	2458.74	31083.7	17895	27597.7	261.99	7522.42	36681.1	21307	22541.1	26489.4	12507	85941.9	52586	27145.4	21141.7	11496.5	174886	49443	116368	117019	57644.9	31380.1	17524	44948.7	48872.8	7509.52
47067.3	27295	20788.8	17.75	15.48	70882.7	39727	35674.7	28.4	56.76	118936	66915	57533.4	31.24	19.78	29960.9	17938	18139.1	12.07	-226.18	44910.3	29087	21762.2	957.08	18404.9	97480.7	27544	44306.8	355.71	18629.3	40808.4	27569	12951.1	1876.53	1063.82	6784.04	5458	31158.3	-399.02	-167.7	33290.9	17789	40741.9	7994.6	3964.6	80729.6	48682	19307	12787.8	646.72
49725.2	33921	24433.2	2.13	18.06	19479.8	14423	8897.72	-4.26	12.9	91239.2	53243	20731.3	5.68	17.2	37240.3	23111	15016.5	51.12	1385.46	52846.9	32361	13950.8	71	620.92	68081.6	30574	50543.5	845.61	36709.1	32298.3	18002	42304.6	9784.51	6812.06	60538	33259	28701	3824.06	1966.82	26694.7	17524	37362.3	31137	17400.4	63595.9	39543	22256.4	10535.7	615.76
18162.9	9959	24140.7	-6.39	7.74	22736	14299	29122.1	17.04	25.8	20553	12116	19530	-15.62	-5.16	122412	64062	58268.3	1101.21	46577.6	45088.9	28379	14870.2	197.38	7868.14	174960	69275	97343.1	1953.92	50661.7	63029.2	21774	43579.1	7291.7	2870.68	33875.6	23158	17886.3	24059.1	10572	10258.5	8468	29673	1381.66	1317.52	15614.7	8981	23579.1	18621.9	1961.66
44777	28576	31720	-1.42	-12.9	53668.4	35695	13283.4	-12.78	12.04	96952.5	29447	57233.1	7.81	18.92	63057.1	40010	25807.1	922.29	26544.8	39259	26170	13324.6	200.93	7475.98	64922.1	39902	88493	208.03	12703.9	57051.2	38467	53994.8	30104.7	14052.4	29556.6	21174	24993.4	13916	5345.76	95228.9	41854	41973.8	73698	47287.1	33480	19611	46737.9	74871.6	14639.8
31241.2	17899	35470.9	12.07	21.5	18943.5	10275	37732.2	-17.75	-1.72	137294	56216	77669	22.01	53.32	14858.9	7162	28045.7	44.73	1619.38	37937.8	23831	20114.3	423.16	9740.36	33200.4	16847	36789.4	362.1	20763.8	36672.4	25108	23298.6	16116.3	7238.62	168240	72791	107453	103292	48303.6	49653.3	28967	28933.9	205.19	485.04	98609.8	46723	67887.4	94463.4	15662.3
30854.3	19045	16438.6	19.17	-13.76	37327.1	22844	25459.2	-19.88	30.96	36377.3	23903	28503.7	22.01	3.44	57927.8	45313	47293.8	44.02	2735.66	54851.4	32389	25774.4	1603.89	32171.7	35179.4	17748	21481.8	69.58	3002.26	26384.1	13195	44642.7	14723.3	10109.3	95532.1	37930	33121.5	4176.93	1493.82	72999.4	43591	20047.6	11328.8	6965.14	31683.9	17999	16607.6	12629.5	1083.6
30624.9	19605	40309.5	9.23	24.08	13755.9	6753	27043.9	-17.04	-14.62	128163	47848	68070.5	22.72	55.04	91688.7	42901	71218.7	881.11	21062.3	66697.1	38068	28553.4	83.78	1988.32	54870	33795	38593.5	513.33	12889.7	43065.2	27982	30382.3	25995.9	11778.6	87787.7	35824	73362.9	62406.9	46189.7	179430	57173	128641	52941.9	30960	25139.8	15321	31501.3	28893.4	4304.3
122864	61435	102479	12.07	35.26	61572.2	41455	22296.8	-14.91	-23.22	23932.6	15402	22598.6	12.07	5.16	53553.7	32687	19013.8	513.33	7478.56	50895.8	25833	38531.7	754.73	17539.7	171904	57675	69093.6	876.14	31058.9	58674.9	33403	20735.5	30619.5	12087.3	22254.3	12075	33913.1	52606.7	19514.3	73372	31235	52009.6	3110.51	2009.82	59804	23679	73701.5	83635.9	11834.5
35490.7	23385	18286	14.91	-32.68	39342.1	21845	31516.2	14.2	9.46	83014.9	25782	74922.8	20.59	66.22	67849.7	34707	44617.8	265.54	12046.9	40618.7	27381	21869.4	1086.3	27547.5	49833.7	24582	49905.9	1475.38	29390.5	14023.2	7463	30145.2	69476.3	34856.7	21626.8	13029	25724.7	220.1	511.7	69399.7	31826	112312	45919.2	21669.4	21219.5	13215	41863	65618.2	8774.58
52243.1	34835	16896.6	-1.42	-7.74	27443.7	17275	29945	14.91	-6.02	43918.3	23454	49039.7	22.72	33.54	60433.9	38096	18849.1	177.5	6237.58	36726.9	21903	27381.9	673.79	11898.1	73244.9	43187	26753.5	116.44	4195.08	33202.9	20063	14138.9	10359.6	4035.12	29637.9	23151	27224.2	19401.5	7515.54	110088	47729	40079.5	15412	9367.98	13950.6	8978	24434.6	31705	3772.82
48906.8	32330	13096.7	9.23	-18.92	15251.4	14854	5249.74	-18.46	10.32	28914.9	19031	22660.4	8.52	33.54	41958.5	22571	25388.9	0.71	-26.66	30166.7	19846	20971.3	25.56	230.48	163784	87773	81706.1	755.44	29868.7	36514.9	23117	16212.8	7172.42	3362.6	51497.2	24276	27582.1	-1099.79	-783.46	163286	53978	127752	35691.7	21791.5	46273.1	24563	39654.2	94144.6	14656.1
37392.2	23634	26221	-2.13	14.62	120506	44296	48701.7	-24.14	25.8	146747	37334	75992	35.5	40.42	6671.82	7610	1901.38	11.36	167.7	21787.4	14142	25536.6	13.49	179.74	45115.5	28983	19755	34.79	2772.64	31456.9	19882	26113.1	99.4	317.34	70260.3	34391	40075.2	37382.9	14571	63568.6	41874	16033.2	7877.45	4214.86	30950.4	18219	38997.5	7786.57	98.9
6609.2	7663	956.37	13.49	-12.04	39495.9	25783	33862.7	28.4	-12.9	80758.1	46518	28938.2	24.14	11.18	61163	34999	28863.6	311.69	17575	67134.2	38903	23573.4	310.98	10752.6	80183.4	37755	52218.4	493.45	14738.7	50450.6	33232	24668.9	-358.55	389.58	131400	40010	69432.3	16428	8975.82	36953.2	18618	37211.8	11817.9	6889.46	95933.2	30638	50174.3	70409.3	12148.4
20964.7	14985	23483.2	-6.39	2.58	194575	50493	67682.9	14.2	19.78	65165.1	27270	65582.7	10.65	30.96	26248.3	16130	16096.4	106.5	5579.68	17161.6	12384	18637.5	10.65	-331.1	7250.28	5099	7682.91	3.55	-64.5	37661.9	25251	19742.3	15889.8	5920.24	44656.1	30656	17431.9	-352.87	-3.44	33820.4	20010	22726.4	14294.4	6097.4	22502.9	14756	24182.6	51972.7	10861.8
37400.9	22731	18491.2	5.68	-15.48	59764.9	32798	19973.7	12.07	-9.46	23310.1	15279	19566.2	3.55	8.6	58157.9	35772	19777.8	828.57	31824.3	48945.9	29403	20236.4	173.95	9210.6	42983.4	19568	65255.4	833.54	38059.3	33323.8	20497	22784.6	-725.62	-271.76	32551.9	23233	32829.7	24722.9	18770.4	80953.4	35542	52917.7	16060.9	11259.1	23946.9	15643	26194	27058.8	3712.62
127978	38426	66985.7	46.15	50.74	21820.9	10890	31198.1	-21.3	-2.58	42048.4	22132	32782.8	18.46	-10.32	38289.3	21248	15896.9	115.73	4326.66	50821.4	33233	21675.6	567.29	19992.4	93408	30038	37632.1	315.95	9848.72	40876.6	23431	24475.8	7046.75	3626.62	56416.9	40932	18450.8	48843.7	13583.7	64457.7	41197	33989.8	-51.12	-17.2	31880.4	20826	20555.9	29964.1	5002.62
32421	20466	17692.5	16.33	26.66	8280.1	8223	3573.43	-9.23	14.62	104506	51315	48609.4	-8.52	24.94	52923.2	32178	23484	94.43	2870.68	49484.7	25290	30873.6	114.31	7972.2	83333.6	33074	50745.1	1022.4	32251.7	36378.5	24931	24086.8	46948.8	12008.2	9177.86	6167	37698.9	-1315.63	-537.5	84016.2	32193	98772.4	62750.5	31814.8	23718.1	14983	30821.8	27655.2	4738.6
52990.2	23686	47422.3	36.21	13.76	43152.6	28884	26026.5	16.33	5.16	45589.2	27920	30896.4	22.01	-0.86	39884.6	21599	28057.1	46.86	2078.62	26459.7	14286	27602.7	427.42	13034.2	33772	18650	41785.6	519.72	19307	45194.3	26918	26287.8	23930.5	11659	79923.6	48703	41388	1817.6	1338.16	70366.9	28005	78378.3	11499.2	6516.22	104637	42191	63161.6	63281.6	11839.6
92463.1	29175	52167.2	23.43	55.04	55633.2	33568	23029.6	-7.81	-10.32	47787.1	15903	56867.4	-2.84	31.82	12036.7	11563	6673.29	4.97	-50.74	55534	32860	32768.6	1789.91	53001.8	76843.4	24562	73613.5	969.86	32879.5	44814.8	23774	40812.2	20234.3	10017.3	65027.5	41887	33343.7	38546.6	22121.8	14155.2	7556	21020.3	9111.43	3400.44	38900	24593	41463.3	38823.5	6228.12
148167	79246	64453.8	41.18	45.58	75792.5	48430	25689.9	12.07	17.2	69339.6	27622	59206.2	2.84	49.02	54543.3	34826	19647.1	142.71	1832.66	30867.3	24906	27807.9	39.05	266.6	124836	37851	51381.3	1108.31	44392.3	35852.1	22526	15588	11529	5106.68	67114.4	35343	52851.7	15669	9528.8	88198.1	33599	82085.9	83523.7	36802	125055	52194	63105.5	51330.2	6366.58
27056.8	16553	18479.2	21.3	-4.3	25665.5	15328	26371.5	-9.23	18.06	94485.5	32626	64181.9	25.56	61.06	36628.4	20818	18379.8	179.63	8630.96	52902.1	32244	29139.1	66.74	1879.1	41264.7	24485	64588	81.65	1050.06	50128.2	30723	17221	-1600.34	-871.18	41633.6	26150	51675.2	14730.4	6925.58	34589.2	18214	21738.1	2698.71	1699.36	38648.9	22348	28447.6	53431	8446.06
48844.8	28367	23084.9	19.17	6.02	32327.4	21764	16683.6	-4.97	0.86	35268.7	20547	19704.6	14.2	25.8	35544.6	18781	40423.1	292.52	14491.9	33026.8	20339	26596.6	876.14	20747.5	126406	36249	93747.7	382.69	10638.2	60335.3	28438	36088.6	27636	12697	27924.8	15946	18372	8313.39	4108.22	47816.3	26526	32693.4	59847.3	21160.3	45827.3	28689	44715.1	68395	10356.1
27247.1	16446	24819.5	15.62	28.38	6963.22	5090	1156.59	14.91	-9.46	183744	75583	87633.9	-24.85	36.98	64727.4	40089	29558.7	1342.61	52571.8	22778.8	16254	23931.3	710.71	23408.3	76974.2	42107	54714	1349	30721.8	16997.9	10550	25178	3138.91	2093.24	110012	56036	51279.8	60520.4	38922.7	57330.2	33910	23466.9	29600.6	12231.8	69014.1	25085	85851.1	78271.8	13640.5
56822.4	34299	20940.7	4.97	18.92	61292	33527	22920.2	1.42	23.22	39902	21067	33443.1	-9.23	22.36	42782.5	18190	37834.5	1000.39	20916.1	46307.2	28788	20674.5	93.72	3679.94	32473.7	17158	28746.5	231.46	8554.42	32726.1	21212	25917.8	3328.48	1686.46	46064.8	18562	58935.7	64127.2	27179.4	113097	29115	63512.3	63144.6	32277.5	34415.6	24391	20467.2	64096.7	11595.4
20850	12235	29878.9	32.66	12.9	55535.9	33414	16851.8	-15.62	-5.16	45831	29819	33061.9	9.94	37.84	28241.6	15726	26049.9	78.1	2516.36	20195.3	11625	25897.2	454.4	15877.3	82106	26011	54647.3	66.03	2598.92	39417.7	24451	20945	7541.62	2981.62	148071	57323	79201.2	34443.5	19343.1	48323.4	25454	29129.9	24316.1	14074.8	101153	44830	79572.5	200692	40549
35403.2	25575	44078.2	29.11	32.68	32501.6	19575	20312.4	4.97	14.62	41416	21578	36916.4	6.39	7.74	26815	15368	17296.3	724.91	13382.5	99508.1	63390	22691.6	1.42	53.32	49268.3	31102	34703.4	325.18	11639.2	136641	46206	40560.9	28288.5	14732.7	63632.5	19173	78291.7	80310.2	36697.1	234482	115031	114979	49816.4	34406.9	58343.2	38614	22077.4	44558.2	5067.12
47442.4	29567	27268.3	12.07	4.3	53289.6	33519	20921.6	-14.2	44.72	27089.7	13789	48084	18.46	28.38	62972.8	38657	22761.9	303.17	12259.3	49792.8	32511	14452.8	351.45	10042.2	49061.8	27611	44673.9	96.56	8016.06	39973.9	24103	12388.1	1662.82	1238.4	52993.9	28721	27890.2	22523.3	8782.32	60107.8	36442	36799.3	5278.85	2797.58	21567.9	11783	23437.1	51470	10675.2
80454.3	43271	37437.6	9.94	0	32078.2	20171	21573.3	0	-6.02	66762.2	21151	71102.2	17.04	-1.72	42075.1	26191	24701.6	574.39	17900.9	39182.8	23924	32939	661.72	20326.1	41434	24742	34602.6	424.58	10050.8	33656.7	20802	20757.6	-100.11	35.26	33039.2	20842	20080.9	-1206.29	-749.92	33804.9	21272	31816.5	3968.9	3259.4	34953.7	24087	30744.4	29790.2	3821.84
30669.5	20944	16438.6	9.23	1.72	12405	10625	8484.5	-6.39	0.86	69860.4	44516	35877	26.27	4.3	145540	61798	163698	795.91	47988.9	41076.9	26622	25164.5	377.72	13018.7	64118.5	37208	36690.7	683.02	39996.9	57200	34202	21573.3	10573.3	4994.02	32631.8	20327	23296.5	21956	10472.2	85118.6	50655	23701.9	15706.6	12818.3	65161.4	31695	42399.8	63555.6	9010.22
47070.4	29618	21848.8	12.78	-12.9	23752.8	14355	15770.5	2.84	13.76	112262	47029	70317.7	4.26	21.5	4806.24	5131	3295.11	7.81	-31.82	39294.4	22222	24928.8	278.32	9203.72	21508.4	12355	37140.1	125.67	6043.22	36341.9	19850	21955.3	-1464.02	-675.1	60545.5	19630	88950.2	98805.7	49702.8	29582.1	19730	18425.9	2969.22	1780.2	125636	45908	90679.8	63105.5	8465.84
20130.2	11506	23781.4	-1.42	19.78	49219.3	31824	17496.5	-1.42	18.92	39556	22039	25092.1	4.26	-14.62	42788.7	23960	29732	255.6	9204.58	50157.4	33270	20724.9	326.6	7180.14	24542.1	15983	16335.7	102.95	2355.54	11905.9	11474	19680.5	-900.99	-465.26	31478	21623	20732	1067.13	549.54	84336.1	50115	32749.5	38038.2	16994.5	173558	73819	60574.4	20398.3	2113.02
34421.8	19823	16547.3	-1.42	24.94	36181.3	22317	17128	-6.39	-4.3	9544.9	6351	23155.9	17.04	7.74	39999.9	22750	20305.3	285.42	6959.98	77277.4	26298	56747.5	2569.49	73493.9	40463.7	25643	18870.4	2553.16	32929.4	23989.7	16095	38660.9	23217	10529.8	39303	25501	22975.6	25496.8	10361.3	115120	46091	50976.6	24063.3	13159.7	16497	11339	28757.1	3561.36	36.98
51155	33184	18668	12.07	30.1	79304.2	41274	31541	12.78	20.64	152708	70456	134232	39.76	44.72	40928.7	25503	20896.7	66.03	3443.44	37733.8	20210	26679	139.87	5769.74	34108.1	19502	25442.8	411.09	31642	21791.8	16490	19401.5	12405.1	5510.88	20075	11005	47002	15096.7	6593.62	83961.6	45931	33185.4	37882.8	16596.3	13219.6	8758	27663	20308.8	3046.98
22964.2	14487	30760.8	24.85	27.52	44315.1	25810	21870.1	-14.2	10.32	18799.6	11243	25902.2	-14.91	2.58	30830.1	19087	18786.6	171.11	4545.1	37137.4	21324	24975.7	330.86	12262.7	45504.3	24408	27206.5	319.5	20200.5	17154.2	11826	18156.1	13479.3	6980.62	83770.7	45495	43562.8	77306.2	30223.8	46265.6	25911	20673.1	3817.67	2697.82	56863.3	28930	35906.8	49808.6	6854.2
85857	31511	45253.3	19.88	1.72	50734	32078	17265.8	-10.65	2.58	105001	41967	88294.9	43.31	45.58	28432.6	19738	43406.6	421.74	20224.6	24502.4	18430	23170.8	145.55	6898.06	63933.8	37838	21926.9	361.39	9866.78	43548.2	29979	12791.4	14456.3	7383.96	27930.4	16758	32961	-2119.35	-1287.42	34160.1	18924	36057.3	27199.4	12294.6	13708.8	9253	20683	26570.3	4486.62
46976.2	30839	17927.5	16.33	31.82	56195.6	30750	23038.8	22.72	-6.02	29754.4	19599	20576.5	39.76	-1.72	58486.5	34761	36279.6	534.63	15434.4	28076.7	15575	18709.2	633.32	15435.3	53519.6	16806	74819.1	515.46	14968.3	113920	35417	63251.1	47555.8	22656.7	21581.6	11647	39696.8	-1200.61	-347.44	75334.3	33739	63663.6	10045.1	8093.46	49838.7	29771	33632.7	75256.4	14385.2
53224.5	33190	15613.6	-4.97	13.76	5377.26	5086	3030.99	4.26	16.34	52935	28075	50664.2	31.95	35.26	30532.5	18678	25973.9	1154.46	19669.9	46091.4	28736	22202.4	26.98	714.66	62088	37466	44412.6	60.35	798.08	48780.4	29171	36043.9	65697	29768.9	41200.2	25387	25966.1	16304.4	5825.64	58735.7	32190	35672.5	829.28	378.4	22229.5	14783	22850.6	13410.5	1296.02
45431.7	29405	15740.7	12.07	5.16	8586.38	7455	1733.82	-6.39	14.62	67265.7	34680	55866.3	39.05	68.8	50567.2	29015	28730.9	881.11	23545.1	56764.1	26610	37522.1	1314.92	45661.7	47436.2	29250	21077.1	244.95	8129.58	73858.7	41305	43361.8	12265.2	5900.46	64088.8	44286	36212.8	10295.7	4229.48	55384	37142	70122.4	46958	26851.8	39743.9	23442	28382.2	3794.24	-82.56
39129.4	22668	27577.1	17.04	34.4	6407.7	5266	1823.99	15.62	6.02	27872.7	20739	23165.2	19.17	26.66	16608.6	11286	12850.3	337.25	11016.6	31156.2	18879	20241.4	4.97	-239.08	55726.2	33726	41341.9	157.62	8219.02	164286	45518	84668.2	73530.4	33994.1	79471	37486	59358.8	52833.9	28570.9	132524	41120	94955.4	12756.6	7543.92	40341.5	23997	20826.4	24403.4	3438.28
47469.1	32941	24173.4	41.18	25.8	27741.3	25131	41648.6	23.43	38.7	38624.8	24133	20969.8	21.3	43.86	115548	37202	47139	567.29	18347.2	29052.6	16855	23181.5	15.62	-220.16	35899.9	22188	21076.3	74.55	8967.22	14119.3	11232	16915.8	-124.96	-3.44	60280.7	31890	51129.2	66108.8	38938.2	55583	35490	26879.9	1493.13	956.32	37612.3	25152	18593.5	44015.7	8466.7
34232.1	20614	45379.6	30.53	27.52	56517.3	35791	20326.6	7.81	22.36	55299	27166	30103.3	9.23	12.04	51124.6	27959	42874.1	42.6	1664.96	60167.9	34763	20031.9	48.99	1966.82	62610.7	32638	39721.7	1100.5	28434.2	53388.8	30462	25087.8	-1517.98	-804.1	4444.16	5509	5278.14	2759.06	1575.52	163488	42553	103326	67421.6	39763	19585.8	11233	32175.1	11134.9	1025.12
28280.1	16146	32878	28.4	13.76	5856.52	5554	3978.84	5.68	3.44	60799.1	40234	17372.3	-0.71	-4.3	44175	33617	21244.6	37.63	1480.92	99419.5	32717	41410.8	1730.27	46922.5	28838.7	17574	30105.4	203.77	10392.2	24432.3	13381	31078.8	3441.37	3686.82	27243.4	16608	20657.4	17946	7733.98	35294.1	23255	25837.6	20424.6	8428	39942.9	24126	23493.9	1164.4	-339.7
31365.8	20059	19001	16.33	-14.62	10840.1	7217	14420.8	4.97	22.36	113050	61287	58150.4	4.97	65.36	20670.8	11026	37411.3	465.76	14124.6	36933.4	23991	22400.5	1363.2	30833.6	50871	29854	21591.8	94.43	2776.08	45269.3	27921	20711.4	271.22	122.12	63822.8	42112	16800	6395.68	2191.28	48234.8	23522	42186.8	21065.7	12349.6	31763.2	19311	16156.8	7390.39	185.76
134642	44262	53028.5	26.27	12.04	9433.3	9146	2372.11	-11.36	-3.44	32460.1	15486	35742.8	8.52	22.36	36291.7	26507	17642.8	45.44	817	70310.5	40295	24649.1	318.08	13188.1	113438	45340	41180.7	606.34	19989.8	21992	13559	28801.1	1036.6	806.68	24309	13604	21970.2	30912	11892.9	61675.7	37748	31071	15208.9	10858.4	82007.4	30383	59043.6	100765	17491.5
29140.6	18358	14207.1	7.81	15.48	7364.36	6835	1246.05	-5.68	-20.64	48949.6	30790	22066.8	-17.04	10.32	27937.2	17717	26172.7	197.38	5496.26	31134.5	21539	19842.4	-3.55	197.8	61849.3	24722	49152.6	1747.31	57513.4	49139.3	29707	18125.6	-1520.11	-844.52	47493.9	31722	35184.8	77986.4	23431.6	35676	19250	17779.8	33975.6	11150.8	51520.8	23206	45273.9	17970.8	1881.68
34748.5	22262	16665.1	12.07	14.62	7332.12	6126	1797.72	2.13	-6.02	36619.1	21070	36261.8	-14.91	27.52	92927.5	50587	45531.6	673.08	22061.6	27720.2	16243	25371.8	91.59	2401.98	39547.9	24439	23043	713.55	14716.3	17066.7	7295	46441.8	54101.3	27808.1	109283	40458	54535.8	42545.3	22197.5	51205.8	30794	18261.2	777.45	408.5	29513.9	17009	25733.9	36686.4	4775.58
83127.7	24742	46156.4	26.27	0.86	5265.66	5091	819.34	-9.94	-23.22	35305.9	24904	24890.5	4.97	19.78	60234.2	35798	32529.4	14.2	413.66	29571.5	19579	28374.4	439.49	12210.3	124395	58793	113822	2434.59	74774.4	54227.7	23002	51222.2	42025.6	16091.5	29300	18854	14424.4	2316.02	1747.52	40539.9	20846	46419.8	39.76	663.06	34034.3	22858	27324.3	3383.86	77.4
74229.5	44234	24171.2	-7.1	3.44	18428.9	15966	7571.44	-9.94	-2.58	100171	39056	80329.4	7.81	48.16	45207.3	29066	22076	32.66	1011.36	55230.2	29659	23400.2	369.91	15371.6	58586.3	29758	47288.8	227.2	10603.8	49688.7	32895	16417.3	15780.5	7725.38	44742.9	25637	20732	18233.5	7475.98	61199	32533	34055.9	84732.1	34675.2	25963.7	14538	21551.3	38194.4	5979.58
51418.5	34363	16781.6	-4.97	13.76	22594.7	18957	9576.48	-6.39	34.4	27936	21241	20004.2	5.68	6.88	18319.1	13035	29065.3	298.91	19013.7	35109.4	22343	20344.3	163.3	10742.3	52127.7	33220	32610.3	354.29	20194.5	49774.2	33107	13527.6	32055.1	12047.7	101068	48340	63072.1	85738.2	43747.3	55692.7	31354	21209.8	4508.5	3009.14	60720.9	38441	22904.6	42734.2	7325.48
82410.4	46404	29633.3	8.52	40.42	7084.74	6915	2979.16	-12.07	27.52	31246.1	19466	24125.8	5.68	-9.46	46717.6	25219	44067.6	92.3	5941.74	26653.8	17299	23435	77.39	3694.56	48188.3	18778	66331.8	1194.22	54743.3	45303.4	27282	26032.1	5337.78	3365.18	134542	56627	103361	136796	58698.4	23864.4	13402	47925.7	13550.3	9279.4	30875.4	19571	28729.4	84570.2	15629.6
50935.5	29656	21257.4	36.21	26.66	16598.6	15060	3633.78	-11.36	-2.58	57068.5	33436	28721.6	17.75	-14.62	49507.6	31715	31205.2	724.91	15190.2	39013.5	21167	22296.1	96.56	3221.56	43662.9	25246	45520.2	594.98	18963.9	29703.6	13573	43376	82193.9	26009	88554.6	28848	68581	59025.1	29643.3	80967	48238	44930.9	11396.9	7041.68	26747.4	15160	33324.6	53066.8	7807.94
47122.5	29409	16829.1	22.01	16.34	34288.5	24359	37546.2	8.52	36.98	53901.6	31231	63528.7	39.05	1.72	14056.6	7490	31019.2	57.51	1064.68	29634.1	21008	19902	587.88	22451.2	29324.8	19137	27455.7	632.61	19163.4	42543.8	28415	18631.1	7006.99	3250.8	25224.1	17074	19839.5	-1831.09	-1080.16	66252.6	25722	44241.5	28192	16595.4	32524	20983	24041.3	46866.4	8851.98
38542.3	24279	28402.1	15.62	25.8	20314.9	8655	262143	55.38	16.34	77771.6	31107	69331.5	55.38	0.86	12390.1	9938	11286.9	12.07	30.96	23022.5	10827	27773.8	602.08	19313.9	70944.1	25371	61967.4	1691.22	37570	17177.1	12842	26088.9	5431.5	3854.52	58395.3	34822	18200.1	6718.02	3820.98	78353.7	25263	36537.3	42514.8	22157.9	37453	23403	28381.5	36670.1	4464.26
70773.6	42287	24858.5	14.2	17.2	259877	12097	262143	151.23	64.5	130588	50879	88196.2	41.18	-2.58	92358.3	38234	56850.4	537.47	11262.6	57107.6	35708	18990.4	129.22	2823.38	77384.7	42366	106030	1685.54	44404.4	25805	17246	25250.4	4017.18	2273.84	14685.3	9015	46630.7	59522.1	21708.1	107099	46178	45395.3	12924.8	7740	22269.8	13791	31420.3	346.48	-408.5
62372.6	38746	23666.4	34.08	16.34	262143	219429	262143	143.42	2604.08	23660.4	15051	15421.2	9.23	-18.92	57699.1	37135	20871.2	59.64	1723.44	19274.6	11202	24678.2	381.98	1828.36	68272.5	40271	54202.8	167.56	10986.5	53923.3	35142	18600.6	15595.9	7443.3	123430	68390	53950.8	19789.8	8452.08	30769.4	16983	31200.9	39267.3	16131.9	25078.4	16983	22860.6	34829.8	6177.38
17531.1	8934	32705.4	0	18.06	70334.7	45381	17881.3	13.49	81.7	12799.9	7152	37293.5	4.26	0	44793.1	28006	21011	650.36	22941.4	32951.1	18310	17679.7	425.29	11217.8	43597.2	27187	31274.8	763.96	17307.5	37076	23215	18259.8	21733.8	11293.5	64623.2	41698	33844.3	22632	14320.7	37213.6	18022	49317.3	37080.5	20889.4	57312.8	31306	58310.9	80231.4	22132.1
13096.9	6855	24653.3	15.62	39.56	262143	171136	262143	22.72	103.2	73306.9	41333	42671	0	-0.86	33177.4	20731	15177.7	13.49	1042.32	87266.2	54662	47527.4	398.31	26365.9	82027.9	42775	36226.3	452.27	16254	48426.3	33478	18022.6	2416.84	1202.28	120190	59299	83371.8	17096.1	7314.3	144182	35186	75678.2	57517.8	28196.8	31243	17528	52084.2	105139	24442.1
8658.92	10455	4527.67	7.1	5.16	262143	110652	262143	22.72	34.4	21869.3	13963	30588.9	-5.68	8.6	52169.3	29459	32882.9	219.39	15980.5	54365.9	33292	24694.5	654.62	26200.8	31766.3	18079	22142.8	450.14	11972.9	167247	61482	83451.3	65271.7	33681	31164.9	23808	53790.3	37584.6	15338.1	20265.3	9146	31975.6	41812.6	14290.6	49304.9	29734	22342.3	8835.95	762.82
30252.3	17719	18873.2	8.52	13.76	262143	171588	262143	28.4	219.3	21523.9	14029	20678.8	-5.68	-2.58	53972.9	35086	23744.5	1502.36	21053.7	53553.1	33200	15925.3	124.96	5328.56	27776	18330	28353.1	352.16	10100.7	58729.5	37074	25768.7	-1035.18	-581.36	143852	46003	73458.7	90574	43338.8	30433.3	16136	35776.9	6705.95	4311.18	54193	35716	15997	45711.9	7420.08
45548.3	26433	43041.6	11.36	55.04	24134.7	10657	171306	6.39	411.94	47371.1	25237	21782.1	8.52	13.76	64400.6	37141	19752.2	-5.68	35.26	40596.4	27191	25136.1	277.61	4920.92	35013.9	21350	23592.6	9.23	917.62	29696.1	20773	20497.7	4184.03	2382.2	25976.8	20683	21940.4	16754.6	6984.06	27888.8	13726	35238	14657.9	9782.5	46947.6	28731	28334	13809.5	1685.6
86639.4	52751	39840.2	-3.55	36.98	262143	257428	262143	19.88	2653.96	44732.4	29941	23184.3	19.17	11.18	33801.2	19139	26200.4	452.98	14467.8	54571.8	33249	20608.5	171.11	8790.06	40236.1	26147	35689.6	1554.9	39661.5	50362.6	29074	27868.2	62795.2	22720.3	88671.8	28151	64813.8	10526.5	4708.5	58637.7	23191	98132.6	19178.5	10056	44532.1	26570	34920.6	32110.5	3347.98
55591.1	32547	25211.4	-18.46	8.6	19257.2	9460	34489	-2.84	17.2	110136	33327	101328	38.34	43.86	38370.6	20691	45929.2	1178.6	25798.3	29797.8	15947	16904.4	88.75	5080.02	57738.7	37437	23604.7	80.94	2107.86	35707.7	22005	19822.5	22706.5	9365.4	30806.6	25378	20576.5	731.3	520.3	25077.8	11930	50931.8	8753.59	3637.8	49324.1	26578	50832.4	56513.9	6964.28
105500	31818	70435.5	23.43	29.24	121332	39263	85732.5	14.91	25.8	49034.6	31024	28291.4	2.84	23.22	10342.2	6239	7366.96	-10.65	24.94	47836.1	34699	37068.4	619.12	23297.4	23410.6	11777	28962.3	-0.71	52.46	15177	8306	32989.4	27146.8	9578.68	49414.6	32397	29145.5	14261.8	6454.3	33674.1	20699	24567.4	25949.8	14933	30419.7	16737	51888.9	20380.5	2714.16
27926.7	17969	28894.2	-13.49	4.3	33743.5	24646	8688.98	11.36	30.1	34550.7	25797	28265.8	5.68	0	42615.7	25864	24214.5	74.55	7539.62	34754.7	21573	17443.3	563.03	18969	49292.5	31774	29962	1451.95	27119.2	22072	12595	22908.9	17316.9	5961.52	59466.1	35778	48768.5	57276.4	27520	40935.5	26615	33197.5	12661.4	6422.48	37135.5	22527	33989.8	2240.05	-405.06
70102.8	43667	17165.7	15.62	16.34	262143	190282	262143	97.27	55.04	119168	67944	48116	20.59	8.6	33556.9	24295	19020.9	330.86	10658	34267.4	23258	16910.1	102.24	5675.14	33994.6	21182	19160.8	205.19	6142.12	26647.6	17783	19488.1	16155.3	4916.62	35784.5	21887	29205.1	7178.1	4338.7	30879.1	19166	39971.6	9736.23	3868.28	58511.3	31734	43672.8	106416	21467.3
43428.5	25878	21302.1	0.71	20.64	262143	209559	262143	19.17	-12.04	161840	74150	54460.5	47.57	45.58	36188.2	22415	20074.5	572.26	12498.4	8518.18	6046	12536.5	11.36	547.82	38875.9	23824	19255.9	2.84	446.34	51192.8	29431	19374.5	36206.4	17552.6	69420.8	20231	61865.1	59712.4	24594.3	36824.3	22379	21719.6	4037.06	1835.24	50590.8	29658	34504.6	57526.3	6558.36
59108.3	32909	31478.6	26.27	8.6	23818.5	6193	207429	6.39	13.76	146589	44501	146939	23.43	107.5	25550.2	15999	34275.2	306.72	8192.36	39471.7	21751	18683.7	12.07	109.22	65312.7	37378	46208.2	235.01	12641.1	97378.4	43833	50537.1	78927.9	38545.2	30030.9	18527	19532.1	13374.3	5835.1	27051.8	17170	32416.5	9429.51	6377.76	30265.9	18726	35269.2	60482.1	13554.5
58970.1	38686	20279.7	-2.13	11.18	262143	174362	262143	40.47	-2.58	33735.4	18270	41053.6	10.65	23.22	28445	19599	16027.5	583.62	13308.5	37377.9	21859	22947.2	254.18	6021.72	39475.4	21903	19654.2	357.13	10516.9	83741.5	36186	66020.8	40296	20487.8	45793.8	30961	24426.1	31751.9	17717.7	27819.4	13269	24884.8	-73.84	18.06	48180.8	16139	59046.4	139512	20603
64992.1	38726	23725.4	-14.91	30.96	222326	81515	201925	2.13	9.46	39864.1	22518	35098.8	-4.26	9.46	56510.5	33854	14971.8	7.81	235.64	25849.7	20560	16402.4	237.85	11630.6	143708	39882	77338.2	843.48	27409.1	147362	67421	65462.7	93895.4	36724.6	27567.1	14882	36573.5	46138.6	18495.2	33847	19118	22499.9	6117.36	4730	20131.4	13347	21467.6	23584.1	2627.3
46636.4	26679	23137.5	12.78	31.82	262143	165607	262143	6.39	725.84	42912.7	27531	20467.9	-13.49	8.6	36787.1	26123	27028.3	344.35	12244.7	11148.2	9701	6066.95	-3.55	152.22	55799.4	30167	40901.7	654.62	31041.7	54521.6	32367	26874.2	33229.4	13633.6	70703.6	31231	43265.3	36748.9	17696.2	64690.2	31226	57909	50669.9	22739.3	6302.3	5032	12513.8	-1481.06	-507.4
35097.6	21010	28066.3	1.42	-0.86	22952.4	15023	25305.8	10.65	41.28	51091.1	28999	22925.9	1.42	16.34	27841.1	15167	24521.3	225.78	11716.6	38336.5	24030	17236.7	266.96	12749.5	44583	26405	17142.2	553.09	17960.2	32233.2	21727	34094.9	20664.5	7131.12	17856	12219	19931.8	1129.61	1041.46	87803.8	39023	47665.1	30101.9	22421.9	104119	39722	76803.5	202048	36472.6
26444.9	18819	19861.5	-3.55	-9.46	24008.3	15773	9327.27	13.49	-1.72	28426.4	17407	29810.8	9.23	3.44	21663.4	10823	34255.4	208.03	8668.8	8582.66	8367	4429.69	13.49	141.04	162781	71323	73798.8	1437.75	54482.7	66883.1	47758	19714.6	-1405.8	-720.68	34311.4	20186	22295.4	-1899.96	-1097.36	73140.2	31793	28634.3	34594	15118.8	43045.4	23015	39295.7	27339.3	3378.08
43791.2	30118	15233.8	8.52	3.44	64323.8	37151	21087.7	20.59	-11.18	29243.5	21262	24575.2	-9.23	-24.08	68710.3	43270	16381.1	1.42	174.58	49773	32151	23170.8	391.21	13791	43622	28139	13174.8	100.82	4235.5	18556	9458	28585.3	24039.9	9331	42588.4	26367	14412.3	3121.16	2263.52	23553.2	14183	25773	3880.86	3978.36	43883.6	28031	15585.2	8243.81	628.66
14070.9	12415	5058.04	-1.42	12.04	39795.9	23474	10904.2	-13.49	13.76	142704	59127	94744.5	33.37	49.88	63024.9	33739	23489.6	162.59	5519.48	70874.1	42094	35412.7	2047.64	40633.3	43971.6	24014	28480.2	266.96	16970.4	48413.9	31272	22327.4	83.78	312.18	56908.6	23759	39996.4	40253.4	17472.6	125032	47714	86930.3	201349	99944	43829	24115	26679.7	-889.63	-540.08
14937.7	10942	25399.5	13.49	3.44	17516.9	12223	10769.3	-11.36	19.78	55101.9	25526	34599.7	10.65	2.58	79281.3	49940	19111.1	34.08	977.82	46205.5	28974	13712.2	153.36	4932.1	62039.7	24628	55828	394.76	13336	10246.7	6430	36934.9	-1238.24	-571.04	55736.8	36983	25991	833.54	936.54	111999	38343	78056	43050.8	27356.6	23060.9	14570	33810.2	88247.3	16955.8
53859.4	34522	18971.2	-14.2	5.16	37684.2	22387	15273.5	-24.85	-14.62	39014.1	24259	15675.4	7.1	-15.48	61275.2	41565	33612.8	93.72	3719.5	26989.2	21671	31280.5	22.72	333.68	57391.5	31185	38000.6	519.72	20262.5	70342.7	38743	42124.3	86784.7	26855.2	37655.7	23486	18599.2	36256.9	12703.9	23622	13804	26895.5	14234.1	9029.14	158548	47767	67679.3	202759	39894.5
43062.7	28266	14283.1	-7.81	14.62	69378	45269	38914.4	15.62	47.3	107375	54648	67055.9	34.79	27.52	42156.9	25791	14462.7	0	3548.36	6780.32	6469	805.85	10.65	389.58	29551.7	16490	40377	1023.11	44281.4	4509.26	5211	23109.8	-889.63	-305.3	44552	29178	24003.7	21227.6	11714.9	36846	24497	27300.9	35074	23292.2	53970.4	23519	62494.9	134808	20615.1
40652.2	25583	17428.4	12.78	13.76	33074.5	18582	19956.7	-6.39	24.08	36056.7	23094	27472	33.37	2.58	18147.4	10010	42204.5	342.93	12628.2	11050.9	10655	3415.81	9.94	61.92	76245.1	30164	72942.6	1735.95	44871.4	63599.6	38979	33007.2	22617.8	9475.48	29216.3	18327	36535.2	-1126.06	-699.18	32980.3	20627	63850.3	14152.4	8821.02	27216.1	15439	26683.9	14014.7	1799.12
67833	43491	23890.8	12.07	14.62	65467	21347	6901.2	4.97	-12.04	71751.4	29852	43256	17.04	34.4	30095.4	16115	33057.6	364.23	13928.6	10794.8	9947	7609.78	22.72	551.26	44602.8	21579	40046.8	432.39	17587	20910.1	13894	28963.7	-1467.57	-769.7	56292.3	21882	53666.8	33686.7	15891.9	42772.6	22498	36602.6	12113.3	6637.48	45859.5	25678	29607	12804.8	1118
17988.1	10359	22778.9	21.3	9.46	81166.7	49719	14320.7	-3.55	-36.12	67364.9	46158	52166.5	23.43	19.78	22846.4	13295	26262.2	37.63	2114.74	6280.6	5279	2028.47	22.01	1302.04	53808.6	35306	14053	46.86	724.98	43358.5	24715	30574.7	28660.6	9189.1	58832.4	35443	20843.5	13313.2	7412.34	67405.2	46058	20333.7	11893.9	6346.8	30677.6	16825	34517.4	87566.4	16449.2
38392.3	22811	13075.4	1.42	23.22	22104.9	10527	26328.9	9.23	7.74	186527	50519	180432	63.9	98.04	82530.1	47811	27210.8	45.44	2586.88	8197.02	6958	5114.84	4.26	258	63804.8	42339	19473.9	24.14	1798.26	55168.8	33054	23505.3	30213.3	12143.2	36687.9	23151	51560.2	14015.4	9955.36	110709	58689	74047.3	39947.4	25612.5	24260	17061	18979.7	35311.1	5232.24
28425.8	19470	18036.8	29.11	10.32	43780.1	22444	31584.3	0.71	-16.34	134547	41739	70219.7	14.91	57.62	44256.2	27157	19718.1	22.72	514.28	5514.28	5098	1158.01	14.91	786.9	39485.3	23687	24754.1	330.15	8511.42	101183	51497	61934.7	21057.2	9417.86	76601	35159	50268	40336.5	14024.9	51971.5	33999	20410.4	2924.49	1853.3	63711.2	33998	30709.6	67156.8	9534.82
50749.5	34437	13392	8.52	11.18	51719.8	28206	36959.1	13.49	22.36	27033.9	17668	22574.4	6.39	19.78	31182.3	19244	24455.9	91.59	4110.8	6668.1	6290	1647.91	15.62	364.64	37695.4	22295	31412.5	874.01	34949.5	29136.9	20200	20891.8	21621.6	8309.32	39764.3	30378	40130.6	30970.2	12718.5	42416.7	24958	40668.8	6049.91	5162.58	25960	15650	31793.8	58128.4	10376.8
32848.8	22330	27235.6	5.68	6.02	124432	54903	40414.6	9.23	27.52	47411.4	30322	50861.6	4.97	34.4	98833	39750	55675.4	596.4	23750.6	9210.72	7747	1084.17	207.32	6981.48	57441.1	35604	24797.5	54.67	27676.5	51936.2	33793	22858.4	22824.4	7586.92	65035.5	43366	31144.9	-739.11	-383.56	32934.4	19608	24771.9	11116.5	5080.02	23350.4	13782	28195.5	56662.3	8347.16
45413.8	25651	17728	9.23	13.76	69572.1	41062	31467.2	-6.39	26.66	83145.7	36108	63070	17.04	63.64	50294.4	29144	20878.3	188.15	7398.58	9976.42	9270	5674.32	-20.59	19.78	37456.7	24497	15511.4	85.91	1407.82	25195.6	16991	19090.5	10180	4962.2	32264.8	23209	30221.1	14887.3	7697.86	33478.1	17243	23715.4	8062.76	3800.34	32978.4	15143	26080.4	3023.18	-116.96
31011.8	20254	16981.8	-5.68	-3.44	50926.2	31993	18984.7	7.81	10.32	50797.8	23718	30331.9	3.55	21.5	32137.1	18702	32418.6	1625.19	50326.3	11853.2	10211	15659.8	56.8	532.34	22568.6	13180	19113.2	44.73	687.14	36123.1	22042	26141.5	418.19	238.22	50791.6	26446	38322.2	332.28	1.72	50916.9	26574	41055.8	23789.3	10842.9	24806.8	19234	30278.7	24757	3760.78
46359.9	27630	45966.8	-8.52	53.32	231403	88443	120344	19.17	71.38	48691.7	30746	32869.4	8.52	37.84	56090.2	33334	22269.9	468.6	12451.9	11794.3	11237	3207.07	7.1	159.1	44396.3	27849	26386.4	455.82	14308.7	30524.5	17578	27566.5	19485.9	7778.7	64930.7	42613	19650	28945.3	15429.3	33095.6	22419	25274.6	51411.8	19382.7	13108.7	10144	27501.1	22260.6	2789.84
69657	44243	16859.7	-7.1	19.78	27526.1	15177	34174.4	22.01	26.66	36591.8	24356	37284.2	11.36	34.4	11202.2	9898	7062.37	-4.26	1307.2	6777.22	6979	2111.54	11.36	-34.4	108474	52716	50048.6	780.29	23961.3	65330	38346	27462.8	38491.2	18346.4	14816.8	10020	41133.8	667.4	322.5	52145.1	29320	33036.3	39790.5	17022.8	127584	65557	47741.1	97138.6	15688.1
46552.1	24996	30600.3	1.42	6.88	67686	21822	53971.4	7.81	24.94	13781.4	9631	20322.3	-4.26	25.8	53497.9	32086	27291	209.45	6917.84	6384.76	6372	1388.05	9.94	240.8	60332.8	33254	41285.8	88.75	2245.46	38169.7	26475	12911.3	6445.38	3099.44	37303.5	25895	23176.5	4417.62	2127.64	30524.5	17910	30929.7	53911.7	20079.3	30442	17694	24060.5	54608.9	8058.2
24601.6	13839	28529.9	7.1	30.96	40587.1	19908	27196.5	8.52	10.32	23815.4	14341	18666.6	4.26	2.58	35027.5	21179	26705.9	293.94	10550.5	34273	24501	23332	-12.78	75.68	26168.3	15623	29085.9	354.29	10141.1	183640	69086	74974.6	52567	23521	39299.3	24345	19108.9	10700.4	6845.6	52588.4	36971	27363.4	8042.88	4246.68	105383	58480	64861.3	54814.1	8124.42
18459.3	10931	25516.7	-2.84	26.66	183929	68846	77791.9	-12.07	89.44	26027.6	14350	32410.1	-2.84	9.46	27616.7	15006	27412.4	757.57	21722.7	59125.7	5560	262143	-14.91	30.1	23854.5	12910	27764.5	22.01	1431.9	25553.9	20182	26744.3	17413.5	9581.26	72794.2	31129	35907.5	29307.4	12382.3	30116.5	18191	31067.5	14158.8	6610.82	37705.9	25165	17989.3	29959.9	4281.94
35631.4	19738	20292.5	18.46	-14.62	27459.8	15159	23034.5	8.52	0.86	27522.4	19482	25297.3	0.71	23.22	38016.5	23834	23956.8	477.12	14258.8	51531.3	14037	262143	-2.84	64.5	109101	37963	74997.3	2017.11	47816.9	68687.3	40816	30458.3	1940.43	1620.24	168199	82461	91645.4	96924.2	45513.8	61490.4	38207	29510.4	26253.7	13052.2	14477	9944	26610.8	41131.7	8065.08
37089.6	21600	24962.9	10.65	-6.02	28828.8	18918	13558.9	12.78	22.36	19901.4	12879	23202.1	-6.39	0.86	30858.6	16048	23734.6	1691.22	25035.5	262143	13585	262143	-25.56	111.8	45899.2	32039	27810.7	964.89	35229	17513.1	11490	36994.6	36858.9	19486.7	69368.1	40894	38992.5	11027	5535.82	49135.6	29179	23154.5	16616.1	8507.12	52625.6	35153	28759.3	64162.7	9859.04
84162.5	51208	17081.2	-17.75	10.32	82282.7	47536	28311.2	30.53	24.94	31124	18150	27433.7	-6.39	15.48	57996.7	37323	40535.3	860.52	26100.1	262143	208705	262143	-74.55	442.04	34425.5	20857	26385	154.07	5860.04	35470.2	23899	19698.9	16645.2	11715.8	33266.1	20619	22321.7	13597.2	7135.42	131082	48115	55559.6	47790.1	24258	63262.9	43198	14722.6	52846.7	10248.6
87881.3	36337	25726.1	7.81	16.34	22306.4	15285	33385.6	-5.68	17.2	63955.5	40443	27680.1	-4.26	17.2	81403.5	39686	51203.8	532.5	32382.4	262143	195505	262143	-36.21	712.08	173825	59366	96438.6	1309.95	42974.2	31170.5	17435	16929.2	30096.2	13371.3	64911.5	39814	34136.1	8307	3005.7	45406.3	26030	30953.9	30625.8	10481.7	56335.1	21390	56753.1	156059	26953.3
50345.9	31543	21794.2	14.91	36.12	65939.5	38570	33033.5	19.88	36.98	48849.8	25795	39524.3	-4.97	18.06	61513.3	36855	22759.8	44.02	3821.84	141661	8282	262143	-35.5	56.76	22367.7	13031	42671.7	789.52	34995.1	23578	15175	25760.2	43137.5	14414.5	41432.1	27947	18515.4	-1042.28	-943.42	81314.9	53563	22810.2	9955.62	4494.36	74080.1	39518	44344.5	102800	18652.5
31824.6	18690	20573	1.42	24.94	44603.4	14975	62389.8	41.18	86	108297	63059	64070.4	16.33	15.48	67461.6	35442	31668.1	328.73	10467.1	262143	187621	262143	-31.24	608.88	56002.7	30027	34410.1	317.37	11697.7	55687.2	34330	17990	8495.86	3929.34	32094.3	19187	30981.6	21536.4	12428.7	34200.4	19106	23069.3	-220.1	-76.54	43682.1	25110	39391.5	55884.1	9293.16
56233.4	31478	37809.6	-15.62	8.6	21568.6	14282	14907.9	-1.42	-6.02	29567.8	18572	24192.5	3.55	9.46	27823.1	14782	17803.2	69.58	3998.14	21483.6	7740	915.19	-11.36	2.58	29362	16710	22333	40.47	1400.08	39555.4	26455	14435.7	4426.85	1803.42	41598.3	26312	22392	6127.3	2802.74	66021.3	24107	68337.5	13752.7	7252.38	44625.7	25283	27688.6	13277.7	2546.46
61416.6	38206	20871.9	-24.85	-1.72	28472.3	15813	26253.7	22.01	17.2	25408.2	14555	20098	-1.42	1.72	36467.8	23026	26350.2	252.76	9735.2	86840.3	20194	-1246.76	12.07	61.92	16593.1	11659	39436.2	119.28	2204.18	70041.4	25539	47797.2	39879.3	24915.1	111897	53562	51906	33085.3	13522.6	28737	14518	23939.8	1411.48	1093.06	31796.1	20906	32012.5	81112.5	14792
28041.4	14639	25288.8	-22.01	-9.46	95922.1	36589	46023.6	25.56	62.78	114969	36319	79226.8	14.2	34.4	59970.1	18270	39663.4	139.87	4663.78	23994.6	5889	-2227.98	-11.36	48.16	35496.9	18374	21689.1	590.72	11959.2	61003.7	36692	26219.6	51652.5	18662	38772.9	26024	24896.9	36438.6	11990.1	49698	31399	36880.9	23102	13059.1	56287.9	33445	15831.6	6499.34	965.78
24442.3	14231	31197.4	-4.26	-7.74	59630.4	29787	43197.1	39.05	37.84	42364.6	25911	25929.2	7.1	12.04	43677.8	22210	32762.2	720.65	23635.4	36968.7	24632	-1801.27	14.91	82.56	145485	44995	56802.8	1935.46	58562.6	44789.4	30894	17904.1	3948.31	1435.34	22863.1	13835	16272.5	-2034.15	-1254.74	44728.7	27537	26965.8	20019.2	8745.34	59368.7	35995	25984.6	23574.8	2635.04
64610.8	38382	18024.8	-29.11	-6.88	51345.3	26128	56494.7	36.21	28.38	41435.2	21406	39143	-14.2	6.88	33721.2	20180	48978.6	775.32	39332.1	61277.1	37978	12228.3	445.17	12367.7	46288	22099	49595.6	262.7	5970.98	79853.5	47414	28417.8	28390.1	14117.8	60751.9	29291	53135.7	33093.1	19677.7	85742.9	36506	60799.4	39165	23515.8	77411.3	24107	71928.7	78382.6	13545.9
32578.5	21017	15466.6	-15.62	8.6	40057.6	21323	32051.5	2.84	19.78	45262.5	27540	18837	-13.49	16.34	33175.6	18462	23899.3	568.71	13729	183509	72102	83407.2	480.67	14497	46945.2	17298	41922.7	602.08	18428.9	37699.7	21569	37678.3	28699.6	14698.3	54057.2	32499	26749.2	51694.4	21457.9	155323	54554	93183.2	82031.3	33345.6	64284.7	38138	48814.6	68966.6	10121.3
56465.9	21139	46442.5	-14.2	-3.44	42440.2	23210	27717	2.84	38.7	76195.5	42618	29253.4	-6.39	17.2	42114.7	26772	18695.7	410.38	10155.7	37497	16663	32142.4	847.74	19756.8	24736.1	17414	26037.1	56.09	2322.86	96946.3	49283	73005.8	10640.8	7416.64	128995	49909	58730.5	71181	36142.4	48947.8	29321	18391.8	5134.72	4901.14	85261.2	51743	26436.8	79094.7	15940.1
42719.2	23493	22519.1	-8.52	8.6	29066.2	19851	18636.8	5.68	0	25281.7	11095	37227.4	9.94	11.18	57572.6	34835	25227.7	236.43	7979.94	38613	21842	24835.1	615.57	24336.3	38388.5	21173	23092	110.05	3641.24	9637.28	8091	13544.7	-694.38	-460.96	39851.7	25128	18016.2	7802.19	2223.96	92369.5	44156	65956.2	42381.3	20742.3	82533.2	54704	74628.8	54055.8	13590.6
44848.9	29711	14897.2	0	11.18	23645.6	13425	26046.3	24.14	14.62	30061.9	17152	26840.1	1.42	15.48	41300.1	26263	15451	115.02	8292.98	92935.5	34413	76528.8	1663.53	43176.3	37925.4	20255	33235.8	865.49	19927.9	30017.3	18923	20614.1	-758.28	-341.42	37562.7	21110	29745.4	13726.4	8578.5	50117.1	32778	20480.7	8877.13	5380.16	28617.3	17621	22756.2	61038.7	10461.9
78358.7	32642	43314.3	18.46	16.34	31161.8	18512	20363.5	5.68	-7.74	58652.6	22863	37065.6	14.91	24.94	97012.6	53218	72130.3	1390.18	59413.1	66256.3	38583	25204.3	301.75	18372.2	38193.2	22935	19820.4	250.63	7401.16	66532.8	20203	54000.5	29781.7	17841.6	91482.2	35104	46003	62591.5	24952.9	262143	99946	142214	113633	55633.4	29633.5	17714	28960.9	62124.3	9877.96
71908.8	35890	41309.9	-0.71	89.44	29753.2	15432	28363.8	12.07	9.46	50755.1	30098	30911.3	4.97	6.02	40487.2	26374	25496.1	321.63	16596.3	128903	45099	86529.1	645.39	20377.7	63306.3	36210	19586.1	19.17	-95.46	115742	42290	39808.3	13648.3	6451.72	48859.1	22664	59006	41415	21054.5	84135.2	23734	115100	9646.77	8593.98	34450.9	18167	41740.9	16756	1232.38
61965.9	38406	20893.2	4.97	14.62	31656	19443	30662.1	0.71	-0.86	85954.3	37057	56477.7	6.39	55.04	39760	24167	24373.6	260.57	9386.04	57355	29355	29156.9	85.91	3911.28	34992.2	22539	15841.5	588.59	13364.4	51899	31443	26713	62840	23746.3	20491.6	12813	28304.9	6260.07	3007.42	106920	47186	79434.8	87990.3	45748.6	38915.5	22268	27608.3	45705.5	7414.92
65994.7	39809	32615.3	-2.13	16.34	29761.2	19390	28542.7	-2.84	24.08	49438.8	30032	34411.6	10.65	29.24	56839.1	36715	26213.9	252.05	8215.58	37121.9	19726	27119.9	457.95	12893.1	19093.5	12887	38582.8	1047.96	22625.7	64858.8	35635	43223.4	48982.9	24544.4	103475	44227	69530.3	13989.8	9365.4	86652.4	35221	42709.3	12040.9	6591.9	41513.3	27651	23257.5	16863.2	2530.98
48838.6	28707	38515.4	8.52	-24.94	221318	66126	99380.8	19.88	90.3	131391	50968	60208.7	25.56	55.9	67886.3	39291	26904	494.87	13705	183004	73816	64040.6	253.47	16750.2	70152.4	41566	39021.6	588.59	30067.3	51543.7	35084	11509.1	7154.67	5088.62	23135.9	16907	27954.1	15547.6	8380.7	70789.7	47053	25615.4	17083.3	7742.58	70487.8	39730	53955	147069	24994.2
46760.4	24671	42603.5	-17.04	-15.48	29545.5	16958	24267.1	-13.49	55.04	55682.2	33209	23826.9	24.14	16.34	111204	50860	47503.3	531.08	13826.2	40858	21314	30846.7	586.46	13004.1	115009	63742	52270.9	1588.98	46070.2	43400.6	28682	32232.6	70597.4	23416.1	51820.8	30926	17771.3	-1932.62	-1217.76	63922.6	25550	70007.4	65934.1	34417.2	52470	24158	23810.6	59265.1	10069.7
103323	44398	46280.6	-15.62	-9.46	250825	70338	111231	16.33	61.92	68689.8	29266	76938.4	19.17	30.1	42842.6	23760	27655.9	124.96	3912.14	121305	56180	66274.2	31.24	473.86	52876.7	30781	18335	336.54	6609.96	40378.7	24611	19552.7	6867.83	3225	25773.4	13066	40777.4	5638.82	4436.74	43723	20907	34687.1	18474.9	12021.1	21790.5	12910	28576.1	26258.6	3802.06
55008.9	35363	25305.1	-24.85	-16.34	56988.5	28046	81459	31.95	100.62	39128.8	21967	20822.2	14.91	-30.96	9370.06	5910	10516.5	34.79	743.9	24901.1	12522	34620.3	188.15	7794.18	123208	74110	67986.8	73.13	3078.8	42004.4	24486	21836	23266	9386.04	37434.4	24490	28001	2972.77	2651.38	37995.5	23263	32222.6	5234.83	3348.84	41917.6	25500	17961.6	19446.2	2173.22
102960	42187	43302.2	-7.81	20.64	58907.4	36022	20348.6	7.81	16.34	41125.2	22282	46953	26.27	15.48	71765.6	37998	33480.8	516.88	20480	35062.2	20850	49751.8	1172.21	31996.3	30224.4	22863	28421.3	29.11	399.04	45118.6	29482	13388.5	6599.45	4483.18	47854.7	34131	18612.7	4837.94	4176.16	36524.8	23707	24353	9342.89	4832.34	38935.4	22008	41263.1	29548.8	3998.14
29208.8	17643	26228.8	11.36	-10.32	37202.5	22333	37383.6	-26.98	-6.02	75705.1	50848	27212.9	7.81	-3.44	22115.4	11237	20090.2	291.1	9676.72	56958.2	32665	20256.3	41.18	345.72	55178.8	27451	41087	137.74	4077.26	42223.2	24310	23104.8	15306.9	8596.56	118290	41258	83930.5	66047	29940.9	39831.9	19906	45996.6	15847.9	9269.94	51832.6	27906	28417	860.52	-283.8
58354.4	36938	14437.8	1.42	-13.76	32538.8	19635	27291.7	-12.07	15.48	55030.6	35466	37401.4	23.43	-20.64	25100.1	12863	27063.1	244.24	6095.68	33863.8	21719	25014	85.2	2474.22	180024	74847	76665.1	2890.41	53020.7	31937.4	20083	18567.2	22771.1	10240.9	48619.8	28639	31614.2	-1072.81	-435.16	43244.4	25361	39434.8	15784.7	9517.62	42943.7	25410	22721.4	15842.9	1743.22
29185.9	21379	10924.1	-14.2	-2.58	107271	52885	48365.9	31.95	8.6	50758.8	31082	36975.4	19.17	-14.62	114743	65665	47974.7	746.92	23413.5	49340.2	23183	44698.8	292.52	16801.8	56888.7	29572	36923.6	888.21	45776.9	23741.7	14322	15456.7	4872.73	3417.64	19167.3	14306	25405.2	2303.95	1345.9	46483.3	26768	34839.7	34836.9	17125.2	45588	30755	17503.6	39640	4618.2
20925	14642	27281.8	-2.84	17.2	38224.9	20554	32320.6	13.49	16.34	45790.7	29203	17348.1	10.65	-1.72	109173	40988	55749.2	276.9	8858	111454	48128	53050.5	424.58	30604.8	46433	28211	21114	106.5	2703.84	32129	19534	21842.4	10826.1	5420.58	26659.4	17426	22085.3	2006.46	982.98	56770.3	34307	19356	11509.8	4642.28	34849	22677	17162.1	6029.32	436.88
24325.1	18626	23241.1	-10.65	3.44	104009	57681	51306	32.66	21.5	30869.2	18502	15238	0	2.58	44333.7	26982	18313.7	205.9	6110.3	9548.62	5254	28111	8.52	348.3	39644	20495	31978.4	63.19	3234.46	51603.8	34662	37123.8	34287.3	28532.2	25555.8	18360	31384.8	12256	5860.9	56372.9	34712	14706.2	5531.61	2530.12	27922.3	17433	23525.1	-1451.24	-604.58
32705.6	23289	17275.7	-7.81	23.22	38529.3	20868	27722.7	-9.23	6.02	31393.1	15670	39706	2.13	-12.04	52323.7	32425	14848.9	450.14	17026.3	80348.3	29649	66397.1	879.69	25661.5	93793	41315	73402.6	572.26	20461.1	24509.8	17683	22125	14394.5	6627.16	95168.8	38723	45283.1	17260.8	7108.76	45360.4	27886	14916.4	11285.4	4183.04	52201.5	32669	19221.8	2568.07	205.54
34825.4	20299	20283.3	14.2	1.72	17289.3	12424	30991.5	5.68	2.58	18556	13790	22983.4	9.94	-19.78	139089	56687	59067.7	165.43	5122.16	39035.2	23324	46275	227.91	12560.3	19219.4	11652	43358.3	20.59	-37.84	27606.7	15915	17604.4	5948.38	3008.28	58422	33854	38237.1	44945.8	17429.6	106254	42133	36947	18641	9840.12	130925	52488	61421.4	120874	20485.2
26776.6	15874	26116.6	17.75	-14.62	19075.5	12944	17290.6	-19.17	13.76	32651.1	18987	17453.9	5.68	-12.04	48865.9	26010	30008.1	299.62	12599.9	16945.8	8863	42938.7	167.56	6903.22	8008.54	7534	5543.68	8.52	-260.58	22888.5	11206	22022.1	8360.25	4791.92	36051.8	22855	22947.2	8755.72	4947.58	19484.7	9291	49328.7	63388.8	31556	27392.8	15377	24821.6	45366.2	8618.06
28290	15867	31910.2	-1.42	-13.76	34774.6	20821	25762.3	-4.26	23.22	47165.3	26054	30035.1	-3.55	-15.48	84928.8	52067	60271.2	1305.69	60627.4	25206.1	14188	33291.9	90.88	2688.36	44662.3	26387	26101.7	46.15	1048.34	44378.4	28701	16339.2	7868.22	4834.92	30664.6	21014	31917.3	57229.5	22204.3	62481.1	38343	29575	2327.38	1892.86	28743.2	16763	21368.2	35373.6	5052.5
98569.5	43930	42629.1	19.17	11.18	34078.3	19648	27337.8	-5.68	20.64	15550.8	9715	39088.3	17.75	1.72	64600.3	20975	45470.5	345.06	13334.3	38219.3	20051	28245.2	186.73	11966.9	41978.3	22407	24877	279.74	9551.16	46166.4	24787	31171.8	-130.64	-101.48	177153	67793	99392.9	135509	78469	38826.3	20664	23474.7	33065.4	14446.3	61256.6	36114	41463.3	24727.9	1927.26
45557	24218	32043.7	12.07	-1.72	39623.6	22438	28436.2	8.52	10.32	61484.8	38929	25463.4	34.08	16.34	46411.3	31139	53549.6	750.47	26850.9	29865.4	16655	28669.1	89.46	8009.18	29583.9	18950	33051.2	115.73	3253.38	46702.1	27816	43596.1	49974.1	18398.8	45327.6	27982	31103.7	32912.8	14927	65323.2	20474	67268.9	32390.2	18345.5	22259.9	14181	27473.4	11189.6	891.82
46625.9	27241	20331.6	9.94	33.54	62921.3	33026	37740.8	7.1	13.76	93490.4	39037	50299.9	20.59	-6.02	46334.5	28314	25320	435.23	10341.5	56613.4	32911	30588.9	421.03	10986.5	21479.9	8707	38928.6	1167.95	31485.5	92929.3	58330	29913.7	28711	18235.4	88440.5	39783	56322.9	95833.7	33586.4	57089	28774	38660.2	18396.8	10779.2	35607.2	20922	23131.8	40822.2	6134.38
30750.1	20498	22164.8	15.62	-12.9	69244.1	25818	55654.1	0	-6.02	67208.6	28643	57555.4	22.72	17.2	53036	32103	23464.8	24.85	2394.24	58963.2	39511	17602.3	69.58	2519.8	57994.8	34386	22237.9	129.22	5215.04	32667.8	22810	21083.4	25197.9	10157.5	69335.2	28753	51344.4	-147.68	-2.58	208520	73243	91236.4	121747	47455.7	39623.6	27786	25359.1	28211.1	3759.06
21433.4	14354	25135.4	4.26	8.6	18712.2	9325	35436.8	6.39	59.34	161905	76506	98808.6	32.66	66.22	33631.3	19305	41349	47.57	2180.1	40273.3	18707	39195.5	205.9	8990.44	47828	29622	19931.8	273.35	7955.86	32262.9	21390	19211.2	15593	5935.72	41465.6	22731	37304.8	44268.5	15486.9	98514.3	45014	45814.2	6720.86	3829.58	34499.3	23357	16812.8	55172.7	8777.16
51901.4	32274	21927.6	4.26	-8.6	35329.5	18497	24312.5	2.84	63.64	103556	46238	63770.1	18.46	2.58	35503.1	16061	55948.7	1459.76	29984.8	54467.6	34476	22382	175.37	8513.14	39790.4	24057	35887.7	464.34	17722.9	49342.7	27458	33846.4	-1188.54	-587.38	49978.2	29441	39348.9	4906.81	2101.84	79406.5	33195	35855	27344.9	20081	82359.6	32739	81199.1	94307.9	15431
60865.4	38410	20781	16.33	21.5	52899.6	30494	27994.6	22.72	14.62	59570.2	36474	20087.3	9.94	2.58	73380.7	42404	37365.9	21.3	364.64	26810	14062	40612	385.53	17472.6	35790.7	18526	29425.9	150.52	4908.88	64200.4	34431	43074.3	45760.9	18548.5	29096.6	14900	28608	-205.9	-325.08	30179.7	16141	29571.5	1140.26	1276.24	41233.1	26949	16782.3	42827.2	6258.22
20566.6	11149	25869.6	-12.07	-18.92	15253.2	9935	40106.5	21.3	-5.16	78206.8	29445	43323.5	23.43	-13.76	45318.3	25954	34451.3	440.2	11631.5	24685.3	14294	22648.3	298.2	12468.3	49608.1	35278	36366.9	502.68	13127	46802.6	27497	23520.2	10782.8	10980.5	20734.7	10381	33158.4	30232.5	19650.1	57163.4	37421	66840.8	53934.4	29277.8	17613.6	13109	24703	53759.8	11007.1
44641.2	25403	20816.5	2.13	-30.1	140837	50826	57344.6	28.4	63.64	20811.5	11325	31582.9	9.94	12.04	41598.9	29671	43847.5	910.93	46385	24612.8	10918	40022.7	67.45	1754.4	38915.5	23391	21087	126.38	4129.72	28963.9	18727	18926.5	22538.9	9306.06	25462.2	14435	31673.8	51420.3	18978.5	52967.2	20048	65372.5	21783.5	12955	34771.5	20827	34084.3	62783.9	10585.7
185263	56474	80761.1	14.91	31.82	5145.38	5551	2514.82	1.42	-7.74	37353.8	19003	44389.9	-3.55	-18.06	35355.5	22023	25075.1	1159.43	40320.2	28855.4	17157	24799.6	200.22	9197.7	70458	30431	59883.5	310.27	12165.6	29460.5	17488	35638.4	4480.1	2530.98	89533	52901	55779.7	4606.48	4569.18	28024.6	14327	27173.1	15204.6	6409.58	22995.8	16015	39695.4	112543	26586.9
47594.3	29214	25550.1	10.65	29.24	48631.6	21139	53302.5	22.01	61.06	41523.9	22902	28515	14.2	-18.06	49496.5	26752	51651.8	384.11	19841.1	56552.1	26494	28575.4	39.05	968.36	26734.4	14082	27020.5	191.7	7273.02	34307.7	22386	14671.4	26396.4	10240.9	37621.6	20520	33953.6	15031.4	8030.68	90429.5	37807	56133.3	59316.9	27612	43281	25829	28123.8	41412.2	5669.98
34700.8	14915	25690.6	-25.56	12.9	32642.4	21777	17571.1	6.39	8.6	41106.6	26092	27325.8	0	-30.1	76140.3	45455	28171.4	550.25	18997.4	43677.1	21010	35828.7	513.33	13414.3	63700	38723	60083	2592.21	82439.6	72623.1	46206	21611	-1189.96	-595.98	25668	14978	21807.6	800.88	971.8	50037.7	29595	23517.3	3920.62	2923.14	56204.9	30962	21851	35903.3	5651.92
58820	34379	22338.7	-21.3	32.68	64603.4	36014	46764.9	-3.55	36.12	50204.5	31826	19545.6	18.46	-9.46	19692.4	15218	18300.2	14.91	178.88	50172.3	26287	35853.6	1104.76	39064.6	127997	59091	46017.2	1104.76	44051.8	80239.8	46222	31974.8	59619.4	21806.2	26557.1	20173	16251.9	37348.8	9822.06	51096.7	15671	67931.4	151153	62375.8	31142	19546	20315.9	39927.6	8902.72
31983.3	17916	23027.4	-4.26	6.02	93361.5	38425	44881.2	5.68	24.08	23312	12831	28831.7	3.55	3.44	11566.7	10189	12966	13.49	94.6	25105.7	14087	43829.7	917.32	27875.2	50885.3	29110	35287.7	293.94	10563.4	23530.9	17970	17919	10992.9	4535.64	19251.6	12349	30328.4	28533.5	10551.3	93595.2	43346	59990	39177.8	23591.5	34167	20891	83962.5	158088	34439.6
22308.2	15135	33798.1	-7.81	6.02	77987.9	44102	34646.6	-12.78	68.8	40243.6	23442	25148.2	9.94	-3.44	121333	42938	64069.7	532.5	26636.8	21899.6	11063	29929.3	48.28	1264.2	31411.7	15895	27159.6	97.27	2887.02	37634	27541	27770.2	30739.4	12040.9	41404.2	23826	36009.1	24753.4	11618.6	46166.4	24259	33857.8	12329.1	8133.02	18966.4	11830	22688	35436.8	4654.32
46705.8	26425	20881.8	27.69	-1.72	31671.5	16682	26957.3	-34.08	54.18	32081.9	22644	20171.1	22.01	12.9	19594.5	11562	24311.1	739.82	14023.2	30856.2	16655	24666.8	199.51	7833.74	79513.1	27582	51657.5	521.14	19520.3	41300.1	22211	30729.5	18757.5	10295.9	50464.9	32599	48914.7	28709.6	13333.4	20248	10575	30943.9	5610.42	3283.48	54013.2	30568	39109.6	100013	15981.4
49399.7	29591	31121.4	1.42	9.46	48759.9	20209	45175.9	-13.49	48.16	53611.4	32678	31393.4	19.17	26.66	61376.3	35674	23360.4	136.32	5547.86	51711.1	28375	20762.5	597.82	22131.2	42659.7	22740	39687.6	78.81	2716.74	61176	28823	32041.6	3805.6	2567.1	26527.3	17835	14873.1	-990.45	-455.8	134309	56770	81554.1	11653.2	6776.8	49808.9	28871	46020.8	25396.7	4029.96
90765.5	34335	62280.5	39.76	25.8	46715.1	26719	41628.7	2.84	18.06	22526.5	13390	23184.3	5.68	-1.72	17967	12407	22624.1	457.95	13471	45401.4	30613	30395.1	400.44	15749.2	93133.9	46370	36262.5	8.52	362.92	18574	13691	19921.9	10490.2	6665	77394.6	34289	32907.8	48385.1	21030.4	41483.6	27841	20488.5	13837.9	5586.56	23277.9	12594	32624.5	14663.6	2348.66
20154.3	12835	26070.5	12.07	19.78	35381.5	20833	29631.8	-13.49	30.96	13693.3	8416	22030.6	5.68	6.02	47462.2	30150	24902.5	328.73	19558.1	18830.6	9611	34544.3	547.41	14835.9	35113.7	15183	36211.4	40.47	2723.62	25736.8	14166	46835.1	53042	17369.4	211642	63974	110661	12950.4	10264.1	68528	27808	45960.4	23158.8	11484.4	160079	48138	92035.9	108812	17747
39208.8	25292	13447.4	13.49	6.02	34849.6	17786	41131.7	22.01	1.72	76168.2	36499	47827	10.65	24.94	23043.5	11998	23689.9	584.33	11435.4	78834.9	47537	39405.7	1650.04	49087.9	52402.4	28282	38577.8	774.61	48891.9	106860	48212	92728.1	82227.9	48442.9	45668.6	30095	26609.4	28614.4	14677.6	27158.5	17019	45648.7	14410.2	6618.56	42537.6	26523	44885.5	79784.1	12257.6
52411.1	28442	26965.1	8.52	37.84	40745.2	24594	46013	5.68	30.96	187509	63286	105724	40.47	55.04	28343.3	14368	27297.4	1246.76	27275.8	40257.2	22250	27061.6	298.91	21531	57083.4	29889	31961.4	82.36	6228.98	72317.4	30687	49673	50422.8	26365	38595	25330	27774.5	5418.72	3000.54	65780.1	36239	34840.4	10085.5	4612.18	68144.2	38603	23031	37062.7	5373.28
19278.3	14411	21791.3	9.23	6.02	26922.3	14675	26485.8	-7.81	1.72	38672.5	25900	24228	10.65	13.76	54693.9	35231	16319.3	-0.71	-7.74	41568.5	24315	24208.2	23.43	911.6	162997	60927	104941	4242.96	75560.5	50616.8	33024	19291.4	-981.93	460.1	7302.98	7075	9734.81	-1735.24	-1038.88	35667.4	19470	39755.7	6412.01	4085.86	6127.46	6527	16075.1	-1716.78	-454.94
31091.1	20087	13198.9	18.46	12.9	57706.5	34323	18354.9	-2.13	11.18	41632.4	27341	29338.6	34.08	0	144572	64359	82663.9	2546.77	69908.5	43258.6	23990	18707.1	3.55	17.2	46400.2	33810	16601.2	14.91	981.26	39526.2	22471	43677.1	14563.5	5860.04	45472.7	29874	20879	4196.1	2214.5	34523.5	21717	25010.5	6540.52	3292.08	27861.6	13921	33176.2	10429.2	987.28
35718.2	24049	22452.3	-14.2	3.44	22754.6	11044	37339.6	-4.97	-6.88	32641.8	25146	15774.8	15.62	-1.72	39358.8	19930	36944.8	252.05	9314.66	70481	41023	42870.5	153.36	1677	44511	32095	57906.2	0	-339.7	21318.7	14604	21515.1	3305.05	2040.78	40348.4	26870	24272.1	3845.36	2758.02	23590.4	13996	33013.6	11918.1	6284.88	47392.8	28843	26245.1	51510.5	9335.3
40914.4	27512	10503	-20.59	11.18	147314	70275	51311.7	-4.26	-4.3	58644.6	31227	61547.1	35.5	-8.6	26497.6	15002	36714.1	512.62	10508.3	22076.3	13398	26482.3	93.01	1750.1	107938	27587	75467.3	889.63	30766.5	33709.4	22799	17631.4	-792.36	-316.48	18136.9	10711	16193.7	38114.2	12715.1	44954.3	32241	20258.4	496.29	445.48	33095	25103	62541.8	63440.6	10773.2
29342.7	18207	18486.3	-24.85	15.48	39980.1	23426	21985.9	-5.68	-9.46	28232.3	16318	27246.2	10.65	4.3	28794	16262	24257.1	101.53	4871.9	7211.22	5158	30356.8	14.91	592.54	39327.8	23049	16004.1	119.99	6657.26	56756	38271	19948.2	8854.41	5792.96	25121.8	15395	18960.5	9125.63	5213.32	77152.2	45419	28725.9	8341.79	4488.34	35406.3	24878	24039.9	-616.99	-534.92
107258	37087	72637.3	11.36	51.6	32896	18367	32523.7	22.01	15.48	54882.4	38317	14805.6	25.56	3.44	43638.7	27462	17778.4	380.56	13950.9	38609.9	24662	30062.8	85.91	3280.9	61760.1	29618	47266.8	491.32	32737.6	39341.5	25257	19874.3	6542.65	2988.5	88631.5	44494	37963	144624	49603.9	173295	45924	73711.5	16222.1	11517.1	75337.4	43387	27193.7	58489.8	9629.42
56576.9	35276	22673.8	3.55	40.42	42904	28795	14955.4	0	30.1	36894.3	21021	20246.4	18.46	17.2	41801.6	22382	37641.4	618.41	14235.6	34603.4	18672	25872.4	199.51	7297.1	52430.9	28022	32680.6	1359.65	13359.2	37552.8	23430	11974.9	7516.77	3796.04	40456.2	31098	11480.7	8035.07	3568.14	40879.7	25156	27026.1	17576.8	8507.12	40089.8	27154	28358.8	4524.12	222.74
30990.7	22350	13121.5	-3.55	24.08	38614.2	19594	35563.9	-0.71	11.18	46668.6	26965	23403	-4.26	22.36	46870.8	28610	29796.6	74.55	1580.68	38854.2	24478	22372.1	48.99	4899.42	27254.6	18667	28203.3	538.89	10806.8	41322.4	24422	23608.9	16301.6	10566	27909.3	18247	25153.2	38434.4	16218.7	63574.8	36890	33405.5	16042.4	9353.36	16770.4	14357	28365.9	66089.6	9527.08
28009.7	17068	17375.1	2.13	36.98	48396	27226	27137.6	-8.52	16.34	62920.7	36610	46182.7	7.81	5.16	35130.4	19201	30014.5	326.6	10459.3	49263.3	30107	23268.8	1109.73	31813.1	90456.8	41020	47780.9	285.42	11126.7	36211.1	21558	19747.9	10000.3	5914.22	42421	28318	23885.8	-592.14	-110.94	88917.9	36333	56316.5	12776.4	7538.76	41561.7	24523	32368.9	46047	5730.18
69887.6	44795	18479.2	-7.1	18.92	38044.4	24699	16615.4	-25.56	1.72	47908.6	32659	28755	14.91	-3.44	48900	27767	45389.6	1366.04	51533.8	36074.7	23707	14219.2	17.04	473.86	48071.1	33550	18443.7	2138.52	46354.9	46444.8	30455	24283.4	773.9	550.4	16176.4	10803	43015.3	21461.9	10523.8	40106.6	22590	21101.2	25790.8	11384.7	50042.7	31618	27007	50890	9222.64
92873.5	54814	38868.9	2.84	30.1	68651.4	41020	22814.4	-13.49	-3.44	46568.8	25454	58988.9	9.23	1.72	16123.1	7728	22488.5	502.68	6065.58	29059.4	16110	17321.9	12.07	319.92	52161.8	37055	32435.6	371.33	6926.44	57337	36519	16785.8	19045.8	6285.74	45646.9	24747	47819.2	40297.5	22609.4	31491.7	11845	49474.9	3672.83	2223.1	44790.7	28934	30164.3	48590.3	8244.82
19415.9	11263	30798.4	13.49	40.42	117200	43665	51384.1	-14.2	30.1	73280.9	25933	50873.6	19.17	2.58	120149	63056	56668.6	691.54	24424	34182.5	23357	23262.4	352.87	8464.98	63016.8	34215	33274.1	113.6	7471.68	22338	14314	25350.5	34014.7	12066.7	23153.9	16210	39784.8	41369.6	20245.3	27684.9	13290	50805.5	8017.32	5502.28	33173.7	21178	28813.2	24991.3	3244.78
64976	39759	16793.6	10.65	14.62	141013	50474	105545	19.88	56.76	63480.6	38896	50195.6	2.13	0	64453.3	41099	23594	35.5	2329.74	24875	14178	26335.3	-12.78	772.28	58704.1	33615	23807.7	342.93	9748.1	32396.2	17604	20487	227.91	69.66	42777.5	27559	21176.5	16577.1	6486.12	36044.9	20329	20461.5	867.62	876.34	31287.1	16839	20614.1	33392.7	4472.86
51903.9	27713	32490.3	17.75	30.1	30495.3	17245	20634	9.94	24.08	10085.5	6448	27944.9	15.62	-4.3	35854	16059	61111.1	851.29	65514.8	54622.6	32410	26605.1	75.97	6271.98	48632.2	33723	42761.2	237.14	32555.3	37229.1	24579	12830.4	5493.27	3870	28643.4	16563	27558.6	23660.8	9475.48	36379.1	23464	23031.7	19094	8817.58	46078.4	26326	30474.6	15453.1	2504.32
21496.6	15282	20715	-17.04	24.08	39155.5	23526	37886.3	12.78	43	262143	74510	218230	78.1	67.08	27864.7	16442	38548.7	447.3	17759.9	50058.8	22478	58469.9	1102.63	17460.6	38656.4	26182	17238.1	151.23	3544.06	41687.6	26611	16168.8	428.13	473.86	51214.5	34790	22484.3	20967	9727.46	235779	74299	104925	76064.4	36837.2	73656.6	48158	50995	40604.9	5356.08
56188.7	36490	13978.5	-5.68	20.64	75630.7	37262	34611.1	16.33	38.7	41691.9	24369	26250.1	11.36	-13.76	36428.7	19818	26166.3	530.37	17538.8	92314.3	37478	52373.9	372.75	12051.2	56032.5	36887	41956	1179.31	34595.2	37966.3	24832	15960.1	7247.68	2764.9	63366.5	46112	11556	1326.28	1036.3	172284	70790	183276	159717	74998	30847.5	20899	28840.9	11012.1	1044.9
35704.6	20901	24419.7	-26.98	41.28	73108.5	42415	24007.9	6.39	-10.32	58829.9	40034	17290.6	-0.71	3.44	184239	84355	98537.3	299.62	6946.22	31789.3	16910	23454.8	159.75	10600.4	204377	85147	90383	1858.07	53621	32235	17762	22447.4	874.01	547.82	20193.4	12804	27846.2	2576.59	1541.98	41536.9	25237	21658.5	11887.5	5658.8	48183.3	27823	22686.6	59791.9	13397.9
[truncated: 13,677 more rows]
[truncated: 25 more columns]
