# Supplementary material for: Enhancing cap-independent translation of linear mRNA
Source: Nat Commun. 2025 Oct 16;16:9205. doi: 10.1038/s41467-025-64257-6 (PMC12532787; doi:10.1038/s41467-025-64257-6)
Supplement: Supplementary file 11 — Source Data [file 41467_2025_64257_MOESM11_ESM.zip › Source Data/Supplementary Figure 5/delivery comparison.xlsx]

## Sheet: Sheet1
untreated		lipofectamine transfection		electroporation
AF647 fluorescence intensity	EGFP fluorescence intensity	AF647 fluorescence intensity	EGFP fluorescence intensity	AF647 fluorescence intensity	EGFP fluorescence intensity
34.17	4.32	-14.63	-7.1	2038.81	23.76
18.76	-16.56	-52.36	9.94	2115.19	15.84
2.01	21.6	13.09	-20.59	168.17	174.96
-10.05	20.88	87.78	9.94	188.27	49.68
3.35	19.44	56.98	7.1	439.52	61.92
-25.46	7.2	43.12	-23.43	422.77	598.32
-4.69	25.92	17.71	-5.68	198.99	165.6
12.73	7.2	15.4	-1.42	292.79	136.08
12.06	6.48	59.29	2.84	229.81	43.92
7.37	12.96	21.56	7.1	567.49	20.88
9.38	14.4	49.28	2.13	343.71	1684.8
14.07	-13.68	55.44	1.42	254.6	61.2
45.56	-15.12	44.66	19.88	215.74	88.56
10.05	-14.4	172.48	7.81	308.87	207.36
22.78	6.48	40.81	19.88	523.94	37.44
6.03	4.32	1753.29	35.5	305.52	121.68
17.42	-7.2	20.02	17.75	276.04	224.64
22.78	5.76	-3.08	-4.97	334.33	74.16
-0.67	-10.8	30.03	-14.2	211.72	162
16.08	10.08	36.96	36.92	588.93	228.24
0.67	-0.72	91.63	0.71	415.4	46.08
15.41	-7.92	10.78	19.17	66.33	-5.76
139.36	33.84	48.51	-1.42	672.68	76.32
-6.03	5.76	19.25	7.1	163.48	-6.48
14.74	22.32	28.49	-12.07	294.13	146.88
11.39	14.4	55.44	14.2	493.79	92.88
14.74	-1.44	32.34	-14.91	855.59	28.8
5.36	4.32	57.75	-4.26	325.62	57.6
14.74	8.64	97.02	34.08	267.33	95.04
64.32	4.32	65.45	0.71	337.01	173.52
5.36	7.92	45.43	-6.39	297.48	85.68
19.43	1.44	29.26	-8.52	468.33	274.32
58.96	-32.4	28.49	-2.13	222.44	83.52
44.89	27.36	43.12	-22.01	290.78	31.68
14.07	2.16	33.11	0	241.2	5.76
14.74	-3.6	24.64	-9.23	123.28	26.64
19.43	-18	54.67	-14.2	978.87	257.04
20.77	11.52	17.71	3.55	250.58	43.2
6.7	10.08	19.25	-4.26	274.7	76.32
-7.37	20.88	37.73	11.36	580.89	60.48
8.71	0.72	38.5	-8.52	302.84	874.08
5.36	2.88	48.51	-5.68	884.4	127.44
10.05	-16.56	57.75	22.01	275.37	-9.36
10.72	3.6	29.26	12.78	232.49	170.64
15.41	19.44	16.94	-10.65	259.96	265.68
9.38	-15.12	43.89	-12.07	2104.47	282.24
8.71	-12.96	35.42	-8.52	284.08	14.4
27.47	-17.28	40.81	3.55	98.49	32.4
-2.01	10.08	11.55	-3.55	48.24	9.36
56.95	-2.88	55.44	15.62	426.79	87.84
6.03	-13.68	84.7	4.26	306.19	223.92
28.81	-3.6	-22.33	-9.94	812.04	98.64
40.2	-5.04	35.42	4.97	423.44	804.24
42.21	10.8	50.82	-7.81	288.1	27.36
10.72	-5.76	66.22	-6.39	140.7	55.44
2.01	-2.88	46.97	4.26	302.17	85.68
-3.35	-3.6	10.01	8.52	761.79	82.8
11.39	-5.76	72.38	48.28	429.47	235.44
0	-7.2	53.9	27.69	438.85	563.04
54.94	2.16	31.57	6.39	250.58	228.24
-0.67	-10.8	46.97	5.68	223.78	154.8
18.09	17.28	26.95	1.42	279.39	537.12
8.04	-1.44	97.02	-12.78	540.02	710.64
35.51	27.36	18.48	-11.36	419.42	126.72
1.34	-4.32	2873.64	-0.71	209.04	97.92
22.11	0.72	7.7	2.13	267.33	228.96
-10.05	13.68	55.44	22.01	328.97	5.76
-4.69	-17.28	-16.17	-16.33	310.88	101.52
22.78	0	33.11	-16.33	411.38	25.2
4.02	-19.44	40.81	-4.26	445.55	111.6
-1.34	6.48	46.2	-5.68	180.9	144
2.68	-12.96	33.88	7.81	246.56	25.2
12.06	-6.48	58.52	12.07	7485.24	4.32
31.49	-6.48	54.67	-9.23	309.54	148.32
4.02	8.64	38.5	-29.11	271.35	32.4
22.11	1.44	30.03	11.36	370.51	87.84
16.75	-2.88	-20.02	2.13	152.76	95.04
6.7	-10.08	40.04	1.42	3349.33	7.2
1.34	3.6	20.02	-15.62	194.97	779.04
-10.05	-4.32	34.65	-5.68	350.41	15.84
29.48	26.64	-6.93	5.68	312.22	0.72
8.04	3.6	77	5.68	365.15	41.04
6.03	0.72	14.63	-14.2	286.09	25.2
-0.67	11.52	4.62	18.46	1213.37	172.08
56.28	12.96	2.31	2.13	451.58	74.88
-18.09	-5.04	-20.79	0	414.73	28.8
42.21	2.88	28.49	-2.13	657.27	784.8
12.06	14.4	-4.62	-10.65	290.78	42.48
39.53	-4.32	-14.63	-28.4	1437.82	939.6
-11.39	-18.72	806.96	-17.04	233.83	50.4
21.44	-8.64	18.48	2.13	1002.32	737.28
7.37	1.44	66.99	-2.13	416.07	685.44
-6.03	10.8	0.77	0	240.53	110.88
1.34	-5.04	38.5	2.13	938.67	366.48
37.52	20.88	1493.03	-1.42	265.99	156.24
10.05	3.6	40.04	-4.26	233.83	411.12
-10.72	-7.2	-31.57	-5.68	324.28	95.76
6.03	2.88	-0.77	-6.39	330.31	108
-1.34	-2.16	42.35	16.33	581.56	447.84
-3.35	15.84	-18.48	3.55	462.97	23.76
12.73	-11.52	37.73	37.63	1253.57	46.08
9.38	5.04	-16.17	-8.52	508.53	837.36
6.7	17.28	64.68	24.14	11417.5	20.88
0	2.88	2.31	1.42	250.58	124.56
-26.8	-5.76	100.1	7.1	371.85	725.04
-16.08	-12.24	1.54	-8.52	349.07	25.2
-5.36	-5.04	756.91	1.42	235.17	454.32
-10.05	19.44	-4.62	-13.49	305.52	7.92
8.71	14.4	16.94	-9.23	429.47	61.92
36.18	11.52	2.31	41.18	467.66	91.44
33.5	-5.04	17.71	1.42	229.14	46.08
7.37	10.8	23.87	-12.78	270.01	246.96
-9.38	0	58.52	1.42	329.64	36
26.8	8.64	32.34	19.88	153.43	43.92
36.18	8.64	21.56	-10.65	325.62	8.64
6.03	-17.28	24.64	-16.33	1839.15	36.72
-0.67	-10.08	40.04	19.17	434.16	19.44
16.08	8.64	66.99	16.33	480.39	62.64
4.02	-11.52	24.64	23.43	560.79	146.16
12.73	-2.16	36.19	12.78	419.42	48.96
0.67	-33.84	17.71	-16.33	186.26	54.72
14.74	-0.72	-28.49	-6.39	239.86	149.76
26.8	-22.32	5.39	15.62	1264.29	72.72
-6.03	-14.4	38.5	24.14	1456.58	233.28
30.15	-2.16	5.39	16.33	1955.73	46.08
8.71	-10.08	-10.01	-0.71	2395.25	115.2
38.19	2.88	16.17	-2.13	250.58	56.88
6.7	10.08	218.68	23.43	898.47	136.08
14.74	-5.76	-26.18	-14.91	887.08	45.36
14.74	0	10.78	3.55	297.48	24.48
-4.02	-7.2	-3.85	-14.2	448.9	28.8
-3.35	-21.6	1015.63	-5.68	1031.13	12.24
0	-1.44	3.08	-7.81	987.58	165.6
38.86	20.88	29.26	13.49	2110.5	-23.04
55.61	22.32	-16.94	10.65	442.2	30.96
14.74	15.12	-16.17	-16.33	522.6	492.48
10.72	1.44	8.47	2.84	269.34	107.28
-4.69	7.92	-25.41	19.17	165.49	24.48
-15.41	-5.04	-36.96	-17.75	312.89	9.36
-14.74	11.52	31.57	-1.42	495.8	86.4
-14.07	22.32	-29.26	24.14	144.05	148.32
10.05	16.56	16.94	-4.26	434.83	221.04
22.11	20.88	10.78	0	219.09	-10.8
14.74	18.72	-7.7	4.97	824.77	1662.48
12.73	10.8	32.34	-13.49	539.35	206.64
30.15	26.64	6.16	10.65	290.11	129.6
8.04	10.8	29.26	7.81	257.28	75.6
16.75	-7.92	33.11	-12.78	192.29	23.76
-9.38	-10.8	23.1	2.13	357.11	47.52
6.7	-12.96	43.89	-8.52	393.29	48.96
28.14	-9.36	8.47	-14.2	2363.09	10.8
-1.34	-15.12	33.88	-5.68	191.62	111.6
33.5	7.2	37.73	5.68	129.98	98.64
-10.72	-25.2	30.03	3.55	5777.41	14.4
14.74	-2.16	2936.78	30.53	254.6	47.52
9.38	10.8	2312.31	9.94	699.48	306.72
11.39	17.28	17.71	6.39	158.79	38.16
33.5	-6.48	1.54	4.26	452.92	162.72
0.67	0.72	26.18	-5.68	533.32	46.8
-4.69	-16.56	29.26	22.01	304.18	59.76
-10.05	10.8	20.02	-17.04	444.88	11.52
16.75	31.68	68.53	13.49	186.93	243.36
-2.01	-3.6	-12.32	12.07	323.61	38.16
0.67	-8.64	41.58	14.2	-10.72	5.76
-14.74	-2.88	42.35	26.98	362.47	6.48
28.81	12.24	26.95	5.68	365.82	338.4
12.73	9.36	49.28	-23.43	158.12	7.92
0.67	26.64	72.38	21.3	418.08	888.48
8.71	0.72	40.81	2.84	347.06	36
14.74	7.2	21.56	-16.33	2476.32	12.24
14.07	13.68	819.28	3.55	184.25	529.2
-17.42	-5.76	77	0	146.73	246.96
22.78	3.6	-10.01	-9.94	422.77	16.56
18.76	9.36	238.7	26.27	218.42	2.88
-6.03	-14.4	102.41	8.52	252.59	84.24
-8.71	7.92	43.89	2.84	1000.31	49.68
8.71	6.48	56.98	7.81	296.14	174.24
16.08	8.64	33.11	-0.71	538.68	49.68
17.42	2.88	41.58	-27.69	325.62	18
2.01	4.32	39.27	17.04	274.03	17.28
21.44	20.88	73.15	22.01	406.02	182.16
-6.7	-3.6	25.41	7.81	4873.58	33.84
8.04	23.04	60.83	2.84	127.97	18
4.69	16.56	65.45	2.84	976.86	20.16
21.44	1.44	51.59	1.42	244.55	7.2
27.47	30.24	1137.29	16.33	356.44	2.16
14.74	9.36	92.4	9.23	1262.28	69.84
9.38	10.8	73.15	-4.26	365.15	15.12
13.4	28.8	37.73	22.01	614.39	169.2
25.46	-7.92	37.73	0	134.67	23.76
18.09	13.68	-13.09	-26.27	355.77	4.32
8.04	8.64	93.94	-10.65	306.86	25.92
19.43	-3.6	78.54	8.52	372.52	95.04
-3.35	-12.24	97.79	17.04	238.52	128.16
10.72	-15.84	23.1	4.26	218.42	54.72
9.38	5.76	86.24	-4.97	251.25	80.64
20.77	9.36	15.4	7.1	292.12	192.24
18.76	-8.64	97.79	17.75	228.47	192.96
5.36	9.36	1602.37	24.85	466.99	11.52
-16.08	3.6	47.74	21.3	227.8	28.08
4.02	-0.72	49.28	-1.42	828.79	272.88
-14.07	7.92	257.95	-7.1	664.64	633.6
7.37	11.52	122.43	0.71	255.27	25.2
1.34	-2.16	123.2	12.78	222.44	14.4
14.07	16.56	50.05	-1.42	476.37	297.36
1.34	29.52	140.14	12.78	321.6	18
0.67	-1.44	60.83	7.81	138.69	174.24
3.35	10.08	83.93	2.84	379.89	15.84
14.07	11.52	77	-9.23	2635.11	48.24
22.11	12.96	-2.31	-2.13	388.6	135.36
70.35	16.56	53.9	14.2	292.12	70.56
13.4	16.56	-18.48	6.39	326.29	23.04
-3.35	1.44	20.02	6.39	574.19	17.28
7.37	0.72	34.65	-11.36	255.94	30.24
-10.72	5.04	23.87	3.55	742.36	48.96
6.7	0.72	24.64	3.55	3567.75	30.96
-3.35	-0.72	71.61	2.13	1090.09	-3.6
-2.68	15.12	70.84	-4.97	339.69	-2.88
-1.34	-2.16	26.18	-8.52	751.74	22.32
12.73	-2.16	2243.01	-16.33	240.53	185.04
24.79	21.6	51.59	20.59	198.99	43.2
14.07	18	-12.32	-3.55	354.43	38.16
23.45	25.2	63.14	-30.53	718.91	154.8
18.76	0.72	16.17	10.65	156.11	13.68
0.67	20.16	34.65	-4.26	530.64	95.04
64.32	-2.16	26.18	18.46	387.93	59.04
64.99	27.36	20.02	6.39	855.59	2704.32
-12.73	-2.88	72.38	17.75	221.1	51.84
40.87	9.36	71.61	-1.42	430.14	279.36
0	-9.36	-22.33	9.94	172.86	59.76
2.01	15.12	12.32	-0.71	226.46	61.92
9.38	5.76	15.4	1.42	131.32	563.76
30.82	0.72	61.6	-8.52	332.32	38.16
103.85	10.8	-5.39	0	200.33	95.04
40.2	34.56	63.91	107.21	316.91	59.04
16.08	0.72	30.03	15.62	654.59	25.2
0.67	-5.04	18.48	-15.62	368.5	26.64
50.25	2.88	15.4	-3.55	192.29	72
3.35	-0.72	28.49	-4.97	631.81	19.44
0.67	-5.76	63.91	-8.52	302.84	148.32
-5.36	4.32	42.35	9.94	363.14	183.6
-8.04	7.2	10.78	0.71	189.61	38.16
6.7	19.44	34.65	0.71	579.55	384.48
-7.37	-3.6	94.71	2.13	355.77	64.8
9.38	14.4	32.34	-7.1	777.2	20.88
12.73	-6.48	16.17	18.46	329.64	25.2
-16.08	-7.92	42.35	14.2	324.28	210.96
32.83	14.4	28.49	13.49	426.12	113.76
-17.42	-15.84	30.8	17.04	375.2	59.04
4.69	-29.52	51.59	8.52	281.4	102.96
16.08	-2.16	-1.54	21.3	301.5	51.84
-3.35	4.32	-30.8	0.71	1247.54	20.16
10.72	17.28	51.59	0.71	917.9	116.64
36.18	25.2	20.79	-3.55	1369.48	38.88
2.01	18.72	20.79	-7.1	375.2	27.36
6.03	-10.08	26.95	8.52	225.79	149.76
16.75	-10.8	16.17	-9.23	950.73	45.36
20.1	15.12	17.71	9.23	253.93	62.64
24.12	7.2	-2.31	-16.33	499.82	289.44
11.39	9.36	74.69	14.2	188.94	231.84
28.81	18.72	73.92	12.07	132.66	20.88
14.74	-4.32	34.65	-2.13	245.89	51.84
-1.34	10.8	68.53	7.1	410.71	7.92
15.41	12.96	30.8	-27.69	1235.48	11.52
6.03	7.2	18.48	6.39	318.25	63.36
-4.02	7.2	30.03	-15.62	165.49	22.32
-5.36	23.04	59.29	12.07	223.11	20.88
-6.7	-20.16	17.71	0.71	93.13	163.44
25.46	15.84	30.03	14.2	1646.19	313.2
-2.68	-4.32	37.73	-14.91	227.8	20.88
-5.36	12.96	-25.41	-2.13	1153.74	53.28
34.84	9.36	53.9	19.17	595.63	246.96
6.03	-26.64	2343.11	2.84	417.41	31.68
-10.05	-13.68	26.18	31.95	260.63	48.24
45.56	-10.08	2.31	4.26	237.18	0.72
15.41	17.28	3.08	-23.43	770.5	1948.32
5.36	-1.44	87.78	21.3	314.9	30.96
-26.13	-17.28	47.74	2.84	196.31	185.76
26.8	16.56	100.87	-3.55	2847.5	4.32
-1.34	12.24	25.41	12.78	179.56	41.76
57.62	-5.04	75.46	0	237.18	108.72
7.37	10.08	110.88	-1.42	140.7	62.64
0	5.04	51.59	9.23	357.11	34.56
4.02	8.64	13.09	-7.81	296.14	7.92
6.03	-12.24	19.25	4.97	231.15	181.44
7.37	11.52	17.71	-7.1	155.44	21.6
36.18	-10.08	18.48	-2.13	831.47	24.48
7.37	-9.36	38.5	-5.68	322.27	48.96
0	0.72	50.05	-4.26	1455.91	81.36
62.98	-3.6	33.11	-8.52	495.13	57.6
4.02	3.6	40.04	7.81	293.46	125.28
19.43	20.16	37.73	-20.59	237.18	25.2
-4.69	8.64	36.19	-5.68	316.24	12.24
0.67	20.16	3.08	19.88	320.26	211.68
10.05	28.8	104.72	24.85	375.2	108.72
10.05	10.8	43.89	17.04	300.83	750.96
31.49	14.4	29.26	2.13	228.47	8.64
13.4	27.36	58.52	9.94	263.31	51.12
24.12	-7.92	45.43	19.17	199.66	51.12
30.82	-7.2	46.97	7.1	558.11	67.68
7.37	-5.76	36.96	-9.94	262.64	69.12
10.05	-23.04	50.05	9.23	371.85	444.24
16.08	-16.56	4.62	-7.1	144.05	36.72
22.78	-10.8	10.01	-6.39	1125.6	126
10.72	-3.6	36.19	-12.07	441.53	36
-2.01	1.44	72.38	2.13	221.1	59.04
9.38	28.08	36.19	-0.71	426.79	280.8
13.4	-4.32	-2.31	-17.75	491.11	90
14.74	15.12	11.55	-2.84	227.8	67.68
22.11	8.64	26.95	-1.42	458.28	17.28
0.67	1.44	3567.41	-5.68	369.84	238.32
15.41	8.64	81.62	-16.33	454.26	76.32
33.5	-3.6	27.72	-14.91	371.18	54
3.35	21.6	68.53	18.46	251.92	437.04
-5.36	7.2	8.47	19.88	390.61	54
-12.06	0.72	2.31	10.65	206.36	27.36
35.51	3.6	89.32	10.65	192.96	-1.44
26.13	-7.92	51.59	20.59	491.78	69.84
-2.68	0	22.33	17.04	529.3	256.32
27.47	24.48	83.93	9.23	412.05	84.96
-2.68	-1.44	122.43	22.01	280.06	224.64
24.12	10.8	75.46	-2.84	522.6	40.32
24.79	12.24	50.82	2.13	363.14	92.88
-6.03	13.68	34.65	2.13	268	170.64
-16.08	-4.32	113.19	19.88	248.57	174.24
-4.02	6.48	16.17	18.46	217.75	218.88
25.46	-9.36	22.33	-14.91	251.92	4.32
8.04	-5.04	10.78	-4.97	190.28	33.84
4.02	17.28	31.57	-9.23	342.37	10.8
5.36	9.36	25.41	0	247.9	118.08
-12.73	18	2.31	9.23	624.44	182.88
4.69	12.24	57.75	-5.68	246.56	48.24
6.03	15.84	18.48	17.04	254.6	77.04
12.73	6.48	56.21	29.11	329.64	30.24
18.76	-1.44	48.51	2.84	278.72	47.52
20.1	14.4	25.41	-7.1	395.97	-5.04
-16.75	-23.76	93.17	0.71	265.32	156.96
43.55	-12.24	9.24	9.23	619.08	41.04
7.37	-12.24	23.87	-4.97	348.4	135.36
4.02	20.16	-3.08	5.68	621.09	39.6
24.79	7.2	41.58	2.13	549.4	162.72
16.08	9.36	27.72	3.55	152.76	66.24
-9.38	-11.52	1.54	-19.88	1691.75	67.68
-24.12	-8.64	-13.86	-13.49	471.68	71.28
6.7	23.04	-14.63	-6.39	477.04	23.04
-2.01	-25.2	-10.78	-4.97	489.1	12.96
7.37	-20.88	7.7	-8.52	462.97	25.92
-8.04	-12.96	23.1	6.39	188.94	38.88
0.67	-8.64	53.13	9.23	283.41	527.04
6.03	18	25.41	14.91	223.78	163.44
36.85	-0.72	30.8	15.62	774.52	39.6
35.51	4.32	197.12	6.39	233.16	642.96
77.72	10.8	23.1	4.26	858.94	3641.04
-3.35	2.88	20.79	24.14	220.43	82.08
-4.02	10.8	2417.8	19.88	525.95	23.76
0.67	0.72	22.33	12.07	373.19	25.92
7.37	1.44	7.7	8.52	2126.58	9.36
-8.04	-1.44	38.5	-16.33	513.22	169.92
16.08	0	3.85	-4.97	493.79	108.72
-21.44	10.08	52.36	-3.55	183.58	150.48
14.07	15.12	28.49	-2.84	77.72	11.52
33.5	23.76	33.88	9.23	203.01	45.36
47.57	46.08	70.07	-5.68	722.93	18
42.88	35.28	26.95	-6.39	441.53	426.96
5.36	7.92	20.02	3.55	305.52	38.16
16.75	10.08	52.36	-3.55	269.34	20.88
25.46	14.4	52.36	19.88	342.37	35.28
-1.34	29.52	30.03	17.04	354.43	27.36
15.41	5.04	66.22	22.01	711.54	66.24
27.47	-2.88	27.72	-2.84	195.64	137.52
8.04	-1.44	30.8	-12.78	306.86	87.12
12.06	-4.32	9.24	-20.59	285.42	10.08
10.72	11.52	123.97	7.1	260.63	-18.72
17.42	-12.96	44.66	-24.14	226.46	156.24
6.03	15.12	20.02	-6.39	634.49	78.48
-0.67	-28.8	43.12	-9.94	142.71	44.64
23.45	-33.12	23.1	6.39	429.47	46.8
-6.7	16.56	29.26	4.97	309.54	40.32
-2.01	-19.44	37.73	-7.1	352.42	75.6
-18.09	2.16	30.8	16.33	177.55	450.72
15.41	-5.76	0	11.36	306.19	37.44
12.06	-7.92	-3.85	9.23	175.54	35.28
-1.34	5.04	23.1	17.04	201.67	85.68
16.08	15.12	-6.93	19.17	236.51	-0.72
22.11	9.36	25.41	13.49	448.9	15.12
268.67	-10.8	-10.78	13.49	215.74	544.32
10.72	-10.08	1.54	17.75	168.84	24.48
0.67	-3.6	20.02	-0.71	492.45	58.32
26.13	38.88	6.16	-14.91	1968.46	136.8
26.8	5.76	2827.44	-14.91	233.16	42.48
14.74	0	3.85	4.97	239.86	3.6
-6.03	20.16	-15.4	8.52	345.72	81.36
14.07	10.08	6.16	-1.42	255.94	64.08
8.04	-1.44	14.63	9.94	373.19	140.4
12.06	-20.16	-8.47	0	258.62	22.32
0.67	-5.04	11.55	-13.49	252.59	0.72
8.04	12.96	10.01	-4.26	277.38	99.36
-1.34	11.52	-10.01	26.98	198.99	66.24
27.47	33.84	33.11	-2.13	357.11	84.24
9.38	7.92	4.62	5.68	353.76	1894.32
-8.04	-3.6	27.72	26.27	306.86	-14.4
-6.7	5.76	63.91	-4.26	281.4	4.32
-16.08	-6.48	-22.33	4.97	352.42	10.08
39.53	7.92	-13.09	-4.26	300.83	48.24
8.71	-13.68	622.93	36.21	522.6	12.24
0	-9.36	13.09	-7.81	415.4	67.68
26.13	0.72	20.79	-2.84	270.68	122.4
-4.02	12.24	16.94	5.68	471.01	1010.88
-3.35	0	22.33	2.84	290.78	114.48
22.11	7.92	7.7	9.94	487.76	2.88
24.79	-9.36	33.11	12.78	184.92	36.72
6.03	3.6	95.48	-24.14	273.36	-18
-9.38	9.36	100.87	7.1	134.67	-12.24
17.42	-9.36	34.65	-14.91	442.2	110.88
27.47	2.88	43.12	-5.68	501.16	252.72
10.05	-1.44	13.09	12.78	1059.94	-3.6
20.1	-7.2	54.67	13.49	653.92	190.08
-0.67	-16.56	32.34	2.84	317.58	48.96
10.05	-2.16	14.63	12.78	300.16	42.48
13.4	7.92	113.96	41.18	324.28	84.24
26.8	12.24	21.56	14.2	142.71	36.72
12.73	-2.88	5.39	-10.65	126.63	1.44
-3.35	7.92	23.87	12.07	412.05	86.4
-5.36	-11.52	26.18	31.24	276.71	37.44
1.34	0	8.47	-7.1	529.97	21.6
10.05	-20.16	5.39	2.13	637.84	90.72
-9.38	-14.4	17.71	12.07	800.65	262.08
20.77	25.2	17.71	3.55	253.93	37.44
23.45	16.56	34.65	12.07	1806.32	23.76
24.79	10.08	66.99	-2.84	378.55	3.6
5.36	-7.2	77.77	8.52	1069.32	74.16
2.68	-5.76	-6.93	-11.36	306.19	3.6
-8.71	-16.56	35.42	18.46	901.15	33.12
-4.02	7.2	-6.93	21.3	348.4	72
-4.02	-10.08	13.09	6.39	241.2	-10.08
22.78	15.12	17.71	1.42	236.51	290.88
9.38	8.64	-1.54	2.13	297.48	82.8
10.05	-1.44	-7.7	-18.46	229.81	15.84
-8.04	19.44	14.63	-8.52	356.44	73.44
-2.68	-10.8	30.03	23.43	471.01	766.8
-13.4	14.4	19.25	26.98	365.82	126.72
10.05	10.08	0	17.04	287.43	17.28
16.75	7.92	35.42	-12.78	113.23	259.2
-14.07	-5.04	37.73	-22.01	343.71	7.92
-4.69	7.92	6.93	24.85	212.39	13.68
10.72	11.52	83.16	2.84	314.23	19.44
-15.41	13.68	66.22	16.33	306.19	25.92
10.72	28.8	23.87	24.14	410.04	36.72
2.01	18	54.67	12.78	259.29	-12.96
14.07	-4.32	170.17	24.85	499.82	42.48
22.11	9.36	41.58	0	107.87	-15.12
5.36	-15.12	46.97	14.2	180.23	-5.04
-19.43	-2.16	44.66	2.84	391.28	41.76
14.74	7.2	40.81	7.81	832.81	146.16
12.73	-18	46.2	14.2	513.89	181.44
-1.34	14.4	3.08	-7.81	224.45	2.88
14.07	1.44	87.78	5.68	302.17	73.44
33.5	9.36	23.87	-19.17	189.61	99.36
29.48	5.76	22.33	7.1	635.83	435.6
2.68	5.76	46.2	-4.26	198.99	261.36
-10.05	14.4	60.83	2.13	3341.96	121.68
16.08	-10.08	89.32	17.75	263.98	-6.48
-2.68	-18	50.82	14.91	6206.21	36
17.42	14.4	18.48	-4.97	518.58	64.08
30.15	6.48	50.05	4.26	1193.27	15.84
29.48	22.32	60.06	11.36	350.41	25.2
-4.69	10.8	9.24	4.97	195.64	83.52
58.29	9.36	33.88	12.07	290.78	36.72
6.7	-2.16	58.52	-21.3	259.29	39.6
1.34	-25.92	46.97	0.71	556.1	23.04
48.24	18	84.7	-0.71	536	1116.72
3.35	-14.4	36.19	0.71	460.29	31.68
16.08	13.68	77	11.36	223.78	37.44
8.71	5.04	13.09	-4.26	282.74	20.88
20.77	-4.32	-9.24	3.55	415.4	82.08
7.37	1.44	25.41	0	183.58	43.2
-4.02	-2.88	52.36	9.23	946.04	115.2
-2.01	12.24	35.42	2.84	1097.46	3466.8
32.16	18	19.25	24.14	670	119.52
23.45	36	26.18	17.75	284.08	26.64
19.43	26.64	47.74	14.2	304.18	61.92
5.36	-30.96	43.12	9.94	337.68	146.16
3.35	-6.48	105.49	4.26	323.61	415.44
15.41	7.92	16.94	-14.91	421.43	63.36
-4.69	39.6	8.47	-6.39	1069.99	357.84
34.84	13.68	79.31	12.78	355.1	44.64
6.03	-17.28	10.01	6.39	121.27	90.72
4.02	16.56	79.31	0.71	531.31	74.16
-16.08	2.16	18.48	4.26	157.45	137.52
-15.41	-4.32	52.36	3.55	198.99	-2.16
23.45	3.6	60.06	9.94	273.36	487.44
18.09	30.96	53.13	-6.39	310.88	32.4
6.7	-4.32	25.41	12.07	270.01	71.28
22.78	7.2	48.51	14.91	269.34	37.44
6.7	-8.64	36.96	16.33	264.65	13.68
24.79	-5.76	169.4	4.97	171.52	60.48
-2.68	11.52	26.18	0.71	773.85	23.04
2.01	-4.32	51.59	9.23	334.33	379.44
1.34	8.64	8.47	-9.23	254.6	45.36
64.99	28.8	36.19	16.33	379.22	100.08
26.13	-10.8	4.62	4.26	870.33	431.28
53.6	7.2	50.82	8.52	478.38	-0.72
-2.68	9.36	36.96	1.42	309.54	291.6
2.68	-10.08	93.17	7.81	249.91	470.88
0.67	-1.44	11834.1	3.55	693.45	79.92
21.44	10.8	40.81	14.91	389.27	114.48
-6.03	0	44.66	5.68	1626.76	6.48
4.69	-7.2	36.19	7.81	225.79	77.76
6.7	-5.04	0.77	-4.26	272.02	28.08
16.08	-13.68	7.7	8.52	170.18	82.08
-19.43	-14.4	6.93	-6.39	299.49	43.2
-4.69	11.52	11.55	-18.46	1509.51	363.6
14.07	-7.2	28.49	-9.23	404.01	27.36
-4.02	4.32	36.96	-20.59	426.79	-2.16
-29.48	-2.16	44.66	-19.88	538.68	386.64
-20.1	-11.52	33.88	-8.52	2763.08	41.76
11.39	0	58.52	14.2	228.47	264.96
2.68	-2.16	53.13	3.55	1254.91	13.68
13.4	-39.6	-0.77	-10.65	284.08	827.28
11.39	-28.8	4.62	-0.71	718.91	23.04
11.39	-2.88	70.84	-17.04	204.35	26.64
20.77	7.2	46.97	7.81	176.88	22.32
-11.39	11.52	-1.54	4.26	286.09	25.92
28.81	-2.16	58.52	23.43	233.16	61.2
17.42	-7.92	12.32	-2.13	465.65	475.92
14.07	15.12	2416.26	8.52	134	36.72
10.05	-11.52	-10.78	-7.81	113.9	64.8
41.54	-4.32	-25.41	-19.88	219.76	-0.72
-16.08	-19.44	3605.14	-3.55	205.02	26.64
-11.39	-27.36	3.85	4.97	283.41	33.12
-2.01	-0.72	56.98	17.75	379.22	260.64
32.83	20.16	42.35	-0.71	216.41	19.44
-10.72	-14.4	28.49	7.81	243.88	-0.72
-8.71	-7.92	23.87	9.23	1380.87	9.36
-0.67	-5.76	67.76	10.65	116.58	26.64
17.42	-8.64	46.97	1.42	651.24	-0.72
2.68	4.32	93.17	-10.65	196.98	194.4
-16.08	-7.92	-9.24	2.84	443.54	95.04
-11.39	0.72	62.37	5.68	227.8	66.96
25.46	9.36	50.82	7.81	340.36	110.16
-22.11	-9.36	53.9	-19.88	733.65	28.08
22.78	-6.48	46.97	29.82	618.41	44.64
-1.34	-12.96	13.09	-13.49	398.65	46.08
13.4	20.16	63.91	-13.49	154.77	-5.76
7.37	3.6	-3.08	-16.33	504.51	289.44
1.34	0.72	20.02	-10.65	366.49	69.84
5.36	12.24	5.39	-4.97	500.49	59.04
-4.02	6.48	74.69	12.78	301.5	30.24
4.69	-5.04	36.96	-9.23	217.75	128.16
10.05	-5.76	-5.39	-5.68	1250.89	316.08
0	7.2	47.74	-7.1	264.65	39.6
14.07	1.44	10050.8	-5.68	253.93	8.64
14.07	-25.92	8.47	1.42	224.45	136.8
9.38	21.6	33.11	4.26	262.64	15.12
26.8	6.48	-16.17	9.23	426.12	28.08
363.81	11.52	6.93	-7.81	270.01	84.96
14.07	7.2	9.24	4.26	1443.85	19.44
24.79	9.36	88.55	11.36	620.42	66.24
11.39	10.8	19.25	-16.33	337.01	27.36
10.05	-7.92	38.5	0.71	768.49	35.28
3.35	-0.72	-10.78	9.94	239.19	34.56
-5.36	-2.88	1.54	14.2	266.66	32.4
2.01	-6.48	11.55	3.55	764.47	279.36
10.72	0	20.02	-14.2	271.35	11.52
-11.39	11.52	-1.54	-7.81	278.05	83.52
13.4	-4.32	-3.85	-3.55	717.57	46.8
8.04	-18	23.1	2.84	260.63	5.04
15.41	-13.68	-24.64	-12.07	1046.54	13.68
-6.7	-11.52	10.78	-2.13	399.99	106.56
-2.01	7.2	11.55	-1.42	235.84	247.68
18.09	-25.92	25.41	-5.68	225.79	30.96
21.44	1.44	3706.78	-5.68	243.21	80.64
26.13	-5.76	-7.7	5.68	472.35	26.64
7.37	0	24.64	-16.33	306.19	69.84
21.44	-2.88	-3.08	-15.62	226.46	18
-0.67	5.76	40.81	11.36	353.09	66.96
14.07	14.4	43.12	-7.81	288.1	145.44
14.74	-8.64	-3.85	-13.49	143.38	82.08
6.03	5.76	43.89	-25.56	714.89	11.52
-18.76	-11.52	43.12	4.26	1629.44	-11.52
20.77	-6.48	51.59	9.94	268	84.24
28.14	15.84	24.64	-14.2	347.73	48.24
-4.02	-1.44	30.03	8.52	252.59	27.36
-18.76	-8.64	-21.56	5.68	194.3	43.92
-11.39	20.88	16.94	-19.17	166.16	25.2
2.68	10.08	3892.35	-7.81	2068.29	61.2
13.4	20.88	-1.54	6.39	1675	11.52
16.08	3.6	50.05	2.13	360.46	96.48
6.7	-15.12	2.31	9.23	228.47	-2.16
12.06	1.44	11.55	2.13	217.08	85.68
-6.03	9.36	-23.87	-16.33	434.83	7.92
13.4	8.64	54.67	7.1	313.56	-16.56
24.12	-14.4	27.72	-13.49	415.4	74.88
-27.47	2.16	72.38	-4.26	205.02	48.96
19.43	26.64	42.35	2.84	245.22	75.6
10.72	5.76	20.79	11.36	255.27	206.64
10.05	7.2	2946.79	5.68	302.17	64.08
28.81	-17.28	10.78	15.62	261.97	15.84
24.12	5.04	66.22	3.55	458.95	136.8
-16.08	-18.72	60.06	12.78	573.52	1020.96
-13.4	10.8	-5.39	24.85	402	53.28
8.71	-5.76	-9.24	12.78	298.82	601.92
15.41	1.44	-6.93	0	159.46	-10.08
-2.01	-29.52	35.42	13.49	363.14	237.6
7.37	13.68	16.17	12.07	278.72	144
-4.69	5.04	10.78	17.04	427.46	173.52
4.69	-7.2	8.47	-4.26	984.23	26.64
13.4	7.2	46.2	-8.52	339.69	56.88
-4.02	12.96	-11.55	0.71	672.68	156.96
16.08	10.08	11.55	1.42	243.88	3.6
14.74	5.04	23.87	9.94	292.12	-13.68
-2.68	11.52	-1.54	-0.71	158.79	-7.2
18.09	30.96	4.62	22.01	190.95	16.56
-3.35	-2.88	41.58	12.78	598.98	45.36
-21.44	-18	10.01	10.65	657.94	89.28
22.11	-7.2	50.05	9.23	322.27	70.56
69.68	-12.96	1057.98	-6.39	351.08	16.56
1.34	-12.96	18.48	-2.13	269.34	303.84
5.36	5.76	33.88	-7.81	313.56	1.44
-6.7	-19.44	6.16	0	142.71	34.56
4.02	-8.64	56.21	-26.27	479.72	64.8
16.08	-7.92	33.11	-9.94	960.11	512.64
155.44	18	25.41	-25.56	244.55	-6.48
2.68	-8.64	10.01	-2.13	226.46	105.84
5.36	-10.8	1439.9	-12.07	233.16	61.92
-16.08	3.6	93.94	6.39	229.14	288
27.47	38.16	-0.77	23.43	347.06	296.64
11.39	16.56	6.93	-19.88	198.32	25.2
12.73	-3.6	1563.1	-9.94	742.36	222.48
17.42	21.6	8.47	21.3	374.53	-4.32
39.53	10.8	67.76	48.28	1287.74	156.96
43.55	15.12	-7.7	15.62	584.24	382.32
6.7	17.28	-18.48	7.1	353.76	157.68
18.09	15.84	19.25	17.75	840.18	27.36
-1.34	-17.28	40.81	-1.42	4357.01	183.6
15.41	-2.16	-6.93	0.71	2557.39	0.72
16.08	12.96	-17.71	11.36	969.49	126
4.02	6.48	-18.48	-6.39	495.8	20.88
-10.72	3.6	55.44	0	304.18	73.44
34.84	4.32	35.42	0	212.39	130.32
-24.79	-8.64	46.2	16.33	295.47	45.36
-16.08	-2.16	12.32	5.68	363.81	33.84
14.74	1.44	30.8	12.78	301.5	15.12
0.67	5.04	-3.08	8.52	1854.56	-3.6
0	10.8	43.12	-5.68	327.63	95.76
-4.02	-15.12	25.41	10.65	523.27	188.64
1.34	11.52	27.72	-18.46	543.37	159.84
9.38	-1.44	0	7.81	567.49	156.24
-4.69	0.72	17.71	18.46	174.2	44.64
6.03	0.72	-19.25	7.81	244.55	2.88
-2.68	1.44	-22.33	-2.13	220.43	-18
10.05	-4.32	-13.86	19.17	525.95	-1.44
2.68	-10.08	10.01	9.23	349.07	169.92
11.39	-5.76	-3.85	0.71	343.71	30.24
-11.39	0.72	0.77	-2.84	474.36	719.28
1.34	24.48	-40.04	19.88	330.31	40.32
23.45	9.36	36.19	8.52	33.5	-15.84
88.44	25.2	3.85	22.01	401.33	87.84
36.85	18.72	-44.66	-10.65	490.44	18.72
45.56	-3.6	-34.65	-4.97	460.29	64.08
-22.78	0.72	-25.41	-9.23	508.53	133.92
43.55	-0.72	6.16	2.13	435.5	48.96
9.38	-4.32	-73.15	-0.71	495.13	29.52
16.08	-13.68	1.54	-1.42	314.23	47.52
304.85	-10.8	33.11	17.04	300.83	317.52
8.71	34.56	22.33	10.65	3851.83	16.56
71.02	-10.8	51.59	13.49	407.36	30.24
4.02	-2.88	30.8	30.53	249.91	15.12
-4.69	14.4	9.24	28.4	441.53	45.36
105.19	-14.4	-37.73	-5.68	557.44	13.68
6.7	-2.88	43.89	-17.04	253.93	274.32
-6.7	-0.72	-17.71	9.94	355.1	83.52
22.78	-9.36	11.55	17.04	302.84	98.64
-2.68	6.48	-15.4	5.68	498.48	154.8
16.08	-7.92	3719.1	5.68	213.73	31.68
-8.71	-11.52	-16.17	-20.59	297.48	12.24
8.04	-12.24	12.32	-24.14	304.18	141.12
4.02	-9.36	1925.77	-17.75	434.16	5.76
28.14	-5.04	12.32	-4.26	288.1	75.6
18.09	-14.4	5296.06	-5.68	611.71	660.24
12.06	5.76	-11.55	6.39	473.69	12.96
-18.76	-2.88	-19.25	5.68	350.41	0.72
91.79	7.92	19.25	-19.17	332.99	15.12
16.75	5.76	6.16	-9.94	266.66	82.8
-9.38	14.4	-23.1	-7.81	235.84	25.2
3.35	-27.36	-16.17	-4.97	292.79	42.48
24.79	28.8	-34.65	-12.78	410.71	31.68
0.67	18	-28.49	-1.42	341.03	30.24
4.02	9.36	-5.39	17.04	268.67	69.12
18.76	22.32	36.96	26.27	883.06	42.48
38.19	10.8	-16.94	-20.59	956.76	272.16
25.46	-10.08	-10.01	5.68	269.34	18
10.72	0	14.63	-4.97	722.26	510.48
10.05	8.64	10.78	4.97	386.59	375.84
12.73	7.2	-31.57	4.97	1386.9	213.12
35.51	14.4	22.33	4.97	434.16	54.72
12.06	15.84	0.77	7.1	370.51	38.16
-4.69	5.04	-3.85	0.71	330.98	123.84
29.48	-7.92	0.77	4.97	913.88	484.56
0.67	-12.24	-16.94	-25.56	345.72	301.68
18.76	3.6	2.31	4.97	631.81	29.52
22.11	7.92	13.09	-4.26	451.58	-18
8.04	-2.16	-36.96	7.81	407.36	15.12
-6.03	-8.64	-28.49	2.13	332.32	51.84
0	13.68	-3.85	0	898.47	45.36
0	-4.32	-42.35	-2.13	257.95	15.12
-10.05	1.44	-10.01	22.01	822.76	1159.92
-22.78	6.48	8.47	10.65	291.45	200.88
28.14	4.32	17.71	29.82	286.76	198.72
14.74	0.72	-13.86	31.95	869.66	279.36
-0.67	10.8	37.73	28.4	272.69	82.8
50.25	5.76	-3.08	7.81	369.84	20.16
36.85	0	3.85	-2.84	304.18	50.4
20.1	0	-10.01	15.62	371.85	95.04
28.81	26.64	166.32	19.17	596.3	335.52
-8.04	2.88	1228.92	0	2739.63	36.72
-2.68	31.68	17.71	4.26	459.62	13.68
17.42	5.04	-3.85	-5.68	699.48	1425.6
10.05	4.32	4.62	17.04	635.83	256.32
19.43	9.36	-4.62	-18.46	458.28	30.24
-9.38	6.48	-26.18	-1.42	176.88	9.36
-18.76	-6.48	-34.65	-30.53	199.66	138.24
0.67	-20.16	2532.53	-10.65	99.83	9.36
24.79	-2.16	11.55	-15.62	419.42	77.04
12.06	-7.2	13.09	-2.84	1475.34	328.32
31.49	-9.36	33.88	9.23	466.99	51.12
-14.07	-14.4	7.7	-13.49	294.13	58.32
4.69	-2.16	-3.85	-11.36	245.89	102.24
14.74	2.16	7.7	-6.39	248.57	662.4
20.77	-7.2	36.19	0	845.54	99.36
10.72	5.04	12.32	24.14	821.42	41.04
42.88	2.88	5.39	-9.23	326.29	79.92
6.03	16.56	8.47	-26.98	461.63	118.08
0.67	33.12	48.51	9.23	286.76	64.8
6.7	-0.72	0.77	11.36	652.58	326.88
13.4	-15.12	-1.54	-6.39	1359.43	974.16
36.18	20.88	22.33	-9.94	964.8	103.68
6.7	7.92	-27.72	-11.36	364.48	20.88
2.01	-3.6	26.95	5.68	156.78	44.64
2.68	-0.72	1034.88	3.55	188.94	18.72
12.06	-5.04	28.49	-13.49	241.87	34.56
14.74	2.88	40.81	-14.2	429.47	146.88
25.46	-2.88	46.2	14.2	288.1	60.48
40.87	10.8	351.89	-8.52	292.79	1292.4
26.8	7.2	13.09	14.2	1307.17	15.84
40.87	12.96	-13.09	-15.62	690.1	33.12
6.03	2.16	-18.48	-9.23	304.18	-4.32
3.35	0.72	1.54	12.78	468.33	69.12
44.89	23.04	12.32	-24.85	272.02	118.08
-18.09	-3.6	11.55	-6.39	353.09	23.76
11.39	18	6.93	-3.55	533.32	58.32
32.16	19.44	12.32	14.91	218.42	87.12
17.42	-7.92	6.93	2.13	288.77	25.2
-2.01	-5.76	-1.54	-14.91	317.58	154.8
-10.05	-22.32	38.5	18.46	246.56	5.04
-5.36	-23.76	31.57	1.42	1278.36	38.16
31.49	0	34.65	-10.65	158.79	20.88
-13.4	-20.16	62.37	1.42	358.45	331.92
-10.72	-5.76	25.41	0.71	534.66	111.6
-9.38	-14.4	50.05	7.1	436.84	241.2
13.4	11.52	60.06	7.1	343.04	113.76
8.04	-2.16	70.07	7.81	434.83	588.96
57.62	4.32	46.2	0.71	229.14	182.16
39.53	23.76	-8.47	-12.78	314.9	113.04
18.09	-5.76	2681.91	-2.84	541.36	1158.48
-6.03	-2.88	41.58	2.13	363.14	168.48
9.38	4.32	26.95	3.55	134.67	23.04
-2.68	1.44	19.25	4.97	1178.53	90.72
24.12	8.64	6.16	-13.49	401.33	6.48
22.78	21.6	11.55	-14.91	1081.38	325.44
8.04	17.28	84.7	9.94	515.23	56.16
34.17	17.28	42.35	9.94	393.96	555.12
-7.37	-9.36	47.74	20.59	339.69	-0.72
2.68	-10.8	36.19	24.14	358.45	83.52
26.8	-17.28	5.39	-7.1	380.56	36.72
-6.7	-3.6	6.16	11.36	424.11	951.12
18.76	2.16	0	9.94	369.84	74.16
-5.36	5.04	27.72	11.36	646.55	48.24
16.75	-7.92	21.56	24.85	131.32	64.8
16.75	-1.44	56.98	-4.97	583.57	10.08
2.68	-21.6	48.51	14.91	288.1	163.44
12.73	-5.76	58.52	12.78	1165.8	147.6
17.42	-5.04	57.75	6.39	354.43	1111.68
4.02	-10.8	33.11	1.42	325.62	356.4
23.45	-1.44	29.26	5.68	294.13	34.56
10.05	10.8	32.34	-15.62	349.07	57.6
14.74	13.68	52.36	-13.49	160.13	48.96
-26.8	-5.76	23.87	9.23	548.73	282.96
9.38	-5.76	15.4	19.17	200.33	42.48
20.1	-6.48	-5.39	2.84	333.66	241.92
-4.69	-43.92	46.97	2.13	94.47	20.16
8.71	-29.52	8.47	-15.62	154.1	50.4
30.82	-7.92	13.09	-2.13	181.57	142.56
-0.67	-3.6	135.52	-0.71	371.18	98.64
-2.68	-15.84	2292.29	-1.42	367.83	33.12
84.42	0	-26.18	2.13	136.01	39.6
7.37	7.92	1135.75	17.75	1378.19	-5.04
22.11	10.08	37.73	1.42	249.91	24.48
10.05	-2.88	13.09	-3.55	491.11	15.84
33.5	7.92	-1.54	3.55	337.68	-4.32
61.64	-5.04	-8.47	11.36	319.59	10.08
16.75	10.08	32.34	-4.26	56.95	157.68
-18.76	-3.6	28.49	8.52	511.21	62.64
16.75	-14.4	73.15	15.62	389.94	17.28
36.18	8.64	36.96	4.97	544.04	97.2
42.88	7.92	26.95	17.04	182.24	82.8
-10.72	6.48	39.27	28.4	485.75	7.92
-10.72	-23.04	23.87	21.3	485.08	54
24.12	-11.52	62.37	17.75	601.66	67.68
22.78	-2.88	35.42	-4.26	149.41	25.92
22.78	-7.2	38.5	-7.81	3546.31	-7.92
16.08	-10.8	67.76	1.42	85.09	66.24
12.73	0	68.53	8.52	117.92	-10.8
20.1	-10.08	-16.17	-12.78	540.69	25.2
6.7	2.16	38.5	-4.97	280.73	10.8
37.52	-5.76	29.26	-2.13	336.34	135.36
2.68	-1.44	9.24	-0.71	347.73	74.16
-1.34	-11.52	-0.77	31.24	1646.19	10.08
11.39	11.52	29.26	-10.65	379.89	23.04
30.82	29.52	65.45	12.07	115.24	39.6
12.06	1.44	2.31	15.62	480.39	270
28.14	40.32	8.47	-10.65	291.45	344.88
6.03	10.8	20.02	2.13	226.46	73.44
5.36	1.44	32.34	14.2	109.21	105.84
18.76	4.32	27.72	34.08	2314.85	0
16.75	2.88	21.56	-14.2	244.55	10.08
-7.37	19.44	2.31	-17.75	166.83	49.68
0	15.12	53.13	12.78	221.1	20.16
20.1	-0.72	32.34	-7.1	372.52	95.04
64.32	12.96	1347.5	-0.71	315.57	118.8
-20.77	-17.28	-17.71	-2.84	412.72	10.08
42.88	-5.04	-9.24	-10.65	413.39	214.56
-24.79	-31.68	2997.61	4.26	517.91	82.8
-11.39	-28.08	30.03	16.33	337.68	55.44
22.78	2.16	28.49	8.52	600.32	64.08
19.43	9.36	101.64	35.5	192.29	116.64
5.36	2.16	42.35	35.5	1214.71	140.4
3.35	-2.16	41.58	36.92	239.86	68.4
25.46	-12.96	64.68	11.36	303.51	168.48
-8.71	-2.16	32.34	-7.1	91.79	43.92
8.04	0	44.66	14.91	463.64	162.72
6.7	26.64	5.39	-3.55	361.13	604.8
-4.02	2.16	46.2	2.84	1108.85	-14.4
10.05	-8.64	23.1	-2.84	326.29	70.56
-3.35	30.24	87.78	12.07	161.47	234.72
-13.4	14.4	55.44	-7.81	247.9	195.84
6.7	15.84	53.13	4.97	171.52	506.16
4.02	-10.8	57.75	25.56	492.45	45.36
14.74	4.32	58.52	12.78	322.94	20.16
18.76	26.64	65.45	-16.33	264.65	75.6
7.37	12.96	29.26	10.65	334.33	72
0	0	29.26	-21.3	171.52	-5.76
-3.35	-9.36	52.36	27.69	227.13	18
5.36	2.88	666.82	30.53	316.91	54.72
9.38	12.24	22.33	7.1	343.04	79.92
2.01	18	84.7	6.39	2759.73	-0.72
22.78	6.48	78.54	-6.39	350.41	37.44
34.17	6.48	23.87	4.97	281.4	128.16
18.09	4.32	9.24	2.84	193.63	33.84
-11.39	-0.72	-18.48	-5.68	392.62	74.88
37.52	-5.76	2688.84	4.26	316.91	48.24
14.07	-16.56	26.95	5.68	2556.72	248.4
-10.05	-4.32	29.26	0.71	371.18	149.04
10.05	-2.88	18.48	1.42	466.99	4.32
6.03	2.88	-13.86	9.94	984.23	118.08
12.73	6.48	16.17	-7.81	271.35	27.36
10.72	10.8	34.65	7.1	570.84	18.72
0	-6.48	6.93	14.2	727.62	115.2
-8.71	-3.6	10.78	19.88	386.59	26.64
-2.01	4.32	-30.03	22.72	220.43	41.04
-1.34	15.12	57.75	24.85	445.55	8.64
-30.15	-5.76	46.2	4.26	246.56	35.28
44.22	36.72	-13.86	2.84	257.95	322.56
22.11	32.4	15.4	-3.55	603	73.44
16.75	19.44	60.06	14.91	68.34	-2.16
6.03	6.48	40.81	2.84	289.44	47.52
18.09	0.72	119.35	-10.65	216.41	4.32
1.34	21.6	26.18	-29.11	468.33	4.32
6.03	-2.16	57.75	13.49	632.48	40.32
16.08	0	12.32	2.13	737	25.92
-20.77	3.6	-5.39	-7.1	160.13	23.76
10.05	-11.52	1230.46	3.55	217.75	18.72
-25.46	-25.2	7.7	-16.33	708.19	8.64
-6.03	10.08	5.39	-6.39	102.51	-3.6
11.39	-3.6	-12.32	-2.13	210.38	11.52
13.4	7.2	46.97	2.13	223.11	6.48
1.34	5.76	12.32	6.39	3128.9	97.92
29.48	-6.48	68.53	5.68	242.54	20.16
18.09	7.92	29.26	1.42	7631.3	-14.4
-17.42	-7.92	30.8	-14.91	180.9	472.32
6.03	8.64	-30.03	-1.42	333.66	17.28
15.41	-0.72	33.11	11.36	882.39	183.6
25.46	-5.04	-3.08	4.97	278.72	26.64
20.77	2.16	21.56	-0.71	330.31	11.52
13.4	15.12	77	-2.84	3187.19	-2.88
-8.71	5.76	-55.44	-9.94	1021.75	69.84
3.35	-1.44	-11.55	-2.84	479.05	170.64
-1.34	-10.8	-15.4	2.13	47.57	179.28
-7.37	6.48	-18.48	4.26	229.14	-2.16
26.8	3.6	84.7	-14.2	282.74	-6.48
14.07	17.28	-11.55	-16.33	138.02	23.04
32.83	15.12	22.33	6.39	4180.8	28.8
28.81	27.36	-3.08	-14.2	1926.92	49.68
14.74	23.04	6081.46	5.68	325.62	-1.44
8.04	-30.96	-0.77	4.97	278.72	50.4
10.72	-15.84	1384.46	-0.71	241.2	4.32
11.39	-8.64	57.75	13.49	615.73	-10.8
25.46	27.36	39.27	4.97	324.28	62.64
67.67	5.04	5.39	7.1	372.52	36.72
-7.37	16.56	53.9	-6.39	361.13	557.28
6.03	16.56	61.6	3.55	101.17	26.64
16.08	11.52	102.41	-13.49	243.88	-18.72
-11.39	2.16	-20.02	-13.49	952.74	107.28
-8.71	12.24	-2.31	0	519.92	130.32
18.76	2.88	-2.31	-2.13	688.76	187.2
12.73	2.16	1.54	-1.42	584.24	51.84
8.04	5.76	1968.89	7.81	499.82	95.04
-6.7	-4.32	32.34	-0.71	318.92	135.36
453.59	10.08	-33.11	-5.68	398.65	246.96
25.46	8.64	13.09	9.23	1190.59	583.92
27.47	-1.44	56.21	-2.13	211.72	15.12
24.12	4.32	25.41	5.68	686.08	78.48
8.04	11.52	50.82	10.65	458.95	22.32
14.74	36.72	52.36	3.55	69.68	63.36
22.78	16.56	9.24	-9.94	300.83	-6.48
24.12	3.6	17.71	17.75	194.97	270.72
-1.34	15.84	-9.24	6.39	466.32	159.12
13.4	26.64	19.25	-7.1	1920.22	23.04
14.07	10.8	40.81	-10.65	466.99	21.6
22.11	19.44	43.12	-7.81	1116.22	398.88
6.03	15.84	51.59	10.65	158.79	88.56
-2.68	18	62.37	9.94	158.79	774
10.05	-16.56	43.12	8.52	136.01	36.72
-4.69	9.36	74.69	-12.78	1253.57	30.24
6.03	37.44	7.7	3.55	231.15	-15.84
10.05	-15.84	-22.33	9.23	320.26	18.72
20.77	27.36	6.16	-30.53	181.57	74.16
17.42	17.28	-17.71	11.36	293.46	74.16
18.76	19.44	-16.17	-2.13	233.83	169.2
32.83	26.64	2.31	-12.78	943.36	56.88
62.31	-1.44	10.78	-4.97	618.41	604.08
-2.01	-2.16	47.74	4.97	144.05	-4.32
7.37	-7.2	8.47	26.27	791.94	-5.04
16.08	14.4	41.58	25.56	340.36	170.64
10.72	6.48	72.38	2.13	456.27	3.6
-12.06	0	84.7	22.72	274.03	44.64
7.37	7.92	71.61	37.63	208.37	51.84
6.03	1.44	23.1	7.81	564.81	38.88
-7.37	2.16	-21.56	-4.26	282.07	43.92
-9.38	2.16	-6.93	-12.78	639.85	34.56
-6.7	-2.88	81.62	15.62	219.09	102.96
12.06	-1.44	63.14	-15.62	4044.79	3.6
-3.35	-2.16	16.94	-26.98	292.79	20.16
4.69	-19.44	3.85	-2.13	474.36	253.44
-8.04	23.04	22.33	-12.78	691.44	8.64
15.41	3.6	5.39	4.26	338.35	1086.48
16.08	0.72	26.18	5.68	2259.24	89.28
6.03	-19.44	61.6	-9.94	425.45	69.84
12.73	-12.96	19.25	-0.71	294.8	5.76
29.48	-1.44	34.65	19.17	308.2	11.52
24.12	-4.32	2.31	0.71	398.65	10.08
3.35	-6.48	-23.87	2.13	320.93	91.44
8.04	-23.76	6.93	10.65	226.46	-6.48
4.02	-10.08	8.47	-9.94	633.82	15.84
10.05	26.64	24.64	20.59	278.05	15.12
32.83	-12.96	26.18	21.3	101.84	38.16
18.76	14.4	10.78	7.81	243.88	67.68
-2.01	-8.64	22.33	20.59	1896.77	33.84
9.38	-9.36	202.51	43.31	1678.35	34.56
32.16	-15.12	36.96	-13.49	134.67	-20.88
8.04	12.24	30.8	24.85	347.06	2.88
9.38	18.72	54.67	4.26	368.5	12.24
16.08	15.12	29.26	-3.55	1773.49	-8.64
29.48	19.44	117.81	0	1598.62	30.96
6.03	7.2	36.96	12.78	135.34	30.24
-8.04	-17.28	121.66	-12.78	418.75	133.2
-6.7	-1.44	41.58	5.68	367.16	57.6
-4.02	-5.04	30.8	-2.13	328.3	276.48
10.72	-5.76	29.26	-26.27	469.67	84.96
10.72	22.32	73.92	-12.07	390.61	33.84
0.67	13.68	41.58	27.69	195.64	96.48
12.06	10.08	-14.63	-24.14	842.86	971.28
38.19	-14.4	5.39	-25.56	330.31	61.2
-8.71	-1.44	46.97	-9.23	313.56	703.44
26.8	0	-6.16	-11.36	631.81	516.96
14.74	8.64	-14.63	0.71	391.95	20.16
16.75	5.76	37.73	20.59	285.42	38.88
1.34	5.04	28.49	28.4	203.01	319.68
22.78	-5.76	49.28	19.88	415.4	18.72
8.71	15.84	34.65	6.39	525.95	13.68
32.83	-0.72	51.59	-4.26	452.25	142.56
8.71	5.04	38.5	-11.36	325.62	4.32
38.19	18	60.83	9.94	400.66	94.32
12.06	17.28	10.78	-7.81	411.38	184.32
-4.69	6.48	-12.32	-11.36	151.42	175.68
0	-0.72	13.09	11.36	234.5	38.88
-3.35	5.76	23.1	14.2	296.14	90
2.01	15.12	49.28	12.78	158.79	170.64
24.12	-18.72	22.33	17.75	300.83	154.08
1.34	18.72	31.57	6.39	338.35	26.64
-0.67	-8.64	43.12	9.23	199.66	5.04
-10.05	-10.8	70.84	-16.33	421.43	193.68
36.85	2.16	5.39	-29.82	875.69	63.36
25.46	-2.16	49.28	-11.36	245.22	70.56
7.37	-7.92	50.82	9.23	722.93	-2.88
20.77	-15.12	42.35	5.68	340.36	45.36
4.69	7.92	70.07	-3.55	615.73	98.64
16.08	1.44	81.62	-17.04	419.42	66.96
38.19	5.76	10.78	14.91	177.55	57.6
38.86	12.96	26.18	7.81	377.88	76.32
-19.43	-11.52	-6.93	10.65	536.67	316.08
18.76	15.84	21.56	12.07	315.57	13.68
2.01	-4.32	-9.24	3.55	306.19	-0.72
7.37	-4.32	50.05	4.97	542.03	267.12
21.44	-1.44	36.19	-4.26	428.8	51.84
-20.1	-18	122.43	16.33	746.38	120.24
20.77	9.36	46.97	15.62	812.71	178.56
-8.04	3.6	130.13	12.78	430.14	82.8
6.7	2.16	6.93	5.68	344.38	-19.44
52.26	-11.52	-20.02	5.68	186.93	25.2
58.29	4.32	27.72	-1.42	201	12.24
-2.01	-3.6	20.79	-13.49	2707.47	13.68
12.06	23.04	123.97	27.69	148.74	-0.72
16.75	-25.92	13.86	-18.46	714.22	306
8.04	5.76	23.87	-4.26	324.28	4.32
4.69	-2.88	16.17	4.26	249.24	36
36.18	-9.36	302.61	31.95	419.42	456.48
2.01	-13.68	30.03	-22.01	757.1	478.8
8.04	3.6	54.67	-13.49	713.55	18
47.57	5.76	5097.4	9.23	657.27	62.64
6.7	-8.64	75.46	26.27	256.61	110.16
48.91	5.76	54.67	17.75	429.47	57.6
17.42	-18	42.35	-1.42	1095.45	21.6
-8.71	-6.48	64.68	-0.71	276.04	10.8
10.05	4.32	23.1	-29.82	283.41	164.88
-10.72	-17.28	10.78	12.78	228.47	154.08
45.56	6.48	-10.01	3.55	351.08	72.72
15.41	-14.4	4.62	-18.46	515.23	66.96
-12.06	13.68	80.08	9.23	217.75	46.8
-1.34	-11.52	22.33	9.94	255.94	100.8
30.82	33.12	31.57	6.39	291.45	30.96
-10.05	3.6	53.13	1.42	365.15	83.52
1.34	-10.8	-0.77	-14.2	651.91	57.6
2.01	-10.8	38.5	16.33	328.97	214.56
-5.36	2.88	55.44	4.26	336.34	21.6
-12.06	7.2	46.2	7.81	205.69	102.96
35.51	1.44	46.97	7.1	338.35	218.16
16.75	5.04	-6.93	-7.81	345.72	32.4
32.16	-11.52	12.32	14.2	292.12	55.44
21.44	0	44.66	-22.01	353.09	74.88
18.76	-2.16	50.05	2.84	423.44	23.04
6.7	-5.76	46.2	13.49	461.63	43.92
15.41	-6.48	34.65	4.26	298.15	28.08
1.34	8.64	12.32	-19.88	1431.12	19.44
4.69	0.72	7.7	3.55	154.77	16.56
24.12	-14.4	23.1	17.04	338.35	982.8
-6.7	-2.16	12.32	11.36	678.71	110.16
-10.05	-34.56	37.73	22.01	425.45	26.64
12.73	0	-15.4	-18.46	182.24	140.4
16.08	-10.08	-19.25	-12.07	265.32	38.16
8.71	0.72	5.39	-27.69	368.5	280.8
27.47	7.2	24.64	-7.1	588.26	75.6
-3.35	5.76	12.32	-7.1	450.24	5.04
4.02	0.72	-3.08	24.85	152.76	5.04
-5.36	4.32	-10.78	9.23	85.76	7.92
0.67	-17.28	-6.16	5.68	117.92	12.96
4.69	-10.8	4.62	-2.84	333.66	347.04
-14.74	4.32	15.4	0	332.32	77.76
1.34	-10.08	26.95	-3.55	439.52	101.52
-2.68	0	6.16	0.71	174.87	47.52
-1.34	-21.6	26.95	-5.68	320.93	66.96
-10.05	10.8	47.74	13.49	455.6	1270.8
18.76	-4.32	3.85	2.13	290.78	20.88
10.05	-12.96	21.56	8.52	316.91	650.88
14.07	-0.72	9.24	-2.84	380.56	22.32
10.05	-6.48	76.23	33.37	1372.16	259.92
22.78	7.92	1.54	9.23	297.48	18
6.03	1.44	-8.47	-11.36	307.53	76.32
7.37	15.84	0	-5.68	134	54
7.37	15.84	-16.17	-4.97	244.55	141.84
12.06	25.92	25.41	-14.91	706.85	329.04
5.36	-2.16	45.43	17.04	299.49	128.16
-5.36	-3.6	38.5	-3.55	509.2	52.56
4.02	10.08	30.03	-14.2	430.81	217.44
3.35	-9.36	43.89	-5.68	605.01	74.88
12.06	-20.16	25.41	10.65	281.4	141.12
-2.01	-3.6	29.26	-2.84	172.86	84.24
0.67	-5.04	29.26	-2.13	566.82	123.84
10.05	-16.56	32.34	-7.81	448.23	39.6
4.69	13.68	54.67	14.91	491.78	48.24
18.09	-6.48	143.99	12.78	485.75	211.68
-18.09	-14.4	-22.33	7.1	271.35	-9.36
20.1	38.16	6.16	31.95	335	97.92
-18.76	-3.6	31.57	21.3	132.66	-2.88
4.02	0.72	-16.17	19.88	1619.39	42.48
2.01	-10.08	-35.42	4.97	127.3	106.56
16.08	4.32	-7.7	1.42	365.15	191.52
14.74	22.32	18.48	5.68	355.1	72.72
22.78	15.84	10.78	-9.23	753.75	383.04
37.52	7.2	65.45	3.55	290.11	16.56
-24.79	-5.04	22.33	11.36	157.45	62.64
58.96	-7.2	67.76	-7.1	179.56	20.88
23.45	10.08	16.94	13.49	82.41	61.2
-2.68	-0.72	1.54	15.62	205.02	33.84
-17.42	-4.32	4.62	17.75	176.21	12.24
-25.46	-18	-28.49	-24.14	399.99	37.44
-23.45	-8.64	10.01	13.49	741.02	25.92
26.13	-9.36	58.52	23.43	387.26	21.6
-14.07	-16.56	45.43	-3.55	158.79	6.48
10.05	21.6	66.22	12.78	349.07	15.12
12.06	12.96	26.18	-2.13	334.33	194.4
9.38	12.96	141.68	7.1	286.09	42.48
5.36	4.32	47.74	0	694.12	257.04
-4.02	14.4	-20.79	21.3	241.2	84.24
4.69	-23.76	3.08	34.08	209.04	12.96
-2.01	-7.2	26.18	2.84	365.15	327.6
-18.09	-12.96	60.83	29.82	404.68	-7.2
20.1	-21.6	40.81	13.49	191.62	28.08
6.7	15.84	1401.4	14.91	396.64	2.88
9.38	-15.12	10.01	3.55	371.85	24.48
-7.37	12.24	30.8	14.91	2267.28	46.8
6.03	0	19.25	7.81	428.13	106.56
-10.72	7.2	13.86	-9.23	247.23	210.24
43.55	21.6	32.34	22.01	150.75	16.56
35.51	0	75.46	-19.88	173.53	68.4
11.39	-9.36	90.09	-6.39	523.27	236.16
0	-15.84	-6.16	29.11	1582.54	462.96
24.12	5.76	158.62	25.56	277.38	52.56
8.71	-2.88	88.55	22.01	884.4	84.24
-1.34	-1.44	20.02	13.49	735.66	5.76
21.44	24.48	14.63	16.33	487.76	95.76
14.74	8.64	84.7	10.65	1700.46	7.2
5.36	-1.44	44.66	-2.13	263.31	59.04
20.1	-8.64	32.34	-26.27	276.71	295.92
11.39	7.2	23.87	4.26	288.77	148.32
16.75	-10.08	10.78	-32.66	748.39	270
10.05	12.24	26.18	2.13	54.94	-1.44
6.03	-4.32	60.83	9.94	317.58	-11.52
20.77	15.12	51.59	-4.97	476.37	9.36
-3.35	7.2	31.57	-7.1	233.83	30.96
16.75	17.28	24.64	0	209.71	144.72
-8.04	-5.04	70.84	-2.13	1277.69	2.88
3.35	11.52	66.22	-3.55	493.79	215.28
25.46	7.2	66.22	9.23	330.98	0
-26.13	-2.16	658.35	22.72	213.06	457.2
13.4	-15.84	39.27	-4.26	9067.78	51.84
-6.03	5.04	40.04	0.71	239.86	453.6
-2.68	-9.36	28.49	-4.26	184.25	24.48
9.38	-3.6	31.57	1.42	300.16	236.16
-6.7	-4.32	22.33	-25.56	320.26	53.28
10.05	12.24	44.66	-13.49	702.83	578.88
32.83	-2.88	43.12	2.84	258.62	23.04
0.67	-10.08	46.2	3.55	428.13	154.8
22.11	22.32	25.41	-26.98	288.1	61.2
3.35	2.88	39.27	6.39	229.81	0
0.67	0.72	43.12	24.85	293.46	251.28
19.43	0.72	-2.31	-26.98	207.7	226.08
-5.36	18	32.34	-7.81	325.62	43.2
4.69	-0.72	2.31	-3.55	1417.05	120.24
23.45	31.68	-3.85	-6.39	635.16	27.36
-1.34	1.44	32.34	-0.71	174.2	78.48
-12.73	-15.12	25.41	21.3	360.46	1.44
-1.34	-0.72	-27.72	-19.17	344.38	139.68
-13.4	0	1525.37	-15.62	220.43	7.2
7.37	5.76	9.24	10.65	570.84	14.4
9.38	-12.24	52.36	14.2	3841.11	14.4
16.08	-7.92	17.71	2.13	450.24	20.88
23.45	-4.32	20.02	9.23	125.96	116.64
70.35	19.44	14.63	2.84	532.65	32.4
16.08	7.2	30.03	-5.68	241.2	-6.48
-10.05	-21.6	-12.32	-4.26	784.57	-8.64
-5.36	2.88	-17.71	-7.81	113.9	9.36
16.08	-5.76	10.01	-5.68	1100.14	59.76
2.01	5.04	64.68	1.42	433.49	33.12
-14.07	-1.44	1.54	7.1	192.29	97.92
11.39	-15.12	35.42	22.72	386.59	854.64
18.76	-6.48	3.85	-11.36	317.58	72.72
24.79	7.2	22.33	11.36	132.66	-3.6
5.36	-2.16	16.94	4.26	210.38	15.84
22.11	16.56	-9.24	-2.84	310.21	-3.6
28.14	-20.88	-20.79	-17.04	310.88	30.24
-14.07	12.96	10.78	2.13	354.43	111.6
6.03	19.44	-26.18	7.81	840.85	286.56
11.39	1.44	-39.27	-17.04	253.93	118.08
19.43	18	29.26	-31.24	441.53	553.68
24.12	18	36.19	4.97	294.8	140.4
-7.37	18.72	13.09	-0.71	358.45	167.04
6.7	-3.6	-13.86	-7.1	298.15	223.92
22.11	-4.32	-2.31	24.14	624.44	74.88
8.71	15.12	23.87	11.36	193.63	66.24
67	9.36	0	15.62	2333.61	81.36
36.85	10.08	96.25	4.26	508.53	-9.36
31.49	1.44	26.18	-4.97	261.3	100.8
8.71	-3.6	34.65	3.55	1864.61	213.84
1.34	-0.72	13.09	-4.26	231.82	66.96
-3.35	-18	-20.02	0.71	956.76	263.52
8.71	-3.6	-15.4	-3.55	479.05	984.96
32.83	3.6	5.39	-1.42	239.86	208.8
39.53	-25.92	35.42	9.23	1220.74	256.32
8.71	-2.88	15.4	-4.26	466.99	161.28
24.79	4.32	27.72	-4.26	369.17	-13.68
0	20.88	33.88	-9.94	5612.59	153.36
-10.72	7.92	32.34	-17.75	527.96	183.6
24.12	4.32	68.53	-4.26	239.19	31.68
11.39	-20.16	60.06	-8.52	178.89	270
8.71	2.88	-4.62	12.78	577.54	63.36
10.05	6.48	-3.85	14.91	347.06	80.64
19.43	15.84	-21.56	-2.84	394.63	111.6
5.36	18	-4.62	0.71	276.71	174.24
-0.67	27.36	-3.85	-3.55	628.46	20.16
4.69	-5.04	26.18	8.52	733.65	278.64
28.14	2.88	30.8	59.64	933.31	620.64
22.78	2.16	28.49	-9.94	325.62	25.2
17.42	6.48	2.31	-3.55	485.08	9.36
10.72	8.64	37.73	1.42	554.76	108
32.16	12.96	59.29	12.07	326.96	577.44
13.4	-3.6	10.78	2.84	507.19	117.36
10.72	-6.48	70.84	-2.84	386.59	50.4
2.68	-4.32	28.49	-11.36	471.68	41.76
8.04	7.92	46.2	1.42	201	0.72
16.08	12.24	85.47	46.15	309.54	22.32
-12.73	-8.64	62.37	-5.68	805.34	90.72
14.07	18	69.3	22.72	175.54	162
17.42	27.36	90.86	24.14	221.1	105.84
23.45	12.24	57.75	10.65	282.07	59.04
14.07	15.84	49.28	-2.13	251.25	118.08
7.37	4.32	-6.93	5.68	712.88	691.2
30.15	0	80.08	8.52	286.76	15.84
-11.39	-2.88	29.26	24.14	399.99	52.56
-10.05	-21.6	56.98	-9.23	357.78	114.48
15.41	8.64	-3.08	-22.01	311.55	25.2
-12.73	16.56	50.82	0	481.73	151.92
1.34	10.8	0.77	0	485.75	134.64
23.45	8.64	60.83	12.78	450.91	2.16
8.71	-9.36	37.73	-18.46	115.91	174.24
14.74	-9.36	-10.78	-19.17	460.96	108
10.05	-4.32	26.95	-3.55	655.93	202.32
2.68	-18.72	13.86	-5.68	384.58	429.84
-6.03	-13.68	41.58	-13.49	278.72	-1.44
5.36	-15.12	27.72	-10.65	357.78	-13.68
17.42	10.8	23.1	-6.39	205.69	2.16
3.35	3.6	25.41	1.42	2245.84	-34.56
-6.7	-15.84	-5.39	-11.36	404.68	14.4
-3.35	1.44	23.1	1.42	336.34	104.4
-0.67	-2.16	-22.33	7.81	314.23	3.6
2.01	-10.08	36.96	0	170.18	2.16
34.84	26.64	-0.77	38.34	4033.4	9.36
-0.67	3.6	36.96	1.42	305.52	43.2
-8.71	-2.88	53.13	5.68	519.25	33.12
8.04	9.36	81.62	20.59	561.46	53.28
-22.78	-10.8	-21.56	-6.39	466.32	1.44
16.08	10.8	88.55	-2.84	420.76	77.76
4.69	1.44	85.47	-14.2	368.5	19.44
-15.41	-13.68	-5.39	-11.36	397.98	146.88
8.04	-1.44	5.39	-9.23	418.08	9.36
36.85	-18	26.95	-14.91	2572.13	26.64
-8.71	13.68	52.36	0.71	115.91	9.36
5.36	-23.04	33.11	13.49	1469.98	-8.64
8.04	-2.16	7.7	-2.84	571.51	899.28
18.09	18.72	36.96	10.65	183.58	3.6
-5.36	-2.88	3.85	-4.26	291.45	2.88
-2.68	-8.64	1.54	-3.55	156.11	228.96
2.68	-2.16	4.62	-0.71	182.91	123.12
24.12	0.72	2025.87	-6.39	469	91.44
6.7	9.36	135.52	28.4	588.93	698.4
12.73	17.28	44.66	9.94	395.97	74.88
23.45	6.48	18.48	24.14	1203.32	442.8
-7.37	-34.56	32.34	0	142.71	146.16
11.39	7.2	55.44	23.43	834.82	90.72
10.72	-1.44	1.54	2.13	830.8	208.8
24.12	1.44	11.55	-14.91	205.02	35.28
10.05	8.64	16.17	-7.81	1032.47	15.12
-1.34	-27.36	-12.32	-22.72	276.71	55.44
19.43	9.36	36.96	-0.71	354.43	89.28
6.03	-7.92	33.11	12.07	118.59	-15.12
15.41	-14.4	70.07	15.62	269.34	46.08
40.87	3.6	-6.16	-14.2	181.57	68.4
3.35	5.04	30.03	2.13	168.84	12.24
-10.05	-0.72	5.39	2.84	305.52	298.8
10.72	-18	42.35	7.1	365.82	353.52
-14.07	-7.92	302.61	11.36	175.54	9.36
4.69	-15.12	4.62	14.91	1193.27	272.88
26.8	-8.64	-12.32	9.23	324.28	30.24
10.05	-2.16	3.85	-2.13	124.62	-15.12
22.78	42.48	100.1	-3.55	322.27	20.88
4.02	13.68	18.48	2.13	285.42	154.8
27.47	23.04	3.85	8.52	971.5	174.96
4.02	-7.92	-23.1	-0.71	637.84	15.12
1.34	-18	-36.96	-4.26	366.49	21.6
10.72	-23.76	36.96	12.07	207.7	1.44
11.39	-19.44	50.05	0	2027.42	70.56
26.13	17.28	15.4	-3.55	273.36	59.04
28.14	23.04	0.77	-9.94	406.69	-18
-0.67	-16.56	37.73	-9.23	266.66	110.88
-11.39	-11.52	20.79	14.91	574.19	286.56
11.39	-6.48	70.07	25.56	533.32	202.32
13.4	-7.2	23.87	2.84	422.77	42.48
30.82	7.92	62.37	10.65	270.68	160.56
0.67	-18	2453.22	2.13	422.77	100.08
18.09	-15.84	24.64	-17.75	420.09	142.56
5.36	-20.16	296.45	7.1	406.69	2.88
4.69	8.64	51.59	-14.91	7308.36	-1.44
-12.73	0.72	33.11	19.88	1173.17	120.24
-8.71	14.4	53.13	0	274.03	-3.6
-7.37	-20.16	23.1	12.07	71.02	5.04
-11.39	2.16	42.35	-9.23	762.46	77.04
0.67	2.16	-19.25	-8.52	281.4	332.64
18.76	9.36	-16.17	2.84	240.53	108.72
-14.74	5.76	30.8	-10.65	309.54	-5.04
14.07	8.64	23.87	-22.72	219.09	97.2
-21.44	7.2	55.44	9.23	499.82	90.72
339.02	18	385.77	-5.68	294.13	7.92
32.16	0	8577.8	-0.71	396.64	283.68
8.04	-12.96	43.89	-2.13	223.78	46.8
6.7	-7.2	14.63	7.1	375.2	36.72
16.75	-0.72	98.56	16.33	280.73	174.24
16.08	-2.88	11.55	-2.13	411.38	57.6
-11.39	-7.2	919.38	9.94	315.57	54
-4.69	-10.08	13.09	-18.46	493.12	11.52
7.37	-7.2	47.74	9.94	1619.39	8.64
-2.01	1.44	46.97	31.95	359.12	128.88
18.76	-1.44	35.42	31.95	416.07	169.2
26.8	-12.24	39.27	21.3	273.36	100.8
38.19	14.4	37.73	7.81	403.34	10.08
-5.36	-7.2	-6.16	-12.07	677.37	501.84
-2.01	8.64	40.04	-22.01	550.07	174.96
-14.07	10.8	44.66	2.84	247.9	25.2
44.22	5.76	-4.62	-11.36	4283.98	46.8
12.73	8.64	11.55	-5.68	282.74	282.24
12.73	7.92	10.78	-6.39	2903.11	153.36
-1.34	-7.2	-15.4	-12.78	227.13	76.32
7.37	7.2	175.56	16.33	124.62	10.08
14.07	9.36	23.1	6.39	327.63	42.48
3.35	0	45.43	-16.33	542.03	94.32
29.48	-5.04	26.95	3.55	907.85	1584
10.05	17.28	17.71	-8.52	624.44	93.6
3.35	7.2	16.17	-10.65	431.48	124.56
1.34	5.76	20.02	-14.91	137.35	35.28
0	-12.96	36.96	-9.94	511.21	123.12
24.12	-4.32	15.4	-9.23	211.72	296.64
43.55	3.6	54.67	-8.52	422.77	15.84
-2.68	16.56	23.87	19.88	408.7	20.16
19.43	10.08	7.7	1.42	1451.22	45.36
4.02	18.72	-10.78	15.62	420.09	35.28
44.89	29.52	3.85	-6.39	242.54	221.04
34.84	26.64	10.01	4.26	337.68	154.08
23.45	1.44	-3.85	-3.55	96.48	120.96
10.72	10.08	13.09	14.2	326.96	34.56
47.57	-3.6	27.72	14.2	187.6	4.32
18.76	6.48	7.7	3.55	254.6	118.08
16.75	-2.88	36.96	10.65	455.6	74.16
-12.73	-12.96	28.49	22.01	121.27	171.36
4.69	33.84	50.82	6.39	230.48	12.24
-10.72	25.92	59.29	2.13	321.6	26.64
8.04	7.92	48.51	17.04	564.14	123.12
-7.37	21.6	32.34	-1.42	263.31	-15.12
28.14	9.36	46.2	-2.13	414.06	117.36
34.17	21.6	36.96	4.26	261.3	6.48
-7.37	-1.44	39.27	24.85	312.89	203.04
-5.36	-3.6	9.24	-5.68	213.73	-1.44
-10.05	6.48	20.79	-7.81	400.66	66.96
2.68	18.72	28.49	7.1	517.24	18
-10.72	5.76	23.87	7.1	371.85	25.92
32.16	14.4	7.7	-5.68	98.49	18.72
1.34	1.44	63.91	-21.3	409.37	62.64
20.77	19.44	24.64	-14.2	227.13	50.4
-14.07	-12.96	48.51	-6.39	304.18	36.72
1.34	-19.44	30.03	-15.62	448.23	72
16.08	5.04	-32.34	-22.01	1654.9	95.04
18.09	-0.72	-0.77	1.42	304.18	252
27.47	9.36	1.54	15.62	2473.64	8.64
7.37	-4.32	-9.24	-7.81	253.93	204.48
9.38	5.76	92.4	-17.75	87.1	-2.16
-7.37	4.32	37.73	-8.52	645.88	18.72
-6.7	-3.6	15.4	11.36	484.41	3.6
-17.42	-5.76	17.71	2.84	366.49	388.08
4.69	-12.24	6.16	18.46	181.57	33.84
29.48	5.04	32.34	9.23	403.34	16.56
-10.72	2.16	20.79	24.14	226.46	5.76
32.83	25.92	26.95	4.97	466.32	138.96
-2.01	-18	68.53	-1.42	552.75	446.4
7.37	22.32	34.65	6.39	596.97	14.4
-8.71	20.16	63.91	6.39	162.14	22.32
-8.71	6.48	58.52	-29.11	372.52	343.44
0	20.88	0	-4.26	219.09	170.64
20.77	2.16	66.99	9.23	397.98	5.04
26.13	18.72	9.24	-14.2	2539.3	44.64
6.03	3.6	63.14	6.39	264.65	23.76
68.34	15.84	-33.88	-5.68	1931.61	11.52
-0.67	-20.88	-16.17	-13.49	418.08	39.6
-2.68	-30.24	26.18	2.84	389.94	15.84
26.13	10.08	93.17	14.2	181.57	58.32
7.37	-25.92	33.11	7.81	310.88	53.28
-4.02	10.08	2196.04	15.62	211.72	208.08
-4.69	4.32	-23.1	2.84	119.93	148.32
-14.07	2.16	18.48	-12.78	361.13	240.48
5.36	7.92	3.85	-2.84	364.48	172.08
30.82	10.8	50.82	1.42	276.71	297.36
10.72	9.36	78.54	9.23	238.52	36.72
-4.69	-10.8	46.97	-6.39	156.78	85.68
0	-10.8	65.45	5.68	239.86	68.4
16.75	-22.32	28.49	-30.53	305.52	10.8
-9.38	10.8	28.49	-13.49	147.4	66.96
8.71	7.92	1358.28	113.6	590.27	1584.72
3.35	-7.92	17.71	-11.36	227.8	97.92
46.23	25.92	63.14	-4.26	249.24	645.12
56.95	7.92	25.41	-22.72	256.61	102.96
24.12	-2.16	90.09	2.13	268	29.52
-6.7	-17.28	65.45	33.37	413.39	87.84
10.72	-10.8	25.41	20.59	775.19	2.16
56.28	22.32	3.08	-10.65	177.55	-3.6
6.7	8.64	23.1	4.26	227.13	5.04
24.79	-0.72	40.04	27.69	246.56	5.04
12.06	4.32	53.13	8.52	960.11	761.76
-6.03	12.24	43.89	22.01	391.28	199.44
4.69	-2.16	12.32	24.85	422.77	793.44
8.04	-15.12	57.75	5.68	788.59	223.92
-1.34	10.08	11.55	11.36	194.3	82.8
2.68	9.36	20.02	-11.36	111.22	102.96
43.55	0.72	56.21	-14.2	643.2	30.96
-0.67	-5.04	7.7	2.13	489.1	340.56
9.38	6.48	36.96	19.17	464.98	12.24
8.04	5.76	2801.26	-2.84	1198.63	31.68
2.01	10.08	-20.79	-7.1	448.9	28.8
-5.36	-12.24	9.24	20.59	627.79	90.72
3.35	7.92	4.62	20.59	345.05	74.16
12.73	15.12	13.86	41.18	182.91	-2.88
7.37	-0.72	-35.42	5.68	546.72	704.88
4.02	9.36	-23.1	-1.42	464.31	277.2
-8.71	-17.28	26.18	7.81	408.7	68.4
8.04	-10.08	34.65	9.23	262.64	9.36
20.1	-7.92	33.88	21.3	971.5	77.04
9.38	-4.32	66.22	-7.1	306.19	33.12
-5.36	8.64	4.62	-8.52	270.68	45.36
-3.35	20.88	-11.55	-7.81	389.94	162.72
15.41	-5.04	-4.62	11.36	406.02	66.96
-18.09	6.48	2.31	-2.13	463.64	141.84
34.17	-18	-13.09	-1.42	85.76	-5.76
24.79	29.52	20.02	-5.68	529.97	437.76
-2.68	-12.24	66.22	-13.49	682.06	31.68
81.07	16.56	-33.11	-7.1	666.65	-12.96
18.76	-15.84	40.04	-0.71	256.61	172.08
0	19.44	-51.59	-7.1	1493.43	2.16
-10.72	5.76	-40.81	10.65	381.9	257.76
18.76	5.76	7.7	19.88	472.35	13.68
15.41	-5.04	-1.54	17.04	420.76	64.08
10.05	12.96	3.85	9.94	643.2	144
-3.35	-1.44	34.65	-5.68	532.65	2.88
20.1	-12.24	44.66	8.52	310.88	226.8
12.06	10.8	0.77	-2.84	154.1	2.88
10.72	15.84	-58.52	-19.88	1116.89	430.56
6.03	12.24	70.84	26.98	395.97	31.68
5.36	5.76	7.7	6.39	308.2	146.16
-8.04	0.72	15.4	1.42	665.31	21.6
34.84	8.64	73.92	26.27	334.33	55.44
40.2	-4.32	8.47	-17.75	534.66	100.8
5.36	-11.52	6374.06	3.55	234.5	65.52
25.46	-10.08	83.16	10.65	609.7	119.52
-8.71	-12.24	119.35	27.69	326.96	-7.92
0	18	9.24	-7.1	299.49	246.96
-27.47	1.44	21.56	-3.55	108.54	7.2
12.73	10.08	58.52	9.94	158.79	13.68
-2.68	15.84	56.21	3.55	755.09	55.44
10.05	17.28	26.95	-16.33	2475.65	-4.32
-18.09	-6.48	34.65	-7.81	316.91	1.44
10.05	-3.6	56.98	7.1	328.97	4.32
2.01	-7.2	52.36	-1.42	1086.07	601.92
82.41	2.88	9.24	4.26	230.48	79.92
11.39	30.24	63.14	26.27	1403.65	589.68
-4.02	-3.6	30.8	1.42	682.73	61.2
2.01	5.76	18.48	29.11	491.78	90.72
-8.04	7.2	-6.16	-4.26	192.96	52.56
43.55	36	0	1.42	253.26	63.36
-26.8	-7.2	18.48	8.52	404.01	16.56
20.77	17.28	1.54	14.2	594.96	100.8
-2.68	1.44	59.29	2.13	536.67	144.72
24.79	12.96	60.06	-1.42	246.56	32.4
30.15	5.76	803.11	-15.62	407.36	27.36
4.69	-35.28	-13.86	0	563.47	56.88
47.57	-0.72	-11.55	9.94	404.01	156.96
11.39	-13.68	2546.39	4.26	285.42	34.56
8.71	14.4	31.57	0.71	614.39	56.16
4.02	4.32	-33.11	-13.49	249.91	-6.48
-7.37	-2.88	-8.47	36.92	3158.38	61.92
-2.01	-4.32	-2.31	4.26	945.37	1.44
24.79	8.64	20.79	0.71	-123.28	33.12
61.64	3.6	13.09	-1.42	150.75	187.92
57.62	14.4	23.1	4.26	967.48	251.28
-1.34	-20.16	73.92	-4.26	3119.52	740.88
27.47	20.16	26.95	26.27	217.75	10.8
5.36	7.2	3.08	4.26	506.52	54
8.04	-14.4	-13.86	12.07	265.32	42.48
10.05	-12.24	4.62	-4.97	160.8	18
35.51	7.92	27.72	4.97	345.05	74.16
11.39	10.08	56.21	-10.65	270.68	280.08
-11.39	34.56	16.17	5.68	263.31	27.36
3.35	8.64	26.18	6.39	463.64	20.88
17.42	2.88	14.63	15.62	230.48	34.56
4.02	19.44	66.99	5.68	707.52	134.64
48.24	5.04	-3.08	-4.26	682.73	20.16
12.73	-5.04	5018.86	17.04	606.35	273.6
-2.01	15.12	29.26	-4.26	265.32	54.72
2.01	1.44	30.03	22.72	824.1	41.76
-15.41	-24.48	-20.02	7.1	251.25	55.44
18.76	-7.2	35.42	12.07	249.91	25.92
22.78	11.52	-6.16	-9.94	1214.71	25.92
6.03	5.04	38.5	12.07	846.88	216
-6.7	-12.96	28.49	-1.42	509.87	25.92
6.03	14.4	11.55	-20.59	1471.32	45.36
0	-3.6	10.78	-14.2	589.6	1580.4
18.09	22.32	-7.7	-12.07	341.03	78.48
-8.04	5.76	40.04	-10.65	232.49	19.44
-16.08	1.44	3052.28	19.17	116.58	68.4
-11.39	3.6	34.65	-6.39	81.74	22.32
6.03	-7.92	21.56	19.17	382.57	102.24
22.11	-12.96	-4.62	18.46	138.69	79.92
8.71	10.8	-15.4	12.78	226.46	30.24
24.12	-2.16	46.97	12.07	2428.08	117.36
28.14	-6.48	50.05	-1.42	679.38	571.68
-4.02	-12.96	35.42	2.13	408.03	8.64
-8.04	0.72	28.49	13.49	283.41	72.72
6.7	28.08	72.38	31.24	473.69	121.68
3.35	-7.92	6.16	19.88	342.37	8.64
38.19	22.32	50.05	6.39	215.74	0
14.74	-2.16	102.41	14.2	39.53	58.32
18.76	2.88	38.5	0	296.14	18.72
10.05	2.16	56.21	6.39	1078.03	122.4
23.45	9.36	49.28	-13.49	465.65	76.32
-8.71	-16.56	28.49	-4.97	184.25	26.64
11.39	-2.16	26.95	4.97	343.04	16.56
13.4	-12.24	57.75	14.2	243.88	40.32
8.04	18.72	-38.5	8.52	319.59	19.44
0.67	-0.72	-13.09	9.23	180.9	398.88
11.39	9.36	34.65	-19.17	1429.11	41.76
20.77	1.44	2727.34	7.81	323.61	47.52
34.17	5.04	20.79	-17.04	1408.34	86.4
-5.36	-0.72	-30.8	-23.43	414.73	149.04
4.69	13.68	23.87	-1.42	151.42	23.76
-13.4	-42.48	40.81	-17.04	253.93	86.4
-8.04	13.68	13.09	17.04	816.73	218.88
13.4	2.16	21.56	10.65	878.37	11.52
35.51	-5.04	-5.39	27.69	231.82	4.32
1.34	-7.2	-8.47	-6.39	87.1	25.92
9.38	1.44	0.77	2.13	42.21	90.72
-34.84	-15.84	35.42	2.84	353.76	14.4
17.42	14.4	2.31	15.62	375.87	90
-4.69	-7.2	51.59	-5.68	143.38	129.6
9.38	-7.92	59.29	2.13	410.04	237.6
27.47	31.68	46.2	-2.84	466.32	66.24
6.7	15.84	16.17	-2.13	399.99	19.44
16.75	-5.76	-4.62	14.2	444.88	65.52
5.36	2.16	6.93	15.62	1060.61	30.96
33.5	-8.64	36.96	-12.78	5206.57	-1.44
20.1	-17.28	10.01	3.55	357.11	89.28
-11.39	-18.72	-34.65	26.27	384.58	15.84
4.02	7.2	21.56	20.59	196.31	130.32
34.84	7.92	15.4	10.65	1115.55	33.84
7.37	4.32	77.77	36.92	147.4	23.04
15.41	-7.2	40.81	1.42	349.07	43.92
12.06	-8.64	51.59	3.55	253.26	110.88
-5.36	-23.04	-15.4	-21.3	208.37	-15.12
2.01	-18	80.85	-1.42	290.11	46.08
17.42	19.44	-23.1	-29.82	272.69	118.08
-12.06	-5.04	26.18	-25.56	243.88	5.04
23.45	7.2	40.04	-9.23	355.77	78.48
6.7	10.08	996.38	9.23	734.32	825.12
11.39	5.04	16.17	34.08	306.19	-10.08
24.12	0.72	0.77	-2.13	245.89	25.2
37.52	-11.52	15.4	6.39	352.42	90
23.45	7.92	43.12	12.78	422.1	124.56
8.71	-8.64	39.27	14.2	630.47	-9.36
9.38	11.52	66.99	15.62	190.95	171.36
2.01	-0.72	121.66	46.86	232.49	37.44
-9.38	25.2	44.66	55.38	219.09	349.92
10.05	-12.96	46.97	0.71	4625.01	-5.04
5.36	13.68	45.43	21.3	427.46	122.4
24.12	7.2	80.85	-8.52	361.13	70.56
23.45	10.8	-14.63	-12.07	220.43	46.8
-2.68	12.96	32.34	-2.13	243.21	477.36
-4.02	12.24	40.81	27.69	306.19	238.32
-16.08	10.08	2544.08	20.59	1668.97	17.28
-17.42	1.44	-28.49	0.71	2329.59	137.52
-2.68	15.12	-6.16	0	337.01	58.32
6.03	8.64	36.19	9.23	301.5	59.04
27.47	18.72	-2.31	22.01	483.07	64.8
10.05	-7.2	70.84	11.36	203.68	121.68
24.12	0	2.31	-7.81	441.53	3.6
14.07	6.48	28.49	-10.65	274.7	15.84
51.59	15.12	9.24	-9.23	707.52	32.4
2.68	-10.8	174.79	14.2	6969.34	6.48
8.71	2.88	58.52	6.39	311.55	51.84
-5.36	-7.2	-30.8	1.42	1628.77	-13.68
-8.71	-5.04	2.31	5.68	697.47	95.76
14.74	-2.88	-1.54	12.07	1086.74	46.8
21.44	20.16	17.71	12.78	294.13	10.8
6.7	-12.24	3.08	0	409.37	38.16
41.54	-2.16	35.42	13.49	292.79	-11.52
10.72	-1.44	13.86	3.55	394.63	48.24
18.76	1.44	105.49	10.65	1084.73	65.52
19.43	5.04	46.97	3.55	259.96	940.32
16.75	12.96	3.08	4.97	449.57	66.96
29.48	5.76	4997.3	7.81	651.91	100.8
16.75	10.8	19.25	5.68	186.26	118.8
15.41	36	136.29	13.49	636.5	378.72
3.35	19.44	107.03	2.84	86.43	77.04
0	-7.92	18.48	5.68	671.34	85.68
-6.03	4.32	26.95	13.49	566.82	123.84
3.35	17.28	37.73	31.24	432.82	42.48
-9.38	5.76	39.27	-7.81	400.66	53.28
6.03	-0.72	60.83	-6.39	263.98	59.04
6.03	-6.48	0	22.72	6399.84	17.28
30.82	15.12	20.02	18.46	366.49	159.12
-2.01	9.36	40.04	12.07	3852.5	26.64
16.75	-14.4	56.98	-0.71	469	1682.64
30.15	-18.72	29.26	-3.55	686.08	182.88
25.46	1.44	17.71	-10.65	415.4	72
-9.38	-17.28	40.81	-5.68	319.59	40.32
17.42	-15.84	47.74	13.49	381.23	30.96
-5.36	0.72	6.93	14.91	195.64	144.72
12.06	13.68	54.67	10.65	146.06	20.88
6.03	-2.16	-6.16	-26.27	296.81	-10.8
14.07	9.36	39.27	-9.23	316.24	141.12
5.36	18	13.86	-20.59	2371.13	-2.88
23.45	18.72	89.32	5.68	570.84	85.68
0	7.92	1.54	-4.97	345.05	5.76
1.34	3.6	34.65	-12.07	295.47	225.36
-18.09	13.68	-41.58	-25.56	521.93	496.08
9.38	-7.2	20.02	-0.71	207.7	177.84
16.08	27.36	-0.77	-16.33	347.06	88.56
-28.14	-8.64	-6.93	7.1	316.24	49.68
-21.44	-12.96	6.93	-6.39	310.88	18
-9.38	7.92	36.96	-1.42	373.86	300.96
-5.36	-8.64	0.77	2.84	305.52	2.16
5.36	2.88	-24.64	-31.24	318.92	20.88
4.69	-5.76	-13.09	-23.43	226.46	304.56
9.38	15.84	-11.55	-1.42	286.09	15.12
-14.74	-2.16	16.94	-19.17	398.65	66.96
13.4	25.92	82.39	5.68	263.31	7.2
14.74	-2.16	3.85	2.84	511.21	51.12
14.07	-7.2	-14.63	10.65	205.69	46.08
2.68	0	15.4	-0.71	1662.94	21.6
-4.69	-6.48	54.67	19.17	544.04	-5.76
12.06	15.12	11.55	4.97	254.6	-11.52
18.76	-21.6	37.73	19.17	233.16	15.12
-12.73	-8.64	99.33	2.13	523.94	5.76
14.07	5.76	3525.83	-15.62	292.79	46.08
-10.72	-1.44	43.12	-2.84	285.42	-12.24
-6.7	-2.16	23.87	-16.33	878.37	46.08
33.5	12.24	13.86	-8.52	440.19	12.96
-6.7	-5.04	61.6	0.71	461.63	10.08
20.77	7.2	235.62	7.1	2340.98	3.6
55.61	7.2	13.86	-1.42	416.07	78.48
13.4	-2.88	38.5	31.24	374.53	104.4
2.68	-13.68	30.03	9.94	1768.13	-18
12.06	-4.32	-0.77	-1.42	281.4	23.04
23.45	9.36	-5.39	3.55	229.14	85.68
16.75	28.8	26.18	12.78	290.11	39.6
15.41	-5.76	6.16	-7.81	342.37	74.88
24.79	2.88	60.83	-11.36	704.17	424.8
8.04	2.88	361.9	0.71	304.85	131.04
-4.02	-8.64	16.17	-11.36	375.87	213.12
-19.43	3.6	16.94	-12.07	230.48	2.88
12.73	-6.48	30.03	4.97	366.49	170.64
14.74	-5.04	10.01	-20.59	198.99	21.6
80.4	12.96	20.02	-14.2	194.3	15.84
-16.08	15.12	19.25	-1.42	226.46	26.64
5.36	5.04	60.83	1.42	233.16	14.4
-10.72	12.96	52.36	12.78	300.83	34.56
-12.06	3.6	19.25	-12.78	351.08	245.52
-8.04	10.8	51.59	2.84	349.07	190.08
36.85	-7.92	3104.64	6.39	423.44	69.84
18.09	-7.2	-5.39	-14.2	332.32	24.48
2.01	-15.84	94.71	4.97	493.12	-7.2
10.05	0	40.04	2.84	306.19	20.88
28.81	-2.16	27.72	-29.11	188.27	218.16
0	23.04	81.62	6.39	566.82	56.16
4.69	-2.88	20.02	-3.55	709.53	269.28
21.44	8.64	-2.31	8.52	134.67	22.32
24.79	15.84	-26.95	-0.71	615.73	294.48
38.86	-15.12	25.41	0	298.15	12.96
30.82	-0.72	47.74	-3.55	1605.99	684
26.13	7.2	-6.93	-26.27	477.71	27.36
-4.02	13.68	20.79	-7.1	452.92	751.68
26.13	12.24	36.19	-18.46	251.25	51.12
16.75	-9.36	30.8	17.04	489.77	133.92
12.73	18	14.63	17.75	4042.11	24.48
3.35	13.68	13.09	-7.81	314.9	73.44
16.08	21.6	143.22	12.78	105.19	11.52
5.36	17.28	24.64	-12.07	2958.72	-6.48
22.11	25.2	147.84	28.4	1289.75	131.04
30.82	-11.52	26.95	-4.26	589.6	-22.32
24.12	10.08	-1.54	8.52	208.37	23.04
9.38	3.6	26.95	0.71	568.16	433.44
20.1	-20.88	11.55	6.39	347.73	35.28
22.78	28.8	118.58	18.46	184.92	4.32
4.69	27.36	20.02	19.88	255.94	51.12
95.14	0.72	35.42	1.42	627.12	304.56
0	1.44	-5.39	-7.1	223.78	9.36
0.67	-0.72	1615.46	7.81	305.52	48.24
-1.34	14.4	30.03	-9.94	194.3	38.88
14.07	14.4	41.58	-3.55	260.63	43.2
28.81	8.64	63.91	7.1	332.99	602.64
15.41	-5.04	5.39	9.23	231.82	41.76
-1.34	23.04	23.87	11.36	481.06	28.8
32.83	8.64	39.27	-7.81	148.07	-2.16
4.02	-14.4	11.55	1.42	391.95	91.44
3.35	6.48	39.27	-12.07	335.67	95.76
0.67	-17.28	13.86	4.26	282.74	174.96
-0.67	28.8	-6.93	5.68	706.18	784.8
18.76	2.88	50.82	12.07	249.91	-2.16
38.86	10.08	16.17	-3.55	257.28	51.12
-0.67	3.6	45.43	-14.91	351.75	990.72
-6.7	-5.76	66.22	-15.62	183.58	161.28
0.67	-13.68	6.93	7.1	431.48	34.56
0.67	-18.72	0.77	-7.81	730.97	26.64
19.43	-13.68	-20.02	3.55	297.48	23.04
18.09	12.24	12.32	4.97	296.81	86.4
2.68	-3.6	28.49	-4.97	1078.7	15.12
21.44	-2.88	3.85	-12.78	519.92	12.24
-2.01	-9.36	43.12	-7.1	117.92	172.8
-1.34	-21.6	49.28	-12.78	309.54	3.6
18.76	-23.04	0.77	29.82	326.96	18
8.71	-20.16	6.16	8.52	214.4	128.16
-1.34	0	30.03	-8.52	536.67	413.28
34.17	5.76	73.15	3.55	318.25	4.32
28.81	15.84	44.66	-7.81	385.25	22.32
3.35	5.04	30.03	-5.68	592.95	573.84
5.36	15.84	37.73	-0.71	308.2	319.68
-12.73	-10.8	53.13	16.33	381.9	6.48
16.08	11.52	6871.48	4.26	760.45	10.8
7.37	13.68	12.32	4.26	1867.29	17.28
7.37	25.92	20.02	14.2	233.83	419.76
30.82	11.52	133.21	13.49	453.59	107.28
-5.36	-7.92	-5.39	10.65	815.39	304.56
-2.01	-12.96	29.26	12.07	63.65	231.84
16.75	-11.52	46.97	16.33	196.98	31.68
-4.02	10.08	20.79	7.1	300.83	2.88
-3.35	-2.88	0	-14.91	456.94	227.52
18.09	-10.8	103.18	36.21	249.91	126
-22.11	-18	34.65	17.75	278.72	26.64
19.43	7.92	41.58	14.2	387.93	59.76
10.05	-2.16	-2.31	4.26	261.97	2.16
18.76	7.2	-12.32	-29.11	48.24	10.8
16.75	-4.32	4.62	-1.42	285.42	362.16
6.03	0	10.78	-14.91	460.96	55.44
20.77	1.44	8.47	17.75	362.47	69.12
23.45	-9.36	8.47	19.17	526.62	89.28
4.69	-36	10.01	-2.84	284.75	5.76
24.12	2.16	-22.33	11.36	424.11	35.28
8.04	-25.92	30.03	10.65	883.73	144
-5.36	-12.96	8.47	0.71	377.21	46.8
10.72	-15.12	-6.93	-10.65	1511.52	17.28
13.4	7.92	-33.88	-9.23	223.78	-12.24
18.76	-6.48	-27.72	19.17	314.9	46.08
-4.02	8.64	3589.74	-2.84	913.88	1256.4
4.02	3.6	6.16	-2.13	73.7	139.68
-7.37	-1.44	-25.41	10.65	251.25	138.96
12.06	2.88	-38.5	0	347.06	8.64
2.68	6.48	-11.55	9.23	343.04	36
32.83	9.36	5.39	14.91	268	12.24
-26.13	-20.88	-8.47	23.43	483.74	167.76
-6.03	13.68	-33.11	4.97	335.67	158.4
27.47	10.8	9.24	-2.84	304.18	102.24
12.73	-2.16	3.08	27.69	351.08	11.52
-4.02	-7.92	-4.62	12.78	340.36	38.88
-6.03	-16.56	29.26	-17.04	308.2	19.44
23.45	6.48	10.78	4.26	2710.82	10.8
6.7	12.96	13.86	21.3	294.8	7.2
7.37	-20.88	16.94	-12.78	2645.83	44.64
2.68	-2.88	62.37	35.5	400.66	952.56
62.98	-14.4	70.84	14.2	243.88	25.92
41.54	5.04	44.66	7.1	621.76	92.16
6.7	-2.16	48.51	22.72	797.3	31.68
20.1	3.6	419.65	12.07	1248.21	1419.84
79.06	28.8	12.32	3.55	447.56	15.84
-17.42	-11.52	20.02	2.13	1090.09	1144.08
20.1	14.4	53.9	28.4	374.53	190.08
-2.68	-1.44	18.48	-17.75	346.39	398.88
8.04	-7.92	6.16	-17.04	353.09	39.6
2.68	-20.88	1098.02	10.65	304.85	104.4
6.03	26.64	-45.43	6.39	254.6	167.04
18.76	4.32	104.72	10.65	323.61	25.2
15.41	-18.72	20.02	-1.42	396.64	27.36
2.68	-1.44	84.7	-2.84	805.34	74.16
-2.68	-8.64	14.63	-24.14	720.92	105.12
-8.04	-4.32	26.95	-0.71	167.5	30.96
20.1	22.32	-19.25	-2.84	577.54	420.48
6.03	-12.96	8.47	14.91	319.59	40.32
-0.67	-7.92	54.67	6.39	154.1	79.92
6.03	18.72	15.4	8.52	325.62	30.24
-1.34	9.36	10.78	-3.55	554.76	308.16
21.44	-5.76	57.75	14.91	178.89	302.4
8.04	-7.2	15.4	9.94	501.16	151.2
19.43	14.4	-58.52	7.1	259.96	-4.32
9.38	12.24	16.94	2.84	172.19	61.2
-5.36	-5.76	23.1	-9.94	840.85	31.68
-2.01	15.12	48.51	16.33	619.08	59.04
-4.02	21.6	56.21	36.21	742.36	97.92
21.44	5.76	30.03	15.62	2171.47	66.96
37.52	24.48	8492.33	51.83	446.22	5.76
-18.76	15.84	1.54	-7.1	101.17	6.48
15.41	0.72	18.48	-25.56	282.07	77.76
-2.01	16.56	59.29	-8.52	137.35	-6.48
11.39	0.72	1262.03	20.59	113.9	48.24
12.73	-10.08	33.88	-8.52	268	18
23.45	16.56	-10.78	-10.65	286.09	807.84
-8.71	-30.96	30.8	-2.84	213.73	257.76
27.47	-0.72	12.32	-0.71	468.33	303.84
6.03	5.04	51.59	3.55	238.52	141.12
18.09	7.92	21.56	6.39	824.1	123.12
-10.05	0	-4.62	9.94	210.38	-1.44
24.12	11.52	-50.05	0.71	412.05	34.56
8.71	22.32	81.62	22.72	292.79	15.12
34.17	13.68	-2.31	29.11	372.52	54.72
-0.67	10.08	36.96	3.55	1918.88	43.2
9.38	12.96	-1.54	-19.88	205.02	124.56
80.4	12.24	52.36	29.11	290.11	27.36
9.38	-17.28	40.04	-7.81	191.62	9.36
-24.12	-19.44	13.09	7.1	1021.08	188.64
2.68	0.72	13.86	-4.26	150.08	354.24
18.09	11.52	32.34	-7.1	265.99	20.88
19.43	-0.72	28.49	3.55	207.03	5.04
-0.67	-1.44	75.46	15.62	237.85	47.52
40.87	28.08	20.79	2.13	278.72	129.6
6.03	-2.16	29.26	4.26	2663.92	18
-18.09	-0.72	32.34	12.07	1360.77	776.16
27.47	-3.6	34.65	9.94	245.22	71.28
10.05	4.32	-23.87	-13.49	236.51	28.8
8.71	29.52	210.21	6.39	278.05	-0.72
-4.02	-3.6	147.84	-15.62	137.35	29.52
0	-5.76	10.78	-7.81	781.22	38.88
-23.45	0	54.67	-12.07	257.28	59.04
3.35	-6.48	38.5	6.39	519.25	35.28
46.9	23.04	-6.16	14.2	440.19	77.76
18.76	6.48	68.53	5.68	755.76	15.12
20.1	-3.6	11.55	4.26	260.63	59.76
14.07	-9.36	24.64	12.07	232.49	362.88
-5.36	-10.08	5873.56	-2.84	336.34	48.96
26.13	18	50.05	6.39	219.76	62.64
14.74	40.32	-7.7	-2.84	353.09	65.52
38.19	16.56	-11.55	-0.71	508.53	13.68
52.26	8.64	-40.04	22.01	443.54	61.2
8.04	-12.24	-9.24	16.33	358.45	146.16
10.05	-20.16	-1.54	-14.2	338.35	12.96
-4.69	2.16	-3.08	-19.17	204.35	-2.16
6.7	13.68	-15.4	9.23	211.05	14.4
-7.37	33.12	34.65	-4.26	456.94	1.44
24.12	13.68	34.65	-4.26	743.03	27.36
15.41	-12.96	3.85	-11.36	501.16	139.68
25.46	-2.88	36.19	-4.97	330.31	133.92
-4.69	14.4	12.32	1.42	145.39	51.12
26.8	10.08	56.98	-2.13	318.25	195.84
58.96	8.64	22.33	34.79	155.44	-2.16
-7.37	15.84	26.18	30.53	330.98	36.72
11.39	11.52	4.62	14.2	784.57	8.64
3.35	5.04	4.62	7.81	261.3	20.16
20.1	-20.16	-13.09	22.01	4840.75	1046.88
-11.39	-9.36	20.79	9.94	672.01	106.56
36.85	-2.88	15.4	-9.23	88.44	3.6
11.39	-2.16	64.68	10.65	276.04	13.68
6.7	-2.16	110.11	9.94	349.07	27.36
4.02	18.72	33.11	7.1	304.18	85.68
14.74	19.44	39.27	0	213.73	2.88
13.4	1.44	82.39	17.75	193.63	51.84
46.23	13.68	210.98	-21.3	267.33	218.16
12.73	10.08	31.57	7.1	885.07	11.52
-16.75	-9.36	9.24	-9.23	143.38	8.64
-16.75	5.76	26.18	-11.36	683.4	80.64
-19.43	-4.32	-2.31	-27.69	465.65	282.96
-21.44	-12.96	41.58	9.23	556.77	25.92
-28.81	-15.84	170.94	26.98	730.3	41.04
-12.06	6.48	148.61	1.42	196.31	37.44
-3.35	-27.36	44.66	0	297.48	172.08
22.78	2.16	60.06	23.43	188.94	0.72
-12.73	7.2	7.7	-15.62	546.05	141.12
14.07	-9.36	54.67	-2.13	261.97	12.96
32.83	12.96	88.55	2.13	277.38	2.88
-2.68	-12.24	25.41	-12.78	3250.17	-10.8
12.73	0.72	11.55	-7.81	353.09	163.44
-1.34	-0.72	63.91	11.36	377.21	43.2
26.13	9.36	16.17	33.37	249.91	-5.04
14.07	4.32	-17.71	-6.39	419.42	56.88
-6.03	-4.32	-16.17	1.42	273.36	10.08
10.72	29.52	7.7	-5.68	909.86	71.28
0.67	-9.36	15.4	9.23	549.4	18.72
4.02	-2.88	-10.78	-5.68	653.92	87.12
4.02	2.16	45.43	0.71	276.04	76.32
36.85	-10.08	2767.38	7.1	370.51	372.96
23.45	2.16	10.01	-16.33	309.54	78.48
7.37	2.88	7.7	11.36	378.55	21.6
14.07	5.04	-13.86	10.65	109.88	26.64
43.55	8.64	56.98	-11.36	430.14	70.56
13.4	9.36	2623.39	4.97	150.08	358.56
-2.01	-22.32	44.66	-4.97	144.05	219.6
39.53	18.72	91.63	-4.97	274.7	-5.76
-11.39	-17.28	8.47	4.26	859.61	58.32
-14.07	-27.36	30.03	-9.94	261.97	88.56
-4.69	0	37.73	16.33	261.3	100.08
-5.36	-5.04	94.71	1605.31	2689.38	250.56
-10.72	-10.08	6.93	0.71	1772.82	16.56
4.69	-4.32	43.12	17.04	586.92	174.24
9.38	14.4	0.77	9.94	1018.4	59.04
21.44	-9.36	50.05	6.39	589.6	255.6
10.05	-17.28	47.74	29.11	448.9	87.84
20.1	11.52	42.35	-4.26	290.78	-16.56
20.1	-1.44	16.94	-1.42	237.85	170.64
7.37	2.16	50.82	-8.52	239.19	54.72
-14.74	2.16	-2.31	-12.07	456.94	9.36
15.41	5.04	20.02	14.91	1723.91	12.96
6.7	14.4	32.34	-3.55	264.65	5.76
15.41	3.6	64.68	-2.84	438.85	34.56
1.34	-7.92	-26.95	12.07	376.54	-2.16
13.4	-5.04	30.03	-7.81	507.86	30.24
0	6.48	11.55	-11.36	437.51	25.2
-8.71	2.16	22.33	-11.36	180.23	38.88
-1.34	-1.44	44.66	9.23	186.93	25.2
10.05	7.2	38.5	2.13	392.62	465.84
-10.72	10.08	-20.02	3.55	228.47	47.52
16.08	28.08	14.63	-4.97	412.05	59.76
24.12	15.84	4.62	12.78	700.82	64.8
32.16	11.52	0.77	-38.34	3657.53	12.24
12.06	18	39.27	14.2	126.63	7.2
-2.01	12.96	18.48	-4.26	282.07	12.24
20.77	-22.32	3.08	-24.85	631.14	43.2
-25.46	-21.6	33.11	33.37	246.56	330.48
64.32	30.96	28.49	0.71	523.27	126.72
-20.77	-10.8	10.01	-9.23	298.15	128.16
14.07	-10.08	36.19	26.98	731.64	221.04
19.43	41.76	45.43	-17.04	176.21	12.96
28.14	3.6	55.44	-4.97	375.87	655.92
26.13	-2.88	-22.33	3.55	302.17	7.92
-28.14	-12.24	36.96	-0.71	132.66	2.16
13.4	-15.84	127.82	0.71	361.13	213.12
13.4	-6.48	11.55	3.55	297.48	45.36
-29.48	-9.36	86.24	-10.65	274.03	74.88
-2.68	2.88	53.13	0.71	687.42	128.16
5.36	8.64	77.77	-0.71	187.6	234.72
5.36	-22.32	33.88	5.68	394.63	95.76
-15.41	3.6	30.8	12.07	581.56	149.76
0.67	-6.48	39.27	14.2	239.86	42.48
-6.7	12.24	48.51	-3.55	602.33	50.4
-16.08	-14.4	3.08	-4.26	578.88	59.76
-5.36	5.76	-0.77	20.59	769.83	256.32
-6.7	-11.52	70.84	4.97	429.47	8.64
-10.72	5.76	1208.13	-14.2	134	44.64
2.01	0.72	0	-21.3	407.36	25.92
7.37	1.44	10.01	-3.55	196.98	124.56
13.4	0.72	50.05	2.13	1063.96	227.52
6.03	5.76	20.02	-10.65	257.28	12.96
-17.42	1.44	16.94	-1.42	3574.45	5.76
-8.71	-2.88	16.94	-13.49	461.63	-13.68
20.77	14.4	63.14	-3.55	501.16	41.76
34.84	-7.92	21.56	-14.91	155.44	40.32
12.73	2.88	35.42	-17.04	452.25	12.96
73.7	22.32	33.11	19.17	363.81	72
12.73	-18.72	59.29	-0.71	3394.22	23.76
10.72	10.8	31.57	0	659.28	553.68
-6.7	5.04	54.67	7.1	248.57	4.32
20.1	13.68	26.18	-22.72	430.81	30.24
7.37	11.52	16.17	-4.26	347.06	203.04
10.05	3.6	150.15	-9.23	100.5	87.12
11.39	10.08	54.67	-4.97	306.86	-2.88
-3.35	-0.72	28.49	8.52	384.58	195.84
-6.03	11.52	6.16	-14.2	198.99	182.88
22.11	-9.36	11.55	-17.75	319.59	96.48
18.76	6.48	12.32	4.26	199.66	79.2
7.37	-3.6	17.71	-6.39	298.15	57.6
20.1	-7.2	13.86	9.94	251.25	153.36
20.1	0.72	2.31	-5.68	105.19	290.88
46.23	8.64	906.29	54.67	238.52	39.6
-4.02	-4.32	17.71	17.75	2909.81	9.36
30.15	3.6	48.51	2.84	103.18	217.44
-8.04	-6.48	23.87	-16.33	278.72	50.4
11.39	15.84	-15.4	7.1	270.01	29.52
-10.72	9.36	6.16	-29.82	284.75	117.36
-15.41	22.32	-11.55	7.1	381.9	55.44
48.24	20.88	23.1	-7.1	190.28	10.08
-3.35	9.36	19.25	9.94	257.28	87.12
-22.78	-33.84	-3.85	-3.55	372.52	23.04
34.84	4.32	30.8	7.81	116.58	17.28
2.01	-1.44	-22.33	-7.81	268	-13.68
14.07	-11.52	-36.19	-0.71	300.83	321.84
48.91	-5.04	0	14.91	230.48	128.88
9.38	-18.72	3.85	4.97	2547.34	265.68
14.07	10.8	4.62	-7.1	868.32	39.6
19.43	19.44	-3.85	-8.52	430.14	190.08
40.2	20.16	50.82	-11.36	243.21	23.04
28.14	-5.76	-13.86	-0.71	935.32	162
-8.04	14.4	70.07	4.97	252.59	8.64
16.75	22.32	40.81	26.27	188.27	20.88
-12.06	2.16	-29.26	5.68	277.38	95.76
10.72	28.8	38.5	-9.23	496.47	135.36
14.07	-12.96	18.48	14.91	170.18	127.44
-0.67	-14.4	-7.7	4.97	383.91	-6.48
16.75	9.36	0	4.26	474.36	128.16
4.69	13.68	22.33	3.55	129.31	15.84
-6.03	-0.72	27.72	-6.39	201.67	13.68
20.1	8.64	13.09	6.39	134.67	-7.2
[truncated: 7,983 more rows]
