# Supplementary material for: Enhancing cap-independent translation of linear mRNA
Source: Nat Commun. 2025 Oct 16;16:9205. doi: 10.1038/s41467-025-64257-6 (PMC12532787; doi:10.1038/s41467-025-64257-6)
Supplement: Supplementary file 11 — Source Data [file 41467_2025_64257_MOESM11_ESM.zip › Source Data/Supplementary Figure 6/flow cytometry.xlsx]

## Sheet: HEK293
mock transfection, replicate 1 (raw data, no gating)					mock transfection, replicate 2 (raw data, no gating)					mock transfection, replicate 3 (raw data, no gating)					iHCV, replicate 1 (raw data, no gating)					iHCV, replicate 2 (raw data, no gating)					iHCV, replicate 3 (raw data, no gating)					iEMCV, replicate 1 (raw data, no gating)					iEMCV, replicate 2 (raw data, no gating)					iEMCV, replicate 3 (raw data, no gating)					iSyn, replicate 1 (raw data, no gating)
FSC-A	FSC-H	SSC-A	EGFP fluorescence intensity	AF647 fluorescence intensity	FSC-A	FSC-H	SSC-A	EGFP fluorescence intensity	AF647 fluorescence intensity	FSC-A	FSC-H	SSC-A	EGFP fluorescence intensity	AF647 fluorescence intensity	FSC-A	FSC-H	SSC-A	EGFP fluorescence intensity	AF647 fluorescence intensity	FSC-A	FSC-H	SSC-A	EGFP fluorescence intensity	AF647 fluorescence intensity	FSC-A	FSC-H	SSC-A	EGFP fluorescence intensity	AF647 fluorescence intensity	FSC-A	FSC-H	SSC-A	EGFP fluorescence intensity	AF647 fluorescence intensity	FSC-A	FSC-H	SSC-A	EGFP fluorescence intensity	AF647 fluorescence intensity	FSC-A	FSC-H	SSC-A	EGFP fluorescence intensity	AF647 fluorescence intensity	FSC-A	FSC-H	SSC-A	EGFP fluorescence intensity	AF647 fluorescence intensity
61774	34856	21554.4	-5.32	14.4	35418.5	20378	52345.8	15.96	28.08	41620.8	21194	25405.3	-7.6	-4.32	80843.8	46607	24867.2	1298.08	5134.32	47820.5	23552	29239.5	1143.04	11497.7	33630.3	18342	31759.6	2566.52	11638.8	67332.8	30120	68336.2	2299	14970.2	47527.3	28390	20594.5	910.48	8059.68	93717.6	53507	30694.9	1472.12	22073.8	22989.8	16814	63696.4	198.36	30232.8
66046.5	37875	12785.5	-20.52	-9.36	44929.9	22895	30791.4	-3.04	28.8	150372	45311	96498.7	4.56	59.04	55860.3	29331	28160.3	194.56	11439.4	67824.2	37619	30200.1	281.2	1618.56	62377.2	33800	28286.4	29.64	1677.6	16654.9	8739	21241.2	3644.2	4845.6	62501.4	37967	28913.4	540.36	15958.1	29863.6	13678	34370.2	433.2	7854.48	35028.5	16090	40084.7	12951.9	12430.1
71902.3	41815	7851.56	19.76	18.72	151396	69910	50328	0	22.32	78760.5	44095	35411.4	-19.76	36	69833.4	37579	38464.4	684.76	15970.3	92202.5	34211	90319.2	1866.56	17951	74997.6	42679	26402.4	915.04	5577.84	152565	67140	71744.8	2628.08	19869.1	72378.8	42654	22664.7	150.48	1493.28	6324.5	5355	1213.72	177.08	11.52	61217	37379	16632.6	3574.28	1254.96
74005.8	43331	19638.4	2.28	30.96	30080	16166	35170.5	12.92	15.84	31365.1	17819	28115.4	2.28	21.6	57133.7	30000	21185	12.16	241.2	88129.6	39365	43658.2	774.44	9274.32	13877.5	12509	4129.08	14.44	36	40229.1	23123	21775.5	1238.8	7675.92	84677.4	47486	30499.6	927.2	6801.12	92474.8	53855	38453	1417.4	5870.16	58823	31542	37082.7	19823.1	16453.4
92174.5	48790	15423.4	9.88	33.12	39098.8	25876	18526.5	-12.16	8.64	30594.2	16529	24925	23.56	-5.76	78585	47575	17608.4	-26.6	202.32	45126.2	27242	15212.9	1510.88	7770.96	9789.65	7562	18408.7	3.8	59.04	51406.5	30936	26619	450.68	12037	58973.2	33783	21276.2	1171.16	32343.1	62309	37926	15565.6	715.92	3766.32	68608.8	39110	23576	13478.6	4960.8
16771.9	15451	9015.12	0.76	-3.6	51546.3	36418	16489.7	-10.64	-2.88	59965.1	36991	23101	21.28	28.08	24635	18798	6935.76	5.32	835.92	11947.6	10626	3807.6	25.84	-134.64	72185.1	39878	24015.2	139.08	4777.92	41711.8	23463	36275.6	131.48	5593.68	33553.6	17606	27894.3	1078.44	7547.76	84691.8	41158	37873.8	1979.04	13146.5	53170.6	29654	23148.8	14072.9	16947.4
38825.8	25358	5009.16	-19	-7.92	58401.2	33362	27222.4	-12.16	27.36	52759.2	32275	20358.9	16.72	-2.88	29354.6	16562	33486.4	1928.88	9691.2	56559.7	35154	25809.6	719.72	8619.12	19353.8	14575	22936.8	24.32	391.68	102258	43002	59449.5	1073.88	10764.7	40989	21386	25620.4	5433.24	19620	93630.5	55446	27065.1	623.96	8903.52	31324.8	18675	39715.3	9524.32	44218.8
262143	198343	262143	-12.92	545.76	216100	67610	105809	80.56	64.08	44966.3	24400	19563.9	-31.92	5.76	48044.1	26095	36501.3	205.2	11131.9	128308	61835	46280.2	1511.64	10992.2	48287.8	24630	33332.8	705.28	11186.6	47130.8	25648	29958.4	3467.12	18212.4	53611.3	31269	20117.2	206.72	1838.16	30283.5	15529	25346.8	382.28	1633.68	109655	42818	47278.1	3579.6	10877
39664.9	25400	9163.32	14.44	-6.48	54983.5	32745	30887.2	15.2	35.28	9971	7951	6843.04	5.32	11.52	87814.3	52019	32116.1	617.12	17665.9	17560.4	12618	9585.12	72.96	1307.52	58657.9	34395	20399.9	2774	7930.8	235290	64834	96523	2112.04	15038.6	45156.8	26383	26089.3	484.12	1781.28	38438.4	21075	17514.2	206.72	4880.16	43875.6	20162	53646.1	21919.2	11006.6
14861.6	10609	90404.3	17.48	-10.8	252204	65950	141995	72.2	306.72	73314.1	35378	30982.9	9.88	20.16	58525.3	32905	26359.8	1456.92	7453.44	62054.8	33934	34323.1	1171.92	14106.2	88732.8	50810	32221	14.44	2342.16	262143	89814	262143	8257.4	49295.5	57194.8	36930	22466.4	2783.88	12807.4	78134.5	41596	27034	62.32	1662.48	43884.1	22022	32006.6	3109.16	2381.04
31842.2	24219	590.52	3.8	84.96	262143	111834	262143	87.4	317.52	76350.9	44697	29165.8	10.64	25.92	92956.5	54655	36638.1	677.16	12537.4	51433.2	30848	19256.1	877.04	7204.32	69879.5	39435	28636	28.88	2851.92	110647	61411	46765.1	421.04	4335.12	56336.8	32285	23222.6	229.52	2884.32	23546.9	12021	18970.4	133	7986.96	75648.3	40834	29889.3	4912.64	9776.16
32832.8	10833	7619.76	-16.72	22.32	79781.6	47969	27530.2	-4.56	70.56	74824.8	27174	55105.3	19	77.76	64290.2	33065	53776.8	640.68	5682.96	66417.6	39300	20930.4	3149.44	8793.36	60847.8	32951	30490.4	756.96	6758.64	62023	38687	17306.7	1017.64	6304.32	54364	30523	25482	239.4	4726.08	82238	35610	37655.7	193.04	2962.8	54889.9	39251	20887.8	28869.4	15526.1
27484.6	7486	61.56	2.28	5.76	47404.5	29351	20327.7	39.52	13.68	20129.2	13516	19475	21.28	-5.76	42142.1	23998	20384	780.52	4676.4	73435	42975	24610.3	5686.32	10322.6	81942.2	42796	35664.5	1157.48	5912.64	49605.4	24138	35452.5	15.96	1136.88	56484.3	34930	15564	1172.68	5212.8	132111	48493	55230.7	613.32	6726.96	72939.1	44207	24586	11466.1	16128
38260.3	12087	-90.44	18.24	-0.72	56780.7	32595	17776.4	-9.12	47.52	11653.2	7217	10095.1	-3.04	5.76	42836.3	20887	46895	558.6	2506.32	62170.5	40710	23068.3	50.92	3230.64	57377.4	29870	26248.9	426.36	2884.32	116555	62194	43016	454.48	3568.32	63451.7	43802	20077.7	1285.92	3525.84	71769.8	37010	58815.6	453.72	16925	45081.4	24891	19621.7	21267.1	6750
38655.5	24231	47870.9	-1.52	19.44	8348.6	6602	18023.4	24.32	7.2	64532.6	37985	23023.4	8.36	29.52	66756.9	35158	45245.8	10560.2	15423.8	66146.6	37716	26614.4	208.24	3646.8	35211.1	24306	10321.6	-9.88	20.16	167432	72566	112368	3609.24	31416.5	57910.4	31293	22752.1	871.72	5892.48	81884.4	42168	53300.3	1849.08	9726.48	40569.1	23978	16347.6	5513.04	1830.24
262143	201226	262143	14.44	1193.04	55074.5	33182	16943.4	-0.76	18	24129.3	13032	23369.2	15.2	11.52	39633.1	23166	20292	1183.32	5160.96	52169	29233	19825.4	180.12	2513.52	262143	189899	262143	12.92	316.8	62754.9	36335	25417.4	79.8	3103.92	11880	8607	5416.52	7.6	109.44	100402	38907	62295.7	2464.68	16441.9	41725.4	26290	21353.7	14248.5	9848.88
35295.6	28630	744.04	-15.2	234.72	44100.5	21371	28522.8	4.56	40.32	62130.9	37013	33335.1	-3.8	-5.76	61036.3	32787	29285.1	49.4	1850.4	54540.8	32155	20719.1	135.28	2986.56	47642.4	28741	3758.2	110.96	874.8	39998.4	20533	66705.2	2698	14585.8	76577.8	47766	22517.3	399	5718.24	58013.8	34178	25786.8	314.64	2401.92	55481.4	33260	17414.6	47436.9	8890.56
74615.4	40216	32851.8	-10.64	20.88	62348.6	34571	29053.3	-1.52	30.96	28070.2	14531	16881.1	0	0	76600.5	40431	46242.2	1963.08	18886.3	55384.5	33188	20152.2	2584	3314.88	8119.8	6421	1889.36	88.16	31.68	74019.4	26215	109600	1288.96	32798.9	30030.6	18299	20289	815.48	3803.04	262143	110439	133307	3507.4	38131.9	38170.6	21699	20513.9	14571.5	7104.96
41968.5	23665	26337.8	17.48	28.08	24526.4	12818	25082.3	-27.36	23.76	69685.8	44475	22014.9	23.56	69.12	24412	19639	12811.3	468.16	5201.28	64539.8	41230	17607.7	1228.16	2568.24	35239.1	23995	7666.88	-5.32	7.92	160541	78182	60754.4	4403.44	24794.6	68478.8	46266	23978	182.4	5552.64	54356.9	27900	24414.2	219.64	3211.92	59694.7	35298	17622.1	310.08	2794.32
44126.5	23288	50027.8	46.36	20.16	33790.9	20299	20472.9	-1.52	19.44	53979.9	31199	18981.8	-18.24	31.68	25340.2	15979	17573.5	291.84	2828.16	80653.3	47482	23564.6	79.8	2723.04	262143	189762	262143	-44.84	155.52	24943.8	11263	15214.4	468.92	11067.1	31038.8	14817	33175.5	284.24	9061.2	58603.3	33414	21115.1	111.72	2758.32	49819.2	24954	35532.3	3.04	1675.44
100468	44839	78261	-19	43.2	6708.65	6473	586.72	-2.28	2.88	62697.7	38885	19297.2	1.52	11.52	52683.8	25755	21568	2666.08	12634.6	38602.8	20950	27350.9	72.2	1590.48	262143	203359	262143	-33.44	143.28	31025.1	16175	66129.1	75.24	4899.6	47736	25726	20079.2	828.4	6706.08	158122	55781	73662.2	1013.84	11014.6	107746	50239	30834.7	43570	15284.2
113899	65219	61389.8	56.24	61.92	12938.9	11202	5652.12	-6.84	-5.76	31029	15722	34086.8	22.8	53.28	34329.8	20499	24336.7	449.92	9339.12	43875.6	25662	16278.4	3179.84	5927.04	13837.8	7462	17782.5	8.36	1165.68	55217.5	31814	21050.5	1036.64	3367.44	81095.3	45846	44403	3595.56	19728	80820.3	42763	41402.5	86.64	2662.56	60880.9	33023	22515.8	23219.5	7207.2
141769	62691	79423	2.28	52.56	56661.8	32378	21555.9	17.48	25.2	7954.05	7292	3316.64	-22.04	-5.76	54222.3	32567	18360.8	2165.24	5513.76	86491.6	47018	42370	215.84	2825.28	14655.5	5011	81234.1	-1.52	1587.6	81724.5	48646	30995.1	955.32	18817.9	44289.7	26098	29478.9	9.12	545.76	26685.1	14414	34966.1	506.92	8939.52	65667.5	39379	21319.5	1195.48	2403.36
136079	47045	101631	44.08	141.84	43655.3	25606	19138.3	46.36	51.84	6120.4	5924	2010.2	-0.76	7.2	35634.3	20262	21432	759.24	2900.16	78523.2	43930	23626.9	1647.68	6081.12	113959	44291	38044.1	3753.64	11188.8	56981.6	30826	32860.1	2929.04	13116.2	55142.1	35902	26046.7	6608.2	13227.1	79460.5	31099	104305	6826.32	40780.1	59545.2	34503	21578.7	12266.4	6672.96
39148.2	25240	40492	29.64	37.44	68891.5	42236	17577.3	30.4	2.16	51232.3	28763	27205	-5.32	63.36	59664.8	37711	18818.4	356.44	2318.4	51106.2	29254	22198.8	1612.72	9997.2	182807	75307	76918.8	506.92	13315	61225.4	36707	21479.9	3154	12902.4	77909	41294	34205.3	901.36	7616.16	26992.5	16015	28853.4	12214	8768.16	132309	51933	59119.6	14416.4	25123
40642.5	24471	20285.9	9.12	25.2	10288.2	10042	3363.76	-7.6	15.84	73295.3	40606	28907.4	9.12	61.92	58548.1	34524	20344.4	260.68	8081.28	40266.2	21337	25849.1	1092.88	5983.2	38331.8	23034	22581.1	2101.4	4803.84	13596	10067	10464.4	6.84	53.28	59275.4	35164	18205.8	1510.88	2653.92	54062.4	27267	33660.4	117.8	2689.2	137956	60200	47397.4	19889.2	21479
195857	50377	89936.9	34.96	102.24	56020.9	34182	19047.1	10.64	9.36	49730.2	30725	20666.7	20.52	18.72	53216.8	31482	20757.1	87.4	1995.12	108657	49070	29010	2497.36	10176.5	159964	57738	78622.8	3030.88	22813.2	76533.6	41011	34288.9	326.8	2926.8	73780.2	40664	32401.8	3659.4	14137.2	42693.9	23238	55378.2	699.2	3091.68	60403.2	34879	24402.8	14937.8	4012.56
170754	71814	74016.4	25.08	69.84	41836.6	25119	20413.6	6.08	36	89061.7	53570	27759	-8.36	27.36	50963.9	31429	27990.8	414.96	2814.48	70792.8	41346	27445.9	839.8	5239.44	144504	72858	69780.9	5187	30614.4	54621.4	31583	23996.2	48.64	2544.48	33341.8	18887	25321.7	2736.76	8647.2	20832.5	13004	31338.6	2212.36	4993.92	124921	66883	48359.6	7959.48	12589.9
176639	71895	67915.1	18.24	61.2	77681.5	41974	22383.5	15.2	21.6	46783.1	28410	24063.1	-7.6	58.32	35174.1	17433	41522.6	1298.08	8454.24	64505.3	35842	37857.9	190	4853.52	44333.9	28091	21880.4	703.76	3228.48	73364.8	46974	30088.4	923.4	13274.6	64990.2	35434	23737.1	2110.52	11635.2	46153.9	24626	26427.5	-1.52	1132.56	51560.6	27470	34977.5	3874.48	4691.52
176871	89787	140554	53.96	402.48	70416.4	38763	26263.3	0	41.04	71166.5	39982	24979.7	9.88	23.04	68891.5	38826	25776.2	415.72	5167.44	71886.8	41438	26650.9	58.52	5148.72	179018	71282	93558.3	1314.8	12681.4	84262.8	46804	28463.5	3063.56	10044	48824.8	29294	16286	744.8	1162.8	57408	36527	18474.8	1159	3846.96	52156.6	31410	20751.8	4040.92	5880.96
157407	80463	59421.4	13.68	100.08	62661.3	38094	22724	-9.12	-6.48	76014.9	46347	20965.4	-11.4	-5.76	172838	89538	64457.9	826.12	17425.4	131836	56086	65296.2	5570.04	21661.9	236965	89454	133375	2004.12	20529.4	18191.5	11099	28125.3	447.64	7955.28	65899.6	36823	22046.1	462.08	5927.76	70888.3	35603	41479.3	1522.28	29464.6	49930.4	31773	14416.4	25515.5	5736.96
262143	115282	198313	50.92	308.88	57297.5	31295	23795.6	3.8	4.32	64549.5	35827	28291	12.16	22.32	35668.8	21682	22424.6	89.68	1154.16	107913	55606	69679.8	557.84	19823.8	63943.1	34421	49315.6	4990.16	21258.7	32259.5	17460	22726.3	741.76	7976.16	100366	60317	27752.2	585.96	5839.2	78550.5	43483	31252.7	198.36	3998.88	73593	41891	32608.6	4832.84	6395.04
157008	64598	55691.3	6.08	77.76	48125.3	27559	18290.2	8.36	37.44	52690.9	30089	19820.8	9.12	23.76	94907.1	50953	22972.5	3756.68	8966.16	75096.4	42108	27477	636.88	3977.28	85854.6	50651	22547.7	148.2	2977.92	53356.5	30818	16102.9	922.64	2494.08	41300.3	14522	-128.44	-1.52	15.12	75868.6	47598	20857.4	1011.56	10920.2	32838	17630	32773.5	25274.6	18226.1
200867	82822	96049.6	25.08	61.92	54702.7	31481	18997	-28.12	6.48	70133	36946	38015.2	-5.32	0.72	41170.3	22834	23588.1	26.6	2545.92	128341	48562	64223	4286.4	27285.8	262143	106519	229935	4148.08	75662.6	14322.1	13155	2809.72	0	144.72	128352	70398	53776.1	1354.32	36600.5	9379.5	7377	2832.52	83.6	59.04	67262.6	35118	46378.2	11260.9	17107.9
127815	50184	59311.9	-10.64	59.04	78247.6	44683	24545	4.56	35.28	65360.7	40691	21536.9	10.64	51.84	38760.8	22170	22103.1	186.96	4020.48	54482.3	31324	22288.5	285	13910.4	185814	76937	103343	3416.2	34514.6	74568.6	40011	32255.9	409.64	4098.24	73560.5	43762	24408.9	3504.36	21304.1	58615.7	35486	16391.7	19	1118.88	57565.3	35418	16396.2	5960.68	3211.92
262143	94955	129426	3.04	239.76	100809	56282	33761.5	9.12	41.04	49882.9	29467	20675.8	-9.12	-9.36	58092.4	36159	20162.8	497.04	8876.16	248914	83738	112757	3780.24	26591.8	37936.6	17687	48095.1	6960.84	17394.5	62949.9	36979	22520.3	117.8	1421.28	25355.2	13363	36108.4	887.68	5718.96	69793.1	44787	21025.4	71.44	990.72	49060	31170	14952.2	2723.08	1856.16
83392.4	36105	34020.6	-24.32	-18	104059	50274	39114.9	12.92	49.68	39094.2	22811	17430.6	-9.88	42.48	68602.9	36959	31084	394.44	4593.6	62290.1	39421	21070.2	342	4870.8	262143	90130	262143	22010.4	185543	21217.9	12712	21118.9	82.08	727.2	63074	37083	18908	471.2	959.04	35146.8	19079	22369.8	743.28	4390.56	87928.1	48422	47287.2	15971.4	32808.2
102955	46659	47108.6	-12.92	23.04	56590.3	33235	21127.2	18.24	61.92	43033.9	25934	15515.4	22.04	56.16	60103.5	37394	20230.4	1051.84	11327.8	190508	81871	75806.2	16232.1	25004.2	47822.4	21098	81993.4	401.28	37716.5	97418.8	56167	44564.9	881.6	11869.9	71151.6	40342	29842.9	299.44	9193.68	72781.1	36691	30307.3	2256.44	6104.88	56304.3	32586	23096.4	824.6	3553.2
134250	54232	55770.3	19.76	33.12	56532.4	33410	28981.8	1.52	14.4	54073.5	32459	16926.7	19	43.2	26055.2	20360	13908	0	87.12	60227.7	32327	19856.5	1989.68	3274.56	78838.5	31518	40794.5	917.32	11678.4	45842.5	24227	35392.4	1241.08	43726.3	60931	32934	26149.3	270.56	5132.88	45371.9	23389	34236.5	855	9981.36	57683.6	35101	18550.1	4691.48	1019.52
262143	104374	129072	-3.8	145.44	107028	48481	47468.1	22.04	77.76	46467.8	26259	30159.8	38	37.44	39351.6	24435	22747.6	236.36	2078.64	5621.85	5487	981.16	-17.48	1.44	10671.7	6135	31191.9	-9.12	2031.84	205329	83531	98280.2	1716.84	22361	57976.7	32666	18093.3	335.92	5032.08	51264.8	27455	41683	296.4	3877.2	148383	60378	72125.5	27512.8	43836.5
128670	56741	49629.5	19.76	53.28	40969.5	23263	25108.1	-6.08	2.16	39764.4	21554	32172.3	7.6	-2.88	71821.1	44655	23754.6	5663.52	19181.5	34780.2	20671	23976.5	1272.24	12059.3	243256	58443	98830.4	5857.32	12794.4	167402	72087	71734.9	5491.76	25762.3	62986.3	37688	28303.2	637.64	11401.9	49851.8	27694	33120.8	22.8	4165.92	119192	57598	48464.4	53539	15369.1
144271	52150	63598.3	-0.76	73.44	67438.8	38753	21580.2	-39.52	-12.24	67110.5	37895	25052.6	-4.56	23.04	76206	46495	26668.4	1152.16	9897.12	45280.9	24491	22613.8	712.88	1590.48	41475.2	20003	56200.5	1834.64	15837.8	84850.3	48694	26314.2	911.24	5078.16	99591.7	58559	37026.4	2027.68	21177.4	62657.4	41029	24163.4	1942.56	10180.1	59137	34264	31244.4	29147.5	28619.3
84167.8	47715	32252.1	-14.44	42.48	53241.5	27690	21842.4	-33.44	5.76	88817.3	51142	33453.7	10.64	46.08	49755.5	25997	19466.6	528.96	1194.48	41050.1	22124	23246.1	370.88	6627.6	29462.5	15609	25021.5	2815.04	6537.6	219295	77322	130293	6655.32	35174.2	50555	30825	25705.5	1261.6	8255.52	138734	62791	35553.6	50.16	9835.92	57775.2	33387	42902	3431.4	10643
251604	83963	103951	-4.56	41.76	103709	57315	25666	-5.32	7.2	68594.5	35091	46727.1	5.32	29.52	16477.5	9763	22531	169.48	428.4	107388	46359	75306.1	2804.4	21911	185955	67958	91157.4	18794.8	46926	248746	89116	145527	9379.16	47345	81097.2	46081	33504.6	1414.36	6717.6	121898	47380	57006.8	269.8	8460	53582.7	29623	20380.2	3322.72	1604.88
131040	54702	65157.8	12.92	70.56	73298.5	43635	25393.1	12.92	-12.24	15971.1	7754	23924	9.12	14.4	63248.9	36106	33041	791.92	7769.52	165233	66425	77217.5	1105.8	10607.8	181302	58262	99245.4	2063.4	13178.9	99492.2	38292	62460.6	1162.04	11491.2	94324.1	30579	52.44	18.24	-22.32	29629.6	17138	29001.6	1504.8	8515.44	45465.5	25010	21450.2	19831.4	13426.6
69011.8	44026	24703	-3.04	36.72	63090.3	38894	23358.6	19.76	25.2	50620	29474	21025.4	-6.84	-2.16	67689	39954	34240.3	49.4	2491.2	152630	57467	118520	3394.92	27340.6	171452	59628	87697.2	2314.2	16081.2	74653.1	43138	31426.8	191.52	6794.64	30712.5	14323	28199.8	377.72	4299.12	77753.6	51562	33779	395.2	2710.08	43082.6	24542	53141.5	15919.7	5914.8
80553.2	32802	50324.9	14.44	22.32	54003.3	26412	40634.9	17.48	52.56	35831.9	17916	28179.3	-1.52	29.52	41782	22195	26908.6	123.88	8988.48	19960.2	15555	18654.2	21.28	3683.52	114156	61315	56495.4	4885.28	23864.4	66063.4	39539	19719.7	2086.2	4515.84	36600.2	22722	20827.8	408.88	3026.88	72135	39547	32046.9	1165.08	7613.28	81983.8	47840	26378.8	12820.4	4476.24
185627	74644	94569.1	31.16	78.48	25703.6	13971	28173.2	25.84	25.92	73241.3	40926	24361	-0.76	-2.88	44050.5	26698	16846.9	162.64	1384.56	77169.9	34038	39373.3	4370	16903.4	38853.1	16925	69965.6	921.12	33205.7	81532.1	47702	33595	928.72	10811.5	74295	41741	23060.7	161.12	4375.44	64381.2	34933	36935.2	1241.08	4967.28	53723.1	29374	24172.6	3233.04	956.88
53588.6	32423	19118.6	3.8	20.16	112798	44026	47160.3	15.96	33.12	31250.7	24826	14029.6	6.84	10.8	60940.1	32619	40196.4	836.76	12353.8	64407.8	39598	21141.7	3994.56	5178.96	106810	51987	69037.6	3042.28	38165	115562	49702	45225.3	671.84	10911.6	46286.5	28037	15012.3	40.28	1101.6	36583.9	20663	21584	3274.84	8137.44	92846	50711	30022.3	36395.6	10072.1
21801.6	12131	22003.5	0.76	9.36	48465.9	22179	34687.9	15.2	6.48	71515.6	40142	62412	13.68	20.88	27049.7	14799	25643.2	2314.96	3314.16	120488	55475	47650.5	298.68	19116	97013.8	42885	54023.8	9522.8	19623.6	85250.1	50095	33118.5	1637.04	8643.6	6153.55	5874	1113.4	-15.96	-7.92	110633	51910	91083	1381.68	30170.2	98026.5	42884	38717.4	24394.5	6294.24
59112.3	31133	37461.2	-3.8	39.6	65996.4	39159	18059.9	20.52	34.56	74293	42511	24791.2	-12.16	7.92	33341.8	17451	23901.2	93.48	3140.64	85573.8	48734	33195.3	5652.12	10476	67902.2	32926	41173.8	202.16	4767.84	42043.3	23092	23014.3	814.72	7918.56	87367.8	39564	45299	3370.6	18740.9	242491	83687	118699	4290.2	55568.2	203196	73745	76436.2	18968.8	33443.3
178513	56419	63729.8	-23.56	74.88	56049.5	32818	17109.1	9.88	0.72	61389.2	34831	22296.1	-0.76	15.84	46842.9	27955	16208.5	-19.76	79.92	9178	8690	2124.2	207.48	2622.96	68668.6	41298	21343.1	41.04	1233.36	61607.6	36999	18631.4	89.68	688.32	72407.4	41978	21197.9	1013.08	5599.44	135934	56755	54403.1	5426.4	18738	56421.9	34517	14922.6	3341.72	1626.48
189606	67291	99984.8	3.04	102.24	46844.2	23303	26801.4	-25.08	18.72	46809.8	30122	53562.5	28.88	61.92	5809.7	5530	2224.52	4.56	4.32	45368.7	27034	21356	1552.68	7241.76	181405	64727	111345	1201.56	43727	125843	59260	92608.3	3990	32929.2	57717.4	34793	22337.2	669.56	7904.88	60730.8	34660	26160.7	105.64	18900	50531.6	34406	17284.7	11836.2	5038.56
177202	63566	81593.6	9.12	103.68	156266	71703	68785.3	9.12	101.52	49819.2	27189	21183.5	22.04	31.68	70761.6	39827	40477.6	5715.2	22658.4	37675.9	19530	25546.6	231.8	2355.84	85270.9	35211	50879	1650.72	10349.3	57021.2	25588	45934.4	174.8	13222.8	92699.8	51165	33021.2	390.64	8326.8	33801.3	19188	27226.2	141.36	3927.6	72741.5	42102	21411.5	1807.28	2270.16
108061	50894	49007.1	-3.04	102.24	68533.4	33597	60648	19.76	35.28	81810.9	49519	24519.9	-9.12	27.36	49473.4	29350	35258.7	10891.6	30589.2	223530	78454	141295	5038.8	27808.6	73534.5	32543	91483.5	1470.6	7652.16	105527	57908	37530.3	5440.08	13029.1	81783	46863	25105.8	766.08	7715.52	114938	46875	71652	11701.7	41742.7	40846	22206	18113.1	579.88	846.72
91972.4	37276	44534.5	-14.44	56.16	103444	38322	32558.4	-42.56	43.92	54641.6	29511	23772.8	31.92	30.96	45889.3	26042	20872.6	582.16	4885.2	262143	116850	232280	23094.9	105810	160202	68498	75804.7	5038.04	74440.1	154387	65027	55908.6	2457.08	24432.5	39640.2	25667	6564.88	-22.8	17.28	57189.6	37086	15671.2	52.44	6158.16	64013.3	36412	31891.9	34506.3	12864.2
50642.1	27831	24069.2	-28.12	51.12	118152	53615	32502.2	8.36	54.72	69150.2	35767	49497.3	31.16	61.92	40611.3	25917	7334.76	-51.68	-27.36	29937	14319	32275.7	1948.64	9739.44	131893	58923	48041.1	926.44	9060.48	51208.3	30878	17396.4	262.96	2082.96	262143	197550	262143	3.04	493.2	262143	103802	126112	2953.36	43732.1	83723.9	38261	38883.9	13718	3279.6
135271	55681	54701	10.64	81.36	87419.1	54445	26235.2	26.6	56.16	38464.4	22082	22498.3	-8.36	10.08	262143	199359	262143	-151.24	249.84	25977.9	14619	41465.6	72.2	3229.92	234105	97056	94708.2	3302.2	15095.5	55252.6	26739	23046.2	174.04	4454.64	45007.3	24913	13432.2	228	3746.16	54470	28878	31951.2	1030.56	15769.4	32136.6	14947	41961.9	3742.24	7684.56
130566	57690	55920	3.04	87.12	57406.7	32398	27798.5	-1.52	17.28	56148.3	30475	24067.7	21.28	-11.52	262143	180871	262143	-115.52	1075.68	43979	25751	24146.7	1638.56	9641.52	74460.1	44682	22767.3	297.92	6171.84	48205.3	26982	27993.8	166.44	4212.72	45904.9	22999	20735.1	17.48	2425.68	38619.8	19621	26752	147.44	1026	38613.2	22703	28994.8	11251	24344.6
81432.6	46622	25508.6	-4.56	-10.8	195422	70332	84937.6	18.24	78.48	74384	40558	41712.6	9.12	59.04	39562.9	31187	432.44	-17.48	226.08	42536	27473	21318.8	48.64	684	35521.2	17086	31663.1	174.8	3291.84	48463.3	26391	25309.5	870.2	2374.56	15035.1	12408	2617.44	110.2	23.76	200180	69978	119545	2787.68	20231.3	41490.8	23538	22629	8912.52	3143.52
122459	45379	55923.1	-9.88	25.2	97180.2	51820	50141.8	17.48	49.68	51472.8	30443	18549.3	9.12	11.52	179317	60466	91619.5	14249.2	27527	9805.9	7077	15909.1	15.96	715.68	161091	62343	66917.2	3049.12	20859.8	177951	74926	85256.8	4620.04	40789.4	40009.4	25415	7539.96	16.72	12.96	49962.9	27483	46688.3	2929.04	34665.8	56603.3	28094	23847.3	2932.08	7295.04
57694.6	36783	23860.2	-24.32	-21.6	64068.5	35303	31974	7.6	23.76	142783	77599	59593.9	7.6	56.88	262143	91675	255351	24153.6	80930.2	49369.4	13932	57988	275.12	12415.7	66452.8	38499	25297.4	291.08	3047.76	37088.3	19835	26828	19.76	187.2	262143	197532	262143	139.08	305.28	55732.9	31711	23874.6	2172.08	7313.76	65694.8	38551	28822.2	22569	28725.8
115774	57226	64307.4	-3.8	93.6	15080.6	10534	14170.2	-11.4	23.76	48185.1	28416	20152.9	-7.6	-0.72	190447	70004	135737	12201	69725.5	61299.5	37642	16881.1	44.08	704.88	57015.4	26182	31985.4	85.12	12625.9	33354.1	19251	57648.3	8398.76	34094.2	38873.9	31054	528.2	18.24	338.4	124554	46866	44013.9	1087.56	29476.8	38864.1	19771	21830.2	3864.6	1869.12
136671	52492	61125.3	0	77.76	85972.2	45538	32798.6	-0.76	17.28	22387.9	10595	24092	-3.04	-3.6	52068.9	32082	18140.4	6654.56	7587.36	73789.9	41370	32119.1	4686.16	25820.6	40721.8	16725	51756.8	621.68	6611.04	126367	51898	44058.7	2153.08	10798.6	50094.8	24061	45031.5	1391.56	9782.64	51313.6	29212	46001.3	161.88	2954.16	27740.7	15462	28037.9	2908.52	2319.12
46462	25287	26213.2	9.88	33.84	33575.8	16189	28418.7	3.8	18	38134.2	20017	30926.7	-12.92	53.28	163971	75083	70543.2	2200.96	28398.2	64153	36336	22502.8	2113.56	5918.4	84109.3	49282	25800.5	71.44	1306.08	103901	48618	39199.3	2268.6	17056.1	39252.8	25215	8306.8	5.32	22.32	123261	56796	58194	4157.96	16531.2	6498.7	5590	893	523.64	38.88
79073.8	23129	78587	-3.8	53.28	57549	35410	35815	-1.52	14.4	41579.8	21727	31289.2	12.92	38.88	116314	46730	42960.5	1877.96	17629.9	31127.8	15669	37319	5905.2	12353	201128	87802	72743.4	2609.08	18819.4	47522.1	26869	23979.5	2730.68	7344.72	262143	199286	262143	66.88	283.68	54236.6	29586	66436.9	3086.36	17980.6	27736.8	13203	29378.6	21334.7	4893.84
126485	49979	80960.5	4.56	26.64	47834.1	28422	15092.8	3.04	-17.28	52455.6	31919	18788	14.44	12.96	64874.5	36546	23299.3	652.08	3102.48	28852.2	15118	35615.1	231.8	6384.96	65008.4	38644	18328.9	161.88	2903.04	54588.9	32789	17014.9	521.36	3479.04	33679.1	26922	61.56	9.88	112.32	230646	87258	126320	5584.48	40191.8	97240	42913	40945.8	1753.32	7706.88
77712.7	43440	19061.6	-1.52	-11.52	80312	46883	21752	12.16	12.96	68253.9	40126	25031.4	3.8	39.6	262143	96583	139970	3708.04	52961.8	81754.4	48775	22157.8	759.24	11827.4	76154	44343	31029.3	803.32	6325.2	50363.9	30095	23104	761.52	9143.28	39334.1	25215	9080.48	-22.8	19.44	128797	73242	61705.9	185.44	4500.72	88306.4	48285	28951.4	13392.7	11301.1
39033.1	23484	18566.8	-17.48	19.44	65202.8	33254	29738.8	22.8	49.68	82740.4	48419	32555.4	17.48	35.28	215364	75977	133030	4050.04	42090.5	114919	50634	61778.9	1193.96	18044.6	186246	57247	65894.3	1595.24	25864.6	57627	35062	27395.7	1599.8	12670.6	262143	198746	262143	24.32	383.04	262143	97566	102738	4439.92	23456.9	74145.5	40665	38589.8	50449.6	9764.64
214128	69504	73027.6	15.96	117.36	189638	63863	77194	46.36	51.12	46306	26338	34292	3.04	121.68	253312	87179	140748	20412.1	79033.7	52561.6	28550	24569.3	502.36	3549.6	17681.9	8966	33599.6	1196.24	9678.96	58206.2	34770	29855.1	217.36	1692.72	34132.8	27193	52.44	26.6	87.84	33549.8	16984	30958.6	232.56	1401.12	60950.5	34366	24538.1	17872.9	2540.16
261938	85626	115727	60.04	169.2	56892.5	36051	23054.6	-2.28	1.44	51013.9	31297	17458.7	-12.16	10.8	85556.2	48788	44767.8	981.16	9971.28	62029.5	36763	24396.8	338.96	8282.88	33452.9	19821	17096.2	804.84	4753.44	81528.2	44241	33062.3	681.72	2936.88	24466	13123	26533.9	40.28	6608.88	34333.6	19903	24256.2	686.28	3920.4	48800.7	28841	20779.2	13895.1	11619.4
15950.3	6483	50251.2	14.44	36	112145	64914	47785	10.64	28.8	24505.6	14042	21815	23.56	9.36	48448.4	30565	25338.4	205.96	8878.32	105916	49214	40299	614.84	6061.68	55730.3	30718	65158.6	3394.16	30177.4	46221.5	27106	24622.5	378.48	9320.4	63181.9	38459	18307.6	125.4	3957.84	111054	44582	68089.9	2249.6	18698.4	56408.9	30890	46778	7918.44	7092
16460.6	7876	37602.5	3.8	44.64	73988.8	41494	38166.4	11.4	20.16	24617.4	16407	54699.5	55.48	790.56	68206.4	39919	22294.6	299.44	2934.72	262143	104386	183059	9845.8	55068.5	154171	61898	82560.3	8951.28	17069.8	33393.8	15970	21283	144.4	2789.28	91285.3	48627	48898.4	1172.68	23306.4	34429.2	17510	23933.2	301.72	2427.12	82535.7	46310	46883.6	9203.6	4403.52
73300.5	28847	40510.3	4.56	50.4	100044	38019	68035.2	37.24	23.76	33699.9	21211	11709.3	0.76	11.52	90512.5	56449	60109.9	12.92	386.64	21622.2	13263	29869.5	722	7674.48	115573	46435	92492	17346.2	44552.9	50485.5	30698	24123.2	408.88	4379.04	215292	64470	91440.9	2985.28	20505.6	103687	48893	58566.4	3017.96	16388.6	112443	56583	45033	29994.9	8004.24
124749	59479	71078.2	44.84	59.04	151354	65467	60910.2	44.84	50.4	35677.8	24474	11577.1	-10.64	43.92	121018	41106	58155.2	747.08	9637.2	58292	33468	26114.4	3846.36	8533.44	40755.6	19638	69546.8	2952.6	46939	52404.9	28866	26218.5	172.52	7380	233953	91596	114629	916.56	18359.3	55279.9	28974	47709.8	2547.52	19532.9	164650	64176	74336.4	38426.4	21268.1
25306.4	12955	25370.3	14.44	25.92	64732.2	36621	17922.3	12.16	-2.88	262143	257476	262143	-0.76	504	56003.3	31335	36131.2	4197.48	26145.4	77698.4	42415	26600	411.16	3646.08	53002.9	32334	16369.6	-26.6	743.76	47961.5	29068	25790.6	1180.28	9507.6	86847.1	37767	42819.9	5699.24	20399.8	98056.4	56739	31018.6	949.24	7603.2	41115.8	27334	24479.6	30096.8	15386.4
24460.8	12313	32224.8	15.96	2.88	83491.2	50879	34539	11.4	11.52	30111.2	22747	247497	15.2	84.96	139677	43698	102435	11197.1	33191.3	63522.5	35808	23028	1016.12	8992.8	156979	72690	52646.7	2780.84	4838.4	79882.4	32626	47743.2	1732.04	7659.36	86154.9	33085	47969.7	1272.24	8759.52	208484	73934	113720	5453	40852.1	38982.4	19158	36502.8	12697.3	8664.48
23856.9	12530	46759.8	20.52	57.6	22013.5	11203	36386.5	7.6	-21.6	6296.55	5046	220588	22.8	36	32575.4	17182	26544.5	72.96	3388.32	184144	52087	116304	1738.12	16456.3	38277.2	18625	30231.3	533.52	5426.64	78562.9	46557	27999.9	79.04	2353.68	262143	137648	262143	22137.3	155352	23843.9	13628	20555	9.88	905.76	68296.1	44059	19313.9	46396.5	13857.1
98112.9	54687	33208.2	40.28	58.32	262143	123287	137236	15.96	287.28	9913.15	6207	41554.5	-12.92	17.28	249584	92391	117781	4753.04	35014.3	46317	27780	20662.1	319.96	2696.4	114646	44384	61369.2	11167.4	43994.2	89542.7	36134	41328.8	2836.32	10244.2	139112	55314	67532.8	3400.24	16482.2	19481.8	12107	39149.9	33.44	5281.92	71690.4	41938	25754.9	42237	10957
150907	67973	49133.2	41.04	42.48	53537.2	30697	15960.8	19	21.6	25393.5	12163	262143	4.56	141.12	72870.8	41234	23250.7	683.24	7200.72	42467.8	24644	20246.4	205.96	3599.28	43280.2	13815	52582.9	2932.84	22148.6	33224.1	19798	23200.5	627	6932.16	262143	104762	196321	6315.6	36151.9	129975	50626	125110	16002.6	96474.2	59252	32536	36735.4	9188.4	15109.9
144760	65717	61682.4	44.84	79.2	38327.2	23027	22727	-10.64	1.44	14374.1	12153	725.04	-14.44	7.2	262143	113423	160904	16046.6	74699.3	198202	58866	71575.3	1397.64	8555.04	110538	47116	46762	1821.72	12817.4	69403.8	41428	27287.8	2082.4	6479.28	262143	89176	124361	1851.36	18475.2	90454.6	34886	37221.8	266	6172.56	81576.9	43613	26779.4	17470.1	17979.1
56226.3	33291	16892.5	8.36	41.76	71507.8	42235	21938.2	20.52	30.96	7328.1	6593	630.04	1.52	7.92	262143	99957	203812	10602	85323.6	262143	84563	113216	7286.88	35676.7	40720.5	21474	24480.4	71.44	1865.52	45891.3	28942	16582.4	2680.52	9285.12	35109.1	21632	27917.8	259.92	5196.96	67791.8	42968	20428.8	1092.88	2625.12	53438.4	31782	14684.7	8252.84	3854.88
100937	47249	56122.2	24.32	49.68	127427	64460	56256	35.72	59.04	105244	48271	40653.2	19	38.88	34144.5	15597	48032	475	14839.2	179786	64755	88059.7	6770.84	32865.8	123731	65664	54425.1	2493.56	14202	262143	78678	149930	6257.84	57057.8	219519	58698	112076	3858.52	32375.5	153637	59679	65309.8	3897.28	14691.6	48569.9	25907	19824.6	1243.36	1606.32
76597.3	36022	42728.7	-3.8	45.36	36311.6	19547	39055.6	-17.48	71.28	128980	59898	43919.6	-3.8	87.84	172235	73915	71927.9	5978.92	13216.3	96776.5	48050	38562.4	3605.44	7285.68	138143	45366	76198.4	5725.84	12520.1	100907	56441	38605.7	585.2	25610.4	24570.6	12628	26866.8	215.84	4231.44	23641.1	14031	46935.3	775.96	10423.4	25331.8	13010	32328.1	19219.6	4805.28
26187.2	14759	30934.3	15.96	13.68	262143	93315	113345	19.76	126	79322.1	30411	43286.6	-12.92	40.32	35202	16325	105716	1449.32	79441.2	96528.2	46111	44099	156.56	6657.84	45310.8	25349	19636.9	110.96	2085.84	54700.7	26246	36533.2	673.36	4299.12	238636	89121	97768.7	4218.76	17382.2	44363.8	29166	47460.5	4174.68	23520.2	111870	48991	44200.8	4780.4	5970.96
147486	53950	52940.1	1.52	76.32	31844.8	17114	42429.3	-0.76	25.2	47552	27501	19169.5	-11.4	5.76	251631	95200	129767	2805.16	52370.6	26000	12294	33780.5	110.2	2746.8	186033	85792	70096.3	1438.68	14428.8	9812.4	8583	3633.56	28.12	14.4	262143	107817	142000	8378.24	46513.4	32474.6	17128	24717.5	741.76	3665.52	46417.1	25633	32165.5	10548.8	8836.56
72132.4	37387	37796.3	19	131.04	28823.6	15971	26791.5	-9.12	8.64	262143	121691	218971	33.44	369.36	85166.2	39877	45921.5	47.12	5318.64	262143	77131	163540	9040.96	33647.8	156129	59722	104154	3353.12	27886.3	83830.5	48503	39304.9	1533.68	15356.2	75490.3	26728	67344.4	8226.24	20148.5	83410.6	47450	25866.6	170.24	3084.48	30438.8	17539	23329	15642.3	5249.52
86747	45850	21843.9	-4.56	11.52	81669.9	48450	28725	13.68	19.44	73823.1	40640	31670	-15.2	23.04	78858	31494	53070	294.88	4661.28	262143	124957	152790	15844.5	58213.4	71963.4	40947	29374.8	295.64	5020.56	95109.3	41799	43076.8	1922.04	16688.9	48016.8	27398	37679.3	696.16	12815.3	147893	67646	62155.1	1789.04	6283.44	61072	33726	19588.2	1640.84	3510.72
82076.8	49943	28221.1	22.8	17.28	95306.2	49895	27822.1	5.32	58.32	101267	49595	35210.8	21.28	19.44	143214	54455	58475.9	1648.44	11228.4	67393.3	39290	22992.3	1584.6	4755.6	104790	54319	78507.2	2497.36	17841.6	70775.9	41598	19573.8	747.08	9943.2	262143	76018	178473	10301.8	93193.9	229289	59250	116560	7967.08	43552.1	46019.3	26577	18797.8	3303.72	5851.44
52575.2	31452	29690.2	6.08	51.12	103015	42595	42997.8	2.28	62.64	262143	99400	130641	22.8	123.84	209289	85839	66526.6	2438.08	10396.1	262143	134439	262143	14144.4	94767.1	103646	31562	73979.2	4239.28	23342.4	102578	41518	79402.5	2063.4	10690.6	231741	62311	118261	1865.8	9612.72	255841	89266	127279	5125.44	23416.6	49125	29051	15676.5	79.8	324.72
26949.6	13475	29526	12.92	12.24	196695	69691	86994.2	26.6	172.08	262143	91552	137347	35.72	133.92	45500.6	29927	58843.8	2372.72	13752	246904	59102	166779	24510.8	93461	67496.6	37299	34644.6	675.64	12549.6	60602.1	33198	30938.1	497.8	5686.56	90690.6	45338	39591.4	34.2	1375.92	69848.3	33146	102492	1038.92	15948	49628.1	24947	41934.5	2888.76	3876.48
31064.8	18080	23455.1	-2.28	14.4	88078.9	34829	41154.8	22.8	25.92	49132.8	21900	62009.9	20.52	93.6	49959.6	21900	69992.2	2836.32	37818	52523.2	29359	25462.3	2026.92	12498.5	226335	92409	104804	20301.1	54362.2	44239	27888	14515.2	465.88	4432.32	262143	117614	191921	17660.9	108058	51898.6	31378	13249.8	689.32	3656.88	11920.3	9571	20408.3	538.84	13644
29586.7	16357	26183.5	-4.56	19.44	45224.4	26267	18434.6	0	29.52	74765.6	46222	27201.9	-6.08	-0.72	38815.4	27650	44945.6	2032.24	27794.2	151787	47688	63026.8	5675.68	33036.5	28475.2	14448	32875.3	629.28	6795.36	62219.3	31154	36150.2	7055.84	6426.72	103457	36835	77536	1991.2	11126.9	73445.4	41910	21957.2	391.4	5346	49928.4	26780	20717.6	16381	4507.2
73261.5	40658	24173.3	27.36	44.64	189392	83216	141046	47.88	164.88	262143	65446	146070	10.64	152.64	59775.9	33166	26480.7	7028.48	15751.4	115090	36582	51829.7	2904.72	13073	57123.9	32838	23030.3	134.52	5262.48	59754.5	34521	19335.9	1155.96	3169.44	262143	117374	132462	1108.08	13666.3	15325.7	11108	7455.6	1.52	41.76	83959.2	44858	32249.8	3730.08	2617.2
109105	50135	42314.5	33.44	34.56	66680.2	39374	38376.2	15.96	41.04	140942	55412	54390.9	28.88	90	240999	114387	98232.3	6903.84	35622	86867.9	47828	26231.4	110.96	7768.08	159895	85047	70459.6	8797	9164.16	31680.3	17359	24003.8	314.64	3961.44	231047	70403	104335	1975.24	30434.4	49879.7	26396	31267.2	620.92	4534.56	67479.8	38811	28009	175.56	424.08
111901	43767	60211.8	29.64	51.12	57954.6	32334	33123.1	1.52	10.08	109885	48311	60613	24.32	37.44	262143	83618	176656	14938.6	73997.3	127311	53570	65826.6	3475.48	39042.7	65228.1	31700	40967	1284.4	4167.36	5803.85	5602	763.04	34.2	139.68	145532	46891	70759	3950.48	23460.5	28782.6	18599	2811.24	34.96	27.36	64779	33931	40859.9	3666.24	2599.2
13975	8865	9636.04	-21.28	16.56	129678	48948	54131.8	-1.52	29.52	142113	54582	39617.3	8.36	38.88	48136.4	27791	24074.5	2284.56	16582.3	247448	83011	131555	9039.44	26227.4	152463	64474	56848.8	858.04	16521.8	29295.5	15490	23775.8	2767.92	8193.6	171244	57515	66532.7	2326.36	16025	10110.8	9111	6723.72	7.6	1373.04	42715.4	25602	27096.3	6964.64	3447.36
95515.5	52013	21679	15.2	24.48	7250.75	6475	4301.6	9.12	-6.48	203584	68762	101783	61.56	88.56	262143	100922	187946	18098.6	80170.6	262143	96690	210752	12228.4	68875.9	92121.2	24573	80855.6	5827.68	50263.2	238476	70338	119905	4998.52	47916.7	262143	109466	116251	9820.72	46151.3	147024	61649	75336.5	4946.84	34465	38854.4	20762	17618.3	2141.68	5909.04
91801.4	41790	43048.7	15.2	74.16	29233.1	15523	35501.1	25.84	34.56	149931	68542	50141	26.6	64.08	130398	58461	38489.4	395.2	4307.04	115250	59432	59238.2	1967.64	17372.2	59782.4	23390	53533.6	2139.4	10691.3	44959.2	24091	35973.1	346.56	3590.64	110557	43341	63712.3	872.48	9715.68	164615	53595	102071	8159.36	44316.7	99520.8	57557	31779.4	28971.2	9706.32
57152.5	31662	17319.6	-2.28	12.24	23782.2	13151	26431.3	-8.36	5.04	182980	74926	86589.8	25.08	72.72	262143	107491	118859	8461.84	48224.9	262143	91110	262143	29443.2	121020	44638.8	22919	60577.3	1145.32	14436	41790.4	24058	32804.6	4990.16	16442.6	58507.1	23891	61799.4	2167.52	13231.4	82874.3	48923	27515.8	1311	22860	100291	48883	40007.2	6729.8	18389.5
42195.4	23605	20870.4	6.84	43.92	70287.1	37858	28168.6	7.6	20.16	115456	60994	56325.1	9.88	37.44	197522	79285	88053.6	1400.68	19016.6	40953.2	24747	20027.5	502.36	4253.76	119969	63370	60194.3	657.4	3369.6	57774.6	35703	16556.6	796.48	5042.88	110225	45882	64872.1	2219.2	18012.2	87512.1	36087	43060.1	1602.84	17861	60685.3	34762	21308.1	16153.8	5700.96
59226	29867	30080	9.88	25.92	18220.1	15587	3673.84	16.72	-2.16	233230	93506	119192	-13.68	115.92	95578.6	39564	81749.4	5782.08	32071.7	197266	82371	86458.4	9059.96	56316.2	81270.1	34855	51320.5	1402.96	11676.2	126875	53400	53779.9	15047.2	15647	143415	39232	69664.6	3046.84	22376.9	159065	67738	80281.1	3813.68	22293.4	39294.4	22807	25412.1	8787.12	1696.32
41919.1	23374	31350.8	19	31.68	79556.1	45676	31503.5	-1.52	6.48	26876.2	15454	46439	44.08	28.8	171558	58010	100022	8912.52	47139.1	74788.3	43963	20530.6	762.28	5384.16	66264.2	38171	26115.9	463.6	8004.96	13070.8	11518	3577.32	0	55.44	209712	67469	156143	12116.7	75114.7	204181	67299	95938.6	2843.92	19768.3	58468.8	35389	37118.4	1262.36	3388.32
87958	47323	30850.7	6.84	33.84	45644.9	21842	38243.2	42.56	18.72	64714.6	36427	23591.2	13.68	53.28	68259.8	35780	25790.6	-12.16	956.88	262143	107682	175280	7302.08	39337.9	61595.3	30307	26080.9	4113.88	4430.16	35582.3	20951	23585.8	786.6	4692.24	50014.2	24689	27194.3	774.44	4034.88	30173.6	17487	27338	31.16	1221.12	172681	54454	80091.1	33574.5	20063.5
130453	42354	45211.6	29.64	36.72	132064	51878	70641.2	15.96	120.96	101071	56078	34060.2	9.12	77.76	81540.5	48759	23669.4	414.96	1070.64	50830	31400	14462.8	164.92	2507.04	36426.6	19914	34660.6	3812.92	5130	50872.2	30263	26090	22.04	8017.2	27394.2	14800	67485.7	1608.92	18928.1	5910.45	5487	2315.72	-11.4	31.68	62830.3	36378	25434.9	5147.48	7426.8
93126.1	29260	49982.9	39.52	93.6	167823	60400	66753.1	25.84	44.64	63340.5	37899	21245	10.64	38.16	189892	69463	107851	2626.56	10171.4	64216.1	33475	31346.2	2590.84	7981.2	151408	80724	59223	5215.12	20814.5	156441	69225	63004	1679.6	17030.2	22865.7	11894	41540.8	71.44	7288.56	59888.4	34920	19235.6	57	3926.16	49478.6	28428	25236.6	21676.7	7178.4
60973.9	35463	36826.6	-12.16	29.52	10058.8	7073	3113.72	-4.56	0	47919.3	27838	27247.5	-3.04	33.84	38914.8	22834	25229.7	69.16	8639.28	95599.4	56087	32131.3	861.08	17695.4	97692.4	53406	22235.3	2409.96	5351.04	78386.8	46883	21554.4	898.32	7269.84	254353	91139	117136	5544.96	39137.8	68672.5	43078	22431.4	1691	4252.32	66494.3	38085	20897.7	300.96	1744.56
25344.1	16010	31834.1	-13.68	51.84	163668	82643	65188.2	20.52	53.28	94289	54230	30129.4	-12.92	19.44	72008.3	49816	31804.5	19	745.2	93398.5	44223	51208.8	3005.8	9568.08	262143	120263	157331	14880	136799	75621.6	43862	23305.4	996.36	5664.96	208301	78304	83568.1	2286.08	17745.8	50766.3	31122	29207.6	80.56	4934.88	54627.3	32287	22607	19922.6	6829.2
36606	21947	26152.4	-4.56	-2.16	121612	53047	35915.3	-22.04	6.48	224017	70786	86214.4	-12.16	115.92	108226	45059	92579.4	813.96	24092.6	27682.8	13731	38196.8	230.28	7079.76	160593	70616	76532	11225.2	32674.3	88258.3	50079	33031.1	5558.64	19014.5	138991	62060	61802.4	1083	7258.32	65937.3	37878	22487.6	169.48	2400.48	62517.6	34005	26193.4	1832.36	510.48
23327.8	15378	56466.5	9.88	46.8	10496.2	5989	2988.32	6.08	1.44	240387	78626	132854	19	213.84	262143	112579	138387	9842.76	62157.6	89007.8	48934	21064.2	4613.96	4666.32	28681.9	15143	36260.4	937.08	18522	10979.1	7291	2642.52	215.08	31.68	188633	93338	109812	8150.24	43979.8	63515.4	38497	26419.1	1205.36	13333	62158.8	37880	22632.8	15197.7	2544.48
28976.3	15666	23411.8	-1.52	30.24	143720	48870	66437.7	35.72	58.32	97538.3	40198	45702.6	16.72	36	204695	77460	124743	6208.44	34958.9	23234.9	13737	36998.3	1324.68	16810.6	184892	68258	98429.1	636.88	14839.2	114681	48362	42577.5	2357.52	12911.8	58403.8	37998	24679.5	857.28	7905.6	104363	56822	24506.2	680.2	4270.32	32326.4	16879	27046.1	16286	7045.2
70183.1	27848	28917.2	5.32	20.16	65471.2	31606	39493.4	19.76	-10.08	129851	57208	51233.9	31.92	60.48	215743	71339	115286	3932.24	41114.9	53193.4	32334	24139.9	1007.76	9706.32	21193.9	9522	30410.6	127.68	2659.68	47717.8	28158	18613.2	68.4	3555.36	69504.5	30023	52625.4	2317.24	28423.4	41003.9	23126	45296	1957	13047.1	40286.3	20546	26642.6	1624.88	1756.08
46616	25887	25899.3	-19.76	5.04	38117.3	21254	21278.5	13.68	5.76	65636.3	44978	20877.2	8.36	11.52	104147	31295	77121	577.6	9787.68	91163.8	46342	48859.6	4124.52	22202.6	77042.5	44043	37408	549.48	2818.08	159982	55050	57628.5	4004.44	21663.4	35185.1	21725	27172.3	87.4	5389.92	69636.4	38483	33823.8	3718.68	26177.8	64101.7	35574	33028.8	43867.2	14191.2
144901	72806	53801.9	-7.6	18	23911.5	11566	46854.8	20.52	-2.16	204232	62801	105052	30.4	138.96	68887.6	38795	29474.3	774.44	4437.36	58041.1	30914	32104.7	4269.68	8334	97226.3	42678	45569.6	2162.96	11458.1	68694.6	45450	26508.8	2248.08	13977.4	104640	41523	73725.3	3695.88	19460.2	157308	63971	62229.6	3504.36	22374.7	75906.3	41994	28626.9	28800.2	15330.2
86583.2	50735	30689.6	-4.56	8.64	24999.6	13856	41490.7	11.4	-1.44	66450.8	38447	25956.3	1.52	25.92	120444	47576	65760.5	492.48	25416	10721.8	9531	3166.92	13.68	524.88	11900.8	8763	2881.92	-23.56	-87.12	91832.6	43047	33564.6	285.76	6041.52	168798	80618	97529.3	11524.6	58542.5	32828.9	15910	53588.4	163.4	28327	47055.4	22963	41031.6	29793.5	7958.16
65231.4	38559	30284.5	11.4	18	10973.3	9057	1865.8	26.6	15.84	26197.6	13396	54893.3	1.52	30.24	262143	74359	147473	7539.96	50666.4	61936.5	35914	24801.1	243.96	3406.32	157500	81971	79361.5	2669.88	50962.3	96510.7	59447	43047.2	4326.68	9723.6	204455	63773	116668	10219.7	38566.1	64058.8	38890	21482.2	385.32	2679.12	62734.1	36679	24466.7	763.04	4962.96
168115	67590	60043.8	-0.76	103.68	122540	46039	49134.8	24.32	59.04	136782	57595	60125.9	23.56	121.68	147098	56825	62944	4017.36	17123.8	82834.7	48365	24459.1	564.68	7911.36	36427.9	15771	32390.4	3708.04	8482.32	66421.5	36879	22005.8	1078.44	5199.12	56091.1	26674	60097	1748	14800.3	77052.9	41375	35485.9	1370.28	12656.9	38077.6	19950	27252.8	17749.8	6685.2
72861.8	36027	48847.5	-25.08	24.48	72786.3	42306	32717.2	-2.28	30.96	93223	50002	38654.4	34.2	36	14235	5949	40980.7	401.28	6718.32	79014	46238	29316.2	1078.44	9994.32	113530	36500	51078.1	5719.76	19464.5	30861.3	12010	77165.1	7095.36	19211	23878.4	10819	53625.6	7918.44	28576.8	72144.8	41882	22489.2	263.72	1578.96	18885.8	14926	4232.44	3459.52	25.2
48501.7	28765	19424.1	-5.32	19.44	60844.5	37518	21508	-3.04	23.04	76499.8	37303	41046.1	-3.8	40.32	36228.4	17365	43403.6	2707.12	12975.8	97695	53991	33218.8	80.56	3021.84	60874.4	32622	40173.6	5588.28	15467	77246.6	45690	29818.6	2371.2	10638	71420	38456	30621.2	1687.96	20410.6	73115.2	43113	23617.8	4262.84	13526.6	70955.9	43468	24462.9	30799.8	15876.7
49367.5	27488	26470	21.28	64.8	63989.2	35652	30268.5	4.56	20.16	36921.3	21775	27748.4	11.4	17.28	48911.8	28412	91545	198.36	18588.2	47489.6	25038	43165.7	437	5727.6	30390.1	15119	30435.7	5358	7274.16	101342	44843	47403.5	1415.88	7730.64	88764.6	29159	76511.5	113.24	12053.5	60906.9	36759	18388.2	905.92	2798.64	51630.8	31309	13778	1594.48	2534.4
74148.1	33382	36927.6	22.04	30.96	129529	48361	78921.4	21.28	23.76	153268	66002	76308.6	24.32	71.28	228795	85603	113694	8687.56	68993.3	78626.6	48196	31288.4	9069.84	5549.76	23098.4	11822	48966.8	23.56	8911.44	69671.5	40630	25413.6	3207.96	5722.56	110427	38771	84542.4	2163.72	42240.2	6480.5	5794	1779.92	34.2	15.12	64538.5	39881	23967.4	1903.8	3340.8
44887	24835	27655.6	-9.12	34.56	48068.8	27930	18725.6	9.12	16.56	91265.8	47646	40827.2	9.88	30.24	100595	40417	47894.4	320.72	7266.24	58155.5	33255	19647.5	823.08	2800.08	107036	35826	47459.7	5810.2	22487.8	237258	72582	85772.8	5124.68	14776.6	61872.8	37142	17215.5	52.44	873.36	69209.4	40188	23392	2275.44	3821.04	35312.5	23771	12929.1	13082.6	2147.04
86966.1	45875	29436.3	-10.64	47.52	93523.3	41051	41781	51.68	85.68	70996.2	37131	31007.2	-2.28	84.24	50445.2	25219	41144.9	93.48	7066.8	72398.9	43815	23949.1	126.16	2424.24	41720.2	21566	26105.2	158.08	9374.4	27885	17691	34744.9	528.2	5873.76	113589	52275	58659.1	551.76	18866.2	66812.8	26619	42823.7	3067.36	11617.9	25968.1	14162	30206.2	20821.7	21071.5
131910	58671	53684.1	47.12	7.92	100802	56706	37857.9	17.48	52.56	47614.4	26595	27829.7	-5.32	24.48	11709.8	7026	31890.4	44.08	3885.84	139583	57563	66402	2615.16	19347.8	87909.9	33153	67542	612.56	14484.2	262143	98246	130402	2102.16	23089	75566.4	26119	58027.5	3330.32	21885.1	45015.1	25757	21903.2	284.24	4488.48	48181.2	28439	17709.5	6527.64	4191.12
78457.6	43610	22346.3	25.08	30.24	165468	71174	79923.1	26.6	59.04	33698.6	24104	71112.4	22.8	18	218294	84212	104804	13592.6	57431.5	75284.3	41255	32049.2	196.08	5448.96	91525.2	40154	45020.1	2594.64	32091.1	33291	22740	22013.4	1051.84	8340.48	128407	54873	61126.8	6432.64	25342.6	62311.6	36423	43823.1	1276.8	6902.64	98899.4	54962	35991.3	11748.8	14513
14150.5	11116	14494	31.16	16.56	262143	68659	175665	30.4	70.56	67432.9	38991	20175	-8.36	23.76	62152.3	36570	27967.2	864.88	4562.64	20222.8	14393	8588.76	8.36	224.64	57963.7	20307	74270.2	2717	39368.2	65059.1	38236	20653	1866.56	4426.56	79521	50851	19316.9	3197.32	11834.6	77730.2	41155	35615.1	577.6	5786.64	44976.8	26275	11010.9	2283.04	1389.6
47960.9	25442	40778.6	9.88	53.28	65977.6	38984	20406.8	19.76	15.84	117289	49508	47250	13.68	30.24	26593.4	15735	23639	3025.56	4487.04	54702	30863	26527.8	2491.28	14240.9	36573.5	19447	45661.6	17136.5	38288.9	33114.2	17432	29646.8	804.84	2178	38950.6	23379	39671.2	1888.6	8332.56	60635.9	33604	51293.2	72.96	5484.96	78033.8	45008	31739.9	6103.56	11113.2
40188.8	23495	22325.8	-0.76	29.52	78794.3	45748	29860.4	11.4	29.52	193677	68638	69470.1	45.6	107.28	27177.8	12519	40329.4	182.4	2275.92	84033.3	48678	23683.9	1885.56	8294.4	107963	53450	54273.9	2228.32	32661.4	164871	49159	103575	15028.2	52342.6	52278.8	32026	19733.4	1247.92	5952.24	78698.1	42887	34583.8	1847.56	5292.72	262143	100474	131193	73672.9	46431.4
78658.4	47375	29494.1	22.04	28.08	77454	43570	26955.7	-4.56	31.68	56525.9	30386	20925.8	6.08	10.08	177669	71388	80923.3	2704.08	33902.6	37486.1	20516	28612.5	127.68	6644.16	60667.1	30406	27770.4	5589.8	18581.8	66706.9	39254	21945	1865.8	10890.7	89401	48085	42548.6	4283.36	18007.2	106797	42631	44025.3	1713.04	7556.4	74773.4	42253	30070.9	32440.6	12224.2
120079	55619	43758.5	12.92	25.2	90363.6	51164	28463.5	11.4	13.68	125526	49401	55008.8	17.48	19.44	74391.8	46323	20139.2	384.56	1630.8	40748.5	24264	39093.6	886.92	5594.4	166416	48929	61128.3	8686.04	21931.2	70495.1	39779	29849	1431.84	25238.2	17040.4	8045	36026.3	40.28	1830.24	50952.8	28857	21519.4	65.36	4109.76	59477.6	38075	19929.5	10122.4	5312.16
57472.3	35574	28414.1	-7.6	7.2	57411.2	35639	16926	9.88	10.08	23595.6	13238	34085.2	18.24	28.08	17340	10360	30673.6	824.6	10792.8	38238.2	19255	59180.4	773.68	6506.64	116141	48010	44990.5	693.88	20949.1	68157.7	37965	23386	1365.72	9817.92	66744.6	38430	24149.8	647.52	11003	88509.2	37742	46857.8	261.44	5901.84	45644.3	24099	30878.8	61.56	1765.44
41125.5	21818	30569.5	23.56	43.92	73981.7	40731	37001.4	-6.84	41.76	68194.8	38502	25000.2	20.52	18	64308.4	23094	69112.9	1819.44	11711.5	107851	50201	36803.8	2948.8	7754.4	50202.1	29654	21160.7	915.04	3139.92	95896.4	35780	58767	5400.56	16520.4	213016	77335	121796	3609.24	54616.3	111814	59720	55793.9	2377.28	18085.7	62089.9	42114	29830	8171.52	5976
83153.8	49129	33801	15.96	23.76	105515	57921	52555.5	5.32	33.84	65847.6	38502	20482.8	0.76	29.52	10959	8306	6599.84	440.8	761.76	130243	71149	56470.3	4164.04	19339.2	65823.5	38103	22879.8	646.76	6988.32	248126	100923	136797	3149.44	29571.1	45444.8	26014	15596	1224.36	6171.12	51884.9	28251	17825.8	1406.76	2507.76	15447.9	8406	24136.1	16814.2	6345.36
128685	43499	30929	13.68	21.6	81716.7	46266	20660.6	-16.72	48.96	94921.4	36180	40172.1	-14.44	11.52	122405	52582	50113.6	521.36	6673.68	58052.1	30898	26265.6	171	3683.52	50827.4	29978	25860.5	2075.56	6352.56	32651.4	26434	29984.3	-28.88	7495.92	167424	72619	71504.6	3433.68	17671.7	72225.4	40251	24139.9	110.2	5430.96	57894.8	34791	20885.6	22385.8	4320
70430.8	45825	20597.5	-3.04	26.64	74824.8	45723	20742.7	7.6	8.64	33503.6	19727	28297.8	-28.88	4.32	65239.8	31487	47319.9	1714.56	7919.28	62104.9	32199	32285.6	2333.2	11923.2	49557.3	25451	36504.3	1692.52	3949.2	17904.9	11007	2261	120.84	-30.24	108830	45892	51218.7	3258.12	7711.92	35347	18935	34295.8	394.44	7830	62590.4	37778	25745.8	714.4	10729.4
34375.2	19634	24020.6	-22.04	1.44	77853.8	29254	60975.6	-6.84	85.68	201703	93085	104242	-12.16	36	64520.3	37083	23680.8	1260.84	7473.6	130084	59234	45033	2299	7615.44	23617.1	11855	41922.4	575.32	8807.76	76775.4	47611	28436.2	1393.08	25889.8	101679	49620	97391.7	15416.6	44869.7	157325	53795	84487.7	5953.08	19595.5	78176.1	43007	27296.2	1611.2	4649.76
105542	45273	37624.6	-1.52	49.68	43254.2	24685	23440.7	41.04	8.64	171590	56996	77721.4	-8.36	42.48	152398	63719	83211.6	6194	50593.7	79973.4	42899	29921.2	211.28	2354.4	74606.3	40677	30067.9	421.04	6536.16	47775.6	27979	15823.2	452.96	6886.8	55359.8	26150	59265.6	523.64	17110.8	133747	58410	142201	1675.8	33389.3	9414.6	6818	1497.2	3074.2	96.48
64970.7	39763	18900.4	1.52	14.4	32181.5	17814	24226.5	12.92	19.44	148596	64504	48051.8	-12.92	33.84	12650.9	5843	27485.4	88.92	775.44	151780	65552	67263.8	357.2	5209.92	28961.4	12036	49311.1	645.24	14683	142860	52232	58365	2779.32	17555	191775	79772	85377.6	7304.36	43206.5	47665.1	28971	13813	1577	3626.64	58067.1	36174	21280.8	3061.28	7742.88
39822.2	20106	25000.2	-3.8	38.16	58886.1	37231	14927.2	23.56	17.28	135689	51529	79474.7	-23.56	100.08	166143	50527	93848.6	6228.2	31138.6	262143	90166	108560	2514.84	19404	23845.2	11424	33616.3	6386.28	11990.9	57712.2	24482	68279.9	1863.52	27393.1	136651	40531	84039.3	11359	53704.1	262143	116354	191875	11241.9	78057.4	132409	51948	91251.7	39321.6	29026.1
34541	19498	19650.6	9.88	15.12	75383.1	42105	33651.3	30.4	34.56	51168.6	30222	17064.3	-11.4	7.92	212183	87871	112950	2603.76	16071.1	172939	83602	92569.5	14563.1	45236.2	96929.3	44243	33487.9	1488.08	32929.2	74659.6	41582	29119.4	621.68	5718.24	140005	66629	40026.9	1174.2	7683.84	75511.8	39893	36871.4	63.08	1270.08	67626.6	37827	41743.8	3701.2	2930.4
55954.6	31687	18843.4	-5.32	-12.24	45589	24794	21976.2	-3.04	16.56	79645.1	39429	52796.4	-12.16	42.48	24011	12462	35736	5.32	2646	45466.8	31470	13631.4	246.24	8969.76	43379	23542	26544.5	843.6	2673.36	41929.5	24923	21476.8	1611.2	3549.6	21987.5	13486	23100.2	1111.88	13243.7	98471.8	44884	43659.7	1234.24	5358.96	205772	61040	137137	83242.8	37959.1
20545.8	10771	29078.4	-15.2	0	60680.7	36106	19703	7.6	18	126598	58967	64351.5	22.8	95.04	122077	46604	73222.2	603.44	32931.4	54408.9	33207	19764.6	631.56	6734.16	47745.1	17807	33697.6	28.88	1038.24	36845.2	19856	32848	461.32	13011.8	164726	57790	51941.4	707.56	9006.48	39039	23008	44328.5	735.68	4148.64	66064.7	31830	54677.4	10857.4	9155.52
68118.7	43362	18032.5	-22.04	7.2	112421	45416	49737.4	29.64	16.56	118414	53406	45838.6	17.48	48.96	16162.9	8203	33834.4	106.4	6863.04	262143	128648	160374	8772.68	73417	91356.2	51162	53219.8	2576.4	15243.8	93559.7	52719	36866.1	1481.24	10237	171686	64748	85683.2	2060.36	27481	225955	69348	120133	15689.4	56880	33107.8	21587	29420.4	21097.6	7156.08
66801.8	38439	22021	14.44	48.24	86405.1	48946	32413.2	35.72	61.2	48489.3	26509	33589.7	2.28	30.24	96578.9	52915	32173.1	180.12	3831.12	29250	17976	30747.3	232.56	3152.88	80402.4	41035	40612.9	103.36	2575.44	113996	51252	53393	3322.72	24534.7	156002	54594	73738.2	5694.68	31132.8	60568.9	34218	36236.8	12106	11050.6	88531.3	46669	65167.7	40486.7	18698.4
33712.9	20450	22231.5	-8.36	1.44	53978.6	28870	24659	15.96	22.32	22099.3	10115	35774.7	10.64	-10.08	22170.8	11443	38459.8	1214.48	4827.6	91925.6	50355	32810	2904.72	6748.56	57151.9	28657	38975.1	2274.68	10151.3	100755	42731	38280.4	1060.96	7556.4	59490.6	35192	18473.3	60.04	2545.2	57187	32882	22002	912.76	8031.6	9742.2	8244	2473.04	1943.32	200.16
83868.2	50410	35306.6	0.76	91.44	28932.1	16255	29095.1	11.4	-3.6	91235.3	46075	34450	26.6	25.2	54284.7	29197	41013.4	1294.28	6099.12	56146.3	32911	24184.7	2359.8	6824.88	39923.6	22090	32006.6	251.56	13549	28318.5	16955	25292	1662.12	4085.28	139517	66207	92886.4	2496.6	23274	80072.2	31014	49541.4	2207.8	15266.9	63092.9	34335	43614.1	44438.7	18366.5
93403.7	42235	42013.6	-6.84	64.8	153832	67214	67567.8	31.16	103.68	65023.4	31531	35762.6	12.16	51.84	58427.2	34524	33379.2	4889.84	16135.9	59307.9	31533	33997.1	1069.32	11588.4	16196.7	10348	45236	1400.68	18929.5	39977.6	19842	22838	64.6	1774.08	210107	91379	79364.5	3791.64	17738.6	24698	14401	24813.2	266.76	2889.36	76707.8	42089	31655.5	26827.2	16648.6
69249	37770	25675.1	-9.12	20.88	42123.9	21803	26763.4	24.32	14.4	35561.5	19401	46467.2	12.92	51.12	15432.9	8131	35498.1	1508.6	12595.7	27548.3	19038	16732.2	95.76	10031	27791.4	15147	32869.2	149.72	1795.68	38714.6	19909	25324	288.04	4232.16	112819	38843	83245.8	3353.12	19085.8	88453.9	34243	45306.6	128.44	6682.32	109949	44306	60401	22486.9	13392.7
42803.8	22703	22681.4	12.16	2.16	262143	102534	179787	60.8	262.08	48503.6	25811	24760	10.64	23.76	93438.8	47460	25778.4	191.52	2327.04	58209.4	24826	44140.8	1184.84	14262.5	64034.1	32267	39004.7	2839.36	8691.12	133372	45555	89145.7	1002.44	14683	67861.9	29210	45760.4	395.2	7969.68	46567.9	17738	64017.1	4958.24	22587.1	54307.5	27974	34707.7	27034	10292.4
114067	39970	50045.2	23.56	58.32	70248.8	42072	18589.6	33.44	12.24	51981.8	30010	20575.5	11.4	18.72	109353	50092	100863	4528.08	50877.4	61464.6	35302	24656.7	373.92	4979.52	39477.1	21543	26825.7	1149.88	4483.44	17001.4	10569	2058.08	12.16	18	80235.3	46418	23929.4	1077.68	5312.88	35432.8	23616	40971.6	2670.64	22857.1	118238	54887	37854.8	1574.72	4687.92
28465.4	16186	23148.1	22.8	12.96	32206.2	17268	33010.6	44.84	26.64	77324.6	47687	22701.2	-15.96	9.36	136570	64042	92686.6	3166.92	29983.7	48241.7	25902	39118.7	928.72	10445	49296	27258	32913.3	35.72	2543.04	27711.4	22832	11660.7	15.2	6.48	34660.6	18426	35544.4	2566.52	10762.6	241160	89079	111880	3217.08	23585	12227.1	11519	4623.84	12.92	-10.8
72259.8	42750	21757.3	7.6	18	192641	75862	104521	21.28	34.56	92085.5	38671	46213.3	31.92	20.16	48493.2	23695	30628.8	867.16	9019.44	156471	72155	56673.2	8582.68	30777.8	51766	30250	19837.5	4560.76	5759.28	91274.3	49582	39612	5800.32	20418.5	41483.6	22999	47465	11897.8	29471.8	63153.3	34152	26003.4	421.04	7783.2	23879	12951	18293.2	4071.32	3422.16
110882	54934	54701	9.88	51.84	111370	48381	43987.3	18.24	18.72	206718	84883	127588	76	146.88	60159.4	33859	27189	1732.8	11655.4	121257	43961	80962.8	633.84	19114.6	23756.8	12752	29440.9	196.84	2661.12	70564	39946	30420.5	251.56	4577.04	10213.4	8932	1300.36	88.16	-202.32	262143	103162	216220	20894.7	103750	28754.7	15762	28829.1	998.64	5852.16
53321.4	30346	17732.3	-25.08	-12.24	160722	53535	84790.9	28.88	74.88	51054.9	26900	22146.4	2.28	-17.28	161461	62214	73546	2454.04	28417.7	174754	72988	76044.8	2869.76	19975	24996.4	14271	23391.3	454.48	3379.68	172835	85246	54069.4	2672.16	30997.4	112267	43270	50735.3	199.88	10627.2	52422.5	30172	17663.2	813.96	2212.56	56540.9	33487	17195	6507.88	11717.3
58485	37811	14917.3	15.2	35.28	49077.6	24122	31436.6	23.56	69.84	75067.8	42707	30936.6	5.32	43.92	63869.6	35618	22514.2	5248.56	7716.24	209702	67999	80952.2	4591.92	7742.16	64049.7	39890	34913.6	858.8	11598.5	61653.1	38414	17838	-6.08	905.76	167402	72909	78851.5	4110.84	39965.8	85549.1	50664	30183.4	302.48	7035.12	74212.4	40648	38023.6	7482.2	8280.72
72655	49643	25875.7	-9.88	-2.16	74719.4	27885	85868.6	32.68	43.92	28413.4	13759	33292.6	0	-8.64	12783.5	6018	33048.6	-13.68	429.12	262143	134324	201122	3867.64	23731.9	24900.2	12531	30905.4	788.12	10532.9	81922.8	48255	33054.7	1142.28	11732.4	72437.9	42891	26823.4	1228.16	6465.6	36858.9	16563	24745.6	664.24	4277.52	88999.9	50602	26315	45274	12718.1
7985.25	7387	3122.08	-9.88	-2.88	262143	72339	122002	83.6	228.96	61305.4	35588	22959.6	0	49.68	50958.7	31250	20272.2	661.96	4291.2	217855	82116	105797	6402.24	14763.6	111996	45151	44084.6	4773.56	10314.7	28318.5	20291	6631.76	209.76	2071.44	185928	70358	87226.7	3230	22988.2	92291.5	50403	31733.8	811.68	5184.72	115413	52003	42905.8	18354	16354.8
78913.2	40673	34881	-18.24	26.64	262143	75613	207566	46.36	210.96	164358	45510	113155	22.8	99.36	23676.9	11035	48490.3	120.84	6037.2	57582.8	35976	21832.5	1444.76	6592.32	129894	53110	63434.2	1523.8	17514.7	55824.6	31702	44052.6	1277.56	16922.9	101492	38902	52537.3	8592.56	34474.3	142597	56035	76936.3	1361.92	17529.8	52669.5	24786	48088.2	9421.72	3258
50954.8	29719	18576.7	7.6	18	66641.9	36356	24783.6	-0.76	0	205956	73403	89308.4	55.48	118.8	244579	80213	98973.3	4049.28	21610.8	82791.8	38040	60474	285	5101.2	31374.2	18031	25386.3	88.16	2607.12	31841.5	15995	40774.8	1056.4	12946.3	93866.5	35367	37881.4	63.08	2121.12	41874.9	25046	22065.8	1125.56	5226.48	53752.4	30788	22919.3	363.28	1277.28
53831.7	32925	18009.7	-9.88	-25.2	58342	35615	18223.3	-9.88	-13.68	89851.4	50704	28223.4	3.04	27.36	88509.8	42550	81369.4	4923.28	34215.8	262143	103666	236506	9579.04	120061	78546.6	44679	33264.4	6156	14145.8	122645	55184	39057.2	4257.52	17894.9	41310.8	21642	24300.2	678.68	3733.92	34849.8	17683	27927	431.68	2940.48	66873.9	38451	23828.3	26880.4	16620.5
83759	53700	25276.1	-9.88	14.4	137624	59227	62213.6	0	42.48	72243.6	36869	23994	18.24	30.96	28147.6	15247	37802.4	11.4	600.48	237200	74419	162394	3311.32	26511.1	81840.2	45216	23934.7	557.84	8111.52	11577.1	8826	12251.2	-2.28	2114.64	27826.5	16229	22301.4	1906.08	7106.4	130525	72921	50459.4	1155.96	7658.64	67788.5	40023	17777.2	79.04	1374.48
5187	5050	832.2	5.32	-2.16	73002.1	41074	38193	-4.56	12.96	54262	29851	20605.1	9.12	36.72	30303	15034	28015.1	288.04	1170.72	7168.2	5317	1839.2	123.12	48.24	44117.4	24294	21698.8	96.52	830.16	58767.1	34803	22137.3	579.88	8786.88	85989.1	39775	55872.2	4708.2	26417.5	52239.8	33136	15511.6	345.8	1750.32	54785.9	28975	43280.5	5381.56	5906.88
73176.3	44783	20181	-12.92	22.32	102630	45855	54508	20.52	48.24	74782.5	43034	25166.6	23.56	26.64	131206	42867	54783.8	2834.04	16534.1	92674.4	44063	50177.5	7216.2	11294.6	57352.1	35758	23165.6	1089.84	5844.24	45955.6	27031	15930.4	213.56	3093.12	38305.8	19306	34105.8	221.92	2527.2	51632.1	27347	41378.2	188.48	6993.36	126314	42322	73495.8	21901.7	23787.4
74090.2	49575	21305.1	3.04	5.76	262143	73548	131337	28.88	120.96	5674.5	5555	1089.08	-7.6	-2.88	104814	39307	66531.2	399	9386.64	67698.8	26193	49108.2	31.92	4080.96	62261.5	35286	36762.7	8942.92	21150.7	86022.3	33963	50246.6	1354.32	10596.2	28479.1	13266	39673.5	247	1866.96	55780.4	31359	27572	3291.56	6024.24	9799.4	9346	5335.2	367.84	190.08
37655.8	18967	37342.6	-6.08	33.84	262143	170348	179434	41.04	282.24	52605.1	30671	21061.1	25.08	18.72	26671.4	13354	42344.2	1054.88	12004.6	39786.5	23667	15734.3	205.2	3880.8	21597.5	13512	16292.1	34.96	1923.12	66532	38619	29469	446.12	8214.48	24245.6	12242	31947.4	198.36	2144.16	31122.6	17042	32515.1	3433.68	10390.3	52025.3	30950	26746.7	21103.7	10730.2
58308.9	32922	27552.3	2.28	28.08	245462	77784	159624	50.92	146.88	55975.4	31939	19459	22.8	30.24	50540.1	24639	47307.7	130.72	1327.68	78333.4	43970	22647.2	199.88	3945.6	75258.9	39285	33178.6	2565.76	17053.9	67496.6	40844	17082.5	300.96	2323.44	78496.6	46454	25648.5	1225.12	8552.16	113327	60182	44986.7	8318.96	18360	60607.9	37178	17960.3	18891.3	5202.72
61025.2	33614	38005.3	13.68	46.08	33175.3	16431	32239.2	8.36	25.92	58708.6	32027	27955.1	-6.84	2.16	45159.4	26727	19234.8	1199.28	2144.88	56685.8	33172	18720.3	38	833.76	105173	43950	41222.4	1496.44	12214.8	81067.3	46122	42538.7	11735.9	15451.9	35185.1	18807	37667.9	2672.92	14335.9	54929.5	30441	50267.2	331.36	3178.8	70176.6	36974	39874.9	13871.5	10085.8
49733.4	28672	20930.4	-9.12	19.44	6351.8	5573	4903.52	-0.76	-20.16	79064.7	43161	22209.5	-10.64	-9.36	63353.5	40307	22522.6	916.56	8832.24	31658.2	22963	34790.5	188.48	19428.5	61954.7	37011	20713	157.32	1309.68	55527.5	30692	20469.8	1855.92	6091.92	42342.3	22671	34097.4	44.08	1923.12	80050.8	47414	28562.3	1677.32	15294.2	62339.5	36813	24899.1	15748.7	15790.3
37245.6	19915	24617.2	5.32	34.56	59543.2	37866	27126.7	1.52	46.08	67076.8	38694	20683.4	-5.32	9.36	219013	101490	157144	4708.96	41201.3	82074.8	44179	34292	2760.32	14969.5	57145.4	28444	28329	1139.24	22008.2	53274.6	30473	20859.7	481.84	1704.24	68073.8	34326	44514.7	2460.12	18493.2	138833	68479	57405.8	779	7830.72	60164.6	36889	25698.6	5318.48	13723.2
96215.6	50430	36375.9	-3.04	35.28	114626	48295	74400.2	47.88	36	63701.3	36038	26060.4	6.84	15.84	62488.4	32907	40311.9	3311.32	12432.2	81608.8	47972	26802.2	7337.8	19653.1	52499.8	32004	19522.9	69.92	2801.52	70390.4	35390	29968.3	216.6	3774.24	135506	55494	68269.3	16964.7	33415.2	56278.3	34514	27819	7967.84	30366.7	57948.8	31327	27754.4	19024.3	4653.36
87050.6	52926	31592.4	13.68	119.52	136982	58221	122418	28.88	72.72	123681	49994	56211.9	-3.8	16.56	144097	59762	81947	2009.44	39746.2	122145	54674	51433	3046.08	5360.4	95429.8	54807	27607.8	612.56	4932.72	63172.8	32710	30596.1	1909.12	14922	148075	65560	56880.7	984.2	9586.08	38241.4	18315	45162.2	10219.7	29039	70499.6	31811	50997.5	30741.2	13146.5
37915.1	21259	27415.5	9.12	12.24	68374.1	41317	17773.4	1.52	25.92	61241.7	35779	18499.2	-21.28	-3.6	54319.8	28438	23937	113.24	2224.08	54542.1	27719	35191	492.48	2935.44	40576.9	21871	32389.7	82.84	2907.36	12240.8	11571	2645.56	0	15.12	51642.5	31885	18879.2	2081.64	7096.32	53214.2	30766	21034.5	64.6	2350.08	45301.8	25425	18639	7061.16	3948.48
49925.8	24899	25153	32.68	38.88	26446.5	9414	58297.3	47.12	16.56	93770.3	35599	42345.7	-19	11.52	28154.7	15419	41277.9	699.96	2463.84	63090.9	39133	19343.5	493.24	7655.04	83397.6	37146	49435	455.24	5034.96	61304.1	37142	21917.6	1147.6	10000.8	38754.9	20379	22496	324.52	6962.4	29207.7	15218	29081.4	621.68	14483.5	57621.8	32566	27463.4	86.64	3101.76
66124.5	42978	19858.8	5.32	-2.88	162821	47311	110016	79.8	126.72	62019.7	35026	22412.4	-14.44	15.84	141172	53023	83828.8	2341.56	11772	19033.3	12194	11359.7	35.72	1291.68	79140.8	42706	28360.2	340.48	6003.36	40922	23381	32406.4	1325.44	9064.8	123037	43902	67364.1	316.16	4487.76	51782.9	29419	36901.8	15121	31300.6	70273.4	44718	32511.3	1239.56	1321.92
71115.8	36154	32170.8	13.68	45.36	76453	42451	23653.5	37.24	57.6	45414.2	25894	26854.6	30.4	-19.44	63527.7	40706	16265.5	1420.44	3284.64	51909.6	31537	23215	250.8	2874.96	105488	61554	32974.1	85.12	4086	70413.2	39987	30083.1	1532.92	9422.64	52427.7	33367	32393.5	1307.96	5113.44	74228	42829	29573.1	239.4	10599.8	53030.2	25610	35235.9	2691.16	5250.96
25271.3	14975	35490.5	2.28	7.2	75166	41902	41360.7	29.64	34.56	83950.1	44595	25063.3	27.36	22.32	72161	40228	37104.7	395.96	6003.36	148067	54541	65946.7	8449.68	19910.9	71078.1	39926	36825.8	265.24	5855.76	73562.4	42330	25210	2537.64	6959.52	81941.6	43643	47013.6	349.6	7625.52	124613	46322	49793.7	1467.56	9691.2	48639.5	26615	51634.4	96.52	3452.4
110871	47308	65810.7	-3.04	53.28	76295.7	48290	23060.7	27.36	30.24	35226.8	18298	30573.3	8.36	9.36	46174	14584	60912.5	4238.52	12215.5	85083.7	52163	22814.4	1459.96	3810.96	55053.7	32383	15454.6	448.4	1829.52	57941	31083	20707	279.68	3648.96	51916.8	33463	19125.4	3933	14059.4	130845	52073	62864.9	788.88	22264.6	9439.3	6593	3591.76	5161.92	612.72
9075.3	8438	1936.48	28.12	7.2	90556.7	41213	35888	14.44	11.52	209650	60958	85275	13.68	116.64	36283	20992	21766.4	462.84	1176.48	60700.9	39059	27038.5	120.84	10960.6	81316.3	38327	51633.6	544.16	7107.84	17453.1	8294	23851.1	41.04	2678.4	15243.1	6959	43128.5	12.16	3645.36	89795.5	34240	68963.2	341.24	9527.04	67051.4	36208	33521.3	14053.2	7948.08
28412.8	14022	28570.7	-26.6	1.44	34531.2	17442	23275.8	34.96	22.32	74513.4	47993	28927.9	13.68	8.64	27224.6	15366	42544.8	285	3936.96	80029.9	45142	27148.7	328.32	9083.52	126495	51191	44548.2	2648.6	20482.6	49983.7	29755	17163.1	741.76	6459.12	128292	60654	45136.4	2056.56	9819.36	39018.2	20975	24340.5	307.04	7248.96	118245	47662	58902.3	3552.24	5577.12
37137.1	18666	25559.6	-7.6	-8.64	109492	41602	56807	13.68	108	41431.6	20363	44475.2	-7.6	87.12	70890.3	41590	28522	283.48	7135.92	50804	30102	20523	437	2030.4	91688.3	41763	41980.9	160.36	1110.24	58399.2	35371	20063.2	647.52	3474	70096	40049	33202.1	11215.3	38108.2	93243.8	50523	82525.4	1326.2	5994	23093.8	12335	22926.2	1734.32	1392.48
28027.3	16082	23164	-11.4	17.28	57694.6	33810	20965.4	11.4	-4.32	105603	46194	37401.9	1.52	32.4	71802.2	28877	55570.4	2492.8	12497	11477.7	7998	17014.1	63.84	3007.44	50252.1	29918	20038.9	1638.56	4628.88	62762	35941	29034.3	1764.72	30387.6	53141.4	31488	21308.9	230.28	9202.32	44632.2	21403	39537.5	2522.44	19224.7	83011.5	44962	42274.2	10792.8	6311.52
84236.1	52766	25533	18.24	46.8	23082.8	18559	13120.6	6.08	17.28	67591.5	39142	28933.2	14.44	46.8	49576.1	27527	26225.3	566.96	13050.7	174704	83742	92603.7	12112.9	45590.4	5697.25	5023	3967.96	68.4	53.28	77600.2	44925	48231.1	12397.9	49009	104585	30643	53162.8	635.36	8774.64	70637.4	42162	22180.6	149.72	1357.92	59433.4	37531	23238.5	13091	17277.1
68508.7	39514	18939.2	5.32	-7.2	59766.2	44243	20187.9	-29.64	-6.48	76215.8	42679	26552.9	1.52	21.6	23104.9	13293	36817.4	668.8	8325.36	161392	78354	61758.4	12403.2	32718.2	46258.5	23129	28414.9	442.32	1999.44	58173	34275	18141.2	416.48	1884.24	53093.3	29302	30938.1	433.96	8874.72	30492.8	14993	40964.8	2479.88	10973.5	14974.7	7502	38528.2	5269.08	7914.96
95936.8	54479	36866.8	19	3.6	69845.8	45551	27784.1	-0.76	32.4	44402.1	27946	21030	-7.6	20.16	45996.6	21461	22996.8	86.64	663.12	71206.8	40018	27129.7	1511.64	15800.4	41564.9	25834	18759.8	1912.16	7671.6	67109.9	38269	25533.7	2829.48	15745	41354.9	27367	18252.2	1390.04	7219.44	31231.8	14906	33640.6	184.68	3654.72	11807.2	10346	6472.92	30.4	27.36
76667.5	45378	29594.4	8.36	21.6	38411.1	22808	25696.4	-9.88	28.08	58583.2	32533	27141.9	9.12	60.48	135693	69526	85057.7	9901.28	30172.3	55396.9	35203	21713.2	338.2	19764.7	56435.6	35070	20305.7	1795.12	4256.64	60620.9	36453	19956.8	101.08	820.8	58321.9	35954	23059.2	227.24	4741.92	36602.1	23119	30429.6	2198.68	3486.96	65634.4	37891	24448.4	20117.2	11785
63136.4	36035	21963.2	8.36	-4.32	36210.2	17070	32599.4	10.64	5.76	49755.5	25922	20093.6	3.8	8.64	52948.3	29067	31151.6	252.32	5649.84	63368.5	36523	26672.2	744.04	4751.28	83702.4	43451	26914.6	708.32	9541.44	140181	76912	51679.2	975.08	14711	44808.4	21647	48835.3	4528.84	16151.8	234893	95535	111192	11143.1	39765.6	73487	43404	20669.7	2031.48	678.24
100981	48891	53795.1	7.6	60.48	93250.3	46519	33429.4	42.56	-2.88	119783	53988	46243	-3.8	30.24	113147	51792	41017.2	1129.36	6854.4	199870	68461	99696.8	6282.92	34660.8	46483.4	27280	18675.5	19.76	25.2	48032.4	24742	18972.6	760.76	1807.92	111503	50163	47210.4	763.8	5532.48	188376	68529	84964.2	1254.76	47887.2	51268.8	28627	19693.1	19050.9	2524.32
114006	42638	66972	-1.52	65.52	46269.6	27514	17396.4	-15.96	-2.16	37905.4	20871	30184.9	-16.72	10.08	94506.1	37603	53636.2	260.68	4132.08	229236	81838	133971	7369.72	47214.7	50458.8	30123	15278.3	64.6	702	73334.3	44250	20946.4	65.36	1490.4	70640.7	40917	24956.1	453.72	8085.6	66513.8	27954	46942.2	2298.24	20883.6	174658	74170	56452.8	12373.6	7549.92
70442.4	40083	27924.7	3.04	50.4	82806.1	43927	35451.7	0	35.28	63989.2	39350	20504	-12.92	7.92	69741.1	40778	22868.4	524.4	3822.48	52438.8	30684	18671.7	687.8	8385.12	54436.8	32238	19821.6	2383.36	5155.92	91406.2	52752	41867.6	3448.12	31924.8	28198.9	15160	26055.1	254.6	3529.44	262143	101051	123173	4561.52	27249.1	62648.9	37161	23178.5	9499.24	32223.6
60407.7	31225	37869.3	36.48	10.08	68331.2	36014	24046.4	-7.6	-7.92	87800.7	45287	45652.4	21.28	49.68	32971.2	17706	45906.3	215.08	12210.5	43991.3	28431	24677.2	3525.64	9588.24	64836.2	42086	23224.8	15.96	242.64	109439	60241	41588	2210.08	21227	150381	49825	69461.7	4477.92	27114.5	62960.3	36152	23435.4	1387.76	6379.92	100037	32847	78767.2	37370	35632.1
77771.2	41515	25758.7	-6.84	52.56	38949.9	23275	19024.3	-25.84	15.12	163931	79510	74481.5	3.04	87.12	59937.8	30162	44742.7	6602.12	21157.2	50287.9	25786	33932.5	753.92	17386.6	56990.7	34812	34327.7	392.16	11602.1	171707	89158	79740	5629.32	26282.9	70794.1	39336	24539.6	2701.8	9684	66337.7	26786	45109.8	1302.64	9178.56	88638.5	33487	69723.9	28820	18592.6
39648.7	22439	23895.9	19.76	43.2	74254.7	43197	26099.9	-14.44	36.72	52486.2	29407	18572.9	12.92	15.84	36707.4	18598	33924.9	657.4	3344.4	50015.5	22034	31978.5	20.52	1458.72	81162.9	45881	25944.9	2396.28	4765.68	57116.1	28930	41146.4	33.44	3359.52	130601	54610	48622.5	2470	11866.3	83565.3	47702	26391	613.32	5804.64	47745.1	26927	17581.8	2673.68	1553.76
67226.9	42010	22076.5	7.6	26.64	90578.1	53566	28241.6	-28.88	23.04	46198.1	29482	22905.6	-2.28	67.68	67819	44691	19026.6	1945.6	4480.56	59742.1	33361	22446.6	1616.52	10864.8	79761.5	43571	44389.3	978.12	16038.7	62662.6	36472	44068.6	17676.8	17980.6	65110.5	37395	24310.1	554.04	4021.92	10692.5	6454	9585.88	24.32	1597.68	60368.1	37675	20423.5	16462.4	5709.6
84195.1	44822	32005.1	15.2	51.84	78395.2	41884	32308.4	-4.56	103.68	73359.6	44291	21897.1	12.16	7.2	65009.7	35668	26476.1	31.16	1543.68	19253.6	11365	47497	593.56	44631.4	59245.5	28195	40309.6	677.16	2068.56	33346.9	15706	54796.8	1736.6	15405.8	113880	61651	50218.5	1048.8	15439.7	234692	65102	99417.1	6154.48	30738.2	54904.8	29574	35250.3	2109.76	928.8
46723.9	28614	20829.3	-17.48	13.68	29387.8	14760	33279.6	3.8	28.08	85747.3	48832	30039	22.04	48.24	60524.7	38012	30997.4	176.32	4475.52	143509	72159	59267.1	8139.6	31369.7	160599	70175	81085.2	1361.16	20203.2	40361.8	22599	25588.4	4389	12015.4	110739	47695	35242.7	996.36	5775.12	5957.9	5636	1122.52	29.64	928.8	81511.9	44052	24676.4	4373.8	4502.16
87560.8	50408	34404.4	8.36	46.8	121334	63943	68593.8	45.6	102.96	62214.1	36607	21453.3	3.8	10.8	46361.9	27221	24191.6	278.92	4871.52	29507.4	18114	23826.8	640.68	3630.96	120533	58734	44442.5	1168.12	8191.44	150386	64011	85258.3	15754	66695.8	75645	44631	20518.5	114.76	997.2	86567.6	49878	32832	1371.8	12970.1	223361	101067	124293	109577	53632.1
56143.1	35217	18119.2	-15.2	23.76	42069.9	25194	23629.9	31.16	51.12	195588	78383	82916	25.84	110.88	77762.1	46138	25016.9	575.32	5861.52	48404.8	26287	30960.9	30.4	366.48	69340	40898	27135.8	807.88	16945.9	262143	111705	151059	7889.56	54033.1	80535	46066	26451	1255.52	10095.8	79411.1	47035	28729.5	5991.08	21015.4	30473.3	17442	24187	1577	4232.16
63238.5	38987	18314.5	6.84	0.72	76869.6	26182	67507.8	22.8	31.68	55407.3	19416	54077	44.08	33.84	63339.9	36083	31131.9	6583.88	14199.8	61652.5	37870	24901.4	547.96	12420	27964.3	17291	29390.7	3053.68	12283.2	127196	54358	50263.4	2702.56	20661.8	35189.7	19738	41127.4	143.64	894.24	6637.8	5352	2325.6	61.56	58.32	45483.8	25199	52149.7	662.72	2041.2
63865.7	37348	21265.6	9.12	0	113123	41444	73739	3.04	92.88	64605.4	38007	27930	-7.6	38.88	35818.9	21615	37477.9	63.08	1367.28	69339.4	43946	24286.6	114	2843.28	75969.4	45443	22078	8.36	766.08	70156.4	38079	34470.6	1661.36	10062.7	101864	31738	70537.9	47.88	3235.68	77036.7	47596	49578.6	1246.4	17516.2	94123.9	52101	33396.7	3032.4	5273.28
65176.8	38066	28088.8	15.96	15.84	118881	50788	54786.1	34.2	104.4	59890.3	34830	21923.7	-6.84	7.92	43149.6	26062	19770.6	1179.52	6259.68	7003.75	6529	1271.48	32.68	12.96	20770.1	11719	37100.9	394.44	15219.4	59536.1	34987	26378.8	1349.76	5704.56	53867.4	43610	11009.4	42.56	206.64	98125.3	57852	26742.9	131.48	10545.1	53618.5	30207	19864.9	2989.08	2922.48
65096.8	38534	19769.9	-25.08	10.8	15964.6	8346	32802.4	-0.76	-10.08	34685.3	19313	21442.6	5.32	2.16	61567.3	34002	44847.6	-3.04	531.36	52409.5	30714	41581.1	736.44	11599.9	58714.5	32707	26182.8	3704.24	11531.5	92499.5	45599	81252.4	2750.44	27823	32135.3	16454	26047.5	661.2	1069.2	53424.8	30782	22486.1	2562.72	14220.7	34703.5	18437	40923.7	2210.08	2617.92
19470.1	16283	8904.16	10.64	23.76	86624.2	47672	32629.8	20.52	20.88	21837.4	10783	33276.6	-20.52	-10.08	28444.6	14980	26023.9	2470	7884	98760.3	39493	52431.6	5478.84	22735.4	49119.8	29222	16774.7	1762.44	4570.56	74427.6	43354	26448.8	12188.9	12454.6	56412.2	32763	25036.7	319.96	4060.8	62855	37559	18527.3	1044.24	2904.48	10021.7	9512	2821.12	6.84	23.76
56858.1	33002	23462.7	29.64	10.8	92495.6	49614	26114.4	19	15.12	44248.8	23270	29092.8	2.28	28.08	113873	53841	35551.3	468.92	4680	42717.3	24173	25301.9	2276.96	4809.6	67831.4	38007	23964.3	587.48	4267.44	59448.3	30746	39713	2408.44	8137.44	40253.8	27387	45478.4	110.2	4395.6	59078.5	35982	19775.2	784.32	8628.48	54178.8	31778	27703.5	10453	13057.2
45383.6	26655	21136.4	-17.48	35.28	50174.8	34717	35184.2	15.2	33.84	47577.4	26722	43269.1	-4.56	36.72	84457.8	48979	39298.1	18.24	410.4	160060	72446	49394.7	10864.2	33971.8	107416	47039	42417.1	1719.12	8368.56	61983.3	36775	21438.8	87.4	3508.56	101082	39507	37540.2	2719.28	10733	28344.5	16707	24756.2	842.08	2105.28	44005.6	25867	19894.5	18188.3	3261.6
59833.1	33871	25017.7	15.2	27.36	40810.9	20635	32214.9	9.88	15.12	57416.4	30445	42050.8	12.16	4.32	118338	33882	82021.5	11898.6	28644.5	56419.3	30798	47634.5	1112.64	33048.7	25996.1	12842	27797	231.8	4086.72	50148.1	24518	35248	110.96	2807.28	67969.2	40019	27198.9	8662.48	29504.2	86494.2	54732	36600.1	1361.92	30724.6	35376.9	22338	26198	17974.8	18465.8
58487.6	35197	19890	5.32	15.84	51728.9	29770	24621	33.44	18.72	47225.1	22674	25738.9	12.16	46.8	31219.5	16479	49261.7	682.48	11812.3	77000.3	46012	29594.4	497.04	4555.44	165604	83962	68341.5	1708.48	26647.2	97029.4	37802	63257.1	2443.4	57073.7	78170.9	42130	25495.7	1570.92	15922.1	40272	20595	28167.9	758.48	2325.6	35096.8	19014	34306.4	1026	2224.8
33138.3	18763	26098.4	22.04	7.2	136167	71560	41797.7	10.64	33.84	28478.4	16003	27233.8	23.56	17.28	31001.7	19391	18870.8	558.6	7786.08	68972.1	35860	37224.8	2435.04	15660	74927.4	42131	43469	981.92	2946.96	234362	73319	121193	6777.68	39414.2	65117	36314	21861.4	499.32	13341.6	31827.9	16187	27912.5	390.64	2872.08	81868.8	46543	27724	2474.56	6195.6
9174.1	5459	2052	7.6	7.2	164442	55076	62139.1	3.8	79.92	65965.2	38187	25474.4	45.6	33.84	57252	34183	21428.2	170.24	2180.88	45480.5	24242	25892.4	527.44	3271.68	69973.8	40938	22335.6	2086.96	3708	37564.8	18816	43094.3	4020.4	18566.6	213368	61274	121497	9439.96	41529.6	59176	33466	35647.8	218.12	7526.16	51649	27366	32538.6	1588.4	1256.4
35443.2	24782	10174.1	0	25.92	62558.6	30943	25448.6	6.08	-15.84	43105.4	22727	46380.5	35.72	82.08	55736.8	35081	19789.6	167.96	933.12	27848.6	13731	29050.2	114.76	1217.52	39886.6	22131	22084.8	1038.16	4538.88	213223	76806	89565.2	3354.64	23948.6	34335.6	20995	50182.8	839.04	3998.16	7077.2	6395	1065.52	22.04	33.12	36451.3	22289	29690.2	4503	9531.36
262143	192784	262143	58.52	393.12	130192	54806	47161.8	39.52	57.6	73816.6	27097	55782.5	3.04	66.24	75709.4	39826	32617.7	1400.68	17675.3	61112.3	33486	24396	1101.24	6066.72	47229.6	29890	17574.2	119.32	2523.6	48928.8	30827	16680.5	2020.84	14540.4	62056.1	30697	41733.9	1129.36	11868.5	60993.4	34589	30830.2	481.84	3468.96	149726	66102	57012.9	9580.56	13559
262143	206372	262143	20.52	1421.28	68071.2	33506	39749.5	28.12	41.04	44507.4	25903	17810.6	11.4	2.16	88082.1	50184	29573.9	2613.64	6701.76	74200.1	44798	21242	338.2	1872	70464.5	42411	20370.3	865.64	5081.76	57804.5	28912	30568.7	2719.28	14353.2	95403.1	52842	38772.2	4563.8	27186.5	77495.6	43238	29276.7	59.28	1244.16	47449.3	28655	22296.1	1968.4	5050.8
7086.95	6766	1691	15.2	1.44	99243.9	53468	79130.4	37.24	131.04	45757.4	25562	21310.4	3.04	-7.92	44515.9	25174	33014.4	728.08	6029.28	43595.5	26182	18402.6	1070.84	8196.48	70326.8	44700	26906.3	1298.84	10062.7	31965	15582	42664.9	437.76	14043.6	91666.2	48435	57551	504.64	17040.2	96283.2	54115	37560	1474.4	15273.4	47236.1	23965	32909.5	462.84	5168.16
9590.75	8066	3901.08	0	15.12	126415	55672	57868.7	16.72	69.12	49707.4	22996	60188.2	30.4	32.4	45159.4	26830	17069.6	965.2	1715.04	69730	42315	21568	98.8	1798.56	40544.4	22578	18841.9	257.64	416.16	35985.3	28519	11655.4	1170.4	9043.2	43397.2	24415	36994.5	15.96	81.36	43555.8	23553	30689.6	613.32	8352.72	118239	50257	44048.8	2109.76	22922.6
22473.8	19715	6805.8	20.52	16.56	67232.1	34910	38569.2	-15.2	3.6	166167	78903	87749.6	28.12	69.12	72409.3	41986	19286.5	280.44	1730.88	95316.6	35302	61943.8	112.48	4804.56	29894.8	16557	22591	78.28	6075.36	40302.6	24934	24991.1	516.8	7014.96	37425	21741	18240.8	256.88	11174.4	38868.7	17958	45176.7	592.8	5705.28	51431.2	29630	59785.4	10349.7	15840
165040	74658	45214.7	41.8	46.8	54526.5	31694	21864.4	-18.24	5.76	164138	53503	73005.6	30.4	-15.84	36179	19111	25593	1895.44	3626.64	56257.5	36032	16494.3	11.4	789.12	57090.1	30199	25400.7	984.2	5029.92	71871.1	42935	24401.3	3596.32	3695.04	77945.4	32070	47064.5	101.84	5526	110265	44134	47205.9	3116.76	13412.9	56295.2	26330	55832.6	65.36	2851.2
7156.5	6739	2069.48	10.64	13.68	156428	82849	81833	13.68	57.6	30378.4	17906	24301.8	26.6	-10.08	52619.4	32402	21184.2	1180.28	5760	45938.1	26922	25487.4	3.8	345.6	58736.6	31311	41698.2	240.92	6992.64	45328.4	29307	28677.8	1525.32	7805.52	57211.7	35495	38552.5	1475.92	10142.6	65383.5	40189	41511.2	280.44	3801.6	49111.4	25415	25672.8	84.36	900.72
79401.4	31282	48581.5	17.48	82.8	193976	71316	99666.4	-34.2	130.32	59842.2	33606	28171.7	-9.12	23.04	41688.4	22869	29907.5	63.84	1750.32	63096.1	36590	20190.2	199.12	2474.64	80012.4	45179	27542.4	4146.56	3571.2	77801.1	46464	23519.7	653.6	5175.36	46423	22587	34729	898.32	4221.36	68831.1	35210	36938.3	2935.88	5181.12	33798.7	19069	26939	18521.2	4613.04
262143	99798	158489	24.32	135.36	262143	126218	156949	25.84	259.2	8070.4	6872	6482.8	-12.16	-13.68	96844.1	56710	28597.3	218.12	2806.56	58160.7	35322	24221.2	951.52	18937.4	31764.8	17459	46777.2	4078.16	21534.5	66606.8	47001	56993.9	1560.28	12901.7	39422.5	22934	22087.9	2125.72	12301.9	79759.5	46289	38725	4238.52	22507.2	198203	73943	142365	10652.9	55174.3
257783	93284	146336	40.28	138.96	216466	104131	102165	7.6	111.6	83855.2	43666	40822.6	8.36	23.76	54405.6	30043	28080.5	3148.68	7882.56	43213.3	24346	32448.2	906.68	11648.2	48825.4	22743	38941.6	84.36	4165.2	140342	52998	76728.8	3454.2	23029.9	47250.4	28967	21957.2	896.8	8646.48	113784	50147	73053.5	4696.04	18328.3	123737	51417	43622.5	15769.2	9393.84
38125.1	21061	29051.8	25.84	7.92	44567.2	24476	28843.5	-14.44	43.92	54116.4	29810	23574.4	16.72	12.24	38816.7	21564	27521.9	1390.8	3445.92	76330.8	44181	23716.6	103.36	3952.08	40923.3	21522	26681.3	579.12	1870.56	88578.8	35479	35707.1	2222.24	11545.2	262143	98286	128309	1659.08	16533.4	35651.2	18762	39772.3	601.16	8097.12	56433.6	36839	22016.4	9.88	979.2
27896	14403	55115.2	29.64	30.24	32241.9	17982	38195.3	-22.04	20.16	26451.1	14483	39887.1	9.88	75.6	138376	59990	53999.5	1162.04	15762.2	40564.5	21082	24937.9	48.64	82.08	19684.6	15035	5740.28	2.28	120.24	76395.1	43526	28254.5	1385.48	10237	32597.5	16181	27138.1	342	3165.12	129167	53588	65974.8	4277.28	20743.2	36469.5	21114	30662.2	12149.4	10705.7
26178.1	14439	42501.5	21.28	28.08	138002	69541	41116.8	4.56	43.2	124811	47254	42245.4	18.24	55.44	117170	57167	47262.9	2832.52	6809.76	38130.3	18678	34013	2936.64	6576.48	98155.8	55074	22620.6	2575.64	13672.8	76570	41822	24563.2	594.32	5120.64	79168.7	44971	36609.2	4480.2	8611.2	44323.5	19791	53047.2	5646.04	25598.9	31481.4	16686	18313	2371.2	4657.68
85370.3	34122	40448.7	-5.32	38.16	69447.3	30959	61084.2	-3.04	26.64	80985.4	50227	26857.6	-17.48	9.36	58608.5	33070	15243.3	133.76	3069.36	192438	91327	91238.8	2957.92	37467.4	43618.9	25824	23919.5	744.8	10159.9	240534	89370	119088	3128.92	50332.3	46593.3	26871	25039.7	680.96	3756.96	262143	97303	143276	16291.4	83173.7	147436	47391	118115	71266	50634.7
262143	119324	245311	49.4	348.48	46306.6	24369	33038	6.08	35.28	142321	45983	57871	50.16	116.64	122596	56038	53926.6	6103.56	49806	76679.2	38599	25975.3	619.4	9349.2	51278.5	33476	15678	2937.4	5638.32	93874.3	52811	33899.8	3229.24	10977.8	40608.8	25357	18503.7	244.72	3388.32	100228	37357	95464.4	2336.24	14967.4	195072	66558	84772.7	29215.2	26522.6
211225	76888	109120	49.4	149.04	248163	77355	163425	45.6	238.32	54373.1	31586	16222.2	11.4	54.72	24729.9	11827	31409.3	253.84	2348.64	75223.2	42849	30951.8	2328.64	5358.96	52722.1	29623	19468.9	680.2	8264.88	262143	78723	174778	4943.04	41761.4	124051	50711	61920.2	471.96	11749	211736	56199	120800	3514.24	32063	107698	43550	46379.8	11874.2	11956.3
105010	49106	39117.2	0.76	52.56	68415.8	36204	51882.9	16.72	66.96	88375.3	48926	32848	31.16	54.72	63558.3	37313	19858	343.52	2680.56	75801.7	38171	22472.4	1523.04	7297.92	50511.5	28570	20035.9	769.88	4168.8	17056	8213	33570.7	299.44	5355.36	46375.5	28959	23087.3	304	1835.28	254782	83847	108186	735.68	10390.3	68939	39767	23832.1	16846.2	13797.4
19106.8	7563	69211.7	8.36	31.68	50813.8	28887	15441.7	3.8	23.04	57024.5	32481	18587.3	3.04	-18.72	37075.3	21590	12911.6	1679.6	2596.32	93313.3	40934	38356.4	2432	9505.44	53662.7	33556	17226.2	242.44	4224.96	29310.4	18086	30672.1	295.64	7365.6	51316.2	30796	18606.3	205.96	2999.52	23082.1	15381	40972.4	725.8	5835.6	108414	44499	69226.9	42111.6	17830.8
76493.3	41523	91080.7	10.64	43.92	262143	100511	173459	28.12	203.76	69025.4	46691	20868.1	-31.92	-20.16	53495	33203	19019.8	31.92	575.28	173068	74242	84440.6	2566.52	10179.4	46584.2	37907	20070.8	1018.4	20308.3	26310.7	13762	31732.3	1214.48	8471.52	52980.2	28855	29391.5	2324.84	9296.64	150855	59135	97083.2	15274.5	60899.8	74769.5	44548	24542.7	16249.6	12486.2
33437.9	17198	61808.5	25.84	92.16	232458	91533	103400	17.48	72.72	68942.9	38111	33319.9	-17.48	33.84	52028.6	31418	20117.2	370.88	3828.96	8898.5	5166	8626	68.4	1130.4	40519	25519	6580.08	-12.92	2.16	167493	80469	57253.8	1615.76	27993.6	60936.8	36628	28466.6	36.48	874.08	56956.9	34835	17376.6	577.6	3706.56	151759	65629	67003.1	43855	20753.3
262143	95922	126157	45.6	131.76	31070.6	21256	18527.3	-2.28	-1.44	61424.3	36987	24193.8	19	28.08	54943.8	30103	19503.1	351.88	2761.92	37466	26303	23078.9	139.08	9627.12	262143	196035	262143	-28.12	277.92	22103.2	11363	34580.8	478.04	11537.3	93097.5	38667	37090.3	308.56	3203.28	70524.3	28531	59632.6	1751.04	14416.6	47976.5	24607	23640.6	18536.4	4243.68
210334	60521	82438.7	13.68	40.32	26230.8	12471	32942.2	9.12	-8.64	137116	50951	62297.2	3.04	100.08	53220.7	32835	31013.3	762.28	15055.2	35696	19866	22020.2	449.16	6564.96	35233.9	27845	-86.64	-14.44	246.24	262143	143282	262143	39033.6	176849	187975	44696	155912	11349.8	60009.1	55794.7	26944	38344.3	747.84	20043.4	36780.9	18774	31674.5	25824.8	6325.2
77441.6	43855	25209.2	-3.04	2.16	262143	92962	148665	10.64	151.2	53543.7	28784	30780.8	-3.8	27.36	51827.1	29255	28540.3	93.48	874.08	72222.1	43619	26014.8	2431.24	10800	10322	9463	2957.92	14.44	228.96	42302	22299	45264.8	1302.64	9969.84	71606.6	39341	28721.2	3910.96	12998.9	151950	65614	93945.1	7327.16	73995.1	134439	51216	131343	53155.9	37979.3
123737	48783	67726.6	34.2	72	136683	61676	61771.3	-15.2	73.44	39472.5	21118	35099.8	-10.64	20.16	45186.7	22346	52514.5	12757.4	36664.6	80592.8	45467	39602.8	3036.96	21769.2	262143	104079	151732	6637.84	61133.8	67130.7	38258	23387.5	1521.52	11479	78581.8	42526	34451.6	2276.96	9543.6	86785.4	51091	19934	348.08	5367.6	70081.7	35707	64531.6	13682.3	14081
253222	73573	131365	47.12	126.72	224772	95416	83042.9	27.36	110.88	79078.3	43046	34282.1	-13.68	22.32	57673.2	34910	18003.6	2014	8754.48	42686.1	23246	33350.3	135.28	1596.24	262143	122028	234125	18515.1	114632	262143	88015	149003	10808.7	74395.4	83402.8	45787	26693.5	482.6	2802.24	262143	104457	262143	16208.5	114328	64361	26810	41679.9	1055.64	3665.52
158144	60370	77533.7	3.8	38.16	43429.8	25193	32970.3	2.28	21.6	37123.4	19323	26594.7	3.8	12.96	81390.4	48363	34586.8	341.24	4718.16	35025.9	19334	32638.2	2043.64	9652.32	262143	88122	228312	3773.4	29897.3	113222	50621	63920.6	1352.8	9700.56	81266.9	46551	27764.3	454.48	6665.76	29303.3	14846	41952	2654.68	12100.3	104595	40790	75451.3	12359.1	16711.9
262143	95231	164540	47.12	239.76	256165	84858	112410	54.72	180	71890	41759	21750.4	18.24	34.56	33666.1	15263	34690.2	406.6	2861.28	95520.8	52095	53083	1854.4	13008.2	259774	84652	117577	3857	22217	262143	91950	262143	15162	71985.6	66408.5	37606	24725.1	597.36	6346.08	52177.4	27722	24193.1	507.68	4916.16	64507.3	38068	26293	2163.72	4245.12
33640.8	21204	46308.3	17.48	62.64	61144.2	33474	29300.3	15.96	21.6	65612.3	38077	18601	20.52	57.6	76901.5	41899	50970.9	293.36	9076.32	39973.7	26980	27506.7	1735.08	12338.6	54365.3	29034	47323.7	1380.16	14379.8	24434.1	13620	40782.4	818.52	19862.6	53244.1	29842	16540.6	215.08	7457.76	92541.8	49547	35329.4	359.48	6372	50447.1	25246	83096.9	25060.2	25133
178478	65643	102907	1.52	54.72	60882.2	30346	46157.8	15.2	40.32	66920.1	40138	28639.1	-2.28	-10.8	81596.4	47984	27565.2	66.88	1823.04	79360.4	47206	31459.4	520.6	24799	112267	47839	55801.5	557.08	7916.4	62831.6	36031	33881.6	118.56	3206.16	46521.1	27735	23452.8	218.12	529.2	142510	73899	47400.4	2983.76	21414.2	75672.3	42701	31680.6	10051	12642.5
71580.6	40930	26340.8	4.56	46.8	68201.2	39714	26005.7	-6.84	2.88	57176.6	35498	20678.1	8.36	2.88	118241	53018	34533.6	950.76	4687.92	48817.6	28706	18954.4	136.04	365.76	262143	102974	117197	11289	48423.6	38531.3	21199	22687.5	2682.8	9822.24	18699.2	14911	9989.44	14.44	-182.88	43795	21822	44739.7	3629.76	27511.9	262143	77383	129136	53132.4	42837.8
32299.8	18583	24712.2	-1.52	43.2	50003.8	24951	29016.8	6.84	26.64	70879.9	39431	30022.3	4.56	-5.76	31720.6	17300	19290.3	376.2	2522.16	65298.3	40223	17477	202.16	2338.56	97683.3	36728	70436.8	471.96	13210.6	57364.4	31643	25681.2	1353.56	4979.52	39300.3	23590	22163.1	278.16	1453.68	30200.9	15950	29037.3	1488.08	3004.56	25229.8	12939	44621.1	1163.56	16324.6
133552	51596	52867.1	28.88	39.6	17610.4	5408	-100.32	2.28	-25.2	87670	46462	32813.8	-0.76	35.28	92511.9	51043	38665	109.44	2848.32	140183	63973	54229.8	3619.88	20072.9	126506	47628	50338.6	7232.16	18477.4	35472.4	21311	23165.6	241.68	4620.96	50590.8	30356	22485.4	897.56	10832.4	83291	48899	20137.7	93.48	2152.08	195668	76107	110950	79815.2	73956.2
145090	60830	49052.7	5.32	36.72	51985	28526	40261.8	3.04	10.8	13988	9271	7252.68	7.6	1.44	28236.6	16023	24947.8	1620.32	6626.16	83231.8	48102	23984.8	6642.4	9393.12	197821	81696	86475.1	7276.24	38134.8	108710	43058	48939.4	1953.96	16195.7	7295.6	5350	6798.2	9.88	-120.96	46389.2	26958	27983.2	16153.8	13288.3	106535	35110	43488	10416.6	2687.04
67561.6	41951	20593	8.36	25.92	103702	46179	46810.7	30.4	74.88	63052.6	36803	22075.7	11.4	28.8	40577.5	26831	46290.8	2376.52	7956	27226.5	19363	14631.5	1335.32	15962.4	48209.2	23593	37714.2	284.24	6379.92	66379.3	41752	26594.7	1219.04	11780.6	81337.1	51358	24155.8	2900.16	6179.76	69336.8	42406	15692.5	592.04	9036	66006.2	35260	32306.1	6663.68	3543.12
69373.2	27984	60900.3	24.32	33.12	86994.7	37780	36293.8	-1.52	37.44	42784.9	24902	14856.5	-4.56	5.76	51517	28910	20845.3	314.64	4287.6	48424.3	30042	27085.6	6.08	2053.44	262143	109074	155550	9355.6	81709.2	66066	25034	44667.5	828.4	12340.8	87135.8	50114	29705.4	2797.56	17332.6	59009.6	35955	19698.4	1789.04	14769.4	41038.4	23790	21183.5	248.52	313.2
43336.1	22357	36896.5	-9.88	33.12	129236	59795	66596.5	20.52	101.52	41870.4	19914	39207.6	-2.28	15.12	47255.6	27206	19744	25.08	-59.76	143729	64939	48675	5602.72	16255.4	37273.6	18889	25946.4	364.04	2585.52	59029.7	36791	19626.2	99.56	2923.2	55795.3	31888	22499	721.24	8933.04	78781.3	43822	31471.6	334.4	8269.2	103530	38122	34076.9	351.12	1409.76
28453.7	14065	33152.7	27.36	41.04	216127	57111	85797.2	28.88	112.32	44586.1	23035	58487.3	3.8	106.56	23570.9	13479	20180.3	1763.96	3136.32	85680.4	49907	27502.9	105.64	3994.56	63363.3	30867	35903.9	2677.48	13136.4	179422	70463	85630.7	9075.92	76470.5	83778.5	47443	38677.9	1220.56	8543.52	58409	31334	35900.1	1907.6	6928.56	49351.2	28975	25012.4	16739.8	14742.7
165972	58980	72941.8	5.32	74.88	222626	78160	85841.2	23.56	66.96	73734	43331	30433.4	-4.56	23.04	9411.35	5713	27398	-7.6	292.32	33723.3	21510	32588	1906.08	7317.36	68839.5	40647	26651.7	965.96	12914.6	82984.8	44142	35022.3	414.2	6856.56	45614.4	26036	32030.2	668.04	6894.72	47763.3	22572	29618.7	95	1932.48	101353	47552	38509.2	41353.9	9506.88
262143	115951	144187	65.36	252	243196	73964	140931	42.56	108	38528.8	24371	15276	3.04	-10.08	103007	42770	41702.7	2130.28	10849	164588	80503	70679.2	10858.9	32019.8	33125.9	17054	33724.2	129.96	5784.48	174882	75874	96322.4	725.8	11582.6	73200.4	41862	28877.7	2565.76	10274.4	134768	56647	50592.4	3838.76	34223	43340	24283	22922.4	7960.24	3957.84
122938	60676	83237.5	15.96	101.52	50208.6	30806	14186.9	2.28	6.48	44743.4	26415	26634.2	22.8	44.64	24791.6	13057	26129.6	2349.92	13033.4	76666.2	42992	42284.1	188.48	1227.6	62058.7	36331	23101.7	475	5816.88	262143	109121	171936	7497.4	97870.3	69494.8	39935	22602.4	8.36	251.28	35160.4	24695	13012.7	4084.24	10712.2	58232.2	33947	27726.3	29813.3	29014.6
63961.3	32119	42766	7.6	-6.48	65647.4	34575	22991.5	20.52	30.96	53008.8	31082	14935.5	23.56	24.48	29151.2	14211	31944.3	15.96	4813.92	111548	49589	46197.4	3169.2	30019	185141	80806	69618.3	3474.72	23046.5	189318	61820	117462	4003.68	41762.9	162026	77275	66351.8	2208.56	14154.5	123777	54194	58793.6	1067.04	10450.8	22826	10859	40572.6	25094.4	16323.8
128551	47069	36422.2	31.92	28.08	84589.7	47743	31141	8.36	30.96	54278.2	31159	39264.6	15.2	4.32	117014	50275	46059	2746.64	11345.8	34889.4	18074	24468.2	720.48	2662.56	41910	17354	53042.7	111.72	4017.6	51960.3	23947	42753	1801.2	16426.1	42838.2	25738	17787	1553.44	9645.12	27257.7	13873	26861.4	676.4	2248.56	21797.1	10418	43241.7	4623.08	3294
262143	98651	160473	43.32	259.92	51634	31898	28006	28.88	0	31591.3	18927	24916.6	6.84	3.6	41555.1	25061	19326	371.64	6384.96	29836.9	16295	25101.3	542.64	5244.48	25678.2	14509	35564.2	654.36	12417.1	42835	24017	31457.9	774.44	3989.52	23747.8	13451	23145.8	2756.52	5425.2	71214	40631	25274.6	6137.76	12939.1	83921.5	38567	70021.8	9066.8	10068.5
181408	73156	85354.1	9.88	90	60658.6	27198	105649	22.04	76.32	59701.2	34229	24784.4	8.36	17.28	116190	41950	42480.2	1293.52	26106.5	69562.3	38923	28782	461.32	9587.52	187292	86502	75370	10181.7	32116.3	108135	37138	93907.9	2275.44	19010.2	78643.5	46257	120412	10326.1	86095.4	60329.1	31249	33163.4	899.84	4523.04	68677	38891	20821	1528.36	2862
262143	74155	152356	40.28	108	11660.3	8095	32317.5	-10.64	2.88	103945	46497	38405.1	23.56	38.88	88486.4	46774	45556.7	14639.1	44912.2	76440.6	48280	19358	446.12	3748.32	65068.2	39580	21375	98.04	5250.96	122691	62539	62430.2	1678.84	13945	17434.9	13748	1231.2	93.48	-108	57122	34862	26829.5	2713.2	15961	90994.8	52247	37862.4	27756.7	14014.1
183126	59336	64027.7	6.08	62.64	80413.4	44054	49422	6.08	8.64	47433.8	22798	53856.6	19	46.8	49245.9	27370	19750.1	237.12	1304.64	36994.8	20094	21049.7	55.48	1648.8	55363.1	33916	17545.4	255.36	2066.4	48746.1	26668	25393.1	368.6	5875.2	20814.3	11398	24389.2	9.12	3072.24	107065	46495	46334.2	2254.92	12837.6	105929	42339	57649.8	9455.92	15381.4
262143	91442	127419	47.12	164.16	34509.8	17126	23906.6	25.84	18	94744	36467	46934.6	9.88	43.92	35648.6	19536	32259	6445.56	9490.32	261516	81351	127391	10415.8	40187.5	115498	55710	41440.5	490.96	6352.56	61898.8	38698	17347.8	273.6	1721.52	22069.4	12083	26790	134.52	4394.16	53468.3	32868	19140.6	1454.64	5564.16	84803.5	37226	40526.2	4164.8	8906.4
81491.8	30056	44172.7	44.84	85.68	56472	29767	31727.7	-12.16	23.76	56758	34087	19697.7	2.28	42.48	55905.2	31294	23930.9	66.88	2036.16	153287	38206	88898	8046.12	30637.4	99862.8	50474	44661.4	511.48	5664.96	71846.4	38106	24263	820.04	8480.88	49128.3	30566	16273.1	634.6	4867.92	28629.2	13245	56224.8	1087.56	3605.04	102633	34574	41016.4	33110.2	29029
226158	85850	110931	48.64	177.12	94745.3	56052	38888.4	31.16	41.76	77270	43003	24427.9	-3.8	9.36	58085.3	37066	17312	1974.48	2824.56	55671.8	32121	26213.2	6244.16	13297	97695	51612	52433.2	4456.64	32595.8	48267.7	27757	17757.4	4077.4	5392.08	35911.8	18450	32808.4	2967.04	12168.7	52571.3	29142	24129.2	139.84	2021.76	71952.4	31716	83843.2	59009.4	40049.3
227686	76238	151396	70.68	226.8	94948.8	38928	44495.7	12.92	27.36	55704.3	32690	17924.6	11.4	10.8	37714.9	21886	24003.1	168.72	1515.6	227571	86802	101311	2447.96	17989.2	42942.2	23979	23365.4	240.92	14525.3	72445.1	42897	26113.6	11369.6	20576.2	9564.75	6705	1712.28	15.96	-66.24	141076	60558	81170.3	4417.12	23482.1	86255	45111	29711.4	1061.72	2701.44
202171	93647	60764.3	27.36	51.12	56635.1	33759	18160.2	34.96	12.24	34732.8	17779	24158.1	3.04	15.12	114196	52379	53182.5	7274.72	39805.2	251075	75227	125669	15100.4	68232.2	57756.4	35646	19107.9	762.28	2661.84	92520.3	45478	64061.2	3204.92	11646.7	35930.7	17526	25063.3	291.08	4258.08	68125.8	39266	24956.1	1399.92	4695.84	48455.5	25052	37645.8	23361.6	12940.6
85482.1	35283	40888.8	17.48	73.44	72696	43315	16688.8	6.08	24.48	51248.6	28818	21830.2	15.2	19.44	55510	31495	22827.4	180.12	1864.08	262143	133010	229699	4411.04	56098.1	105654	51134	42706.7	3376.68	12859.2	72084.3	41640	26727.7	35.72	2668.32	35785.8	23627	29656	1979.8	19481	47109.4	26663	22981.6	35.72	989.28	130745	55243	46243	11080.8	12733.9
77502.1	39061	69816.6	43.32	69.12	39975	27098	14312.3	-3.04	10.8	70651.1	43686	24285.8	-3.04	43.2	32328.4	22211	17049.1	780.52	4427.28	42814.2	23269	40221.5	5664.28	27147.6	46622.5	24435	31609.9	1758.64	6012.72	51428	28258	20914.4	1137.72	11211.8	86283.6	37562	45395.6	1862.76	9637.92	55508.7	29880	30619.6	153.52	8167.68	28470.6	14187	56238.5	1414.36	10795.7
89000.6	32756	83244.3	28.88	47.52	87412.6	48716	29762.4	-6.08	38.88	54431.6	27722	50837.9	15.96	35.28	262143	98254	139595	5714.44	46294.6	52327.6	29855	27381.3	212.04	3778.56	82758	45506	31727.7	2609.84	7067.52	37719.5	21370	21264.8	145.92	2199.6	28586.3	16542	18229.4	30.4	534.96	30494.7	16291	50081.7	1603.6	13135.7	60801	36959	20006.2	4068.28	3023.28
71571.5	34739	27828.9	23.56	41.04	74071.4	51923	30287.5	34.2	20.88	78152.1	43754	30169	8.36	51.12	56358.9	35572	13897.4	906.68	2807.28	54752.7	34618	32605.5	91.2	4776.48	139778	49111	55986.2	992.56	8731.44	98490.6	63638	36613	148.2	10465.2	47547.5	30991	17483.8	584.44	4878.72	127164	73146	62869.5	30.4	8697.6	57489.2	31312	27704.3	3858.52	14417.3
30230.2	16777	35029.9	-23.56	11.52	51033.4	28098	25449.4	-25.08	4.32	7148.05	6083	790.4	-15.2	15.84	60073.6	29753	25636.3	3194.28	628.56	198201	79179	98778.7	3370.6	25217.3	48783.1	23883	25728.3	91.2	1149.84	54716.3	28824	25153.7	630.04	8732.88	46415.8	22938	62490.2	1967.64	10373.8	141578	65326	95180.1	1394.6	14077.4	59759.7	23372	94546.3	55470.9	32103.4
63735.7	35830	22255.1	-6.84	7.92	35347.6	16319	57632.3	-3.8	36.72	54632.5	31165	19733.4	2.28	24.48	70773.9	44075	21477.6	1040.44	3577.68	262143	89482	100328	3578.84	29469.6	62011.9	37182	22426.8	1602.84	3841.2	72550.4	39242	29945.5	207.48	10346.4	37248.2	20683	22135.8	379.24	5811.84	178231	71045	74971.7	2263.28	30448.1	50481.6	25840	36942.8	62708.4	20337.1
24690.9	13270	34219.8	-0.76	15.84	88492.9	46754	34620.3	-17.48	17.28	53655.5	29609	34326.9	25.84	46.8	87888.4	49159	28970.4	4259.04	8339.04	66624.3	39741	19586	4879.96	4008.96	88711.3	48287	28022	77.52	2684.88	176207	64674	72953.2	1692.52	42323	32712.5	22609	23417.1	235.6	7598.88	61890.4	32919	28292.5	1000.92	24830.6	78129.3	42460	38554	23949.1	17272.1
54569.4	28571	42349.5	7.6	14.4	67713.8	25691	34963.8	10.64	-6.48	64151.1	36006	19896.8	12.16	38.88	89057.8	50099	47509.9	161.88	31230.7	64286.9	38270	28281.1	1320.88	25196.4	81357.9	33346	45346.9	2150.8	17539.2	34002.1	18794	23240.8	647.52	1944.72	37906	20230	31668.4	473.48	3013.2	56239.9	29799	24093.5	329.84	2211.12	108098	47675	44682.7	23670.2	22852.8
97423.9	43141	39720.6	10.64	6.48	55453.4	25955	32319	-7.6	16.56	34847.1	18499	21261.8	-2.28	15.84	42875.3	27582	15550.4	400.52	2469.6	91100.1	43567	48285.8	1912.92	7210.8	64810.2	39391	20832.4	797.24	2859.84	60262.8	37338	24975.9	1871.88	16706.2	96566.6	39143	42652.7	5284.28	22005.4	69334.2	40593	38207.5	1665.16	13905.4	37572.6	21378	20027.5	8220.92	7107.12
193907	91770	88394.1	-13.68	92.88	64496.2	34720	28538	3.04	7.2	64994.8	38624	17515.7	-3.04	-22.32	112369	50815	46656.4	614.08	5033.52	71838.6	39766	25225.2	4866.28	6212.16	32000.1	16946	43010.7	1551.16	11227	71538.3	38467	34022.9	5467.44	5433.84	72397.6	42280	30832.4	3382.76	10678.3	73965.4	43746	22812.9	1396.12	6883.2	99703.5	39311	73906.2	46227.8	28622.2
237717	95545	147875	48.64	167.76	106764	53904	40946.5	-9.12	30.96	44402.1	23673	24901.4	5.32	25.92	63564.8	39946	23274.2	197.6	2153.52	60235.5	37490	17587.9	266	4147.2	34929	19815	25064	825.36	3362.4	74912.5	44377	22546.2	3480.8	7214.4	34223.8	15900	30400.8	369.36	8809.2	11908.6	5771	23990.9	50.16	2923.2	79054.9	42678	29525.2	3061.28	27432
108580	46290	47445.3	12.92	32.4	84828.2	30814	44781.5	-6.84	30.24	75098.4	42983	29272.9	18.24	31.68	56575.3	34802	18617	6.08	591.12	202134	59361	95458.3	3239.12	20056.3	86138	45764	34281.3	1988.16	6642.72	52455	29050	21397	83.6	2103.84	42044.6	23290	32297.7	9.88	2195.28	64955.1	37180	24608.8	2877.36	12950.6	120335	50103	54854.5	32338.8	18455
90193.3	51676	35777.8	13.68	13.68	12211.5	10125	9471.12	25.84	7.2	66786.8	32870	32413.2	12.16	22.32	37144.2	21814	31991.4	2500.4	6399.36	176006	60710	81947	11685	42732	55252.6	34662	25339.2	2653.92	16712.6	60032	35661	32067.4	810.92	7830.72	107822	49387	46632.1	1828.56	12908.2	9052.55	7458	2488.24	18.24	-4.32	40220	24891	29105.7	1957	375.84
262143	68263	118201	38	139.68	49418.2	27644	23173.9	28.12	20.88	14990.9	13239	3859.28	5.32	20.88	59325.5	35789	24324.6	943.16	9918.72	262143	124414	206816	15459.9	84620.9	46147.4	24165	35356.7	3418.48	6388.56	78582.4	44475	22148.7	2857.6	7600.32	67141.8	40114	33730.3	139.08	5976	57509.4	33863	16922.2	151.24	2664	85400.2	43591	48573.9	24963	7444.08
245638	98397	99963.6	28.88	70.56	37023.3	18030	31216.2	2.28	23.04	44162.3	26271	16640.2	25.84	25.92	67309.4	40928	23895.9	516.8	13456.8	43649.4	23548	23588.1	215.84	4419.36	45895.8	27374	20689.5	173.28	1912.32	78564.8	38862	39776.1	406.6	7025.04	55326.7	32438	27541.6	5105.68	11124.7	167056	87729	74940.6	3074.96	23001.8	17459	6922	52830.6	24350.4	30050.6
226437	89488	76470.4	31.16	46.08	27296.7	12767	33326.8	10.64	8.64	12816	11511	2295.96	6.08	-7.92	39953.5	23236	26289.9	257.64	4133.52	78930.8	47291	29051	2336.24	3707.28	57464.5	34442	22641.9	544.16	6945.84	49785.4	30855	31385	25.08	459.36	64560.6	38971	21346.1	5945.48	12669.1	66251.9	39260	22281.7	3640.4	12309.8	35881.9	19740	28791.1	43194.6	7244.64
56097.6	29647	32110	29.64	15.84	72846.8	45683	20933.4	-2.28	-20.16	10682.8	9535	6540.56	-6.08	-7.92	75032.8	43706	30153	500.84	8354.88	109778	59764	37218.7	1257.8	6145.92	87370.4	40589	44541.3	4046.24	13657.7	64463.7	37302	23801.7	1227.4	9964.08	178194	83343	78352.2	2570.32	19944.7	116347	50054	39665.9	1478.96	9979.92	138615	56231	75886.8	64544.5	37239.1
105104	42542	53078.4	2.28	100.08	50532.3	29373	16242.7	-2.28	0.72	35852.7	24436	13844.2	0.76	38.16	5715.45	5654	1288.2	6.84	190.8	21481.2	10272	30217.6	127.68	3653.28	24495.9	14397	31899.5	1317.84	7751.52	58725.5	28947	38804.1	4783.44	10377.4	78371.8	30509	57403.6	3489.92	52494.5	116299	41977	47480.2	1330.76	11099.5	212915	81438	106346	57282	36653.8
76333.4	32502	37968.1	13.68	69.12	60715.8	34985	24417.3	-9.12	3.6	262143	76205	262143	15.2	162	54356.2	31071	33679.4	127.68	429.84	262143	83674	203939	15706.9	96276.2	68317.6	38349	22097.8	3632.8	5311.44	15923.7	10888	8171.52	-3.8	497.52	22809.1	11630	48851.3	706.04	9197.28	109123	42323	47741.7	530.48	13839.1	49526.8	28574	29476.6	5585.24	5016.24
194078	73876	140704	28.88	149.04	56992	30566	27553.8	3.04	36.72	262143	49243	262143	-30.4	295.2	47226.4	28070	26530.8	539.6	7557.84	76437.4	45537	33219.6	5244	14633.3	61716.8	37107	17934.5	1387.76	4623.12	69224.3	38942	24646	995.6	9990	91287.9	50779	24548.8	191.52	6203.52	74522.5	34286	38459.8	1628.68	7512.48	64454.6	21330	82029.1	5851.24	7076.16
115296	53774	51044.6	17.48	33.84	67030.6	36411	27408.6	35.72	-12.96	15718.9	7858	262143	12.92	20.16	28624	18432	40886.5	1180.28	20646	47626.1	25993	20897.7	2918.4	3681.36	90370.8	51721	37157.2	137.56	832.32	65189.1	36353	28252.2	3505.88	9205.92	136313	53014	60181.4	1217.52	12633.8	76260.6	38471	28311.5	378.48	14916.2	64069.8	38597	21061.1	58360.4	14402.2
148504	56071	61224.8	22.04	74.16	151456	83122	70325.1	28.88	53.28	8360.3	7424	467.4	-2.28	10.08	72389.8	41549	34333.8	742.52	8272.8	22656.4	18995	62074.5	903.64	5591.52	64124.4	40043	14743.2	3168.44	5903.28	58025.5	34315	23015.1	63.84	4075.92	136005	58412	52778.2	644.48	16325.3	113436	54395	61980.3	1021.44	24864.5	206259	76361	98888.9	75426.2	44631.4
127370	42104	68791.4	-1.52	55.44	112492	38999	69168.4	30.4	74.16	15650.7	6242	86601.2	-22.04	123.12	54851.5	33918	16860.6	153.52	1710	66774.5	37468	20583.1	90.44	2931.84	30117.1	18179	26707.9	483.36	5831.28	65879.4	39573	18678.5	1521.52	5843.52	19631.3	10262	37303.8	2087.72	6361.2	41665	22291	35031.4	612.56	4035.6	150946	51747	67443.2	91040.4	50099.8
139346	67686	58930.4	12.16	45.36	73319.3	41479	25360.4	28.88	16.56	10762.7	8026	109872	-12.92	3.6	36519.6	18246	38790.4	3211.76	15625.4	11068.2	10290	2635.68	60.8	1157.04	59592	31434	24339.8	98.04	4502.88	46737.6	26059	21831	34.96	221.04	24635.6	11977	33418.7	354.92	811.44	76412.7	45218	37951.4	766.84	6255.36	224830	73709	97704.8	89018.8	40405.7
27277.2	11847	58358.1	50.92	99.36	168791	52316	97278.5	32.68	110.16	7124	5315	-1051.84	5.32	1.44	70281.2	38646	43922.7	2416.8	20328.5	14341.6	9502	13813	304	2489.76	37012.3	24623	40592.4	888.44	4031.28	67838.5	41835	28510.6	23.56	2682.72	55236.3	35006	17545.4	44.08	1940.4	108189	46989	78579.4	6902.32	28670.4	19513	12063	19643.7	516.04	110.88
81441.8	45451	37131.3	15.2	97.2	59534.8	34926	12961.8	9.88	-10.08	262143	117357	186437	36.48	199.44	40781	21218	20877.2	2204	5565.6	41945.1	22899	21007.9	37.24	1152.72	39382.8	25778	22257.4	3389.6	12926.2	50449.8	29134	66423.2	1613.48	16063.9	55172.6	22444	56572.1	1976.76	15834.2	93646.8	43474	38287.3	1520	8176.32	203954	57990	132702	42791.8	45861.8
216395	56519	90272.8	38.76	90	41302.3	22816	32558.4	-1.52	41.76	92244.8	36594	48579.2	-1.52	46.8	84976.4	47411	34654.5	1102	15142.3	48889.1	28920	23939.2	69.16	1184.4	68612.7	42889	20945.6	769.12	13880.2	68502.8	41024	21397	215.08	6128.64	122111	44369	66346.5	5577.64	28047.6	101075	38047	51582.7	1922.04	10453	68872.7	44310	19402.8	17758.9	2355.84
189264	85398	134521	42.56	130.32	57186.3	33470	21917.6	-14.44	23.04	136071	66576	72301.1	-3.04	199.44	99775.6	54968	52183.1	364.8	6202.8	76088.3	39451	37080.4	1285.16	8964.72	45626.1	22458	33088.1	58.52	648.72	74731.1	41872	33159.6	959.88	4568.4	50125.4	26152	30835.5	1652.24	7102.08	236561	93924	122792	9710.52	49793.8	180642	68159	81072.2	10029	4293.36
191515	58513	107784	-3.8	129.6	256403	88990	162995	26.6	153.36	77604.1	38862	43564.7	34.2	30.24	83724.5	44316	48550.3	3615.32	7840.08	118371	56814	44199.3	1092.88	7814.16	86536.4	50290	34616.5	22.8	1829.52	53080.3	29636	20760.9	1030.56	8388.72	91897.6	53947	31198	197.6	4423.68	70764.8	29882	63308	1643.88	11782.1	46584.8	28283	27130.5	1268.44	4893.84
113426	57966	67817.8	19.76	43.92	24776.7	19774	4988.64	0.76	4.32	207756	67991	66620.1	18.24	136.08	233332	102592	81665.8	1060.2	7619.76	23013.9	10303	44945.6	173.28	3441.6	36101	17823	21615.2	192.28	3141.36	127166	52835	51946.8	798.76	7177.68	24383.4	11898	39687.2	794.96	8469.36	35686.3	19317	32938.4	2597.68	11934	125290	50110	55357.6	65335.7	23286.2
71487	32905	42287.2	6.08	32.4	70256.5	43146	25995.8	-4.56	40.32	144837	58297	59150	18.24	63.36	174122	58491	103574	4908.08	23723.3	37111.8	21242	25074.7	196.84	3359.52	49163.4	24555	32472.5	2120.4	13150.8	39690.9	18889	51506.7	1248.68	12996.7	28544.7	17276	38126.2	79.04	1062.72	81428.1	43866	29134.6	186.96	4426.56	139132	54578	62887	13446.7	15374.2
183095	76200	69274	14.44	59.04	25889.5	14980	24166.5	-2.28	22.32	15542.1	8716	34861.2	0.76	15.12	36212.1	18059	59569.6	721.24	12745.4	93574	43362	38511.5	3021.76	10351.4	52917.1	29631	39425.8	3825.84	15344.6	63013.6	34177	39032.8	62.32	2063.52	154472	66070	63335.4	1261.6	9179.28	30221.1	16034	30875.8	2189.56	13176.7	197599	69791	116441	89281.8	36359.3
117643	56065	55762.7	-1.52	48.24	64787.4	37464	22043	3.04	33.12	262143	92283	147273	76	183.6	74565.4	24698	58735.1	282.72	4479.12	68248	42023	22199.6	582.92	3893.04	100326	55730	38184.7	615.6	6829.92	155899	57499	66178.5	12571.9	56136.2	66054.9	40287	19366.3	585.96	7427.52	32840.6	18502	26445.7	822.32	4600.8	85218.9	46401	31125.8	17315.1	7854.48
112822	40915	68231.3	37.24	33.12	39466	21423	27573.6	23.56	30.96	139722	53773	176613	41.8	139.68	110706	47974	48757.8	6602.12	14583.6	122391	53280	51132.8	4128.32	27462.2	46980.7	25942	36773.4	1855.92	11674.1	54046.8	33107	26118.9	270.56	1254.24	143014	64987	43396.8	7705.64	15343.9	72235.8	41431	22409.4	1044.24	5976	82827.5	33783	54470	19864.1	10813.7
56700.8	34495	36232.2	1.52	35.28	115809	53411	34053.3	31.92	49.68	83766.1	47785	44117.2	-8.36	9.36	23521.5	21062	7308.92	1.52	470.88	48075.9	29950	25750.3	53.2	873.36	60526	36292	20738.1	270.56	3258	70242.9	41062	26286.9	3283.96	10275.1	171897	64075	85804.8	5162.68	26682.5	262143	114990	262143	9787.28	91249.9	120320	45435	77504	36163.1	20288.9
99240.7	39151	39936.5	3.04	41.76	35282	18315	18362.4	-1.52	15.84	74650.5	43452	21432.8	-17.48	42.48	26652.6	14645	26477.6	4780.4	3219.84	145137	57790	65955.8	1025.24	21388.3	34596.2	20987	44415.2	236.36	7757.28	27931.1	15942	40755	2184.24	12451	119853	43926	63175	2715.48	44545	112087	34711	94681.6	1432.6	52359.1	248006	87394	75271.2	15187.8	20301.1
51693.2	27863	17081.8	7.6	7.92	22705.8	10268	37160.2	9.12	6.48	36329.8	18014	43346.6	16.72	48.24	65532.3	28783	37868.5	55.48	1585.44	77034.8	30931	40464.7	3288.52	9038.16	49983.7	28311	23135.2	21.28	4726.8	91161.8	42304	41274.8	1943.32	6066	90992.8	41991	44415.2	3839.52	9939.6	134772	42338	91146.8	2876.6	18028.8	126203	54569	56151.1	22012.6	11163.6
171796	70880	69856.9	-10.64	100.8	65318.5	35145	29627.8	-17.48	10.08	262143	107875	241229	56.24	367.2	33147.4	20159	49728.3	11.4	5077.44	262143	122835	180523	15257.8	51103.4	40249.9	24064	26798.4	592.04	4519.44	38188.8	20451	45830.3	3318.16	20980.1	110321	62526	36257.3	604.96	4397.04	51234.3	25436	96301.9	1252.48	67038.5	180865	73394	78963.2	84600.9	35586
85554.3	36883	39073.9	19	16.56	7770.75	6374	1109.6	3.04	13.68	262143	171601	262143	101.08	631.44	30259.4	16051	44546.6	174.04	3184.56	30156.7	15216	29167.3	28.12	1426.32	53786.2	32227	20963.8	613.32	1540.08	39923.6	19966	24777.5	-3.8	516.24	66423.5	37105	39075.4	84.36	4677.12	58262.1	38463	16550.5	2167.52	8078.4	142462	43923	101671	21289.9	36680.4
158475	67719	84802.3	9.12	80.64	83786.3	33489	50717.1	34.96	27.36	44779.1	24332	25983.6	12.92	69.12	145071	58014	54011.7	939.36	2440.8	16602.9	13239	17264.2	29.64	248.4	54904.2	38259	24808.7	1244.88	8023.68	113574	38544	72390	383.8	7140.96	7333.95	5972	2837.08	75.24	714.24	78234.6	47860	26629.6	582.92	4328.64	192133	84691	128071	112174	50502.2
129768	55919	70861.6	2.28	72.72	38866.8	22394	23060.7	3.04	25.2	135011	42004	75731.7	11.4	112.32	144369	66403	76655.1	7769.48	66489.1	48226.1	27014	18419.4	246.24	2076.48	11799.4	10314	1444.76	101.08	2.16	60065.8	35404	19652.8	2504.2	6369.84	240135	67307	107522	1158.24	18589	6141.2	5725	2032.24	25.08	2916	220913	85603	86449.2	39272.2	23813.3
178817	79629	62691.6	0	33.84	57504.8	30779	26548.3	11.4	9.36	254269	75678	137706	29.64	146.88	29682.2	17158	26882.7	930.24	10314	84459	48174	36632	4920.24	12764.9	61594.6	38231	21375.8	3219.36	8060.4	229612	86853	101474	1523.04	23849.3	63040.2	37763	22318.9	457.52	2103.84	81154.4	39386	54347.6	2869	42575	79703	43587	40325.6	44637.8	57958.6
54722.2	33074	30773.9	-22.04	37.44	37035	19115	41456.5	-28.88	20.88	262143	97987	199333	23.56	193.68	162399	47438	86135.4	3795.44	33464.2	72298.8	40894	46571.3	7368.2	27542.9	18733.6	15874	6805.8	2.28	321.12	42352	25985	43614.1	1527.6	19465.9	56536.3	33211	19956.8	2017.8	10196.6	51903.1	19476	50227.6	544.16	14529.6	50060.4	32582	27713.4	678.68	1753.2
53818.7	27990	22609.2	-16.72	1.44	81141.4	43901	28317.6	-30.4	26.64	262143	101172	141073	41.04	201.6	155966	61635	75136.6	2035.28	14661.4	24767.6	13802	22503.6	60.8	1874.88	19670.3	15746	3930.72	113.24	21.6	57756.4	35602	17807.6	559.36	4797.36	119363	50406	52213.5	216.6	7877.52	67775.5	42452	18364.6	143.64	979.2	87382.8	33611	60108.4	39962.3	18550.1
135119	66407	67295.7	3.04	89.28	63610.9	38703	18277.2	-12.92	36	61916.4	30625	46990.8	15.2	52.56	89367.8	30349	51476.3	237.12	1614.96	68680.3	41131	27510.5	636.12	9493.2	78310.7	44281	27622.2	1309.48	7133.76	192081	75987	112239	10738	56671.2	70737.5	36162	42215	3421.52	19867.7	22906.6	10911	38245.5	1168.88	10858.3	51006.1	30323	18017.3	972.04	1346.4
93068.9	51055	35400.8	12.92	50.4	54628.6	29465	51160.9	-6.08	30.96	262143	88539	229822	88.92	300.96	23330.4	16918	3339.44	18.24	-10.08	68562.6	39032	22373.6	1541.28	5083.2	71087.9	41755	26823.4	303.24	1904.4	124151	63290	68896.3	2031.48	8488.8	71593.6	43494	42773.6	2494.32	18541.4	62108.8	35899	20766.2	1361.16	3587.76	31744.7	17698	40959.4	1690.24	6517.44
126119	42954	52682.4	1.52	29.52	48113	24387	24985	-12.92	28.08	55236.3	34120	17524.8	9.88	21.6	55824.6	29775	31447.3	1655.28	7519.68	67248.3	43350	15726.7	5.32	602.64	45873.8	26118	22669.3	1216	11461.7	98538	43914	40188	2613.64	10900.1	87850.1	51018	32255.9	1369.52	16278.5	8574.8	7944	1080.72	28.12	276.48	7371.65	5182	1432.6	3165.4	152.64
105277	42506	53102	-19.76	29.52	23013.9	11022	35913.8	-6.84	29.52	262143	56700	135148	51.68	118.8	73715.8	44891	22958.1	519.84	4781.52	22245.6	12910	18389	34.2	1218.24	69954.9	40879	23511.4	3172.24	9078.48	170577	75295	99289.4	5894.56	44382.2	60657.3	31217	23729.5	356.44	7294.32	55387.8	30927	19934.8	453.72	2028.96	78921	30550	262143	194.56	420.48
36387.6	22926	30486.6	-5.32	20.16	138422	73718	47707.5	-5.32	58.32	97153.5	42103	68060.3	13.68	25.92	6851	5214	15082.2	29.64	6953.76	77201.1	43715	25818	28.88	1849.68	54979.6	29088	20292	792.68	2780.64	262143	104737	178206	11012.4	113838	151442	66947	55796.2	3922.36	32418	42016.6	23755	21917.6	339.72	3852.72	98662.8	45217	30407.6	7765.68	11317
131190	53058	45362.1	-9.88	77.76	198563	70264	81123.9	3.8	37.44	67214.5	26435	103515	12.92	34.56	91863.2	51287	34537.4	7627.36	11155	60611.2	29841	25311.8	8417.76	23956.6	101265	57639	34751.8	161.12	2347.2	55951.3	29068	43554.8	8297.68	29921.8	179318	80052	105825	8199.64	46955.5	32143.1	14369	60042.3	1959.28	36653	55328	32202	20749.5	14538.8	6302.16
104382	55811	41056.7	-1.52	64.8	114686	53837	39285.2	0	5.04	262143	100058	115536	26.6	155.52	59800.6	41066	16482.9	1048.04	4279.68	11989.9	8100	9456.68	11.4	817.92	67447.9	38315	26936.7	3828.88	11396.2	10870.6	7458	34213.7	0.76	9279.36	30314	16891	23531.9	920.36	3174.48	73984.9	46240	26553.6	756.96	14675	49227.1	31082	27199.6	1649.2	5797.44
256344	112178	104314	13.68	106.56	82406.3	51169	24896.1	3.04	-23.04	262143	90744	199566	78.28	312.48	23586.5	19789	10716.8	-3.04	187.92	63356.1	36742	18052.3	153.52	1643.04	63146.2	31023	39441	1124.8	6631.92	123336	57378	49692.6	2466.96	28814.4	140688	73945	63583.9	4958.24	24097	79496.3	42502	35381	14042.5	36358.6	233775	96755	113821	79764.3	33369.8
50484.2	21050	49036	6.84	38.88	49290.1	30354	12739.1	-36.48	0	120474	52954	65444.4	29.64	59.76	7152.6	6095	798.76	42.56	34.56	58513	32431	20744.2	538.84	3977.28	122575	51467	41225.4	445.36	5374.8	44950.8	23161	35319.5	189.24	3848.4	184018	82591	68574	6372.6	21596.4	47143.2	22722	41457.2	41.8	2347.92	262143	87678	152074	52398.2	28102.3
164931	72231	94269.6	8.36	49.68	150650	66030	69445	25.84	61.2	262143	114995	262143	126.92	351.36	68454.8	43498	16702.5	4.56	1616.4	22934.6	18189	13808.4	287.28	2164.32	28889.2	16578	20931.9	1647.68	5644.8	38489.8	23279	22424.6	258.4	3811.68	73364.8	44866	28661.9	77.52	1929.6	118980	62762	42656.5	2054.28	14771.5	90307.1	30308	52739.4	23416.4	12062.2
33051.8	15474	34048	13.68	25.92	51283.7	29989	25330	3.04	24.48	117731	49255	54327.8	20.52	25.92	50395.8	28136	28405	924.92	7128.72	42274	20827	61088.8	340.48	10729.4	96049.2	44532	86138.4	6872.68	22614.5	45882.2	26173	20636.3	8.36	397.44	8866	7224	2312.68	95.76	45.36	140611	57626	78717.8	3443.56	20124.7	156748	53461	83006.4	125269	35311
101049	43662	26614.4	5.32	42.48	62528	36387	31193.4	32.68	27.36	55719.9	32926	17986.9	-4.56	-2.16	60918.6	31918	35463.1	1497.2	9237.6	55963	32030	28332.8	1257.04	7202.88	183474	62670	63697.9	5734.2	19812.2	92805.7	40175	36828.1	2775.52	19139	63739.6	36955	24582.2	3606.96	7977.6	48776	26690	39062.5	1332.28	21031.2	158267	71427	61009.8	9239.32	8811.36
72692.1	44815	17888.9	9.12	34.56	67835.9	40476	24125.4	-15.96	12.96	259464	107314	135769	58.52	231.12	81988.4	35739	49888.7	1121	14695.2	37747.4	22538	26766.4	104.88	3080.16	34380.4	18346	29289.6	564.68	5359.68	26046.8	13010	30661.4	48.64	1499.76	103154	42650	61499.2	1431.84	13603	53328.6	32427	21194.1	351.88	6738.48	152140	72114	62909	21268.6	32366.9
86414.9	46192	33197.6	16.72	59.04	50484.2	27811	17833.4	-6.84	2.16	158160	72639	79176	60.04	90.72	43963.4	17902	97542.2	915.04	17867.5	102236	46230	66247.7	1589.92	17517.6	59522.4	42594	13287.8	1982.84	18596.2	25401.3	17264	5414.24	3049.88	3910.32	67796.3	39198	22163.1	291.08	7208.64	92389	40886	75018.8	361	5785.2	106269	37799	95449.2	26804.4	32819.8
167409	64707	116969	56.24	103.68	22657.7	11307	39023	34.96	28.8	262143	91631	157094	49.4	154.8	144643	55825	66421.7	2716.24	24549.8	51237.5	28606	24054	316.92	1756.08	60382.4	38131	33116.2	572.28	2310.48	125744	50494	58042	15522.2	39897.4	63663.6	34971	42440.7	374.68	8892.72	174283	68087	75409.5	3326.52	22425.1	215964	74783	105744	32844.2	23626.8
122835	52578	47914.2	34.96	58.32	74167.6	39385	36795.4	-1.52	15.84	81104.4	47533	29532.8	2.28	2.16	85091.5	49491	33668	923.4	10450.1	123754	48835	57278.2	7688.16	38558.9	120090	53658	41791.6	576.84	5926.32	38023	20725	31689.7	440.04	9611.28	207532	82675	97717.8	3347.8	30671.3	86772.4	48264	47597.3	3253.56	24604.6	262143	109446	119677	8910.24	19851.1
117299	51130	56113.8	12.92	30.96	74414.6	40931	35957.9	10.64	20.88	159351	83518	48779.1	9.12	17.28	259659	95955	116339	12546.8	40141.4	33488.6	16238	22733.9	470.44	2689.92	165199	77025	87231.3	4023.44	69822.7	7629.7	6943	3071.16	8.36	0.72	183376	63961	56450.5	2470	14680.1	116400	52004	46030.2	2599.96	11323.4	48784.4	26754	21998.2	41515.8	21465.4
19319.3	8994	36207.2	22.04	28.8	104465	46987	53295.8	34.96	69.84	262143	105094	262143	61.56	360	9361.3	8707	2777.8	-15.2	-2.88	176379	65479	84915.6	2190.32	30260.9	262143	114800	131450	9373.08	71641.4	145207	57751	63969.2	2037.56	15669.4	19719	10075	39627.9	3882.08	13816.8	229130	98343	108396	3065.08	37278.7	262143	106046	153036	193686	125621
69940.6	41070	34602	-0.76	54.72	54461.5	28853	27252.1	33.44	72	87822.1	34211	45669.2	28.12	79.92	11575.2	8218	2037.56	424.84	36	156248	64686	61294	2071.76	13064.4	262143	91597	209321	10145.2	69251.8	80403	37314	45964.8	405.84	7511.04	22417.2	9686	44056.4	152	10548.7	60164	29615	101396	45.6	5922	247820	89560	108362	34344.4	55382.4
121959	52288	61753	35.72	65.52	75317.4	38724	54349.1	19.76	92.16	42652.3	23325	34852.1	15.96	38.88	34912.8	19846	28164.1	371.64	6418.8	81255.8	43943	58320.1	8438.28	72850.3	60900.4	39088	21397.8	1364.96	3382.56	161363	61238	78613.6	6078.48	32215.7	73286.8	47874	17223.9	152.76	4143.6	36056.8	17412	33658.9	1191.68	9894.96	109131	45380	77270	62427.2	34667.3
135543	56077	48624	15.96	23.76	39732.5	21591	29486.5	37.24	28.08	181119	61122	106942	42.56	160.56	48898.8	28817	22329.6	121.6	6173.28	87274.2	49376	26994.4	2289.12	6152.4	49903.8	27551	20289.7	860.32	1656.72	25613.2	11042	49511.7	1569.4	19542.2	58568.9	34980	22808.4	577.6	8480.88	262143	87363	118819	8534.8	42649.9	169498	58582	85576.8	47851.9	35255.5
129860	53887	60730.1	4.56	69.84	60994.7	34298	17909.4	5.32	0.72	62229	26861	58578.5	22.8	-0.72	24138.4	14405	16346.8	1183.32	6194.88	47090.5	25872	21452.5	554.04	1153.44	63074	37751	19736.4	589.76	3422.16	118312	39232	51940.7	609.52	9038.88	38000.3	23157	21410.7	62.32	1695.6	54841.1	35253	49041.3	224.2	5893.92	262143	104710	152027	31953.4	34131.6
31920.8	14283	43376.2	-4.56	8.64	30195.1	17166	20237.3	6.08	36	38158.2	21103	19532.8	10.64	-3.6	68057.6	40911	24940.9	611.04	7020	60437.6	33587	25132.4	1138.48	7165.44	25211.5	11830	32531.8	212.8	3129.84	36088.6	15416	37813	112.48	910.8	8795.8	5402	1790.56	11.4	18.72	64721.8	41546	38658.9	895.28	12803	262143	78886	175373	73558.9	71701.9
56563	30943	22738.4	0.76	30.96	25752.3	12135	35710.9	6.84	15.84	77507.3	40970	36008.8	21.28	20.16	65267.8	34938	33475.7	205.2	7445.52	262143	73067	124401	9520.52	39536.6	87651.8	42439	45034.6	2531.56	12788.6	133271	51577	78504.2	3755.92	16981.2	40748.5	22184	27787.9	437	2473.2	93154.8	55438	27102.4	53.2	3986.64	98454.2	53192	31064.2	25702.4	18722.9
195516	77878	112555	15.2	110.88	128069	53115	64786.2	-8.36	55.44	15724.1	9381	26043.7	-21.28	6.48	67717.6	39224	27762	0.76	1121.04	38892.8	22581	29759.3	139.84	2296.08	22378.8	12134	30910	22.04	7084.8	262143	118036	152103	15471.3	83164.3	72482.8	41830	25471.4	1368	15124.3	37114.3	18814	32060.6	625.48	2790	194749	69086	94625.3	16900.1	17026.6
46655.7	26770	34567.8	5.32	18.72	144119	59607	52899	12.92	79.92	100415	45803	58147.6	38.76	45.36	72582.9	39025	40518.6	4406.48	8554.32	120952	46540	65308.3	699.2	22019	74722.7	44478	32161.7	439.28	7930.08	239173	67348	127173	11087.6	56911.7	33686.9	17190	26381.1	2939.68	9057.6	105327	57899	31055.9	559.36	4758.48	163871	78590	73013.2	4898.96	5388.48
42931.8	22448	35508.7	-3.04	7.2	42634.8	21074	32636.7	15.96	34.56	30306.9	18530	30970	3.04	-18	64636.6	40111	17046	1012.32	1221.12	51281.8	31817	13325.8	586.72	5158.08	90474.1	48074	24282	3189.72	13518.7	262143	100841	111298	9078.2	38332.1	122197	51351	44653	1072.36	16093.4	16918.8	12694	8184.44	48.64	471.6	43158.7	23134	40326.4	20659.1	8330.4
32143.1	16426	30362	0	-6.48	29969.5	19614	29462.2	-9.12	11.52	184578	84256	137397	38.76	120.24	70383.9	38151	31747.5	2459.36	11012.4	49488.4	30141	20377.9	260.68	3146.4	59449.6	28676	48610.4	871.72	3102.48	52969.1	30584	20281.4	2265.56	7662.96	62730.8	36535	18849.5	72.2	1340.64	59102.5	35370	17451.9	1202.32	15050.9	150840	58182	75682.3	71792.6	39674.9
80106.6	46934	28730.3	1.52	-12.96	106445	51565	34372.5	12.16	37.44	101464	37400	51411	20.52	75.6	89229.4	36334	53298	1196.24	9870.48	51997.4	32295	21616.7	933.28	9768.24	122758	61407	46644.2	1305.68	11915.3	65425.1	41467	17671.5	6828.6	6374.16	60892.6	36223	27825.9	256.12	5152.32	64420.2	40018	16745.1	744.8	5884.56	262143	72415	150057	85919.5	57928.3
129990	49701	50651.7	10.64	12.24	254081	80647	82434.2	41.8	102.96	98083.7	33460	56211.9	2.28	23.76	42357.2	24610	25993.5	3591	10470.2	81192.1	38174	54064.1	14028.8	43258.3	68346.2	40187	23129.1	2149.28	3067.92	31552.3	15785	22666.2	1740.4	2973.6	28953.6	14858	26075.6	475.76	6636.96	80702.7	43410	39036.6	1174.96	9644.4	123800	44727	54986	34512.4	11109.6
134170	51503	62448.4	45.6	41.04	233789	115598	93318.9	33.44	115.92	123885	47199	54055	-15.2	30.96	52737.1	27588	29373.2	2483.68	3464.64	127985	49094	77586.9	10848.2	40541.8	100874	47551	36065	291.84	13380.5	39187.8	22051	25036.7	2620.48	8200.8	65032.5	28239	57409.6	2290.64	28069.9	53014	28489	36885.1	4455.88	9149.76	154031	44451	85608.7	19874	15786
22085.7	9713	48013	3.8	-13.68	81064.8	37313	32572.8	1.52	7.2	134321	57856	49944.9	26.6	40.32	74131.2	42132	21149.3	1543.56	4628.16	76062.3	45480	24554.1	1095.92	4328.64	54882.1	32044	25098.2	712.88	7441.92	61593.3	34083	26749.7	196.08	5096.88	45557.2	23056	36950.4	841.32	26598.2	62882.3	36533	25635.6	594.32	9392.4	95538.9	38866	45164.5	5121.64	15822
33237.8	19957	36717.1	41.04	16.56	37045.4	20751	26522.5	12.16	21.6	262143	102275	128359	19	106.56	55348.8	36038	23659.6	1276.04	30471.8	56096.9	38571	22229.2	28.12	86.4	111225	45915	36432.9	1076.92	7161.84	43694.3	26438	23053.8	363.28	2521.44	101120	55752	38966	64.6	3071.52	54587	30989	26587.8	4040.92	11648.2	182803	56431	99702.9	117713	26293
77552.1	48340	29272.2	12.16	15.84	242744	74599	97000.3	38	70.56	31003	18652	30159.1	15.2	2.88	42385.2	23151	25816.4	284.24	957.6	25749.1	15132	37115.4	2835.56	22641.1	58367.4	32107	51636.7	2204.76	31943.5	66034.1	46262	18439.1	371.64	1802.88	45064.5	26754	25729	2003.36	8200.8	49272.6	23917	38159.6	1291.24	19825.9	262143	126127	231813	56848	48650.4
94308.5	39585	40910	20.52	36	262143	108266	162712	38	156.24	19886.1	11310	35793	0.76	-21.6	135678	70970	52772.9	2077.08	19499.8	56459.6	33907	19515.3	92.72	3424.32	61896.9	38414	24788.9	2846.96	37162.1	59150.6	22772	54950.3	1903.04	12776.4	54992.6	29130	28794.1	654.36	4902.48	49177	27798	17984.6	642.2	2839.68	43410.9	26581	28917.2	9633.76	6628.32
74233.2	35453	44754.1	20.52	53.28	30432.3	17924	23409.5	20.52	34.56	16433.9	6582	39321.6	3.04	7.92	72097.3	40702	37366.2	1209.16	14038.6	72093.4	39999	48090.5	437	18240.5	185152	69367	83753.5	2918.4	38663.3	56224.3	34352	16998.2	469.68	2900.88	9727.25	7084	12170.6	6.84	147.6	43830.8	19766	50799.9	581.4	5853.6	29186.3	14510	51136.6	12057.4	12058.6
171864	77693	59850	14.44	30.24	81112.8	38724	54358.2	11.4	53.28	47934.9	26474	40329.4	-25.84	20.16	20383.3	11223	40013.2	40.28	2532.96	28210.6	14815	49650	839.04	6431.04	150381	70823	55195.8	2073.28	18310.3	22560.2	20199	7626.6	10.64	6.48	132592	59426	78002.6	5750.92	44947.4	80860	32541	56189.8	986.48	10826.6	244284	83750	97411.5	39007	30296.9
123742	51931	67145.2	28.88	63.36	262143	102602	161622	47.12	145.44	25387	15206	31119	-7.6	-27.36	54977.6	33126	16741.3	2931.32	3591.36	71611.1	42638	34374	3884.36	12697.9	54802.1	29475	24209.8	369.36	2921.76	54233.4	31786	23832.1	614.84	2617.92	60931.6	35079	23324.4	2172.84	15034.3	82795	46516	26927.6	1440.2	10223.3	21832.8	9565	48073.8	14271.3	8192.88
70430.1	41156	20429.6	24.32	-7.2	64153	26486	46296.2	44.84	23.04	204090	80278	74708	-6.08	91.44	50810.5	27141	37595.7	709.08	12199	92168.7	37073	39853.6	15.96	1170	40784.2	22235	22166.9	4531.88	6287.76	43609.1	20031	36925.4	226.48	885.6	103806	46963	45069.5	3542.36	22989.6	114598	50579	45223	2603	19257.8	24417.2	11766	51100.9	18286.4	19046.9
104358	41283	62582.2	8.36	7.2	25773.8	17059	39596	12.92	0	181141	67716	115465	35.72	185.76	133011	51358	69280.1	2775.52	16173.4	66860.3	36977	23659.6	411.92	2259.36	31034.2	14617	32252.9	1617.28	8767.44	22589.4	11034	38883.1	1517.72	20646.7	33309.9	17084	36718.6	1351.28	5456.88	90448.1	41750	32922.4	1232.72	10136.9	203444	88082	87612	88612.2	30288.2
157710	56089	59506.5	22.04	79.2	197562	61801	81747.1	21.28	118.08	77096.5	43622	23359.4	-3.04	24.48	57011.5	35502	16964	1279.84	6053.76	20191.6	11323	26780.1	61.56	2692.8	65342.5	37550	25894	5187	17866.8	97673.5	59291	84646.5	204.44	17007.8	98374.9	55427	30563.4	2162.96	5446.8	184352	54233	92832.5	2501.16	21118.3	84236.1	46419	23718.8	20874.2	8926.56
61044.1	32925	30451.7	7.6	23.76	208023	74719	89484.7	23.56	97.2	192759	76286	85832.1	14.44	18.72	81170	50031	25792.1	2246.56	6187.68	71432.4	42234	23202	1719.12	7063.92	32489.6	17338	27201.2	2062.64	9858.24	96821.4	38359	45353	6824.8	26854.6	117770	45806	70120.6	2489.76	9487.44	13644.1	10132	7851.56	0.76	143.28	133715	39564	74181.3	41216.3	41137.2
116550	44569	49112	42.56	16.56	116048	53323	51914.1	8.36	43.92	163611	64318	106836	9.88	73.44	44410.6	24214	20273.8	297.92	1794.24	51971.4	29631	20514.7	69.92	3157.2	105392	40175	63556.5	218.12	14063	63246.3	40225	18921	585.2	7418.88	262143	119847	144830	1261.6	12035.5	97813.9	56159	32925.5	1808.04	14295.6	262143	109439	165081	119349	76232.9
62470.2	38331	21845.4	2.28	4.32	251244	99176	107786	6.84	44.64	151631	44712	79224.7	2.28	42.48	63274.2	34263	28553.2	40.28	1384.56	125213	56635	81819.3	4792.56	19741	262143	111326	234736	6358.16	43531.2	56959.5	34214	19621.7	300.96	1491.12	116942	60937	32546.2	1371.8	23103.4	74930.7	43167	21201.7	392.16	3889.44	44815.5	22658	41667	10652.2	2164.32
35858.5	18143	35359	-2.28	58.32	22893.6	12879	36889.6	13.68	-0.72	96483.4	40966	53464.5	-0.76	40.32	42056.3	15894	55343.2	385.32	2294.64	70117.4	41126	21001.1	180.88	4692.96	210152	101177	105940	1599.8	19265.8	83110.9	48059	27824.4	10966.8	9226.08	262143	90138	206487	17078	101512	187935	92707	88948.9	4962.8	52905.6	66737.4	37829	25600.6	20853.6	9288.72
84618.9	45699	19909.7	1.52	14.4	158922	52023	103336	12.16	69.84	225190	76641	95526.7	-2.28	79.2	46348.9	24538	43208.3	3687.52	15435.4	124253	45403	86319.3	1312.52	9512.64	17279.6	12483	21134.1	15.96	2337.84	88590.4	48833	32490	6838.48	12131.3	78996.4	30807	49583.2	3041.52	24066	249825	90011	123853	5518.36	35525.5	92946.1	41290	56601	6952.48	30033.4
68545.1	40845	22514.2	20.52	16.56	187034	73806	117708	15.96	194.4	110227	48604	48126.2	8.36	33.84	64891.4	33255	40911.6	1871.12	4150.08	74447.1	44126	23115.4	821.56	8218.8	54572	31052	20247.9	201.4	3558.96	157030	49074	84993.1	10367.2	43123.7	166874	68972	57521.4	845.88	10335.6	80897.7	35629	39531.4	2796.04	21610.1	80119.6	29724	82215.3	22527.2	12300.5
85098	46890	38828.4	19	0.72	187109	69114	57833	34.96	32.4	262143	86619	142163	14.44	150.48	160436	71767	58558.8	2361.32	15720.5	90389.6	52411	22223.2	765.32	4754.16	74577.8	40347	27208	1076.16	17457.1	165942	72567	88692	16798.3	61305.1	61882.6	36312	22445.1	383.8	4304.16	104099	49827	110930	589.76	14126.4	27545.7	12427	42528.1	13493	8362.08
125492	57931	52057.7	31.16	134.64	69858.1	37112	53396.8	25.84	32.4	26814.4	13437	51775	-6.08	7.2	26035.8	13700	25523.1	238.64	6532.56	78642.8	40298	39577	643.72	5267.52	56069.6	33274	17861.5	387.6	2391.84	28947.1	16222	33100.3	1060.96	13373.3	44723.2	23806	38569.2	1926.6	14123.5	79441	46822	25801.2	342	4880.88	137534	66350	45782.4	4315.28	6413.04
79375.4	48339	19453.7	10.64	13.68	126873	57458	40473.8	3.8	45.36	131464	57200	49748.8	10.64	59.76	43375.8	24410	25963.1	235.6	6370.56	87817.6	46859	65878.3	4626.88	20815.2	30471.3	17580	30237.4	3479.28	13538.2	71091.8	39630	27128.2	371.64	5105.52	40424.8	24782	28848.1	79.8	2829.6	82197	21830	107315	2001.08	20702.2	154010	53678	80876.2	72874.1	37877
133179	54513	45460.9	31.92	45.36	262143	88001	175751	41.04	204.48	198431	79257	98646.5	26.6	77.04	23286.9	11991	35432	1711.52	10787.8	57093.4	31778	77800.4	2900.16	26182.1	45951.8	24110	33288	50.16	2661.84	150017	56599	57484.1	4103.24	20885.8	63949.6	37699	20787.5	1389.28	7441.2	143220	61013	65741.5	1168.12	18275.8	105136	45545	48944	30150	16110
14240.2	7274	52936.3	34.96	61.2	262143	124384	146602	85.12	152.64	115601	43202	83546.8	21.28	33.12	33569.9	19029	37267.4	725.04	9846	84680	54766	26002.6	736.44	14752.1	66892.1	38508	25438	593.56	5736.96	57593.2	30919	34329.2	465.88	5320.8	7514.65	7151	708.32	31.92	164.88	77883.6	46714	28050.1	886.16	6256.8	151477	67750	63078.5	36418.4	35048.9
7356.05	6120	1383.96	0	-5.76	131613	56201	51521.2	35.72	91.44	97036.5	49598	65515	17.48	61.2	51191.4	26491	21037.6	865.64	3796.56	130232	47074	50387.2	843.6	7794	52761.8	31657	38827.6	47.12	686.16	71544.8	45650	26547.6	199.88	900.72	57307.2	36869	20107.3	377.72	5576.4	93786.5	55407	28560	75.24	8073.36	110857	61401	52428.6	23053.8	21512.9
58079.4	32386	20298.8	6.08	15.84	23130.9	11082	43831.5	15.2	19.44	79594.4	47177	28515.2	-3.04	-6.48	91731.9	32445	36230	3803.04	13104	126386	49455	50810.6	1874.92	14166.7	117942	61888	146421	4363.92	54532.1	56135.3	29995	40772.5	154.28	22041.4	78377	47379	21923	677.16	9097.92	28722.2	13935	25670.5	4110.08	6987.6	134644	55585	53916.7	14247	7274.88
36434.4	20266	31510.4	-0.76	-5.76	65166.4	35022	26894.1	28.12	37.44	212310	67234	117854	3.04	23.76	70541.2	35063	75620.8	3243.68	9028.08	262143	93750	167696	17578	61663.7	200613	91482	107260	8101.6	39607.9	73856.2	37082	39588.4	452.96	15102	69037.8	40318	24332.2	751.64	8668.08	62866.7	31550	36206.4	5154.32	13450.3	48680.4	23626	44019.2	2234.4	3489.12
98320.3	40495	29651.4	15.96	42.48	56839.9	34054	21533.8	13.68	5.04	93147.6	51935	32275.7	9.88	27.36	48374.9	26430	26251.2	106.4	3641.04	114555	55000	52882.3	7413.04	21648.2	61483.5	35759	26613.7	1395.36	8431.2	163866	69653	57985	4730.24	22920.5	24159.8	19709	8660.96	18.24	499.68	197246	81444	126349	4782.68	19182.2	52681.8	28393	32727.1	13058.3	12206.2
153273	49518	63308	14.44	28.08	62075.6	36373	18379.8	6.84	-7.92	50479	27283	36337.9	50.92	54.72	55664	31903	31559.8	1154.44	4911.84	11456.9	10608	5384.6	-3.8	46.08	262143	68683	143250	10929.6	70404.5	190890	73275	115013	3396.44	30203.3	78273.6	44663	38884.6	6702.44	27597.6	29189.5	16738	33741.7	5455.28	4656.24	101756	31001	70196.6	39957.8	35264.2
127585	43638	56910.3	20.52	37.44	46593.3	24946	30321	19.76	20.16	63412.7	33847	34701.6	22.8	-0.72	56854.8	32440	19407.4	164.16	3271.68	32123	14534	56965	757.72	6366.24	262143	72636	195224	10190.1	74886.5	41329.6	24950	19858.8	19	1216.8	61984.6	37595	18415.6	326.8	2063.52	65196.9	36459	36507.4	666.52	4507.92	52458.9	24922	40584	27179.9	6413.76
22326.8	11754	34597.5	27.36	30.24	55485.9	34539	16947.2	20.52	-5.76	136001	43618	64695.8	48.64	59.04	178976	60475	81610.3	8997.64	28236.2	175896	69507	83897.2	1310.24	19040.4	39332.1	24585	11577.8	3.04	1260.72	21204.9	11219	38805.6	529.72	6528.24	65840.4	27907	35589.3	-7.6	2796.48	90330.5	31802	67944.8	2372.72	12821	34019	20811	31369.8	11622.7	16537
36065.2	17049	37612.4	22.04	13.68	89954.8	51742	27076.5	7.6	7.2	101581	45973	43471.2	29.64	75.6	208823	71426	101521	8492.24	30237.1	58128.8	35866	25576.3	13.68	378.72	33822.8	28822	36173.7	3499.04	17223.8	93130.7	43319	64111.3	1327.72	12646.1	55309.8	30327	25529.2	788.88	7014.24	234650	90210	77703.9	3193.52	15362.6	202180	67875	135259	112091	77784.5
61291.1	41045	14680.2	-5.32	2.16	68771.9	37314	29504.7	9.88	-8.64	127310	60006	98386.6	22.04	218.16	73463	47342	27331.9	1489.6	13868.6	30022.2	16578	27019.5	173.28	7012.8	71677.4	42850	21999	424.08	6377.04	91512.2	37759	34925	1542.04	10779.8	66153.8	43063	23971.9	5305.56	10676.9	65116.3	36026	38240.2	1328.48	5544	105867	43334	40036	22008.8	9408.24
23659.3	13581	39349	2.28	25.2	5909.8	5359	3293.08	6.84	0.72	167506	79874	78919.2	34.96	98.64	14350.7	11767	4566.08	1045	460.08	51445.5	25341	37994.7	1884.8	10686.2	44510.7	15342	68258.6	818.52	18565.2	37898.9	23871	36884.3	497.04	3314.16	7350.2	5399	899.08	6.84	-51.12	92560.6	34196	52842	1850.6	10242.7	37334.7	19234	33651.3	19975.8	8298.72
117173	46424	59666.8	50.16	210.96	184590	58422	58334.6	38	68.4	99294.6	41079	68007.1	25.08	39.6	54210	24579	52921.1	547.2	9236.16	48135.8	25358	29877.1	1331.52	7503.84	83656.9	51948	27372.2	148.96	4201.2	23806.2	9352	56720.3	126.92	5042.16	65906.1	41401	17571.2	762.28	6114.24	188397	66945	103061	1457.68	13626	35082.4	17760	35403.1	13172.3	9491.04
34374.6	20103	25428.8	9.12	32.4	123942	34439	68073.2	11.4	64.08	30216.5	14298	33502.3	28.88	18	53391.6	28364	26299.8	3073.44	7740	47222.5	24727	26692	397.48	7996.32	39473.8	23750	18867.8	426.36	1650.24	55939.6	32099	16454	424.84	6791.76	25236.9	10903	47590.4	95.76	4006.08	5393.05	5086	1349	29.64	28.08	105461	42723	51787.2	5096.56	6305.76
109543	44054	47325.2	25.84	63.36	47588.4	26347	26102.2	22.04	33.12	231480	72918	106440	32.68	135.36	51135.5	29839	41774.2	-5.32	509.04	58297.8	32416	32996.2	2722.32	8797.68	80728.7	45001	26555.9	107.16	4883.76	38722.4	19563	34285.9	2280	9813.6	249847	109295	109458	19747.8	47941.9	43917.9	21385	31003.4	269.04	8950.32	262143	120046	146475	110457	127543
57176.6	33856	15533.6	37.24	44.64	74685	25768	60084.1	12.16	46.08	118312	48825	41043.8	3.8	10.8	49153	21704	44641.6	10788.2	30723.8	75199.8	42679	23218.8	1490.36	10094.4	104517	42327	55863	2497.36	24348.2	110928	47838	62885.4	5240.2	16896.2	69332.2	44027	16448.7	548.72	8449.92	13284.7	12154	5842.88	-1.52	482.4	95083.3	37392	49270.8	38737.2	28021.7
69203.5	41798	23082.7	-2.28	15.12	86392.8	33577	41886.6	25.08	53.28	242768	81059	145217	18.24	252	60520.8	33008	41951.2	1095.92	20409.8	122896	57903	75273.4	7501.2	24860.2	107780	42237	49915.3	2747.4	11252.2	63049.3	37814	20482	642.96	4160.16	91373.8	48782	29035.8	534.28	7612.56	68581.5	41818	27113	350.36	5369.04	65770.9	35384	30203.2	8712.64	13059.4
62775.7	36927	33438.5	23.56	-10.8	33955.3	17891	26454.1	18.24	9.36	24487.4	11291	40785.4	5.32	35.28	202490	83841	88344.7	899.08	15558.5	163468	62575	73020.8	8457.28	37453.7	47923.8	27894	20067	117.8	4416.48	47125.6	24558	23647.4	913.52	5587.2	213451	57594	95734.9	1887.08	18625.7	37453	19128	27383.6	196.08	2861.28	125350	52963	138184	16463.1	12986.6
107742	40806	50487.6	19	30.96	163078	45631	89009.7	6.08	90	228704	80023	93743.7	13.68	34.56	160894	55422	78517.9	4185.32	31828.3	76508.2	39824	37416.3	2220.72	8272.08	83990.4	48579	26932.9	3545.4	14347.4	76336.6	28303	62966	570.76	9148.32	107260	44695	45916.9	557.08	7902.72	53310.4	31865	18542.5	832.96	3660.48	85459.4	45468	34686.4	3331.84	8086.32
39113.8	18210	54115.8	19	6.48	93445.3	57943	28548.6	12.92	15.84	57725.8	33942	25515.5	-4.56	4.32	28483.6	17196	17184.4	53.96	10995.1	94132.3	40646	70317.5	3100.04	13830.5	39388.7	20152	30901.6	1934.2	4730.4	80353.6	44830	35981.4	2722.32	16291.4	45823.7	25303	30197.8	1604.36	6641.28	83753.8	46990	26999.8	1605.88	8525.52	37730.5	19075	31508.1	12450.3	19114.6
68394.9	36057	32464.2	2.28	9.36	262143	145922	236461	92.72	417.6	38340.2	18423	38624	11.4	-22.32	29161.6	16339	29701.6	1171.16	17971.2	77681.5	45611	20250.2	2986.04	2116.8	69703.4	36970	37563.8	4509.84	14186.9	51740.6	27914	34022.2	1617.28	5855.76	249461	57250	161900	6949.44	63135.4	140057	55294	51421.6	1341.4	24156.7	61543.3	28572	41067.4	19972	8029.44
94170	53215	44729.8	-12.92	34.56	182691	54996	100340	50.16	183.6	39236.6	22690	30325.5	15.2	20.16	262143	112439	255452	13907.2	118943	194722	71425	109609	1923.56	24238.8	39979.5	21334	47584.4	2470	3185.28	35707.8	19082	30975.3	2446.44	10357.9	52240.5	28114	31449.6	825.36	11708.6	105597	49244	53033.6	3410.88	30129.8	20933.9	10771	25670.5	313.12	16.56
93193.8	35316	33125.4	32.68	33.12	37219.6	19034	22498.3	26.6	-18.72	30337.4	14454	37910.3	3.8	33.84	56245.1	30435	30097.5	2195.64	6076.8	129223	55670	35333.9	136.04	6397.92	100810	59846	38939.4	609.52	10983.6	53318.2	29685	19968.2	4066	6188.4	178688	93722	75262.8	1316.32	16596	217313	71017	114068	20876.4	79290	101703	42702	42602.6	1953.96	4787.28
40887.6	23059	50778.6	26.6	37.44	190600	56343	89956.6	31.92	46.08	235016	87927	123945	38.76	130.32	75902.4	41399	22698.9	-15.2	1113.84	57077.8	29823	45916.2	1072.36	5073.84	99139.9	53155	59171.3	2397.04	23461.2	62637.2	36643	28273.5	1307.2	9058.32	26166.4	12999	31809	53.96	1983.6	48377.5	26235	37561.5	31.92	310.32	141441	52235	64005.7	32531.8	40983.1
30798.9	16719	20508.6	6.84	-0.72	47787.3	30583	16255.6	25.08	-20.16	262143	73341	165928	28.88	101.52	7775.3	7474	1831.6	-14.44	-68.4	31692	18169	24066.9	147.44	2618.64	92283.1	39230	47930.9	2672.16	19195.9	68615.3	39902	22483.8	921.12	7593.12	50980.1	30924	20504	1599.04	10141.9	31577	19806	15757.1	498.56	5301.36	243015	76151	179901	97517.9	64833.1
17293.2	9072	33786.6	12.16	1.44	94120.6	38861	46127.4	-0.76	49.68	188518	69104	71098	23.56	72	32563	20058	30739.7	536.56	12493.4	262143	99830	150073	11704	53938.8	49886.2	30269	41452.7	76	3720.96	53595.7	30724	25788.3	516.04	6963.12	64485.2	38713	19574.6	1087.56	5058.72	175163	84118	69133.4	1848.32	24589.4	262143	96967	199679	151413	90736.6
29022.5	16648	27087.2	31.16	-9.36	63189.1	28091	38699.2	1.52	15.12	130456	55798	54941.2	4.56	106.56	42083.6	23146	33164.9	5.32	497.52	64098.4	15716	104632	10595.2	23210.6	88696.4	30731	65430.7	1696.32	30804.5	7452.9	7135	2015.52	0.76	-2.16	110375	61104	38426.4	801.04	7776.72	35600.5	21394	35015.5	971.28	8196.48	119911	45544	56677	18179.2	29190.2
56431.7	30790	33342	29.64	30.24	262143	72610	219490	43.32	162.72	25931.1	13122	32381.3	1.52	39.6	131423	57622	55440.5	1508.6	14269	103074	42185	56863.2	4143.52	44927.3	66326.6	37330	24572.3	440.04	2675.52	6468.15	6021	1179.52	29.64	53.28	5595.85	5040	1282.88	25.08	24.48	204582	91383	113028	5161.92	23657	135067	54384	57016.7	10127	10537.2
118045	54343	53454.6	-7.6	14.4	51825.1	28700	36138	3.8	49.68	139801	66335	66784.2	31.92	61.92	64209.6	38056	19940.9	18.24	963.36	118939	48471	56506	1203.84	9281.52	60377.8	35565	29623.3	23.56	4881.6	66771.2	37202	32354.7	1579.28	18686.2	34910.8	17918	34947.1	411.92	4451.04	54371.2	31662	18218	206.72	1330.56	71971.2	36360	24146.7	2204	3487.68
91349.7	38110	32714.2	-9.12	23.04	262143	77270	212154	53.96	308.88	136328	57646	71216.6	43.32	51.12	201397	60519	104990	3679.92	17879.8	209742	75538	83576.4	9881.52	23569.2	31251.3	17599	25702.4	359.48	6174.72	74152.6	43986	28541	2207.04	17123	70809.7	42347	25896.2	3553.76	8253.36	38916.8	19052	45267.9	76.76	3538.08	61005.1	29910	39859.7	37694.5	11224.8
85142.8	51043	22512.7	8.36	23.76	262143	73640	195723	32.68	179.28	187665	79120	75986.3	50.16	115.92	68286.4	39361	22450.4	1559.52	3708	262143	93218	166372	12789.3	62154.7	36555.3	21004	27381.3	994.08	12759.1	60288.1	36959	23289.4	1411.32	7427.52	30756	16065	27679.2	3843.32	6066	40137.5	21263	33374.6	598.12	7115.04	67514.2	37962	23911.9	47641.4	11234.2
65490.1	40948	18787.2	4.56	-1.44	227256	49752	79470.9	3.04	38.88	49084.1	26990	23974.2	23.56	0.72	58064.5	34555	24390.7	12.92	3494.16	262143	95345	84429.2	3470.92	15212.9	7112.95	6483	1013.84	15.96	8.64	83523	34026	62354.2	189.24	30605.8	73926.4	40353	21118.9	261.44	5907.6	29663.4	13122	31664.6	1931.16	9599.76	33592.6	20382	22742.2	979.64	162
89253.4	34435	48731.2	5.32	104.4	59060.9	36331	18357	-19	-25.92	93143.7	36005	44248.7	13.68	5.76	64513.8	34059	31564.3	325.28	585.36	159559	66424	76013.7	2886.48	17311.7	91043.5	53945	35960.2	305.52	5772.24	62413	38136	17346.2	380.76	1670.4	65939.2	40339	18043.9	1860.48	4588.56	54293.2	33628	19262.2	303.24	3823.92	133006	51391	59627.3	36110.6	29461
110946	55159	58393.8	17.48	59.76	58319.9	30161	25755.6	-3.04	19.44	143315	58115	47861.8	7.6	26.64	130532	41567	70272.6	2270.88	24140.2	76373	43436	28587.4	1169.64	5459.76	53093.3	28476	26559	2951.84	14805.4	127650	49059	59767.9	5323.04	37833.1	56720.9	30345	23464.2	3253.56	9043.2	57962.4	41447	20487.3	168.72	7173.36	85155.2	47660	27660.2	66313.8	12280.3
43304.3	24034	35804.4	9.12	18	58417.4	35086	18432.3	2.28	15.84	23281	12902	23729.5	23.56	7.2	8658	5571	1936.48	48.64	28.8	262143	82948	173054	3863.84	35772.5	60877	43919	32265	431.68	16447	107044	61393	39807.3	936.32	10548.7	43579.2	22282	33813.9	291.84	2826.72	114423	41367	55182.1	2060.36	11986.6	31265	18086	24019.8	11567.2	1925.28
31328.7	17301	25614.3	-2.28	15.12	52761.1	30359	23240	-21.28	12.24	95470	53939	42208.9	25.08	25.2	138802	59667	54314.9	6665.2	31677.8	57697.9	35110	20989.7	690.08	8917.2	76497.2	47075	22506.6	256.12	1734.48	31248.1	17184	25463.8	934.04	6228	67107.3	43043	26725.4	2791.48	13536	32442.1	15894	55994.5	2149.28	11748.2	35147.4	20845	37835.1	7706.4	4183.92
55532.1	29503	46214.8	12.92	54	49277.8	24250	24967.5	17.48	15.84	47074.3	27842	20276.8	-15.2	2.16	90729.6	49431	33333.6	2283.8	24345.4	84394.7	37775	49047.4	3730.84	16074	32246.5	16807	32847.2	962.16	3979.44	137177	58750	52974.3	3936.04	24520.3	81874	45111	22765.8	68.4	6643.44	85377.5	46338	43183.2	3125.88	10904.4	37616.1	18589	27186	781.28	4227.12
36480.6	21803	20712.3	-3.04	29.52	111993	34616	73508	34.2	138.24	240159	71663	77790.6	15.2	101.52	38394.2	22459	27909.5	280.44	5410.08	61281.3	35462	40303.6	3141.08	9697.68	80483	49391	33879.3	725.04	11024.6	39395.8	22134	27036.2	9196	11083.7	44211.7	26847	17852.4	949.24	2319.84	48705.8	24215	39671.2	798.76	13399.9	37417.2	21685	27879.1	0	423.36
92801.8	41626	30710.8	-6.08	55.44	187757	66480	119762	39.52	169.2	50558.9	25582	47101	23.56	20.88	71800.9	42042	20854.4	85.88	1355.76	29365	16803	28897.5	177.08	6881.04	48514	28082	15903	144.4	352.8	79712.1	32832	60204.9	2400.84	22785.1	40233	22670	30175.8	1301.88	9472.32	75067.2	48887	41888.9	72.2	10804.3	33355.4	19480	26948.8	14359.4	8674.56
34496.1	20098	26475.4	4.56	23.04	34316.8	18806	22220.9	-15.96	29.52	78764.4	41641	47108.6	28.12	37.44	173404	63051	120808	10437.8	51968.9	179932	69440	92182.7	6206.16	31615.2	28332.8	22879	8393.44	2216.16	5751.36	66005.5	43010	17515.7	5032.72	8161.92	54354.3	35143	21065.7	326.8	12376.1	124912	53004	70517.4	4708.96	26980.6	16172	8607	26489	11302.7	4248.72
132300	56851	45248.1	13.68	36	60711.9	37542	25001	10.64	5.04	51250.5	29324	16003.3	17.48	23.04	53190.1	31612	19782.8	1073.12	6430.32	93035.1	50256	36026.3	3245.96	10667.5	9158.5	8171	5678.72	-12.92	552.24	37453.6	21910	34595.2	5231.84	7544.16	61240.4	36586	19626.2	50.92	1753.92	82644.2	45454	33711.3	1369.52	5856.48	122995	55115	62928	17653.3	25590.2
50589.5	30092	32960.4	-3.8	29.52	5657.6	5233	1349	-3.8	6.48	222891	77712	102535	38.76	136.08	69195.8	40958	22065.8	385.32	7669.44	262143	90815	145206	10957.7	59776.6	7575.75	6315	2774.76	40.28	302.4	131082	55422	54394	8764.32	32812.6	91392.6	32499	47588.9	75.24	2872.8	73194.5	41203	35046.6	406.6	7521.12	43306.2	24751	39028.3	34795.8	28533.6
106313	47450	41266.5	-12.92	70.56	77026.9	48486	17771.1	24.32	-24.48	86427.2	32638	55308.2	12.92	61.92	21862.1	10207	40547.5	35.72	12447.4	35825.4	26328	16805.9	160.36	2649.6	10511.1	9751	1864.28	6.84	426.24	68017.9	39663	25672.8	1428.04	5857.92	28332.2	14343	33979.6	658.92	7156.08	142314	71442	73220.7	1174.96	12507.8	36304.4	19186	28010.6	11488.9	11838.2
117384	40898	83226.8	-5.32	51.12	52696.1	30098	22190.5	21.28	35.28	17565.6	10924	33557	12.16	48.24	70155.8	38625	40923.7	438.52	5058.72	262143	92906	171444	6228.2	38171.5	35830.6	24474	10498.6	-0.76	48.96	262143	78695	236605	38402.8	125862	62534.5	35806	26669.9	263.72	2838.24	262143	123830	243338	22825.8	120204	62143.2	36498	28395.1	6924.36	8388
71866.6	41124	24534.3	-30.4	18	74291.1	47315	26888.8	6.84	44.64	159311	60644	85194.5	26.6	80.64	6550.7	6215	2608.32	-6.84	-14.4	120809	52835	60176.8	3686.76	13073	262143	117821	262143	-37.24	309.6	149684	60234	87287.5	6489.64	79269.1	42349.4	21645	33472.7	353.4	11769.8	258308	81093	128639	4091.84	31276.8	122768	49980	51433	11963.9	10218.2
35280	18947	30645.5	-31.92	22.32	8778.9	6773	6602.88	28.12	12.24	54968.5	30868	23056.1	17.48	29.52	38863.5	22470	23607.9	614.08	5014.8	262143	123864	262143	10978.2	49508.6	262143	257446	262143	-101.84	149.76	75686	40435	46023.3	2896.36	19273.7	45271.2	26076	21027.7	23.56	1329.12	119666	58682	50298.3	3356.16	16213.7	81758.3	46191	30047.4	37135.9	5425.92
88886.2	48026	25397.7	-0.76	48.96	45590.3	23327	27221.7	1.52	15.84	188044	53251	89594.9	52.44	61.92	32810	18191	22235.3	1328.48	8244.72	48509.5	27825	22927.7	123.88	3685.68	101098	7434	262143	-28.88	108.72	122673	40455	58431.8	7061.92	15505.9	32238.7	19723	27621.4	1924.32	12303.4	19022.9	9723	36820.5	200.64	3574.08	140800	59532	58966.9	6815.68	78261.1
67724.8	31515	30066.4	0	20.16	27643.2	17050	45858.4	8.36	-5.04	187449	82038	87680.4	26.6	49.68	60554	39498	17605.4	159.6	1017.36	19292	13458	29226.6	19	8670.24	7752.55	7017	166837	10.64	22.32	199768	70927	126489	14063.8	64423.4	82800.2	47055	26951.9	469.68	5600.16	57135	32449	21786.9	535.04	2206.8	73417.5	40478	26338.6	6859.76	3854.16
82457.7	44422	28966.6	-9.12	49.68	7503.6	6148	1133.92	-9.12	10.08	150678	62354	64198	13.68	48.96	69440.1	45276	24645.3	374.68	7223.76	47814	25866	24656.7	186.96	2003.76	21141.9	9340	9404.24	-2.28	-11.52	61941.7	38014	18108.5	92.72	668.88	47850.4	25907	27160.9	3.8	67.68	234137	87823	167787	7874.36	57846.2	145086	66682	63611.2	18983.3	29456.6
60840	34942	18474.8	-10.64	25.2	66144	39578	24453.8	-4.56	44.64	179187	91219	60208.7	28.12	88.56	67568.1	37182	29277.5	92.72	2717.28	55195.4	29941	35184.2	23.56	425.52	153661	48366	68051.9	4685.4	34874.6	40674.4	30012	12305.2	3.04	102.96	153211	65254	59970.8	3493.72	30118.3	40513.8	24121	22111.4	297.92	5624.64	87952.8	46582	26385.7	8787.88	6475.68
36570.9	19094	24861.9	0	43.92	67427.8	40380	18984.8	16.72	0.72	60310.9	37295	17103	16.72	-2.88	51362.3	30226	19620.2	51.68	381.6	44421	22736	34279.8	1007	13796.6	54871	23793	47934	4203.56	7464.96	75242.7	48263	25843	322.24	2944.08	72751.9	45158	20256.3	2897.88	5055.12	15235.3	12935	2100.64	44.84	54	27634.1	16244	27589.5	1534.44	6497.28
20454.2	10256	36395.6	-12.16	32.4	58214.6	35103	20145.3	-7.6	-12.96	67432.9	36410	45515.6	21.28	5.76	43280.2	22599	38491	1353.56	13847.8	16368.9	11618	2054.28	75.24	72.72	86511.1	42483	55557.5	28.12	2520.72	77149.1	46785	19117	529.72	3276	138939	65569	69673	2404.64	17040.2	41327	22879	17456.4	281.96	7048.08	114819	45851	54847.7	65555.3	24705.4
53898	32389	21118.1	3.04	35.28	64044.5	34506	27610	17.48	24.48	39081.2	18137	51527.2	9.88	56.16	64663.3	37770	23566.1	1239.56	4095.36	76766.3	45130	22224.7	1209.16	6590.88	154560	52419	78534.6	2421.36	23587.2	27348.1	12011	42583.6	2852.28	12427.2	150648	68234	61363.9	2383.36	17262	80715.7	43839	37800.9	16088.4	27425.5	23854.3	12325	36974	3252.8	13220.6
49331.1	30795	33407.3	-6.08	35.28	38578.8	21005	32968	9.88	25.2	66589.2	37852	27091	23.56	51.12	126901	60131	73172	780.52	19539.4	69550	44620	19101.1	712.88	3612.96	60054.8	35550	18379.8	2376.52	11399.8	56148.9	32562	24915.8	153.52	3273.84	83077.1	44055	30990.5	960.64	15997.7	47912.1	24744	49649.3	6980.6	7881.84	144550	58395	87761	8376.72	33097
36487.1	21165	18052.3	0	13.68	64382.5	37351	23389.8	-9.12	21.6	11388.6	6509	40004.1	12.92	14.4	29391.7	14179	33139	294.88	3080.88	262143	75915	116413	3660.16	40511.5	57354	32054	20247.9	581.4	2795.76	31160.3	17590	36130.4	1235	10088.6	66248.6	29658	48095.8	1640.84	12760.6	68751.1	35655	24749.4	3.8	1520.64	35874.1	21699	35900.1	18352.5	10410.5
59193.5	33453	40519.4	19	14.4	114947	49847	37738.6	-3.8	-33.12	120993	52718	55537.8	44.84	105.12	153984	68259	59143.2	8825.12	24854.4	17189.9	13258	10517.6	311.6	12509.3	262143	121894	176508	20019.9	94362.5	36154.9	23576	37414.8	1320.12	15983.3	79216.8	43091	44185.6	1776.88	15552.7	41414.8	18434	29613.4	1201.56	8061.12	105580	41540	65300	21855.3	20909.5
95895.1	34755	46887.4	-18.24	82.08	21219.9	9077	45396.3	9.88	17.28	161032	40018	90105.6	45.6	128.88	53377.3	28503	30142.4	115.52	4631.76	64289.5	35770	20470.6	1041.2	4822.56	262143	140517	252176	12899.5	122618	32416.1	19519	30030.6	19	1415.52	6119.1	5622	1814.12	-16.72	-37.44	87084.4	41254	51093.3	373.16	9523.44	58981.6	30603	46772.7	17962.6	3242.88
61161.1	36729	19208.2	-3.8	23.04	156414	62131	67139.9	0	72	214605	69014	115307	61.56	289.44	80925	51299	22241.4	158.84	3514.32	14404	11847	16448.7	9.12	215.28	262143	157133	175410	8772.68	87400.8	38604.1	18647	41710.3	5314.68	11805.8	42639.3	24146	20706.2	247	5637.6	68588	36058	39621.1	444.6	4473.36	22722	10330	32685.3	5958.4	4962.24
55940.9	31508	28839.7	1.52	54	42543.8	22059	22406.3	-8.36	30.96	50349.6	29172	33941.6	32.68	26.64	67123.5	38702	26105.2	718.2	9142.56	40365	21927	20943.3	2200.2	9013.68	242870	99801	94402.6	9026.52	65603.5	68529.5	43506	23797.1	560.88	10398.2	187732	81103	88863	4557.72	22816.1	96201.3	43930	40400.8	1238.04	7626.24	71120.4	37030	44188.7	65281.7	26647.9
35305.4	16566	52229.5	25.84	11.52	262143	90114	116179	23.56	87.84	80285.4	45918	25054.9	9.88	10.08	140964	58279	76766.8	6206.92	29754	74202.7	46298	21604.5	459.8	2577.6	159847	61519	72988.1	2714.72	16883.3	88195.9	50187	29799.6	1852.12	21809.5	119274	49975	47755.4	1308.72	24265.4	18483.4	9971	31834.1	728.84	2972.16	47542.9	23531	30764.8	12681.4	12131.3
63909.3	36546	35345.3	10.64	23.04	22771.4	10974	28923.3	6.08	18	113946	46316	55459.5	38.76	149.76	22981.4	11139	44582.4	341.24	5389.92	46720.7	30667	21375.8	122.36	3019.68	161292	67964	80077.4	7429	25274.2	79182.3	41138	33386	2322.56	11466.7	218941	86667	192787	4196.72	38412.7	113641	58691	51193.6	4177.72	22278.2	112059	63142	44618.1	440.04	2473.2
55171.3	29289	30039.8	7.6	51.12	47581.9	26494	17802.2	-27.36	-1.44	50921	29038	19902.9	-6.08	48.96	72804.5	43719	21435.8	567.72	7710.48	44443.8	24088	27503.6	459.04	4817.52	73429.8	45786	20850.6	2498.88	8380.8	130106	54480	59144	5078.32	31315	250379	78538	167119	3857	44069	73012.5	44755	21561.2	1145.32	7045.2	33878	23490	51968	43.32	1058.4
70976.1	41830	29616.4	2.28	-8.64	28878.2	16023	34897.7	6.84	31.68	83656.3	43414	28093.4	14.44	41.76	19526.6	8906	30789.1	5494.8	4149.36	67995.2	33405	42993.2	1431.08	35863.9	29133	18151	35048.9	264.48	1596.24	74445.8	46071	29048	-13.68	95.04	185760	51005	97594.6	2392.48	22382.6	67847.6	30352	56610.9	449.92	9289.44	57447.6	31366	25013.1	463.6	1487.52
35581.6	21632	18093.3	-5.32	8.64	61053.2	33311	28678.6	3.04	33.12	51684.8	33790	31994.5	0.76	5.76	29426.8	16826	41422.3	183.92	7862.4	73100.3	44147	24932.6	82.84	5139.36	10153.6	7874	5687.84	5.32	41.04	86611.2	59179	34855.1	3964.16	13255.9	226256	87503	127526	5579.92	55323.4	95907.5	57022	33772.9	928.72	8378.64	60810.1	30735	34486.5	44407.6	9997.2
42623.1	25353	25272.3	3.04	21.6	109821	43846	49329.3	26.6	53.28	136696	47895	66439.2	22.8	63.36	115016	52863	46696.7	6300.4	27770.4	65520	39215	18047	512.24	7945.2	68940.9	36216	40810.5	485.64	5303.52	30040.4	14643	27226.2	680.2	4738.32	64988.9	39299	19420.3	12.92	599.04	32848.4	17885	34077.6	231.04	11286	176829	84398	105087	24860.4	24015.6
27503.4	15299	26293.7	31.92	17.28	163526	45898	74603.9	38	105.12	42660.8	22254	32797.8	7.6	17.28	11809.8	5975	32601.7	339.72	4559.76	68596.4	39791	26673	392.16	9013.68	104082	40080	53487.3	798	7221.6	33795.4	19882	24505.4	110.96	4635.36	42055.6	28261	12700.4	304	3572.64	31970.9	20174	40770.2	1645.4	14537.5	54535	30674	21475.3	9626.92	6901.2
29151.8	15887	31032.3	19.76	23.04	67245.8	39769	23762.9	9.12	74.88	198238	84134	166654	64.6	159.12	150018	51119	77354.3	10416.6	16079	71641	40199	27186	249.28	3128.4	262143	121818	262143	20086.8	175721	156754	57195	81792.7	2429.72	17173.4	39078	21690	25049.6	969.76	4242.24	58282.2	31625	24775.2	2073.28	4533.12	35720.1	21991	28678.6	38	473.04
61594.6	33601	28899	9.12	7.92	27641.9	14902	17665.4	8.36	12.96	124223	35470	64873.6	38.76	128.16	58850.3	31367	33595.8	703.76	16668.7	58154.8	35591	16524.7	1551.16	2703.6	123439	54992	55030.8	3310.56	8289.36	79030.2	44290	32530.3	1973.72	13124.2	56290	32388	26093.1	611.8	4132.8	98221.5	53366	25860.5	5704.56	11930.4	29044.6	15675	35064.9	3981.64	3417.84
35996.3	18578	29770.7	-10.64	18	262143	119971	134157	31.92	156.96	103973	42578	104335	50.16	77.76	100129	53192	76627	948.48	11278.8	61477.6	35566	24265.3	201.4	2373.12	111143	46563	57460.6	686.28	11158.6	20041.4	13153	39608.2	215.08	6521.04	62804.9	36758	20283.6	110.96	2120.4	74863.1	40580	36347.8	1625.64	8282.88	40586	18270	30333.1	3368.32	3906.72
42353.3	22395	31093.1	15.2	33.84	176779	56360	90490.2	13.68	97.2	47201	25735	24417.3	-13.68	2.88	137631	56051	60425.3	4507.56	30152.2	63352.2	35586	48749.4	991.8	10350	41811.2	23619	43573.8	148.2	7897.68	71728.1	39923	32044.6	3214.04	21995.3	39611.6	22471	22542.4	3457.24	5796	76836.5	45369	22382	762.28	8469.36	262143	99863	180207	67508.5	53820.7
96458	48583	31392.6	32.68	25.92	39226.2	18106	36223.9	9.88	51.12	74427.6	50514	31264.9	21.28	70.56	35462	14839	52727.3	63.84	2957.76	78046.8	40733	33966.7	573.04	13276.8	262143	132803	239923	10610.4	58198.3	103942	42794	58214.5	5423.36	26020.8	40063.4	26854	18090.3	1127.84	5707.44	122266	48192	60442	2091.52	20099.5	81688.1	46317	41843.3	53884	19211.8
77888.8	37543	45524	9.12	30.24	262143	117499	158284	46.36	162	59013.5	34744	22284	8.36	78.48	42952.6	26423	23218	3033.92	7308.72	99285.5	45697	43187	1644.64	14554.8	50564.8	28276	20219	1589.16	14273.3	106179	50842	55638.1	2012.48	16416.7	40352.6	20424	32063.6	80.56	2362.32	68773.2	27087	52203.6	3349.32	32238	245444	104010	123703	41896.5	35789.8
78253.5	45639	30591.5	-9.88	55.44	48361.9	28045	18978	15.96	36.72	55436.5	30740	41733.9	15.96	86.4	55556.8	31163	23157.2	696.16	3292.56	12990.2	10625	14377.7	14.44	251.28	262143	131647	262143	22461	114023	238855	88018	113543	3731.6	41603.8	138383	55359	66082.8	5065.4	23567.8	262143	105768	224613	14352.6	125879	117729	52552	54482.1	56394.3	22428
61377.5	35478	24848.2	-24.32	43.2	54529.1	32731	18270.4	-13.68	-5.04	43760.6	23320	26913.9	18.24	34.56	122998	64993	34024.4	1798.92	14597.3	123033	57626	40068	915.8	12019	61566.7	29162	66155	7336.28	44547.8	207543	73965	97619.7	2820.36	25143.8	63109.1	40538	18866.2	3496	11075	6193.85	5401	763.8	36.48	-31.68	40592.5	23457	35995.1	37753.8	21009.6
19995.3	14103	35735.2	20.52	27.36	198572	80028	99442.2	16.72	59.04	68625	37643	36047.6	1.52	65.52	5938.4	5490	1308.72	-9.12	-5.04	208141	83866	106443	775.96	14799.6	262143	155494	261217	15691.7	130160	141008	63898	42873.9	143.64	7490.88	131253	50462	63157.5	596.6	5323.68	20036.2	9770	33905.9	678.68	2741.76	106857	36059	77547.4	10122.4	4332.24
38614.5	21866	19785.1	-8.36	-7.92	242923	76231	136878	66.12	145.44	64758.8	39089	21529.3	22.8	65.52	59072	31154	28684.7	478.04	2612.16	72207.8	39726	41232.3	2031.48	6917.04	124999	50045	45233.7	580.64	9990.72	32969.9	14959	53280.6	2321.04	14576.4	42831.1	28758	10031.2	15.2	722.16	180616	76631	91155.2	4946.84	26517.6	74701.2	42914	20727.5	30479	10027.4
51872.6	28226	18940	-15.2	2.16	127403	38556	77192.4	25.84	39.6	158287	44251	67383.1	57.76	79.2	78832	44353	24062.4	70.68	2049.84	159913	64158	82864.3	2626.56	41099.8	193446	53649	72304.9	5602.72	12363.8	77708.8	35682	48187	2352.2	14392.1	143956	59479	51785.6	1317.84	9654.48	217753	88918	87858.3	9737.12	36921.6	60891.3	32157	29930.3	3705.76	8478
31268.9	16690	34468.3	22.04	38.16	60173.7	36218	19164.9	17.48	21.6	83239.6	46575	41789.4	17.48	60.48	56027.4	35180	20584.6	1731.28	7182.72	200125	50393	122852	1729.76	25966.1	262143	129355	262143	42792.6	179166	23145.8	11824	37297.8	876.28	5544.72	136312	57576	74880.5	3790.88	43940.9	34528	20069	20806.5	334.4	1112.4	262143	99634	125120	78416.8	45989.3
66456.6	40398	38050.9	34.2	26.64	6408.35	6138	2288.36	5.32	28.08	19928.3	10482	25862.8	15.96	6.48	90795.2	50171	32463.4	1265.4	7063.92	20571.2	13783	29811	276.64	8820.72	87657.7	47088	36927.6	2831.76	22643.3	55113.5	30726	22440.5	231.04	3353.04	200203	73214	91349.7	7529.32	38290.3	133164	50278	69355.3	15114.1	41855	84880.2	50459	30881.8	70604	25594.6
92402.7	54255	38313.1	25.84	60.48	120769	57804	48893.1	15.96	25.92	7072.65	5038	16973.1	-4.56	28.8	61611.5	35083	29659.8	288.04	2962.8	97041.8	52964	29113.3	2353.72	8748	128594	50114	68858.3	2293.68	26325.4	225942	68509	109559	16582.4	24620.4	29662.7	18909	8842.6	95	1684.08	77641.2	44406	30422	131.48	7323.84	262143	88179	103700	49544.4	48890.2
66763.4	39278	19978.1	9.88	29.52	55778.4	35151	16101.4	-4.56	20.88	78811.8	45504	31220.8	-7.6	31.68	29688.1	12886	55686	2897.12	17257.7	262143	91474	178291	8157.08	34579.4	83257.8	48837	30104.4	79.04	5462.64	51691.9	31290	24479.6	750.12	14184	6043.05	5778	1171.16	0	-9.36	149981	60214	63993.5	3493.72	25530.5	22598.5	19389	6992.76	63.08	242.64
53734.8	29947	28000.7	9.88	61.2	46337.8	24898	34573.2	-15.96	46.8	142336	58138	54176.6	-16.72	34.56	36074.3	24251	9582.08	76	2330.64	58464.9	30239	45793.8	3302.2	20259.4	262143	111525	242698	11203.2	62764.6	163294	57181	91114.9	3984.68	36309.6	106258	31983	74099.2	3817.48	20224.8	78020.8	34007	72346.7	490.96	10365.1	45353.1	24087	44391.6	3233.8	7104.24
38733.5	24210	24218.9	-14.44	25.92	35826.7	20683	29219	2.28	20.16	111300	48895	47261.4	6.84	51.12	30329	14782	72241	85.88	1134.72	262143	91579	133279	8651.84	32607.4	190173	90289	66626.2	6833.92	22377.6	182699	73267	87241.9	4252.2	44070.5	59701.2	32790	30034.4	957.6	6821.28	162105	77672	98600.9	650.56	44059.7	57248.7	34261	20791.3	14184.6	10302.5
25917.4	14574	21661.5	6.08	5.76	67548.6	38616	27521.9	3.8	17.28	47197.8	28414	26650.2	-8.36	33.84	92127.8	33890	41565.9	2280	13647.6	49242	27857	34797.4	1855.92	14128.6	262143	92398	168785	11671.3	35921.5	70513.9	38631	35758	133	1573.92	49086	27786	16881.9	1371.8	4595.76	129517	67227	64500.4	3163.88	18490.3	26413.4	13950	25085.3	148.96	722.88
21520.2	14523	22357.7	-10.64	5.76	9881.3	8939	2385.64	6.08	3.6	106118	44144	40045.2	-2.28	51.84	62554	38645	16105.2	3333.36	6450.48	79274	47186	31245.9	493.24	5856.48	129576	61322	39225.1	342	5649.84	140403	53917	58374.8	2123.44	18481	52102	33594	17967.2	3.04	755.28	40192.8	21026	34006.2	1095.92	6647.76	68790.8	38595	33278.1	6044.28	4089.6
39508.3	23814	21845.4	-7.6	23.04	50954.1	31074	25351.3	-11.4	7.2	90684.1	50955	27089.4	-9.12	12.96	119312	47731	45108.3	2969.32	14049.4	33658.3	17333	26674.5	310.08	853.2	175222	55071	71090.4	7039.88	20049.8	96822	40595	49838.5	13331.9	21144.2	72348.2	39027	24317	375.44	4636.08	71123	46774	24014.5	146.68	3145.68	36929.1	20176	24690.1	2846.2	2300.4
62785.4	38810	21636.4	-10.64	9.36	90494.3	29532	57905.2	-34.96	25.2	141195	62177	60164.6	20.52	44.64	96194.1	39590	40991.4	19	2852.64	37341.8	19141	28373.1	2766.4	7603.2	174256	89763	79959.6	3831.16	23855	45973.2	22889	33317.6	279.68	1198.8	78240.5	42833	30293.6	1301.88	21062.9	60657.3	37518	21767.2	312.36	3862.08	59980.7	33569	31229.9	31255.8	10311.1
46202	25940	25044.3	-9.88	39.6	46326.8	23407	32209.6	4.56	2.16	90409.8	37335	42094.1	-15.2	72	60780.8	34314	18908	422.56	3477.6	262143	112904	262143	14001.5	70761.6	71071	45675	24576.1	1095.92	6316.56	141539	55119	67505.5	3477	20766.2	10029.5	9441	2872.04	25.08	1173.6	124831	68731	111864	1558.76	23932.8	92521.6	52762	22942.1	87.4	199.44
62648.9	37607	18636	15.96	46.8	74252.8	44931	19900.6	-8.36	16.56	71360.2	47600	22420.8	-3.04	40.32	104715	47441	50372	7177.44	21215.5	28342.6	16982	31387.2	503.12	5635.44	261843	99228	145542	12103.8	56537.3	262143	74355	186360	18993.9	95101.9	46668	26791	18161.7	177.08	7235.28	262143	103620	151956	2888.76	41130	42718.6	24998	19225	8555.32	5416.56
81972.8	46691	31634.2	13.68	46.8	129941	65324	61767.5	-6.84	52.56	31105.1	16792	30222.2	0.76	41.04	73126.9	38214	30999.6	2770.2	9015.84	55192.8	22686	56724.1	3767.32	17259.1	262143	94383	229962	30700.2	181575	101247	52966	37645.8	187.72	3386.88	60118.5	36925	14663.4	1000.16	3222.72	91294.4	54192	33002.2	2884.96	23946.5	113243	59602	50533.9	20233.5	14392.8
83500.9	46390	30140.1	8.36	44.64	32115.2	15159	34689.4	12.16	60.48	47743.8	26855	26027	-8.36	11.52	27040.6	14262	38993.3	2502.68	5165.28	57620.5	36308	17676.8	225.72	3997.44	243571	68252	108873	7367.44	37973.5	6399.25	5242	1347.48	234.84	-20.88	33766.8	18179	27524.9	1635.52	9114.48	162627	62383	113647	1174.2	15158.9	75311.6	28127	45437.4	27368.4	19364.4
59865	33219	30368.1	-12.16	10.8	59747.3	28558	45096.1	-9.88	13.68	65408.2	40227	21267.1	-18.24	23.76	49096.4	27247	32560.7	959.88	18033.8	5455.45	5246	1819.44	2.28	171.36	174662	66840	79906.4	3259.64	17734.3	33764.2	16962	34620.3	1365.72	12332.9	70519.1	40122	26463.2	1836.92	10016.6	124441	60035	58554.2	82.08	9322.56	34756.1	18822	32680	18886	14275.4
50627.2	27115	29003.9	9.12	78.48	34534.5	16727	39261.6	18.24	10.08	54765.7	32073	17800	-4.56	0	12438.4	11250	10020.6	-6.08	-21.6	113064	50830	38011.4	750.12	12263.8	262143	123018	241020	15035.8	87855.8	74162.4	46407	25829.4	52.44	1990.08	52876.2	30698	25292.8	456	4549.68	130497	63356	58039.7	5537.36	16090.6	12318.1	8121	40308.1	2526.24	26335.4
47975.8	27878	16302	3.04	-0.72	105482	48176	42025	35.72	57.6	109132	47225	60792.4	-0.76	69.12	66259	37422	21874.3	28.12	560.88	32760	19544	23169.4	744.04	7320.24	84110	29417	54513.3	2009.44	14135.8	66750.4	34563	31011	272.84	4563.36	17839.2	15799	4051.56	51.68	372.96	32126.2	18239	35875.8	2365.88	13748.4	92740	30158	42371.5	37116.1	10021.7
50382.1	30922	19772.9	0.76	23.04	63552.4	34347	22883.6	22.04	38.88	85239	47648	14446.1	3.04	6.48	42149.9	25272	45902.5	1477.44	9365.76	129589	49381	67808	2308.12	26388.7	216647	70147	129006	8838.04	92790	47291.4	25871	33442.3	6567.92	13052.2	16467.8	14542	11466.1	43.32	21695	58725.5	30878	32847.2	1540.52	4539.6	81186.3	33955	78664.6	9817.68	10003
69526.6	37890	33954.5	3.04	72.72	262143	90054	111584	40.28	164.88	100690	51551	53783.7	12.92	42.48	20421.7	10566	30891	750.88	2154.24	53330.5	29800	28419.4	985.72	8026.56	28142.4	15940	28440.7	1283.64	3406.32	49498.8	29846	16178.1	1250.96	6804.72	11653.2	10114	13974.9	25.08	101.52	188520	68774	82120.3	4765.96	37586.9	107527	45130	48260.8	13614.6	9786.96
72729.1	42283	40628.8	-32.68	51.84	105504	42913	44273	14.44	64.8	53499.5	33518	21262.5	10.64	28.8	62856.3	37667	17499.8	233.32	3569.04	34321.3	17969	22328	712.88	3482.64	167136	68010	64830.3	5580.68	23876.6	45177.6	27051	13042.4	166.44	1123.2	59519.8	34577	32844.9	1331.52	21692.9	105201	36374	49097.5	4949.12	30278.9	134185	54278	51617.7	10999.5	16966.8
40725.1	22707	27454.2	22.8	33.84	100716	35639	95036.5	22.04	63.36	50159.8	25363	32584.2	-13.68	14.4	44365.1	23671	40375	474.24	4851.36	84717.8	49043	26654.7	288.04	5116.32	262143	88407	176033	10415.8	53309.5	56843.8	31746	29441.6	300.96	5761.44	22486.1	11091	51143.4	200.64	13858.6	6597.5	5538	1251.72	41.04	1.44	113152	54246	52363.2	35654.6	15110.6
45053.4	26546	25187.9	-9.12	46.8	129506	56452	84786.4	30.4	66.96	64806.9	32579	44390.1	-12.92	33.12	37711	21248	19697.7	306.28	2962.8	31649.1	17360	19427.9	554.8	4569.12	204063	47701	109027	1086.8	20677	47243.3	23879	37472.6	1650.72	18505.4	57329.3	29482	42515.9	5561.68	18717.8	69298.4	46123	22907.2	948.48	5120.64	35242.3	17019	53196.2	915.8	17059.7
52679.2	31470	19538.1	-0.76	23.04	136016	57042	82431.9	19.76	88.56	64959	39540	18194.4	-15.2	9.36	58624.1	29751	33370.8	177.08	1517.76	90485.2	35018	34218.2	1444.76	11872.8	82238	37686	52565.4	1302.64	12481.2	40985.8	23092	24226.5	1848.32	10547.3	61803.3	35763	22279.4	342.76	4917.6	62076.9	37886	20498.7	2814.28	15589.4	65643.5	40407	19700.7	3347.8	2329.2
66318.8	41257	24351.9	53.2	30.24	224455	65555	130345	11.4	108.72	103959	65859	33735.6	-3.8	45.36	147421	52383	87869.7	16786.1	48542.4	58552.6	35199	22047.6	521.36	1828.8	34792.5	16767	28326.7	46.36	1220.4	68895.4	37723	26511.8	598.88	7189.92	62006.7	34890	22660.9	2718.52	16914.2	58598.1	35214	21324.8	95	2746.8	80670.2	31155	38323.8	33977.3	7069.68
56592.9	32007	17786.3	28.12	28.08	262143	93054	109706	-3.04	135.36	134008	63710	56173.9	15.2	66.24	12936.3	10615	14771.4	19	218.16	43387.5	25104	15016.8	191.52	1582.56	187111	77040	94848	1821.72	35263.4	43134.6	21662	30826.4	845.12	8038.8	51289.5	30138	19205.2	57	372.24	73292	53654	23794.1	1757.12	30939.1	51351.3	28336	26882	14501.6	19092.2
54242.5	31503	23191.4	27.36	43.2	55097.2	32838	18390.5	13.68	19.44	110381	46790	57895.3	31.92	50.4	50633.7	24744	28281.9	684.76	3106.08	47096.4	27447	16869	1500.24	5905.44	91154.7	45471	39219	306.28	7940.16	47710	23682	39752.6	3542.36	8045.28	61874.8	35014	25786	338.96	6476.4	64656.1	43490	38541.1	1778.4	14577.1	57544.5	33441	18040.9	24412	11628
71516.9	42518	20896.2	8.36	10.08	86630	48340	31589.4	-4.56	15.84	75604.1	43522	29526.8	19	53.28	53478.7	32418	20269.2	931.76	1731.6	65628.5	39362	17832.6	1032.84	3879.36	151897	60710	80500.7	3385.8	16925	58761.3	34490	23213.4	459.04	12543.1	37069.5	20643	26880.4	1441.72	1242	69123.6	42799	21675.2	773.68	6418.08	72035.6	45067	21726.1	3556.8	5955.84
40283.8	24280	14448.4	-7.6	9.36	66322.1	40908	20624.1	9.12	40.32	49962.9	27847	19820.8	9.88	11.52	24490.7	12707	36451.9	133	3728.88	66321.4	40758	19951.5	1686.44	2584.08	148094	67454	66771.3	1100.48	10017.4	52937.9	31142	34127.8	569.24	13405	59332	37315	38519.1	4359.36	13808.9	34856.9	18111	58599.8	1948.64	12139.9	50124.8	32662	16610.6	606.48	5535.36
43165.8	24573	21429	34.2	11.52	37935.9	19773	27459.6	14.44	8.64	57603.6	35210	20496.4	-22.04	10.8	46934.5	28823	32980.2	2295.96	16651.4	90067.2	37403	47878.5	2100.64	17689	131550	59638	73899.4	395.2	21231.4	55714.7	32586	13766.6	1209.92	2086.56	44903.9	24224	22040.8	67.64	892.8	6260.8	5632	520.6	97.28	28.08	62916.7	33452	37370	24356.5	7313.04
10548.2	8063	2720.8	-2.28	15.12	134624	56369	44171.2	14.44	23.76	71430.4	43350	24648.3	-9.88	44.64	128161	49530	54738.2	3057.48	13989.6	48432.8	26026	32490	931.76	7117.92	177397	65827	84174.6	16599.9	19052.6	61415.9	41030	15788.2	76	719.28	88517.6	50066	27624.5	514.52	3666.24	63374.3	40783	23198.2	219.64	3307.68	50164.4	29521	24407.4	5365.6	2182.32
46111.6	27681	19946.2	-1.52	10.8	66022.4	39810	19421.8	2.28	10.08	29422.9	15955	18940	0.76	18.72	55792.1	29888	27987	295.64	6189.12	23311.6	14837	40602.2	4898.96	20492.6	55423.5	32315	19003	-9.88	532.8	61080.5	39035	23639.8	566.96	6975.36	12502.8	10778	3474.72	10.64	-10.8	61352.2	34351	19728.1	1312.52	6754.32	57353.4	34182	18838.1	4439.92	2300.4
21286.8	15370	14523.6	2.28	43.92	57539.3	36018	25125.6	15.96	36.72	109706	39355	84825.9	22.04	66.24	134016	58108	48050.2	1077.68	12210.5	65176.1	39168	20817.2	837.52	5059.44	110185	50153	45653.2	2526.24	8213.04	23724.3	12410	21060.4	2338.52	6694.56	189706	63302	62455.3	734.16	4566.24	44842.8	25407	36639.6	4708.96	23625.4	44128.5	23050	29330.7	638.4	3546.72
22402.2	16247	2879.64	-0.76	29.52	262143	71646	138586	19	180	125422	68547	46309.1	15.2	39.6	53407.9	32997	20596.8	1822.48	4568.4	22179.3	13719	16292.9	495.52	3174.48	125403	54309	49745.8	5816.28	25583.8	116334	45700	67459.1	7142.48	19831.7	31157.7	17059	27023.3	2926	7384.32	38508.6	21702	33439.2	301.72	5615.28	72531.5	38803	31697.3	13455	2905.92
12506.6	12085	2534.6	-18.24	-18	13938.6	11486	4741.64	-9.12	-8.64	52959.4	32155	18108.5	3.8	28.8	63050.6	36784	21356	47.88	5625.36	42225.9	24051	33647.5	129.2	2574.72	135856	61543	61009.8	7096.88	36671.8	8200.4	5478	1299.6	60.8	35.28	46061.6	24582	34987.4	1238.04	6318.72	116938	52871	51555.4	1412.08	17655.8	72168.2	40419	31550.6	1631.72	9977.04
6703.45	5050	2919.92	-0.76	7.2	16026.4	10083	5877.84	-22.8	23.76	62006.7	35671	27396.5	-19.76	42.48	27500.2	13639	49509.4	1454.64	3157.92	21389.5	9935	16759.5	188.48	8935.92	193495	88178	74366	4515.92	13271	33543.2	20506	39194	3094.72	13605.8	71555.2	32054	50744.4	293.36	6202.8	72735.6	40434	24731.9	256.12	5124.96	84578	51500	28047.8	9339.64	5334.48
39710.4	25687	11429.6	14.44	24.48	53246	33435	15078.4	7.6	-7.92	126857	66792	70359.3	-2.28	98.64	77229.8	44274	29472	457.52	9378.72	31553.6	18131	35427.4	2328.64	11219.8	87566.7	49614	31615.2	2071	10921	116637	41832	63986.7	4927.08	23282.6	7856.55	7109	1782.96	28.88	92.88	45034.6	24907	22860.8	281.96	1527.12	118247	52904	53178	81266.8	32687.3
262143	200478	262143	44.08	295.92	131132	52526	46470.2	7.6	42.48	64185.5	39537	18806.2	-12.16	15.12	89103.9	37951	44500.3	3442.04	23295.6	39551.2	21539	21763.4	72.2	1758.24	262143	94351	181631	5198.4	46154.9	41040.3	23025	46588.8	804.84	11947.7	81750.5	31554	47060	1449.32	19526.4	60011.9	32440	45620.5	2827.96	33268.3	47424	26927	19058.5	8332.64	3676.32
33668.7	26809	76	19	23.04	52718.9	25147	35637.2	16.72	10.08	84043	48453	25063.3	-2.28	10.08	34834.1	21012	41995.3	193.8	13737.6	50623.3	26726	24376.2	2770.2	14896.8	159492	72804	68653.1	2147.76	26971.9	79420.2	38118	34316.3	1770.8	13189	125274	50224	54003.3	934.8	10808.6	22317.1	15511	32148.8	706.8	15320.9	34094.4	24099	8319.72	8173.04	3739.68
6784.7	5950	3125.12	6.84	42.48	73537.1	41283	25025.3	36.48	41.04	94463.2	53363	24067.7	-3.04	41.04	50314.5	29635	16020	272.84	1372.32	81426.1	46303	27671.6	1347.48	3898.08	100579	49594	62948.5	2757.28	18221	21957.6	11487	28307	751.64	3677.04	61413.3	29519	35428.2	984.2	7398	59612.1	33548	15939.5	115.52	1914.48	45764.5	26414	28145.1	5638.44	7653.6
6097	5852	1503.28	9.12	19.44	157211	89743	56295.5	39.52	57.6	76248.9	43594	28978.8	17.48	22.32	103079	56381	63245.7	441.56	24628.3	88343.4	48774	35058.8	5733.44	33970.3	67585	40083	23799.4	198.36	2466.72	33856.5	19400	32487.7	5573.08	8480.16	34033.3	21179	29132.3	354.16	3173.76	137499	44788	88132.6	5668.84	31939.2	49931	29875	24684	5021.32	2568.24
9726.6	8999	2058.08	-4.56	-1.44	84641.7	50368	33599.6	12.92	54.72	125835	52783	56597.2	14.44	57.6	23055.5	10498	45135.6	282.72	3787.2	96536	38862	40305.8	992.56	16727	57385.9	29812	47960.6	712.12	10515.6	241979	87558	121592	12364.4	73828.8	80205.4	47630	25872.7	215.84	5217.84	32314.1	17470	26437.4	1475.16	14770.8	66342.2	36284	36240.6	253.84	7312.32
177662	88178	65095.5	22.04	47.52	167238	67826	82203.9	25.84	82.8	37121.5	22525	29385.4	-17.48	30.24	89844.9	48957	32620	167.96	2000.88	23833.5	20111	6378.68	300.96	1828.8	180487	71611	91406.7	5330.64	41193.4	81206.4	45745	38437	281.96	4654.08	235006	72170	136602	7815.08	58663.4	62932.3	37566	22318.2	105.64	2734.56	43843.8	26634	27717.2	16760.3	12805.2
50798.1	31086	19136.8	10.64	46.8	47006.7	28231	18208.1	12.16	28.08	28910.7	15771	30884.9	-9.12	10.8	133024	59094	62277.4	1306.44	15209.3	48022.6	29074	19060	315.4	7738.56	100319	42981	40567.3	1885.56	7101.36	196157	78539	116462	4328.96	42912.7	248196	85671	129593	19513	64883.5	68495.7	38674	21377.3	8.36	957.6	78969.8	50190	22455	3032.4	8243.28
114583	44946	45004.9	35.72	80.64	79929.8	44565	28034.9	21.28	30.96	79123.8	46210	27224.7	-9.12	28.08	120008	52378	55783.2	4503	19553.8	48019.4	27043	30150	3179.08	5806.8	76082.5	44602	26934.4	412.68	16467.1	74088.3	32070	50054.4	953.8	4853.52	87222.2	44438	49307.3	889.96	4935.6	41105.3	22796	24294.9	138.32	804.96	74196.2	41950	21803.6	22929.2	8488.8
10149.1	5782	20347.5	7.6	226.8	160714	84747	66407.3	55.48	70.56	110592	49892	55863.8	12.92	47.52	121003	55075	73476	10600.5	27473.8	56885.4	31507	47632.2	470.44	8592.48	47414.9	25848	19421.8	2061.12	5019.12	51420.2	28126	21758.8	3502.08	6627.6	74590.1	43851	31382.7	177.84	3828.24	30375.1	15382	34594.4	421.8	2746.8	72254.6	44912	24047.2	9639.84	15255.4
33809.1	15983	23180.8	3.8	30.96	29121.9	14795	40089.2	-8.36	12.24	69330.3	42026	32017.3	19	26.64	47378.5	27523	24184	3492.96	22784.4	27216.1	14662	16753.4	141.36	258.48	106991	40643	65763.6	8861.6	15372.7	50355.5	24847	24223.5	1029.8	5168.88	62955.1	35703	19142.1	11.4	457.92	65432.2	34215	37335	469.68	6251.76	98599.1	30925	54918.4	20243.4	20804.4
67280.8	34785	34902.2	-7.6	-17.28	262143	90995	175369	35.72	153.36	69561.7	42190	22958.1	11.4	59.76	133849	60297	77444.8	417.24	4819.68	46451.6	21053	37309.9	912.76	3515.04	52222.3	29790	17998.3	820.04	4068.72	124255	44951	73472.2	2191.84	27745.9	123133	49139	47148.1	1180.28	5093.28	44887.7	21306	47273.5	1589.16	11802.2	43627.3	24055	28611	9971.96	5541.84
84808.8	51690	24571.6	-15.2	19.44	76428.3	43750	20560.3	-15.96	-2.16	50163.8	31850	13823.6	-15.96	4.32	262143	99342	184247	5757.76	53650.8	56402.4	32278	24011.4	79.8	1573.2	110334	47883	62649.1	2080.88	29540.2	11152.7	8434	7036.84	-9.88	158.4	5491.2	5077	1070.08	18.24	10.08	165842	59962	113024	6399.2	27209.5	45082	25296	24756.2	4697.56	2687.76
262143	116634	124936	44.84	83.52	112663	55631	87682.7	2.28	92.88	50127.3	34890	21436.6	9.12	19.44	85653.1	39377	44880.3	1706.2	8961.84	125876	57483	47655	3010.36	14089.7	208735	86233	111353	3063.56	57079.4	32127.5	20051	22933	390.64	1761.12	203340	56535	87303.5	2489.76	13391.3	117538	45774	42919.5	2614.4	14602.3	39146.9	22550	31452.6	5692.4	5223.6
16201.2	7009	52804.8	27.36	69.12	50696.8	29940	16381	4.56	-5.76	23117.9	15447	34085.2	-1.52	19.44	62251.8	37723	23357.8	1777.64	10309	38845.9	18151	29421.1	9322.16	12327.1	91793	30865	106578	202.92	8334.72	52156	26398	36461	763.8	10126.8	78086.4	45733	27736.2	2653.16	10803.6	80971.1	27847	76043.3	4339.6	16173.4	27674.4	18395	23513.6	12681.4	6456.96
61766.9	38166	29826.2	14.44	24.48	33141.5	16712	22698.2	-0.76	36	19603.3	11709	38150.5	4.56	5.76	7287.15	6279	2796.8	30.4	779.76	58972.5	34804	20035.1	641.44	6035.04	37063	18774	22530.2	146.68	1800	24614.8	12890	26479.2	3280.92	7232.4	53346.1	31806	24114.8	638.4	13583.5	47344.7	24772	42167.1	263.72	3557.52	70123.9	39476	29963	30723	12500.6
67045.5	40938	36870.6	21.28	46.8	158417	50055	100065	19.76	16.56	37223.5	19994	39238	6.08	27.36	48720.1	23850	32828.2	226.48	2035.44	151185	66698	65039.3	13153.3	33552.7	146616	62671	84340.2	8375.2	31750.6	39314.6	22730	25610.5	867.16	4134.96	49051.6	29140	17252.8	769.88	3597.84	58180.2	34880	18655.7	31.92	3940.56	49759.4	30287	19253.8	6159.8	5749.2
80828.1	37651	30067.9	53.96	58.32	46488	25665	25193.2	32.68	45.36	85767.5	48059	36412.4	14.44	46.8	36986.3	19926	36477	2221.48	4863.6	26780.6	14206	34537.4	520.6	3358.08	64718.5	39020	18738.6	357.96	3877.92	55019.9	29183	21744.4	1130.12	4145.76	116856	69382	33461.3	596.6	5091.84	33337.2	20579	38636.9	438.52	2217.6	131464	50204	56963.5	33829.1	19444.3
262143	80502	133958	63.08	156.96	83085.6	54182	30473	-9.12	24.48	34984.3	16559	45661.6	28.12	76.32	205222	75074	105043	7915.4	50963	87919.6	30187	82807.3	489.44	9552.24	156842	64502	78075.6	10858.9	36458.6	49082.1	29717	23593.4	1029.8	3568.32	52943.8	29806	19500.8	24.32	781.92	43267.2	27104	31962.6	306.28	3139.2	36430.5	19764	29205.3	15634.7	10715
64847.9	36702	18260.5	39.52	39.6	59975.5	35971	17160.8	-5.32	8.64	84679.4	44698	42911.1	6.08	33.12	235413	82219	126884	2814.28	38770.6	57707.6	27769	44301.2	439.28	3309.12	54031.9	28150	34225.8	1051.08	5287.68	52181.3	28775	27757.5	177.84	1019.52	100846	41254	45704.9	3283.96	10246.3	66765.4	24521	48358.8	3862.32	8640.72	84185.4	35399	45090	18936.9	9630
122931	50390	56967.3	28.88	25.92	80041.6	46024	26984.6	15.2	54	20090.2	10787	32573.6	-9.88	13.68	77565.8	46031	21774.8	362.52	5582.16	227549	90723	109537	17160	50179.7	124316	49890	81275.9	1328.48	9313.2	74840.3	42680	34564	734.92	13443.1	22779.9	12171	26543.8	124.64	3281.76	5817.5	5550	1377.12	-9.12	-7.2	47158.8	30163	16350.6	6570.2	4543.2
64484.5	39530	19542.6	25.08	10.8	37070.8	22639	18692.2	9.12	19.44	58204.9	31363	24803.4	-12.16	18.72	42811.6	24458	24941.7	3141.84	7056.72	176403	42311	89177.6	2076.32	38471.8	40225.2	24417	25148.4	158.08	2981.52	84695.6	49299	32710.4	327.56	7889.76	85651.1	48066	28657.3	648.28	7436.16	56421.9	30026	32635.2	8299.2	8411.76	40846.6	21535	26255	1627.92	6446.16
31219.5	15100	31901.8	27.36	56.16	49403.9	29408	18779.6	5.32	0.72	35281.3	20303	30384	6.84	-14.4	29432	14546	38818.5	2163.72	11101	13576.5	9915	30163.6	13.68	2209.68	29300.7	16055	25373.4	294.88	2768.4	40219.4	25802	12618.3	699.2	6104.16	62626.2	38286	23342.6	565.44	6865.2	66502.8	37096	27331.9	621.68	6674.4	44889	25583	19896.8	24296.4	13967.3
81073.2	34786	70059.1	17.48	5.76	69936.1	40666	21356	3.8	28.08	115067	51684	50082.5	13.68	10.08	10953.1	7719	3730.84	353.4	1806.48	26649.3	15762	33315.4	91.2	1027.44	14845.3	11039	5746.36	-13.68	860.4	28803.4	14852	22654.1	1539	4070.16	6997.25	6011	1993.48	53.96	-23.04	36715.2	21470	30825.6	946.2	8802.72	18828.5	8468	68647.8	210.52	29556
24217	15368	37792.5	22.8	30.96	39696.1	21722	29007.7	6.84	61.2	60148.4	35863	16784.6	-9.88	1.44	112556	49281	43484.9	1199.28	16287.8	25344.1	10966	32370.7	3176.04	27958.3	41301	26008	25284.4	64.6	7172.64	123779	54231	50571.2	5026.64	30450.2	54655.2	31806	20560.3	1125.56	3290.4	79665.3	40179	43896.8	1496.44	17457.1	84100.2	48807	27965.7	12886.6	7191.36
90988.9	52215	34806.5	28.88	52.56	82171.7	45907	22542.4	15.96	39.6	18413.2	11102	29137.6	6.08	24.48	7826.65	6685	838.28	35.72	-30.96	37748.8	22187	19319.2	905.16	1722.24	20428.8	12429	38623.2	71.44	2802.24	49533.2	27775	18019.6	1475.92	2742.48	75546.2	32691	52851.9	380.76	5911.92	95252.9	52903	62760.8	5735.72	44392.3	23746.4	13162	40605.3	28233.2	18239.8
152362	66353	58543.6	-22.04	16.56	143507	59586	58469.1	22.8	50.4	101660	39974	57278.9	20.52	79.92	48918.3	24810	26939	1222.84	7674.48	29682.2	15727	28827.6	2140.92	9228.24	262143	98439	148899	8160.12	52197.1	137484	65546	48299.5	873.24	2959.2	33032.3	17599	18077.4	152	122.4	33320.3	16299	29690.2	1570.16	7437.6	119441	57091	70217.9	46323.5	22690.1
57194.1	24033	42051.6	-7.6	55.44	7621.25	6274	4224.84	-6.84	-2.88	45241.9	27923	23474.9	-17.48	29.52	262143	78558	142540	2121.16	22160.9	27963.6	13787	32970.3	484.88	4430.16	193556	55842	87609	3127.4	22614.5	56194.4	32702	15792	194.56	951.84	47194.5	26591	16481.4	446.12	2095.2	89432.8	48207	74163.8	2447.2	56665.4	79357.2	42893	28074.4	32323.6	5225.76
57636.1	35498	16231.3	15.2	8.64	53228.5	29862	22586.4	-12.16	-2.88	72777.2	32687	36839.5	10.64	59.76	45249.1	21526	36922.3	4984.08	18091.4	101869	38831	59357.5	3248.24	25885.4	29900.6	15356	48045.7	598.88	8395.92	33185.8	16186	47644.4	437.76	18746.6	118507	48031	58006.2	2136.36	31849.2	61956.7	33531	27000.5	2209.32	5811.84	61863.7	36243	41067.4	38470.4	13954.3
82969.9	47991	31095.4	-7.6	25.92	23867.3	14740	41638.1	34.96	62.64	130376	55046	62385.4	38.76	72	57746.6	24726	68741.2	1440.96	18241.9	28846.3	14696	41230.8	3834.96	4679.28	42589.3	23940	27161.6	718.2	4539.6	126998	67683	49170.5	5951.56	69690.2	80860.6	41376	53868	1619.56	30054.2	89750.7	34446	46424.6	1326.2	12532.3	102352	45619	35290.6	18959.7	4872.96
104789	61785	37066.7	14.44	12.96	74302.1	38739	35902.4	19	28.08	143901	57875	67555.6	38	98.64	84932.2	50820	26839.4	148.2	3238.56	38213.5	21947	27362.3	310.08	2407.68	164254	71502	80156.4	4756.08	23508.7	53186.2	27010	34166.6	2025.4	18982.8	131768	61916	71728	1282.88	8650.08	70747.3	44337	21297.5	930.24	5393.52	125774	59943	80758.4	59014	22376.9
25739.3	14758	39885.6	19	10.08	111346	40421	43370.2	32.68	47.52	110351	53118	29195.4	23.56	38.88	52908.7	30583	22595.6	148.2	3569.04	165788	65399	72729.7	5332.16	20813	262143	130882	174220	4274.24	41080.3	185814	79159	81826.9	4317.56	32341.7	95187.3	54307	23845	28.12	1388.16	180081	60062	90224.2	5565.48	37114.6	88037.9	49155	30207	14725	5561.28
61902.1	33463	37639	18.24	92.16	30044.3	17101	42108.6	22.04	42.48	27261	17018	25725.2	21.28	57.6	60539	29790	34796.6	630.8	3337.2	94887.6	37254	49102.8	12652.5	44907.1	169182	58459	102806	3679.92	19798.6	114558	49779	44783.8	2663.8	18625.7	7228.65	6095	4648.16	10.64	205.2	105626	58986	32987.8	342.76	3333.6	58622.8	31252	36457.2	12106.8	11805.8
12904.4	9962	12628.2	8.36	19.44	216560	101894	91900	53.96	115.2	50631.1	29863	20842.2	7.6	2.16	58706	44466	31616.8	9.12	741.6	151801	54891	112149	6846.08	57600	222847	95356	114195	3010.36	38090.9	213585	71122	125130	12469.3	45967.7	236806	82566	111447	1195.48	7661.52	64334.4	38158	24489.5	225.72	4353.12	247126	92184	111426	78381.1	48325.7
72706.4	42771	20939.5	11.4	35.28	240993	72806	137558	36.48	137.52	40023.8	21295	49946.4	22.8	23.76	42453.4	22336	28695.3	568.48	8065.44	94560	36873	68972.3	1991.2	11226.2	48875.4	25545	25803.5	1166.6	6830.64	262143	94369	120293	3869.16	22335.1	7913.75	6143	31005.7	-3.8	1749.6	262143	120179	212376	15988.9	77055.8	175784	68267	77593.7	61979.5	21435.1
92500.8	54762	26290.7	-1.52	-7.2	84124.3	31030	50449.6	16.72	74.88	61101.3	36677	35030.7	-6.84	8.64	100969	43675	43887.7	1393.84	17282.9	33047.9	16534	26361.4	3964.16	10141.9	124329	52530	74535.5	5411.96	15726.2	30273.1	16219	28784.2	2723.08	8092.8	38596.3	20428	43979.7	3223.92	11778.5	114887	43776	62212.8	4328.2	23541.1	42318.2	24187	25932.7	7409.24	5829.12
42508	24836	26005.7	-12.16	5.04	56791.1	31975	19630.8	-9.12	18	127716	49379	45986.8	33.44	84.96	69877.6	38115	27569	4715.04	12021.8	194217	82701	66940	1099.72	7392.24	122351	45638	69974.7	1003.2	36612	162581	50269	135312	3805.32	51031.4	61724	38835	21910	5651.36	13123.4	66069.2	36896	34872.6	1053.36	11730.2	117402	58365	53990.4	11292.1	21994.6
20980.7	10539	60074.2	33.44	41.76	123753	52170	50180.5	12.92	28.8	37772.1	22232	20680.4	34.96	33.12	51010.7	29542	38912	1292	12234.2	67367.3	39561	22877.5	1928.88	3324.24	133927	72714	45912.4	791.92	12387.6	193714	88463	90917.3	4645.88	24914.9	47149	26578	29074.6	-6.08	167.04	200136	68654	145884	7498.16	44671	53717.9	28499	28930.2	17979.3	12727.4
233193	57906	102767	35.72	115.2	178313	67626	89214.9	19.76	65.52	58408.3	35211	17242.9	19	14.4	7520.5	7073	1750.28	-9.12	27.36	59058.3	35458	18960.5	1371.04	5133.6	54817.7	31020	23330.5	95.76	3358.8	102481	35827	76667.3	4755.32	18021.6	78289.2	38582	147078	1554.2	35572.3	97245.8	56101	34862	19170.2	22396.3	20573.1	18266	7916.92	47.88	368.64
80011.8	39427	24392.2	-10.64	-0.72	55597.7	31220	22657.1	0.76	7.92	114529	49929	57055.5	12.16	41.76	63064.3	36010	18052.3	223.44	773.28	93922.4	53613	27569	1333.8	9256.32	60633.3	34839	31489.8	1243.36	6098.4	89274.2	53579	31971.7	785.84	6922.8	12366.9	10699	1893.16	94.24	26.64	59278.7	35376	22144.9	496.28	5751.36	24170.2	15185	50042.2	23587.4	37786.3
31447	15407	35935.8	0	3.6	69850.9	41155	41393.4	20.52	48.96	21442.8	13398	29706.9	29.64	68.4	48014.2	27503	19478.8	1822.48	4955.04	39401.7	22231	23677.8	1629.44	9738	105803	40631	53957	452.96	8774.64	36375.3	18150	28395.9	1010.8	8486.64	44643.3	27082	21210.1	500.84	5538.24	39230.8	21074	25329.3	1656.04	7776.72	126465	42290	105442	57239.4	68511.6
68944.8	40105	21152.3	12.16	7.2	59518.5	37957	19447.6	-9.12	18.72	87783.1	36347	37524.2	19	34.56	118135	45498	50825	5256.16	13003.2	55975.4	31610	21906.2	202.16	7603.92	42996.8	20521	44834.7	2615.16	17131.7	105277	38517	65957.4	1123.28	10514.2	50018.8	29746	17492.2	288.8	4729.68	152495	57386	79575	2365.88	19392.5	60719.1	36047	18493.8	7348.44	3042.72
70779.8	41515	41461.8	0	26.64	43176.9	24959	20470.6	15.2	20.16	48775.3	26347	27827.4	17.48	20.16	66753	39282	19638.4	1746.48	9119.52	26863.2	14922	34356.6	873.24	13102.6	75536.5	41879	37841.2	133	2304	25396.8	16511	41363.8	2100.64	26369.3	94203.2	50563	40492	1263.88	3896.64	71244.5	43307	47140.5	1719.88	8687.52	81392.3	45682	38881.6	48349.7	12994.6
22556.3	10266	41565.2	-15.2	-5.04	96848	53623	21672.9	8.36	55.44	25836.8	14883	18632.2	14.44	12.24	49094.5	29650	15175.7	556.32	3720.24	46628.4	25955	45031.5	65.36	5176.08	121689	51100	63933.5	6541.32	22784.4	46279.3	30802	13936.1	7.6	186.48	35102.6	18822	27959.6	22.8	4109.04	262143	129968	168436	10537.4	95852.9	58542.9	33855	27225.5	18731	10916.6
153174	61058	59432.8	1.52	15.12	94401.4	55542	25166.6	6.08	44.64	26559.6	15341	20518.5	17.48	35.28	55932.5	23586	28611.7	1865.04	17985.6	51501.4	30016	16955.6	1941.8	3589.2	50250.8	22911	53902.2	260.68	5161.68	196956	72682	141792	2264.04	34312.3	113365	42223	50176.7	3649.52	17178.5	64776.4	43561	18843.4	3938.32	4386.24	42302	21950	26530.1	4132.12	4420.08
57694	37046	32850.2	-6.08	51.12	85493.8	45009	40773.2	14.44	17.28	82639	50105	24383.8	-13.68	51.84	48447.8	29183	25975.3	3323.48	14780.2	223073	78534	121773	1897.72	72923.8	45448	26023	26408.5	1019.16	5057.28	67455.7	39440	25727.5	79.04	11353.7	30312.1	20675	26739.8	1199.28	6691.68	42064.8	22966	32766.6	676.4	7752.96	70104.4	38823	25600.6	2261.76	4843.44
94114.1	45286	45609.9	-9.12	33.12	92867.4	49620	43301.8	11.4	10.08	34746.4	18721	19403.6	12.92	20.16	143211	61071	45460.9	434.72	12134.2	58088.5	34098	36021	335.92	5373.36	66597	38382	24330.6	1.52	1123.92	40851.2	21783	31576.5	191.52	3188.88	102748	42043	49410.6	54.72	5288.4	147804	56159	67944	3672.32	15863.8	69873	40707	23729.5	19199.1	36516.2
83258.5	47566	24718.2	-5.32	-9.36	80980.9	45085	27227	25.84	25.92	21730.1	12334	36792.4	1.52	18	88556.6	34614	51028.7	1149.12	12940.6	92809.6	54682	26769.5	1478.2	9213.84	67789.1	39962	24382.3	266	3521.52	111734	48964	56468	4088.04	18007.9	79472.9	28406	61134.4	1690.24	7716.24	111179	36262	67681	1409.8	5332.32	130266	73542	57798	20023.7	17686.8
91549.9	36459	38728.8	6.84	40.32	84173	46483	27386.6	5.32	23.04	46361.2	25366	28423.2	0	-12.24	82955.6	46383	27240.7	1034.36	5583.6	94175.2	35707	55693.6	89.68	2377.44	117504	53082	61622.3	4730.24	21428.6	71665.1	44920	25158.3	6678.12	22909.7	46099.3	27275	22388.8	383.8	3806.64	196845	69904	97687.4	4246.12	39916.8	28926.9	16227	43341.3	104.88	4445.28
63014.2	39818	16609.8	1.52	-2.16	120810	70750	37396.6	-13.68	47.52	31387.8	20230	26667.6	8.36	-7.92	46458.8	27139	23145	-13.68	990.72	75182.9	41258	33246.2	1052.6	5240.16	249268	90603	98727	1559.52	32461.2	23719.1	15028	20647.7	-15.96	494.64	58205.5	28275	38147.4	332.12	1004.4	89642.1	44771	54411.4	3012.64	30285.4	72040.1	43455	23432.3	2647.84	2340.72
25221.9	11837	36043	8.36	11.52	53751.7	29078	25094.4	-8.36	12.96	87287.8	44961	58498.7	8.36	43.2	262143	86589	163691	17907.9	45565.2	191216	62299	128017	2844.68	67001.8	24401	13336	32355.5	82.08	2623.68	95624.8	30382	53265.4	2088.48	18283	24822.2	12366	31385.7	3660.16	9514.8	47968	27342	25687.2	272.08	2909.52	41501.8	23903	21097.6	19763	5284.8
13590.2	9490	32492.3	22.8	43.92	82403.1	33938	56048.5	12.92	-5.04	262143	46835	130658	6.84	68.4	55279.2	28945	25847.6	1868.84	7946.64	83566.6	45979	38638.4	544.16	5352.48	50562.8	28154	53922	388.36	3740.4	55630.2	27323	41660.2	3070.4	9126	27917.5	13091	46718.7	121.6	7297.92	99342.1	38551	70910.3	6740.44	23821.9	33872.1	18346	27295.4	10019.8	1486.8
98780.5	45503	41217.1	19	31.68	30439.5	16622	33287.2	12.16	54.72	23368.1	12801	24914.3	15.96	22.32	90491	51303	34963	383.8	24399.4	50373.7	24978	52630	554.04	36691.2	123068	57206	51458.1	7694.24	25413.1	43121.6	25535	17917.8	372.4	3091.68	109205	48226	40836.3	1038.16	6471.36	49899.8	28519	29681.8	814.72	6735.6	26514.1	13507	42363.2	8964.2	8884.8
28954.2	16416	28721.9	-5.32	14.4	76509.5	32462	47446	0	50.4	60196.5	37843	13569.8	9.12	38.88	73910.8	44409	24969	2406.16	9223.92	206740	63086	110221	7901.72	39425.8	203145	89195	88657	6069.36	21853.4	110321	46523	53609.6	6682.68	20496.2	45610.5	22566	41773.4	538.84	4944.24	68254.5	40603	25284.4	34.2	2251.44	9438.65	6325	6833.16	46.36	128.88
79140.1	40128	47917.2	-0.76	15.12	61521.2	36982	19164.2	20.52	29.52	80173.6	45910	35457	25.84	45.36	43151.5	22813	31232.2	28.12	1704.24	262143	134659	198977	8050.68	75925.4	187715	75354	91599	3894.24	25639.2	44723.9	26107	22566.7	142.12	4299.84	52076.7	29030	21723.1	253.84	2389.68	106965	54830	50486	1437.92	30582	55903.2	30151	22084.8	11959.4	12373.9
55188.2	33254	18610.1	12.16	36.72	31383.9	20224	16673.6	26.6	14.4	131546	71003	53764.7	28.88	90	48558.9	26743	16759.5	418.76	1781.28	38326.6	21660	29035.8	1755.6	16391.5	12288.9	9841	23515.2	12.16	4657.68	109461	49190	68600.6	5687.08	17652.2	169164	75222	70081.1	1922.04	23588.6	31798.6	20026	38326.8	1516.96	9435.6	96220.8	53718	38383.8	16831	17025.1
47464.3	28279	17324.2	22.04	15.12	56954.9	32358	24684.8	28.88	25.92	69292.6	34861	29461.4	9.88	30.24	114669	48295	64436.6	8809.16	36412.6	30454.4	20722	8781.8	1283.64	6117.84	113561	48839	50492.9	288.8	8023.68	60468.2	21310	60239.1	1198.52	8089.92	86160.8	37907	55800	828.4	3048.48	79001.6	41472	41518	2949.56	10751	42910.4	25005	24616.4	26822.7	15546.2
56858.1	30310	33882.3	14.44	19.44	112690	41122	54870.5	23.56	109.44	39179.4	21798	19194.6	1.52	2.88	82418	46367	30944.2	303.24	2202.48	37317.1	27959	35514	26.6	779.04	73808.8	39210	45264.8	326.8	4550.4	68661.4	38996	23842.7	138.32	3566.88	184062	81269	92204	2482.16	39187.4	85400.2	51442	19781.3	48.64	1632.24	7772.05	5958	6070.88	64.6	728.64
54754.7	28805	21041.4	13.68	4.32	57560.1	28706	27501.4	13.68	18.72	38794.6	23118	27114.5	10.64	47.52	32568.9	18423	24953.8	225.72	2295.36	29755	15267	35169.8	6187.16	16344	99052.8	39471	60244.4	912	29927.5	102803	42025	45158.4	1738.12	14022	74572.5	39066	33913.5	934.04	5286.24	125264	48272	50536.2	1121.76	4095.36	61048.6	37222	20516.2	6197.8	10645.2
43571.4	26943	22520.3	-0.76	-0.72	57494.4	32410	23576.7	-20.52	16.56	202199	67838	84072	19	79.92	108112	40135	53192.4	409.64	14172.5	109174	43584	39797.4	357.96	1481.04	89278.1	35179	33091.9	43.32	1881.36	148021	62659	65176.1	5199.16	35413.2	64287.6	39676	23168.6	2665.32	5401.44	76696.1	28794	46097.8	3017.2	9064.8	59307.3	35071	21310.4	2226.8	21138.5
99924.5	54234	31611.4	6.08	38.88	67873	41326	21201.7	31.16	29.52	42879.2	25603	28443.8	0	67.68	96936.4	53716	42829.8	965.2	10333.4	133097	57543	55622.1	1962.32	8534.88	53816.7	26246	34258.5	509.2	9315.36	39103.3	19423	49032.2	2129.52	10465.9	193799	80845	77591.4	3243.68	22222.1	39190.4	20934	22048.4	2557.4	7807.68	75505.3	40243	27647.3	1725.2	9175.68
29927.3	16023	35442.6	-5.32	-7.92	14011.4	11078	7102.96	-6.08	-10.8	37318.4	23629	15751.8	13.68	-5.04	44141.5	22483	28395.9	108.68	3389.76	40600.3	21794	35936.6	438.52	11668.3	38353.2	24794	25241.9	104.88	4914	120464	51739	40960.2	4156.44	13660.6	262143	114031	154576	15736.6	93567.6	181933	56482	126053	8049.92	39534.5	53595.1	31038	17385.8	1125.56	4058.64
96584.8	38832	75252.9	8.36	59.04	65538.8	34778	21644	10.64	28.08	30830.1	17377	25140.8	16.72	24.48	11967.8	8330	2367.4	347.32	20.88	70071.3	43991	18547	330.6	2640.96	102354	44025	48707.6	1749.52	3935.52	125135	49447	60958.8	856.52	5260.32	28009.1	14139	47129.1	1949.4	12910.3	82055.3	32326	35959.4	462.84	2929.68	64288.2	23027	48968.3	27879.8	11556.7
38064	22842	30871.2	11.4	33.84	7787.65	7016	3044.56	0.76	0	26845.6	18790	18153.4	15.2	1.44	37120.2	21010	24877.8	53.2	1513.44	54940.6	29884	28151.9	984.96	4372.56	59064.8	25289	49528.4	2865.2	14262.5	168800	47274	68317.2	1376.36	11411.3	84215.9	37502	81337.5	6117.24	24829.9	262143	125570	262143	6719.16	73488.2	27771.2	16691	18006.7	9012.84	5572.8
36069.1	20591	26454.1	32.68	23.76	54434.2	31391	24432.5	13.68	19.44	21822.4	14904	24275.9	-12.92	-8.64	54937.3	30703	33843.6	4.56	2746.08	262143	95345	196484	20627.9	105096	59231.2	36590	32562.2	6338.4	16283.5	204808	59812	87600.6	801.04	7938	25545.6	16871	44589.2	49.4	13760.6	89285.9	61528	25833.9	14199.1	22145	62979.1	36099	22940.6	21065.7	6600.24
81783.6	47814	37072.8	20.52	33.12	56349.1	34850	21638	1.52	-9.36	30526.6	14457	40177.4	-3.04	-32.4	84149	45646	30518.6	528.96	5441.04	210757	74544	117345	12084.8	50879.5	26454.3	12577	48793.5	729.6	7313.76	65395.8	37510	19406.6	265.24	860.4	99955	43915	63255.6	4703.64	22428.7	5551	5402	1188.64	3.8	59.04	58531.8	36274	15293.5	11403	6064.56
56605.9	32999	17937.5	-1.52	-8.64	41584.4	25151	14176.3	-6.84	3.6	49281.7	26014	29619.5	-10.64	2.16	105211	49822	44667.5	1795.88	20581.2	222405	68618	128427	7869.8	33890.4	59107.1	30905	19830.7	739.48	3814.56	226508	83870	86836.8	4226.36	25635.6	129531	65683	61994	7410.76	24422.4	15674.7	12169	3802.28	418	2343.6	38224.5	18179	41458.8	10866.5	11642.4
86663.2	47303	36318.1	31.16	41.76	105341	48710	46462.6	-0.76	8.64	116431	51986	42127.6	-9.12	45.36	78111.8	44523	26752	996.36	17459.3	168982	65211	105531	17913.2	65568.2	40996.8	28063	22923.9	2193.36	14119.2	68021.2	26223	43861.9	5636.16	20790.7	161544	71946	102161	1906.08	15548.4	23923.9	11518	30884.9	2.28	1265.76	72943	42226	26622.8	12999.8	3593.52
43225.6	20910	50362.9	33.44	144	32097	16023	33580.6	0.76	28.8	114372	63703	45917.7	-14.44	-9.36	33033.6	18213	28606.4	1945.6	8065.44	262143	88266	140829	5873.28	36580.3	160062	73186	65952	2390.96	26856.7	57939	35439	19300.2	3910.96	5885.28	219837	77012	109869	2251.12	38080.1	92451.4	50119	32227	2552.08	28418.4	66228.5	37102	27488.4	95193	15766.6
110480	52141	46673.9	22.8	38.88	60806.2	36422	15501.7	22.04	36.72	41991.9	26555	28284.9	-12.16	-11.52	115882	53723	80019.6	2366.64	23105.5	138042	57309	49633.3	5092	34953.1	131694	42371	56162.5	740.24	8196.48	30428.4	15190	23438.4	592.04	4304.16	187795	53192	93003.5	6905.36	19525.7	52547.3	18320	62865.7	1604.36	16696.8	40896.7	26926	30279.9	782.8	3775.68
91643.5	51491	42252.2	19	33.84	73576.1	41227	37295.5	15.2	38.88	105762	46325	51200.4	-11.4	34.56	52942.5	30767	25799	1434.88	4158.72	234515	77245	116492	7765.68	55251.4	23695.1	14717	44139.3	100.32	7197.12	82886	37734	34889.3	88.16	9452.88	262143	99846	131177	6608.2	87457	78144.9	48063	26543	291.84	5387.76	92469	52020	36553.7	5417.28	5189.76
117329	28805	101786	22.8	63.36	40409.2	22047	33692.3	7.6	2.16	75461.1	42697	34665.9	-6.08	-9.36	27251.9	14830	22157.8	727.32	2385.36	201882	65012	84588	3713.36	15064.6	72380.8	39731	21748.9	1121	5664.96	30501.2	17642	40046.7	1002.44	20110.3	89365.2	48391	37498.4	1416.64	13037	41258.1	22459	32204.2	1207.64	6588	74228	36493	32668.6	12468.6	8757.36
65112.4	38757	22085.6	18.24	10.8	93804.1	33470	51084.2	19.76	25.2	19379.8	10164	33962.9	-15.2	18.72	102950	47103	46469.4	4976.48	7166.16	26150.1	14937	34073.1	215.84	13030.6	61259.9	37453	16473	84.36	1177.2	19092.4	10870	32384.4	88.92	6860.88	53081.6	36200	21433.5	45.6	1480.32	69311.4	40902	26971.6	1033.6	12460.3	58459.7	33690	23730.2	3762	2724.48
25907.7	12427	37498.4	36.48	18	68610.8	37507	28035.6	4.56	5.76	31866.2	19394	14664.2	6.08	0	77139.4	42607	21087	2289.88	5639.04	43299.8	24648	20989.7	130.72	2597.04	39958.8	19528	45048.2	1634.76	17483.8	47698.3	22659	52993.3	3334.88	18572.4	11421.8	9621	3847.12	83.6	23.04	16538.6	8163	35321.8	393.68	4260.96	61621.9	32874	30013.9	7996.72	5932.8
77779	46990	24474.3	21.28	28.8	63651.2	32447	40571.8	9.12	46.8	63843	34479	26300.6	-0.76	13.68	55192.1	33078	16332.4	275.88	1745.28	48529.6	24742	35311.9	301.72	5738.4	191664	62902	96751.8	3998.36	26050.3	13584.3	8586	9013.6	12.92	192.24	24161.8	11845	35594.6	628.52	16912.1	76524.5	43734	25101.3	885.4	4246.56	80369.2	34203	42701.4	50003.4	15026.4
78492.7	45401	22724.8	3.8	43.2	42023.8	32006	38063.1	0.76	8.64	17277.6	11534	28744	2.28	21.6	134715	59986	50796.1	4890.6	20116.8	10510.5	9586	4737.08	19	593.28	37210.5	17602	29394.5	17.48	295.92	165087	61452	115562	6105.08	34901.3	48467.9	26858	31868.3	1893.16	11641	89921	32448	50890.4	3583.4	9912.96	70599.1	39458	48212.9	5274.4	11967.1
25364.9	14974	36562.8	-3.04	45.36	40031.5	23741	17657.8	4.56	51.12	92281.8	49055	40861.4	5.32	23.76	135134	50099	49853.7	852.72	7812	40470.3	22435	45375	497.8	3980.88	57017.3	37046	18093.3	2620.48	6037.92	148316	50742	97650.9	10418.1	108136	73292	43234	39770	2379.56	21811	36142.6	18404	30364.3	336.68	6148.08	95737.2	53813	32465.7	10804.9	10524.2
75483.8	30372	48082.9	-9.88	29.52	33685.6	17506	27627.5	-0.76	9.36	103637	45631	38993.3	19	25.2	23775	13890	28376.1	468.92	817.2	70430.1	33092	46768.1	530.48	13886.6	34676.2	17035	66874.7	2570.32	33898.3	190444	67007	81450	9293.28	41605.2	53672.4	32254	20045	1094.4	4335.84	38411.8	21918	17663.2	1010.8	2840.4	65748.8	36249	24057	15215.2	5681.52
52271	24591	40130.3	3.8	-0.72	32494.1	21280	12555.2	12.16	21.6	63712.3	37767	17268.7	-10.64	35.28	172831	80366	84388.1	5592.84	43768.8	102963	62767	33554.8	1014.6	5028.48	171231	66296	84652.6	3638.88	75103.9	219751	75985	148121	11186.4	65789.3	149064	62231	67513.1	6342.96	43172.6	17470	7948	24516.1	1140.76	3314.88	95776.8	51549	42327.4	22985.4	33939.4
80174.2	45414	20433.4	-17.48	23.76	93029.9	52899	31565.1	14.44	21.6	27946.7	16588	29839.9	-3.04	61.92	157591	72498	47026.5	766.08	9287.28	48623.9	24510	45976.2	59.28	2246.4	64208.9	37850	19440	250.8	3785.04	41897	23846	49394.7	1222.84	5044.32	59358	35862	19366.3	1159	7165.44	48989.8	27176	31237.5	155.8	2028.24	37044.8	20404	25735.1	23801.7	8478
63007.7	38712	21803.6	20.52	19.44	107021	58726	45311.2	22.8	71.28	42058.2	24604	23555.4	19.76	39.6	64287.6	37559	35166	941.64	13675	262143	89893	180870	6669	75817.4	84910.8	34007	45917.7	5470.48	21210.5	56100.8	33826	14826.1	62.32	2414.88	49479.3	29312	17649.5	105.64	2464.56	47895.9	25399	32974.1	139.84	3869.28	111540	42599	60532.5	63311	45718.6
26286	13130	25630.2	-3.04	33.84	65046.1	41133	14128.4	5.32	25.2	35558.9	20892	37526.5	12.16	55.44	205350	78440	107453	2219.96	13669.2	62426	36055	22291.6	864.88	4452.48	30520.1	15310	33616.3	1054.12	7111.44	96466.5	40936	42818.4	3372.12	21027.6	103317	39336	52523.6	263.72	3797.28	86547.5	35221	45671.4	1390.8	6326.64	65211.2	38363	20589.2	1295.04	6135.12
67163.8	37203	21804.4	-2.28	19.44	88025.6	51607	26590.1	14.44	11.52	94956.5	54337	27822.8	-5.32	57.6	90115.3	36350	44995.8	1938.76	20178.7	6838.65	6514	1918.24	9.12	36	78026	45119	25327.8	471.96	1460.16	262143	110767	150781	1835.4	23324.4	24879.4	13937	22941.4	186.96	1603.44	73049.6	39838	23451.3	722.76	7413.84	57244.2	33180	22410.9	7148.56	24909.1
71746.3	41271	26121.2	-16.72	15.84	61322.9	34847	27939.1	1.52	12.96	78377.6	46791	23359.4	-15.96	15.12	69126.8	40811	25925.1	1161.28	9378.72	71904.3	42091	27205	5058.56	13122	43131.4	26452	13816.8	1223.6	2766.24	28497.9	15519	44984.4	908.2	16284.2	21801.6	10210	30682	57	5364	106989	55206	34590.6	324.52	4950.72	74676.5	40318	45309.7	38909	15808.3
72799.3	39446	40358.3	-2.28	32.4	31655	15955	43244	-3.8	2.16	138772	39194	70635.9	24.32	98.64	25541.8	14298	29628.6	281.96	9750.24	7170.8	5271	1181.8	25.84	-2.88	45364.8	30159	40176.6	1665.16	22166.6	71097.6	35846	36363	448.4	13351.7	43488.2	33211	29833	180.88	12950.6	111523	47683	45609.9	6172.72	17128.1	20525	10643	35934.3	1909.88	2789.28
68279.2	33607	53406	-19	20.16	94387.1	35571	37393.5	17.48	43.2	49430.5	28971	18873.8	26.6	29.52	75944.7	42791	27822.8	128.44	2958.48	192849	92751	84461.8	4357.08	33516	34972.6	18290	26068.8	1102.76	4707.36	262143	105842	165511	6995.04	46765.4	99524.1	42319	32542.4	717.44	8294.4	74337.2	44938	22032.4	670.32	7452.72	142227	62932	155456	53931.9	74926.8
91310	51830	29442.4	0	66.96	86485.1	47538	38803.3	2.28	36	83701.1	48791	31723.2	6.84	51.12	43047.5	21243	37575.2	630.04	19176.5	156492	48839	89731.7	582.16	7597.44	112180	49232	47683.9	2486.72	10625	262143	66892	126973	7790.76	44324.6	81266.2	48634	23551.6	638.4	6615.36	35226.8	20978	34418.1	1711.52	28035.4	47749.6	25858	22461	1769.28	5972.4
61033	29030	41215.6	22.04	36.72	136143	53288	61947.6	22.04	42.48	39607.8	22714	28002.2	6.84	31.68	129620	45035	81133	2695.72	60019.9	57705.7	31677	30506.4	1013.08	13239.4	78655.8	36183	38523.6	1033.6	10645.2	78615.5	35784	32767.4	770.64	14599.4	78241.8	44125	36612.2	375.44	9255.6	71776.2	41370	24760	661.2	9859.68	66938.9	35781	28807.8	30853.7	5561.28
62347.3	35798	24733.4	-10.64	23.04	86302.4	40948	41094.7	43.32	21.6	61950.2	38519	19704.5	-6.08	13.68	49021	26667	27031.7	524.4	1954.8	85846.8	46195	22705.8	2565	14140.8	51465.7	30622	17991.5	3025.56	8768.16	62578.1	33963	26081.7	1292	4155.84	160352	78646	87077.8	7029.24	37337.8	92566.5	51399	37813	223.44	10044	60856.2	35481	20007	1107.32	4752.72
62899.2	35926	27517.3	25.84	23.04	39564.8	22672	27027.9	-0.76	11.52	88641.8	45750	29072.3	9.12	52.56	30077.4	14390	38453.7	3319.68	20795	49905	26547	22802.3	1608.16	3882.24	33989.1	19911	21219.2	585.96	4663.44	5799.95	5186	1966.12	11.4	21.6	73077.5	41920	19317.7	671.84	1807.92	146267	62918	92603	13237.7	34600.3	69336.8	37558	37522.7	5449.2	3412.08
62561.8	31650	29605	1.52	19.44	153719	67030	46256.6	9.12	47.52	50031.8	29222	26160	8.36	35.28	43515.5	24676	19406.6	183.16	1658.88	23819.2	12038	25627.2	1075.4	2628	89128	35718	37488.5	875.52	4702.32	50148.8	31309	19959.1	821.56	3631.68	26286.6	14986	21506.5	183.16	3617.28	87234.5	49038	35397.8	277.4	15480	60085.3	32947	39993.5	11878	17198.6
56139.8	34446	20037.4	-8.36	7.92	54684.5	31871	29735	-9.88	21.6	52696.1	30356	32334.2	13.68	38.88	131539	42938	49573.3	257.64	6948.72	61884.5	33311	32007.4	2914.6	22901	86898.5	50046	35487.4	3879.04	21723.1	32526.6	16537	22629.8	430.16	2786.4	150697	68915	66444.5	3692.84	15205	8943.35	8095	2293.68	23.56	1595.52	106925	42566	56400.4	39114.9	13465.4
112864	44631	66738.6	39.52	133.2	136092	39067	46239.9	-9.88	45.36	88481.9	37481	40660.8	13.68	52.56	193991	78532	68916.8	1508.6	11201.8	7297.55	6270	598.12	216.6	96.48	25856.3	11729	69926.1	1884.8	40076.6	42190.8	24579	37665.6	155.8	1066.32	53020.5	28615	36806.8	237.88	9401.04	19711.2	9875	24330.6	291.08	1262.16	145837	56008	57081.3	47272.8	16483
64884.9	41950	20001.7	1.52	28.8	262143	106637	204219	61.56	290.16	69037.8	33263	29099.6	7.6	15.12	75161.4	38664	41978.6	2356.76	13479.8	85862.4	41940	42097.9	1241.84	12201.1	235102	89878	139622	3017.96	71761.7	60102.2	32849	24728.9	244.72	2329.2	121652	47468	68748.8	9848.08	37385.3	91362	29009	59643.3	2353.72	10949	58097.6	32616	31719.4	30684.2	35913.6
70948.1	43302	20735.1	5.32	21.6	129543	56067	50502	30.4	33.12	21831.5	14383	35547.5	-4.56	14.4	109487	41744	40700.3	1016.12	13279	108133	47809	44462.3	1121	17339.8	91685.1	38794	76231.8	5480.36	35646.5	41047.5	22714	42318.3	3647.24	16977.6	110633	39587	62477.3	128.44	11088.7	153524	75048	60987.7	2729.92	21843.4	214358	98670	100872	29722.1	24902.6
50273.6	26879	32141.9	4.56	35.28	96031	37635	59780.1	28.12	37.44	93544.1	53607	33304	17.48	11.52	123169	38318	77076.9	1678.84	15363.4	104935	64206	40237.4	997.12	25963.2	89259.9	50026	35036	655.12	14908.3	78014.3	43623	38068.4	3842.56	10039.7	239418	90222	135728	7289.16	73479.6	193432	83134	88934.4	11593	33165.4	22364.5	13740	22057.5	25288.2	9465.84
64060.1	38059	21976.9	-5.32	15.12	157063	55863	77209.9	28.88	32.4	41263.3	24975	15060.2	7.6	14.4	70452.8	38775	35533.8	404.32	13459	84400.5	47434	34169.6	18122.2	31765.7	74018.8	44055	31045.2	874	4200.48	27705.6	14171	39851.4	316.92	12704.4	66415.7	33545	49542.9	191.52	2636.64	38625.6	20695	25268.5	1342.16	3881.52	146354	61630	78406.2	48943.2	23066.6
90442.3	55483	23483.2	-4.56	18	98307.9	37642	71772.1	-9.88	76.32	8948.55	8635	5169.52	9.12	-24.48	32345.9	16358	25488.9	48.64	720	60827	34579	26562.8	1040.44	3793.68	34212.1	21935	26905.5	507.68	6980.4	79818	44410	26014.8	1058.68	12970.1	150955	55220	91305.6	1150.64	23316.5	143091	39158	113226	6342.96	45877.7	234175	115211	110679	67311.7	54739.4
39055.9	22607	23810	15.96	-13.68	66509.3	28669	56743.9	-11.4	105.84	57456.7	34178	16574.1	2.28	24.48	61493.9	19142	77283.6	5089.72	22957.9	54674.7	32430	24149	1819.44	8349.84	234853	97399	106367	1469.08	21911	60834.8	36782	33626.2	3865.36	7306.56	90244	50439	34076.9	262.2	7161.84	81734.9	36207	50412.3	1231.96	10227.6	124411	51819	66509.9	46831.2	52391.5
6350.5	5932	1466.04	-6.84	-3.6	72279.3	48074	15803.4	-15.2	-2.16	63125.4	35703	24654.4	0.76	18	218591	94521	114955	6553.48	33237.4	126316	47637	58266.2	5045.64	16342.6	64342.8	32355	42851.8	738.72	11390.4	70500.9	40102	47178.5	3058.24	11598.5	50873.5	31691	27125.9	935.56	6966.72	28680.6	17575	19112.5	398.24	1264.32	89613.5	35329	51263.5	6145.36	2997.36
31849.3	16172	23855.6	12.92	-1.44	46803.9	27758	28327.5	-11.4	2.88	44624.4	24663	25452.4	-18.24	-7.92	214852	64639	140289	14250.8	70635.6	97940.7	51882	30416.7	6501.04	14152.3	22174.1	12311	26876.6	136.04	499.68	51082.2	27711	22296.9	2685.08	11234.2	44960.5	21038	46074.2	447.64	5731.2	110862	46430	53912.9	3336.4	23128.6	123510	47262	67398.3	74779.4	54942.5
77399.4	28968	40842.4	-5.32	-2.88	222436	73735	86348.2	6.84	94.32	57696.6	33934	21369.7	-17.48	36.72	6578.65	5611	1567.88	9.12	11.52	44972.8	23005	32091	274.36	3284.64	66558	36119	25463.8	44.08	1486.08	69438.2	40334	30898.6	2663.8	11675.5	70107.7	37718	38064.6	395.2	11712.2	67902.2	33991	49843.8	1399.92	8843.76	47051.5	27496	28173.2	8013.44	5066.64
70954	44631	26590.1	-34.96	9.36	49270.6	30138	23890.6	-2.28	18.72	71955.6	40878	35649.3	-8.36	54	46399.6	23827	43470.5	3385.04	5171.76	206572	90231	77612	1019.16	8982.72	44158.4	27598	23925.6	9.12	-115.2	57898.1	32751	35914.6	6755.64	36438.5	27024.4	15254	48926.5	288.8	1730.16	46268.3	21541	63135.5	2859.12	13333	92962.3	35959	83147.8	40659.2	15846.5
43824.9	23930	28000.7	-6.84	41.04	122063	43184	70527.2	39.52	49.68	34649.5	19444	33299.4	11.4	23.04	187923	71161	89609.3	5190.8	16613.3	200857	62030	129984	2358.28	25060.3	62081.5	30013	26156.9	10799.6	13589.3	84373.2	47110	30279.9	732.64	5887.44	191389	54484	83198	3922.36	30604.3	181148	66807	105280	10234.2	45704.2	149183	63496	84758.2	56272.7	38424.2
47398.6	29644	26859.9	-21.28	17.28	224329	79570	118990	30.4	98.64	30744.3	17852	25178	7.6	30.96	45435	27463	23576	705.28	5931.36	32938.8	16797	44949.4	501.6	8690.4	221630	123722	66579.8	1111.88	22666.3	61270.9	40776	17613	2457.84	13421.5	87199.4	49731	41049.9	7330.96	33589.4	130260	54829	46950.5	2738.28	11795	6217.25	6026	1302.64	63.84	-37.44
123681	65466	38284.2	2.28	10.08	25652.2	10623	60570.5	23.56	18.72	42795.3	24680	27564.4	-16.72	56.16	33703.8	19929	24982	1310.24	8302.32	37662.3	22438	38351.1	886.16	15030.7	77943.4	44116	25989.7	6200.84	11281	144422	52879	78533.8	3087.88	18321.8	37234.6	17910	51173.1	53.2	2574	14223.3	7372	40976.2	65.36	11103.8	89815.7	44242	58208.4	16572.6	19627.2
32529.9	18017	22112.2	-3.8	5.76	262143	101347	125520	26.6	167.04	162376	47507	96523	32.68	123.84	225330	72007	118875	2793	38459.5	40105.6	19831	27633.6	256.12	3074.4	43817.8	25692	21494.3	191.52	1477.44	51260.3	25688	20661.4	171	1186.56	130078	29751	114774	614.08	2211.84	262143	104631	153935	14093.4	63662.4	16471.6	8427	44058.7	680.2	7332.48
58764.5	30076	24973.6	-27.36	7.92	20584.2	10869	36851.6	-12.16	-13.68	218211	82833	88440.4	33.44	97.2	122173	59150	36423.8	2985.28	8874.72	220542	83150	115660	15882.5	39689.3	82696.2	47270	30754.9	2606.8	6178.32	82947.1	48622	26806	-36.48	1457.28	39297	20723	27657.9	1131.64	4775.04	101829	54362	36553.7	416.48	16898.4	56674.8	33525	19367.1	11517	9720.72
65782.6	36262	28459.7	-1.52	4.32	82623.4	48208	25782.2	-16.72	5.04	46205.2	27226	16720	2.28	40.32	55160.3	27623	34424.2	512.24	2509.92	189494	62070	122540	1887.08	17345.5	157274	62846	48643	475	7044.48	51197.9	26691	30048.9	198.36	2162.88	47592.3	24514	27961.2	479.56	4021.92	76891.8	29555	70426.2	2178.92	9360.72	61630.4	35291	19175.6	15.2	510.48
54328.3	33427	25479.8	-20.52	26.64	43641	30718	14380	-24.32	18	35259.2	18937	32004.4	10.64	52.56	73396.7	44347	23942.3	174.04	6348.24	26655.8	21750	18658	72.2	6626.16	166106	56302	59701.8	3963.4	27013.7	25497.5	14988	51404.9	1089.84	7991.28	111735	49147	87345.3	2623.52	62243.3	262143	92225	151623	9443.76	74994.5	91863.2	47210	39832.4	42716.6	12016.1
73000.2	42717	24275.9	-17.48	35.28	153160	51667	93787.8	19	92.88	44352.8	29205	28603.4	9.12	50.4	39838.5	22138	19855.8	180.12	1584.72	61117.5	36150	19883.1	352.64	3263.04	32417.4	18391	31124.3	9.12	1874.88	52722.8	30290	18300	1178	5025.6	62453.9	36282	28839.7	1193.96	10107.4	262143	117278	180708	5553.32	62493.1	69446.6	40095	22632	5279.72	10851.8
35109.1	17511	39468.3	-3.8	56.88	21558.5	11083	31670	6.84	25.2	67058.5	39549	28661.9	17.48	60.48	138975	49042	67885.5	5776.76	22781.5	80849.6	35510	45212.4	1153.68	11641	45249.8	24975	32494.6	780.52	14269	49234.2	26872	25335.4	1637.8	6094.08	51255.8	26119	29458.4	1676.56	7378.56	30085.2	15339	28890.6	1760.16	5101.2	47132.8	24650	23102.5	20375.6	13158.7
44768.1	23151	29671.9	4.56	67.68	42307.8	22990	21491.3	-0.76	36.72	145326	48184	52734.1	9.12	12.96	75609.3	45482	18572.9	90.44	1501.92	201411	72395	103298	6871.16	41986.1	49600.2	26743	21993.6	44.84	665.28	138736	58278	71503.8	2592.36	20507.8	54326.3	30959	19511.5	456.76	2059.92	29380	16696	29084.4	335.92	3214.08	262143	125801	206140	128049	117069
77437.8	42283	40896.4	8.36	58.32	26402.3	13260	29513.8	-3.04	41.76	28913.3	15419	25742	-19.76	24.48	124982	46495	50923.8	5096.56	21800.2	8643.7	7702	3850.92	-6.08	19.44	72299.5	27650	71677.9	662.72	14847.8	249869	112043	107251	3701.2	40725.4	64803.7	37679	24924.2	2400.84	3684.24	116377	49763	51020.3	5443.88	23361.8	182956	55713	85297.1	90533.5	51783.8
67370.5	40576	24760	-2.28	3.6	68507.4	41463	20289.7	4.56	31.68	67202.2	41616	23848	-6.08	54.72	95069.6	56959	30626.5	3439	7283.52	59286.5	36299	15934.2	119.32	2019.6	127136	54873	45684.4	2290.64	5472	262143	86911	119961	5613.36	53714.9	120646	50038	64198	2438.08	22014	37093.5	19488	31871.4	77.52	2096.64	48157.2	24677	30755.7	7104.48	6677.28
162252	68611	50203.3	-7.6	71.28	7002.45	6615	1858.2	-18.24	-3.6	49487.8	15934	57101.1	-0.76	36.72	63548.5	37263	24476.6	1798.92	1772.64	24445.2	15518	8344.8	233.32	3854.16	48104.5	25253	27094.8	94.24	1128.96	85125.3	35299	76150.5	473.48	7105.68	51203.8	29610	30970.8	874	12381.1	42753.8	22019	30995.1	977.36	14663.5	44326.8	26871	14770.6	6236.56	2038.32
58304.3	34283	27464.1	0.76	40.32	74223.5	42811	28034.9	1.52	17.28	23062	13774	26242.8	-6.84	-0.72	80511.6	43978	33427.8	1301.88	6246	89267.1	51017	24929.5	671.84	7331.04	27043.9	13558	38807.1	314.64	6832.08	105488	48347	46545.4	323	6861.6	47568.9	26640	14976.6	-11.4	1087.2	58552	32023	32574.4	3023.28	7457.04	49218	28323	19776.7	4822.96	2712.96
46448.3	25246	19402.8	-4.56	15.12	49819.9	26178	20594.5	9.88	43.92	132542	44479	69277.8	17.48	79.92	62150.4	30842	38067.6	1843	8088.48	53430	31158	17708	193.04	2513.52	103403	59467	24765.4	109.44	6279.12	30379	20498	23052.3	206.72	16083.4	64986.3	35742	25867.4	2161.44	2507.04	20828.6	17926	17026.3	-12.16	660.96	8438.95	7923	3065.08	65.36	1280.88
74790.9	34679	41841	-16.72	28.8	154431	49890	51889	21.28	91.44	68117.4	41178	20970.7	1.52	15.12	61896.2	33931	40199.4	620.16	18130.3	63988.6	41836	14697.6	50.92	178.56	30774.2	16385	24743.3	696.92	4734	54192.4	32977	16352.2	68.4	1153.44	37984	19997	30270.8	191.52	3124.08	8348.6	7803	7245.08	-14.44	33.84	37471.8	21103	20849.1	4285.64	3074.4
73354.4	41167	39605.9	-0.76	20.88	110897	46102	40872.8	12.92	43.92	110788	44915	47254.5	-1.52	28.08	76185.8	43635	37102.4	312.36	6274.08	32319.3	15043	51485.4	1728.24	3952.8	43730.7	25223	41971	117.04	8484.48	150900	52602	78764.9	1150.64	12289	44347.5	20683	33835.2	287.28	2196.72	85685.6	47879	34815.6	2960.96	14869.4	48412.6	27299	16701	2303.56	5101.92
73132.1	41614	31353.8	-8.36	32.4	85320.3	34551	39643.1	9.88	50.4	125231	51955	55575	-7.6	43.2	70341.7	39611	24957.6	1262.36	11497.7	17292.6	9870	48240.2	2100.64	5483.52	61050.6	37270	21936.6	706.8	5645.52	40030.2	22131	23567.6	85.88	1833.84	67226.9	40766	24054	372.4	6801.84	46484.8	23560	35903.9	51.68	3726.72	19830.8	17930	7659.28	19.76	37.44
83753.8	50055	28623.1	3.04	27.36	60945.3	32507	35525.4	9.88	-0.72	32266	16135	28020.4	10.64	23.04	87131.8	43023	62059.3	2090	27275.8	63167.6	39074	35480.6	2749.68	10303.2	55230.5	31046	18218.7	1860.48	6037.92	60563.7	36630	28346.5	1629.44	8869.68	5916.3	5506	1317.08	22.8	87.12	33375.5	16267	28805.5	747.08	3571.92	62946.6	35730	22676.1	6165.12	14912.6
72001.8	38725	23639.8	28.12	41.04	107541	47010	34939.5	-8.36	24.48	50521.2	31274	18043.9	15.2	28.08	64067.2	36999	27357.7	1824.76	8683.92	115513	46286	52668.8	3694.36	22387	87986.6	50004	25071.6	912	4462.56	131964	51826	101240	6781.48	47779.2	41352.3	27126	15451.6	365.56	6004.08	72612.8	39556	40349.9	117.8	12158.6	56880.8	30154	31920.8	832.96	6385.68
52083.2	30350	15270.7	3.8	2.88	49513.1	28262	26636.5	-3.04	4.32	77660	45107	28840.5	13.68	12.96	55237.6	25667	39293.5	456	6542.64	142760	66573	82222.9	4996.24	33061	40723.8	21350	45637.2	232.56	14960.2	70724.5	40704	18137.4	22.8	262.8	31506.8	14854	33025	418.76	2188.8	151302	48575	103970	2244.28	38232.7	80596.1	45579	26030	8560.64	6714.72
66839.5	39319	22325.8	-5.32	41.76	195530	87739	77323.9	32.68	88.56	67737.8	35154	39044.2	12.16	47.52	236807	74184	113259	4604.84	30554.6	58581.9	31646	27534.8	579.12	3180.24	52083.8	31208	14006	935.56	4509.36	19201.6	8958	33283.4	874	6076.8	186950	69295	152568	11498	57834.7	56632.5	34362	27792.4	658.16	7201.44	20008.3	10667	18630.6	49.4	4410
70392.4	40931	22132	3.8	41.76	48512.1	29330	22024	34.96	10.8	65714.3	40252	22153.2	14.44	25.92	51805	30777	21764.1	2020.84	5629.68	25816	13279	44650.8	876.28	8911.44	111722	52366	81545	2465.44	12773.5	61517.3	32741	23768.2	69.92	8472.24	62547.5	36674	25428.1	1041.2	6063.12	147781	55106	68732.9	2055.8	11584.1	15788.5	14454	4190.64	19	-13.68
90415	47058	30730.6	3.04	30.96	239756	84630	88818.2	4.56	65.52	37984.7	22755	26301.3	-8.36	4.32	37584.3	21576	27832	46.36	946.08	49576.8	27325	20059.4	595.08	2086.56	50232.6	26266	33500.8	65.36	4385.52	208504	55266	97075.6	7257.24	24459.8	6189.95	5735	1065.52	-3.8	2.88	65099.4	40283	20970.7	1030.56	7599.6	108023	48419	44591.5	15415.1	19088.6
52412.1	30158	18357	-23.56	7.2	37723.4	22410	20987.4	0	15.84	85989.1	48493	28659.6	-9.88	38.16	158546	61679	83329.4	2544.48	14243	262143	67553	183084	2262.52	56800.8	104890	52107	52769.1	884.64	24343.9	79802.4	45935	21207.8	776.72	3436.56	57936.4	31735	31848.6	1007.76	15433.9	133468	51839	76819.3	1964.6	18175	44358.6	23210	36635	70107.7	10715.8
42459.3	20849	33405.8	0	41.76	171961	73736	58708.5	0.76	66.96	75253.1	38946	41253.6	-4.56	91.44	72656.3	42901	23927.1	826.88	4457.52	46851.3	26427	23793.3	129.2	898.56	37835.2	17202	48706.1	851.2	3738.24	73847.8	45527	20407.5	1324.68	2456.64	73820.5	43961	23394.3	2419.84	5619.6	61112.3	36491	18420.9	405.84	3261.6	78954.2	45308	25246.4	18820.6	15857.3
53519	29206	22196.6	-31.16	-33.12	12411.1	8743	22508.9	-3.8	300.24	41416	26123	19921.1	10.64	31.68	146701	65287	57972.8	754.68	11373.1	262143	99331	225087	32685.3	119172	63817.6	34456	55078	2817.32	7865.28	45262.8	29547	33790.4	3144.12	8298	73161.4	38575	44526.1	1604.36	16753.7	49239.4	27444	45201	920.36	19571.8	89666.8	48123	25690.3	3352.36	18889.2
11124.1	10415	1491.12	-19.76	-2.16	28977.6	15451	32268.8	34.2	17.28	134857	65362	52919.6	-16.72	23.76	71348.5	42407	28878.5	489.44	2427.12	54080.6	32373	16592.3	3112.96	2516.4	121943	50108	48838.4	5079.84	13872.2	10429.2	8414	1584.6	17.48	0.72	60130.2	32042	40546	299.44	8375.76	35217.6	15786	52117	956.08	12207.6	30198.3	14399	30935	886.16	2046.24
81377.4	43007	34692.5	-11.4	4.32	75753.6	48863	20947.9	10.64	36.72	36120.5	17194	68444.8	1.52	25.2	143360	52967	84619.9	10811.8	59092.6	49510.5	29901	14236.3	1702.4	9010.08	63195.6	33034	31022.4	784.32	2160.72	56058.6	34291	18012	722.76	5251.68	206320	72974	107032	7498.92	68356.8	33371.6	16664	26175.2	825.36	8472.96	85762.3	46313	22660.2	-3.04	693.36
83229.2	37311	38196.8	2.28	82.08	77835.5	45998	22926.2	4.56	29.52	60360.3	37826	36894.2	3.8	23.04	69085.9	52053	43186.2	1860.48	14076.7	34785.4	16480	42827.5	754.68	2722.32	47692.4	23271	33472.7	1420.44	10399	39833.3	21334	24794.2	426.36	4354.56	37035.7	22614	24421.1	1799.68	5919.84	91707.2	50890	36037.7	469.68	8432.64	65664.3	36598	22385.8	21305.8	10020.2
56450.5	32006	22754.4	2.28	17.28	99842.6	42406	46341	11.4	61.92	108047	49235	49257.9	3.04	58.32	98765.5	33426	72213.7	7232.16	37835.3	114772	43274	78990.6	4180.76	13367.5	96079.8	39731	35968.5	382.28	4608	69797.6	38295	27423.1	1506.32	15742.1	68257.8	41446	21961.7	538.84	6538.32	80373.8	48363	26229.1	3223.92	9703.44	70162.3	41027	34022.2	37748.4	9650.16
98716.8	52311	34352.8	14.44	52.56	71528.6	41228	23165.6	11.4	25.92	57733.6	20071	62342.8	29.64	51.12	66721.2	37795	22403.3	2679.76	11606.4	8123.05	5271	2154.6	338.96	194.4	48844.2	30278	18756	34.2	766.8	32280.9	17780	26504.2	1003.96	8992.08	25982.4	13952	33068.4	26.6	873.36	44921.5	24237	17703.4	390.64	4010.4	57892.2	34005	16114.3	10604.3	4293.36
107912	54642	34668.2	11.4	24.48	74077.2	43399	46860.1	39.52	151.2	64196.6	38542	16196.4	15.2	-11.52	262143	119547	237081	29218.2	125029	7053.8	5784	8837.28	3.04	109.44	35711	22566	25328.5	193.8	7061.04	84130.8	56638	24647.6	3226.2	17192.9	184083	47960	87047.4	4230.16	30121.2	211806	74419	107272	14455.2	43616.2	136090	59611	59048.2	61593.4	73789.9
65899.6	37547	36207.2	-3.04	2.16	129116	60558	40455.6	11.4	26.64	64413	38849	19335.2	1.52	19.44	52828.8	33070	20032.1	3230	10075	59027.1	34240	32788.7	3391.12	20480.4	46095.4	25658	17336.4	230.28	2872.08	201341	90847	75918.7	5688.6	30081.6	165125	74434	82085.3	12824.2	35283.6	23966.1	11575	43988.8	5513.04	8024.4	32104.8	17379	41861.6	23788	7356.96
75323.3	44107	26531.6	15.96	95.76	69742.4	40695	23800.2	16.72	-11.52	55528.2	30908	21913.8	-15.2	12.96	55894.1	33288	15437.9	1150.64	4105.44	125252	47491	73206.2	6648.48	48218.4	77823.8	48236	24705.3	373.92	6801.84	35986.6	20841	23547.1	645.24	3808.8	70142.1	25927	66057.7	3565.16	20054.2	26587.6	13954	26223	322.24	990	33570.5	16463	30779.2	19434.7	9452.16
27792.7	14558	31892.6	9.88	13.68	83114.8	35542	80782.7	27.36	28.8	58877	39123	19736.4	3.8	-19.44	53229.1	31114	21344.6	895.28	11947	92494.3	51313	21169.8	516.8	1626.48	144864	62263	65601.7	1965.36	15369.8	173121	53562	82078.5	957.6	25283.5	137858	69799	46936.8	1798.16	15010.6	171042	62098	88064.2	1686.44	13055.8	72575.1	38043	37839.6	11669	1818
74870.9	47607	18782.6	12.92	7.2	110117	40834	65079.6	25.84	36.72	169811	85799	61609.4	-6.08	23.76	48734.4	27035	19428.6	246.24	2613.6	203641	75787	131032	10503.2	63153.4	37221.6	22002	25665.2	826.12	5947.92	57702.4	27692	31552.2	1113.4	13964.4	132071	54915	62128.5	6058.72	42115.7	225524	71555	116969	10000.1	42087.6	200199	75950	102646	69585.6	28381.7
61989.8	35074	22768.8	0	28.8	150901	71907	63498.8	23.56	75.6	47019.7	25783	35250.3	12.16	22.32	169557	64660	56208.1	1781.44	17381.5	20624.5	12754	33555.5	1647.68	11517.1	52028.6	28209	31446.5	599.64	8452.08	92134.9	34583	57718.2	2751.96	12730.3	61877.4	36101	23818.4	36.48	2594.88	117421	55559	58583.1	314.64	18904.3	200050	53675	103168	59731.4	40013.3
56551.9	32482	23679.3	-2.28	18	64272.6	35148	20539.8	19.76	10.8	74993.8	37951	25707.8	6.84	-5.04	101951	43702	69069.6	5451.48	6599.52	55285.7	35002	13667.1	158.84	1632.24	40925.9	21062	34753.3	205.2	9589.68	73078.8	28138	68737.4	2400.84	15708.2	37658.4	25227	15019.9	582.92	4004.64	125603	53218	45461.7	135.28	2433.6	123801	56930	89842.6	78534.6	59899
35541.3	19358	21073.3	19	35.28	131600	70271	55091.6	43.32	40.32	179757	78642	77475.9	6.08	102.24	79232.4	43735	26173.6	790.4	9752.4	65586.3	37690	27577.4	2753.48	13193.3	39692.2	20878	28760.7	475	5091.84	174302	40487	63878	1165.84	7716.96	81264.9	48521	22324.2	709.84	7328.16	36200.4	18658	46284.8	82.84	4883.04	32148.3	15925	23730.2	32281	6914.88
46812.3	26699	37715.8	14.44	23.04	98125.3	51105	58036.6	7.6	67.68	238849	100535	94552.4	16.72	85.68	34656	19174	21818.1	313.12	4314.24	127799	38731	44849.1	912.76	9186.48	90378.6	49563	32183	402.04	5505.84	138139	59035	56541.7	2979.2	13007.5	16071.9	14730	7796.84	24.32	10879.2	46865.6	22858	30826.4	133	2633.04	194791	87342	117938	78251.1	52765.2
56836	33162	28715.1	18.24	45.36	262143	87229	212117	82.08	267.12	71217.9	43441	31452.6	-10.64	24.48	94553.5	24563	76785.8	424.08	8246.16	23326.5	17706	5924.2	372.4	2656.08	57072.6	34874	20577	255.36	1343.52	31233.8	18071	27405.6	105.64	5295.6	67438.1	36272	21422.1	54.72	604.8	214745	54354	133245	10263	40258.1	29207.7	14811	27121.4	5897.6	5137.92
139223	54671	55546.1	12.16	89.28	96562	54863	33363.2	25.84	77.04	58784	35611	17155.5	1.52	-0.72	23379.8	11434	35138.6	4528.84	12796.6	68329.3	42815	20353.6	38	3247.92	93403.7	39986	38220.4	163.4	4928.4	129282	57451	65668.6	4368.48	13957.2	48480.9	28842	14953	83.6	2616.48	58004.7	33806	17910.2	191.52	1671.12	86535.8	36565	53682.6	14749.3	36097.9
45773.6	28310	20469.8	5.32	3.6	214703	63082	84293.1	70.68	104.4	55179.1	28902	24812.5	0.76	47.52	51821.9	30047	29794.3	157.32	2881.44	131461	59862	49401.5	1269.96	13317.8	103752	51707	74077.2	5139.88	23118.5	8843.9	6551	9119.24	277.4	2258.64	57019.3	34171	20992	585.2	5798.88	70634.8	31454	44629.5	304.76	7448.4	46748.6	22466	29880.2	40209.3	20128.3
63100	37051	22505.9	4.56	18	19563	9386	46258.2	16.72	54	34216	19600	19540.4	19.76	25.2	75349.3	49492	27917.1	3792.4	12424.3	31475.6	15278	44540.6	31.92	2149.2	83506.1	50244	31886.6	1261.6	7812	206303	71781	99049.3	5130.76	31585	66165.4	44786	45281.6	157.32	9383.76	56581.2	27970	31393.3	5.32	475.2	102357	45652	45554.4	12074.9	9227.52
94946.1	52002	36720.2	4.56	26.64	111484	37631	77326.2	8.36	66.24	77089.3	47702	30611.3	41.04	35.28	37697.4	18863	50006.5	10336.8	8408.16	40207	24094	30938.1	466.64	5366.88	61973.6	39034	17964.1	352.64	3465.36	50781.9	23751	35762.6	1754.08	12449.5	55361.1	33919	16003.3	332.12	2883.6	48300.2	26885	21764.9	-19.76	1002.96	125448	50443	53211.4	27181.4	24325.9
50228.1	29499	15694	-12.92	26.64	76583.6	38538	42949.9	-23.56	52.56	67776.8	42531	20576.2	-3.04	22.32	106101	44102	49058.8	537.32	8245.44	128045	51530	96050.3	1169.64	13006.1	38967.5	25713	26055.8	351.88	21731	262143	116099	151008	13427.7	101666	26763.1	17810	43122.4	618.64	9066.96	67248.3	36743	22233	91.96	19255	46192.9	27650	28674	36073.4	14987.5
79560.6	44634	30735.9	23.56	33.12	95212	38487	41777.2	-7.6	28.8	15908.7	11786	2672.92	-3.8	13.68	33392.4	17575	31346.2	174.04	6323.04	183668	85922	78466.2	2794.52	16270.6	17236.7	9119	44920.6	119.32	10355.8	23593	11241	33632.3	824.6	11018.9	30882.8	17412	21563.5	97.28	5313.6	242934	73650	110423	3438.24	19732.3	203200	67186	125889	124151	39914.6
54420.6	30650	21050.5	-3.8	23.04	17527.2	8497	28058.4	7.6	40.32	45769.8	25460	20000.2	4.56	24.48	45163.9	21871	37987.1	921.12	5556.24	79596.4	30750	49426.6	2650.12	11341.4	95691	53835	49627.2	1152.16	56756.9	22686.3	12001	29280.5	2437.32	7940.88	105202	45685	35881.9	2419.08	11699.3	16557.4	11598	15766.2	148.96	3679.92	8635.9	6151	9781.96	6.08	102.96
68132.3	42622	25307.2	-41.8	-23.04	37951.5	19750	32578.9	6.84	36	34740.5	21167	41941.4	35.72	20.88	249473	67923	157795	15510.1	27071.3	262143	124086	237964	33909.7	176735	50054.5	27374	32487.7	363.28	4528.8	9793.55	9226	1582.32	22.04	41.04	91528.4	53097	48185.5	258.4	14981.8	140999	54443	52314.6	1388.52	19123.9	34847.1	19422	29887.8	3542.36	6036.48
56456.4	32970	23010.5	-11.4	31.68	219675	86190	85396.6	25.84	106.56	63628.5	37835	19714.4	3.8	4.32	45914.7	27259	22981.6	547.2	2607.12	79318.2	39429	44770.1	3738.44	17081.3	100568	45239	39847.6	3942.12	24765.1	81183.7	47751	24268.3	1605.88	2669.76	51565.1	29507	21419.1	19.76	2078.64	72017.4	39943	23930.1	67.64	3430.08	66220.7	42083	18050	440.8	1594.8
57057	31773	28339.6	12.16	28.08	31142.1	14598	41834.2	7.6	27.36	20428.8	9850	34827	6.84	61.92	76135.1	39474	44000.2	463.6	18087.8	36747.1	19596	56976.4	197.6	11885.8	49426	26490	28307.7	185.44	5774.4	105576	42906	54186.5	1064.76	29293.9	16688.1	7582	33665	1174.2	10182.2	33563.4	16958	35161.4	240.16	12211.2	68380.6	42430	23972.7	4145.8	1092.96
73609.9	40932	23507.6	-1.52	-5.76	262143	57499	106690	62.32	112.32	158586	53925	74193.5	-6.84	110.88	22921.6	11162	49737.4	1022.2	14356.8	66887.6	45883	20232	193.04	2705.76	31293.6	16135	26648.6	224.2	1311.84	126165	49153	55312	2625.8	18097.9	178198	87493	105005	1247.16	26189.3	137179	65206	43359.5	2377.28	17821.4	87035	43896	30046.6	16109	19221.8
63140.3	37567	30270.8	-3.8	22.32	213656	78269	92200.2	-1.52	106.56	31458.7	16894	22835.7	23.56	2.88	47182.2	28810	17854.7	145.92	4103.28	62479.3	35927	20162.8	1314.04	3705.12	83179.2	36470	31644.1	38	3474.72	149699	53461	86105.7	4023.44	19711.4	172212	85450	67815.6	10901.4	34136.6	35447.1	15687	46357	649.04	5063.04	79031.5	46502	21024.6	10667.4	9894.96
30611.7	17148	30647	44.84	28.08	8555.95	7891	623.2	0	5.04	83989.1	47082	30760.2	12.92	20.88	86100.3	49483	29447.7	3055.96	11087.3	89538.8	46798	102346	9085.8	45110.2	47804.2	26966	29820.9	730.36	11069.3	74384.7	42579	23246.9	2560.44	7567.2	32364.1	17419	17658.6	313.12	4586.4	60940.7	32897	29206.8	700.72	7855.2	67915.9	38975	16442.6	112.48	358.56
89830	51520	28625.4	28.12	34.56	170774	50277	82839.2	-3.8	28.8	56051.4	31963	24632.4	-11.4	2.16	200522	44776	95456	1630.96	21962.9	154595	63331	86845.2	8268.04	36888.5	55567.2	33382	19658.9	407.36	3239.28	68400.8	38072	31287.7	4400.4	15113.5	23141.9	11914	23921.8	-6.08	1602.72	36354.5	16806	27316.7	666.52	3463.2	20891	11119	41728.6	10078.4	19191.6
55558.7	30648	24782.8	19.76	46.08	262143	133153	126455	6.84	100.08	55832.4	34553	15757.8	13.68	29.52	43864.6	26407	20328.5	75.24	8915.76	55353.3	33069	19022.8	1130.88	10057.7	99204.9	58391	33246.2	294.12	11150.6	104426	51151	52326	2414.52	10944	59589.4	33719	27121.4	260.68	2598.48	52266.5	29710	43279.7	1497.96	6503.76	21885.5	14102	60125.1	67.64	20005.9
63330.8	31447	43255.4	25.84	29.52	93696.8	38256	45409.2	-0.76	16.56	167797	68249	78630.4	38.76	25.92	60333.6	32138	46734.7	510.72	2341.44	37456.2	21235	24774.5	37.24	939.6	57574.4	34762	22925.4	2080.12	6095.52	95102.1	53478	41029.4	2869	14865.1	262143	94315	196794	8749.88	40018.3	187042	78502	85227.2	6471.4	34194.2	57809	34470	19345	13629.1	4106.88
35070.8	21912	11734.4	24.32	8.64	41399.1	23303	21437.3	22.04	35.28	29597.1	16589	25549.7	28.88	1.44	47799	32327	17179.8	465.88	2581.92	30375.1	18012	29133.1	313.88	4444.56	73084	42746	32930.8	518.32	4918.32	46016.1	23978	37683.1	39.52	3107.52	69754.8	42429	24746.4	1000.16	17725.7	80652.6	46494	32626	2267.08	18147.6	164943	59342	82529.2	19226.5	30539.5
22519.2	12007	21748.9	-9.12	-3.6	93707.9	54486	40068	14.44	26.64	49030.1	29570	12348.5	-17.48	-2.16	60213.4	32256	39642.4	338.2	4170.24	30783.3	15587	26562	750.12	10551.6	78594.8	32075	36599.3	1187.12	9790.56	262143	92219	197224	7137.92	64647.4	141182	59746	61916.4	1512.4	13218.5	54423.8	32242	19295.6	1225.88	8281.44	9217.65	5550	14984.9	1222.84	3666.24
92587.3	37058	58489.6	2.28	73.44	262143	76766	155070	69.16	186.48	94881.1	47409	59391	16.72	46.08	35777.3	20187	23428.5	213.56	3129.12	262143	73334	126344	6819.48	44697.6	39304.8	23298	24810.2	1574.72	12565.4	70250.7	40376	36517.2	530.48	17009.3	93917.2	40050	41217.8	934.8	9843.12	50254.8	29375	20854.4	2227.56	11593.4	44976.8	23054	23909.6	4347.96	5405.76
72484.1	40912	31919.2	10.64	15.12	50250.2	25016	29988.8	20.52	30.96	48454.9	29071	21849.2	12.92	10.8	31162.3	23305	16400	117.8	5922.72	52976.9	31864	16818	507.68	5324.4	41571.4	22831	30810.4	1729.76	12325.7	86169.8	50305	23962.8	4135.16	7871.76	69400.5	34248	36269.5	264.48	5860.8	71437.6	43898	23174.7	33.44	1321.92	69312.8	44111	19579.9	11737.4	1635.12
64453.3	40639	19514.5	15.2	-9.36	7574.45	7154	1552.68	14.44	-6.48	187303	71215	93479.2	34.96	92.88	79947.4	43571	32996.2	6682.68	26186.4	60450	36951	20148.4	407.36	3714.48	28798.9	15970	31288.4	209	4584.24	116357	53563	47338.9	1284.4	14790.2	260756	82805	134721	19084.4	87670.8	31118.1	14375	29738.8	704.52	6120	44916.9	26466	31658.6	8611.56	2869.92
54317.9	29614	39289	8.36	12.96	130771	59346	61288.7	31.92	58.32	37388.6	21710	24149	18.24	24.48	75866	41959	35810.4	10132.3	13489.2	94599	36099	44591.5	2401.6	12493.4	82534.4	47607	20697.8	221.92	5600.16	118363	37151	72128.6	1537.48	22031.3	125196	50692	53497.2	2495.08	18380.9	49492.9	28054	36232.2	1355.84	15128.6	49143.2	29218	15529.8	4792.56	3383.28
67889.9	28951	26035.3	-3.04	39.6	193354	55263	130474	41.04	102.96	149246	56579	74365.2	19.76	51.12	57264.3	34945	16175.8	617.12	4186.8	107318	46910	39992	4987.12	10367.3	72198.8	34766	43691.6	2192.6	15446.9	35896.2	19074	23559.2	677.92	4432.32	159926	69383	73787.6	2034.52	35923.7	27949.3	16307	30483.6	4097.16	3160.8	161634	60015	66734.8	12736.1	9379.44
59352.1	35294	23129.1	20.52	29.52	130913	39858	69141	25.08	49.68	59733.7	19443	63162.1	20.52	61.2	55383.9	28608	38339.7	12294.5	42855.1	57179.8	35037	25980.6	328.32	1470.96	88978.5	35220	52844.3	826.12	13543.9	131796	55194	48092.8	6634.8	24991.2	101562	54455	31514.2	631.56	11731.7	262143	80780	245020	12323.4	85073.8	40028.9	23538	66576	47007.5	19489
15165.1	9650	20855.2	11.4	21.6	62774.4	33179	41975.6	-6.08	54	262143	82882	122236	25.08	155.52	61606.3	38082	19161.1	65.36	2185.92	199133	74797	80287.2	3912.48	32143	77877.1	46747	22404	123.88	894.96	53271.4	30802	23894.4	1617.28	3071.52	80227.5	48119	41304.5	8464.88	25964.6	14613.3	11610	15833.8	3.04	316.8	68086.2	32754	34830.8	9181.56	7562.88
33623.8	19107	18300.8	25.08	13.68	194924	53151	155997	2.28	149.04	34886.8	17129	59843.9	19	38.16	12801.8	8634	7726.92	-9.88	73.44	262143	83075	143887	5907.48	28832.4	55789.5	33215	22752.1	7610.64	24521	49560.5	41539	40487.5	3841.8	20283.8	70985.8	41787	21071	29.64	1970.64	85294.3	32363	132501	682.48	19215.4	59535.4	35695	15941	696.16	2052
76665.5	45235	21096.1	28.88	33.84	65255.4	36987	25138.5	-6.84	2.88	131494	55355	66470.4	11.4	64.8	92608.8	47643	73703.3	6438.72	15416.6	146112	63065	71717.4	1624.12	6303.6	68118.7	40226	22816	4.56	146.88	91603.2	49191	33510.7	1796.64	11060.6	107136	59523	38738.7	1344.44	9003.6	58076.8	29327	18928.6	7689.68	6310.08	47941.4	23408	41641.9	2759.56	4536
5431.4	5602	718.2	9.12	0	65857.3	36848	26087.8	42.56	23.04	71939.4	40348	22740.7	-3.04	28.08	8268	5098	30832.4	20.52	1881.36	73542.9	27854	78043.6	3338.68	30893.8	127475	46859	55601.6	3335.64	11717.3	39252.8	23806	38937.1	2233.64	9688.32	84457.1	46623	35382.6	982.68	7989.84	45934.2	27262	12556	442.32	1887.12	79511.9	41022	40682.8	1110.36	15389.3
59480.2	38126	15396.8	1.52	-5.76	65800.1	33349	38010.6	-6.08	40.32	69331.6	37884	28126.1	19.76	73.44	72118.1	41350	25538.3	1235.76	7969.68	183112	76695	80584.3	2051.24	16959.6	50674.6	30507	30844.6	269.04	4819.68	43518.1	25656	36198	1358.88	21293.3	218592	95080	74401.7	3373.64	26048.2	31036.8	14759	30227.5	76.76	3152.88	65339.3	38891	24737.2	19175.6	2865.6
65263.9	40903	22277.9	0.76	-20.16	27025	12679	30891.7	20.52	41.76	182463	69582	98622.9	38	117.36	72856.5	39648	21901.7	941.64	2615.76	81039.4	36887	35123.4	825.36	7699.68	30758	21399	21701.8	1690.24	1144.08	125454	56018	51781.8	9011.32	19278	7290.4	6614	6287.48	-0.76	343.44	82266.6	35019	39178	4762.16	11931.1	48356.8	20171	50191.9	11978.4	8089.2
105336	45437	44183.4	24.32	1.44	129706	64963	48924.2	-12.92	116.64	97331	54647	32168.5	8.36	63.36	71720.3	41271	21837.8	383.8	3904.56	262143	102196	161104	3492.96	43107.8	79833.6	38675	37555.4	1950.16	2958.48	56417.4	34899	17183.6	2383.36	3591.36	15211.9	10327	40672.2	87.4	9971.28	132911	60573	45831.8	3246.72	10558.8	58986.2	20587	47598.8	31834.9	11193.1
49702.9	31535	16325.6	-19	-4.32	40183.6	21485	17801.5	-9.88	32.4	96967	40294	45739.8	12.16	17.28	34056.8	22100	33522.8	628.52	3382.56	233642	75780	143121	4264.36	32989.7	97535.8	47780	116035	216.6	2134.8	157767	70519	74654.8	6418.96	37280.9	24153.3	13152	25264.7	873.24	4968	48217.6	15315	52832.2	52.44	6032.16	45048.2	27982	29998	553.28	1856.16
7909.2	5053	8215.6	-19	-4.32	201705	54806	70301.5	4.56	66.96	130317	64019	56072	15.96	45.36	26890.5	16547	37075.1	36.48	16081.2	262143	84758	188255	4989.4	46017.4	41102.8	22610	26973.2	2783.88	10963.4	202918	81390	93787.8	925.68	39388.3	130132	71850	44447.8	3564.4	25796.9	42798.6	20778	35674.4	1402.2	8953.2	175538	65122	88744.4	71174.8	24734.2
60217.3	35130	27886.7	16.72	16.56	76300.2	44995	19757	20.52	34.56	242667	97067	101585	31.16	111.6	76322.3	35263	55493.7	19617.1	23724	262143	114433	226792	17067.3	112112	22192.9	10155	36809.1	288.8	1721.52	262143	102717	215998	8227.76	59620.3	74709	40026	24796.5	662.72	3856.32	25089.3	13043	34862.7	856.52	6259.68	38509.2	19509	18560	24989.6	5903.28
60691.1	34775	22015.7	12.92	12.24	38750.4	25298	25334.6	-3.8	2.88	61050.6	38869	16624.2	20.52	13.68	66248.6	35218	62911.3	7112.84	30880.8	63425.7	35236	38731.9	2329.4	13231.4	47828.3	26847	28432.4	29.64	536.4	119474	56821	50915.4	5879.36	28265	116992	47779	44840.8	1662.88	19196.6	78628.5	43166	37765.2	1292	11874.2	94349.4	36844	76504.6	51947.5	31059.4
48001.2	25146	25347.5	8.36	5.76	158961	64107	81251.6	19.76	74.16	73658	38048	35606.8	4.56	28.08	188096	74714	100355	13493	38995.9	60762	35632	31332.5	341.24	34190.6	65877.5	38630	39333	393.68	6611.76	48720.1	24306	40495.1	1264.64	14687.3	38170.6	19726	24139.9	1017.64	6473.52	262143	119359	181268	16577.1	97825	54269.8	32403	19227.2	117.8	4250.88
49966.8	31374	14809.4	7.6	2.16	61972.3	36338	21894.1	28.12	15.12	242084	105671	113409	45.6	69.84	112979	47807	60438.2	4898.2	26611.9	44865.6	26551	25814.2	436.24	7352.64	17706	12336	21410	366.32	3753.36	6985.55	5555	1833.88	1286.68	361.44	77892.1	41922	38535.8	187.72	3882.24	7943.65	6261	946.2	265.24	69.84	24456.9	11778	44336.9	13220.2	4560.48
29330.6	16838	36442	-17.48	-2.16	147945	66681	74874.4	19.76	89.28	55536	34535	12781.7	-9.88	12.96	135746	60195	65057.5	2063.4	31028.4	60862.1	30537	33275.8	1475.92	16991.3	41247.7	25471	30880.3	1757.12	12780	48719.4	32903	16359.8	704.52	4448.88	75309.6	43466	28175.5	2415.28	5778	43860	26241	34352.8	2391.72	7282.08	108564	58670	91843	78243.5	16880.4
33379.4	20427	22372.9	3.04	26.64	184630	55536	82567.9	18.24	60.48	29999.4	15175	38572.3	0	22.32	245303	76362	95307.8	2949.56	27551.5	61221.5	37691	18002.1	2115.84	5300.64	54162.5	24789	32624.5	152.76	4446.72	83405.4	47467	34710	1663.64	16509.6	55638	28103	29716	148.96	3971.52	50220.3	30470	45199.5	1234.24	4026.96	57753.8	22166	103244	51842.6	15708.2
75379.2	40946	20035.1	6.84	-1.44	14182.3	8953	20010.8	9.12	-11.52	48610.9	27194	28326	19.76	-4.32	44416.4	22643	27411.7	178.6	5539.68	81504.8	30047	59090.8	3793.92	22758.5	162785	72595	58963.1	1802.72	12577.7	70091.4	37218	27750.6	722.76	9611.28	63938.5	38196	21451	736.44	8892	52799.5	30463	23211.9	544.16	4897.44	65232	28340	76633.1	96191.7	27762.5
66625.6	36511	27986.2	16.72	51.84	49253.8	26563	22304.5	3.04	2.16	45319.3	28251	15132.4	26.6	36.72	219830	85242	137409	6443.28	39209	58028.7	32785	22380.5	1590.68	8225.28	38673.7	23218	22771.1	272.08	2317.68	39364.6	19005	45145.5	5213.6	17770.3	109964	38146	55101.5	82.84	1199.52	190942	72811	93577.3	4233.2	25906.3	150968	56851	78594.6	34641.6	21384.7
49625.5	29350	22718.7	13.68	61.92	37387.3	20555	31079.4	0	-5.76	68272.1	40286	27180.6	3.8	41.04	7829.9	6678	1228.16	12.16	15.12	129277	47995	66959.8	2156.88	6349.68	162229	55357	88385.7	2860.64	18518.4	71003.4	36387	32746.1	3215.56	16851.6	123037	60214	55901.8	173.28	1001.52	32105.4	16706	25851.4	726.56	3429.36	28983.5	17744	33029.6	1323.16	4628.16
60593	34111	23941.5	7.6	9.36	48885.8	29520	17864.6	-22.8	-3.6	54386.1	28303	29800.4	18.24	32.4	77296.7	43879	29139.2	1165.08	5149.44	26318.5	12435	29745.6	836	2733.84	68141.4	38898	23468	496.28	2089.44	100284	55092	42853.4	1725.96	14304.2	56637.7	32966	21536.1	728.84	3042.72	7293	6295	2416.04	21.28	25.92	23754.2	17086	9674.8	-21.28	275.04
31743.4	16623	25589.2	-12.92	12.24	18843.5	7309	57448.4	17.48	46.08	66182.3	36911	29504	-5.32	25.92	30739.1	18087	30456.2	2067.2	10531.4	57902	34135	24222.7	258.4	218.16	35280.7	17827	27048.4	664.24	3355.92	172646	51171	92212.3	8204.96	34025	31038.8	15155	46660.2	1737.36	12104.6	71233.5	42110	27341.8	2748.92	13107.6	117820	47166	55028.6	43501.6	17298.7
64574.9	37094	21999	-15.96	15.12	71500.6	42631	22718.7	29.64	43.92	56789.2	26786	52825.3	12.16	52.56	44799.9	21618	33610.2	88.16	4086	63594	38834	25793.6	2482.16	15198.5	14018.5	8047	35792.2	1829.32	6809.76	110922	48626	54683.5	1228.92	15536.2	142137	53422	64341.6	2111.28	13459.7	66918.1	38496	27309.1	1012.32	8207.28	71615.7	41046	29760.1	53250.9	19270.8
33238.4	20282	20235	-6.84	12.96	46924.8	26167	21106	3.04	23.04	70097.3	42308	26153.1	-6.08	36	9531.6	8821	1792.08	11.4	51.84	50239.1	29099	19502.4	509.2	2198.16	122229	52166	39535.2	843.6	11714.4	30490.8	14883	28949.9	774.44	10886.4	177509	51898	93355.4	2800.6	14675.8	35832.5	18917	44561.1	841.32	23691.6	56508.4	36149	28172.4	30400	30257.3
39190.4	23075	16845.4	20.52	15.84	196825	64267	84671.6	18.24	95.04	33373.6	15659	26185	-4.56	21.6	22550.4	11959	49461.6	2573.36	4804.56	38841.4	19194	30948.7	2494.32	10297.4	262143	99870	190736	9913.44	110542	110820	60219	36404	2028.44	7592.4	88625.5	37462	53066.2	1563.32	10723.7	62123.1	38620	25778.4	303.24	5018.4	53591.2	30766	16992.8	8845.64	3612.24
63489.4	38193	16273.9	-3.04	22.32	262143	76371	173548	50.92	200.16	68797.9	39519	19744	-25.84	-18	67273	39387	27300	1535.2	10705	45966.7	24155	27034	143.64	2727.36	108332	48633	30843.8	4088.04	12941.3	138582	68217	81310.1	1235.76	9277.2	57286.4	31130	21470.8	36.48	452.88	65947	37667	22282.4	2197.92	14047.9	121762	62826	41242.2	16328.6	9336.24
9140.3	8770	1865.8	-15.96	-4.32	216014	107700	82350.6	6.84	34.56	58076.8	33724	33132.2	5.32	68.4	32311.5	19606	23513.6	963.68	1990.8	62232.3	36754	21498.1	576.84	13618.1	58965.4	31650	25822.5	11.4	708.48	61575.8	29899	29219.7	406.6	14309.3	39336.7	21237	22560.6	237.12	6682.32	61006.4	35814	20343.7	1684.16	11436.5	53354.6	24870	42642.8	9362.44	16269.1
52776.8	27954	21551.3	-15.2	0	243121	82223	104477	29.64	138.24	6323.2	5715	1029.8	-6.08	6.48	22787	10712	42209.6	1431.08	11057	50679.8	26400	48236.4	2584.76	5774.4	54330.9	33814	24119.4	510.72	23395.7	102830	43811	46354.7	1048.8	16195.7	46282.6	26418	36585.6	623.2	3441.6	37831.3	18596	28645.2	340.48	17187.8	37771.5	19074	25395.4	5282	4563.36
55900	32061	16831	13.68	20.88	49052.2	28494	22163.9	11.4	15.12	43271.8	25439	26376.6	38	70.56	59037.5	35419	20070.8	175.56	4409.28	209095	93447	82995	1596.76	6621.84	90340.9	53647	33476.5	1915.2	15959.5	40049.1	21436	25254	601.16	3285.36	9623.25	7674	9968.16	8.36	145.44	35597.9	17785	20239.6	1851.36	11012.4	60622.2	35143	20579.3	20371	5150.16
76670.8	42050	30834	12.16	12.24	81061.5	47746	22952	-9.88	-4.32	43286.8	24977	18318.3	-12.92	38.16	102423	57573	38395.2	4392.8	15204.2	97333.6	36202	52018.2	2500.4	15456.2	70121.3	38186	32360	298.68	1730.88	64465	39065	24953.1	576.84	3116.16	65396.5	35530	26015.6	883.88	5139.36	45300.4	23162	39667.4	302.48	14593	48792.2	27514	21295.2	4271.96	9866.88
42027.7	25534	28223.4	6.84	5.04	81896.8	49494	26818.1	19.76	51.12	47576.1	27425	25327	9.12	43.2	60361.6	36110	38047.1	3.04	1879.2	80119	42936	37820.6	1646.92	11175.8	78531.7	44887	27503.6	831.44	12494.9	13449.1	10357	5100.36	-8.36	-0.72	159168	50779	89331.9	560.88	14173.9	53296.7	30615	25853.7	381.52	2571.84	162994	64659	78510.3	67035.8	38537.3
12671.1	9621	7174.4	-8.36	4.32	46995.6	26521	17912.4	2.28	7.2	70601.7	41076	25541.3	-9.88	25.2	25257.7	12262	22228.5	756.2	4322.88	196609	72234	104263	7051.28	42361.9	85982.6	45709	43403.6	2525.48	66106.1	126146	47778	54899.4	896.04	5870.88	48655.1	27750	19612.6	1558	6305.76	58137.9	33746	22785.6	4672.48	9486	157468	60924	62769.9	26160	28239.8
86633.9	49051	27377.5	32.68	127.44	73259.5	41780	27957.4	-25.08	-11.52	122235	66581	93456.4	19	108.72	142671	43866	118215	2233.64	24881.8	54289.3	30195	28811.6	475.76	8784.72	62909.6	35671	23547.8	275.12	3438.72	70496.4	41522	27323.5	329.84	4931.28	31630.9	16886	27111.5	295.64	6382.8	24642.8	13362	26047.5	544.16	1942.56	81315	44879	27166.2	10583.8	5337.36
47440.2	26652	22672.3	39.52	30.96	64430.6	30219	62073	-15.96	41.04	35910.5	21606	48773	21.28	22.32	51371.4	33031	16189.5	194.56	646.56	50181.3	30569	14953.8	139.84	1530.72	62842.6	39390	18894.4	1529.12	2349.36	30237.3	12095	63501	4085	35041	33122	18551	43766.1	48.64	3285.36	91210.6	38615	48586.8	128.44	2692.8	70059.6	35812	41156.3	36783.2	14229.4
39872.9	25755	10724.4	9.88	-17.28	251412	102390	143559	26.6	223.2	52794.3	32815	16097.6	-11.4	-10.8	85892.3	44894	25643.9	945.44	15047.3	120256	50211	46255.9	1541.28	15979.7	68428.8	42245	21694.2	2461.64	4379.76	54799.5	35594	27903.4	130.72	2635.92	40773.8	23151	27291.6	2634.16	9332.64	192151	78109	73597.6	511.48	5687.28	120943	48905	50126.6	20836.2	19101.6
41279.5	20544	21032.2	28.12	38.16	124436	48574	69276.3	26.6	63.36	23694.4	10679	37260.5	18.24	12.96	18087.5	11978	30945.7	37.24	3892.32	112638	36363	39821.7	84.36	4682.16	84108	47592	31778.6	8040.8	14384.9	75307.7	44059	26874.4	1175.72	9664.56	142801	64782	60178.3	2850	41413	130469	55755	73067.2	2587.8	22282.6	50469.2	31127	19870.2	5237.16	5870.16
40821.9	24827	18426.2	-8.36	2.16	58445.4	29803	33310	9.88	15.84	65737.1	34568	24272.9	22.04	-3.6	41053.3	21436	22120.6	209	6189.12	57714.8	29205	29332.2	64.6	4566.96	60210.8	37258	13876.1	1484.28	4514.4	124831	59358	55855.4	5528.24	17059.7	25618.4	11631	37208.8	204.44	5188.32	66528.1	41415	21846.2	388.36	4161.6	63371.1	26254	58670.5	38796.5	11278.8
59068.7	34631	19563.9	12.92	14.4	65484.9	37325	21736	22.04	39.6	10630.8	6526	27253.6	22.8	8.64	10700.9	6538	18235.4	9.88	605.52	51864.8	29506	25557.3	3585.68	7016.4	23305.1	12143	26832.6	1893.16	4542.48	44480.1	23560	37147.3	421.8	5276.16	93452.4	51842	37779.6	271.32	1340.64	83870.1	35226	76627.8	2494.32	18352.1	204298	97727	78391.7	19692.4	17146.8
48976.2	25991	24422.6	-9.12	36	262143	84158	182391	13.68	162	59722	34290	26585.6	-3.8	33.84	46545.8	28762	16381	1013.08	4325.04	92557.4	47419	31242.8	2541.44	2990.16	60384.3	31286	54911.5	228	27349.9	66212.9	38015	23333.5	1731.28	5555.52	69852.2	39430	34481.2	557.08	4428	42847.3	25242	23766.7	126.16	3870	78046.1	50969	30729.1	3381.24	7634.16
55591.9	33179	18946.8	22.8	33.12	262143	97590	244550	48.64	248.4	75943.4	33574	54349.9	22.8	54.72	45906.2	21619	32989.3	330.6	3977.28	10037.3	8799	3980.12	-12.92	97.92	54028.6	30563	32152.6	329.84	2838.96	73711.3	46218	23667.2	727.32	10927.4	95252.9	33877	72867.3	1415.12	18328.3	67717	39115	21183.5	981.16	7433.28	61347	36518	22201.9	22214	11209.7
50155.9	30091	36498.2	7.6	7.2	55228.5	32221	27757.5	11.4	23.76	262143	132191	209177	112.48	290.88	74989.2	43086	29488	141.36	4871.52	19922.5	17719	4458.92	248.52	82.8	29374.8	17659	30751.1	785.84	3086.64	62336.3	36034	24959.2	1075.4	10851.1	52585	26826	27656.4	509.2	4824	170364	55570	83429.8	3315.88	23505.8	41552.5	22074	32624.5	27483.9	16495.2
48168.2	28937	26005.7	6.84	27.36	77556	42734	35736	10.64	39.6	61024.6	22365	56276.5	1.52	67.68	27740.7	17177	26774.8	3302.96	8928.72	146810	62775	69787.8	5394.48	40083.8	45071	28770	16120.4	2568.04	8788.32	14173.9	12338	3686.76	14.44	15.12	39921	23947	17867.6	333.64	9837.36	97971.2	54782	39260.1	741.76	47592	157185	56834	75293.2	5674.92	13150.1
60812	34486	27750.6	-16.72	85.68	60840.6	34815	22808.4	5.32	-9.36	226416	87462	126595	28.88	151.92	83782.4	48682	22412.4	1360.4	6338.88	72106.4	43391	25330.8	2008.68	22775	59287.1	35442	18632.9	321.48	5066.64	173155	86683	67843.7	5673.4	15034.3	42472.3	32385	20159	2076.32	21297.6	150716	69751	80401.2	778.24	22865	61163.7	38638	24878.6	13624.5	6380.64
40441	21452	17748.3	-6.08	12.96	24898.2	11911	51203.5	4.56	55.44	22997.6	11478	39283.6	23.56	16.56	63027.2	37555	22318.9	354.16	3057.12	81004.9	48590	25185.6	701.48	8295.84	52693.5	31759	17331	190	7381.44	44398.2	20456	37111.6	598.12	6155.28	76529	34949	66816.9	2162.96	9523.44	62951.8	38981	23349.5	2651.64	2483.28	48916.4	25430	23585.1	3059	4612.32
44763.5	25078	28749.3	-31.16	37.44	78181.3	43254	26464	-3.04	5.04	159016	60655	104245	20.52	108.72	39701.3	19029	33212	171.76	2165.76	121350	47195	100210	1523.8	24269	63543.3	36549	26450.3	4074.36	22059.4	133462	51847	49438.8	1324.68	11176.6	20555.6	18714	9849.6	100.32	554.4	11211.2	8979	2344.6	15.96	-7.92	23043.8	9030	57861.8	31916.2	16202.2
63427.6	40297	14574.5	-5.32	22.32	59569.9	32774	23230.2	5.32	45.36	262143	129805	102740	53.2	141.12	36897.9	21045	23939.2	325.28	6517.44	65973.7	39587	41603.9	49.4	4340.88	49121.1	25523	24013	1506.32	10274.4	154915	67279	62912.8	3487.64	15559.2	41841.1	21571	27010.4	212.8	3411.36	253938	70634	186943	6985.16	98221	48794.8	26294	25786.8	6004.76	2669.04
49938.8	31427	17916.2	14.44	36	262143	115993	156910	66.12	291.6	119022	48301	39032.8	6.84	46.08	61354.1	36303	21238.2	107.16	2163.6	65828.1	39965	21957.2	769.12	4021.2	85275.4	49286	26917.7	36.48	3674.88	101602	55551	37660.3	511.48	13494.2	60863.4	35231	30906.2	972.04	5045.76	45376.5	19482	81155.8	3825.08	22758.5	58582.5	32315	22987	44865.8	16738.6
67916.5	43907	17828.8	-6.08	20.88	65406.9	35758	43502.4	15.96	19.44	238848	96566	87700.2	38.76	74.16	117018	50279	67060.9	3929.2	18276.5	110232	50152	47987.9	3148.68	21120.5	134883	69463	42493.1	2066.44	13111.9	118327	45102	141544	3705	54604.1	59802.6	34659	31031.6	375.44	6366.96	155814	52773	76104.1	3844.08	26380.8	49185.5	28986	14178.6	4691.48	2606.4
57129.8	34003	20501	-26.6	9.36	124961	50839	38361.8	-22.04	2.16	262143	113162	161110	46.36	259.2	67185.3	44967	32089.5	1317.84	15349	105444	55054	41802.3	189.24	2421.36	25879.1	15828	23101	50.92	2903.04	106215	41942	79465.6	4414.08	47242.1	58173.7	36410	18870.8	211.28	5328	116716	33181	84985.5	10754	37714.3	42312.4	20690	34002.4	12526.3	13537.4
45537.7	23315	26913.1	-22.8	27.36	66794.6	35139	37998.5	11.4	61.2	124150	51013	57725.8	35.72	49.68	142329	46002	74883.6	10908.3	45034.6	84339.4	36117	77801.2	8476.28	19627.2	77126.4	45746	24563.2	456	5912.64	262143	122279	158814	18879.9	40338	57097.9	33570	27217.1	49.4	2506.32	157416	69554	77023	1292	14932.1	31570.5	16923	22778.7	8350.12	3026.88
7979.4	5331	1246.4	9.12	-0.72	48967.8	29577	16657.7	3.04	24.48	90387	34858	61749.2	18.24	20.16	29626.3	16707	31746	148.96	1985.76	56769	32716	17862.3	173.28	1370.16	27086.8	14607	20749.5	1331.52	2083.68	121881	40896	99125.3	1953.2	28729.4	126375	52866	53030.5	3416.2	14928.5	262143	112729	136035	6940.32	43107.8	83588	44989	38176.3	21410.7	8486.64
89093.5	51078	27953.6	7.6	39.6	47235.5	24588	24288.1	-18.24	0	73461.7	41619	31524	-3.8	27.36	159937	69506	69936.7	4082.72	12655.4	59793.5	33211	20431.8	60.04	2723.04	31823.3	22642	28258.3	370.88	15561.4	27093.3	15180	16770.2	285	1117.44	79440.4	37234	32889.8	2005.64	13718.9	250700	92401	131273	5187.76	52109.3	26678.6	14823	34114.1	8854	11343.6
70916.3	38923	22141.8	15.2	15.12	73584.5	39367	39336.1	-11.4	69.12	151947	51714	97121.9	0	52.56	49890.1	27465	23669.4	447.64	2997.36	60450	31905	25897.8	167.2	2476.08	70079.1	42762	35508.7	1843.76	25063.9	59588.7	35181	21677.5	446.88	4697.28	262143	81738	154479	18108.5	63421.2	262143	122982	244620	17479.2	87627.6	140368	51011	71067.6	10478.1	21052.8
8576.75	6555	2040.6	0	-10.8	53675	33819	13728.6	12.16	10.8	262143	62346	126977	66.88	118.08	70363.1	44038	27383.6	2948.04	8382.96	65813.1	36518	26205.6	980.4	5050.8	42307.8	20034	32549.3	167.2	2092.32	8467.55	6646	5215.88	0.76	204.48	58734.6	32846	29925	154.28	5302.08	252630	97233	128256	7674.48	75695	61937.8	34954	22167.7	15193.2	3111.84
60544.9	37584	18591.9	31.92	33.12	51175.8	25070	44881.8	20.52	35.28	22018.8	13844	29396	7.6	35.28	81924.7	44686	29722.1	234.08	6899.76	10699	9982	3219.36	-12.16	-15.12	35550.4	21255	38278.9	6301.92	10890	70203.2	41114	24494.8	2150.8	7822.08	27090.7	13776	36996	1015.36	6201.36	166349	72968	63327.8	1119.48	13049.3	57705.7	31802	27584.2	541.88	771.84
71733.3	39468	28056.2	-30.4	-18.72	7447.7	6058	1383.2	-9.12	-6.48	65488.1	35644	31999	3.04	20.16	14341.6	7450	22428.4	107.92	4199.04	10962.2	8714	1408.28	66.12	-11.52	94562.6	50318	34918.2	9964.36	23531.8	71728.8	40484	26041.4	1287.44	11998.8	39082.5	19526	21425.9	1407.52	20018.2	22688.2	12123	32503.7	83.6	696.24	121257	42875	74652.5	31555.2	18465.8
40539.8	21303	35413	0	88.56	42212.3	19071	31679.8	23.56	25.2	112919	39813	55391.1	15.96	83.52	34914.1	18054	34266.1	519.84	6467.04	48614.8	30670	23323.6	16.72	540	25901.2	13171	20092.9	72.2	2199.6	63398.4	37794	24636.2	106.4	1261.44	82839.2	39850	34164.3	111.72	1515.6	65617.5	37971	22044.6	394.44	2393.28	34960.2	20909	24608	12134.2	7278.48
9402.25	8163	1247.16	7.6	-0.72	120177	54350	49490.4	19.76	38.88	56723.5	26414	48179.4	6.08	15.84	37411.4	20233	18822.2	1003.2	5901.84	95616.3	61266	45918.4	640.68	22047.8	53456.6	30987	54745.1	15.2	-92.16	73860.1	43089	34840.7	3037.72	7215.12	96090.8	28262	74243.6	555.56	14312.9	104931	47796	39773.1	1140	10299.6	107769	41526	36634.3	44697.9	20635.2
14225.9	12891	3483.08	-9.12	-16.56	79207.7	42398	39985.1	-0.76	22.32	116023	55672	38526.7	-1.52	84.96	69472.6	38391	31863.8	347.32	7482.96	109283	41354	54818	3996.84	14389.2	51390.9	31227	29438.6	393.68	3913.2	69166.5	34158	36404.8	446.88	9383.76	99957	64718	32069	216.6	10206.7	81878.5	48463	30729.1	677.16	4490.64	51032.8	17850	52332.8	29485.7	6611.76
7952.75	6541	28874.7	20.52	7.2	111194	49098	52486.4	-6.08	91.44	88576.8	42702	39092.9	22.04	24.48	128950	58981	48551.1	4699.08	25316.6	121458	58090	31512.6	3275.6	16605.4	87283.3	51163	25363.5	255.36	5914.8	59524.4	33774	21423.6	1386.24	2155.68	71735.9	33951	42588.9	1412.08	23424.5	119969	58134	42617	4306.16	8894.88	110144	44148	47550.2	3552.24	14566.3
5774.6	5685	7803.68	8.36	180.72	63138.4	23894	58146.8	0	63.36	91737.8	36753	60121.3	15.2	60.48	140708	60177	59486.7	3868.4	16679.5	48358.7	25267	32903.4	1256.28	12081.6	46833.1	26866	23322.9	50.92	2106	62300.5	36739	31589.4	-6.84	414	30294.5	16095	41569	398.24	14284.8	17461.6	9871	14337.4	4.56	271.44	60533.2	34057	18379.1	39765.5	6275.52
5618.6	5264	1346.72	-6.08	0	24865.8	14777	27037.8	3.8	7.92	54932.1	27118	44480.5	-0.76	57.6	61731.1	37581	20317.1	930.24	11695	54042.9	31210	23203.6	862.6	9648.72	174964	77818	105163	11977.6	37259.3	67733.9	38398	23977.2	1425.76	5640.48	178397	70102	64745.9	4297.04	16948.1	262143	83017	216053	43260	86757.8	27857.7	13260	36813.6	5463.64	3787.2
12379.2	10642	5201.44	12.92	7.2	48352.2	23274	36872.2	32.68	56.16	226004	88480	127294	41.8	165.6	99754.8	40015	61946.1	7580.24	19783.4	63009	37368	27468.7	1187.88	4262.4	73399.9	44582	25699.4	870.96	5780.88	78945.1	44286	27642.7	7.6	4428.72	48932.6	25594	19580.6	916.56	3002.4	32030	16628	35528.5	428.64	9007.92	109868	58850	38826.9	12333.3	5204.88
9034.35	8488	2037.56	6.84	16.56	104591	35579	69160	9.12	86.4	118095	46398	46748.4	16.72	52.56	63157.9	35675	40340.8	393.68	11758.3	37828	19475	25631.8	-22.8	5036.4	210272	82402	85668	5861.12	22002.5	171473	42507	70110.8	2857.6	23248.8	161344	71543	72260.8	1687.96	9127.44	7138.95	5226	11241.9	65.36	352.08	137511	56923	69376.6	12584.8	10910.9
14940.9	13010	4598.76	14.44	21.6	121802	42722	70948.3	41.8	96.48	95535	36647	55977.8	27.36	81.36	194604	87323	107916	7090.8	21119.8	140074	71198	61034.8	1332.28	12181	39789.1	23807	26989.9	402.04	8420.4	54358.8	31058	29946.3	889.2	14032.8	36085.4	20152	35504.9	1390.8	14122.1	52305.5	32407	22054.4	158.84	5146.56	221620	78340	106643	60790.9	57379.7
38412.4	23679	42244.6	-25.08	-8.64	138101	60469	52857.2	1.52	30.24	155358	45466	89992.4	7.6	113.04	38528.1	29094	90984.2	2159.92	3695.76	156602	58663	80567.6	6510.92	45052.6	51030.8	28443	27798.5	319.96	1298.16	239731	81283	162043	15836.1	93607.9	35714.2	20270	29966	36.48	460.8	48943.7	29815	18094.1	161.88	2959.2	37444.5	25426	33038	90.44	830.16
35433.4	27926	73.72	-36.48	113.04	42186.9	23666	33216.6	-26.6	54	87836.4	48155	34118.7	-3.04	11.52	119512	54731	44463.8	1187.12	8960.4	96515.9	52522	35178.9	98.04	5572.08	36903.8	21866	14832.2	49.4	605.52	34856.2	19120	17378.9	107.92	1658.88	98965.8	43179	54554.3	365.56	11586.2	68859	38087	38796.5	1859.72	6628.32	239723	58818	101175	54844.6	28437.8
6345.3	6046	1396.12	2.28	8.64	181659	81090	124356	14.44	93.6	140619	45575	53705.4	2.28	68.4	54585	29315	24433.2	2509.52	4320	21221.8	8947	23721.9	76.76	2085.12	202892	71951	118549	11191.8	41448.2	58690.4	32528	33978.8	180.12	2776.32	41709.2	17002	37989.4	-12.92	584.64	34066.5	15979	32857.1	7353	10972.8	66129	38078	22926.9	4685.4	7175.52
9125.35	7673	1839.96	1.52	5.04	54531.1	33167	21123.4	-27.36	2.16	150222	53610	99582	27.36	72.72	62546.2	39700	21207	1018.4	5749.92	100285	41104	46187.5	1466.04	8901.36	70619.9	39404	28259.8	803.32	6001.2	238160	115359	157820	13105.4	61416.7	53745.9	30624	20297.3	881.6	7911.36	40728.3	23610	22732.4	81.32	1612.08	172580	69675	84216.4	9246.16	35220.2
228348	81867	138155	39.52	175.68	262143	80894	144291	39.52	121.68	99795.1	42479	43944	9.12	54.72	23728.9	12051	36999.8	1580.8	7522.56	203398	70122	111417	6137.76	32204.2	96869.5	52535	24456	526.68	8439.12	152903	57995	102089	2056.56	26551.4	82273.1	45301	38070.7	157.32	6121.44	129071	53538	48909	1368	15165.4	7679.1	5686	1535.2	30.4	-36.72
262143	103902	262143	67.64	406.08	118923	53456	37145	27.36	17.28	262143	130482	165488	82.08	223.92	59286.5	34255	19931.8	244.72	1085.76	114282	50896	52117	3445.08	25721.3	78319.1	48130	19067.6	1968.4	8819.28	26325.6	14613	29907.5	405.08	3435.12	80481	49030	29190.1	2068.72	7668	35547.2	20850	28171.7	684.76	2832.48	86351.2	37119	32627.6	7502.72	9750.24
41310.1	24371	39127.1	15.2	25.2	25055.5	14488	27914	-12.92	0	45025.5	21108	57597.4	19.76	0	142576	67852	46528.7	563.92	12937.7	56579.2	31964	51693.7	2250.36	42413	59453.5	36287	17803	1561.04	1813.68	32657.3	19730	28269	1231.2	9159.12	73284.2	45062	23752.3	1178	17062.6	29445	15338	26939.7	482.6	2646.72	71711.2	41865	24698.5	17921.6	4778.64
164007	57951	97535.4	18.24	162	89770.2	45766	32228.6	-18.24	60.48	55565.9	29390	37568.3	19	42.48	98237.8	47057	32370.7	672.6	9116.64	114559	50580	47364.7	1630.96	11910.2	71789.9	47858	21984.5	1570.92	6973.2	52386.1	30115	26049.8	1483.52	9616.32	76090.3	39526	42120	9558.52	24949.4	38415	24810	14391.4	1165.84	13108.3	67449.8	37871	28638.3	2115.84	3513.6
262143	87767	192693	66.12	318.24	180454	64602	103527	12.92	195.12	99382.4	40791	49676.6	18.24	71.28	44994.3	27062	19553.3	699.96	4757.04	15327	7551	43918.9	449.92	16810.6	49357.1	26893	20254.8	560.12	5429.52	260346	97543	116252	3198.08	20859.1	150111	60452	75592.6	2374.24	16561.4	84906.2	49463	24158.1	17.48	3199.68	193833	70847	83989.9	22323.5	21013.9
85211.1	32200	44609	50.92	54	74506.9	23516	72398.4	-12.16	91.44	262143	104453	155030	6.08	146.88	114992	45715	85988.7	10451.5	58925.5	87053.2	36023	64144.8	515.28	3569.04	68942.9	38682	32086.4	807.88	12220.6	61051.9	32310	30923.6	148.96	1864.8	53313.6	33250	17289.2	1012.32	3374.64	49079.5	25751	29354.2	4680.08	7466.4	124727	48030	59998.2	9021.96	14528.9
199335	64266	112956	72.2	206.64	262143	79534	134587	44.08	153.36	44431.4	23058	36905.6	13.68	20.88	26687.7	13785	37309.2	44.08	2304	262143	80607	145130	5781.32	37882.1	14909.7	6304	120166	47.88	15215	11268.4	8818	2253.4	-3.04	57.6	64667.2	33763	30197.1	1637.8	7665.12	77675	44810	26087	475.76	7542.72	12068.5	10354	7710.96	-3.04	43.92
203349	78434	81039.6	60.04	149.04	78299.6	28589	52509.2	4.56	-6.48	97817.2	52558	29293.4	25.08	53.28	26300.3	15888	27386.6	3448.88	11320.6	160208	86000	60182.9	3638.88	17673.1	61523.1	34694	30218.4	2537.64	12624.5	190319	73890	79017.2	8104.64	19559.5	29481.4	16106	29918.9	60.04	6312.96	81521.7	28283	45285.4	5583.72	14276.9	72265.7	42543	33585.9	28.12	378
262143	108986	150001	63.08	221.04	214922	66508	105309	29.64	142.56	205871	74242	113797	30.4	95.04	32013.1	17383	64839.4	8082.6	48845.5	262143	79455	173733	7628.88	59730.5	75654.1	43530	32594.1	604.2	13540.3	219270	85543	92615.9	16558.1	36277.9	74959.9	44124	21878.1	1431.08	5405.04	160341	73034	67076.8	6779.96	36133.2	63778.6	37175	15567.8	2273.16	3852
37392.5	20044	20795.1	9.88	20.16	67152.1	40168	26219.2	41.8	18.72	40626.9	26568	16591.6	-3.8	3.6	32680	16818	43022.8	219.64	5229.36	58555.2	32304	21690.4	2005.64	12708.7	25423.4	13754	22740.7	14.44	3113.28	30572.7	14898	47319.1	3356.92	17215.9	31160.3	17662	33802.5	813.96	3194.64	66273.3	37842	24601.2	583.68	16203.6	98499	43785	42060.7	60657.9	35657.3
262143	102602	118154	49.4	164.88	57248.1	25571	52879.3	14.44	44.64	80917.2	41458	41298.4	19	42.48	108678	38594	78765.6	7279.28	53524.8	145452	55742	110286	2473.04	33677.3	55672.5	32011	31587.9	1174.2	3860.64	110770	41930	64647.1	2465.44	12539.5	40836.2	23710	21444.9	1079.96	2234.16	40875.2	15687	81329.9	643.72	8560.8	57489.9	37734	15640.8	115.52	454.32
262143	107772	208061	93.48	316.08	54813.2	32042	17014.9	25.08	33.12	16809.6	10151	34678.8	17.48	43.92	209084	80159	118256	9379.92	41825.5	55198.6	25166	46715.7	720.48	15734.9	107100	46031	66284.2	1374.84	13307	57242.9	34203	25526.1	14.44	56.16	166669	84034	91455.4	6754.12	37725.8	65754.6	38899	17510.4	43.32	1154.16	56788.5	32047	23914.9	3435.96	4714.56
73497.4	30305	61436.9	-0.76	46.08	73125	40711	27269.6	-3.04	51.84	182144	71046	83362.9	36.48	116.64	20340.4	10330	29849	13.68	724.32	40392.3	28982	23933.2	2792.24	34635.6	53714.7	32694	22869.2	5129.24	9681.12	211687	94792	68747.3	2605.28	21859.9	87564.1	40541	108251	13177.6	89764.6	70798.6	25509	48065.4	4734.04	22416.5	10266.8	9163	2838.6	1.52	7.2
262143	89587	141597	19	151.2	112520	44954	38870.2	1.52	66.24	144627	47110	112125	27.36	77.04	87784.4	33960	77546.6	644.48	7585.92	105503	58459	33737.2	7751.24	15163.2	262143	93238	152020	4063.72	44815	45370.6	27634	15376.3	294.88	251.28	55905.8	32209	35907.7	0.76	1316.88	85898.1	45487	27999.9	927.96	9069.84	40131	26172	30171.2	20314.8	4533.12
118834	36057	37765.9	8.36	-5.76	50406.8	27002	25261.6	12.16	39.6	53054.9	31459	19574.6	6.84	9.36	109110	41239	59395.5	7020.12	12718.8	8221.2	7880	1759.4	106.4	234	15110.5	8703	31843.2	1838.44	10211	124646	55643	45502.7	5816.28	21623.8	182905	50415	89281	1585.36	35541.4	87377.5	51838	24155.8	1080.72	5659.2	47287.5	29499	19144.4	57.76	22.32
40928.5	23324	29064.7	5.32	7.2	135700	65551	49581.6	11.4	44.64	30559.7	14909	27455	9.88	-0.72	66346.8	25548	95693.1	2088.48	14496.5	138704	72119	52932.5	1213.72	18144.7	30765.8	17363	20322.4	3923.12	10859.8	95650.1	53600	29840.6	1151.4	4152.24	45292.6	19162	88055.1	735.68	30007.4	46210.4	27043	23473.4	222.68	4947.12	15076.7	13335	10234.9	123.88	12266.6
27424.8	13243	35695.7	-4.56	-1.44	20905.3	11755	28479.5	19	36.72	91488.8	53500	43003.1	-3.8	19.44	69591.6	38106	29231.1	8170	15537.6	66207	40307	24518.4	650.56	2676.24	229511	77291	94689.9	1925.84	19639.4	192552	100190	94104.7	8871.48	44984.9	207492	76015	83662.3	4695.28	21616.6	50657.1	31651	18541.7	144.4	5085.36	53592.5	30628	25389.3	24471.2	8821.44
217374	92289	102173	29.64	114.48	38808.9	14984	58691	32.68	27.36	72720	42689	22380.5	23.56	25.2	262143	66156	154538	11946.4	60693.8	66710.1	38747	19643	1681.88	3923.28	35308	19991	27727.1	2368.92	6454.8	11428.3	9551	20549.6	4.56	3206.88	39850.8	24510	20578.5	627	1427.76	50820.2	27579	39520	1433.36	15091.9	7110.35	6143	2248.84	4021.16	85.68
25193.3	13747	47313	35.72	45.36	184766	61668	84298.4	19.76	185.76	61140.3	36671	19446.1	22.04	31.68	44772	16756	43420.3	408.12	6959.52	38716.6	21620	28160.3	522.88	4790.16	64481.3	39148	20638.6	2166	3632.4	33865.6	18007	24934.8	406.6	6665.76	213534	68666	101982	3715.64	26165.5	108072	45866	44463	4882.24	11916	64045.1	33888	26337	7214.68	5612.4
187580	72803	126047	60.8	192.24	5748.6	5118	1050.32	7.6	2.88	7010.9	5178	8692.88	-2.28	25.92	7996.95	5130	6838.48	-19	36	59254	35202	23397.4	2455.56	2586.24	43030.6	23539	20659.8	3066.6	4132.8	262143	74371	197993	9661.12	67306.3	260258	85630	95491.7	2524.72	26055.4	65438.1	38670	43294.2	1054.12	9318.24	67054.6	36603	31321.9	3686	3505.68
64052.9	36498	32630.6	5.32	50.4	67791.1	38755	23750.8	-0.76	15.12	77277.8	46375	43085.9	4.56	36	6290.7	6020	1561.04	6.84	82.08	60930.3	30102	38948.5	91.96	2248.56	147175	89712	59810.5	4927.84	32983.9	87966.4	51676	31073.4	2947.28	7029.36	35493.9	18443	33783.5	566.96	2460.96	129541	60772	95275.1	3585.68	19136.9	26368.5	12454	29352	88.16	938.88
22700.6	12502	39257	19	0.72	104108	59359	32857.8	2.28	107.28	39957.4	25010	20802	12.16	26.64	36667.1	20100	23101.7	73.72	3525.12	56672.2	29139	24212.8	1091.36	4021.2	116856	38866	44692.6	4349.48	10237	46265	25275	18664.1	1713.8	9520.56	199139	81922	88926.1	1308.72	17108.6	149993	78215	100696	4888.32	33157.4	85010.2	50114	23383.7	4065.24	1605.6
132283	42652	82938.8	19.76	71.28	160940	65696	97845.4	-8.36	95.04	65338.6	40671	18940	-5.32	28.8	48868.9	27250	30572.5	3755.16	15104.9	87019.4	48066	34871.1	10578.4	12728.9	9549.8	5096	2926.76	158.08	338.4	35951.5	15495	63813.4	2227.56	15205	69420	36300	29089.8	1170.4	12777.8	262143	100727	147871	2797.56	22105.4	42091.4	22051	31423.7	6811.12	4919.76
47429.8	26756	23681.6	22.8	6.48	262143	72796	217814	50.92	209.52	66270.1	39625	19747.8	20.52	30.96	89683.1	51364	35303.5	2003.36	8349.84	48114.9	24399	36866.8	781.28	12102.5	12297.3	10991	7862.2	15.96	1501.2	63319.1	34921	19617.1	1824	3834.72	21650.8	10690	48165.8	1315.56	19568.9	7252.05	6940	2075.56	4.56	-23.04	66052.3	37766	27301.5	7230.64	3902.4
262143	100403	167251	60.8	221.76	62189.4	30741	43300.2	10.64	23.76	143722	58558	59005.6	13.68	82.08	77190.1	23518	101800	1039.68	19322.6	94452.8	54314	37370.7	7562.76	21157.9	71389.5	40321	18804.7	351.88	4247.28	78286.6	30607	53049.5	501.6	10335.6	262143	116268	220221	6207.68	75512.9	48725.9	26238	52425.6	177.08	7856.64	43705.3	26831	24016	9804.76	6986.88
151093	59445	60195.8	14.44	36.72	100708	45022	53532.1	1.52	48.96	55398.8	28625	18873.8	30.4	11.52	75654.1	39554	34410.5	2600.72	8534.88	54072.8	30412	20830.8	136.04	2204.64	85202.6	42182	62502.4	991.8	7606.8	74676.5	43668	33330.6	500.08	1964.88	86797.8	45063	48533.6	3441.28	30800.9	90529.4	50786	27936.1	997.88	6120	97299.1	52463	24684	44895.5	10006.6
35999.6	20837	34175.7	7.6	27.36	177218	75346	98013.4	-3.8	71.28	84176.9	45491	30977.6	28.12	41.04	102526	57428	36740.7	1121	8367.84	209226	82123	97292.9	915.8	25773.8	56811.9	30291	24976.6	1336.84	12895.2	33317.7	15798	43694.7	1326.96	9958.32	25081.5	11405	45892.6	1431.84	12098.9	40495	18670	40806.7	182.4	9573.12	91962.6	37009	43499.4	25478.2	15193.4
262143	104787	224221	82.08	265.68	70910.4	40926	18236.2	13.68	13.68	112791	55015	41554.5	4.56	44.64	90402	51178	37887.5	1103.52	7815.6	262143	82878	157348	16411.4	71034.5	60277.1	35586	22850.9	2274.68	2658.24	143694	66791	148395	4660.32	65300.4	71757.4	36198	77664.4	11.4	5119.2	35694.8	19810	33192.2	1.52	3822.48	82189.9	49323	30020	5912.8	5501.52
158852	64061	58053.4	-3.04	89.28	21149	11087	32656.4	23.56	21.6	16151.8	8197	32817.6	13.68	18	39216.4	22673	27559.9	3530.96	15264	262143	70361	175087	5676.44	66729.6	18120.7	10286	28352.6	921.88	31185.4	179141	63213	122073	3948.96	38985.8	117987	48923	46184.4	2388.68	20064.2	28352.3	15142	32193.6	88.16	1175.76	17100.2	9646	33369.3	13332.7	4061.52
116489	49579	56032.5	7.6	38.16	7478.25	6618	1632.48	6.08	1.44	99117.2	51766	44833.2	4.56	15.12	104298	58725	32420.8	1641.6	9756.72	73359.6	42763	22024	569.24	6222.24	68008.2	42931	24890.8	2774.76	11751.1	262143	126207	252201	8594.84	51089.8	85649.8	49519	26027.7	1480.48	12231.4	77307.1	43721	23810.8	3763.52	5629.68	53607.4	27347	53158.2	146.68	1261.44
185854	57851	96399.9	32.68	134.64	28821	12552	28975	6.08	49.68	72464.6	38385	34232.7	-6.08	-1.44	120956	51583	44951	839.04	15060.2	262143	92786	145808	5451.48	49261.7	58989.4	34606	22179.1	326.8	2461.68	67496	33512	38583.7	796.48	7140.96	262143	96494	251146	5547.24	75304.8	67969.8	41563	17948.2	633.84	6367.68	59150	31983	24572.3	18916.4	6511.68
161811	64720	82332.3	3.04	98.64	67861.3	42163	20966.9	3.8	21.6	70352.8	37158	31355.3	-3.04	6.48	50649.3	26330	28239.3	2169.04	9562.32	43224.3	26248	17575.8	-2.28	92.88	33699.2	15258	61596.5	1599.8	27401	53181.7	31683	29395.3	49.4	340.56	71238	40708	36213.2	599.64	7273.44	137186	65472	114720	2217.68	17831.5	127614	52311	52116.2	20341.4	15109.9
157084	64118	83156.2	28.12	151.92	74853.3	43610	23332	10.64	6.48	51662.6	29102	21227.6	3.8	40.32	66271.4	39438	19511.5	1083	2936.88	128654	62672	80921	8553.04	16097	83918.2	39773	53277.5	9221.08	24994.8	79053	30890	59870.5	2792.24	12559	33702.5	16954	32274.2	1179.52	5213.52	45287.4	23592	44460	230.28	6984.72	24835.8	12245	30390.9	9666.44	3988.8
262143	75029	205638	41.8	293.76	10409.8	9182	4336.56	-13.68	0.72	6985.55	6502	4131.36	3.8	-4.32	59688.2	29495	34534.4	256.12	6089.04	43815.8	24070	21527.8	756.2	3340.8	212968	68795	105995	10114.8	47041.9	169769	47226	79680.7	3388.08	11404.8	42270.8	31950	9453.64	22.8	253.44	28952.9	17493	30075.5	2168.28	9214.56	67765.8	38227	18553.1	725.04	537.12
128383	52045	79021	-5.32	85.68	10989.5	7601	20488.1	4.56	487.44	136206	77298	44338.4	3.04	38.16	95416.1	50335	24250.1	2681.28	17773.9	47393.4	28555	16982.2	1344.44	5845.68	12643.8	10214	2581.72	133	386.64	95287.4	42802	50149.4	6838.48	14419.4	23691.8	11915	25615.8	3176.8	8642.88	41068.9	25938	17313.6	314.64	6512.4	50432.8	24587	56907.3	12358.4	6660
25032.1	12766	42719.6	26.6	5.76	98111.6	42562	47402.7	23.56	76.32	86223.1	44210	42474.1	15.2	34.56	161745	66883	78731.4	7948.08	26282.9	46785	35675	19538.1	12.16	1086.48	29007.5	15346	21281.5	1013.84	2317.68	56375.1	34214	20982.1	2126.48	8343.36	15686.4	12514	7749.72	18.24	410.4	64525.5	38760	23683.1	1313.28	9240.48	99122.4	43236	42864.8	5298.72	10018.8
127137	62345	73901.6	22.8	80.64	67661.8	40619	22174.5	-8.36	9.36	52879.4	31471	30900.8	3.04	5.76	100394	37439	63304.2	192.28	7753.68	40404.6	24067	43747.1	612.56	4654.8	52007.1	27599	33801.8	319.96	3049.2	67501.2	35712	29013.8	440.04	4417.2	110490	47747	39738.1	440.04	13420.8	62238.1	38784	18294	34.2	1221.84	29016	12850	43579.2	13526.5	12577.7
44910.4	21507	64695	9.12	28.8	116659	44683	48168	42.56	105.12	145922	63286	89341.8	19.76	114.48	62989.5	34838	22412.4	932.52	5054.4	117302	51410	52752.4	1384.72	13911.8	81710.2	50910	21169	49.4	5716.08	43529.8	29727	25462.3	2176.64	17597.5	37224.2	20714	30820.3	503.88	10975	35577.1	16855	29155.9	383.8	3893.04	109567	59167	54786.9	17169.9	16824.2
164684	83457	73172.8	41.8	115.92	57494.4	35393	18746.2	14.44	30.24	54440.1	32755	27531.8	14.44	5.76	63681.1	43447	26240.5	2504.2	14452.6	25706.8	11551	38216.6	1026.76	18926.6	56343.9	34566	17522.6	31.16	1967.76	94706.9	40610	59301.3	2539.92	22720.3	40339	20792	41223.2	752.4	2942.64	23567	10582	48045.7	2567.28	11119.7	29198.6	15136	25920.6	5579.16	3539.52
82583.8	47594	25564.1	26.6	30.24	41262.6	22089	23490.8	-5.32	-3.6	236528	70302	130547	18.24	128.16	46832.5	27599	14824.6	294.12	3219.84	36780.2	18235	64528.6	4987.88	40581.4	58040.4	33173	41953.5	63.84	1074.24	172834	79640	65955.8	718.2	8480.88	50274.9	29191	22796.2	323	1494	48745.4	27319	26951.9	334.4	2311.92	65741	35453	35757.2	2002.6	1382.4
106278	39751	43990.3	24.32	42.48	34750.9	17855	31629.7	19	-10.08	46205.9	25538	29077.6	19.76	30.96	64445.5	34955	64381.9	1.52	1764.72	34493.5	17663	35124.9	197.6	5337.36	96091.4	53047	40752	224.96	4010.4	18656.3	14214	18542.5	143.64	9126.72	33880.6	20248	27916.3	286.52	3445.92	189784	83922	93816.7	1056.4	27455.8	151292	57127	96631	33040.2	33524.6
262143	93454	206686	69.16	401.04	38679.5	21779	38342	8.36	3.6	80531.8	48146	29556.4	6.84	32.4	42360.5	19374	54360.5	2345.36	10402.6	107923	42139	46223.2	1284.4	10738.1	38798.5	26627	9580.56	84.36	896.4	57990.4	31579	38519.8	6684.96	21972.2	63036.3	29575	33627	114	2057.04	141827	61727	54500.4	2309.64	5281.92	231975	109143	126803	63364.2	66469
114636	39645	98390.4	28.12	107.28	61538.7	35235	28132.9	-9.88	65.52	71552	43227	24719.8	4.56	46.08	80772.9	46262	28481.8	2085.44	14492.2	32879.6	16535	26804.4	536.56	9632.16	36210.2	20502	26466.2	4239.28	6330.96	119637	47803	87967	5047.16	25374.2	59570.5	36547	20440.2	142.12	925.92	41923.7	19089	55467.1	1472.12	5279.04	71058.6	39026	28681.6	3673.84	3511.44
61281.3	36431	17702.7	1.52	57.6	110285	59371	35639.4	7.6	61.2	40831	22319	22021	28.88	0.72	25205.7	12582	22001.2	888.44	2514.96	59405.4	33134	33194.5	214.32	11256.5	43542.8	20339	45859.9	2919.92	9342.72	206448	86910	79835.7	2219.96	19142.6	57711.5	32232	38656.6	446.88	12163.7	66673.8	24594	48682.6	487.16	10971.4	109596	48886	48879.4	25194	23787.4
219080	108915	144334	24.32	204.48	49559.2	29439	17084	3.04	2.88	5809.7	5518	1402.96	7.6	12.96	108805	51666	70726.4	1943.32	22528.8	96475.6	56954	22931.5	424.08	848.88	74961.2	41055	33437	333.64	12453.1	262143	96754	102674	3381.24	36843.1	61244.9	32434	40302	921.88	8951.76	262143	92627	122880	1202.32	17300.9	130571	55103	94368.4	42474.9	106474
160070	59937	72834.6	9.12	44.64	87436.7	38035	71978.1	34.96	38.16	40327.3	25974	12485.3	-10.64	-23.76	9250.8	8230	9362.44	6.08	-12.24	69978.3	38302	24329.1	525.16	11584.1	73127.6	43022	22820.5	425.6	7492.32	44811	25527	21491.3	174.8	2363.04	54330.2	26801	33819.2	13457.3	18103	148402	52553	68393.9	1056.4	14163.1	28683.8	15138	27280.2	3917.04	15652.8
248566	102533	100280	12.92	138.24	114345	46791	54261	22.04	48.96	40368.2	21320	28970.4	7.6	23.04	48393.8	28045	22748.3	1241.84	6528.96	238881	72179	128806	8033.2	51307.9	47548.1	22570	36119	34.2	3776.4	226102	66767	117526	3271.8	48042.7	56931.5	32394	20564.1	2045.92	3705.84	262143	93079	132140	2834.8	27814.3	96571.8	51614	33627	59264.8	11936.2
133200	64007	69483	-6.08	46.08	78950.3	30719	42686.2	0.76	44.64	69669.6	45531	24979.7	-2.28	41.76	58265.3	33186	23199	411.16	1725.12	53092	26850	45632.7	162.64	2667.6	80594.1	47210	21829.5	260.68	4163.76	58947.2	31851	32662.5	1178	13507.2	50874.8	26503	35556.6	3616.84	11278.8	97856.2	40936	34450	508.44	4307.76	54499.9	28231	45862.2	9800.96	37436.4
110086	60760	123809	10.64	59.76	125838	50295	43833	22.8	51.12	35790.3	21012	27971.8	-0.76	36	48475	28583	26205.6	221.16	3888	42603.6	21866	21822.6	332.88	974.88	44975.4	26606	50747.5	512.24	17796.2	62241.4	38196	23253	10097.4	18900.7	32749.6	17286	28145.1	266.76	5102.64	63726	35083	34721.4	1898.48	11952.7	43392	24247	29259.2	2093.8	14011.9
53125.8	29618	46841.8	-39.52	5.76	130107	50054	40486.7	2.28	61.2	69995.2	42403	25748	-20.52	2.88	64530.7	39821	17093.9	5218.92	5898.24	32964.1	19383	32775.8	119.32	1520.64	229507	69782	108226	7720.08	22125.6	5599.75	5202	1181.04	-2.28	15.12	47249.1	30432	39291.2	529.72	10677.6	146018	71814	77614.2	1481.24	10149.8	57430.7	34403	25533	14240.9	11249.3
69281.5	40285	22902.6	-34.2	-5.76	85495.8	36098	45778.6	28.12	81.36	56317.3	32027	18455.1	17.48	33.84	55692	31670	28017.4	1986.64	3714.48	92848.6	36810	41913.2	986.48	6523.2	84618.9	36831	46674.6	1704.68	5876.64	60416.2	35939	22913.2	239.4	3995.28	68618.5	32763	30442.6	220.4	3092.4	33355.4	14895	46433	4953.68	28093.7	165990	59546	79695.1	57777.5	34289.3
262143	105314	154962	32.68	131.76	199945	71806	120613	38	204.48	95623.4	39927	45556.7	-6.84	29.52	46590.7	25624	25924.4	313.12	3435.84	127657	58298	46508.2	616.36	3107.52	29367.6	16227	37474.8	718.96	17070.5	21193.9	10848	34225.1	465.88	6138	78969.1	44446	25491.2	332.88	2640.24	27695.2	14006	34842.2	1055.64	7707.6	82584.4	46731	37681.6	5647.56	14515.2
100963	34912	78576.4	20.52	97.2	68867.5	40324	26454.1	1.52	33.12	78462.8	36906	31421.4	45.6	69.84	135414	53638	163446	269.04	8373.6	8526.7	7570	2026.16	19	16.56	16032.2	9883	11603.7	-4.56	391.68	38050.3	19751	35651.6	1070.08	4613.76	93827.5	55301	46966.5	773.68	10775.5	40628.9	22311	29814	3326.52	9676.8	45253	15351	52093.4	19418	13875.1
40935.7	14266	60722.5	13.68	21.6	36136.8	20518	29105.7	8.36	26.64	83952.7	50742	24269.8	-6.84	19.44	96819.4	39406	34053.3	2373.48	11949.1	124364	49699	51081.1	5067.68	10126.8	144522	59807	55816.7	2549.8	29362.3	34015.8	20083	56575.9	1597.52	10220.4	62115.3	34043	40223.8	1338.36	9519.12	125364	47894	76591.3	1564.84	16036.6	109084	46675	47836.7	10959.2	5528.16
50971	23915	65777.2	8.36	102.96	66560.6	39111	24220.4	-8.36	40.32	20712.9	10582	41990.8	0.76	24.48	84990.1	45474	36461	1651.48	9382.32	238083	89430	126126	3374.4	31757.8	70569.8	37854	24576.1	118.56	1858.32	196606	67911	95213.6	5219.68	30212.6	35356.8	16663	35202.4	188.48	2381.04	15059.8	12650	23223.3	12.16	211.68	62398.7	27999	40486	3931.48	4219.92
18314.4	11383	32590.3	21.28	66.96	77297.3	48016	23034.8	16.72	20.88	93883.4	58954	37838.1	-9.12	51.12	69243.8	40678	25801.2	794.2	2931.84	106116	45798	54979.2	8790.92	30895.2	71045.6	38762	21313.4	304.76	5573.52	56322.5	33110	31699.6	554.8	16539.8	116245	50374	70837.3	2139.4	7806.96	91352.3	44247	41970.2	6190.96	14342.4	93884.7	40691	33662.7	2497.36	2571.12
143169	75613	56781.9	9.12	66.96	45979	22503	27138.1	13.68	12.24	34239.4	20010	24623.2	14.44	36.72	47652.1	24000	35312.6	2178.16	4042.8	5852.6	5480	1036.64	12.92	174.96	54407.6	31407	63856	1419.68	11973.6	220235	75078	147421	4790.28	83167.9	58340.7	33990	25334.6	243.2	3199.68	33388.5	17174	32151.8	399	6141.6	34808.8	21560	32057.6	1507.84	1715.76
208916	83597	99841.2	24.32	206.64	40844.7	20363	44083	-6.08	-11.52	71446.7	40655	28093.4	-8.36	-5.76	166181	60571	74551.4	7260.28	32307.1	105472	54895	41070.4	10044.2	17249.8	116306	59999	45770.2	4385.2	15154.6	262143	99270	115937	4968.12	29343.6	19858.8	9313	50264.9	520.6	24629	59115.5	33648	34680.3	313.12	4587.12	86481.2	35067	38075.2	17426.8	11800.1
85797.4	37005	54951	27.36	82.8	79880.4	38378	35758.8	9.12	41.04	28710.5	13502	44712.3	14.44	1.44	52385.4	29257	30888.7	1092.88	3854.16	129500	43959	73169	13091	36496.8	114484	45679	74634.3	2881.92	18794.9	82434.9	46592	38509.2	3494.48	12003.8	139001	58232	100730	4342.64	36435.6	62947.3	38269	42031	7601.52	15443.3	58955	39279	60970.2	32808.4	13484.9
126147	56561	41577.3	1.52	24.48	117803	53550	51101.6	7.6	62.64	87278.8	47418	34524.5	-22.04	46.8	28349.1	13821	48081.4	810.92	5605.2	66337	29678	50511.9	249.28	4592.88	70229.9	37265	46059.8	3929.96	22740.5	87333.3	48771	29230.4	3644.2	14184.7	130461	55934	51569	3599.36	10781.3	47589.8	25327	40664.6	340.48	2076.48	262143	85267	194701	128110	69021.4
95609.8	54508	35318.7	-18.24	24.48	75802.3	47130	25286.7	10.64	36	64344.8	40762	22937.6	-17.48	-3.6	49106.8	17794	55652.5	477.28	8866.08	22362.6	12534	33731.1	1752.56	7562.16	80238.6	41339	46705	623.96	6994.8	262143	121190	188649	12054.4	73001.5	82050.1	39631	45099.9	1700.12	10030.3	224187	69802	121238	9030.32	24433.9	262143	132224	262143	192644	170453
69758.6	22188	58890.9	2.28	49.68	130398	67287	68635.6	21.28	45.36	65495.3	34678	37081.2	13.68	42.48	118321	39496	95066.1	670.32	20111	112733	42462	44748.8	447.64	9190.08	167506	62335	117339	2571.08	17236.1	259171	88836	126746	5087.44	41207.8	52611	29585	27653.4	1491.12	8331.84	65874.9	37414	27782.6	1093.64	6431.76	53994.8	33113	42563	34701.6	14898.2
145952	55050	93778.7	-2.28	113.76	69232.1	40371	22511.2	3.04	63.36	21333	10775	33045.6	9.88	31.68	163864	59614	82759.4	5570.8	20719.4	71193.8	41689	27753.7	2419.84	12849.1	90926.5	35642	61266.6	291.08	6053.76	10244.6	6398	2133.32	126.16	100.08	262143	104463	128123	6742.72	37908	10199.1	9164	9295.56	54.72	7058.88	262143	83614	121394	130849	38913.1
262143	61698	173475	38.76	208.08	173534	65170	89663.3	13.68	82.08	31822.7	15004	54705.6	9.12	69.84	27166.1	18334	26015.6	77.52	13439.5	37792.9	20287	24013.7	1168.88	4294.8	89865.8	32539	47519.8	241.68	7899.84	6924.45	5187	5446.16	-10.64	540	34711.3	18679	24028.2	1341.4	9735.12	38071.1	23246	19273.6	90.44	2331.36	208581	66052	120379	49773.2	54357.8
70019.3	29528	84428.4	31.16	94.32	90223.2	51139	33418	15.2	47.52	19854.2	9794	46418.5	30.4	23.76	42788.8	24359	25105.8	7187.32	5841.36	25858.9	12679	32686.1	751.64	10126.8	87655.1	49223	29853.6	1928.88	19145.5	38092.6	18592	34802.7	2338.52	7429.68	222130	92006	98869.9	8534.8	46655.3	69347.8	41634	26585.6	1642.36	6342.48	16409.2	8510	35056.5	341.24	2532.24
127809	41725	60952	-8.36	56.16	66951.9	36446	23028	16.72	13.68	31819.4	16406	26837.1	5.32	22.32	62114.6	30916	29662.8	237.12	5826.24	139880	58615	49840	152.76	3774.96	76083.8	41894	37105.5	380.76	4741.2	139554	67154	55721.7	4609.4	18056.9	62986.3	37126	23161.8	1333.8	2327.76	37458.8	21094	25009.3	130.72	6106.32	173283	47034	133446	42990.2	37677.6
41772.2	18523	43943.2	-14.44	3.6	183092	64206	96763.2	-3.8	39.6	34776.9	18350	33357.9	-12.16	38.16	130086	49167	40449.5	6228.96	19507	125684	47839	53149.1	3027.84	12688.6	91579.8	37699	40960.2	2812	7013.52	47174.4	26542	20285.2	3220.12	4433.76	103934	39274	47893.7	768.36	5028.48	48088.3	27114	39490.4	699.96	11940.5	114373	55634	36608.4	42260.6	26504.6
232094	62815	132651	-9.12	115.92	38246	20054	52477.2	-4.56	80.64	69418.7	23721	48508.5	27.36	41.76	75794.5	41402	26278.5	1918.24	4375.44	239009	55763	143851	2453.28	36702.7	262143	99943	247453	13522.7	160809	56133.3	29754	26768	1734.32	14541.8	262143	103041	137497	2133.32	13362.5	146947	57322	69016.4	250.04	9386.64	60625.5	35879	19732.6	9790.32	11234.9
112295	59154	47553.2	9.88	41.04	64379.9	38022	26852.3	2.28	19.44	60685.3	35499	27771.2	6.84	-5.04	183292	86299	101726	3819.76	22849.2	20294.3	10775	31013.3	742.52	4643.28	83099.9	46233	33851.9	55.48	2721.6	85118.8	36356	37972.6	1395.36	6346.08	248770	86694	120957	3955.8	64635.1	23643.8	12644	28614.8	126.16	5934.96	45012.5	21843	24785.1	20539.8	9277.92
220797	49123	116240	4.56	95.76	126352	43327	95743.3	7.6	116.64	53774.5	34122	17806.8	-10.64	-5.76	12619.8	9682	8353.92	1.52	108.72	207367	85190	80134.4	1418.92	16390.1	49015.2	30394	18168.6	545.68	4529.52	61248.8	41154	26425.2	122.36	7406.64	36488.4	18927	33654.3	790.4	3654	84853.6	47920	41971.8	822.32	6280.56	121447	57923	35236.6	10434.8	11340.7
34609.2	19138	31728.5	-3.04	-5.76	253003	80872	77368	-0.76	60.48	66978.6	43147	20215.2	-10.64	61.2	118189	36162	92714.7	2561.2	21766.3	88352.5	49708	35358.2	391.4	11839	93951	33067	112589	6638.6	28309	27171.3	15534	23004.4	331.36	2640.96	262143	97903	108913	1464.52	15315.8	100651	53151	45996	10468.2	53579.5	26818.3	12858	33465.1	8584.96	3759.84
75725.6	28458	84291.6	13.68	63.36	195619	54582	97144	16.72	36	87761	48691	32106.2	-5.32	88.56	225590	70046	142135	2862.92	18249.1	39123.5	20363	29282.8	852.72	7254	92244.8	52310	44486.6	2270.88	16515.4	28746.2	14863	38748.6	224.2	4380.48	200593	73140	65722.5	387.6	5238.72	60188.7	33022	30386.3	3524.88	5467.68	96963.1	52247	24538.9	2636.44	6130.8
91330.2	48707	34803.4	22.04	30.96	43698.8	24992	19617.9	-18.24	-1.44	55058.2	32638	28279.6	14.44	39.6	63478.3	32580	27074.2	45.6	315.36	56704.7	33322	21546.8	98.8	1860.48	176834	69067	93845.6	4287.16	37278	47255	28235	16932.8	1877.96	7397.28	95704	38034	46153.3	2422.12	8664.48	178064	57510	132896	5959.16	46885	58355.7	33368	25211.5	14381.5	14233
203331	74574	120040	15.96	123.84	76116.9	40059	38893	-3.04	33.84	39793	23083	54609	-3.04	25.2	60788.6	34002	30043.6	2335.48	15333.8	47454.5	25286	31103	218.88	6110.64	197455	81623	123397	7476.12	75058.6	58524.7	31402	25354.4	148.96	1401.84	262143	67723	153083	11376.4	65972.2	68775.2	24109	60952.8	144.4	5896.08	33849.4	17550	33267.5	19487.9	16395.8
134246	55582	68802.8	17.48	30.96	262143	111322	209943	50.92	278.64	44224	19071	62795.8	7.6	25.2	31073.2	16459	39614.2	641.44	5816.16	77709.4	44298	21513.3	161.12	1609.2	252792	93147	130478	1376.36	37148.4	7449	6654	2836.32	61.56	262.08	33794.8	21386	17826.6	124.64	1625.76	53157	31779	17897.2	3161.6	5674.32	29703	17900	21002.6	3868.4	2789.28
143792	61929	120604	38	89.28	262143	111000	151778	50.92	260.64	154720	67185	50600	6.84	59.04	40636	24882	21372.7	-6.84	2504.88	188957	80617	92505.7	3153.24	17542.8	40517.1	22507	18750	3944.4	5197.68	65231.4	37002	25164.4	549.48	9311.04	262143	124843	171784	4768.24	41843.5	47396	24652	48302.6	554.8	5657.76	22495.8	11177	40695	186.2	1303.2
168046	67678	86941.7	47.88	94.32	8610.55	6516	5139.12	-6.08	2.88	109031	45466	35913	3.04	47.52	84648.8	30332	62862.6	611.04	22574.9	48423.7	23557	43300.2	47.12	3445.2	163610	73787	76323.8	4001.4	27706.3	94491.8	50883	28766	39.52	1331.28	262143	112866	176119	13543.2	96276.2	163501	59438	79287.8	1865.04	14178.2	78442.6	38500	36434.4	5342.04	6747.12
120563	62975	46338.7	1.52	33.12	60787.3	32879	37570.6	19	18.72	115623	51306	36875.2	-2.28	12.24	50934.6	29241	26418.4	1411.32	4829.04	80995.8	47821	30391.6	2422.88	14509.4	124056	50103	116316	1421.2	33127.9	81985.1	34610	58048.8	1760.92	15397.9	42687.4	24798	19529	900.6	5680.08	70214.9	38222	28658.1	1221.32	6063.12	66492.4	39901	20124	12916.2	4944.96
170778	62891	101515	47.88	141.84	75806.9	42310	35735.2	28.12	46.08	67542.1	39267	28841.2	3.04	28.08	66916.2	37747	24682.5	4081.2	10769.8	176519	88378	100908	9226.4	50663.5	140009	61450	74401	4944.56	18221	41540.2	21456	20989.7	204.44	3501.36	96340.4	52250	34874.9	928.72	22951.4	43406.3	23351	25578.6	584.44	6644.88	82566.9	53756	19521.4	14869.4	6235.2
29183.7	13596	71516.8	14.44	64.8	42263	21063	31537.7	26.6	38.88	41057.2	19113	82689.5	19	83.52	98710.9	57735	48602	92.72	1918.08	111580	44658	51057.6	14902.8	25755.1	262143	130963	207611	6303.44	36425.5	57963.1	28634	31134.9	2432	20798.6	201800	71090	94417.1	4947.6	21096	59667.4	32901	28250	107.16	5315.04	94430.7	51006	34245.6	32812.2	12387.6
33118.1	16519	48044.9	17.48	65.52	72534.1	38581	22420.8	-5.32	7.92	38189.4	18811	28170.9	15.2	23.76	22167.6	12625	53369.5	714.4	17669.5	262143	81647	168560	8919.36	112998	142305	58637	57380	101.08	8761.68	46842.9	27530	20884	140.6	5397.84	66392.9	44062	21571.8	580.64	4427.28	57233.1	21374	54093.8	373.92	29539.4	94461.9	52687	36814.4	39807.3	16065.4
121717	49182	85246.9	27.36	59.76	95694.3	50823	38559.4	8.36	5.04	44565.3	28166	23000.6	-2.28	36.72	21206.9	10714	30121.8	4729.48	9111.6	235409	61298	154997	7448.76	32563.4	222009	60663	112789	6087.6	25961	48918.3	29855	33338.9	3119.8	14975.3	177521	65235	66970.4	1820.2	14753.5	40493.7	23532	28241.6	854.24	6451.2	59887.1	35899	20177.2	4852.6	4386.96
142919	60810	59994.4	0	54.72	44563.3	26299	21204.8	24.32	25.2	52846.9	31093	23557.7	5.32	3.6	38214.1	22594	18202.8	5.32	77.76	5727.8	5360	1105.04	44.84	670.32	51258.3	28099	30236.6	460.56	12149.3	68380	35746	34655.2	2869.76	17461.4	125736	50999	61029.5	570.76	14594.4	55385.2	27231	48919.7	11865.9	24019.2	143097	50651	73995.9	25278.4	21977.3
177677	53070	106178	55.48	136.08	76298.3	42207	29621	13.68	-6.48	100915	42093	79906.4	44.84	49.68	173304	55268	114711	2364.36	25087.7	55024.4	34035	36461.8	6713.84	16739.3	165773	64895	89567.5	8527.96	29815.9	42150.5	24492	29870.3	936.32	12319.9	160544	62679	125316	5934.84	35504.6	81680.9	40994	62764.6	1785.24	10733.8	72374.9	39371	20908.4	3082.56	4326.48
59236.4	35823	22274.1	12.16	20.16	26911.3	13427	56721.8	25.84	58.32	182610	86403	71172.5	29.64	98.64	150581	45999	74781.7	2840.88	12957.8	262143	52220	113764	3838	19871.3	222695	82450	87349.8	7974.68	25651.4	48011.6	29678	16323.3	684	3663.36	90103.6	49428	43474.3	21415.3	27415.4	95031.3	39138	37715.8	4871.6	36158.4	80828.8	47164	22856.2	1792.08	705.6
30810.6	15910	32973.4	25.84	90.72	134267	61683	67123.2	-5.32	55.44	56007.9	31771	22749.1	11.4	24.48	73630	40962	22277.9	1257.8	5972.4	75590.4	30903	35471.5	652.84	19702.1	70475.6	44096	21397.8	38	1245.6	262143	113866	156847	12768	46033.2	37544	21823	26444.2	512.24	3060	95948.4	54270	32788.7	563.16	5339.52	59863.7	34963	44716.1	16185	7814.16
101983	38312	61320.6	19	77.76	104972	39767	56905	34.96	191.52	49398.7	27808	37936.9	0.76	59.04	7473.7	7121	861.08	-17.48	-2.88	67151.5	33159	42224.8	383.8	18858.2	15143	12983	4883	37.24	12505.7	40105	20748	32029.4	879.32	8497.44	262143	102345	225601	3238.36	42726.2	48360	27799	33999.4	437	5271.12	122088	59217	63292	1197	5632.56
180546	76882	89371.4	34.96	144.72	87051.9	46652	31238.3	-11.4	19.44	54083.9	31658	35650.1	-2.28	14.4	17969.2	10957	30036	165.68	13812.5	33807.8	18027	19067.6	1465.28	3515.76	28765.1	17961	31438.2	26.6	575.28	81003	45667	33628.5	74.48	5811.84	236154	85833	89999.2	228	4601.52	151059	60910	74431.4	1985.12	13579.9	78302.2	31778	71532	555.56	4623.12
62966.1	37216	23494.6	29.64	7.2	96448.9	53679	50601.6	-6.84	78.48	164376	66794	105251	46.36	131.76	33307.3	18714	28992.5	400.52	9952.56	125830	56694	42224.1	1880.24	11841.1	162744	65559	74119.8	4485.52	19298.9	262143	118174	162419	5209.8	82826.6	62069.1	36129	23401.2	133	2646	64555.4	37311	23715	143.64	4133.52	161293	65166	102482	27979.4	18509.8
168174	62155	79230.8	22.8	24.48	99677.5	59562	33419.5	15.2	51.12	8936.2	5735	1574.72	6.08	10.08	66186.2	37975	29434	288.8	1561.68	74337.2	41231	27132	4514.4	18175.7	169733	51271	106022	2308.12	19814.4	30161.3	16664	20707.7	661.2	8899.92	6142.5	5869	1299.6	17.48	738	89536.2	38750	53240.3	1601.32	10975.7	52364	31911	28111.6	25761.7	13592.9
26348.4	14527	32602.5	4.56	20.88	46021.9	28063	16038.3	24.32	5.76	111329	62573	56331.2	30.4	25.92	37439.3	23940	10842.9	47.12	1826.64	43681.9	26091	18173.9	228	5069.52	179486	74176	51998.4	5223.48	14302.8	80202.2	50423	29584.5	5018.28	29868.5	50488.1	28814	28085.8	486.4	10808.6	78285.3	54483	29908.3	1560.28	12127.7	30142.4	15683	25742.7	3557.56	3075.84
14104.3	7909	46022.6	7.6	22.32	140198	63171	45711.7	21.28	41.04	198862	88930	127628	51.68	128.16	73491.6	29782	42576	2345.36	6220.08	40378	24022	17036.2	994.08	6894	262143	90267	136971	9614.76	48309.1	175824	55585	71073.7	914.28	19647.4	51297.3	35366	18975.7	18.24	2029.68	76408.1	45126	23355.6	272.84	3456.72	156086	65777	63132.4	24338.2	21199
227569	78003	132166	39.52	110.16	70836.3	42433	24453.8	13.68	35.28	156191	64709	51099.4	11.4	50.4	139593	59183	48577.7	4809.28	18607.7	62498.1	33738	26369.7	3571.24	9825.12	94027	35008	48209.1	995.6	9702.72	75631.4	42446	24715.2	111.72	7735.68	69080	41743	18518.9	1272.24	2373.84	86474.7	32259	51686.1	7557.44	19075	262143	97820	137311	76061.6	64011.6
118812	42318	82469.1	-1.52	48.96	167259	42518	97511.8	32.68	84.96	146957	59878	54447.9	19	77.76	183700	66275	82453.9	9379.92	19861.9	38298.6	22077	24468.2	650.56	7109.28	49411.7	31375	14370.1	362.52	1591.92	67795.6	36828	39700.1	17.48	1841.04	250318	52851	136482	8253.6	42471.4	62955.1	38938	33393.6	1976.76	10858.3	262143	100481	151818	37836.6	27201.6
79478.1	30770	58554.2	6.08	48.24	80037.8	46027	20812.6	19.76	23.04	180146	76146	85481	32.68	82.08	45373.2	24862	26429.8	120.84	4767.12	26858	15847	32512.8	5114.04	6069.6	118819	67486	44830.1	558.6	3996.72	41776.8	22023	30028.4	1187.12	16035.8	39065.6	23266	37245.3	1551.16	23454	205452	78777	82371.1	4454.36	25040.9	88684	46441	27275.6	28460.5	14096.2
168948	86394	65188.2	33.44	68.4	51130.9	25787	31069.6	12.16	25.2	200739	79173	96645.4	0	108	87720.8	39819	62025.1	1377.12	13444.6	26183.9	12769	28647.4	294.12	2167.2	52307.4	27636	29839.1	4297.04	18954	114177	51696	41843.3	664.24	8430.48	9038.9	8372	1508.6	37.24	569.52	27854.4	15231	30134	392.92	1514.16	90036	48845	35530.8	7001.88	5874.48
70964.4	34788	55195.8	35.72	30.24	40812.8	22903	17221.6	22.04	41.04	45775.6	22083	58462.2	21.28	36.72	50561.5	27999	53127	389.88	6384.96	57162.9	30382	31444.2	2178.92	10291	107490	32972	70494.6	13778	35948.2	22435.4	18763	39599.8	868.68	8051.04	7130.5	5555	826.88	77.52	53.28	153327	52261	106475	8356.2	32924.9	40349.4	22551	25752.6	558.6	4530.96
77210.2	44306	29840.6	22.8	5.76	74335.9	45991	30813.4	18.24	66.24	85030.4	45974	20655.3	-5.32	15.12	80888.6	31363	43917.4	854.24	4574.16	84615.7	47678	50290	2395.52	12855.6	65260	34551	24304.8	1615.76	21824.6	77182.9	45307	25670.5	568.48	6561.36	65384.8	47447	17815.2	43.32	930.96	247728	87278	162027	12979.3	57107.5	6384.3	5604	1694.04	447.64	129.6
99691.1	34840	69812.1	43.32	58.32	103498	57016	26207.8	25.84	38.88	262143	95680	140326	6.08	231.12	6149	5191	1839.96	69.92	33.84	61057.1	34303	20019.9	878.56	2523.6	117560	48042	48063.2	2492.04	11137.7	87014.8	27715	36091.6	330.6	2442.96	27369.5	14334	23105.5	3261.16	11109.6	59951.4	32094	32223.2	4778.88	7094.88	49600.8	28832	28515.2	1804.24	1239.84
33915	17631	43882.4	-6.84	24.48	47455.8	20342	46278.7	-11.4	28.08	38280.4	22640	24103.4	10.64	1.44	28293.2	14679	41494.5	222.68	7672.32	121217	62695	74411.6	934.04	31834.8	91149.5	39483	32283.3	2336.24	19305.4	76480.3	46459	22221.6	1063.24	7339.68	132118	52906	54660	5763.84	43571.5	60416.8	22534	71499.3	1801.96	13649	71890.6	40358	21952.6	6387.8	2822.4
102833	43699	42973.4	12.92	21.6	87573.8	47826	34610.4	15.96	-9.36	169365	61669	83690.4	9.12	121.68	20751.9	17023	5220.44	15.96	385.2	71585.1	39675	36201.1	397.48	8225.28	262143	112132	191471	18026.4	110256	70038.8	40310	31682.9	813.96	4062.96	52138.4	30633	17775.6	210.52	5127.84	8813.35	6927	5750.92	-17.48	33.12	70825.9	40447	50556	33044.8	19705
95182.8	40759	52072.9	10.64	90	189551	103256	92090	57	103.68	82388.8	51377	38145.9	16.72	-1.44	24999.6	17983	23975.7	642.96	2678.4	43273.1	24386	24517.6	144.4	5381.28	72965.8	41592	20485	498.56	2106	50649.9	27519	30286	1406.76	5634	67610.4	38419	33999.4	182.4	9344.88	59354.1	30257	57750.1	1618.8	16886.2	146405	74788	60978.6	51729.4	18625.7
136222	57860	40460.1	34.2	54	55710.8	27671	30748.8	-10.64	22.32	28630.5	15506	34279	12.16	63.36	85627.1	49922	41978.6	1282.88	20108.9	86685.9	36031	50588.6	1876.44	3654	169774	74907	103726	2263.28	17879	54406.3	30175	50188.9	237.88	9130.32	56951	33358	25251	425.6	5209.92	56070.3	33968	19739.5	13.68	36	150751	67274	54967.8	38902.9	18273.6
131682	54839	57583.7	24.32	133.92	69157.4	35625	35694.9	28.12	50.4	124154	54279	45489	12.16	46.08	29432.6	16307	32651.9	1573.2	9421.92	40844	18014	46892	1278.32	12427.2	64994.1	38886	19291.1	278.16	2952.72	44712.8	25211	21738.3	164.92	2026.8	89149.4	35570	36983.9	8541.64	20109.6	32067.7	19598	21278.5	104.88	4456.08	82841.8	32183	32357	7172.88	4857.12
262143	99807	148556	35.72	130.32	87055.8	52115	28506.8	2.28	19.44	66612	39315	19649.8	7.6	38.16	78760.5	43639	25477.5	2047.44	8867.52	20940.4	12667	48842.9	232.56	3792.24	262143	88359	107453	4790.28	35518.3	76833.2	44190	28436.2	288.8	3132	56082.6	32502	19864.9	46.36	732.24	23520.2	11394	63666.7	1783.72	16400.2	127759	66418	53077.6	23752.3	14910.5
90263.5	40486	39928.9	3.8	6.48	262143	96631	143152	36.48	148.32	60903	36345	22014.9	15.2	1.44	42079	24824	47243.9	489.44	11309	212865	82350	93321.9	421.04	9364.32	36615.1	20749	20396.1	3294.6	6346.08	41245.8	23814	25681.9	525.16	14400.7	61068.8	34907	19714.4	572.28	5926.32	236660	87960	96411.3	6217.56	37637.3	96543.2	52509	29835.3	139.84	581.76
112257	45951	55983.1	3.04	18.72	15850.9	9580	32807.7	-3.04	25.92	47679.4	27632	17597.8	11.4	47.52	56665	34979	20584.6	5079.84	15251.8	218243	71810	107842	3966.44	40569.8	262143	84239	143146	15064	55517	93347.8	32896	74853.9	2896.36	17796.2	68720.6	36311	31964.8	57.76	851.76	16159	9243	41263.4	27.36	16423.2	100880	41223	38186.2	486.4	4311.36
94555.5	40335	67579.2	30.4	83.52	84849.7	50136	31014.8	-15.96	-2.16	144325	88799	82326.2	0	72	63668.8	34879	25762.5	41.04	2160	133004	57689	48010.7	2264.04	13939.9	262143	126331	262143	4348.72	37519.2	9590.75	8174	2526.24	18.24	50.4	72907.2	42074	25666	1000.92	6947.28	70951.4	43327	20850.6	1633.24	5849.28	29986.4	14630	52672.6	37069	10049
176357	54481	73110.5	27.36	29.52	114536	56415	78086.2	2.28	92.16	120323	55438	52484.1	26.6	36	81075.1	34022	45285.4	119.32	1840.32	106886	31934	73589.3	2194.12	11036.2	96885.1	47139	49058	1144.56	9138.24	50326.2	32038	18187.6	571.52	3466.08	23220.6	12411	33190.7	604.2	5789.52	217608	83169	134139	4594.96	26807.8	104804	52647	51301.5	55170.7	25182
113873	57907	55766.5	9.12	34.56	173703	58774	94509.8	15.96	64.08	32592.3	17055	32174.6	-11.4	13.68	56511.6	34050	21270.9	1396.12	2366.64	55677	33454	22099.3	2318	4201.92	82021.5	42527	32104.7	-0.76	665.28	56227.6	33375	18272.7	1060.2	5603.04	31181.1	16762	27179.1	832.96	9004.32	28561	15059	29134.6	937.08	4093.92	75032.8	33110	42264.4	7404.68	5875.2
66769.3	36431	22421.5	-3.04	15.84	153774	57445	95228.8	3.04	101.52	152693	53527	102720	23.56	124.56	74235.8	32931	58469.1	5578.4	16513.2	122725	49348	75240.8	4563.04	20836.1	98332	52690	25204.6	302.48	4811.76	68799.2	43198	23135.9	725.04	6372.72	86862.1	38575	36428.3	1554.96	10003	78060.4	44074	37365.4	1643.12	28876.3	48101.3	23311	28207.4	14542.6	7822.08
149046	50775	78210.1	15.2	29.52	57695.3	25539	56765.9	16.72	19.44	27502.1	14130	29475.8	5.32	49.68	63100	33939	31471.6	142.88	4711.68	72306.6	43032	26427.5	12.16	267.84	55927.9	31898	24617.9	2705.6	9193.68	89228.8	56359	23107.8	137.56	5999.04	79878.5	44271	28063	384.56	3422.88	53972.1	33446	20248.7	532.76	4746.96	111228	33818	76684.8	38346.6	19753.9
175340	54655	84832.7	6.84	74.88	83460.6	46885	30232	28.12	32.4	58271.8	33361	26952.6	5.32	43.2	16954.6	7606	27889.7	439.28	5081.04	182617	47001	82614.3	13916.4	56237.8	17247.8	13759	11200.1	24.32	1162.08	5871.45	5513	2999.72	-9.88	-3.6	36428.6	22596	17492.9	828.4	2032.56	61506.2	39276	22968.7	54.72	9357.84	134907	64584	79166.9	19776.7	57507.8
207746	94524	97514.1	17.48	78.48	79911.6	43862	29780.6	36.48	20.88	174873	51871	98746.8	6.84	156.96	31148.6	16746	31149.4	103.36	2583.36	56814.5	31462	26331.7	209.76	2665.44	11133.8	9499	2679.76	-11.4	27.36	110195	51991	62352.7	4802.44	13682.2	42354.6	24158	20363.4	1151.4	2479.68	83609.5	49650	41337.2	8026.36	29396.9	53934.4	30058	28311.5	7860.68	5849.28
60639.1	35186	20650	-2.28	5.76	28945.1	14234	37431.5	2.28	28.08	153093	51799	69014.8	21.28	146.88	27606.1	13623	28060.7	311.6	4083.12	262143	137782	262143	15150.6	112389	7722	7106	1583.08	19	278.64	64385.7	33723	35792.2	1808.8	6080.4	65890.5	37380	28751.6	1700.88	4484.16	30008.5	16243	33420.2	968.24	8046.72	63974.3	23742	43084.4	2547.52	10133.3
65627.2	28167	43874.8	9.88	42.48	196044	93257	79641.2	26.6	65.52	164735	82707	87946.4	9.12	148.32	18147.3	8153	41895.8	5684.8	15334.6	23625.5	11731	26589.4	188.48	2884.32	48536.1	25872	31195.7	63.08	6150.96	84800.3	51114	25824	529.72	11705	54634.4	32891	17139.5	456	3088.08	44551	24587	29796.6	1886.32	4058.64	83667.3	46186	26521	38.76	209.52
46868.9	28431	17554.5	-3.04	-0.72	155125	59585	86524.5	33.44	100.08	155992	84837	55079.5	-1.52	86.4	170833	73671	80096.4	6580.08	25326.7	13226.8	10655	5795	-9.88	2.88	58292	34106	19544.2	98.8	1696.32	90789.4	52323	29227.3	1152.16	5484.96	61261.2	37402	27169.2	4708.2	13924.8	41520.7	22291	19664.2	250.04	1012.32	157659	82742	72576.2	25000.2	16215.1
35291.8	20079	37970.4	9.88	67.68	76856	43839	30790.6	28.12	50.4	70503.5	42832	23141.2	-1.52	46.08	93366	54013	32720.3	1140	11931.1	78986	47139	23019.6	92.72	2671.92	46386.6	25834	43277.4	719.72	4862.88	112171	53726	56633.7	1774.6	33708.2	65845.6	40135	22910.2	971.28	4293.36	96155.1	36209	54321.8	843.6	6820.56	28341.9	13443	28496.2	4159.48	7243.2
15701.4	7049	36719.4	10.64	39.6	58173.7	32771	32396.5	20.52	41.76	49580	23122	36234.5	20.52	28.08	71581.9	38947	23553.9	261.44	4191.84	56624.1	29814	29922	642.96	4360.32	93102.8	53055	31747.5	11.4	4153.68	53032.8	29886	26903.2	300.2	6650.64	28941.2	13899	30097.5	644.48	8290.08	39174.8	18483	44057.2	152	11124	133906	51250	49349.8	6364.24	2732.4
97160.7	41267	37699	15.2	38.16	71093.1	45175	23605.6	6.84	23.04	6034.6	5567	713.64	-1.52	-2.16	28577.2	11959	55951.2	6141.56	23897.5	39512.2	26349	24751.7	-9.88	663.84	60674.9	35802	27261.2	346.56	12917.5	161829	59223	78384.1	7433.56	35120.9	183970	90600	108250	1020.68	11763.4	34406.4	19774	55307.5	599.64	18521.3	121121	45886	105027	18686.9	20574
93650.7	36971	48263.8	33.44	67.68	121932	55163	60071.9	2.28	119.52	63018.8	30868	36536.2	7.6	120.24	114358	49558	78448.7	6014.64	31816.1	39053.9	23227	22603.2	22.04	1240.56	67567.5	44957	22018.7	970.52	2518.56	158466	74823	59056.6	5354.96	22419.4	180099	68547	88234.5	2205.52	15761.5	136673	60687	57627	5184.72	22273.2	262143	82174	183371	100321	52459.2
95997.2	52786	29074.6	6.08	36.72	7627.1	5442	16048.2	25.84	28.8	109260	40703	68304.2	22.8	59.76	40903.8	23862	16491.2	448.4	5115.6	57874.7	32862	20967.6	147.44	2207.52	77200.5	40955	33817	215.84	5436	212653	78698	95307	11970	56975.8	98359.3	48807	71390.6	785.08	16636.3	86584.5	56978	23132.9	2802.88	15901.2	92401.4	40817	45768	40419.1	16538.4
68747.2	37100	40676	19.76	50.4	245094	90512	117780	22.8	115.92	96760.9	48571	44111.9	22.04	26.64	67689	38758	24209	937.84	7034.4	53153.1	31910	40990.6	3749.08	17127.4	43576.6	25020	26740.6	44.84	3217.68	59259.2	34002	26682.8	-12.16	90.72	119659	60915	70868.5	1947.12	33078.2	5712.85	5293	1589.16	145.16	397.44	19857.5	10682	26602.3	27589.5	9101.52
172920	68594	94653.4	35.72	113.04	97453.8	40639	65718	1.52	15.84	134765	49258	62015.2	1.52	72	205197	87817	135330	16734.4	51262.6	55426.8	32243	17123.6	88.16	509.76	53821.9	26684	41489.9	469.68	6790.32	105521	39528	82441.8	2413.76	58645.4	126329	59255	52411.9	4430.8	12494.9	236584	86511	190910	6840.76	47911	18653	11678	16394.7	4978.76	5645.52
33071.3	16554	26834.1	21.28	11.52	75606.7	39982	33858.8	4.56	48.96	138908	44366	70731.7	34.96	108	6534.45	5707	5307.84	1.52	17.28	13689.6	12085	3805.32	60.8	2830.32	74155.2	36668	31784	270.56	2115.36	36106.2	18551	43899.1	761.52	16205	149147	68939	51924	64.6	2117.52	6104.8	5487	1509.36	25.84	-11.52	52167	25746	21520.9	41.8	313.2
128929	53983	46393.4	25.84	22.32	69433.6	20548	59522.4	-2.28	-8.64	57577.6	34163	22550.7	12.16	33.12	262143	87758	137036	3413.92	31991	37503.7	20831	34125.5	791.16	8352	120835	54054	38760.8	1667.44	19741.7	26716.3	12351	53391.5	680.2	2517.12	132854	53954	60209.5	2800.6	27857.5	43773.6	24947	23524.3	1045	3636.72	67037.1	39027	17575.8	7673.72	4476.24
147821	58934	60426.8	14.44	115.92	110421	42625	49264.7	41.04	46.08	51691.2	28862	18584.3	19.76	29.52	95227.6	53186	41681.4	1871.88	6587.28	62205.6	33539	25787.6	742.52	5215.68	70322.2	37759	31489.8	109.44	7498.8	46930	25998	34319.3	964.44	7413.12	61095.4	35175	19657.4	2897.12	11810.9	63420.5	35435	52734.1	1051.08	10024.6	39371.1	23306	23617	8384.32	6654.24
161636	84649	54304.3	40.28	63.36	90836.8	36201	79223.2	3.04	64.08	155354	72167	88001.2	51.68	32.4	216859	71457	108123	2992.88	50871.6	60928.4	36139	22597.1	182.4	7252.56	60357.7	33155	40267.1	424.84	3107.52	99714.5	44691	49587	693.88	11798.6	61928.1	39379	17477	47.12	1329.12	46651.1	29105	17856.2	2375	5273.28	48931.3	27455	23726.4	5074.52	12359.5
244367	68706	114519	30.4	131.76	166988	46135	93508.1	17.48	134.64	262143	113787	96284.4	76	100.08	35350.2	17941	28215	272.08	2335.68	48860.5	26933	23106.3	677.16	6107.04	71798.3	39714	33317.6	3113.72	6826.32	130353	53362	45264.8	354.92	7351.92	80113.1	40195	45721.6	475.76	12884.4	87497.1	55399	28075.9	18182.2	10350	65494.6	32451	33972	19682.5	11944.1
53134.9	33955	12238.3	3.04	36	76846.9	42779	33000	10.64	43.2	58075.5	36916	17743	2.28	19.44	78634.4	45977	37077.4	2134.08	22520.2	108964	48735	51056.8	1003.96	10821.6	14130.3	12122	1450.08	0	-23.76	50545.3	24959	32312.2	734.16	4110.48	55782.3	31432	27421.6	281.96	1962.72	30003.3	15510	28247.7	595.84	8788.32	21351.8	10932	29700	604.2	1247.76
232430	62932	118158	36.48	105.12	77746.5	46406	30048.1	0	15.84	87417.2	44721	41003.5	-2.28	12.24	48675.9	28645	13918.6	202.92	2123.28	262143	100903	145912	12086.3	51871.7	90876.5	37911	67016	6888.64	19118.2	60349.9	35787	22277.1	816.24	10787	65967.2	32279	38884.6	155.8	3035.52	57776.5	32515	20264.6	5426.4	10721.5	262143	112606	233025	168227	112304
117818	55392	35067.9	0	35.28	81641.3	44382	16568.8	-8.36	17.28	18928	9822	27143.4	7.6	-3.6	12149.1	7679	7997.48	-0.76	46.08	31749.9	17776	26730.7	309.32	5338.08	38748.4	23055	28939.3	1441.72	6593.76	188083	87243	149066	16783.1	56872.8	57524.3	28315	52737.9	913.52	8935.2	40049.8	25184	27300.7	1328.48	5744.16	73588.4	27856	86061.6	5218.16	5271.84
53821.9	32028	20108.8	7.6	4.32	62026.9	35594	27464.9	-14.44	6.48	38858.9	22276	39194	-9.12	-8.64	126829	39415	72375.6	2945.76	8594.64	79574.9	41987	43147.5	113.24	3883.68	104372	59107	30498.8	13495.3	16192.1	221551	85317	95035	8397.24	53613.4	29370.9	17339	30795.2	1511.64	16321.7	72763.6	34877	41721	2638.72	13364.6	29439.8	15589	21767.2	2124.96	1599.12
123633	48639	77357.4	30.4	95.04	90680.2	51558	30362	7.6	36.72	42314.3	24030	33331.3	15.2	24.48	52546.6	29828	22196.6	882.36	2257.2	30447.3	15883	28487.1	9.88	412.56	48803.3	26441	26837.9	2448.72	8055.36	262143	88356	165967	18933.9	87226.6	56460.9	26941	40274.7	243.96	3780	47058	29284	18087.2	246.24	5734.08	44581.5	26522	15792.8	934.04	1375.2
45534.4	23872	48656	40.28	54.72	20158.4	12264	33307	4.56	16.56	131690	53819	57801.8	12.92	36	110973	49983	42389	4214.96	16252.6	75743.8	43131	30305	3317.4	10471	40103.7	19866	51540.9	1917.48	40103.3	262143	113173	259658	16916.8	172706	141812	74498	68917.6	7023.16	28020.2	62065.2	39021	17866.1	445.36	3559.68	60397.3	35419	27757.5	19525.9	48124.8
79249.3	30491	60474.7	12.16	36.72	60754.2	33894	23736.3	-0.76	66.96	24898.2	11419	44406	7.6	-0.72	131442	46114	78710.2	2484.44	64830.2	35765.6	27328	27657.9	1444.76	9111.6	73732.8	47719	35478.3	4595.72	13837	47763.9	30154	17690.5	2057.32	11438.6	133932	46708	100236	1255.52	17836.6	23342.8	18158	5436.28	-3.04	145.44	9140.95	5403	24611.8	15.96	1705.68
197707	80475	92922.9	38	38.88	15093.6	10067	28307.7	16.72	35.28	60269.3	36008	20884	6.08	10.08	79588.6	46995	23843.5	316.16	2838.24	48170.2	27491	28068.3	1482	4730.4	34721.7	17566	47737.1	68.4	7560	35952.1	20635	26823.4	4388.24	8346.96	76425	41598	25190.2	964.44	8039.52	43926.3	23934	19339.7	186.2	1158.48	71778.2	41635	35922.9	43059.3	30567.6
54106	28826	35881.9	-1.52	70.56	82404.4	46767	38296.4	13.68	78.48	63776	35889	26167.6	5.32	17.28	86193.9	49731	34696.3	793.44	14137.2	106518	42371	44534.5	2284.56	6708.96	161500	61038	67390	1904.56	18523.4	262143	101485	164340	12999	46095.1	72475	41170	20994.2	832.96	2358.72	37787.1	20092	30153	1654.52	3525.84	49814.7	29815	21463.9	554.8	3474
42142.1	25256	44723	25.84	55.44	96656.3	40254	63537.5	10.64	59.04	36567.7	20734	23574.4	17.48	8.64	34994.7	17398	23991.7	164.92	1466.64	56459	29977	27195.1	719.72	5551.2	262143	75894	148916	19660.4	42336.7	76331.4	29652	55226.2	2726.88	15659.3	106329	35503	57535.8	262.96	7881.84	35896.2	21340	34499.4	381.52	4929.84	62141.3	39526	16713.2	12233	5657.04
55732.3	30634	26153.9	20.52	2.88	63768.9	35923	25333.1	-13.68	19.44	8523.45	6599	3056.72	9.12	5.04	213342	64110	151194	9373.84	25988.4	86737.9	32647	100778	2631.12	11441.5	49373.3	28946	20820.2	644.48	5240.88	103764	39512	47557.8	3020.24	28657.4	80162.5	44110	35085.4	70.68	3646.8	63979.5	38056	20889.4	898.32	8488.8	6286.15	5482	1159	5.32	-8.64
109511	48439	36124.3	0.76	25.92	78863.8	37529	47441.5	31.92	60.48	179319	69220	71324.5	28.12	73.44	86644.3	32379	85046.3	1378.64	24401.5	51633.4	28234	29185.5	564.68	7630.56	100511	37531	37344.9	4968.88	5892.48	123685	54406	51239.2	1077.68	19950.5	31703.1	14577	52754.6	282.72	18383	38634.7	22980	18461.9	307.8	2347.92	88641.8	50767	36207.9	3220.12	10821.6
182102	66580	104548	19.76	101.52	48031.1	25242	27287	14.44	22.32	64010.7	38895	20178.8	16.72	28.8	152513	63245	60179.8	1007	14796	34232.2	13034	58136.2	3423.04	7963.2	18496.4	10719	42197.5	516.04	13390.6	121568	53830	57443.1	1697.84	16197.8	72783.8	40451	24629.3	72.2	1518.48	149048	60147	63409.1	127.68	14084.6	64717.9	35298	25166.6	5342.8	4520.16
18654.3	9436	36521.8	2.28	44.64	43188.6	21787	50556	34.96	47.52	64493.6	38193	45554.4	13.68	100.08	127735	48725	42656.5	202.16	6155.28	33601.8	16155	38046.4	117.04	3297.6	111979	43935	58812.6	600.4	10132.6	69430.4	39895	22220.1	1092.12	3957.12	118491	44431	78298.2	5031.2	17267	57704.4	34807	23338.1	1560.28	3217.68	60947.9	36423	27034	18433.8	12168
71842.5	40074	35739.8	-0.76	39.6	14222.6	12759	4902	-6.84	17.28	62258.3	39039	21074.8	-3.04	-5.76	56143.1	32008	28250	113.24	1377.36	21673.6	10854	36366.8	165.68	4084.56	124328	46470	69939.8	13120.6	72813.6	172167	69223	91098.9	3324.24	26743	43715.1	25631	31357.6	422.56	6041.52	33303.4	17026	29070	1690.24	3744.72	71311.5	43476	22357.7	20837.7	9092.16
160460	56746	98132	39.52	69.84	66491.8	38230	21114.3	-24.32	15.84	56206.1	33908	19874.8	8.36	59.76	122668	47722	56479.4	943.16	13057.2	66290.9	37884	23850.3	473.48	4038.48	57927.3	31119	48902.2	-8.36	1061.28	262143	72386	128447	9414.12	63524.9	92798.5	53127	30469.2	1035.12	13393.4	53948.7	32446	18133.6	509.96	2444.4	25570.3	14863	34589.9	12332.5	4615.92
131090	62894	50692	0	51.84	40951.9	24041	14452.9	-7.6	-4.32	63535.5	37221	22976.3	22.04	32.4	59243.6	35759	16779.3	1382.44	3222	24834.5	12858	41062	1947.12	12191	26525.8	15763	15140	251.56	2286	16156.4	14865	5312.4	-15.2	-49.68	97176.9	43479	57389.1	3831.92	19774.1	67302.3	36777	40429.7	372.4	2339.28	23400.6	13835	17890.4	98.8	337.68
40101.1	20439	28640.6	3.04	42.48	230609	94107	94775	32.68	93.6	41488.8	23546	25242.6	-4.56	13.68	66773.8	31987	56874.6	646	7841.52	47161.4	28679	21995.2	3833.44	13732.6	262143	91069	178600	9557.76	31929.1	186748	61354	143253	9162.56	56728.8	262143	81003	147320	14028.8	91072.1	66404	24754	57705.3	1814.88	54185	68508	40678	20353.6	13971.8	3594.24
106555	47404	43307.1	-12.92	72.72	51413.7	31203	19931	22.8	18	107068	60443	42963.6	22.8	42.48	262143	78506	141090	3907.92	35375	114949	45218	56629.9	2070.24	20862	126118	45901	58100.5	351.12	10933.2	65477.7	38666	25261.6	575.32	5623.92	54314	30893	19004.6	1019.92	6148.8	89310	52600	31497.4	28.12	2214	44866.9	25845	27173	5988.8	4879.44
110491	39456	61544	15.96	94.32	151142	56083	73330.9	24.32	102.24	59722.6	33007	23190.6	-2.28	9.36	101054	52995	44013.9	830.68	7480.08	70902.6	43058	27524.9	772.92	10796.4	49419.5	27537	17338.6	8850.96	8704.08	210354	80787	99848.8	6523.08	38044.8	72666.8	44647	21312.7	634.6	2563.2	49553.4	26399	38496.3	2751.2	20135.5	121013	49692	45986.1	3774.92	7132.32
41738.4	26325	23841.2	5.32	61.92	80279.5	42831	57137.6	24.32	60.48	262143	100947	167929	63.08	365.76	178896	96989	76511.5	14339.7	39605.8	70181.1	40214	21859.9	1975.24	6522.48	34534.5	18010	26221.5	594.32	12769.2	56209.4	35161	19501.6	1035.12	11216.9	75096.4	41319	32513.6	371.64	11821.7	142355	67383	55762	8341.76	24583.7	104342	38415	57000	21007.9	9364.32
95620.8	30495	39651.5	9.12	66.24	51334.4	24503	50575.7	36.48	207.36	262143	93401	194949	51.68	457.92	35326.8	21758	29725.9	2172.08	8393.76	54040.3	32386	25457.7	7392.52	8055.36	37151.4	20218	13801.6	450.68	2572.56	6015.1	5730	1149.88	34.96	19.44	59863.7	36879	19877	462.08	5022	102643	40852	44795.2	2814.28	21325.7	32285.5	21242	34365.7	13586.5	7075.44
157257	73806	53480.4	12.16	88.56	78712.4	29207	166792	38	7.2	262143	97337	189988	48.64	246.96	142474	45438	83495.9	5199.16	9030.24	48621.3	29315	28554	4157.2	21375.4	6955	5399	2873.56	12.16	43.92	138800	57742	74505.1	4056.88	41793.8	66714	38506	22190.5	1859.72	8832.96	184029	71146	103774	1032.84	15713.3	57281.9	33783	25643.2	5116.32	6150.24
60633.3	38243	21780.1	13.68	62.64	43854.8	23144	21853.8	14.44	2.88	262143	116633	152736	25.84	168.48	144450	59165	61050.8	3546.92	19595.5	59494.5	32159	33737.2	179.36	9360.72	91117	39334	47672.5	7887.28	16030.1	36111.4	23966	9392.84	304	423.36	85153.2	39155	40888.8	2619.72	12641.8	42287.7	23943	28025.8	402.8	9869.76	35855.3	20610	42677	18372.2	8400.24
49837.4	31314	14899.8	26.6	37.44	57066.7	32802	21386.4	13.68	38.88	76679.8	41209	32978.7	34.2	18	99905.6	43851	65328.1	2204.76	10702.8	80635.8	34116	33622.4	372.4	6699.6	52393.2	31743	28924.1	1317.84	14302.8	31795.4	16854	27642.7	1823.24	7827.12	35816.3	18858	41634.3	159.6	8421.12	55232.4	22190	56395	898.32	7511.76	65913.2	44466	18174.6	12472.4	5634.72
41566.2	25330	22304.5	1.52	53.28	40453.4	20682	23823	19	24.48	238387	70068	150175	11.4	84.24	96202.6	38706	71518.3	8671.6	22741.2	26083.8	15406	33267.5	475	6901.92	98584.2	44286	40790	865.64	4601.52	68266.2	40146	19679.4	240.92	1649.52	53774.5	36369	21913.1	1493.4	6736.32	262143	103866	155183	6607.44	31516.6	83488.6	47426	28921	13164.7	4103.28
59639.4	37755	18469.5	9.12	30.96	87985.3	48802	51895.8	22.04	36.72	164625	48866	57573.8	27.36	64.08	74881.3	40590	40394	972.8	15354.7	50207.9	30799	17564.4	97.28	3225.6	103226	55983	41745.3	191.52	4685.04	60823.7	36171	21207.8	1485.8	5725.44	57646.5	32080	26150.8	145.16	2373.84	54416	33021	14766.8	88.92	1496.88	26729.9	13459	32014.2	125.4	2719.44
59569.2	32922	45476.1	6.08	75.6	73370	42039	26571.1	9.88	51.84	212254	79587	104223	29.64	168.48	165045	68998	83971.6	8739.24	46008	40532	22426	33481	937.84	7554.24	9604.4	5102	41991.5	158.08	13747.7	71175.6	40223	20979	978.12	11293.9	32999.2	17722	25008.6	997.12	5594.4	59027.8	35645	22255.1	368.6	3562.56	79139.4	45778	28555.5	4978	21960.7
71191.2	37806	30723.8	6.08	22.32	69534.4	44267	24039.6	3.04	-2.88	227947	63639	196407	63.84	157.68	25473.5	12614	34816.4	4472.6	18452.2	59248.8	37079	18446.7	5788.92	10246.3	42780.4	20534	48492.6	1953.2	6880.32	6032	5530	1609.68	-8.36	77.04	84459.7	42686	48876.4	1136.2	19240.6	91663.6	48330	26308.2	3622.92	9278.64	135815	58303	55958	33737.9	20885
54715.7	28618	28872.4	3.8	15.84	23345.4	12426	34673.5	12.16	5.76	262143	106946	189632	47.12	195.12	29695.2	17689	30900.8	290.32	6725.52	74386.6	39070	34745.7	110.2	2083.68	111764	55574	49740.5	0.76	10065.6	122635	64422	56369.2	6840.76	15871.7	69192.5	41259	21952.6	1250.96	5823.36	8245.25	5670	12760.4	0.76	753.12	38447.5	19863	37538.7	1126.32	6853.68
106308	36671	94259.8	19.76	79.2	150703	64891	67097.4	22.04	87.12	208502	73332	98432.9	39.52	100.8	262143	127535	235780	13313.7	86146.6	136096	75698	44077	2728.4	17313.8	80689.7	43975	17302.2	-24.32	753.12	169181	64134	76470.4	1801.96	15205	38777	26059	13351.7	69.92	3670.56	155271	67879	47062.2	4301.6	29371.7	132467	57018	57493.2	76783.6	21288.2
35667.4	18655	35585.5	4.56	-2.16	262143	117067	145328	31.16	141.84	36268	16375	55565.9	30.4	66.24	176806	67753	113014	2962.48	28782	33910.5	17867	14864.1	172.52	687.6	98758.4	64558	21475.3	89.68	1245.6	38566.4	23486	20006.2	1152.92	2584.08	69838.6	45355	27732.4	4220.28	11181.6	40029.6	20807	31103	465.12	1524.24	40855.1	19411	59675.2	4297.04	10079.3
40663.3	23873	30033.7	-21.28	18.72	86191.9	32484	66267.4	-8.36	45.36	142507	56258	79952.8	43.32	120.24	74424.3	27399	51898.1	41.8	3330.72	94199.3	53796	31958	289.56	12251.5	240146	71638	152853	6241.88	68088.2	91704.6	48234	33571.5	552.52	11195.3	46239	24974	18003.6	852.72	10688.4	161820	69975	72013.8	16895.6	41265.4	129022	49595	45413	17261.9	14118.5
39993.8	21651	32900.4	5.32	77.76	84020.3	33507	33893	-9.88	31.68	262143	108338	213897	75.24	341.28	27262.9	14078	35639.4	1966.88	5195.52	136938	59897	52577.6	3955.8	21262.3	141558	63474	59176.6	3000.48	15946.6	68469.7	36145	33918.8	1439.44	5852.16	71128.2	35460	23816.9	2093.8	5441.76	55734.2	31182	24678	27.36	519.12	62632	23839	66781.2	48697.8	27748.1
137510	50259	80465	27.36	84.24	38337	22442	22317.4	4.56	27.36	262143	82316	233822	67.64	316.8	92300	54839	29804.2	4316.04	12667.7	114032	51245	44041.2	5405.12	33946.6	262143	129651	177448	24056.3	92089.4	261069	62542	169211	27243.7	68242.3	16866.8	12057	10698.5	60.04	293.04	30497.3	14847	42858.7	214.32	5591.52	61767.5	35591	26251.9	4100.2	5608.8
61549.1	33911	25651.5	25.08	51.12	21077.5	12098	3433.68	-17.48	1.44	212464	80277	83695.8	22.04	65.52	85930	45115	50105.3	1980.56	16425.4	184447	80332	79768.1	12462.5	49454.6	22057.1	12332	53999.5	68.4	6719.76	27777.7	14966	55446.6	3320.44	13996.8	59098.6	35875	21569.6	457.52	4510.08	72775.3	43424	28332	3047.6	22889.5	62169.9	25419	46957.4	33786.6	12459.6
150724	63249	44145.4	7.6	87.12	63794.2	36246	28074.4	3.8	23.76	11789.7	10790	1317.08	-20.52	7.2	23829	13370	30665.2	689.32	5389.92	57579.6	30831	26983	839.04	2791.44	100407	60306	36607.7	2302.04	4039.2	105238	40430	78975.4	4199	17763.1	60135.4	34412	21754.2	1178.76	7130.16	60624.2	35462	20025.2	1599.8	8789.76	94755.7	37575	54405.4	51574.4	22004.6
88429.2	37070	52481	-6.84	56.16	60201.7	22510	92325.6	8.36	33.12	109387	46674	64028.5	6.08	66.96	16202.5	13406	1833.88	58.52	112.32	262143	115421	234813	10646.8	155304	36129.6	20634	26187.3	2591.6	1940.4	262143	82286	188365	12703.4	53487.4	126833	47407	57310.8	3194.28	16626.2	65886.6	30791	50118.2	566.96	6312.24	52276.9	33391	17106.8	4180	1381.68
50579.8	30503	27034.7	-9.12	48.96	86114.6	40769	38013.7	-3.8	31.68	170168	63997	97496.6	42.56	138.24	73603.4	40429	24624.8	95	5091.12	17479.8	10612	20947.9	22.04	955.44	63159.8	36170	27547.7	161.12	2792.88	74698.6	42483	25874.2	148.96	5121.36	77533.3	43024	35668.3	1303.4	8694.72	35878	19708	27513.5	671.08	4058.64	54998.4	32242	18838.9	14391.4	7027.92
17030	8123	35734.4	-9.12	41.76	57812.3	33896	33196.8	-13.68	4.32	102407	38784	78188.8	47.12	167.76	88093.8	30415	67614.2	1797.4	19296	93242.5	37143	59602.2	3784.8	21126.2	134787	50338	84150.2	6174.24	48002.4	23791.9	11460	48082.2	4339.6	21736.8	48860.5	30120	19896	589	3208.32	225075	86761	111965	4434.6	37678.3	117269	47558	52713.6	49463.8	44796.2
33029.1	19146	48786.7	9.88	38.88	107034	44838	57066.1	6.08	44.64	222864	92579	107053	40.28	100.8	54332.8	31903	21058.8	1936.48	6064.56	56245.8	34329	22398.7	117.04	3849.12	262143	88246	176356	2833.28	28183.7	155606	55116	66009.8	3030.88	19350	71268.6	24210	77249.4	2661.52	37413.4	69728.8	43477	21618.2	41.8	5720.4	152923	66879	64977	10171.1	23138.6
73840.6	42894	29311.7	9.88	70.56	79469	46193	22605.4	-21.28	-0.72	74145.5	43575	18753	-28.12	5.04	47332.3	24343	37655	91.2	10429.9	42695.9	22431	30916.8	285.76	5243.76	49526.1	18384	60445.1	27.36	12165.1	47490.9	26402	24636.2	374.68	3449.52	122313	52187	48698.5	2933.6	22583.5	67290.6	36954	40049.7	8071.2	21106.8	61417.8	39258	21162.2	8295.4	9110.88
120197	56067	47258.3	14.44	43.92	33252.7	16742	46048.4	21.28	72	84256.2	49422	29924.2	9.88	23.76	30963.4	17931	27159.4	430.16	3080.16	79536.6	47374	23800.9	204.44	3345.84	16199.9	7358	42929.4	2935.12	5515.92	82888	48907	28955.2	755.44	12336.5	63709.7	34347	23788.8	441.56	884.16	68796.6	40302	50378.1	1624.12	9555.12	62398.7	27210	107540	27664.8	53920.1
45347.9	28678	17910.2	-13.68	17.28	34313.5	16419	41467.9	-2.28	22.32	74261.2	32647	59016.3	-15.2	54.72	65072.8	38066	26214.7	7097.64	28739.5	39426.4	21835	26546.8	1714.56	23527.4	39274.9	22675	20247.9	302.48	1118.16	103462	40643	39299.6	3824.32	13111.9	75175.8	31979	50837.2	1241.08	5258.16	37787.1	23338	31406.2	1163.56	20419.9	21825.7	11003	30191.8	418.76	3710.16
63575.2	39158	17116.7	5.32	40.32	26372.4	12331	34149.8	12.92	51.84	25301.2	10628	64347.7	28.12	5.04	51557.3	33323	18686.9	66.12	1005.84	78646.1	44527	23111.6	198.36	4523.76	43593.5	25771	24900.6	692.36	5876.64	261912	75267	149827	6215.28	49647.6	71217.9	42826	18270.4	720.48	3584.16	119447	52283	57728.1	529.72	6774.48	208504	78109	82172	61709.7	60286.3
151689	62434	55130.4	5.32	63.36	92237.6	52905	25972.2	5.32	-13.68	16506.8	10767	35459.3	-2.28	35.28	60340.8	37183	25682.7	127.68	4248	75472.1	43137	23836.6	971.28	9643.68	75129.6	45919	21077.8	27.36	533.52	13035.8	9022	1810.32	61.56	0	30958.2	18111	21416	1668.96	9413.28	7761.65	6476	1166.6	71.44	2.16	77922	46387	28535	6833.92	6586.56
49999.3	26658	44895.5	-2.28	81.36	47855.6	27679	31340.9	25.08	18	156996	73346	68905.4	25.08	51.84	75582	42898	26474.6	5656.68	14374.8	65881.4	38618	23810	317.68	2196.72	24829.3	13051	48018.3	877.8	20651	75057.4	47927	23918	55.48	7988.4	11172.2	10315	3313.6	5.32	212.4	59665.4	32631	31630.4	56.24	3503.52	44452.8	23876	32338	3477	26019.4
85720	32658	68580.1	2.28	40.32	69673.5	36878	51094	22.04	29.52	72797.4	28187	42119.2	0	-5.76	56406.3	32318	19277.4	9.88	70.56	65219.7	39295	20835.4	1120.24	5641.92	54456.3	33194	20449.3	460.56	4608.72	47601.4	28822	15427.2	174.04	1101.6	55299.4	30694	35273.1	988.76	10108.1	73809.4	49333	28250.7	304.76	10818.7	54644.2	32991	16840.8	8204.96	6678
19841.2	9383	39864.3	-11.4	68.4	61972.9	22687	47887.6	-1.52	70.56	100311	40303	42553.2	32.68	64.08	100970	55503	23023.4	61.56	4714.56	26362	14064	27822.1	220.4	8591.76	50150.1	27320	20367.2	829.92	3823.92	9957.35	7954	23300.1	23.56	376.56	27186.9	14410	33461.3	671.84	10339.9	98505.5	46207	81074.5	1898.48	42648.5	68085.5	33648	42793.3	15351.2	15984
75595	31683	44415.2	6.08	67.68	70233.8	36799	30259.4	12.16	66.24	110310	38490	33966.7	10.64	35.28	45958.2	26621	22087.9	405.08	4319.28	67919.8	41090	17557.5	684.76	1668.96	88334.3	49294	28549.4	283.48	2387.52	39477.1	22686	19896	2423.64	12505.7	72760.3	42190	29520.7	994.84	9468	224602	108418	105062	7460.92	44323.2	19348.5	9440	29716.8	1167.36	3190.32
104781	42178	47536.5	36.48	136.8	26424.4	13328	53218.2	-8.36	10.08	65694.8	32959	33988.7	19	79.2	53695.8	32135	22323.5	1225.88	1779.12	93150.8	55846	36625.9	14.44	1854	11832.6	7491	36521	29.64	6361.2	18551.6	15374	14212	57.76	14322.2	54838.5	32502	16396.2	718.2	2085.84	186119	83182	98323.5	16756.5	47408.4	208283	80237	115446	39298.1	51107
76782.5	42730	38626.2	12.16	21.6	17492.8	9634	29945.5	-2.28	25.92	133481	47998	65522.6	41.04	64.8	44453.5	23377	33906.6	1254	9372.96	62288.8	35531	20457.7	1111.88	6950.88	43288.7	34866	20814.9	1278.32	9534.24	77452.7	40267	38893	1477.44	13050	44881.8	26999	16633.4	1108.84	4232.88	110157	56062	44001	4040.92	35827.9	9105.2	7008	13038.6	28.12	116.64
67968.5	41876	21090	9.88	3.6	94946.8	34106	59172.1	22.04	36	75801.7	44094	36306.7	31.92	118.08	92258.4	51406	21965.5	185.44	1856.16	52515.4	30042	22815.2	50.92	1267.92	97409.6	55691	27515.8	305.52	2196	47839.3	29760	17466.3	712.12	6151.68	53395.5	29854	20266.2	136.04	928.08	79528.1	47054	30559.6	64.6	10474.6	241819	104145	98742.2	58572.4	31718.9
57653.7	31382	45232.2	4.56	14.4	57740.8	35591	17740.7	14.44	4.32	15681.2	7383	34174.2	16.72	308.16	183866	62426	162339	8765.84	75448.8	78257.4	50327	33882.3	402.04	4690.08	140059	68366	39161.3	954.56	12553.9	65193.7	41234	18518.9	3648.76	9535.68	42604.2	20638	34371.8	116.28	6377.04	74443.8	28779	66610.2	824.6	6043.68	203809	75643	109988	54499.6	31379
51899.2	31869	16413.7	-10.64	16.56	130727	60165	52658.9	-4.56	48.96	262143	98159	155528	72.2	205.2	54215.2	31895	20878.7	465.12	5363.28	82690.4	43496	48494.8	11820.3	29712.2	81089.4	43044	37280.3	244.72	1632.96	67283.4	41434	39226.6	4201.28	24112.1	55047.2	32293	30675.9	350.36	7303.68	130872	54888	69615.2	1691	27638.6	28367.3	15198	20187.9	4071.32	1728.72
159226	47779	49941.1	16.72	82.08	66070.5	39539	19821.6	-23.56	5.76	34364.2	21004	33864.1	29.64	21.6	134437	58050	65417.8	564.68	9537.12	21685.3	11531	28787.3	395.96	10190.9	44066.1	24671	53645.4	1414.36	6097.68	119736	35338	72881.7	2043.64	17966.9	57580.9	26579	31806	145.92	2083.68	146768	78047	56667.1	931	12106.1	11902.1	9270	2940.44	836.76	1051.92
80371.8	47663	38715.9	51.68	90	5879.9	5736	1019.16	-3.04	4.32	37982.8	22293	29343.6	19	21.6	29588	15977	29331.4	383.04	2977.2	69440.1	43053	21701.8	323.76	11584.1	30602	19986	29215.9	50.92	1802.16	80721.5	47630	24651.4	845.88	7247.52	175214	70535	70557.6	3180.6	29402.6	72926.8	40551	27223.2	1672	13760.6	7268.3	6939	2471.52	-1.52	-3.6
163666	53223	61870.8	25.08	109.44	45138.6	25063	14332.1	1.52	0.72	262143	70534	127653	19	155.52	60730.1	34550	27458	219.64	5474.88	195681	100858	59999.7	1014.6	32503	135506	64893	72865	4169.36	18401	65783.2	22995	78408.4	2357.52	11362.3	33664.8	17889	30277.6	113.24	6621.84	19351.1	10893	44018.4	1057.16	34287.1	8314.8	6730	1450.84	280.44	-6.48
43680	25877	16880.4	31.16	33.84	93228.2	33562	90175.5	23.56	157.68	71490.2	45769	26112.1	-12.92	-2.88	112868	45871	43861.1	3422.28	19167.1	262143	81211	175020	7476.12	54680.4	8476	5839	10610.4	1.52	496.8	45412.9	23422	37296.2	80.56	3653.28	174130	76351	83413.8	7773.28	37419.1	77669.8	40418	44125.6	4618.52	11949.8	52710.4	30787	15920.5	16340	2396.16
43954.9	24930	18476.4	22.04	2.88	122327	50497	77842.2	25.84	124.56	262143	114690	154022	0.76	150.48	106266	43754	39013.8	998.64	17133.8	79772.5	34979	54954.1	1716.84	11532.2	54471.9	24454	73624.2	3271.8	12483.4	120608	50009	58285.2	2931.32	13192.6	41343.2	18990	31068	235.6	5976.72	262143	117387	188855	21932.8	111115	10600.2	9826	2075.56	332.12	23.76
56406.3	30122	23420.2	6.08	24.48	68643.9	25002	70751.4	7.6	36	136175	57810	58903	25.84	52.56	51835.5	22159	51126.7	5688.6	21736.8	137079	57138	51762.8	617.88	11789.3	104315	46514	49936.6	775.96	9650.88	73221.2	24349	107308	5983.48	29676.2	65504.4	37791	20932.7	233.32	2217.6	49361.6	29354	24070	1011.56	5742	28776.1	15167	28573.7	1828.56	2450.16
37681.8	21995	20197	-0.76	28.8	97072.3	40506	43453.8	34.2	41.76	145451	46394	123439	53.2	109.44	52762.4	32995	17891.9	1902.28	1987.92	105062	40931	90931	7621.28	44972.6	65921	40635	20385.5	645.24	1785.6	36548.8	22310	19743.3	718.2	27949	236619	87974	94257.5	6741.2	49577	175422	80724	79833.4	4340.36	33626.9	116452	52034	40525.5	36745.2	18497.5
25346.1	16084	40831.8	10.64	40.32	53477.4	27615	29692.4	24.32	21.6	116187	46115	47654.3	0	14.4	44707.6	25830	20131.6	2415.28	4016.16	94514.5	53287	39427.3	1462.24	12963.6	54540.2	32576	25695.6	912.76	9673.92	80590.9	50260	24581.4	424.84	5553.36	182241	58616	110962	6847.6	36138.2	120565	50240	57578.4	5386.88	13266	61046	35647	20329.2	5115.56	14592.2
34966.8	14853	60662.4	28.88	43.2	261133	94334	123619	21.28	137.52	45359.6	25723	50051.3	13.68	25.2	81010.1	45691	37655.7	310.08	13767.1	57654.3	31211	31261.1	533.52	3919.68	177358	89183	89168.5	8800.8	29543.8	74324.9	49046	22117.5	187.72	4758.48	9254.7	5828	16781.6	-2.28	460.08	262143	138458	262143	30045.1	196906	64248.6	38163	21714	10708.4	3778.56
133303	64680	52532	21.28	36	54956.2	32277	32991.6	5.32	13.68	88240.8	40408	27671.6	2.28	59.76	149646	74979	57273.6	6972.24	30561.8	83419	45596	36325	0.76	1809.36	138342	49518	80724.9	5084.4	26801.3	131370	55811	51021.1	1456.16	36866.9	53847.3	30687	26033.8	405.08	1972.08	255189	92322	112789	6441	64373.8	74568	29930	52744.8	36382	48726
96949.4	39614	33289.5	-1.52	34.56	112009	45283	49112	-20.52	17.28	226190	72807	131526	41.04	143.28	56623.4	29632	47529.6	1096.68	18913	262143	100495	181313	10953.9	88744.3	230601	84390	104096	1295.04	22777.9	32734.6	18636	31136.4	-1.52	1063.44	142494	57386	60496	5630.08	21423.6	42719.3	22994	35515.6	2080.12	2928.96	76008.4	42275	33978.1	21945	21375.4
57795.4	37413	18376	1.52	15.84	70876	41266	24937.9	-20.52	12.96	262143	131663	147071	28.12	155.52	56424.5	33710	17721.7	2960.2	3811.68	40324	19951	28115.4	756.96	6336.72	52173.5	29725	24706.1	101.84	4939.2	77194.6	44795	23588.1	1317.84	5701.68	138408	54959	41059.8	3111.44	12402.7	18158.4	13115	28816.2	23.56	12379	99883.5	43791	35261.7	4923.28	3090.96
56242.5	33965	22151.7	16.72	12.24	40686.1	21431	32406.4	-11.4	33.12	152807	37972	108186	20.52	100.08	66097.2	38151	33338.2	1396.88	15876	12212.2	10074	6137.76	5.32	52.56	81025.8	23274	131093	4069.8	40363.9	173039	58333	73228.3	4148.08	29569.7	96101.2	44923	41114.5	1227.4	11743.9	37026.6	19817	42360.9	271.32	4665.6	53271.4	32890	29143.7	12222.3	7106.4
62525.4	39197	30893.2	-1.52	7.2	52031.2	29688	26061.2	2.28	14.4	9267.05	8567	1877.2	3.8	23.76	138064	56922	103151	18849.5	45189.4	58663.8	36142	15894.6	2020.08	3059.28	134589	57475	69868.3	2959.44	26403.8	74116.2	39510	43298	1076.92	12951.4	32224.4	17245	48536.6	634.6	14181.1	82746.3	47927	32229.3	4800.16	18182.2	67512.2	39386	18005.2	2632.64	1557.36
46459.4	25610	47165.6	-4.56	28.08	42572.4	23578	22281.7	-1.52	15.12	248942	77919	161720	23.56	218.16	42530.1	24631	19279.7	57	4089.6	72293	40488	21014.8	72.96	1231.2	18785.6	9037	28095.7	1484.28	4930.56	59881.2	34170	27323.5	1773.84	3529.44	262143	69312	141823	3793.92	34241.8	32767.8	16890	29720.6	4102.48	12775.7	69959.5	38094	26246.6	5466.68	5176.8
68940.3	41349	19432.4	11.4	28.08	60467.5	37667	19288.8	18.24	54.72	77804.3	41378	34491.1	-15.96	15.84	49364.9	29978	24561.7	597.36	11844.7	8719.75	5559	7717.8	3.04	61.92	96372.2	42834	59024.6	230.28	5701.68	75179	44583	23623.1	617.12	8017.92	165522	62913	49498.8	809.4	12169.4	115261	61568	36015.6	3776.44	14936.4	64677.6	38787	21402.4	5812.48	4160.16
197100	55803	69220.8	38.76	63.36	68537.9	41262	25637.1	15.96	22.32	252887	80863	110504	13.68	160.56	69752.8	39116	31070.3	1959.28	4846.32	45234.1	26140	28494.7	1626.4	6432.48	159069	65394	114224	5510.76	26487.4	71873.1	40624	24711.4	482.6	4324.32	70737.5	37762	29084.4	199.12	3662.64	36612.5	20338	28237	681.72	8666.64	121080	48692	49088.4	59829.5	41161
210297	83355	95174.8	35.72	40.32	121447	44767	64684.4	31.16	149.76	21693.1	10922	28588.9	35.72	45.36	36964.8	20803	21700.3	4510.6	6392.16	52937.9	33075	18623.8	91.2	2933.28	131424	71358	55670	335.16	8136.72	228242	77054	111147	4340.36	53093.5	112506	48867	48113.3	1237.28	10615.7	35646	20421	23103.2	1458.44	8551.44	36166	21278	28161.8	5105.68	2273.04
12148.5	8163	2965.52	5.32	15.84	154651	54124	84762.8	22.8	64.8	39781.9	23773	20884	3.04	15.12	62635.3	36049	23157.2	269.04	4658.4	74328.8	43299	23387.5	3904.12	3020.4	23243.3	19682	18769.7	6.84	4.32	56449.9	32574	18026.4	814.72	11734.6	262143	103470	116977	3008.84	24698.2	38351.3	20294	38576.8	899.84	3703.68	24030.5	13062	37031.8	13898.1	3255.84
82002.7	47399	27986.2	19	32.4	48499.8	29627	23437.6	12.92	25.2	149765	68331	59330.2	46.36	62.64	24425.7	12756	40961.7	247	4618.08	20835.8	12570	12451.8	53.2	3244.32	185180	73681	81671.1	3633.56	28746	30882.8	13879	31151.6	64.6	368.64	49208.2	27764	19200.6	17.48	353.52	76181.9	47910	23696.8	1516.96	7904.88	33876.7	16891	37644.3	2445.68	1816.56
52768.9	32103	14323.7	11.4	24.48	60780.8	34627	26136.4	9.12	9.36	218365	79878	94243.8	39.52	135.36	101215	43111	38782	452.2	10334.2	55615.9	33039	20942.6	1477.44	5276.16	49190.7	15337	86833.8	766.08	21185.3	61252.7	38646	20401.4	886.92	4920.48	262143	98390	142568	3728.56	53092.1	40937.6	23423	20504	1576.24	7333.2	39193	21118	32806.2	25611.2	12906.7
60493.5	31763	44925.1	2.28	71.28	51255.1	29542	31653.2	25.84	61.2	42437.8	20822	48441.6	37.24	55.44	11917.1	11169	2674.44	-8.36	307.44	47650.2	25946	24483.4	1521.52	10270.8	146802	55367	62281.2	3321.2	6864.48	140113	52059	62250.8	4837.4	23496.5	110118	41937	56854.8	3767.32	38353	64649	37875	18547.8	245.48	1208.88	89744.8	50590	27285.5	16019.3	9982.8
83291	37494	52084.3	32.68	62.64	7921.55	5911	2530.8	9.12	-3.6	34513	19821	28455.9	19	64.08	66040	43091	44298.1	290.32	7906.32	5687.5	5503	1801.96	-5.32	46.8	30191.8	16622	36786.3	312.36	11378.9	90320.8	47883	36637.3	2535.36	11588.4	262143	138847	151343	11495	48759.1	44946.8	26930	30308.8	661.2	4619.52	96218.2	52354	32888.2	6496.48	9367.2
29200.6	17828	30460.8	0	-1.44	62639.8	37686	21896.4	13.68	46.8	60541	32722	26561.2	2.28	20.16	63691.5	38355	21435	2477.6	9396	37705.8	19406	27937.6	2411.48	7424.64	80366.6	43307	25175.8	249.28	4893.84	78721.5	48821	26613.7	3604.68	11985.8	187049	67567	100952	717.44	18785.5	85150.6	39263	51265.8	518.32	16112.2	100342	44927	66903.6	14161.1	29936.2
63584.3	38006	16586.2	-0.76	0	77355.8	41542	31811.3	3.04	20.88	248100	88032	137720	75.24	216	28508.3	22513	16664.5	83.6	4906.08	53066	31463	24218.9	323	2987.28	77364.3	47066	33415.7	1375.6	9056.16	25630.8	20399	22713.4	241.68	1487.52	7697.3	5218	1228.92	123.88	15.84	139672	48365	63925.1	1238.04	10044	22870.9	12091	41223.2	15993.4	10477.4
76950.9	32693	46395.7	-4.56	79.2	82646.2	34900	54492	-9.12	4.32	151727	56774	69543	25.08	136.08	57759.6	32160	28555.5	1465.28	4746.96	58653.4	35206	20442.5	239.4	3923.28	35712.9	21691	26942	436.24	9730.8	218481	86754	99712	3639.64	29911	76739	44692	26718.6	52.44	1595.52	74921.6	45129	27265	3552.24	9699.12	93993.9	53710	40495.8	1994.24	1239.84
145814	56619	83204.8	31.92	108	62028.8	38678	23681.6	38	40.32	54873	28578	19454.5	19.76	24.48	50465.3	30427	17619.1	3367.56	7436.88	58069.7	30262	26611.4	107.92	5661.36	76756.5	35806	46387.4	367.84	4980.24	69581.8	41743	21433.5	51.68	848.16	40870	25752	25213	113.24	1267.92	70539.9	37315	41375.9	165.68	12860.6	49253.1	25767	50920.8	3102.32	17660.2
34273.2	19062	36585.6	19.76	18.72	91742.3	53144	35348.4	-9.88	44.64	10008	6334	6335.36	0.76	-4.32	40024.4	30863	32021.8	31.92	436.32	34183.5	20547	48581.5	1488.84	5950.08	6134.7	5579	2212.36	59.28	11.52	262143	111531	134704	11495	80381.5	41091	21859	41269.5	146.68	8708.4	70122	40472	22869.9	570.76	8705.52	133156	61122	75508.3	57493.2	35132.4
77880.4	43418	29865	3.8	31.68	138440	55618	52620.9	-1.52	43.2	152734	74875	90184.6	41.8	115.92	73654.8	46102	18733.2	54.72	3494.16	87725.9	36829	47232.5	3455.72	19021	260291	69278	131888	7559.72	33331	33742.1	18756	38794.2	113.24	9227.52	27558	14043	31559.8	378.48	3359.52	57812.9	27938	46889	1181.8	22430.9	115256	52236	48776.8	40267.8	17028.7
117741	53579	46116	-2.28	75.6	93761.2	53233	26736	11.4	-2.16	90390.3	49024	42953.7	32.68	42.48	19290	15347	3082.56	88.92	-19.44	32150.9	19070	33207.4	2154.6	12548.2	221955	71569	133852	5389.16	47761.2	35991.1	21609	39350.5	820.8	18585.4	109427	47510	42650.4	106.4	7765.92	180013	89966	86049.5	3233.04	16731.4	39980.2	22751	26840.2	4290.2	3206.16
54663.7	35318	16239.7	27.36	68.4	29764.8	17400	53445.5	13.68	32.4	52599.9	30389	20783.7	19	20.16	53696.5	33763	17671.5	2756.52	4751.28	136822	58363	50068	654.36	7312.32	115995	49774	60947.4	2530.8	17770.3	71204.9	38501	25462.3	226.48	252	88071.8	35539	37826	50.92	6862.32	160005	76027	67914.4	1947.12	16406.6	72716.1	47710	25656.1	20291.2	13417.2
107634	44318	47471.9	50.16	74.88	120384	47622	56879.2	25.08	86.4	140215	47507	76221.2	21.28	86.4	30349.8	15837	35732.9	684	7068.24	90451.4	37278	49599.1	3290.8	10807.9	53725.1	32442	32514.3	2191.08	17241.1	62203	32983	38601.2	27.36	550.8	248262	84286	160954	1530.64	47754	80450.5	44911	23889.8	227.24	2957.04	116096	49703	80955.2	34347.4	18045.4
26663	18758	13211.8	41.04	18.72	99991.4	53006	28999.3	25.84	66.96	109448	57560	32901.9	28.12	102.96	31306.6	19144	37533.4	1300.36	11925.4	118183	65086	55648	652.84	10939	240389	65404	125759	3798.48	30283.9	53744.6	30042	34088.3	3114.48	6553.44	78051.3	43314	75555.4	950	7444.8	54789.1	33839	13348.6	1262.36	3554.64	69141.1	42286	23268.9	40851.5	15588
11272.9	11486	3595.56	12.92	18	81931.8	45250	23508.3	16.72	38.88	190040	83915	76365.6	27.36	103.68	50956.8	29255	31505	171.76	12156.5	66922.7	39577	22154.8	47.88	4618.08	218338	76354	80630.7	6790.6	14742.7	28029.3	13890	33136	2220.72	15667.2	141536	65822	45268.6	1330.76	24053	69247.1	40692	27167	1822.48	15857.3	182835	70859	98562.9	108718	51266.2
60953.1	38314	20520	-9.88	24.48	64120.5	41059	23991.7	14.44	34.56	78866.4	51223	20606.6	-1.52	19.44	51065.9	31047	26724.6	1073.88	3213.36	73479.9	29698	39985.9	1703.92	9534.96	146448	56626	105283	11276.1	51885.4	20315.1	10815	37466.5	1170.4	9332.64	92396.2	35715	51908	10435.6	23964.5	20772	11435	33829.1	489.44	1771.92	159325	70315	64233.7	20634	14089
142370	57759	74126.6	3.8	102.96	51231	26487	36722.4	27.36	46.08	178070	67478	56777.3	0	23.04	79023.8	30690	49389.4	3497.52	21708	49930.4	28139	28923.3	701.48	6510.96	58304.3	36128	15021.4	1916.72	3479.04	91372.4	61659	18113.1	2933.6	9984.24	239603	94070	91573.9	3269.52	34764.5	75361	42890	30083.8	2327.88	9010.08	23783.5	11647	37959.7	10653.7	10832.4
29580.8	15322	25465.3	-8.36	2.88	262143	84071	137359	57	105.12	262143	82383	178437	37.24	198	48087.6	26354	29830.8	711.36	3283.92	125243	55155	46685.3	2257.2	14044.3	51231.7	31222	20811.8	1640.08	6887.52	37301.5	21619	29334.5	1591.44	11712.2	227030	84154	108996	5156.6	65611.4	37644.8	21531	26545.3	654.36	2208.96	22404.2	10222	37528.8	7627.36	11713.7
50490	30975	27403.3	24.32	53.28	51864.8	26646	33487.1	14.44	23.04	220918	79396	123285	51.68	82.8	63484.2	37846	31130.4	1088.32	18733.7	73916.7	26951	81005.4	2588.56	43544.9	206794	58502	119037	4428.52	58681.4	13752	7250	35897.8	1961.56	6248.88	179536	66764	105638	3138.8	19149.1	262143	121126	148305	6586.16	61981.2	46468.5	23455	36254.3	27913.3	5679.36
48597.9	24294	42048.5	37.24	79.2	47251.1	24375	28924.1	47.88	24.48	154906	73650	83217	-9.12	18	52666.2	26375	31102.2	2196.4	6496.56	233555	80950	123179	9834.4	38609.3	52731.9	24885	21961.7	82.84	13373.3	82596.1	47738	31342.4	381.52	3065.04	50055.8	29898	18044.7	0.76	809.28	48048.6	29500	16714.7	507.68	3498.48	50956.1	26375	32679.2	4861.72	4854.24
163556	81903	57782.8	48.64	61.92	132185	62646	64044.4	53.2	55.44	199509	73451	92191.8	30.4	94.32	134515	72048	60867.6	2147	11139.8	123821	48288	49209.2	266.76	7275.6	54260	29378	24006.9	31.16	2047.68	55801.2	33279	26553.6	1158.24	29797.9	46086.9	26975	24059.3	120.84	570.24	203160	87799	90612.5	950	18515.5	43609.8	21044	26885.8	224.2	1455.84
57957.9	30514	41686.8	34.2	71.28	59993	35925	47126.8	12.92	52.56	125283	58263	58507.1	27.36	60.48	44231.2	25251	29038.8	2823.4	5202	26906.7	20996	13727.9	2039.84	9467.28	6977.1	5843	34832.3	6.08	-12.96	67732.6	38156	31798.4	1333.8	19657.4	46505.5	28641	23823.7	4873.88	9296.64	53396.8	27363	50859.2	494.76	13447.4	46619.9	24826	33390.6	20756.4	10191.6
93002	53151	19171	13.68	25.2	244910	82703	189442	41.04	195.12	67130.7	39711	25170.4	11.4	10.8	114490	44592	59315.7	1964.6	24482.9	67678	40751	27291.6	3048.36	10928.9	60288.1	37183	21897.1	1420.44	12185.3	106995	39278	37908.8	350.36	14184.7	51093.9	31451	17582.6	819.28	9412.56	82073.5	49048	28388.3	1542.04	16945.2	50770.2	30222	21942.7	7667.64	6865.92
76451.7	40123	57588.2	5.32	96.48	57802.5	33231	20314.8	-1.52	3.6	76943.8	42611	30240.4	5.32	16.56	87759.8	31856	69356.1	4648.16	21337.9	55034.8	31234	19585.2	209.76	5245.92	25673	13390	17573.5	149.72	2010.96	40041.3	22222	28257.6	737.2	3983.04	21698.3	10803	49476	1065.52	11135.5	128518	57362	89048.4	2160.68	11460.2	87820.2	43478	37593.4	2127.24	6449.04
61661.6	34492	23759.1	7.6	2.88	262143	76953	169171	35.72	182.16	56492.8	33392	22804.6	13.68	22.32	34355.8	16810	54285.3	646.76	9720	57568.5	33458	19745.6	5468.2	10484.6	76985.3	44527	21980	67.64	3458.16	80965.3	45583	28738.6	3107.64	5357.52	61514	36246	19248.5	702.24	1671.12	49216	28754	20033.6	1634.76	6480.72	124381	49248	55190.4	18355.5	17861.8
78196.9	44706	29706.1	17.48	59.04	32107.4	12711	61360.1	41.04	5.76	48390.5	31485	37632.9	14.44	2.16	32058.6	17052	22483.1	159.6	1420.56	37257.3	21254	41369.8	8174.56	5448.24	61419.1	37458	25675.1	116.28	2021.04	98722.6	44047	41023.3	3486.88	12842.6	91284	50382	34780.6	389.12	4840.56	158289	46562	86212.9	582.16	8798.4	53485.2	31243	31296.8	21200.2	20316.2
46002.4	26255	23449.8	6.84	12.96	40469	23971	19509.2	6.08	7.2	83158.4	45843	29010	-9.12	2.16	37742.9	23342	50808.3	60.8	8718.48	141252	70125	71426.3	2378.04	27223.2	64659.4	37151	30421.3	1618.8	4057.92	69526.6	42851	16444.1	259.16	3231.36	27467	13863	69261.8	1216.76	48841.9	71094.4	38839	29408.2	1107.32	6856.56	93816.4	34544	62037.3	30262.4	9215.28
58553.9	32726	28229.4	25.84	61.92	196469	71802	67762.4	19.76	51.12	64134.8	35051	21916.1	20.52	27.36	40823.9	21990	59160.7	439.28	21129.1	136867	44422	122260	7707.92	43399.4	196912	88212	72697	4050.04	17766	37058.4	20023	50979.3	2797.56	8318.16	37757.2	18678	23000.6	79.04	2376.72	51292.1	29434	15793.6	5.32	1372.32	40253.2	19797	48620.2	27663.2	21967.9
60281.6	38066	19763	15.2	36.72	27581.4	13869	29136.9	9.88	36.72	85124.6	46495	21527	30.4	39.6	23433.8	11723	29002.4	503.88	4314.24	206576	70546	87739.7	3622.16	28495.4	217075	62210	107310	3171.48	43274.2	38482.6	20151	24060.1	118.56	2965.68	247092	83362	138569	13810.7	44380.1	56919.2	34982	18160.2	1402.96	10538.6	5883.15	5079	1149.12	212.8	272.16
37765	19098	35429.7	15.2	20.16	42639.3	25241	22404	-9.12	10.08	76285.3	44251	24426.4	24.32	0.72	76817	41946	34210.6	5075.28	10085.8	62549.5	34575	26742.1	139.08	3371.04	55170.7	28463	35836.3	11663.7	18920.9	74527.7	45691	20403	713.64	3293.28	32586.4	18703	27596.4	-3.04	531.36	45308.2	20470	41712.6	3183.64	5029.92	24910.6	13179	25156.8	7541.48	3421.44
62540.4	36111	26060.4	0.76	7.92	131362	56916	48637	-11.4	18	132436	53928	67825.4	6.08	58.32	26660.4	14884	47221.8	349.6	12022.6	91248.9	38923	57806.4	5107.96	14008.3	27007.5	13727	45105.2	79.8	5970.24	29141.4	15474	25682.7	25.08	778.32	75217.3	42183	26124.2	1503.28	9778.32	47364.8	27114	18797.8	413.44	3037.68	66078.3	37797	30942.6	30999.6	20556.7
61050.6	31511	44207.7	49.4	68.4	79931.8	42978	35745.1	-15.96	31.68	262143	90543	115792	39.52	124.56	157601	66908	79604.7	1570.16	16339	77597	48101	23891.4	5105.68	6819.12	52457.6	31340	19350.4	4516.68	10044.7	76745.5	48102	24705.3	135.28	2708.64	89516.7	51506	28396.6	257.64	4350.24	65877.5	38294	19465.1	304.76	3087.36	84379.8	35998	62132.3	4319.84	4074.48
45160	26545	39779.2	43.32	20.88	157189	59811	93568.2	26.6	180	69681.3	40545	36891.9	-13.68	21.6	166298	83646	84094.8	4198.24	24868.1	262143	90035	161637	16575.6	71085.6	262143	98335	165095	4610.92	54720.7	20079.8	10033	37950.6	4433.08	4623.84	103852	42715	71815.4	3648.76	32022	39366.6	22255	28336.6	377.72	2259.36	72213.7	41231	25934.2	2946.52	6767.28
166412	61982	67129.3	31.16	91.44	41105.3	23039	35118.8	25.08	18.72	9820.85	9194	1142.28	-3.8	1.44	124978	47338	65229.3	2563.48	35131.7	108587	42632	55547.6	4904.28	22700.2	250427	89516	129873	11372.6	48060.7	17925.7	12139	11757.2	283.48	4189.68	80673.4	39575	63305.7	2197.92	9059.04	71259.5	41934	27244.5	191.52	2193.12	39073.4	19539	24258.4	6149.92	3720.24
45932.2	23517	41238.4	24.32	26.64	66875.2	36418	36910.2	28.88	24.48	93831.4	39920	53766.2	18.24	43.2	66417.6	25615	65158.6	547.96	16902	28068.3	13127	47744.7	485.64	12301.2	106047	39282	75000.6	7685.88	30905.3	9714.9	7886	1608.92	50.16	4.32	27651	15463	57544.9	126.16	23047.2	94120	55387	38136.8	696.92	7233.12	119722	46503	61162.5	62654.4	15315.1
54168.4	31491	23097.9	16.72	-11.52	58160.7	28139	35238.2	-7.6	30.96	77276.5	40952	37123	0.76	33.84	202033	73635	79651.8	4960.52	23254.6	242443	76084	148644	3577.32	40255.2	30282.2	12688	54170.5	55.48	2653.92	67782.6	38967	22740	1208.4	4654.08	115177	47571	58190.9	330.6	18086.4	46336.5	25274	21194.9	857.28	6310.08	54392	25910	45925.3	13951.3	25587.4
51654.8	26238	55318.1	25.08	42.48	141126	41034	143327	63.08	153.36	96909.1	40581	43468.2	20.52	97.2	189732	60260	107960	3865.36	42694.6	58350.5	36697	23238.5	162.64	9893.52	262143	91007	170253	10979	73246.3	79247.3	45922	21425.9	-9.12	1056.24	160070	55123	93259.6	183.16	19550.2	8244.6	7042	5561.68	0	12.24	75674.3	40214	31985.4	9120.76	6698.16
81193.4	47203	21211.6	3.8	12.96	43967.3	26591	13633.6	-4.56	-8.64	57013.4	35250	16353.7	12.92	10.8	211552	73742	140874	1254	9004.32	262143	129015	156855	5111	33874.6	45899.1	28750	24165.7	131.48	1576.8	46362.5	27351	21163	219.64	3518.64	105830	38230	49092.2	4210.4	17631.4	71498	39043	22964.9	618.64	3191.04	24830.6	12630	45978.5	39276.8	20751.1
88434.4	49241	20983.6	36.48	23.76	65313.3	36454	25591.5	19.76	18	59774.6	37378	17480.8	-6.08	21.6	262143	91794	111076	9130.64	31590.7	38352.6	17364	49293.6	821.56	12607.2	58202.9	35658	23010.5	537.32	3049.92	37651.9	20262	23574.4	2129.52	4409.28	130291	50022	88133.4	1095.92	13136.4	46988.5	24883	39437.2	586.72	9808.56	140002	47297	89711.9	55839.5	24033.6
58140.5	34278	24769.2	23.56	-13.68	32583.8	15466	29694.7	7.6	15.12	49569.6	29313	28336.6	12.16	5.04	65692.2	39076	25475.2	5143.68	7303.68	262143	108446	164502	7478.4	65172.2	70233.8	36302	26141.7	3247.48	20171.5	29299.4	15118	38830.7	2422.12	8237.52	177330	67606	71632.3	2420.6	15918.5	35963.2	19911	34130.1	297.16	10741	95256.2	31505	69326.4	59666.1	17143.9
26567.4	13071	30944.2	2.28	2.16	42857.1	26330	18331.2	7.6	-9.36	49973.3	27563	23566.8	1.52	10.08	76698	46466	19063.8	786.6	7400.16	52225.5	29508	17331	114.76	2465.28	63267.7	37098	19910.5	1179.52	5608.08	36784.1	20619	26763.4	-11.4	559.44	166282	69134	70265.8	1726.72	30263	44886.4	23863	24579.2	2172.84	5121.36	42260.4	20222	37520.4	503.12	5835.6
61340.5	36131	20059.4	13.68	19.44	141137	88827	37068.2	-17.48	15.12	45041.1	23543	22653.3	18.24	49.68	59519.2	36356	23668.7	2243.52	13991.8	100433	60142	33670.3	522.12	3234.96	53843.4	26262	42023.4	4773.56	12838.3	94859	30534	38623.2	34.2	2419.92	262143	127127	262143	33523.6	209734	97176.9	53031	34245.6	1206.88	11674.8	60624.8	33627	29910.6	10221.2	9450.72
114408	47866	41210.2	2.28	-4.32	109787	42386	51107	8.36	34.56	78378.9	42544	37941.5	9.88	18	7533.5	6814	1279.84	66.12	74.16	117518	47395	63556.5	5973.6	26838	88198.5	37567	38496.3	2442.64	5063.76	33016.8	19111	19915.8	407.36	11768.4	215650	83094	122275	13430.7	54490.3	126399	50274	39843	560.88	13145	188443	80327	75834.3	34497.2	20085.1
62599.5	34454	22797.7	6.84	23.76	165961	67671	54727.6	-2.28	69.84	55608.8	28675	29335.2	13.68	35.28	7951.45	6574	1507.84	339.72	46.8	105095	35237	96041.2	4316.04	22814.6	262143	114786	157756	4310.72	65529.4	74319	40859	30208.5	3545.4	12201.8	87059.7	50170	24705.3	675.64	4173.84	76410.8	40694	29990.4	16.72	570.24	37690.9	18497	36580.3	15697	10222.6
46621.9	27352	15328.4	-3.04	13.68	46636.2	28495	16370.4	28.88	7.92	39697.4	22350	21315.7	28.12	48.96	91479.7	51410	26973.9	325.28	9781.2	38286.3	19743	30868.2	2234.4	8642.88	58800.9	22115	64379.6	1406	36352.1	67039	38213	32211.1	4892.12	13040.6	55927.3	33844	20751	175.56	3785.04	16083.6	10758	20538.2	69.92	3167.28	98315.8	56630	33753.1	40420.6	13340.2
124652	68187	47701.4	-3.8	69.12	181655	52274	95586.7	61.56	89.28	101165	41366	45360.6	3.8	41.04	226355	76414	130395	5980.44	31602.2	77702.3	43555	33430.1	949.24	5216.4	83461.3	48538	28909.6	107.16	17077.7	64581.4	37438	20247.2	1366.48	2890.8	66659.4	38194	20998	1260.08	8201.52	179950	84851	82814.9	17014.1	68521	87285.2	48657	30361.2	1918.24	6791.76
58874.4	31172	34814.8	28.12	28.8	89768.9	51094	21666.8	6.84	31.68	67797.6	36621	31489.1	28.12	25.92	44749.2	22361	33950	962.92	5726.88	58060.6	35243	23621.6	2068.72	23555.5	37189.1	19968	21954.9	433.2	5643.36	58308.9	35470	21970.1	386.84	3502.8	61218.3	32013	41481.6	327.56	7785.36	37588.8	24701	14129.2	-7.6	58.32	146914	64423	58004.7	18598	23304.2
40485.2	22767	29804.9	17.48	25.2	7653.1	6333	1219.8	4.56	12.24	74408.1	40529	46002	15.2	78.48	51353.2	26118	31076.4	4922.52	7621.2	158239	67117	86988.8	5133.8	51393.6	66684.1	40754	20587.6	60.04	5469.12	53153.1	31939	17278.6	1202.32	4614.48	39273.6	22862	17150.2	1814.12	3262.32	52181.3	28550	36116	186.96	5667.12	145835	54470	87348.3	49725.3	34192.8
133435	60996	49437.2	6.08	82.8	42326	23815	21775.5	12.16	3.6	25312.3	12390	32102.4	9.12	3.6	47515.6	25934	28080.5	1190.92	4372.56	65362	31814	33489.4	1220.56	3906.72	52711.8	28211	35412.2	1788.28	7018.56	153317	64599	42306.9	148.96	1787.76	36921.9	19899	24939.4	1735.08	9559.44	68972.8	39315	23667.9	200.64	4115.52	103270	45279	43412	45359.8	15831.4
108728	44198	55748.3	22.04	77.76	28644.2	15250	40213.9	1.52	49.68	159880	60753	73072.5	24.32	52.56	50075.3	28346	19888.4	708.32	2934.72	94995.5	56070	39449.3	1640.08	14791	96460.6	41875	39431.8	2133.32	19834.6	62346.7	40310	38337.4	1057.16	8207.28	45778.8	27862	19426.4	787.36	3614.4	59202.6	34639	19133.8	158.84	2599.2	36257	17775	38606.5	10383.9	11648.2
58341.4	34363	17762.7	29.64	8.64	41743	21346	32582	-2.28	25.92	45539	24394	25302.7	13.68	14.4	124453	64090	72948.6	2821.88	22366.1	66379.3	38981	20554.2	234.84	5623.92	27429.3	14266	29872.6	1545.08	5543.28	57071.9	23079	74359.2	813.96	6885.36	51292.8	31219	16516.3	536.56	5805.36	55901.9	29386	31100.7	3192.76	16057.4	130645	63898	72367.2	26682.1	33842.9
65509.6	41115	29650.6	31.16	29.52	28735.8	13333	35254.1	0	20.16	89731.8	47619	41015.7	9.88	59.04	115555	45511	59574.1	2457.84	21093.1	105746	45428	45613.7	593.56	6935.76	40790.1	22881	31705.7	4513.64	17566.6	43106.7	25003	23184.6	542.64	5556.24	94896.8	53446	27844.1	1072.36	7402.32	56186	33240	22949.7	7197.96	18375.1	152886	63911	56765.2	21663	14848.6
39328.2	21393	53120.2	33.44	12.24	51777.7	31203	12815.9	17.48	20.16	172908	63511	112925	46.36	107.28	262143	87474	134830	9400.44	34268.4	16619.8	12564	25774.6	5.32	326.16	126345	51592	49566.4	1674.28	16157.5	69925.7	39776	37416.3	4319.84	22379.8	61529.6	35903	20456.9	50.16	1233.36	50608.3	27038	20940.3	941.64	3288.96	24845.6	12517	48750.2	23.56	2755.44
65031.8	35698	25426.6	12.16	5.04	79992.2	34464	67623.3	25.08	69.12	72653.8	44314	23678.6	-14.44	18	72185.1	38427	31588.6	2665.32	10024.6	51812.1	31807	17311.3	2499.64	5092.56	45058	26654	22548.4	566.2	3283.92	97161.3	57083	31031.6	733.4	3341.52	71488.9	41286	21906.2	9.12	628.56	90834.9	49493	40794.5	2267.08	12506.4	262143	141710	170756	168857	94204.1
60401.2	32761	27354.7	12.16	2.16	175430	58843	102465	20.52	64.8	55836.9	26583	34317.8	7.6	-1.44	41486.9	22558	40267.8	1628.68	11656.1	107138	42844	45150.1	3356.92	6798.24	163825	58030	166894	2093.8	76706.6	35888.4	20359	22740.7	316.16	710.64	110198	61681	37474.1	2236.68	10060.6	76326.9	38338	41377.4	1218.28	12048.5	262143	92690	136993	66070.6	31476.2
37805.9	20198	32853.3	4.56	20.88	38513.1	20552	28747	28.12	-4.32	180628	66853	71206.7	17.48	83.52	196878	70955	67466	2869	12790.1	29818.1	17011	27268.8	518.32	5148	122254	53458	74572	2815.04	21659.8	126124	53567	47092.6	2603	8115.12	52425.1	27658	28731.8	512.24	5412.96	31850	18414	40394.8	402.8	9765.36	47637.2	30094	20179.5	23129.1	13555.4
230203	90609	75116.9	35.72	73.44	50352.2	26696	42772	42.56	45.36	36016.5	18243	26851.6	-6.84	-20.88	93920.4	54495	27638.9	26.6	1552.32	100912	44918	56399.6	2517.12	18674.6	46525	26252	20830.8	250.04	3959.28	110480	45095	54903.2	2521.68	30469	135273	51343	74401	688.56	8597.52	121029	36334	58117.2	8994.6	28177.9	15573.3	6688	33159.6	6609.72	4901.76
96409.9	40366	39304.9	28.88	46.8	50172.8	27141	25295.1	2.28	3.6	59163	37911	20190.2	7.6	21.6	28319.2	14245	34332.2	91.2	2402.64	8168.55	5533	1187.12	30.4	4.32	39313.9	23661	22376.7	51.68	2473.92	53090	32494	18951.4	144.4	3389.76	91695.5	54421	28648.2	1725.2	4829.04	49859.5	23278	62072.2	349.6	26191.4	56527.9	33652	15820.9	15193.9	3741.12
34136	16982	36651.8	-3.8	-7.2	63140.3	37542	30529.2	-8.36	61.92	43468.8	25179	44750.3	9.12	46.8	27504.7	14591	34288.9	28.12	3980.88	71952.4	42462	31018.6	1757.88	15777.4	82143.8	46343	24726.6	1111.88	9226.8	75449.4	38203	33943.1	367.08	11589.1	40887.6	25926	53368	4428.52	20463.8	49634	26254	32844.9	339.72	5388.48	77421.5	43738	22619.9	7102.2	10808.6
19044.3	11795	29416.6	-1.52	23.04	67250.9	38795	24396	-3.04	15.84	64982.4	36463	19439.3	12.16	16.56	49701.6	31431	35832.5	393.68	11206.8	79704.3	50811	27388.1	1278.32	16139.5	62132.8	39737	28008.3	4664.88	10159.2	45049.5	18554	58714.6	608	15721.9	63233.3	28238	40249.6	2723.84	13767.8	133749	60330	65410.2	5721.28	49330.8	22988.5	14380	11694.9	1739.64	1107.36
149237	50352	71875.5	61.56	125.28	117606	50326	51655.7	6.84	67.68	120650	61705	40771	2.28	44.64	43314	25041	23355.6	585.96	4913.28	71894.5	42858	20708.5	405.08	3106.08	57211.7	28264	46139.6	827.64	6942.24	36950.5	22291	53167.3	297.16	10713.6	118744	49527	57769.9	149.72	4182.48	70291	41930	58220.6	1095.16	13078.8	12929.8	9295	4778.88	3084.84	1502.64
61265.1	35680	33150.4	6.84	30.24	27613.9	17446	43285	-3.8	13.68	24548.5	11847	21913.1	16.72	21.6	94129.8	51850	30983.7	68.4	4348.8	68462.5	44022	26113.6	133.76	8677.44	262143	109498	232541	6082.28	38723	196888	68815	86666.6	3008.84	30191	66386.4	36530	24207.5	425.6	10926.7	75266.1	40768	30411.4	593.56	5097.6	31857.8	15407	50030	7761.88	9900.72
22632.3	13078	38151.2	0	0	54655.2	31722	20508.6	22.04	10.08	262143	86811	105214	25.84	105.84	88520.9	48618	32388.2	1484.28	14752.8	68201.9	39396	37053	153.52	9250.56	87262.5	49529	31600.8	827.64	1750.32	142888	57224	86027.4	1165.08	22772.2	63107.2	32654	37282.6	967.48	25164.7	61811.7	36286	31023.2	1241.08	33746.4	65984.8	34517	27495.3	33.44	299.52
140923	57614	83160	23.56	74.88	99601.4	42888	45619.8	-0.76	52.56	109376	34257	96403	14.44	100.08	57480.8	33319	35357.5	421.8	5396.4	124555	61538	65463.4	5450.72	19309	63764.3	33657	28531.2	632.32	8777.52	179849	79102	58131.6	1855.16	18733.7	51065.3	26246	40232.9	490.96	15261.8	105286	56939	59875.8	231.8	10331.3	91625.9	35858	55886.6	16981.4	3168
64370.8	39324	23645.9	9.88	-10.8	143961	82698	50954.2	14.44	123.12	124301	46421	59815	1.52	70.56	73727.5	42986	24044.1	908.96	8537.04	55896.1	35302	25688.8	256.12	9609.12	12654.2	8942	30444.1	14.44	6266.16	39849.5	22030	27320.5	1247.92	6528.96	124194	64890	52985.7	190.76	8678.88	49962.9	33490	18612.4	419.52	2452.32	32331	16671	37886	1542.04	5649.84
154906	64315	66678.6	25.84	53.28	109973	44395	51382.8	2.28	34.56	159925	69000	104694	28.88	218.16	46252	24821	24249.3	2050.48	6013.44	114046	49534	46239.9	6030.6	21279.6	39896.3	22735	54549	9385.24	33199.9	167705	85003	75149.6	4271.96	43861.7	78682.5	46439	26943.5	496.28	4481.28	38352.6	22995	45593.2	1676.56	9885.6	76959.3	43826	30253.3	24044.1	4479.84
24087	11919	30057.2	19	-9.36	194193	92965	71110.9	10.64	36	43608.5	20450	61750	20.52	37.44	138509	58371	63801.2	1325.44	15552.7	7501.65	5894	122920	0	47.52	51892.8	28823	26384.9	341.24	6852.24	60921.9	35654	25499.5	489.44	7634.16	44614	27778	17550.7	38.76	2448	22280	10483	38661.2	291.84	6863.04	99602.8	41896	47657.3	52519	19139
31385.9	16498	27317.4	14.44	-4.32	77034.8	41509	26111.3	-17.48	10.8	93541.5	45783	65550	9.12	117.36	60708.7	32719	34301.8	106.4	1854	226186	81276	110636	3251.28	15755	155362	69755	62880.9	11383.3	23624.6	31330.6	15722	41638.1	82.08	6079.68	25887.5	14936	29572.4	-3.8	131.04	7121.4	5466	2214.64	66.12	7.2	42693.3	24935	23901.2	931	1482.48
28648.7	18268	33779	-4.56	31.68	157639	79114	62928.8	11.4	41.76	85651.8	33299	63452.4	13.68	69.84	57563.3	30032	30545.2	237.12	12943.4	91963.3	38151	41176	4005.96	9264.24	7316.4	5576	4493.88	-10.64	39.6	154536	60991	51232.4	17793.1	11127.6	106692	52750	78910	1900	20980.1	130754	62755	67086	2374.24	18099.4	41319.2	23507	18445.2	5996.4	927.36
49766.6	27950	36944.4	8.36	31.68	214411	79187	92839.3	13.68	69.12	29086.2	13527	61609.4	31.16	58.32	262143	114909	168361	10846.7	49663.4	203420	70893	110355	7791.52	22179.6	202476	55403	108375	6675.08	40085.3	58641.7	34203	35326.3	953.04	9562.32	86581.9	46446	21249.6	690.84	4835.52	53044.5	29219	26374.3	669.56	6531.12	136190	33031	83878.2	70834.3	24858
38257	23406	25645.4	-6.08	-7.92	226548	105718	147416	66.12	141.84	257851	82432	127538	24.32	134.64	9023.3	7473	1597.52	71.44	1480.32	38385.1	20722	36736.9	520.6	7742.16	34243.3	18699	34198.5	1021.44	12638.2	65450.4	40447	18156.4	544.92	4546.8	73590.4	45435	24212.8	85.12	7255.44	67998.4	38811	27279.4	609.52	6492.96	68803.1	37703	29651.4	4018.88	5881.68
67081.9	41651	21761.8	15.2	29.52	96519.1	55472	31784	8.36	51.12	67110.5	40448	17083.3	12.92	51.12	129483	72091	58405.2	2144.72	27720.7	81995.5	34186	52986.4	3568.96	13673.5	50371.1	27815	33376.9	1029.04	8833.68	31039.4	18607	48842.9	926.44	18902.9	21953.8	10436	44713.8	3696.64	17653.7	36472.8	19959	29709.9	1518.48	4410.72	60359.6	36716	17545.4	7057.36	3000.24
64972	32939	52858	-1.52	34.56	44144.8	26330	12378.9	20.52	25.2	219763	87038	96667.4	55.48	69.12	52553.1	29743	23436.9	247.76	2486.88	158638	56287	79075.7	1520.76	11670.5	28971.8	15179	28123.8	1035.12	4692.96	83287.1	25643	67198.4	1397.64	4021.2	112668	47499	46411.7	2089.24	16866	106210	57341	35709.4	876.28	10036.1	86147.8	49850	24793.5	5227.28	4284.72
86336.9	54650	26455.6	15.2	30.96	70123.3	41738	20964.6	25.08	75.6	171378	49322	98689	67.64	108.72	57893.5	32095	41562.1	2627.32	12340.8	75532.6	29802	45743.6	167.96	2534.4	262143	130046	141304	5520.64	48974.4	136471	56718	57554	4370.76	15665	57255.2	31694	30140.1	2901.68	17296.6	48584.9	23039	30378.7	503.12	7010.64	34827.6	18439	28094.9	1380.16	10182.2
99256.3	55374	31638.8	3.04	25.2	89792.9	38970	66248.4	23.56	74.16	31276.7	15087	33886.9	17.48	25.92	32271.2	19306	54579.4	1429.56	28693.4	108727	44199	43782.1	1877.96	10568.9	262143	104443	248357	8364.56	66895.9	20546.5	10829	37459.6	39.52	2316.96	40845.3	21718	25337.6	2288.36	11353	49570.9	25979	24784.4	178.6	1882.8	117530	55139	39501.8	18151.1	3972.24
84409	35402	39320.1	38.76	39.6	130641	62326	70934.6	-25.08	15.12	47152.9	26682	23804	-12.92	18.72	24902.1	11066	29241	270.56	5334.48	252373	68539	189869	4586.6	40941.4	200291	86450	80208.1	6458.48	26951	53404	30235	29464.4	1450.08	12524.4	64195.9	40195	19545.7	386.08	3350.88	84127.5	47026	24787.4	4160.24	14265.4	34973.2	20233	22033.2	9855.68	3387.6
73253.7	39967	25950.2	-0.76	28.8	45982.3	24939	18435.3	-9.12	-5.76	113400	53002	44723.7	10.64	27.36	45295.9	23755	22470.2	33.44	235.44	262143	64634	218970	10666.6	65992.3	54169	33114	18369.2	1849.84	3276	105458	50949	42438.4	6081.52	12785.8	45124.3	22238	37902.7	643.72	4443.12	50123.4	18799	51093.3	139.84	5042.16	74386	39090	33240.9	24083.6	25003.4
70671.9	41770	17473.9	30.4	10.8	95303.6	54186	32019.6	10.64	22.32	60159.4	32982	23119.2	23.56	29.52	31824.6	16783	26201	728.08	8182.08	129602	54523	70446.7	3625.96	24775.2	262143	118114	218910	8430.68	74404.1	104399	43133	43383.8	760.76	20317	88609.9	43491	43033.5	2229.08	10841.8	27877.2	14662	40848.5	2904.72	20639.5	114436	48993	55293	90541.1	36146.2
46179.9	26553	27151	24.32	30.24	128794	57839	55836.4	-13.68	82.8	63978.2	37959	20333.8	12.92	27.36	61230	35595	20197.8	414.96	4865.76	59057.7	32338	28323.7	494.76	5643.36	85322.9	28101	67199.2	1358.12	8323.2	262143	77759	151418	4874.64	25159.7	42640.6	22557	31204.1	405.84	3103.92	178543	76396	86656	1681.88	18403.2	52439.4	29623	22422.3	13236.9	7923.6
40610	24370	19247	22.04	6.48	262143	175018	262143	120.08	412.56	83146.7	49357	28478	0	27.36	14292.2	7515	25210.7	854.24	7842.96	48504.9	27210	15792.8	21.28	2915.28	171990	66443	85779.7	2778.56	15333.1	72378.8	40644	26733.8	379.24	6425.28	52276.2	27754	45436.6	153.52	9392.4	54093	28665	18152.6	610.28	3528.72	49874.5	25055	45987.6	52048.6	15217.2
31217.5	19162	50556	12.92	46.8	136796	51406	67103.4	35.72	19.44	45903	24479	26574.2	12.92	31.68	66785.5	41519	21391	457.52	9352.8	31455.4	19459	14723.5	13.68	2063.52	22006.4	9840	40293.7	709.08	22787.3	65556.4	25242	48728.2	2211.6	22239.4	262143	94539	109741	255.36	6534	18174.6	8674	50399.4	12.16	7440.48	22868.3	12354	41665.5	21707.1	25938
33888.4	20078	19231	3.8	-2.88	55239.6	33631	17281.6	-0.76	5.76	49661.3	25549	32716.5	-16.72	27.36	19235.4	9367	39636.3	791.92	3389.76	262143	108819	194471	2677.48	55634.4	69651.4	24446	63517.8	2677.48	21923.3	60772.4	29364	30465.4	183.92	1754.64	110802	49794	46394.2	1184.08	8006.4	118826	47759	57267.5	2274.68	14110.6	109918	44364	52994	42755.3	23554.1
5894.2	6135	849.68	7.6	7.2	63895	33585	26118.2	4.56	3.6	60714.5	33755	19397.5	-22.04	15.84	39664.9	25640	15887	924.16	9734.4	63090.9	38896	16825.6	158.08	524.88	21175	10351	32916.4	2431.24	4308.48	78466.7	44948	29604.3	2076.32	12159.4	119462	45710	66413.4	12417.6	31336.6	151608	73455	59964	2060.36	21895.2	43551.3	23990	29643.8	4219.52	3619.44
20672.6	10450	44134.7	0.76	23.04	70073.9	41892	20531.4	6.08	18	41542.8	18659	55480.8	-2.28	4.32	61474.4	34168	29266.8	3634.32	7750.08	39137.1	20023	26783.2	986.48	8702.64	58176.3	33730	28953.7	22.04	1256.4	170922	58206	91110.3	7565.8	38000.2	57155.1	30834	30466.1	3.8	4692.96	212538	86978	83666.9	4702.88	30834.7	31321.5	16502	22491.4	394.44	1839.6
32774.9	17611	25237.3	-15.2	5.76	19598.1	9979	41873.7	10.64	70.56	36502	17607	44891.7	14.44	16.56	35950.2	18970	60743.8	158.08	2604.96	44509.4	31174	19829.9	-9.88	135.36	78919.8	36210	52756.9	3067.36	21442.3	56635.8	34163	13753.7	506.92	4248	36451.3	19139	28386.8	1181.04	7765.2	228998	69427	113287	16446.4	40424.4	156902	57445	76290.3	63318.6	25765.2
100094	57626	51420.1	13.68	20.88	18583.5	10846	56001.4	15.2	-3.6	65552.5	40520	22425.3	-13.68	22.32	52144.9	35479	15266.9	207.48	1278.72	66931.8	40757	21736	1099.72	3274.56	232204	106886	93789.3	15393	56138.4	5449.6	5083	763.8	106.4	16.56	158185	55682	92344.6	2817.32	22694.4	150797	66613	82465.3	2359.04	27253.4	78622.7	30225	80536.4	19655.9	17497.4
34835.4	19722	33383.8	13.68	2.88	109190	46790	64093.8	27.36	33.84	103908	61058	26331	-1.52	9.36	105793	42895	42230.2	1269.2	17780.4	86654.8	49487	38239.4	7188.08	16789.7	178507	67253	95645.2	584.44	38437.9	39354.2	20195	25813.4	513.76	9070.56	83545.8	46761	31372.8	756.96	4878.72	45576.7	25198	20964.6	263.72	861.84	49032.1	28239	36590.2	64948.1	12859.9
54169.7	33282	14263.7	5.32	7.2	39328.2	13765	86497.1	43.32	102.96	85014.1	49304	23546.3	-7.6	5.04	50638.2	31101	19552.5	63.84	4394.88	146208	52439	51830.5	654.36	9892.8	224554	64595	187451	12614.5	88532.6	56095.6	27662	46794.7	5062.36	26514.7	212519	74031	111946	5693.16	39628.8	70066.1	39046	29298.8	997.12	4222.8	66663.3	35409	35217.6	22147.9	20079.4
39731.9	20374	32369.9	-12.16	5.04	20703.8	10158	35274.6	37.24	43.92	137311	52599	69446.5	8.36	150.48	57899.4	34406	37192.9	409.64	9494.64	41647.4	22011	41253.6	2759.56	7612.56	94008.8	47994	32959.7	31.92	1681.2	179864	71847	60592.5	1615.76	5913.36	153834	55795	69090.1	6646.96	25778.9	53513.2	33802	22388.1	753.16	6630.48	262143	139622	204944	115560	95013.4
69871.1	37138	23875.4	14.44	26.64	61378.8	35763	21445.7	15.96	15.12	38537.8	22619	32652.6	-12.92	36	40999.4	22895	31423	1701.64	9750.96	65158.6	38285	22689.8	4611.68	14775.8	42814.2	22022	39903	1324.68	12132.7	249325	88466	137602	11777	55225.4	48898.2	27439	18319.8	583.68	3881.52	39109.2	21078	44272.3	1637.8	14707.4	29842.1	20397	13062.9	390.64	13452.5
79168.7	46939	21519.4	18.24	38.88	52424.4	25503	40302	25.84	29.52	34262.1	20635	20953.2	15.96	16.56	106825	58307	26486.8	3480.8	10368	7625.15	6823	1880.24	15.2	54.72	178602	62430	97783.9	1263.12	23405	138385	41067	81100.4	13285.6	33508.1	85032.3	49674	27235.4	5749.4	16771	36706.1	21844	31303.6	68.4	2963.52	67446.6	39875	18273.4	21615.2	6778.8
42511.3	23467	24856.6	2.28	-1.44	89407.5	45274	47242.4	28.12	77.04	81931.2	39054	49262.4	16.72	49.68	41341.3	24511	24421.1	360.24	3970.8	67002.6	37687	21752	2507.24	3705.12	132698	43214	78427.4	1615.76	13685	61002.5	36187	19070.7	1482.76	4236.48	43307.5	25019	28888.4	543.4	5108.4	52018.8	29326	21945.8	1169.64	6613.2	31940.3	17730	24929.5	23859.4	13209.1
43795.7	23462	38738.7	15.96	13.68	67416	37759	35848.4	16.72	45.36	97353.1	48047	56318.3	25.84	56.16	53300	26686	29797.3	150.48	812.16	28050.7	14337	67969.8	271.32	42754.3	121796	53944	50286.9	2079.36	7881.84	52336	19164	54104.4	-4.56	1338.48	51824.5	18058	60493.7	1267.68	7235.28	64000.9	39559	21957.9	6794.4	18463	27976	13274	55651	19455.2	10939
52146.2	30035	27495.3	1.52	53.28	14959.1	10415	1919	-9.12	0.72	39594.1	24618	23945.3	14.44	48.24	102368	56963	40782.4	4053.84	19630.1	25310.3	13970	28174.7	63.84	2687.04	141818	51111	79404.8	1363.44	26821.4	8639.8	5090	24920.4	497.8	10980	44412.5	24795	24561.7	145.92	1936.08	28285.4	13291	41150.2	1255.52	14716.8	20513.3	11022	56477.9	4933.92	8332.56
31399.5	19959	23322.9	-2.28	8.64	67910.7	40779	19586.7	5.32	21.6	106490	48863	51502.2	12.16	74.88	54343.2	26834	46398	726.56	14449.7	68162.2	42718	20949.4	2385.64	4598.64	262143	100090	96662.1	5044.88	33964.6	56345.2	28847	33963.6	3267.24	5918.4	262143	94536	156926	6298.12	45906.5	48990.5	26490	42953.7	205.2	7364.16	201701	63619	84515	29525.2	67266
61349.6	35976	21983.8	-17.48	24.48	64632.1	39579	19067.6	3.8	-4.32	187985	67202	116871	71.44	160.56	109833	52403	38857.3	762.28	4037.76	63315.8	40690	21647.8	1422.72	5597.28	244743	89900	102716	12497.4	30349.4	42252.6	27918	16853	584.44	4038.48	262143	71685	125769	1434.12	22958.6	145775	69967	69287.7	6836.2	36020.9	70590	29586	36918.5	33025.8	11257.9
30440.8	19631	29032	-9.88	11.52	79705.6	44802	29820.9	9.88	33.84	139160	58434	47756.9	19.76	81.36	86268.6	50062	36160	5744.08	13533.8	28087.8	12930	46479.3	367.84	10067.8	179108	68226	108034	12169.9	49135	51431.2	29199	30196.3	1100.48	14888.9	49185.5	24748	36877.5	589	5208.48	59987.8	36096	21867.5	66.12	1197.36	88440.9	43478	53559.5	11078.5	10736.6
19357	10324	32473.3	-1.52	7.92	88143.2	50943	29032.8	5.32	61.92	103524	45950	42920.2	6.08	28.08	206849	70899	94142.7	8800.8	40973.8	50427	27758	40099.1	1326.96	10411.9	65208.6	38245	22819.8	1554.96	8069.04	253769	80672	102793	8042.32	27261.4	5450.9	5299	2136.36	12.16	820.08	54813.2	29570	38016.7	1285.16	20699.3	85684.3	35098	58963.8	17066.6	43346.9
51894.7	28574	22013.4	-4.56	-7.92	102642	46623	34925	-3.8	5.04	123706	59115	48336	-7.6	-2.16	204597	82510	85248.4	7639.52	19530	14946.7	6711	31515.7	1566.36	6869.52	8367.45	7962	2462.4	0.76	295.92	20382.7	12362	32542.4	2934.36	5203.44	53743.9	29355	29268.4	94.24	2787.12	169374	63270	107242	1149.88	14905.4	151236	46591	83250.4	27212.6	10535.8
51641.2	31551	29154.4	9.88	20.88	96045.9	52500	35998.2	-24.32	62.64	117850	71313	41755.2	1.52	2.16	70367.7	42687	21740.6	362.52	3963.6	44558.8	23794	26847.8	368.6	9199.44	13086.4	9859	3821.28	307.8	151.2	46603.7	24513	28096.4	5469.72	12934.8	105351	38538	38879.3	280.44	8864.64	113302	44967	46252.1	2186.52	12686.4	128745	63414	72491.8	30898.6	55471
14703	9006	14155.8	15.2	3.6	110926	42991	39317.1	-26.6	47.52	36934.9	18919	28536.5	41.04	-2.16	194726	72719	97856.8	7878.92	27148.3	82505.8	46785	30257.1	1653	12695.8	48794.8	28762	19962.2	755.44	2699.28	33344.3	17911	38272.8	1090.6	4628.16	97494.8	43183	87392.4	63.84	7298.64	114540	60678	44766.3	3878.28	11301.8	55679	37052	17894.2	627.76	489.6
27067.9	15824	22251.3	12.92	28.08	140704	52482	72583	9.88	59.76	223599	76417	176334	53.2	146.88	96247.4	44262	31067.3	57.76	5724	124662	48565	50998.3	4209.64	7428.96	42055	20278	23476.4	43.32	1422.72	101282	45373	47275.8	5540.4	42201.4	160323	61097	89540.2	521.36	11411.3	58659.2	20491	67982.8	758.48	17673.1	36365.5	20004	29814	12071.8	4656.96
21357	12598	25337.6	13.68	6.48	92911.6	51519	29320	-6.84	25.92	129661	49306	45136.4	9.88	5.76	5895.5	5608	2745.12	81.32	273.6	6433.05	6263	1564.08	6.08	77.04	6132.75	5170	2375.76	-3.04	24.48	221996	102938	71770.6	2614.4	26757.4	35350.9	19322	25476.7	96.52	3022.56	27714.7	14519	21576.4	314.64	4473.36	57175.3	34311	29352	3362.24	12548.9
63051.9	32366	21674.4	3.8	38.16	141956	79034	36577.3	22.8	55.44	110037	56447	48584.5	19.76	36.72	63213.8	36170	34758.6	582.92	28852.6	15013	10227	12471.6	48.64	1752.48	9848.8	7410	1112.64	-17.48	-10.08	262143	121628	193178	12259.6	94469.8	7597.85	7203	6005.52	31.16	0.72	27370.8	12743	27429.2	407.36	6909.12	56756	31847	20167.4	507.68	725.04
27423.5	16474	32661	-4.56	15.84	144752	75343	63349.8	4.56	87.84	58169.8	34539	20580.8	12.16	-5.76	69214.6	41471	23059.2	2850.76	9087.84	50508.2	32122	32923.2	4035.6	17125.2	53734.2	32243	27903.4	1053.36	17174.2	7790.25	6696	1322.4	47.88	28.8	119114	48282	64490.6	1434.88	17131.7	204305	65154	126643	4810.8	51117.8	69769.7	31795	39478.2	5824.64	2189.52
99958.3	38238	55331.8	12.92	55.44	107292	44531	49495.8	3.04	58.32	108425	44359	45030	-14.44	68.4	61803.9	37095	22974.8	1582.32	10081.4	49353.8	26442	22005.8	166.44	668.16	66210.9	41412	16547.5	684.76	2082.96	6386.9	6070	2095.32	0.76	30.24	25708.8	15894	36905.6	5383.84	9276.48	33707	18760	35582.4	10611.1	15857.3	62358.4	26027	57855	1412.08	10240.6
81653.6	33288	44074.7	8.36	46.8	187608	59856	68324.8	37.24	37.44	201922	49814	112679	-6.08	411.12	34407.8	16538	34123.2	11111.2	29218.3	208202	70165	143692	4807	35432.6	28317.2	14659	22347	77.52	3214.08	60572.2	34347	35555.1	326.04	4581.36	178959	72877	83584.8	8030.16	22105.4	138897	50127	90429.4	8928.48	32383.4	262143	102027	199326	62805.6	39925.4
63529	33811	31114.4	28.12	14.4	22462.7	13642	42100.2	-1.52	18	185327	68868	92399.3	-3.8	153.36	89187.1	52073	38833.7	168.72	17460	155609	72378	50426	1944.08	12363.1	53665.3	29948	27405.6	1248.68	10596.2	58770.4	35099	20361.2	926.44	10363	36686	23111	12400.2	277.4	2281.68	22575.8	11878	28735.6	3538.56	7755.84	127109	62069	75038.6	16780	26327.5
46752.5	31250	16038.3	-1.52	22.32	36336.3	17003	37835.1	13.68	0.72	44004.3	23827	50281.6	-8.36	48.96	71037.8	38922	45261.8	1462.24	19949	46064.8	27590	26237.5	383.04	9977.04	30061.8	15869	44903.1	407.36	4702.32	32650.1	16970	16084.6	224.96	2059.92	34481.8	19169	50999	266	6112.8	161322	66062	62215.1	1323.92	7889.76	8296.6	7758	2455.56	293.36	38.16
64650.3	32354	37737	18.24	31.68	103350	40783	45816.6	0.76	47.52	109005	50865	66373.8	22.8	131.76	74879.3	44599	24297.2	623.2	12266.6	66970.1	36612	30016.2	898.32	19320.5	33728.5	15450	43560.2	1881	11363.8	58947.8	31476	28948.4	741.76	3036.24	38507.3	23652	26499.7	202.16	6744.96	165875	57495	171847	19067.6	98259.1	34546.8	20114	31385	7841.68	2442.96
48560.8	26751	19094.2	15.96	29.52	48989.2	24181	58166.6	1.52	38.16	152844	57987	71310.8	25.84	97.92	66120.6	37169	22512	1744.2	5726.16	57653.7	34435	22914.8	85.12	1962.72	139537	62254	63073.9	399	10712.2	38376.6	20502	38759.2	6625.68	11446.6	262143	113163	148488	14595.8	51094.8	9558.9	5455	2150.8	44.08	644.4	58176.3	34814	18778.8	3361.48	1794.96
63659.7	40938	19936.3	18.24	20.88	140696	47244	120462	-4.56	231.84	64467.6	31252	42143.5	24.32	5.76	101269	44101	36512.7	1051.84	8073.36	27229.1	13100	27227	581.4	5929.2	27217.4	13920	25968.4	449.92	3092.4	107446	70380	47261.4	611.8	9442.08	62897.9	38141	21523.2	15.96	974.88	38971.4	20399	31463.2	356.44	6468.48	15252.9	13763	5866.44	-2.28	92.88
61113.6	36863	22027.8	25.08	46.08	61629.1	36101	24764.6	25.08	1.44	38025.6	19227	25107.4	-6.84	5.76	55645.2	34794	34659.8	45.6	1137.6	54468	28774	55255.8	1887.08	19665.4	38163.4	20626	31544.6	69.92	2792.16	65031.8	40313	19215.8	1601.32	6108.48	35991.8	19526	24372.4	117.8	5533.92	47100.9	28527	51308.4	189.24	3571.2	110323	47491	43410.4	25652.3	16439
72504.9	24570	81554.1	12.92	38.16	143447	62873	60044.6	46.36	58.32	19545.5	10894	28171.7	0	17.28	130555	48434	48024.4	6453.92	16638.5	71573.4	41939	26635	250.8	4458.24	74518.6	41026	41281.7	256.12	7583.76	86288.8	46954	38456	1225.88	14127.8	68138.2	39357	27398	1281.36	7878.96	138494	55396	71924.1	545.68	18547.2	35571.9	22746	15291.2	5354.2	3919.68
43709.9	23679	43491.8	12.16	72	44200.6	23537	29881.7	37.24	30.96	137123	53618	89312.2	27.36	80.64	57120.7	23715	69728.5	2082.4	25804.8	72523.8	44549	27680	1825.52	18045.4	235960	81030	132663	4603.32	31876.6	90194	44743	38526.7	706.8	11214.7	36595	21258	21920.7	446.88	5072.4	45217.9	24498	55168.4	22812.9	21381.8	30696.9	17230	35940.4	2710.16	8896.32
74126	45697	19452.2	19	1.44	33726.5	17011	28395.9	40.28	27.36	262143	94555	178957	45.6	134.64	27313.6	14123	41302.2	1668.2	5396.4	150003	46571	49011.6	3489.16	11170.1	40060.8	25051	45374.3	36.48	15596.6	76952.8	40235	36850.1	1688.72	16565	76139	38847	30900.8	924.92	15221.5	16757	6578	51297.7	1771.56	18781.9	64905.7	31645	41375.9	559.36	3238.56
93139.1	52991	22632	16.72	41.76	262143	85799	190203	102.6	390.24	24902.8	13586	25980.6	19	18.72	262143	94978	157578	10804.9	52894.8	41430.3	21566	25260.1	266.76	1798.56	51504.7	29814	18985.6	1320.12	3808.8	91478.4	52854	22488.4	1060.2	4753.44	34762	17029	27006.6	969.76	6495.12	47613.1	27502	15960	2595.4	3525.84	27849.9	13195	53843	11415.2	12142.1
85356.7	34693	35038.3	18.24	45.36	69168.4	35128	40542.2	35.72	7.2	20917.6	11358	28960.6	-10.64	23.04	8377.2	6865	1195.48	-1.52	-28.8	35569.3	16654	58084.5	9365.48	21238.6	83864.3	53551	43002.3	4357.08	17485.9	70632.2	39135	39362.7	1658.32	24750.7	51861.5	31010	18147.3	770.64	7569.36	26581.1	16738	38787.4	4209.64	15462.7	40766.7	23610	43790.4	6849.12	7846.56
61259.9	36863	17717.1	20.52	28.08	18203.9	9263	34761.6	20.52	15.84	262143	93671	215180	53.2	331.2	12948.6	8473	5725.84	-3.8	64.08	67588.9	25150	57776.7	1437.92	10300.3	72756.4	28115	65955.1	2713.96	10280.9	68500.2	36853	26134.9	96.52	8093.52	262143	92478	193167	24727.4	110120	116555	63126	50733	2772.48	39783.6	50509.5	25759	29206.8	11503.4	2987.28
27773.2	16967	30420.5	27.36	7.2	44505.5	23668	41621.4	26.6	53.28	82507.1	28589	111837	6.08	75.6	262143	113188	168894	11338.4	62912.2	109606	44892	48715.2	5513.8	16690.3	33720	20591	35166	680.96	8200.08	86065.8	45097	33900.6	444.6	10986.5	67585.7	38323	23873.9	373.92	6229.44	23286.9	10572	57922.6	1393.08	6671.52	165267	72339	82335.4	97693.4	23634
72654.4	38839	39435.6	31.92	81.36	61922.2	34050	18948.3	22.04	9.36	51721.1	29248	20137	34.2	8.64	144604	65265	65619.2	2600.72	20790.7	44541.2	25907	70117.6	1553.44	59505.8	57568.5	30978	27683	1588.4	3497.76	45163.3	21485	37632.9	50.92	1197.36	242531	55242	125316	8449.68	39507.1	83294.2	45051	42816.1	563.92	10532.9	43722.2	22963	25680.4	1035.12	2009.52
43148.3	25036	19517.6	9.88	40.32	214267	84003	101491	35.72	125.28	40854.4	22602	30349.1	-6.84	13.68	27443.6	14161	29490.3	712.88	5240.88	53511.9	32815	18366.9	4532.64	6704.64	39215.1	21164	26451	203.68	1177.2	69666.3	40280	27379	894.52	7765.92	28554.5	21738	22613	17.48	291.6	14405.9	12920	6389.32	132.24	1830.96	212804	65515	118892	117969	73565.3
156306	56319	85313.8	34.96	61.2	40208.3	22539	29197.7	5.32	25.92	192458	72308	81575.4	0.76	97.2	262143	106771	156603	4967.36	85603	52187.2	30100	24595.9	2515.6	9659.52	83644.6	44730	41998.4	62.32	2686.32	44311.1	22291	25231.2	614.84	4602.24	46881.9	26435	38474.2	789.64	8514.72	168598	62118	98415.4	4385.96	29219.8	30221.7	17362	26583.3	11358.2	5756.4
100941	55778	36394.9	19.76	92.16	50726.6	25261	45290.7	27.36	43.92	262143	97520	193791	42.56	313.92	262143	121929	164626	4936.96	28051.2	159095	64747	84224	16123.4	30761.3	204863	102347	95994.1	3414.68	14139.4	9404.2	5126	11523.9	71.44	5263.92	87594.6	49125	28870.1	24.32	1596.96	262143	80025	262143	34961.5	151119	67961.4	27083	86453.8	25025.3	20849.8
56468.7	32051	18905.8	18.24	0	81431.3	46254	30675.1	-28.88	12.96	94065.4	40518	49035.2	-9.12	46.08	54542.1	28137	40296	2308.88	30165.1	83543.2	49870	22153.2	936.32	2494.8	11610.9	10161	3184.4	34.2	104.4	73361.6	43435	21073.3	1743.44	3841.92	77784.8	46135	22532.5	541.12	12974.4	64415.6	38483	24232.6	1133.92	12760.6	163614	76038	61896.7	12885	34478.6
135089	52681	40022.4	9.88	58.32	67863.9	37826	23021.9	0	34.56	77740.6	36134	38247.8	30.4	36.72	52599.9	31830	20925.1	250.04	4511.52	57123.3	35451	28018.2	13.68	763.92	9105.2	8080	4495.4	-1.52	64.08	73729.5	42927	36237.6	373.92	1926.72	55357.2	22314	76872.5	658.16	4379.04	29365	15690	34144.5	220.4	4156.56	80107.3	47155	34025.2	74400.2	18504
85393.8	49103	40524.7	20.52	49.68	41169.7	25076	15149.1	-16.72	-5.04	50071.4	31754	47656.6	25.08	25.92	78112.4	40098	38576.8	743.28	6916.32	44274.1	24570	24184.7	713.64	9688.32	9807.85	7134	5066.92	-3.8	59.04	44844.1	24105	32249.1	703	9993.6	7131.8	5658	3631.28	4.56	149.76	39035.1	18731	32944.5	1443.24	4931.28	262143	88579	191892	132760	134763
114008	44562	113875	32.68	161.28	23407.1	12745	33677.1	-1.52	10.08	14412.4	8918	9580.56	-3.8	22.32	67448.5	36895	27496	288.04	4254.48	91343.2	53039	41799.2	118.56	3438	36255.7	22787	44672.8	675.64	6168.24	51056.8	30538	20759.4	734.92	6079.68	69962.1	39342	27745.3	798.76	5225.76	58544.8	34066	20152.9	2960.2	8320.32	45189.9	21564	35616.6	1091.36	5362.56
33874.1	18139	34045	23.56	2.16	41738.4	22707	27237.6	-39.52	-6.48	79366.9	42883	32625.3	16.72	7.92	64782.2	39198	21120.4	419.52	3659.76	139693	58406	62022.8	2827.2	24673	22222.8	11776	35195.6	706.8	7176.96	32704.1	19494	23363.2	314.64	4947.12	84517.5	49670	38127.7	2107.48	27967	22265.8	9932	53319.3	564.68	7001.28	205325	85211	93028.6	30542.9	62241.8
67991.9	46419	17589.4	-5.32	26.64	89319.1	48069	35305	22.04	18.72	100388	41303	44912.2	2.28	43.2	59497.1	35712	17768	1124.8	5669.28	68432	41965	24516.8	85.88	1022.4	76131.9	47423	25665.2	125.4	6091.92	59163	31826	27239.9	566.96	3677.04	38693.2	22710	28155	539.6	5710.32	40504.8	23574	32794.8	788.12	6326.64	32953	20839	12368.2	22.8	108
57618.6	37587	19086.6	25.84	33.84	119888	40038	42528.1	-16.72	20.16	36629.4	21596	19674.1	-27.36	-9.36	74312.5	44635	22492.2	214.32	2709.36	262143	99300	183735	23221	81424.8	53628.2	31801	23892.1	40.28	547.92	59916.3	34652	26435.8	821.56	14003.3	159195	59635	61414.1	3399.48	20247.1	203299	78473	108577	247.76	23269.7	60942	36510	20509.4	7657	10857.6
26578.5	13288	54757.2	27.36	61.2	162078	65425	76798	25.08	90.72	51314.2	24162	41983.9	-19.76	29.52	172005	53159	128752	8361.52	69886.8	262143	105956	152472	5983.48	47748.2	65808.6	38958	24628.6	2057.32	8757.36	113239	48199	57170.2	6545.12	31328.6	58888.7	35243	25133.2	72.2	2574	67751.4	40350	20702.4	161.88	3985.92	46068.1	25370	38465.9	5452.24	9099.36
8665.15	5194	18883	13.68	215.28	9138.35	8687	2401.6	4.56	20.88	195343	82540	78099.9	23.56	79.2	49050.9	28061	17217.8	1427.28	3665.52	33739.5	19475	19155.8	152.76	2938.32	54984.8	32812	34948.6	1425	7918.56	44848.7	22739	38334.4	3107.64	11589.8	87453.6	32589	42268.2	2843.92	11062.8	108913	40881	73204.7	2084.68	22496.4	173915	79783	65049.2	17333.3	5610.96
54024.7	29857	28621.6	-2.28	28.08	120290	39960	84385.8	5.32	46.8	262143	112426	160037	14.44	193.68	27965.6	14270	30064.8	773.68	3614.4	93456.3	49922	39991.2	281.2	3957.12	55880.5	27560	37332.7	961.4	5091.84	67670.2	38215	24839.1	3812.92	19676.9	154646	55198	68940.4	483.36	11345.8	80519.4	46386	42006.7	4976.48	11913.8	52690.3	35752	18426.2	3597.08	5061.6
61556.3	37799	18807.7	-0.76	35.28	116828	50427	65353.9	10.64	102.24	74124	43600	22885.9	-9.12	33.84	128446	65055	58360.4	1409.8	19473.8	93039.7	52175	33822.3	166.44	24510.2	70701.8	37838	28423.2	187.72	5037.84	19767.8	13207	21951.1	862.6	13124.9	188321	65251	99135.9	3174.52	36314.6	114702	50917	78194.1	5139.12	18984.2	93908.1	62518	21436.6	7221.52	3924.72
42630.2	25366	27943.7	-22.04	15.12	61132.5	23947	51498.4	-3.04	44.64	80606.5	55654	33009.1	11.4	29.52	22792.2	10742	36907.9	224.96	4847.04	27118.6	13226	32947.5	537.32	5857.92	50146.8	27815	35717	45.6	1701.36	194086	63118	98025.6	7527.8	39998.2	5688.8	5107	1084.52	34.2	-26.64	232138	82888	141868	3005.04	20255	82833.4	44467	31781.7	6033.64	5293.44
33367.8	17878	63955.5	9.12	144.72	123230	59156	74096.2	30.4	66.96	15158.6	6183	49672.1	1.52	-15.12	70444.4	40034	22177.6	36.48	3798	32954.3	15372	35688.1	2733.72	6921.36	69847	43359	24862.6	6736.64	15624	35025.2	19407	28994.8	3101.56	12636.7	69221.8	41135	18754.5	205.2	3443.76	58998.5	31736	27069.7	932.52	5549.76	50368.5	25466	68200.9	7368.96	7457.04
43800.9	26427	25963.1	-19.76	13.68	50475.1	26763	29955.4	-2.28	17.28	39177.4	21515	20125.6	-22.04	-3.6	149410	67003	55486.1	3131.2	15005.5	183981	73303	88299.8	6808.08	40930.6	76706.5	42350	30445.6	485.64	3119.76	50821.5	24808	66400.4	1049.56	10192.3	64738.7	37554	22423	604.2	11572.6	259412	83231	184188	14623.9	81169.2	50134.5	30387	19620.2	3145.64	3324.24
51441.6	27743	21606.8	3.8	0.72	60313.5	35424	16648.6	19	48.96	54741	32847	19249.3	31.92	8.64	262143	99583	222768	12814.4	60921.4	10790	9639	3412.4	10.64	37.44	228724	81115	113365	996.36	26154.7	164326	48476	78390.2	2632.64	18370.8	96043.3	39910	33236.3	57	3603.6	75203.7	54823	37119.2	321.48	6099.12	52876.2	25472	50052.8	266.76	1667.52
177252	73551	114715	32.68	135.36	91672.1	35055	54556.6	28.88	39.6	10620.3	6926	26958.7	20.52	263.52	83717.4	48281	29792	127.68	2592	11569.3	11006	2454.04	0	-16.56	62107.5	20260	60166.2	1059.44	13620.2	55828.5	30689	23803.2	1823.24	11083.7	77192	52535	27052.2	861.08	2418.48	226773	58823	107286	5880.12	23564.9	211038	91285	99623.1	40777	35151.1
36859.5	17062	30037.5	4.56	25.2	215506	72377	130108	15.96	161.28	45406.4	23502	30810.4	14.44	31.68	8009.3	5062	9499.24	8.36	32.4	67431.6	39928	34168.1	8377.48	21599.3	68175.2	36099	26853.8	601.92	2298.24	104180	58103	45886.5	1988.92	15005.5	51018.5	27175	34147.6	850.44	18924.5	8709.35	6982	9905.84	6.84	16.56	12636.6	5687	45805.2	109.44	9108.72
166691	72946	95759.2	10.64	115.92	52093.6	33218	16665.3	20.52	16.56	86328.4	45415	42921	23.56	79.92	37228.8	20972	15646.1	355.68	1231.2	82037.8	44321	26813.6	790.4	6431.04	62895.9	35541	26949.6	3.8	2940.48	262143	84814	138165	22997.6	72184.3	29211	17206	21169.8	1269.2	1296.72	42939.6	23323	24458.3	2664.56	12363.1	96530.8	37359	78824.2	30091.4	18192.2
11158.5	8823	17142.6	-3.8	28.08	43533.1	25105	23329	15.2	31.68	98651.1	39526	40748.9	22.04	27.36	24375	12539	107079	151.24	13189	42502.8	23000	23581.3	91.96	242.64	34890.7	21110	17954.2	-6.08	809.28	78499.2	48121	21049.7	483.36	4749.84	70833.8	40395	25909.2	829.16	13549	20293.6	15710	19691.6	51.68	6502.32	95635.1	43685	42946.1	12481.5	3332.88
48480.2	29058	16419.8	8.36	14.4	116784	41962	55064.3	-6.84	57.6	93379	38253	46200.4	-1.52	48.96	82356.9	45762	29293.4	142.88	13154.4	82583.1	46311	26429.8	1259.32	14858.6	55450.2	27651	33860.3	959.12	8431.2	26768.9	16106	25973.8	473.48	3088.08	79083.5	50086	18683.1	347.32	5692.32	60954.4	32326	27022.6	528.96	4502.16	54784.6	33169	16930.5	4857.16	5806.08
36913.5	22246	25309.5	15.96	30.24	5525.65	5243	389.88	-15.2	-10.08	43289.3	24172	23173.9	9.88	19.44	53071.2	33540	20663.6	171.76	2507.04	69832.8	39678	25856.7	3380.48	13633.2	55955.9	30259	31994.5	85.12	3493.44	6020.95	5599	3996.84	-13.68	164.16	68213.6	39047	21249.6	484.88	3267.36	55179.1	30097	25450.1	1445.52	5775.12	78040.9	43427	30606	17198.8	11188.8
170580	64593	98261.2	34.96	156.24	262143	97930	191806	46.36	221.04	148546	44892	75352.5	-19.76	99.36	80544.8	39491	56397.3	893	53271.4	116463	57067	39601.3	739.48	8653.68	62015.8	24204	37645.1	375.44	10660.3	47755.5	21689	43183.2	328.32	9161.28	100307	44850	38556.3	116.28	1013.04	54161.9	32940	18407.2	763.8	5368.32	58559.1	35005	18832.8	7271.68	5193.36
24424.4	13375	35667.6	-22.04	13.68	66329.9	34977	35596.1	34.96	31.68	7395.7	6638	4993.96	-12.92	1.44	18554.2	15527	6637.08	-6.84	86.4	78390	32968	37807.7	3658.64	11138.4	158234	64458	79755.2	15302.6	46473.8	108597	52532	46179.1	4522.76	32675	57964.4	33620	36572	111.72	462.96	75097.1	50131	21879.6	1403.72	7250.4	76485.5	41819	23785.7	9607.92	7429.68
59006.3	35847	17045.3	-15.2	-0.72	85036.2	48206	37077.4	15.96	0	42012.8	24923	24404.4	26.6	26.64	9448.4	6300	12099.2	7.6	37.44	39096.2	20254	34105.8	227.24	5160.24	44029.7	23540	40008.7	1328.48	13785.1	6657.3	5313	1444	154.28	24.48	57032.9	31835	28522	1464.52	5458.32	17971.2	13587	21503.4	67.64	6749.28	76999	49519	24206	25111.2	5861.52
22959.9	13973	38371.6	-10.64	16.56	262143	112369	262143	105.64	535.68	93349.1	54513	38895.3	25.08	33.12	50609.6	27323	41143.4	28.12	1044.72	82836	47435	23186.8	161.88	4101.84	128484	48635	61249.2	3050.64	22613.8	9408.75	7848	1892.4	49.4	38.88	46159.1	26872	27151	368.6	12762.7	85473	46891	24247	524.4	3301.92	35976.2	18643	22651	12625.9	12306.2
46656.3	23722	21596.9	-4.56	11.52	163758	91346	72022.2	30.4	71.28	55323.4	32242	25738.2	23.56	14.4	116362	47892	57453	4442.96	11172.2	51392.2	26882	38370.9	1169.64	11337.8	31739.5	17792	26256.5	332.12	6804.72	32233.5	18162	21569.6	1078.44	7308	247811	93804	156370	18970.4	105031	17689.1	11830	17643.4	44.08	15034.3	48567.3	27631	21273.9	1400.68	982.8
143066	42104	68614.3	12.92	28.8	89588.2	53450	31293	15.2	4.32	58696.3	36425	17149.4	0	34.56	43659.2	23054	39872.6	418	3178.8	71264	40620	27118.3	2699.52	5097.6	65439.4	23074	62170.3	988.76	23679.4	45841.2	19274	56271.2	682.48	17006.4	262143	89891	173646	17522.6	96678	82752.8	37798	52871.7	778.24	34436.2	85287.8	47365	42009	23688.4	19547.3
49500.8	27378	23831.3	-12.92	1.44	59690.8	39671	15310.2	11.4	-8.64	124370	46038	64290.7	33.44	122.4	43002	22983	21529.3	365.56	3764.16	59095.4	35554	30144.6	136.04	1872.72	99503.9	44418	37858.6	2920.68	18862.6	78405.6	45594	29783.6	861.84	13602.2	38818.6	20530	35139.4	2421.36	19053.4	73741.8	47410	19798	676.4	6503.76	65974.3	25858	47111.6	12470.8	13621
33661.5	18855	21321	-33.44	24.48	60318	30743	28396.6	10.64	11.52	108408	46647	36062.8	22.04	51.84	115067	55572	56394.3	22157.8	24264.7	49388.3	27667	29490.3	97.28	1885.68	167039	85711	73399.3	3581.88	40896.7	71020.9	40375	24407.4	129.2	5571.36	45456.4	27775	20775.4	854.24	7369.2	173139	51874	63213	3035.44	24211.4	129472	51963	74400.2	32667.8	12829.7
104482	51255	43931.8	-16.72	72	54304.9	30939	21874.3	19	-3.6	85455.5	38935	38358	19.76	20.88	35857.9	21481	18245.3	264.48	2660.4	36109.4	17742	27131.2	47.88	801.36	52960	32184	24297.2	1721.4	19169.3	39118.3	21110	33128.4	3594.04	12139.9	15891.8	8171	34639.3	842.08	13160.9	28533	15167	28053.9	527.44	2376.72	48562.1	27726	23463.5	17090.1	10928.2
5246.15	5421	1050.32	3.04	5.76	34841.9	18279	32066.7	21.28	42.48	22623.9	9070	57013.7	13.68	5.04	53183.6	28883	49688	1197	9840.24	34873.1	20415	29076.1	111.72	720.72	76707.1	44907	24546.5	569.24	16567.2	52522.6	32120	20675	3320.44	7918.56	53707.5	33090	19791.2	613.32	4298.4	66268.1	27465	61294.8	4943.8	17210.2	118989	47952	56069.8	17793.1	29761.9
57297.5	34483	17571.2	-18.24	7.92	40387.8	21482	39315.6	44.08	12.96	107619	25675	95391.4	22.04	-2.88	79639.9	47216	23405	155.04	4064.4	31565.9	21006	33940.1	2266.32	9354.24	262143	102963	113170	2893.32	54108.7	170819	66319	79088.6	8325.04	15994.1	70495.8	28063	57515.3	2517.88	18841.7	51241.4	28322	32265	212.8	3208.32	28642.9	14387	33147.4	3192.76	5500.08
76105.9	43400	28533.4	17.48	9.36	48155.2	36295	27028.6	-17.48	-34.56	153435	65483	69791.6	11.4	117.36	10074.3	9546	3686.76	44.84	1118.16	38798.5	22794	42373	235.6	6778.8	73020.3	37584	48548.8	1246.4	22704.5	50013.6	30838	21282.3	2060.36	3641.04	82447.9	32331	42253.7	1627.16	15379.9	95947.8	38023	56551.6	3729.32	21108.2	262143	109502	105589	80361.6	60999.8
12889.5	11006	12893.4	15.2	6.48	55667.9	29522	27600.9	3.8	41.76	64374	43902	15009.2	-21.28	4.32	145582	57746	55469.4	1840.72	12846.2	95306.9	52616	36632	254.6	9453.6	43304.9	23803	19425.6	1091.36	4306.32	60687.9	36163	24464.4	387.6	9555.84	40585.3	19788	25742	1109.6	7050.24	77149.1	31689	70350.2	2883.44	18663.8	185715	73249	98163.1	36645.7	17853.8
8051.55	6951	4012.8	-4.56	23.04	7189.65	6399	1853.64	-15.2	-8.64	64642.5	40246	21851.5	16.72	33.12	48253.4	28725	20207.6	1397.64	6217.2	138712	52978	84458	9532.68	41323.7	165098	83327	61493.1	1109.6	7986.96	78533.6	46167	36402.5	5143.68	24815.5	64936.3	36163	24130	1343.68	8143.2	75587.2	39404	34624.1	90.44	1884.24	92418.9	49311	27877.6	9376.88	8072.64
58470.1	25419	123992	48.64	180	89901.5	36612	58152.2	19.76	67.68	74576.4	46743	23420.2	-15.2	-10.8	58022.2	36932	18073.6	1855.16	1686.24	139208	60384	40761.8	969	8651.52	21307	12186	57621.7	63.84	20197.4	46951.4	26814	35567.2	957.6	11210.4	111444	44405	43293.4	2321.8	7973.28	88350.6	49194	40120.4	2444.16	15607.4	262143	106135	201652	152128	86824.8
50629.8	29890	14715.1	8.36	5.76	78334.8	47786	25253.3	-3.04	41.04	30785.9	17606	28199.8	22.8	6.48	83486	46238	67075.3	2312.68	18478.8	107488	40827	57052.4	5112.52	20496.2	146313	66546	88694.3	1722.16	23883.1	77070.5	41133	19197.6	468.92	3222.72	33415.8	18150	20984.4	457.52	2137.68	70905.9	34995	42797.1	39.52	478.08	82209.4	43527	41799.2	30514	18208.1
28495.3	15631	20048.8	9.12	13.68	100753	55472	21818.1	25.84	43.92	48025.9	27558	17665.4	-23.56	33.12	71745.7	44079	25877.2	1362.68	7791.84	64418.2	35199	31366.7	4010.52	14345.3	262143	95340	140982	8182.16	43665.1	25545.6	11323	39599.8	2311.92	4639.68	83901.3	44688	63532.2	669.56	28328.4	78527.8	43670	38833	210.52	4752	83118.8	40995	43493.3	15104.2	20014.6
67312.7	38434	23075.1	0	51.84	49229.7	25895	27258.2	25.84	14.4	65981.5	39855	20615.8	6.08	-7.2	44070.6	26358	34196.2	-18.24	447.12	39386.8	19887	23541	2469.24	9547.2	236981	83556	121304	7115.88	19164.2	93718.3	40630	64578.7	2786.16	26146.1	44367.7	24034	34628.6	114.76	942.48	58708	35324	21785.4	3819.76	10632.2	25494.3	14089	24912	7631.92	8899.2
47630.7	25147	33002.2	12.92	16.56	33499	16474	44710	12.16	28.08	104592	45523	44778.4	1.52	12.96	39017.5	21579	15363.4	17.48	43.2	34554	18278	34627.1	465.12	5949.36	254981	77702	146891	3449.64	54619.2	76677.2	41927	41747.6	502.36	14976	98929.3	45507	49658.4	909.72	23037.8	36599.5	19066	27740	105.64	3122.64	69524	41628	22660.2	23949.9	12510
32853.6	17675	21989.8	28.88	5.76	64104.9	40579	18565.3	16.72	50.4	117380	48823	39802.7	-8.36	69.84	61482.8	36253	32378.3	886.92	8156.88	71144.4	32499	38787.4	665	6951.6	7608.9	7086	1090.6	5.32	-12.96	46031.7	25388	25637.1	14788.8	23274.7	82212.6	34169	47053.9	1565.6	21278.2	64291.5	37970	22613	1264.64	6081.12	104961	38695	52992.5	16321.8	9537.84
67468.7	45578	19743.3	21.28	13.68	56521.4	34891	14769.8	-22.8	4.32	70922.8	41494	30501.1	0.76	51.84	39739.7	22075	27325.8	1634.76	3942	79998.8	37450	48807.2	3564.4	16239.6	64917.4	37450	26307.4	1006.24	12137.8	67557.8	40947	19320.7	2991.36	4795.92	80001.3	44215	34174.2	184.68	886.32	7242.3	6785	1558	-20.52	1222.56	74719.4	42666	35715.4	29828.5	13453.2
61345	44831	27841.1	12.92	40.32	90715.3	49920	29460.6	22.8	22.32	38344.8	21275	30815.7	-12.16	-17.28	108187	46914	57744.8	4874.64	13857.1	63263.8	24975	43825.4	4189.12	10551.6	70865.6	40342	28218	405.84	24391.4	64727.6	37879	20125.6	199.88	5775.84	71757.4	37525	92179.6	7311.2	84294	115204	46009	40211.6	1089.84	5819.04	20205.2	12198	25884.8	1773.08	3968.64
36955.8	23078	24349.6	17.48	25.92	132299	53222	85369.3	26.6	48.96	56386.8	29315	17485.3	-12.16	4.32	19325.1	7350	48248.6	27.36	547.2	67786.5	39215	25412.9	396.72	7701.84	76453	36192	38206	699.2	11723.8	70451.5	27510	43636.2	763.8	12392.6	41222.3	22811	27494.5	3236.08	8227.44	61921.6	26593	52650.5	1903.8	8377.92	60776.3	37666	15043.4	3820.52	2438.64
56668.3	35746	19877.8	6.08	25.2	181296	64303	113731	39.52	94.32	90103	41279	46543.9	15.2	69.84	31243.5	17474	23449	250.04	3561.12	19482.4	10791	53227.4	130.72	28241.3	182676	60989	140700	6817.2	72372.2	63960	36807	36063.5	249.28	3819.6	172365	66228	63703.2	1692.52	19301	22712.3	11338	33419.5	323	4646.88	119210	50854	63601.4	29773	22729.7
10639.2	8288	19310.1	-9.88	208.8	28627.3	13679	35676.7	3.04	22.32	29446.9	19636	58069.3	15.2	28.8	29686.8	15592	31847.8	73.72	5189.04	38415	22674	28625.4	326.8	5099.04	119716	47948	113913	15424.2	44146.8	145571	61904	54315.7	2687.36	17152.6	246459	66414	99715.8	6908.4	37593.4	62106.8	41440	22848.6	1324.68	10349.3	20007.6	9739	30865.9	7294.48	3999.6
83131.8	46982	27579.6	-0.76	31.68	66494.3	39691	44884.1	19	35.28	136828	33970	81738	41.8	38.16	45768.4	22973	34045	1266.16	2562.48	75608	47210	21686.6	3611.52	3481.92	61870.2	35986	21537.6	6022.24	11100.2	133258	53494	40279.2	3929.2	17189.3	44836.3	27515	21207.8	430.92	4836.96	117652	65470	56865.5	2394	30703.7	23210.2	10751	47096.4	10091.3	11307.6
57561.4	32498	24361	6.08	78.48	89786.4	49687	32915.6	0	36.72	58139.2	34866	27594.8	34.96	39.6	18353.4	13606	26498.9	19.76	5289.84	46481.5	27252	25045	368.6	2967.84	49335.6	28873	25713.8	722.76	6327.36	8585.85	7111	2720.8	44.84	10.8	54639.6	27107	61614	2374.24	27041.8	38264.8	19414	38008.4	1064	5438.16	164652	48686	88290.7	64622.8	42973.2
47307	27086	19104.1	-0.76	-11.52	161146	70785	69391	38	122.4	187628	77273	79992.3	72.96	126	137308	58395	53402.9	4358.6	14135	96389.8	41445	41371.4	228	5447.52	66955.2	39989	25292	119.32	10645.2	52675.3	32479	24074.5	2154.6	3566.88	184170	58062	130855	2786.92	53809.9	99073.6	40366	37799.4	1081.48	4673.52	64010	36777	25781.5	32756	16750.1
61844.2	37469	25720.7	7.6	12.24	75590.4	42242	34688.7	12.16	18.72	110908	50090	64356	40.28	95.04	46551.7	25742	27730.9	4094.12	9812.16	88573.5	35743	44853.7	3084.84	9475.2	100721	55230	33054.7	322.24	2838.24	215976	76585	111994	6585.4	34598.9	63837.8	37318	19782.8	878.56	7189.92	35503	15741	58868.8	1680.36	16187.8	9811.1	7362	2489	7748.96	641.52
65357.5	37991	21754.2	-11.4	3.6	163524	61346	106326	29.64	52.56	61260.5	22966	91576.2	20.52	104.4	41000	21636	34352	4593.44	26603.3	9447.75	5634	20032.8	-8.36	100.8	183748	67790	121907	1746.48	27715	44957.9	26706	63666.7	2510.28	10811.5	44328	25234	26046.7	13.68	380.88	167573	72183	86912.8	1549.64	25324.6	13685.1	12738	2983	-12.92	29.52
12891.4	8185	2738.28	-5.32	5.76	64128.3	40060	27384.3	-2.28	25.2	50462.1	25544	33475	2.28	64.08	31200	16662	23772	264.48	1758.24	53519.7	28170	24411.2	420.28	5343.12	205033	85471	79933	1152.92	15111.4	183038	63421	125094	5434.76	40636.1	59362.5	34495	25688	969.76	4807.44	7801.3	7289	1939.52	17.48	397.44	108024	42022	59647.1	9067.56	18659.5
33330.7	20865	20722.9	-3.8	19.44	262143	114831	240925	107.92	219.6	43738.5	23648	45305.1	13.68	19.44	92764.1	37369	65624.5	4597.24	20476.1	101742	51375	36123.6	187.72	2723.04	179275	55843	116786	1184.84	12334.3	140714	44567	53399.1	3612.28	43868.2	92876.5	37019	45616	918.08	16776.7	25873.9	16475	9398.92	12.92	311.76	75595	41848	29647.6	20289.7	16300.1
8901.1	8090	2561.2	15.2	25.2	18242.2	6586	60293.8	32.68	-4.32	107748	56641	43650.6	7.6	66.96	68229.2	44297	27071.2	716.68	5778	136622	56388	81261.5	4569.88	18764.6	262143	97635	114230	14291.8	44073.4	262143	136178	207687	16628.8	114241	38112.8	19626	47338.1	2526.24	4760.64	40015.9	22082	20843	1187.12	5017.68	92661.4	37795	63154.5	36306.7	31273.9
67382.2	36221	24019.8	24.32	30.24	75820.5	43822	31642.6	1.52	41.04	167006	63607	90756.2	57	96.48	5962.45	5530	1368	23.56	1.44	136334	49452	62830	168.72	1104.48	5428.8	5021	1076.16	25.84	6.48	101856	36176	76385.3	3815.96	10458.7	149937	52666	73831	11243.4	57195.4	56142.4	33067	19903.6	1476.68	7725.6	199382	46590	99706.7	49441.8	50803.2
114981	48968	44966.9	0	73.44	262143	61694	255871	76.76	307.44	67915.2	38818	23501.5	-21.28	10.08	49395.4	31882	51773.5	750.88	5884.56	87607	35747	43932.6	867.92	23560.6	108129	55642	56914.9	3500.56	19383.1	69998.5	41135	25126.4	2596.16	7279.2	61325.5	34901	22395.7	1692.52	2010.24	49281	26430	22969.5	1960.04	4479.84	52510.9	27506	25786.8	28311.5	9218.88
51153	24152	33620.1	15.96	9.36	53714	31709	20555.7	-9.88	-13.68	207570	81547	94690.7	42.56	163.44	122441	51771	43090.5	196.84	12895.2	33701.2	16464	24856.6	913.52	2901.6	80004.6	48342	29443.2	291.08	5811.12	21660.6	12346	24877.8	753.16	9883.44	104001	41874	40622.8	1056.4	5207.04	28338	14096	31959.5	24.32	703.44	25853.1	14375	24031.2	3368.32	2828.88
59937.8	36754	19935.6	-13.68	18.72	70316.3	29859	74008	-4.56	16.56	93610.4	51191	29070.8	24.32	100.08	54672.1	30474	24073.8	31.92	3269.52	103077	60247	40426.7	376.2	6630.48	41913.9	23372	35399.3	703	7002.72	46092.1	24723	25829.4	1333.04	5716.8	97078.1	42375	55382.7	3326.52	12786.5	23123.1	11699	49791.4	1200.8	9715.68	20766.8	8515	67027.4	6583.12	24112.1
66269.4	37083	23867.8	7.6	26.64	97737.9	56975	28623.9	-7.6	44.64	21492.9	11406	26645.6	35.72	27.36	13074.8	7124	23476.4	19	1177.92	8345.35	7667	1859.72	31.16	80.64	67999.1	40650	25702.4	537.32	5992.56	44838.9	27486	18981	59.28	1206.72	262143	75110	120186	3655.6	38301.1	59577.7	34159	38753.9	2685.08	13389.1	70467.1	43535	31191.2	4688.44	31795.2
61543.9	32618	34358.1	-3.8	-22.32	184445	85622	62843.6	10.64	14.4	48631.7	26641	29994.9	25.08	-1.44	123362	47343	55614.5	1059.44	10977.8	77025.6	43588	27702.8	4509.08	16174.1	29946.8	14967	30082.3	497.04	9059.76	46592.6	25990	27719.5	172.52	6413.76	114929	37021	72771.5	33.44	3026.88	69715.1	37186	33744.8	1044.24	23232.2	115578	46815	72629.4	59385.6	14285.5
36871.9	19372	19838.3	10.64	21.6	89494.6	43612	60497.5	25.84	59.76	30674.8	17239	26571.1	9.88	30.96	68489.2	35207	50141.8	1655.28	18779	70506.1	42338	24331.4	709.84	10846.1	26653.9	20030	33377.7	39.52	486	25584	12006	48923.5	265.24	6688.08	19518.2	8830	48174.1	31.16	9249.84	73269.9	34867	41698.9	221.92	6688.8	35865	18251	19253.8	4175.44	4978.8
60655.4	35187	24039.6	-12.16	10.08	53989	26074	43888.5	22.04	-0.72	237757	69779	145889	55.48	92.88	21042.4	11513	35325.6	554.8	8002.08	112051	43033	51386.6	2123.44	22293.4	30574	16696	30201.6	315.4	5314.32	103978	58535	35437.3	85.88	6964.56	138340	59126	95915	5858.84	28485.4	71293.9	42721	24788.2	915.8	3285.36	36523.5	26786	26471.6	4147.32	65975.8
161234	60067	82623.4	45.6	148.32	54689.7	32303	22488.4	23.56	15.84	262143	70533	256737	46.36	305.28	47030.1	22930	67442.4	2207.04	8737.92	47930.3	22959	38535.8	5073	10702.1	110449	50806	43187	3680.68	29881.4	142639	73255	42626.1	849.68	8601.84	246696	56343	151449	5402.84	33952.3	31560.1	17342	28108.6	1499.48	15329.5	60717.1	31871	36682.2	13263.5	5554.08
20164.3	11566	27846.4	21.28	12.24	74596.6	43033	25508.6	0	53.28	69388.1	44032	19789.6	-2.28	-0.72	86776.3	49175	25985.2	290.32	1244.16	40401.4	17426	54549.8	35.72	1609.2	65640.2	35832	25362	2452.52	4106.88	85558.2	31075	45497.4	3150.2	16816.3	136321	60636	65502.9	2516.36	19321.9	36894	19422	21183.5	408.88	1445.04	31106.4	18075	26777.1	4398.12	4354.56
41525.9	24118	22379.7	12.92	-3.6	63223.5	36590	18965.8	9.88	-0.72	40372.1	21468	67956.2	33.44	49.68	63484.2	37434	32068.2	940.12	7819.92	29402.1	22003	6532.2	48.64	913.68	120692	46579	49289	2387.16	27178.6	224515	92465	88278.6	14234	65185.2	223968	66323	129736	5339	32019.1	101516	57547	40306.6	1556.48	11581.2	55671.8	31519	25846.1	1479.72	2139.84
73973.2	42335	24633.1	-17.48	21.6	11001.2	8526	3287.76	-9.88	0	36044.4	20487	41941.4	3.8	43.92	199497	75296	94703.6	6890.92	34570.8	75806.2	25269	67371	2491.28	17080.6	111207	44130	56870.8	612.56	4950	262143	101634	213229	16278.4	51665.8	175774	53031	97218.4	2777.04	36756	94203.2	51221	24791.2	766.84	8606.16	25611.9	12262	30298.9	11919.8	5543.28
83634.2	42898	27832.7	-10.64	9.36	62332.4	31142	51594.1	13.68	36	18576.3	10972	60405.6	8.36	59.76	5415.8	5123	1359.64	5.32	-27.36	31081	17391	31649.4	411.16	6068.16	68542.5	40195	42771.3	1705.44	23155.9	52037	28601	21061.1	960.64	6297.12	69367.3	40675	20959.3	539.6	4970.88	262143	150787	175320	4683.88	84816	35295	19083	24512.3	18539.4	5736.96
25853.1	11871	57251.6	30.4	90.72	90319.4	49425	28246.9	-3.8	18.72	104939	50420	34466	22.04	28.08	58266.6	33850	18629.9	775.2	3525.84	20140.2	12094	25129.4	65.36	3447.36	72636.8	40350	24964.5	180.88	2500.56	46959.2	27388	20194.7	-3.04	1818	43753.4	23835	23807	267.52	787.68	262143	117077	189618	15250.2	90403.9	90319.4	37486	43210.6	29065.4	9474.48
44710.9	29442	23183.8	33.44	10.08	57452.2	31024	29586	-9.88	43.2	224594	75458	96985.9	34.96	138.24	52888.5	25502	76003	5504.68	21373.2	52945.1	29710	23620	208.24	4854.24	33043.4	16306	52547.9	373.92	9228.24	51748.4	28596	22007.3	908.96	5901.12	75546.2	50294	19481.8	290.32	2909.52	131828	63212	81069.2	1550.4	23906.9	60081.4	36587	15491.1	3169.96	2805.12
47365.5	22410	32531.8	16.72	43.92	35197.5	19271	24928	-11.4	-12.24	155602	49819	84266.5	10.64	99.36	126283	44386	90100.3	3948.96	32284.1	86403.8	47185	34207.6	4092.6	20736	118143	59466	58645.4	442.32	9257.04	14012	11527	2032.24	14.44	79.2	87141.6	45889	36726.2	3939.08	26523.4	87549.1	46787	39061.7	4121.48	20273.8	158815	66031	63036.7	21137.1	7184.88
165763	75571	65163.2	6.08	128.16	80538.9	52445	24669.6	1.52	31.68	5486	5162	1355.08	10.64	10.08	225573	75958	123605	11558.8	63172.1	42558.1	24384	38418	129.96	2746.08	246053	113263	114308	1079.2	20618.6	99552.7	39801	58048.8	4012.8	15276.2	69837.9	43393	23080.4	1611.2	13806.7	262143	107482	123152	7741.36	27321.8	78633.1	47154	16988.3	17554.5	3375.36
36546.2	23866	28794.1	11.4	14.4	53273.3	33899	13816	3.04	0.72	61251.4	37163	29134.6	18.24	46.08	194830	51998	133781	5331.4	62157.6	31749.9	15223	41604.7	963.68	13800.2	149550	64730	76628.5	1767.76	5979.6	239243	71373	105923	3734.64	24261.8	49342.1	31127	12813.6	325.28	3577.68	48387.3	29209	21489	305.52	3302.64	101961	44050	43323.8	59160.7	15313
197112	59698	121776	-3.8	93.6	67239.2	39638	26037.6	27.36	10.8	71876.3	43599	23987.9	9.88	36.72	72329.4	27729	51231.6	4195.2	8519.04	34704.8	18423	27975.6	494	2096.64	172221	85050	76322.2	4429.28	17896.3	28581.1	13631	21360.6	9.88	107.28	54696.2	32950	15475.1	3.8	7.92	51228.4	26900	32506	394.44	2673.36	32695.6	17903	27350.1	9592.72	1265.76
72909.8	40375	44170.4	4.56	36	37172.2	20894	28756.1	-3.8	43.2	68789.5	37154	26058.1	3.04	-23.76	66368.2	46137	21216.9	693.88	3456.72	131995	39846	54327.8	2463.16	13934.9	78992.5	40983	35678.2	1573.96	8902.08	50945	28611	30631.8	687.04	13742.6	63551.8	39190	18047	231.04	2194.56	27660.7	15166	64325.6	44.08	11280.2	262143	89427	165992	88266.4	29901.6
64192	35191	22670	-23.56	43.92	70131.1	39174	38704.5	1.52	43.2	80247	45971	25498	-12.16	57.6	50580.4	29274	26766.4	2421.36	7488	47281	26357	23151.9	21.28	909.36	262143	116791	154114	6650	51345.4	6282.9	5655	643.72	27.36	53.28	9534.2	8859	3013.4	-13.68	29.52	24053.2	13039	36340.2	383.8	17748.7	83973.5	45196	38871.7	17008	7761.6
130304	63254	66364.7	13.68	43.2	34371.3	18121	28231	9.88	12.96	50952.2	28897	20331.5	-15.2	43.2	77657.4	29590	55906.4	188.48	2142	38090	21726	21692.7	1465.28	5617.44	139277	49840	88320.4	7280.8	27249.8	168510	85470	124863	98.8	27544.3	37557.6	20111	29263.8	1150.64	3543.84	76131.2	27704	57006.1	1437.16	6037.2	71973.8	41638	24251.6	32057.6	7631.28
45020.3	23656	27659.4	4.56	33.12	73109.4	42430	28812.4	0	23.04	33224.8	14818	42685.4	7.6	44.64	91505.7	48599	28493.2	776.72	8375.76	58883.5	30086	56834.3	740.24	4025.52	262143	110367	108362	7907.04	37090.1	62272.6	38622	17087.1	124.64	1543.68	90277.8	48510	26340.1	5354.2	15953.8	166671	66877	50085.5	570.76	5198.4	49706.8	28975	21836.3	5182.44	3687.84
9400.3	6597	2781.6	-4.56	-7.2	142555	76207	56047	9.88	39.6	53440.4	32897	23880.7	-6.84	17.28	41429.7	16526	41287.8	779	8509.68	57014.7	27474	38291.8	862.6	14058.7	82847.7	45253	32193.6	57	546.48	58508.4	36124	19354.9	475	21048.5	67760.5	35748	29112.6	65.36	491.76	33580.9	17067	36968.7	1165.08	5206.32	157806	57695	48766.2	32738.5	20392.6
122231	51039	70078.1	15.2	89.28	63801.4	35042	35691.1	9.88	30.24	221470	85071	123511	11.4	133.2	36429.9	21295	17439.7	34.96	244.08	74703.2	35550	73530.8	440.04	8905.68	30036.5	15609	29773	3591	6638.4	49905	25950	23263.6	1236.52	4293.36	76434.8	46155	26685.9	912.76	13336.6	27335.7	13148	29328.4	220.4	1401.12	77890.8	46678	23236.2	8719.48	11647.4
206108	71713	95567.7	28.88	135.36	40434.5	19503	44431.1	1.52	-0.72	68339	40338	29498.6	28.12	38.16	59551.7	34890	34057.1	219.64	1106.64	85194.8	39368	51899.6	510.72	6986.16	144483	67264	101532	1325.44	38178	71065.1	41226	23424	1788.28	4581.36	61527.7	35146	21992.1	446.12	970.56	78041.6	43398	29785.9	289.56	2664	54144.3	32293	18308.4	1275.28	2550.96
34855.6	17860	17952	0	23.76	141114	42198	66914.2	28.12	80.64	55427.4	32510	17517.2	-2.28	0	119084	54371	53241.8	18611.6	48606.5	90082.2	41530	24028.2	2911.56	8104.32	9246.9	8198	3418.48	3.8	30.96	82784	54958	22114.5	1667.44	8853.84	49508.5	26530	35755	86.64	6433.92	62149.7	39938	19619.4	1203.84	2764.8	33745.4	19434	20930.4	1412.08	1852.56
84682.6	49326	32627.6	-3.04	12.96	65076.7	33540	30443.3	3.04	10.08	123401	39163	40658.5	-3.8	7.2	47030.1	28430	14260.6	4041.68	6176.16	72627.8	40214	27568.2	1616.52	20254.3	77262.2	42082	40743.6	68.4	3877.92	61008.3	38666	26036.8	8692.88	26113.7	70084.9	41422	20292.8	234.08	1977.84	27157.6	14253	38051.7	244.72	647.28	82884.8	48631	20269.2	124.64	1573.92
237052	91747	96399.2	31.92	101.52	118474	42473	75520.4	41.8	101.52	43533.1	20536	40346.9	-24.32	1.44	77841.4	45270	25927.4	2669.12	8535.6	73568.9	38734	35545.2	619.4	7333.2	76759.1	38346	45734.5	219.64	8156.88	39911.9	23159	22705	2198.68	6066.72	25131.6	13348	33366.3	544.16	4716	24657.8	11836	33095.7	2971.6	8691.84	45516.9	28683	22740	1178.76	8570.88
27005.5	12227	54397.8	-6.84	54	190031	80324	77272.2	36.48	146.16	54512.2	31344	24641.5	28.88	15.12	7798.05	7198	1484.28	136.04	293.76	51420.2	30535	19801.8	21.28	1578.24	28945.1	15762	28454.4	343.52	8956.08	33528.3	23095	8959.64	708.32	370.08	117436	49291	40326.4	507.68	10582.6	201950	77310	82995.8	3660.92	27656.6	53920.1	32267	23712.8	1890.12	3632.4
46759	32786	25713.1	-32.68	5.04	23133.5	11478	26556.7	16.72	15.84	122613	40055	86079.1	54.72	74.88	48728.5	26954	28278.1	7033.8	11841.8	56525.3	36607	18464.2	77.52	636.48	44489.2	24794	35058	496.28	4520.88	75926.5	46695	21293.7	408.12	8957.52	68133.6	38218	25311.8	53.96	1393.92	178632	71683	75294	9351.04	42786	45977.1	27042	16817.3	22918.6	10824.5
262143	97115	140429	41.04	168.48	48137.7	26819	19202.2	12.16	8.64	50520.6	23014	38735.7	23.56	36.72	16099.8	7680	26175.2	285	676.8	61321	38809	18630.6	200.64	4489.2	68909.1	34232	34089	924.92	4299.12	41532.4	24567	21341.6	354.16	2911.68	93800.8	57737	32572.8	508.44	3696.48	262143	107486	192491	11935	66792.2	200946	69319	66683.9	26609.1	25121.5
194319	70879	93371.3	6.84	86.4	262143	60226	194239	47.12	212.4	46350.2	29071	10994.2	13.68	-15.84	37784.5	21878	26830.3	6948.68	11117.5	54532.4	32235	15817.9	392.92	5597.28	54431.6	29076	26484.5	183.16	2613.6	126659	55065	43398.3	855.76	5307.12	154133	64639	59539.9	5238.68	16714.1	38737.4	19397	27922.4	258.4	3087.36	83523	48167	25761.7	8308.32	3747.6
12537.2	8883	2822.64	4.56	5.76	13417.3	9118	1950.92	-13.68	-23.04	48696	25689	29669.6	5.32	28.8	91839.8	52247	25466.8	91.96	2540.16	78631.1	44770	25631	2200.96	4780.8	139560	73370	48866.5	1775.36	6485.04	72531.5	41654	22809.1	3033.92	22111.9	69592.9	43190	32592.6	162.64	8381.52	241802	84534	122790	6032.88	49484.9	53132.3	31078	17575.8	2399.32	3523.68
262143	93899	106391	27.36	193.68	11618.8	9611	3585.68	-19.76	5.76	55684.2	32798	20518.5	6.84	14.4	262143	94519	131979	2203.24	9655.2	46294.3	29327	17972.5	422.56	7017.12	109676	52979	70426.9	3730.08	22332.2	62405.2	35226	23240	2425.16	8835.12	53670.5	29978	46154	441.56	16104.2	64989.6	39692	29266.1	379.24	3205.44	42504.1	24170	21665.3	7391	5245.2
262143	101648	99297.8	9.88	110.88	47677.5	28230	15928.1	-1.52	12.24	77987	41026	48649.9	25.08	38.16	63015.5	33781	21178.9	743.28	5717.52	63809.2	41927	11811.2	23.56	147.6	87146.8	24513	49617.4	6114.2	12895.2	74424.3	44283	30561.9	1009.28	12790.8	76970.4	43588	30672.8	11808.9	17481.6	179150	77071	99761.4	6070.88	38849.8	162477	74475	67168.8	63458.5	35160.5
144864	41917	82111.2	27.36	69.12	62604.1	37110	21419.8	19	20.88	262143	126134	158434	27.36	505.44	87264.4	29565	74861.5	2101.4	19717.9	189615	78746	88412.3	2504.2	25488	45843.2	27254	15785.2	532.76	1915.92	56104.7	31603	26673	1675.8	6680.16	159026	70195	68930.5	640.68	12137.8	262143	77136	153118	10681.8	60320.2	54731.3	28227	26409.2	31499	7337.52
14867.4	10012	19419.5	-14.44	7.92	73096.4	44032	18315.2	28.12	9.36	81630.9	48469	24512.3	0	-2.88	109301	45439	40926	3724	14955.8	55014.7	32650	18995.4	721.24	1900.08	20530.9	17426	23344.2	2.28	4081.68	95990.7	47438	56270.4	5820.84	23178.2	12160.8	11418	3516.52	14.44	1247.04	104582	44372	39145.3	2732.96	8418.96	88338.9	37457	67276.7	55910.9	33665
113580	41183	49422.8	15.96	97.92	9135.1	7425	2169.8	6.08	-7.92	30403.7	14715	27838.8	-5.32	30.96	90015.2	36108	56924	459.04	5651.28	152220	70064	44137.8	547.2	11010.2	213318	94770	85543.3	14137.5	35404.6	85675.8	54667	26875.1	2381.08	16226.6	91814.4	51212	30056.5	1905.32	14860.1	33578.3	15215	39875.7	734.16	14172.5	55160.3	27886	56416.3	12458.7	8361.36
51394.2	28765	37872.3	15.2	37.44	87798.8	53270	28907.4	-21.28	19.44	67238.6	42283	29740.3	9.88	56.88	25829	15691	31161.5	952.28	13168.1	109381	40641	178948	3284.72	53283.6	61462	36471	26184.3	5895.32	8265.6	145339	64366	51159.4	67.64	3206.16	91536.2	38021	42476.4	1071.6	16210.1	77005.5	25882	58997.3	288.8	6778.8	57743.4	28318	49646.2	6916	15315.8
40207	22297	27790.9	8.36	47.52	30229.5	17770	28303.2	11.4	2.16	26148.8	13346	42875.4	-2.28	41.04	163987	58551	85571.4	965.96	51295.7	63624.6	38031	24007.6	1241.08	9765.36	262143	125483	262143	27670.1	161726	32689.1	17894	20152.9	86.64	2091.6	56022.2	35502	18537.9	630.8	3677.76	165628	84207	211117	747.84	9922.32	262143	129809	262143	163029	143775
9120.8	7946	10070	16.72	176.4	51568.4	29715	29761.6	12.16	36	88850.4	51990	26849.3	19	12.24	31655.6	13950	50903.3	3910.2	15814.8	62767.9	36163	23620	2411.48	10586.2	84501.3	44474	41166.9	1151.4	2476.08	63982.7	40298	17078	1283.64	3551.76	39557	21720	27900.4	3353.12	4964.4	262143	145674	213207	8055.24	73936.1	221323	84081	117365	63599.1	55360.1
23063.9	11655	43144.4	-14.44	7.92	110569	46009	41105.4	20.52	5.04	44441.1	25378	21360.6	16.72	2.88	70374.8	35259	31160.8	457.52	9927.36	122136	62848	70950.6	4561.52	25341.8	95406.3	54247	21928.3	2467.72	6499.44	60867.3	26281	41801.5	7531.6	22091.8	48042.1	25507	25063.3	123.88	4299.84	59039.5	31161	31099.2	779.76	7452.72	176025	58990	95977.4	37582.8	50502.2
63087.7	35323	20999.6	22.04	35.28	69789.8	41139	21189.6	15.96	25.92	75554	30126	56893.6	15.96	90	54255.5	38695	18797.8	2896.36	18328.3	189546	80670	111732	10554.1	44369.3	138022	47707	64587.1	1100.48	11090.9	64761.4	37025	23288.7	950.76	2957.04	63454.9	38622	14161.8	35.72	234.72	56206.1	33083	18414.8	284.24	6233.04	262143	101910	203988	154320	127062
5963.1	5311	1530.64	15.96	17.28	93265.9	52354	31196.5	9.12	30.96	46368.4	22525	49120.3	0.76	100.08	232245	74922	132700	4944.56	38881.4	21827.6	10435	28490.1	579.88	4720.32	42741.4	24142	16031.4	47.12	2944.08	60174.4	36318	38464.4	1755.6	14063	59700.5	35327	18886	2080.12	8109.36	67715.7	38423	27927	272.84	3442.32	181308	77952	76883.1	34525.3	39144.2
[truncated: 14,525 more rows]
[truncated: 10 more columns]

## Sheet: HeLa
mock transfection, replicate 1 (raw data, no gating)					mock transfection, replicate 2 (raw data, no gating)					mock transfection, replicate 3 (raw data, no gating)					iHCV, replicate 1 (raw data, no gating)					iHCV, replicate 2 (raw data, no gating)					iHCV, replicate 3 (raw data, no gating)					iEMCV, replicate 1 (raw data, no gating)					iEMCV, replicate 2 (raw data, no gating)					iEMCV, replicate 3 (raw data, no gating)					iSyn, replicate 1 (raw data, no gating)
[truncated: 14,109 more rows]
[truncated: 10 more columns]

[truncated: 2 more sheets: HepG2, HCT-116]
