# Supplementary material for: Enhancing cap-independent translation of linear mRNA
Source: Nat Commun. 2025 Oct 16;16:9205. doi: 10.1038/s41467-025-64257-6 (PMC12532787; doi:10.1038/s41467-025-64257-6)
Supplement: Supplementary file 11 — Source Data [file 41467_2025_64257_MOESM11_ESM.zip › Source Data/Supplementary Figure 7/dose-response.xlsx]

## Sheet: HEK293
	raw fluorescence
	mean EGFP fluorescence intensity (bin 1)	mean AF647 fluorescence intensity (bin 1)	mean EGFP fluorescence intensity (bin 2)	mean AF647 fluorescence intensity (bin 2)	mean EGFP fluorescence intensity (bin 3)	mean AF647 fluorescence intensity (bin 3)	mean EGFP fluorescence intensity (bin 4)	mean AF647 fluorescence intensity (bin 4)	mean EGFP fluorescence intensity (bin 5)	mean AF647 fluorescence intensity (bin 5)	mean EGFP fluorescence intensity (bin 6)	mean AF647 fluorescence intensity (bin 6)	mean EGFP fluorescence intensity (bin 7)	mean AF647 fluorescence intensity (bin 7)	mean EGFP fluorescence intensity (bin 8)	mean AF647 fluorescence intensity (bin 8)
iEMCV, repl. 1	194	376	232	736	347	1543	593	3031	1101	5965	1995	11555	3460	22277	5094	43334
iEMCV, repl. 2	162	385	239	774	320	1528	510	3012	932	5902	1767	11433	3227	22348	4674	42955
iEMCV, repl. 3	291	401	173	750	337	1527	562	3046	1017	5873	1885	11424	3385	21791	4426	43901
iHCV, repl. 1	176	401	320	774	393	1492	618	3021	1118	5940	2007	11493	3718	21753	4565	41899
iHCV, repl. 2	210	358	237	777	319	1518	609	3053	1086	5911	1981	11311	3689	21909	4192	41896
iHCV, repl. 3	192	420	278	805	391	1513	610	3005	1083	5846	1956	11549	3297	22257	4273	42413
iSyn, repl. 1	833	383	1514	783	3132	1508	5773	3050	10433	5897	16326	11571	23069	22378	25337	42831
iSyn, repl. 2	1030	371	1697	761	3011	1476	5240	2963	9262	5930	16152	11550	24447	22567	29924	43304
iSyn, repl. 3	931	376	2398	760	2788	1482	5390	3027	9408	5908	16350	11621	21907	22282	27895	43177
	background
	mean AF647 fl. Int.	mean EGFP fl. Int.
mock, repl. 1	26.7	7.04
mock, repl. 2	25	6.79
mock, repl. 3	28.3	7.7
	background-substracted
	mean EGFP fluorescence intensity (bin 1)	mean AF647 fluorescence intensity (bin 1)	mean EGFP fluorescence intensity (bin 2)	mean AF647 fluorescence intensity (bin 2)	mean EGFP fluorescence intensity (bin 3)	mean AF647 fluorescence intensity (bin 3)	mean EGFP fluorescence intensity (bin 4)	mean AF647 fluorescence intensity (bin 4)	mean EGFP fluorescence intensity (bin 5)	mean AF647 fluorescence intensity (bin 5)	mean EGFP fluorescence intensity (bin 6)	mean AF647 fluorescence intensity (bin 6)	mean EGFP fluorescence intensity (bin 7)	mean AF647 fluorescence intensity (bin 7)	mean EGFP fluorescence intensity (bin 8)	mean AF647 fluorescence intensity (bin 8)
iEMCV, repl. 1	186.823	349.333	224.823	709.333	339.823	1516.33	585.823	3004.33	1093.82	5938.33	1987.82	11528.3	3452.82	22250.3	5086.82	43307.3
iEMCV, repl. 2	154.823	358.333	231.823	747.333	312.823	1501.33	502.823	2985.33	924.823	5875.33	1759.82	11406.3	3219.82	22321.3	4666.82	42928.3
iEMCV, repl. 3	283.823	374.333	165.823	723.333	329.823	1500.33	554.823	3019.33	1009.82	5846.33	1877.82	11397.3	3377.82	21764.3	4418.82	43874.3
mean		360.667		726.667		1506		3003		5886.67		11444		22112		43370
iHCV, repl. 1	168.823	374.333	312.823	747.333	385.823	1465.33	610.823	2994.33	1110.82	5913.33	1999.82	11466.3	3710.82	21726.3	4557.82	41872.3
iHCV, repl. 2	202.823	331.333	229.823	750.333	311.823	1491.33	601.823	3026.33	1078.82	5884.33	1973.82	11284.3	3681.82	21882.3	4184.82	41869.3
iHCV, repl. 3	184.823	393.333	270.823	778.333	383.823	1486.33	602.823	2978.33	1075.82	5819.33	1948.82	11522.3	3289.82	22230.3	4265.82	42386.3
mean		366.333		758.667		1481		2999.67		5872.33		11424.3		21946.3		42042.7
iSyn, repl. 1	825.823	356.333	1506.82	756.333	3124.82	1481.33	5765.82	3023.33	10425.8	5870.33	16318.8	11544.3	23061.8	22351.3	25329.8	42804.3
iSyn, repl. 2	1022.82	344.333	1689.82	734.333	3003.82	1449.33	5232.82	2936.33	9254.82	5903.33	16144.8	11523.3	24439.8	22540.3	29916.8	43277.3
iSyn, repl. 3	923.823	349.333	2390.82	733.333	2780.82	1455.33	5382.82	3000.33	9400.82	5881.33	16342.8	11594.3	21899.8	22255.3	27887.8	43150.3
mean		350		741.333		1462		2986.67		5885		11554		22382.3		43077.3

## Sheet: HeLa
	raw fluorescence
	mean EGFP fluorescence intensity (bin 1)	mean AF647 fluorescence intensity (bin 1)	mean EGFP fluorescence intensity (bin 2)	mean AF647 fluorescence intensity (bin 2)	mean EGFP fluorescence intensity (bin 3)	mean AF647 fluorescence intensity (bin 3)	mean EGFP fluorescence intensity (bin 4)	mean AF647 fluorescence intensity (bin 4)	mean EGFP fluorescence intensity (bin 5)	mean AF647 fluorescence intensity (bin 5)	mean EGFP fluorescence intensity (bin 6)	mean AF647 fluorescence intensity (bin 6)	mean EGFP fluorescence intensity (bin 7)	mean AF647 fluorescence intensity (bin 7)	mean EGFP fluorescence intensity (bin 8)	mean AF647 fluorescence intensity (bin 8)
iEMCV, repl. 1	117	443	297	784	372	1507	754	3071	1497	6152	3215	12075	6498	22429	12120	41935
iEMCV, repl. 2	346	399	449	796	418	1523	690	3068	1411	6145	3164	12071	6363	22400	11967	41056
iEMCV, repl. 3	306	415	216	735	330	1508	652	3046	1408	6223	2921	12038	6229	22528	11331	41140
iHCV, repl. 1	235	401	246	785	206	1582	437	3112	964	6124	2151	11956	4649	22335	8893	41192
iHCV, repl. 2	383	391	197	816	253	1568	411	3085	909	6131	2066	12117	4400	22638	9265	41089
iHCV, repl. 3	134	380	153	783	223	1559	467	3101	896	6187	2027	12140	4351	22723	8582	41285
iSyn, repl. 1	606	367	1067	748	2724	1482	5047	3095	10347	6165	19803	12098	36006	22923	60742	42192
iSyn, repl. 2	1153	401	1901	775	2808	1524	5786	3071	11483	6155	21638	12084	37266	22764	59627	41857
iSyn, repl. 3	1052	406	1804	783	3031	1543	5743	3131	10885	6207	20964	12080	36973	22831	61433	41823
	background
	mean AF647 fl. Int.	mean EGFP fl. Int.
mock, repl. 1	42.2	12.2
mock, repl. 2	43.6	12.8
mock, repl. 3	43.4	12.9
	background-substracted
	mean EGFP fluorescence intensity (bin 1)	mean AF647 fluorescence intensity (bin 1)	mean EGFP fluorescence intensity (bin 2)	mean AF647 fluorescence intensity (bin 2)	mean EGFP fluorescence intensity (bin 3)	mean AF647 fluorescence intensity (bin 3)	mean EGFP fluorescence intensity (bin 4)	mean AF647 fluorescence intensity (bin 4)	mean EGFP fluorescence intensity (bin 5)	mean AF647 fluorescence intensity (bin 5)	mean EGFP fluorescence intensity (bin 6)	mean AF647 fluorescence intensity (bin 6)	mean EGFP fluorescence intensity (bin 7)	mean AF647 fluorescence intensity (bin 7)	mean EGFP fluorescence intensity (bin 8)	mean AF647 fluorescence intensity (bin 8)
iEMCV, repl. 1	104.367	399.933	284.367	740.933	359.367	1463.93	741.367	3027.93	1484.37	6108.93	3202.37	12031.9	6485.37	22385.9	12107.4	41891.9
iEMCV, repl. 2	333.367	355.933	436.367	752.933	405.367	1479.93	677.367	3024.93	1398.37	6101.93	3151.37	12027.9	6350.37	22356.9	11954.4	41012.9
iEMCV, repl. 3	293.367	371.933	203.367	691.933	317.367	1464.93	639.367	3002.93	1395.37	6179.93	2908.37	11994.9	6216.37	22484.9	11318.4	41096.9
mean		375.933		728.6		1469.6		3018.6		6130.27		12018.3		22409.3		41333.9
iHCV, repl. 1	222.367	357.933	233.367	741.933	193.367	1538.93	424.367	3068.93	951.367	6080.93	2138.37	11912.9	4636.37	22291.9	8880.37	41148.9
iHCV, repl. 2	370.367	347.933	184.367	772.933	240.367	1524.93	398.367	3041.93	896.367	6087.93	2053.37	12073.9	4387.37	22594.9	9252.37	41045.9
iHCV, repl. 3	121.367	336.933	140.367	739.933	210.367	1515.93	454.367	3057.93	883.367	6143.93	2014.37	12096.9	4338.37	22679.9	8569.37	41241.9
mean		347.6		751.6		1526.6		3056.27		6104.27		12027.9		22522.3		41145.6
iSyn, repl. 1	593.367	323.933	1054.37	704.933	2711.37	1438.93	5034.37	3051.93	10334.4	6121.93	19790.4	12054.9	35993.4	22879.9	60729.4	42148.9
iSyn, repl. 2	1140.37	357.933	1888.37	731.933	2795.37	1480.93	5773.37	3027.93	11470.4	6111.93	21625.4	12040.9	37253.4	22720.9	59614.4	41813.9
iSyn, repl. 3	1039.37	362.933	1791.37	739.933	3018.37	1499.93	5730.37	3087.93	10872.4	6163.93	20951.4	12036.9	36960.4	22787.9	61420.4	41779.9
mean		348.267		725.6		1473.27		3055.93		6132.6		12044.3		22796.3		41914.3

## Sheet: HepG2
	raw fluorescence
	mean EGFP fluorescence intensity (bin 1)	mean AF647 fluorescence intensity (bin 1)	mean EGFP fluorescence intensity (bin 2)	mean AF647 fluorescence intensity (bin 2)	mean EGFP fluorescence intensity (bin 3)	mean AF647 fluorescence intensity (bin 3)	mean EGFP fluorescence intensity (bin 4)	mean AF647 fluorescence intensity (bin 4)	mean EGFP fluorescence intensity (bin 5)	mean AF647 fluorescence intensity (bin 5)	mean EGFP fluorescence intensity (bin 6)	mean AF647 fluorescence intensity (bin 6)	mean EGFP fluorescence intensity (bin 7)	mean AF647 fluorescence intensity (bin 7)	mean EGFP fluorescence intensity (bin 8)	mean AF647 fluorescence intensity (bin 8)
iEMCV, repl. 1	448	366	578	744	682	1453	986	2933	1402	5940	2852	11653	5945	23478	11060	43923
iEMCV, repl. 2	455	363	474	721	680	1506	1085	2991	1633	6010	2888	11807	5350	23085	11203	44726
iEMCV, repl. 3	709	346	648	743	660	1463	1106	2939	1800	5926	3318	11854	6442	23511	10808	43904
iHCV, repl. 1	217	382	257	748	337	1489	508	2961	649	5990	1012	11802	1931	23184	3452	44871
iHCV, repl. 2	352	371	272	737	364	1509	504	2957	691	6028	1187	11767	2315	23209	3482	45183
iHCV, repl. 3	292	368	360	718	396	1462	512	2914	784	5940	1327	11789	2351	23055	4030	43579
iSyn, repl. 1	1587	378	1960	747	2616	1495	3340	2920	4577	5884	8796	12017	14148	23395	25273	45436
iSyn, repl. 2	1352	373	1531	731	2308	1467	3327	2931	5422	5931	9142	11915	15210	23557	25597	44533
iSyn, repl. 3	2597	370	2200	737	2250	1454	3531	2946	5478	5884	8394	11817	14599	23352	24509	44745
	background
	mean AF647 fl. Int.	mean EGFP fl. Int.
mock, repl. 1	49.4	10
mock, repl. 2	52	10.6
mock, repl. 3	60.8	11.8
	background-substracted
	mean EGFP fluorescence intensity (bin 1)	mean AF647 fluorescence intensity (bin 1)	mean EGFP fluorescence intensity (bin 2)	mean AF647 fluorescence intensity (bin 2)	mean EGFP fluorescence intensity (bin 3)	mean AF647 fluorescence intensity (bin 3)	mean EGFP fluorescence intensity (bin 4)	mean AF647 fluorescence intensity (bin 4)	mean EGFP fluorescence intensity (bin 5)	mean AF647 fluorescence intensity (bin 5)	mean EGFP fluorescence intensity (bin 6)	mean AF647 fluorescence intensity (bin 6)	mean EGFP fluorescence intensity (bin 7)	mean AF647 fluorescence intensity (bin 7)	mean EGFP fluorescence intensity (bin 8)	mean AF647 fluorescence intensity (bin 8)
iEMCV, repl. 1	437.2	311.933	567.2	689.933	671.2	1398.93	975.2	2878.93	1391.2	5885.93	2841.2	11598.9	5934.2	23423.9	11049.2	43868.9
iEMCV, repl. 2	444.2	308.933	463.2	666.933	669.2	1451.93	1074.2	2936.93	1622.2	5955.93	2877.2	11752.9	5339.2	23030.9	11192.2	44671.9
iEMCV, repl. 3	698.2	291.933	637.2	688.933	649.2	1408.93	1095.2	2884.93	1789.2	5871.93	3307.2	11799.9	6431.2	23456.9	10797.2	43849.9
mean		304.267		681.933		1419.93		2900.27		5904.6		11717.3		23303.9		44130.3
iHCV, repl. 1	206.2	327.933	246.2	693.933	326.2	1434.93	497.2	2906.93	638.2	5935.93	1001.2	11747.9	1920.2	23129.9	3441.2	44816.9
iHCV, repl. 2	341.2	316.933	261.2	682.933	353.2	1454.93	493.2	2902.93	680.2	5973.93	1176.2	11712.9	2304.2	23154.9	3471.2	45128.9
iHCV, repl. 3	281.2	313.933	349.2	663.933	385.2	1407.93	501.2	2859.93	773.2	5885.93	1316.2	11734.9	2340.2	23000.9	4019.2	43524.9
mean		319.6		680.267		1432.6		2889.93		5931.93		11731.9		23095.3		44490.3
iSyn, repl. 1	1576.2	323.933	1949.2	692.933	2605.2	1440.93	3329.2	2865.93	4566.2	5829.93	8785.2	11962.9	14137.2	23340.9	25262.2	45381.9
iSyn, repl. 2	1341.2	318.933	1520.2	676.933	2297.2	1412.93	3316.2	2876.93	5411.2	5876.93	9131.2	11860.9	15199.2	23502.9	25586.2	44478.9
iSyn, repl. 3	2586.2	315.933	2189.2	682.933	2239.2	1399.93	3520.2	2891.93	5467.2	5829.93	8383.2	11762.9	14588.2	23297.9	24498.2	44690.9
mean		319.6		684.267		1417.93		2878.27		5845.6		11862.3		23380.6		44850.6

## Sheet: HCT-116
	raw fluorescence
	mean EGFP fluorescence intensity (bin 1)	mean AF647 fluorescence intensity (bin 1)	mean EGFP fluorescence intensity (bin 2)	mean AF647 fluorescence intensity (bin 2)	mean EGFP fluorescence intensity (bin 3)	mean AF647 fluorescence intensity (bin 3)	mean EGFP fluorescence intensity (bin 4)	mean AF647 fluorescence intensity (bin 4)	mean EGFP fluorescence intensity (bin 5)	mean AF647 fluorescence intensity (bin 5)	mean EGFP fluorescence intensity (bin 6)	mean AF647 fluorescence intensity (bin 6)	mean EGFP fluorescence intensity (bin 7)	mean AF647 fluorescence intensity (bin 7)	mean EGFP fluorescence intensity (bin 8)	mean AF647 fluorescence intensity (bin 8)
iEMCV, repl. 1	259	385	321	765	441	1507	717	2950	1139	5857	1829	11481	3141	22040	5241	41548
iEMCV, repl. 2	335	385	368	750	434	1508	663	2965	1089	5863	1840	11465	3145	22093	5783	41649
iEMCV, repl. 3	215	373	318	761	460	1511	713	2938	1135	5843	1968	11326	3293	21950	5041	41078
iHCV, repl. 1	319	406	422	776	658	1501	1078	2986	1839	5866	3511	11594	5737	21971	10510	41185
iHCV, repl. 2	297	374	531	751	684	1491	1144	2962	2087	5853	3507	11455	6290	21997	9983	41917
iHCV, repl. 3	563	403	549	765	733	1499	1159	2967	2020	5851	3619	11356	6351	22036	9633	40772
iSyn, repl. 1	1352	381	2204	755	3511	1486	5323	2945	8025	5891	12257	11575	18814	22459	25370	43731
iSyn, repl. 2	1508	379	2574	760	3352	1483	5557	2960	8693	5891	12297	11598	18236	22491	25843	41533
iSyn, repl. 3	1638	376	2062	761	3261	1510	5126	2948	8234	5890	12271	11494	18120	22219	31510	42868
	background
	mean AF647 fl. Int.	mean EGFP fl. Int.
mock, repl. 1	24.5	9.46
mock, repl. 2	26.1	10.1
mock, repl. 3	26.1	11.2
	background-substracted
	mean EGFP fluorescence intensity (bin 1)	mean AF647 fluorescence intensity (bin 1)	mean EGFP fluorescence intensity (bin 2)	mean AF647 fluorescence intensity (bin 2)	mean EGFP fluorescence intensity (bin 3)	mean AF647 fluorescence intensity (bin 3)	mean EGFP fluorescence intensity (bin 4)	mean AF647 fluorescence intensity (bin 4)	mean EGFP fluorescence intensity (bin 5)	mean AF647 fluorescence intensity (bin 5)	mean EGFP fluorescence intensity (bin 6)	mean AF647 fluorescence intensity (bin 6)	mean EGFP fluorescence intensity (bin 7)	mean AF647 fluorescence intensity (bin 7)	mean EGFP fluorescence intensity (bin 8)	mean AF647 fluorescence intensity (bin 8)
iEMCV, repl. 1	248.747	359.433	310.747	739.433	430.747	1481.43	706.747	2924.43	1128.75	5831.43	1818.75	11455.4	3130.75	22014.4	5230.75	41522.4
iEMCV, repl. 2	324.747	359.433	357.747	724.433	423.747	1482.43	652.747	2939.43	1078.75	5837.43	1829.75	11439.4	3134.75	22067.4	5772.75	41623.4
iEMCV, repl. 3	204.747	347.433	307.747	735.433	449.747	1485.43	702.747	2912.43	1124.75	5817.43	1957.75	11300.4	3282.75	21924.4	5030.75	41052.4
mean		355.433		733.1		1483.1		2925.43		5828.77		11398.4		22002.1		41399.4
iHCV, repl. 1	308.747	380.433	411.747	750.433	647.747	1475.43	1067.75	2960.43	1828.75	5840.43	3500.75	11568.4	5726.75	21945.4	10499.7	41159.4
iHCV, repl. 2	286.747	348.433	520.747	725.433	673.747	1465.43	1133.75	2936.43	2076.75	5827.43	3496.75	11429.4	6279.75	21971.4	9972.75	41891.4
iHCV, repl. 3	552.747	377.433	538.747	739.433	722.747	1473.43	1148.75	2941.43	2009.75	5825.43	3608.75	11330.4	6340.75	22010.4	9622.75	40746.4
mean		368.767		738.433		1471.43		2946.1		5831.1		11442.8		21975.8		41265.8
iSyn, repl. 1	1341.75	355.433	2193.75	729.433	3500.75	1460.43	5312.75	2919.43	8014.75	5865.43	12246.7	11549.4	18803.7	22433.4	25359.7	43705.4
iSyn, repl. 2	1497.75	353.433	2563.75	734.433	3341.75	1457.43	5546.75	2934.43	8682.75	5865.43	12286.7	11572.4	18225.7	22465.4	25832.7	41507.4
iSyn, repl. 3	1627.75	350.433	2051.75	735.433	3250.75	1484.43	5115.75	2922.43	8223.75	5864.43	12260.7	11468.4	18109.7	22193.4	31499.7	42842.4
mean		353.1		733.1		1467.43		2925.43		5865.1		11530.1		22364.1		42685.1
