# Supplementary material for: Enhancing cap-independent translation of linear mRNA
Source: Nat Commun. 2025 Oct 16;16:9205. doi: 10.1038/s41467-025-64257-6 (PMC12532787; doi:10.1038/s41467-025-64257-6)
Supplement: Supplementary file 11 — Source Data [file 41467_2025_64257_MOESM11_ESM.zip › Source Data/Supplementary Figure 8/a and b.xlsx]

## Sheet: HEK293
5′-AF647 iHCV-EGFP, replicate 1 (gated)			5′-AF647 iHCV-EGFP, replicate 2 (gated)			5′-AF647 iHCV-EGFP, replicate 3 (gated)			5′-AF647 iEMCV-EGFP, replicate 1 (gated)			5′-AF647 iEMCV-EGFP, replicate 2 (gated)			5′-AF647 iEMCV-EGFP, replicate 3 (gated)			5′-AF647 iSyn-EGFP, replicate 1 (gated)			5′-AF647 iSyn-EGFP, replicate 2 (gated)			5′-AF647 iSyn-EGFP, replicate 3 (gated)
FSC-A	EGFP fluorescence intensity	AF647 fluorescence intensity	FSC-A	EGFP fluorescence intensity	AF647 fluorescence intensity	FSC-A	EGFP fluorescence intensity	AF647 fluorescence intensity	FSC-A	EGFP fluorescence intensity	AF647 fluorescence intensity	FSC-A	EGFP fluorescence intensity	AF647 fluorescence intensity	FSC-A	EGFP fluorescence intensity	AF647 fluorescence intensity	FSC-A	EGFP fluorescence intensity	AF647 fluorescence intensity	FSC-A	EGFP fluorescence intensity	AF647 fluorescence intensity	FSC-A	EGFP fluorescence intensity	AF647 fluorescence intensity
80843.8	1298.08	5134.32	47820.5	1143.04	11497.7	33630.3	2566.52	11638.8	16654.9	3644.2	4845.6	47527.3	910.48	8059.68	93717.6	1472.12	22073.8	22989.8	198.36	30232.8	54665.6	16283.8	18748.8	23007.4	9967.4	2691.36
55860.3	194.56	11439.4	67824.2	281.2	1618.56	74997.6	915.04	5577.84	40229.1	1238.8	7675.92	62501.4	540.36	15958.1	29863.6	433.2	7854.48	35028.5	12951.9	12430.1	23481.2	321.48	793.44	27732.9	732.64	8783.28
69833.4	684.76	15970.3	45126.2	1510.88	7770.96	72185.1	139.08	4777.92	51406.5	450.68	12037	72378.8	150.48	1493.28	92474.8	1417.4	5870.16	61217	3574.28	1254.96	56461.6	8029.4	6750	56390.7	9301.64	5489.28
29354.6	1928.88	9691.2	56559.7	719.72	8619.12	48287.8	705.28	11186.6	41711.8	131.48	5593.68	84677.4	927.2	6801.12	62309	715.92	3766.32	58823	19823.1	16453.4	73084	18243.8	15799.7	93971.8	4410.28	14631.1
48044.1	205.2	11131.9	62054.8	1171.92	14106.2	58657.9	2774	7930.8	47130.8	3467.12	18212.4	58973.2	1171.16	32343.1	93630.5	623.96	8903.52	68608.8	13478.6	4960.8	86802.3	6278.36	10311.8	93139.8	4058.4	5808.96
87814.3	617.12	17665.9	51433.2	877.04	7204.32	60847.8	756.96	6758.64	110647	421.04	4335.12	33553.6	1078.44	7547.76	30283.5	382.28	1633.68	53170.6	14072.9	16947.4	53053.6	2786.92	9230.4	55773.9	2263.28	3491.28
58525.3	1456.92	7453.44	66417.6	3149.44	8793.36	81942.2	1157.48	5912.64	62023	1017.64	6304.32	40989	5433.24	19620	38438.4	206.72	4880.16	31324.8	9524.32	44218.8	58973.2	9734.08	11702.2	51195.3	18924.8	10154.2
92956.5	677.16	12537.4	73435	5686.32	10322.6	57377.4	426.36	2884.32	116555	454.48	3568.32	53611.3	206.72	1838.16	23546.9	133	7986.96	43875.6	21919.2	11006.6	55591.9	7142.48	1087.2	74407.4	268.28	1218.24
64290.2	640.68	5682.96	66146.6	208.24	3646.8	38331.8	2101.4	4803.84	62754.9	79.8	3103.92	45156.8	484.12	1781.28	71769.8	453.72	16925	43884.1	3109.16	2381.04	34173.1	251.56	3298.32	70603	402.8	833.04
42142.1	780.52	4676.4	52169	180.12	2513.52	44333.9	703.76	3228.48	39998.4	2698	14585.8	57194.8	2783.88	12807.4	81884.4	1849.08	9726.48	75648.3	4912.64	9776.16	53961	6781.48	5033.52	24787.8	2821.88	4368.96
42836.3	558.6	2506.32	54540.8	135.28	2986.56	63943.1	4990.16	21258.7	24943.8	468.92	11067.1	56336.8	229.52	2884.32	58013.8	314.64	2401.92	54889.9	28869.4	15526.1	61254	12676	17527	45901	10557.2	8741.52
66756.9	10560.2	15423.8	55384.5	2584	3314.88	85854.6	148.2	2977.92	31025.1	75.24	4899.6	54364	239.4	4726.08	54356.9	219.64	3211.92	72939.1	11466.1	16128	71050.2	6726	4162.32	45854.2	1428.04	742.32
39633.1	1183.32	5160.96	64539.8	1228.16	2568.24	37936.6	6960.84	17394.5	55217.5	1036.64	3367.44	56484.3	1172.68	5212.8	58603.3	111.72	2758.32	45081.4	21267.1	6750	85933.2	38646	1783.44	106551	1100.48	6725.52
76600.5	1963.08	18886.3	80653.3	79.8	2723.04	47822.4	401.28	37716.5	81724.5	955.32	18817.9	63451.7	1285.92	3525.84	80820.3	86.64	2662.56	40569.1	5513.04	1830.24	43220.4	6076.2	6882.48	21009.9	20309.5	8337.6
24412	468.16	5201.28	38602.8	72.2	1590.48	41475.2	1834.64	15837.8	56981.6	2929.04	13116.2	57910.4	871.72	5892.48	26685.1	506.92	8939.52	41725.4	14248.5	9848.88	44679	1459.2	2352.24	81507.4	23050	9735.12
25340.2	291.84	2828.16	43875.6	3179.84	5927.04	29462.5	2815.04	6537.6	61225.4	3154	12902.4	76577.8	399	5718.24	26992.5	12214	8768.16	55481.4	47436.9	8890.56	93221	35978.4	15133	61903.4	10533.6	3193.92
52683.8	2666.08	12634.6	86491.6	215.84	2825.28	114156	4885.28	23864.4	76533.6	326.8	2926.8	30030.6	815.48	3803.04	54062.4	117.8	2689.2	38170.6	14571.5	7104.96	47106.1	12421.4	10375.2	84360.9	6596.04	6709.68
34329.8	449.92	9339.12	78523.2	1647.68	6081.12	38853.1	921.12	33205.7	73364.8	923.4	13274.6	68478.8	182.4	5552.64	42693.9	699.2	3091.68	59694.7	310.08	2794.32	76998.3	5611.84	7256.88	75949.9	35944.2	17287.9
54222.3	2165.24	5513.76	51106.2	1612.72	9997.2	67902.2	202.16	4767.84	84262.8	3063.56	10044	31038.8	284.24	9061.2	20832.5	2212.36	4993.92	60880.9	23219.5	7207.2	13933.4	338.2	4923.36	50707.1	9499.24	4538.16
35634.3	759.24	2900.16	40266.2	1092.88	5983.2	74460.1	297.92	6171.84	18191.5	447.64	7955.28	47736	828.4	6706.08	57408	1159	3846.96	65667.5	1195.48	2403.36	40010.8	6634.04	4950.72	50276.2	13477.1	10384.6
59664.8	356.44	2318.4	70792.8	839.8	5239.44	35521.2	174.8	3291.84	32259.5	741.76	7976.16	81095.3	3595.56	19728	70888.3	1522.28	29464.6	59545.2	12266.4	6672.96	45626.8	1033.6	453.6	112107	15255.5	4646.88
58548.1	260.68	8081.28	64505.3	190	4853.52	66452.8	291.08	3047.76	53356.5	922.64	2494.08	55142.1	6608.2	13227.1	78550.5	198.36	3998.88	60403.2	14937.8	4012.56	65715	39263.9	21613	25968.8	13246	11243.5
53216.8	87.4	1995.12	75096.4	636.88	3977.28	57015.4	85.12	12625.9	74568.6	409.64	4098.24	77909	901.36	7616.16	75868.6	1011.56	10920.2	124921	7959.48	12589.9	48630.4	20387	12263.8	51694.5	763.8	734.4
50963.9	414.96	2814.48	54482.3	285	13910.4	40721.8	621.68	6611.04	62949.9	117.8	1421.28	59275.4	1510.88	2653.92	69793.1	71.44	990.72	51560.6	3874.48	4691.52	55237.6	2254.16	1746.72	65993.2	5883.92	3026.88
35174.1	1298.08	8454.24	62290.1	342	4870.8	84109.3	71.44	1306.08	21217.9	82.08	727.2	73780.2	3659.4	14137.2	35146.8	743.28	4390.56	52156.6	4040.92	5880.96	74033.7	3007.32	8121.6	74475.7	21005.6	14122.1
68891.5	415.72	5167.44	60227.7	1989.68	3274.56	65008.4	161.88	2903.04	97418.8	881.6	11869.9	33341.8	2736.76	8647.2	72781.1	2256.44	6104.88	49930.4	25515.5	5736.96	54006.5	19601.2	4242.96	20819.5	18986.3	14885.3
35668.8	89.68	1154.16	34780.2	1272.24	12059.3	76154	803.32	6325.2	45842.5	1241.08	43726.3	64990.2	2110.52	11635.2	45371.9	855	9981.36	73593	4832.84	6395.04	70354	14726.5	11158.6	75069.1	32338	5914.08
94907.1	3756.68	8966.16	45280.9	712.88	1590.48	17681.9	1196.24	9678.96	84850.3	911.24	5078.16	48824.8	744.8	1162.8	51264.8	296.4	3877.2	32838	25274.6	18226.1	58317.3	1841.48	3340.08	80022.1	6935	4710.24
38760.8	186.96	4020.48	41050.1	370.88	6627.6	33452.9	804.84	4753.44	74653.1	191.52	6794.64	65899.6	462.08	5927.76	62657.4	1942.56	10180.1	67262.6	11260.9	17107.9	58989.4	2828.72	6194.88	38272.6	7128.04	5364
58092.4	497.04	8876.16	64407.8	3994.56	5178.96	55730.3	3394.16	30177.4	66063.4	2086.2	4515.84	100366	585.96	5839.2	29629.6	1504.8	8515.44	57565.3	5960.68	3211.92	56706	17754.4	22105.4	26985.4	304.76	1558.8
68602.9	394.44	4593.6	85573.8	5652.12	10476	40755.6	2952.6	46939	81532.1	928.72	10811.5	128352	1354.32	36600.5	77753.6	395.2	2710.08	49060	2723.08	1856.16	51367.5	9050.84	2346.48	45008.6	6728.28	2694.96
60103.5	1051.84	11327.8	45368.7	1552.68	7241.76	38277.2	533.52	5426.64	85250.1	1637.04	8643.6	73560.5	3504.36	21304.1	72135	1165.08	7613.28	87928.1	15971.4	32808.2	59793.5	16302	7158.96	36238.1	8758.24	8012.88
39351.6	236.36	2078.64	37675.9	231.8	2355.84	40720.5	71.44	1865.52	42043.3	814.72	7918.56	25355.2	887.68	5718.96	64381.2	1241.08	4967.28	56304.3	824.6	3553.2	42226.6	56939.2	24707.5	62585.2	9509.12	3952.08
71821.1	5663.52	19181.5	29937	1948.64	9739.44	45310.8	110.96	2085.84	61607.6	89.68	688.32	63074	471.2	959.04	36583.9	3274.84	8137.44	57683.6	4691.48	1019.52	31456.1	14912	4097.52	65848.2	3294.6	5081.76
76206	1152.16	9897.12	25977.9	72.2	3229.92	71963.4	295.64	5020.56	57021.2	174.8	13222.8	71151.6	299.44	9193.68	60730.8	105.64	18900	59137	29147.5	28619.3	28185.3	3796.96	3602.88	56507.1	16694.2	6888.24
49755.5	528.96	1194.48	43979	1638.56	9641.52	104790	2497.36	17841.6	105527	5440.08	13029.1	60931	270.56	5132.88	33801.3	141.36	3927.6	57775.2	3431.4	10643	43129.4	2064.92	1132.56	56258.1	12147.1	4255.92
16477.5	169.48	428.4	73789.9	4686.16	25820.6	67496.6	675.64	12549.6	51208.3	262.96	2082.96	57976.7	335.92	5032.08	54470	1030.56	15769.4	53582.7	3322.72	1604.88	45441.5	30490.4	6058.8	84713.8	1928.88	2150.64
63248.9	791.92	7769.52	64153	2113.56	5918.4	28475.2	629.28	6795.36	55252.6	174.04	4454.64	62986.3	637.64	11401.9	38619.8	147.44	1026	45465.5	19831.4	13426.6	39118.9	2515.6	838.8	47776.9	4037.12	3371.76
41782	123.88	8988.48	31127.8	5905.2	12353	57123.9	134.52	5262.48	48205.3	166.44	4212.72	99591.7	2027.68	21177.4	49962.9	2929.04	34665.8	43082.6	15919.7	5914.8	44145.4	1684.16	10755.4	58639.7	4733.28	2149.2
44050.5	162.64	1384.56	28852.2	231.8	6384.96	65228.1	1284.4	4167.36	48463.3	870.2	2374.56	50555	1261.6	8255.52	55732.9	2172.08	7313.76	81983.8	12820.4	4476.24	50089.6	1497.96	7804.08	91865.8	3443.56	11277.4
60940.1	836.76	12353.8	81754.4	759.24	11827.4	44638.8	1145.32	14436	33354.1	8398.76	34094.2	81097.2	1414.36	6717.6	51313.6	161.88	2954.16	53723.1	3233.04	956.88	17235.4	1928.88	4394.16	57241.6	423.32	2563.2
27049.7	2314.96	3314.16	52561.6	502.36	3549.6	119969	657.4	3369.6	47522.1	2730.68	7344.72	30712.5	377.72	4299.12	54236.6	3086.36	17980.6	92846	36395.6	10072.1	35020	12857.7	4266	66645.1	14376.2	8710.56
33341.8	93.48	3140.64	62029.5	338.96	8282.88	66264.2	463.6	8004.96	54588.9	521.36	3479.04	36600.2	408.88	3026.88	33549.8	232.56	1401.12	56421.9	3341.72	1626.48	88295.3	4313	4597.2	65365.9	64948.8	27040.3
70761.6	5715.2	22658.4	21622.2	722	7674.48	61595.3	4113.88	4430.16	50363.9	761.52	9143.28	74295	161.12	4375.44	34333.6	686.28	3920.4	50531.6	11836.2	5038.56	37908.6	8844.88	10231.2	71316.7	23704.4	12894.5
49473.4	10891.6	30589.2	58292	3846.36	8533.44	36426.6	3812.92	5130	57627	1599.8	12670.6	72407.4	1013.08	5599.44	34429.2	301.72	2427.12	72741.5	1807.28	2270.16	34154.9	18010.5	10552.3	57998.2	21058.1	7686
45889.3	582.16	4885.2	77698.4	411.16	3646.08	97692.4	2409.96	5351.04	58206.2	217.36	1692.72	57717.4	669.56	7904.88	55279.9	2547.52	19532.9	40846	579.88	846.72	70980.6	22210.2	7962.48	64662	1491.12	7761.6
52068.9	6654.56	7587.36	63522.5	1016.12	8992.8	28681.9	937.08	18522	81528.2	681.72	2936.88	92699.8	390.64	8326.8	98056.4	949.24	7603.2	64013.3	34506.3	12864.2	21728.8	1202.32	1946.88	62803.6	2688.88	1653.12
64874.5	652.08	3102.48	46317	319.96	2696.4	21193.9	127.68	2659.68	46221.5	378.48	9320.4	81783	766.08	7715.52	67791.8	1092.88	2625.12	32136.6	3742.24	7684.56	76322.3	611.8	2104.56	48182.5	407.36	1644.48
85556.2	981.16	9971.28	42467.8	205.96	3599.28	77042.5	549.48	2818.08	33393.8	144.4	2789.28	45007.3	228	3746.16	23641.1	775.96	10423.4	38613.2	11251	24344.6	21809.4	15094.4	7043.76	64866.1	2876.6	3242.88
48448.4	205.96	8878.32	26000	110.2	2746.8	36427.9	3708.04	8482.32	50485.5	408.88	4379.04	50094.8	1391.56	9782.64	44363.8	4174.68	23520.2	41490.8	8912.52	3143.52	60364.8	3302.96	8146.08	41454.4	23048.5	6240.24
68206.4	299.44	2934.72	67393.3	1584.6	4755.6	60874.4	5588.28	15467	52404.9	172.52	7380	63181.9	125.4	3957.84	32474.6	741.76	3665.52	56603.3	2932.08	7295.04	55362.4	21432	18229	71872.4	7643.32	8212.32
56003.3	4197.48	26145.4	52523.2	2026.92	12498.5	30390.1	5358	7274.16	47961.5	1180.28	9507.6	91285.3	1172.68	23306.4	83410.6	170.24	3084.48	65694.8	22569	28725.8	48538.8	751.64	10224.7	52699.4	1293.52	2129.76
32575.4	72.96	3388.32	86867.9	110.96	7768.08	41720.2	158.08	9374.4	78562.9	79.04	2353.68	35109.1	259.92	5196.96	69848.3	1038.92	15948	38864.1	3864.6	1869.12	36073.7	14184.6	7158.24	58760	4249.16	2826.72
72870.8	683.24	7200.72	40953.2	502.36	4253.76	36573.5	17136.5	38288.9	33224.1	627	6932.16	24570.6	215.84	4231.44	51898.6	689.32	3656.88	27740.7	2908.52	2319.12	32110	828.4	3970.08	94146	4911.88	5312.88
34144.5	475	14839.2	74788.3	762.28	5384.16	60667.1	5589.8	18581.8	69403.8	2082.4	6479.28	48016.8	696.16	12815.3	73445.4	391.4	5346	27736.8	21334.7	4893.84	26450.4	310.84	1379.52	66963	16194.1	9612
45500.6	2372.72	13752	50830	164.92	2507.04	50202.1	915.04	3139.92	45891.3	2680.52	9285.12	50014.2	774.44	4034.88	49879.7	620.92	4534.56	88306.4	13392.7	11301.1	65958.1	7278.52	6500.88	66471.6	8509.72	4948.56
49959.6	2836.32	37818	64216.1	2590.84	7981.2	65823.5	646.76	6988.32	100907	585.2	25610.4	27394.2	1608.92	18928.1	82874.3	1311	22860	74145.5	50449.6	9764.64	67657.2	9679.36	7630.56	73099.6	14087.4	10183
38815.4	2032.24	27794.2	95599.4	861.08	17695.4	50827.4	2075.56	6352.56	54700.7	673.36	4299.12	22865.7	71.44	7288.56	68672.5	1691	4252.32	60950.5	17872.9	2540.16	33521.1	2424.4	8156.16	65779.3	6546.64	5414.4
59775.9	7028.48	15751.4	27682.8	230.28	7079.76	49557.3	1692.52	3949.2	83830.5	1533.68	15356.2	58403.8	857.28	7905.6	50766.3	80.56	4934.88	48800.7	13895.1	11619.4	70833.8	11308	27844.6	81785.6	3075.72	11029.7
48136.4	2284.56	16582.3	89007.8	4613.96	4666.32	23617.1	575.32	8807.76	70775.9	747.08	9943.2	35185.1	87.4	5389.92	65937.3	169.48	2400.48	56408.9	7918.44	7092	59008.3	9686.2	2206.8	72459.4	2122.68	5076.72
81540.5	414.96	1070.64	23234.9	1324.68	16810.6	74606.3	421.04	6536.16	60602.1	497.8	5686.56	56091.1	1748	14800.3	63515.4	1205.36	13333	82535.7	9203.6	4403.52	56959.5	159.6	4581.36	51537.2	88.16	493.92
38914.8	69.16	8639.28	53193.4	1007.76	9706.32	28961.4	645.24	14683	44239	465.88	4432.32	23878.4	7918.44	28576.8	104363	680.2	4270.32	41115.8	30096.8	15386.4	74528.3	15718.3	10727.3	26707.8	3247.48	28533.6
68887.6	774.44	4437.36	91163.8	4124.52	22202.6	23845.2	6386.28	11990.9	62219.3	7055.84	6426.72	71420	1687.96	20410.6	41003.9	1957	13047.1	38982.4	12697.3	8664.48	69081.3	18956.7	9144.72	64338.3	9656.56	3242.88
14235	401.28	6718.32	58041.1	4269.68	8334	43379	843.6	2673.36	59754.5	1155.96	3169.44	79521	3197.32	11834.6	69636.4	3718.68	26177.8	68296.1	46396.5	13857.1	73123.7	43459.8	11875	64185.5	18851.8	7850.88
36228.4	2707.12	12975.8	61936.5	243.96	3406.32	91356.2	2576.4	15243.8	31680.3	314.64	3961.44	38950.6	1888.6	8332.56	32828.9	163.4	28327	71690.4	42237	10957	54570.1	7140.2	8665.2	53968.8	11072.4	3095.28
48911.8	198.36	18588.2	82834.7	564.68	7911.36	80402.4	103.36	2575.44	29295.5	2767.92	8193.6	52278.8	1247.92	5952.24	64058.8	385.32	2679.12	59252	9188.4	15109.9	35475	3328.04	5344.56	74659.6	9765.24	4451.76
50445.2	93.48	7066.8	79014	1078.44	9994.32	57151.9	2274.68	10151.3	44959.2	346.56	3590.64	89401	4283.36	18007.2	77052.9	1370.28	12656.9	81576.9	17470.1	17979.1	85973.5	8235.36	1524.96	71117.8	3894.24	7181.28
62152.3	864.88	4562.64	97695	80.56	3021.84	39923.6	251.56	13549	41790.4	4990.16	16442.6	66744.6	647.52	11003	72144.8	263.72	1578.96	53438.4	8252.84	3854.88	100466	33203.6	13375.4	45715.1	525.92	3417.84
26593.4	3025.56	4487.04	47489.6	437	5727.6	16196.7	1400.68	18929.5	57774.6	796.48	5042.88	45444.8	1224.36	6171.12	73115.2	4262.84	13526.6	48569.9	1243.36	1606.32	71407.7	2506.48	992.88	61616.1	1867.32	381.6
27177.8	182.4	2275.92	78626.6	9069.84	5549.76	27791.4	149.72	1795.68	35582.3	786.6	4692.24	55359.8	523.64	17110.8	60906.9	905.92	2798.64	25331.8	19219.6	4805.28	76596.6	36252.8	5428.08	57621.2	5197.64	1944.72
74391.8	384.56	1630.8	58155.5	823.08	2800.08	64034.1	2839.36	8691.12	78386.8	898.32	7269.84	21987.5	1111.88	13243.7	69209.4	2275.44	3821.04	46417.1	10548.8	8836.56	105288	9990.2	14093.3	36352.5	41100	13201.9
17340	824.6	10792.8	72398.9	126.16	2424.24	39477.1	1149.88	4483.44	75621.6	996.36	5664.96	80235.3	1077.68	5312.88	45015.1	284.24	4488.48	30438.8	15642.3	5249.52	60210.8	22989.2	14121.4	77946	60820.5	35959.7
65239.8	1714.56	7919.28	75284.3	196.08	5448.96	51766	4560.76	5759.28	88258.3	5558.64	19014.5	34660.6	2566.52	10762.6	62311.6	1276.8	6902.64	61072	1640.84	3510.72	33943.6	31697.3	11552.4	63848.2	10271.4	13783.7
64520.3	1260.84	7473.6	54702	2491.28	14240.9	23756.8	196.84	2661.12	47717.8	68.4	3555.36	41483.6	11897.8	29471.8	77730.2	577.6	5786.64	46019.3	3303.72	5851.44	78118.3	16785.4	19690.6	89668.8	26515.6	6773.04
12650.9	88.92	775.44	84033.3	1885.56	8294.4	24996.4	454.48	3379.68	68694.6	2248.08	13977.4	72437.9	1228.16	6465.6	60635.9	72.96	5484.96	49125	79.8	324.72	48069.4	36137.2	10619.3	53053	2769.44	5960.88
16162.9	106.4	6863.04	37486.1	127.68	6644.16	64049.7	858.8	11598.5	96510.7	4326.68	9723.6	41310.8	678.68	3733.92	78698.1	1847.56	5292.72	49628.1	2888.76	3876.48	53790.1	24016.8	11551.7	55838.9	2737.52	3517.92
96578.9	180.12	3831.12	40748.5	886.92	5594.4	24900.2	788.12	10532.9	66421.5	1078.44	5199.12	27826.5	1906.08	7106.4	111814	2377.28	18085.7	11920.3	538.84	13644	36020.4	17888.9	5605.92	42627	8935.32	5918.4
22170.8	1214.48	4827.6	38238.2	773.68	6506.64	31374.2	88.16	2607.12	30861.3	7095.36	19211	38305.8	221.92	2527.2	51884.9	1406.76	2507.76	49928.4	16381	4507.2	26861.2	9485.56	3394.08	60464.3	17117.5	4608.72
54284.7	1294.28	6099.12	130243	4164.04	19339.2	78546.6	6156	14145.8	77246.6	2371.2	10638	28479.1	247	1866.96	72225.4	110.2	5430.96	83959.2	3730.08	2617.2	87328.1	5581.44	8194.32	50129.3	4563.8	3190.32
58427.2	4889.84	16135.9	58052.1	171	3683.52	81840.2	557.84	8111.52	69671.5	3207.96	5722.56	24245.6	198.36	2144.16	35347	394.44	7830	67479.8	175.56	424.08	97596.2	12153.9	13667	34853.6	9992.48	5001.12
15432.9	1508.6	12595.7	62104.9	2333.2	11923.2	44117.4	96.52	830.16	27885	528.2	5873.76	78496.6	1225.12	8552.16	47665.1	1577	3626.64	64779	3666.24	2599.2	33235.8	11935.8	13577	111169	20672	14352.5
93438.8	191.52	2327.04	79973.4	211.28	2354.4	57352.1	1089.84	5844.24	33291	1051.84	8340.48	35185.1	2672.92	14335.9	39039	735.68	4148.64	42715.4	6964.64	3447.36	73674.9	9458.96	8258.4	60658	3980.12	1766.88
48493.2	867.16	9019.44	45466.8	246.24	8969.76	62261.5	8942.92	21150.7	65059.1	1866.56	4426.56	68073.8	2460.12	18493.2	60568.9	12106	11050.6	38854.4	2141.68	5909.04	21168.5	86.64	3746.88	78533	17751.3	11869.2
60159.4	1732.8	11655.4	54408.9	631.56	6734.16	75258.9	2565.76	17053.9	33114.2	804.84	2178	51642.5	2081.64	7096.32	57187	912.76	8031.6	99520.8	28971.2	9706.32	38961	6372.6	954	42255.8	16926	12628.1
63869.6	5248.56	7716.24	29250	232.56	3152.88	61954.7	157.32	1309.68	66706.9	1865.8	10890.7	38754.9	324.52	6962.4	24698	266.76	2889.36	60685.3	16153.8	5700.96	51317.5	2076.32	6925.68	47043.1	13405.6	22336.6
50958.7	661.96	4291.2	91925.6	2904.72	6748.56	57145.4	1139.24	22008.2	70495.1	1431.84	25238.2	52427.7	1307.96	5113.44	46567.9	4958.24	22587.1	39294.4	8787.12	1696.32	49210.2	24076.8	5387.04	75049.6	20639.3	9562.32
23676.9	120.84	6037.2	56146.3	2359.8	6824.88	52499.8	69.92	2801.52	68157.7	1365.72	9817.92	81941.6	349.6	7625.52	35432.8	2670.64	22857.1	58468.8	1262.36	3388.32	40844.7	11278.4	5140.8	70110.3	29884	19219.7
30303	288.04	1170.72	59307.9	1069.32	11588.4	95429.8	612.56	4932.72	76775.4	1393.08	25889.8	51916.8	3933	14059.4	63153.3	421.04	7783.2	62830.3	5147.48	7426.8	41852.8	31732.3	16832.2	55018.6	6793.64	8611.92
26671.4	1054.88	12004.6	27548.3	95.76	10031	40576.9	82.84	2907.36	47775.6	452.96	6886.8	70096	11215.3	38108.2	52422.5	813.96	2212.56	49478.6	21676.7	7178.4	89163.1	20608.2	14403.6	37523.2	3980.12	2412.72
50540.1	130.72	1327.68	61464.6	373.92	4979.52	79140.8	340.48	6003.36	57712.2	1863.52	27393.1	53141.4	230.28	9202.32	85549.1	302.48	7035.12	66494.3	300.96	1744.56	83941	17071.9	15777.4	71693	2658.48	15595.9
45159.4	1199.28	2144.88	48241.7	928.72	10445	105488	85.12	4086	74659.6	621.68	5718.24	53093.3	433.96	8874.72	36858.9	664.24	4277.52	54627.3	19922.6	6829.2	56703.4	42582	28604.2	36871.9	505.4	1176.48
63353.5	916.56	8832.24	57582.8	1444.76	6592.32	71078.1	265.24	5855.76	41929.5	1611.2	3549.6	41354.9	1390.04	7219.44	92291.5	811.68	5184.72	62517.6	1832.36	510.48	55918.2	1415.12	3957.12	66938.9	117.8	884.16
62488.4	3311.32	12432.2	39786.5	205.2	3880.8	55053.7	448.4	1829.52	36845.2	461.32	13011.8	58321.9	227.24	4741.92	41874.9	1125.56	5226.48	62158.8	15197.7	2544.48	70416.4	5019.04	2433.6	49417.5	10688.6	12322.8
54319.8	113.24	2224.08	78333.4	199.88	3945.6	50252.1	1638.56	4628.88	93559.7	1481.24	10237	44808.4	4528.84	16151.8	34849.8	431.68	2940.48	32326.4	16286	7045.2	35378.8	4056.88	6248.88	62233.6	18470.3	12482.6
28154.7	699.96	2463.84	31658.2	188.48	19428.5	46258.5	442.32	1999.44	28318.5	1662.12	4085.28	70640.7	453.72	8085.6	52239.8	345.8	1750.32	40286.3	1624.88	1756.08	50544.6	2821.12	2793.6	69153.5	6384	4410.72
63527.7	1420.44	3284.64	82074.8	2760.32	14969.5	41564.9	1912.16	7671.6	38714.6	288.04	4232.16	28198.9	254.6	3529.44	51632.1	188.48	6993.36	64101.7	43867.2	14191.2	64644.4	10208.3	5506.56	63970.4	38688.6	28545.8
72161	395.96	6003.36	81608.8	7337.8	19653.1	56435.6	1795.12	4256.64	91274.3	5800.32	20418.5	70794.1	2701.8	9684	55780.4	3291.56	6024.24	75906.3	28800.2	15330.2	53972.7	4880.72	6024.24	53443	7525.52	4422.24
36283	462.84	1176.48	54542.1	492.48	2935.44	83702.4	708.32	9541.44	70564	251.56	4577.04	65110.5	554.04	4021.92	31122.6	3433.68	10390.3	47055.4	29793.5	7958.16	68952	398.24	1728.72	68853.8	17024	16030.1
27224.6	285	3936.96	63090.9	493.24	7655.04	54436.8	2383.36	5155.92	81922.8	1142.28	11732.4	113880	1048.8	15439.7	113327	8318.96	18360	62734.1	763.04	4962.96	70719.3	15409.8	18899.3	70972.2	18598	8038.08
70890.3	283.48	7135.92	51909.6	250.8	2874.96	56990.7	392.16	11602.1	28318.5	209.76	2071.44	75645	114.76	997.2	54929.5	331.36	3178.8	38077.6	17749.8	6685.2	84135.3	2993.64	4117.68	77200.5	30841.6	8241.84
49576.1	566.96	13050.7	85083.7	1459.96	3810.96	81162.9	2396.28	4765.68	55824.6	1277.56	16922.9	80535	1255.52	10095.8	80050.8	1677.32	15294.2	70955.9	30799.8	15876.7	66034.8	2979.2	1169.28	67626.6	12302.9	33162.5
23104.9	668.8	8325.36	60700.9	120.84	10960.6	79761.5	978.12	16038.7	31841.5	1056.4	12946.3	35189.7	143.64	894.24	56278.3	7967.84	30366.7	51630.8	1594.48	2534.4	42981.2	41534.8	17764.6	54479.7	24929.5	14444.6
45996.6	86.64	663.12	80029.9	328.32	9083.52	59245.5	677.16	2068.56	58767.1	579.88	8786.88	32135.3	661.2	1069.2	38241.4	10219.7	29039	64538.5	1903.8	3340.8	66132.3	6264.68	7653.6	39637.6	7919.2	2945.52
52948.3	252.32	5649.84	50804	437	2030.4	69340	807.88	16945.9	45955.6	213.56	3093.12	56412.2	319.96	4060.8	29207.7	621.68	14483.5	35312.5	13082.6	2147.04	70325.4	8495.28	45180.7	55676.4	15269.9	9963.36
69741.1	524.4	3822.48	71206.8	1511.64	15800.4	27964.3	3053.68	12283.2	66532	446.12	8214.48	40253.8	110.2	4395.6	51782.9	15121	31300.6	25968.1	20821.7	21071.5	42273.4	38455.2	22269.6	52807.9	31381.2	20770.6
32971.2	215.08	12210.5	55396.9	338.2	19764.7	20770.1	394.44	15219.4	67496.6	300.96	2323.44	67969.2	8662.48	29504.2	74228	239.4	10599.8	48181.2	6527.64	4191.12	88955.8	19549.5	6539.04	57695.3	22966.4	7932.24
59937.8	6602.12	21157.2	63368.5	744.04	4751.28	58714.5	3704.24	11531.5	81067.3	11735.9	15451.9	78170.9	1570.92	15922.1	39018.2	307.04	7248.96	98899.4	11748.8	14513	75251.8	5953.84	25058.2	39836.5	15488	23241.6
36707.4	657.4	3344.4	52438.8	687.8	8385.12	49119.8	1762.44	4570.56	55527.5	1855.92	6091.92	65117	499.32	13341.6	93243.8	1326.2	5994	44976.8	2283.04	1389.6	46644.6	33445.3	15599.5	33105.8	4826	4654.8
67819	1945.6	4480.56	43991.3	3525.64	9588.24	67831.4	587.48	4267.44	53274.6	481.84	1704.24	34335.6	839.04	3998.16	44632.2	2522.44	19224.7	78033.8	6103.56	11113.2	71994.6	2264.04	6402.24	46190.9	10491.8	1620.72
60524.7	176.32	4475.52	50287.9	753.92	17386.6	25996.1	231.8	4086.72	70390.4	216.6	3774.24	62056.1	1129.36	11868.5	70637.4	149.72	1357.92	74773.4	32440.6	12224.2	37123.4	2178.92	12660.5	78733.2	21491.3	9597.6
46361.9	278.92	4871.52	59742.1	1616.52	10864.8	74927.4	981.92	2946.96	63172.8	1909.12	14922	95403.1	4563.8	27186.5	30492.8	2479.88	10973.5	59477.6	10122.4	5312.16	55508.7	6618.84	3480.48	48552.4	6241.88	32734.8
77762.1	575.32	5861.52	19253.6	593.56	44631.4	69973.8	2086.96	3708	61304.1	1147.6	10000.8	91666.2	504.64	17040.2	31231.8	184.68	3654.72	62089.9	8171.52	5976	69055.3	24060.1	10118.2	56054.7	7330.2	4677.84
63339.9	6583.88	14199.8	29507.4	640.68	3630.96	39886.6	1038.16	4538.88	40922	1325.44	9064.8	37425	256.88	11174.4	36602.1	2198.68	3486.96	15447.9	16814.2	6345.36	81001.7	23314.5	8103.6	78781.9	12801.4	6418.8
43149.6	1179.52	6259.68	61652.5	547.96	12420	47229.6	119.32	2523.6	70413.2	1532.92	9422.64	57211.7	1475.92	10142.6	62960.3	1387.76	6379.92	57894.8	22385.8	4320	33268.9	1301.12	243.36	106633	11897.8	974.16
28444.6	2470	7884	69339.4	114	2843.28	70464.5	865.64	5081.76	73562.4	2537.64	6959.52	46423	898.32	4221.36	83565.3	613.32	5804.64	62590.4	714.4	10729.4	40212.9	24369.4	10147	48534.2	2584	1072.08
31219.5	682.48	11812.3	52409.5	736.44	11599.9	70326.8	1298.84	10062.7	57941	279.68	3648.96	39422.5	2125.72	12301.9	86567.6	1371.8	12970.1	78176.1	1611.2	4649.76	46248.8	6821.76	6147.36	30848.3	10693.2	8588.88
31001.7	558.6	7786.08	42717.3	2276.96	4809.6	40544.4	257.64	416.16	49983.7	741.76	6459.12	47250.4	896.8	8646.48	79411.1	5991.08	21015.4	58067.1	3061.28	7742.88	25502.1	12988.4	3709.44	81885.7	9155.72	12502.1
57252	170.24	2180.88	56419.3	1112.64	33048.7	29894.8	78.28	6075.36	58399.2	647.52	3474	32597.5	342	3165.12	77036.7	1246.4	17516.2	67626.6	3701.2	2930.4	78254.8	5991.84	4927.68	85829.9	5219.68	5325.12
55736.8	167.96	933.12	77000.3	497.04	4555.44	57090.1	984.2	5029.92	62762	1764.72	30387.6	79168.7	4480.2	8611.2	98125.3	131.48	10545.1	66064.7	10857.4	9155.52	86018.4	11420.5	8388.72	30756.7	373.92	4036.32
75709.4	1400.68	17675.3	68972.1	2435.04	15660	58736.6	240.92	6992.64	77600.2	12397.9	49009	46593.3	680.96	3756.96	53424.8	2562.72	14220.7	33107.8	21097.6	7156.08	51555.4	87.4	283.68	51794.6	1028.28	5016.96
88082.1	2613.64	6701.76	45480.5	527.44	3271.68	80012.4	4146.56	3571.2	58173	416.48	1884.24	40608.8	244.72	3388.32	62855	1044.24	2904.48	88531.3	40486.7	18698.4	38702.9	15097.4	23751.4	57376.1	10047.2	4505.04
44515.9	728.08	6029.28	27848.6	114.76	1217.52	31764.8	4078.16	21534.5	67109.9	2829.48	15745	46375.5	304	1835.28	59078.5	784.32	8628.48	63092.9	44438.7	18366.5	51299.3	12324.9	6457.68	36029.5	8947.48	7578.72
45159.4	965.2	1715.04	61112.3	1101.24	6066.72	48825.4	84.36	4165.2	60620.9	101.08	820.8	51316.2	205.96	2999.52	28344.5	842.08	2105.28	76707.8	26827.2	16648.6	48504.3	2093.8	3484.08	83967.6	14449.9	12011
72409.3	280.44	1730.88	74200.1	338.2	1872	40923.3	579.12	1870.56	48032.4	760.76	1807.92	52980.2	2324.84	9296.64	86494.2	1361.92	30724.6	54307.5	27034	10292.4	25095.2	3805.32	8818.56	77085.4	6264.68	9939.6
36179	1895.44	3626.64	43595.5	1070.84	8196.48	98155.8	2575.64	13672.8	91406.2	3448.12	31924.8	71606.6	3910.96	12998.9	40272	758.48	2325.6	23879	4071.32	3422.16	51992.2	159.6	3101.76	14465.7	12404.7	2967.12
52619.4	1180.28	5760	69730	98.8	1798.56	43618.9	744.8	10159.9	109439	2210.08	21227	78581.8	2276.96	9543.6	31827.9	390.64	2872.08	28754.7	998.64	5852.16	28489.5	12106	8980.56	66361.1	7445.72	2584.08
96844.1	218.12	2806.56	63096.1	199.12	2474.64	51278.5	2937.4	5638.32	62662.6	17676.8	17980.6	83402.8	482.6	2802.24	59176	218.12	7526.16	56540.9	6507.88	11717.3	39511.5	5869.48	3606.48	85125.9	5057.8	7158.96
54405.6	3148.68	7882.56	58160.7	951.52	18937.4	52722.1	680.2	8264.88	33346.9	1736.6	15405.8	81266.9	454.48	6665.76	60993.4	481.84	3468.96	74212.4	7482.2	8280.72	44036.2	30031.4	17539.9	36146.5	218.12	1146.96
38816.7	1390.8	3445.92	43213.3	906.68	11648.2	50511.5	769.88	4168.8	40361.8	4389	12015.4	66408.5	597.36	6346.08	96283.2	1474.4	15273.4	88999.9	45274	12718.1	63305.4	598.88	5795.28	73837.4	10741.8	8875.44
58608.5	133.76	3069.36	76330.8	103.36	3952.08	53662.7	242.44	4224.96	70156.4	1661.36	10062.7	53244.1	215.08	7457.76	43555.8	613.32	8352.72	52669.5	9421.72	3258	72336.5	16305	9172.08	24175.4	9829.08	4406.4
24729.9	253.84	2348.64	38130.3	2936.64	6576.48	46584.2	1018.4	20308.3	59536.1	1349.76	5704.56	46521.1	218.12	529.2	38868.7	592.8	5705.28	53752.4	363.28	1277.28	49754.9	35058	16846.6	103752	386.08	3134.16
63558.3	343.52	2680.56	76679.2	619.4	9349.2	54365.3	1380.16	14379.8	92499.5	2750.44	27823	39300.3	278.16	1453.68	65383.5	280.44	3801.6	66873.9	26880.4	16620.5	54982.2	4139.72	12383.3	33302.1	12618.3	5088.24
37075.3	1679.6	2596.32	75223.2	2328.64	5358.96	48209.2	284.24	6379.92	74427.6	12188.9	12454.6	50590.8	897.56	10832.4	68831.1	2935.88	5181.12	67788.5	79.04	1374.48	88102.9	548.72	2686.32	39301.6	4154.92	6726.24
52028.6	370.88	3828.96	75801.7	1523.04	7297.92	37273.6	364.04	2585.52	59448.3	2408.44	8137.44	81337.1	2900.16	6179.76	79759.5	4238.52	22507.2	54785.9	5381.56	5906.88	17260.8	28139.8	12158.6	57339.1	2558.16	4605.84
54943.8	351.88	2761.92	37466	139.08	9627.12	63363.3	2677.48	13136.4	61983.3	87.4	3508.56	87135.8	2797.56	17332.6	35651.2	601.16	8097.12	52025.3	21103.7	10730.2	66506	1420.44	902.16	64766	7763.4	4806.72
53220.7	762.28	15055.2	35696	449.16	6564.96	68839.5	965.96	12914.6	50148.1	110.96	2807.28	55795.3	721.24	8933.04	44323.5	5646.04	25598.9	60607.9	18891.3	5202.72	50525.8	10987.3	2725.92	64181	9155.72	8130.24
51827.1	93.48	874.08	72222.1	2431.24	10800	33125.9	129.96	5784.48	37564.8	4020.4	18566.6	83778.5	1220.56	8543.52	23082.1	725.8	5835.6	70176.6	13871.5	10085.8	33010.2	11971.5	14094.7	52458.2	6409.84	5805.36
45186.7	12757.4	36664.6	80592.8	3036.96	21769.2	62058.7	475	5816.88	48928.8	2020.84	14540.4	45614.4	668.04	6894.72	56956.9	577.6	3706.56	62339.5	15748.7	15790.3	32199	6867.36	5140.8	53722.5	7969.36	13055.8
57673.2	2014	8754.48	42686.1	135.28	1596.24	41910	111.72	4017.6	57804.5	2719.28	14353.2	73200.4	2565.76	10274.4	55794.7	747.84	20043.4	60164.6	5318.48	13723.2	38452	13042.4	6078.24	50815	449.92	1393.92
81390.4	341.24	4718.16	35025.9	2043.64	9652.32	25678.2	654.36	12417.1	31965	437.76	14043.6	42838.2	1553.44	9645.12	86785.4	348.08	5367.6	57948.8	19024.3	4653.36	59953.4	10085.2	10838.9	81114.8	44213	30599.3
33666.1	406.6	2861.28	95520.8	1854.4	13008.2	65068.2	98.04	5250.96	35985.3	1170.4	9043.2	23747.8	2756.52	5425.2	29303.3	2654.68	12100.3	45301.8	7061.16	3948.48	56757.3	20855.2	10856.2	63818.9	11836.2	6893.28
76901.5	293.36	9076.32	39973.7	1735.08	12338.6	55363.1	255.36	2066.4	40302.6	516.8	7014.96	22069.4	134.52	4394.16	52177.4	507.68	4916.16	57621.8	86.64	3101.76	90502.1	4213.44	22225	74025.9	7479.92	3501.36
81596.4	66.88	1823.04	79360.4	520.6	24799	97695	4456.64	32595.8	71871.1	3596.32	3695.04	49128.3	634.6	4867.92	92541.8	359.48	6372	70273.4	1239.56	1321.92	67522	3241.4	1504.8	42409.2	2227.56	1576.08
31720.6	376.2	2522.16	48817.6	136.04	365.76	42942.2	240.92	14525.3	45328.4	1525.32	7805.52	35911.8	2967.04	12168.7	43795	3629.76	27511.9	53030.2	2691.16	5250.96	70343	2827.96	9534.96	62678.8	5433.24	3860.64
92511.9	109.44	2848.32	65298.3	202.16	2338.56	57756.4	762.28	2661.84	77801.1	653.6	5175.36	35930.7	291.08	4258.08	30200.9	1488.08	3004.56	48639.5	96.52	3452.4	57801.9	23477.9	14018.4	90002.9	13810	14130
28236.6	1620.32	6626.16	83231.8	6642.4	9393.12	46622.5	1758.64	6012.72	66606.8	1560.28	12901.7	35785.8	1979.8	19481	83291	93.48	2152.08	67051.4	14053.2	7948.08	19724.9	12736.1	13439.5	36602.1	8233.84	4746.96
40577.5	2376.52	7956	27226.5	1335.32	15962.4	82758	2609.84	7067.52	76395.1	1385.48	10237	47547.5	584.44	4878.72	46389.2	16153.8	13288.3	23093.8	1734.32	1392.48	57617.3	9332.8	8226	49013.9	20741.9	22069.4
51517	314.64	4287.6	85680.4	105.64	3994.56	48783.1	91.2	1149.84	76570	594.32	5120.64	46415.8	1967.64	10373.8	69336.8	592.04	9036	83011.5	10792.8	6311.52	90901.2	9240.84	6202.8	64599.6	3880.56	3088.8
23570.9	1763.96	3136.32	33723.3	1906.08	7317.36	62011.9	1602.84	3841.2	93874.3	3229.24	10977.8	37248.2	379.24	5811.84	59009.6	1789.04	14769.4	59433.4	13091	17277.1	35672	5130.76	14019.8	75327.2	64422.2	14486.4
24791.6	2349.92	13033.4	76666.2	188.48	1227.6	88711.3	77.52	2684.88	17056	299.44	5355.36	32712.5	235.6	7598.88	78781.3	334.4	8269.2	14974.7	5269.08	7914.96	23364.2	646.76	2846.88	70598.4	2548.28	5706.72
41555.1	371.64	6384.96	34889.4	720.48	2662.56	64810.2	797.24	2859.84	29310.4	295.64	7365.6	37906	473.48	3013.2	58409	1907.6	6928.56	65634.4	20117.2	11785	53912.9	2224.52	2193.12	53753	1863.52	5965.92
88486.4	14639.1	44912.2	29836.9	542.64	5244.48	32000.1	1551.16	11227	26310.7	1214.48	8471.52	72397.6	3382.76	10678.3	47763.3	95	1932.48	73487	2031.48	678.24	53585.3	4743.16	11719.4	38757.5	8586.48	12029.8
49245.9	237.12	1304.64	69562.3	461.32	9587.52	34929	825.36	3362.4	22103.2	478.04	11537.3	34223.8	369.36	8809.2	35160.4	4084.24	10712.2	51268.8	19050.9	2524.32	87012.2	25357.4	10525.7	58470.1	3844.08	6762.24
35648.6	6445.56	9490.32	76440.6	446.12	3748.32	86138	1988.16	6642.72	42302	1302.64	9969.84	67141.8	139.08	5976	27257.7	676.4	2248.56	62648.9	9499.24	32223.6	51421.5	14294.1	6882.48	27285.7	7407.72	6148.08
55905.2	66.88	2036.16	55671.8	6244.16	13297	55252.6	2653.92	16712.6	67130.7	1521.52	11479	55326.7	5105.68	11124.7	71214	6137.76	12939.1	47745.1	2673.68	1553.76	53413.7	4183.04	5790.24	41973.1	7319.56	10195.9
58085.3	1974.48	2824.56	42814.2	5664.28	27147.6	46147.4	3418.48	6388.56	24434.1	818.52	19862.6	64560.6	5945.48	12669.1	60329.1	899.84	4523.04	60368.1	16462.4	5709.6	33391.1	23139.7	7399.44	66516.4	10880.9	2738.88
37714.9	168.72	1515.6	52327.6	212.04	3778.56	45895.8	173.28	1912.32	62831.6	118.56	3206.16	22809.1	706.04	9197.28	57122	2713.2	15961	54904.8	2109.76	928.8	50282	2404.64	1532.88	41562.3	24595.1	16192.8
55510	180.12	1864.08	54752.7	91.2	4776.48	57464.5	544.16	6945.84	38531.3	2682.8	9822.24	91287.9	191.52	6203.52	53468.3	1454.64	5564.16	81511.9	4373.8	4502.16	21726.2	12846.3	16130.2	68848.6	25657.6	13327.2
32328.4	780.52	4427.28	66624.3	4879.96	4008.96	24495.9	1317.84	7751.52	57364.4	1353.56	4979.52	19631.3	2087.72	6361.2	28629.2	1087.56	3605.04	30473.3	1577	4232.16	49979.8	1060.96	633.6	58816.5	9519.76	1771.2
56358.9	906.68	2807.28	64286.9	1320.88	25196.4	68317.6	3632.8	5311.44	35472.4	241.68	4620.96	24635.6	354.92	811.44	52571.3	139.84	2021.76	45483.8	662.72	2041.2	66196	2737.52	2762.64	44437.2	11397	6518.16
60073.6	3194.28	628.56	71838.6	4866.28	6212.16	61716.8	1387.76	4623.12	66379.3	1219.04	11780.6	50125.4	1652.24	7102.08	68125.8	1399.92	4695.84	94123.9	3032.4	5273.28	66919.4	26620.5	6626.88	96337.8	19956.1	14130
70773.9	1040.44	3577.68	60235.5	266	4147.2	90370.8	137.56	832.32	59029.7	99.56	2923.2	91897.6	197.6	4423.68	55508.7	153.52	8167.68	53618.5	2989.08	2922.48	53410.5	891.48	14957.3	58468.1	11957.1	6476.4
87888.4	4259.04	8339.04	43649.4	215.84	4419.36	64124.4	3168.44	5903.28	82984.8	414.2	6856.56	24383.4	794.96	8469.36	30494.7	1603.6	13135.7	34703.5	2210.08	2617.92	66539.2	4499.2	10950.5	67449.8	8407.88	10721.5
89057.8	161.88	31230.7	78930.8	2336.24	3707.28	30117.1	483.36	5831.28	51960.3	1801.2	16426.1	28544.7	79.04	1062.72	61890.4	1000.92	24830.6	54178.8	10453	13057.2	73419.4	10261.5	4012.56	43784.6	16450.2	9622.8
42875.3	400.52	2469.6	109778	1257.8	6145.92	59592	98.04	4502.88	42835	774.44	3989.52	66054.9	585.96	7427.52	56239.9	329.84	2211.12	44005.6	18188.3	3261.6	87948.2	15387.7	12747.6	67683.2	63249.5	9393.12
63564.8	197.6	2153.52	21481.2	127.68	3653.28	37012.3	888.44	4031.28	48746.1	368.6	5875.2	110321	604.96	4397.04	69334.2	1665.16	13905.4	35376.9	17974.8	18465.8	100274	8397.24	13922.6	104042	9503.8	17405.3
37144.2	2500.4	6399.36	76437.4	5244	14633.3	39382.8	3389.6	12926.2	61898.8	273.6	1721.52	66423.5	84.36	4677.12	73965.4	1396.12	6883.2	35096.8	1026	2224.8	75762	3978.6	1311.84	71316.7	27398.8	6845.04
59325.5	943.16	9918.72	47626.1	2918.4	3681.36	68612.7	769.12	13880.2	71846.4	820.04	8480.88	63040.2	457.52	2103.84	64955.1	2877.36	12950.6	81868.8	2474.56	6195.6	52230.8	16729.9	1614.96	57646.5	9523.56	4013.28
67309.4	516.8	13456.8	22656.4	903.64	5591.52	36101	192.28	3141.36	48267.7	4077.4	5392.08	56536.3	2017.8	10196.6	57509.4	151.24	2664	51649	1588.4	1256.4	82725.5	3829.64	7287.12	63404.2	14456	4932.72
39953.5	257.64	4133.52	66774.5	90.44	2931.84	49163.4	2120.4	13150.8	72445.1	11369.6	20576.2	70737.5	3421.52	19867.7	66251.9	3640.4	12309.8	36451.3	4503	9531.36	31746	23940.8	11432.2	90779.6	125.4	1056.96
75032.8	500.84	8354.88	48889.1	69.16	1184.4	52917.1	3825.84	15344.6	51428	1137.72	11211.8	71593.6	2494.32	18541.4	76260.6	378.48	14916.2	47449.3	1968.4	5050.8	59738.2	14818.5	27635.8	65005.8	28642.1	10485.4
54356.2	127.68	429.84	76088.3	1285.16	8964.72	100326	615.6	6829.92	37719.5	145.92	2199.6	87850.1	1369.52	16278.5	41665	612.56	4035.6	47236.1	462.84	5168.16	48772.1	2782.36	17408.2	59647.2	4997	3080.16
47226.4	539.6	7557.84	23013.9	173.28	3441.6	46980.7	1855.92	11674.1	98490.6	148.2	10465.2	60657.3	356.44	7294.32	76412.7	766.84	6255.36	51431.2	10349.7	15840	41504.4	14842	32268.2	81870.1	15036.6	9896.4
28624	1180.28	20646	37111.8	196.84	3359.52	60526	270.56	3258	54716.3	630.04	8732.88	30314	920.36	3174.48	35686.3	2597.68	11934	49111.4	84.36	900.72	30252.9	2311.92	14705.3	79572.3	841.32	922.32
72389.8	742.52	8272.8	68248	582.92	3893.04	34596.2	236.36	7757.28	72550.4	207.48	10346.4	73364.8	77.52	1929.6	81428.1	186.96	4426.56	33798.7	18521.2	4613.04	60306.3	22628.2	16175.5	44916.9	12567.4	5379.84
54851.5	153.52	1710	48226.1	246.24	2076.48	40249.9	592.04	4519.44	34002.1	647.52	1944.72	63739.6	3606.96	7977.6	30221.1	2189.56	13176.7	36469.5	12149.4	10705.7	56927.6	10130	2823.84	88286.9	10491	4567.68
36519.6	3211.76	15625.4	84459	4920.24	12764.9	53786.2	613.32	1540.08	60262.8	1871.88	16706.2	67796.3	291.08	7208.64	32840.6	822.32	4600.8	31481.4	2371.2	4657.68	31886.4	5190.04	7988.4	76323	2439.6	4230
70281.2	2416.8	20328.5	72298.8	7368.2	27542.9	54904.2	1244.88	8023.68	71538.3	5467.44	5433.84	63663.6	374.68	8892.72	72235.8	1044.24	5976	68939	16846.2	13797.4	96421	14817.7	6930.72	46426.2	10684.8	4544.64
40781	2204	5565.6	68680.3	636.12	9493.2	61594.6	3219.36	8060.4	74912.5	3480.8	7214.4	19719	3882.08	13816.8	51234.3	1252.48	67038.5	74769.5	16249.6	12486.2	22974.9	10295.7	9523.44	37605.8	4579.76	7649.28
84976.4	1102	15142.3	68562.6	1541.28	5083.2	78310.7	1309.48	7133.76	52455	83.6	2103.84	22417.2	152	10548.7	58262.1	2167.52	8078.4	47976.5	18536.4	4243.68	86300.5	34035.8	5191.92	67531.8	5712.92	6784.56
99775.6	364.8	6202.8	60611.2	8417.76	23956.6	71087.9	303.24	1904.4	60032	810.92	7830.72	73286.8	152.76	4143.6	78234.6	582.92	4328.64	36780.9	25824.8	6325.2	46369	5273.64	11048.4	87135.1	8134.28	17214.5
83724.5	3615.32	7840.08	63356.1	153.52	1643.04	45873.8	1216	11461.7	78582.4	2857.6	7600.32	58568.9	577.6	8480.88	67775.5	143.64	979.2	70081.7	13682.3	14081	37408.8	2181.2	1598.4	104346	9487.08	8815.68
36212.1	721.24	12745.4	58513	538.84	3977.28	69954.9	3172.24	9078.48	78564.8	406.6	7025.04	40748.5	437	2473.2	22906.6	1168.88	10858.3	64507.3	2163.72	4245.12	66150.5	579.12	1765.44	25005.5	6674.32	8216.64
26652.6	4780.4	3219.84	22934.6	287.28	2164.32	54979.6	792.68	2780.64	64463.7	1227.4	9964.08	72482.8	1368	15124.3	62108.8	1361.16	3587.76	50447.1	25060.2	25133	78962	1198.52	9309.6	40400.8	15266.9	8681.76
30259.4	174.04	3184.56	42274	340.48	10729.4	101265	161.12	2347.2	58725.5	4783.44	10377.4	33686.9	2939.68	9057.6	55387.8	453.72	2028.96	75672.3	10051	12642.5	37949.6	5356.48	3318.48	67614.3	14719.7	6464.88
29682.2	930.24	10314	55963	1257.04	7202.88	67447.9	3828.88	11396.2	69224.3	995.6	9990	62730.8	72.2	1340.64	42016.6	339.72	3852.72	25229.8	1163.56	16324.6	28658.5	1088.32	1935.36	80154.8	11112	16024.3
55824.6	1655.28	7519.68	37747.4	104.88	3080.16	63146.2	1124.8	6631.92	65189.1	3505.88	9205.92	60892.6	256.12	5152.32	32143.1	1959.28	36653	66006.2	6663.68	3543.12	34447.4	19340.5	2941.2	57631.6	26461.7	4882.32
73715.8	519.84	4781.52	51237.5	316.92	1756.08	28889.2	1647.68	5644.8	65879.4	1521.52	5843.52	28953.6	475.76	6636.96	73984.9	756.96	14675	41038.4	248.52	313.2	21100.3	8008.88	17807.8	49931.7	1455.4	6926.4
91863.2	7627.36	11155	33488.6	470.44	2689.92	34380.4	564.68	5359.68	50449.8	1613.48	16063.9	45557.2	841.32	26598.2	79496.3	14042.5	36358.6	49351.2	16739.8	14742.7	28167.7	1142.28	8256.24	62603.4	10443.9	3994.56
59800.6	1048.04	4279.68	81255.8	8438.28	72850.3	59522.4	1982.84	18596.2	68502.8	215.08	6128.64	45064.5	2003.36	8200.8	48776	1332.28	21031.2	43340	7960.24	3957.84	70083	10846	8426.16	62284.9	11409.9	5518.08
50395.8	924.92	7128.72	87274.2	2289.12	6152.4	60382.4	572.28	2310.48	74731.1	959.88	4568.4	54992.6	654.36	4902.48	53328.6	351.88	6738.48	58232.2	29813.3	29014.6	75998.6	1377.88	4147.2	64109.5	45046.7	14247.4
60918.6	1497.2	9237.6	47090.5	554.04	1153.44	60900.4	1364.96	3382.56	53080.3	1030.56	8388.72	60931.6	2172.84	15034.3	86772.4	3253.56	24604.6	22826	25094.4	16323.8	17930.9	4689.96	4333.68	74861.8	25238.1	14706
43963.4	915.04	17867.5	60437.6	1138.48	7165.44	49903.8	860.32	1656.72	39690.9	1248.68	12996.7	33309.9	1351.28	5456.88	36056.8	1191.68	9894.96	21797.1	4623.08	3294	43122.9	2910.8	9691.2	72543.9	1070.08	4110.48
85091.5	923.4	10450.1	38892.8	139.84	2296.08	63074	589.76	3422.16	54046.8	270.56	1254.24	98374.9	2162.96	5446.8	54841.1	224.2	5893.92	68677	1528.36	2862	72561.4	12622.1	4626	66069.9	15329.2	971.28
34912.8	371.64	6418.8	51281.8	586.72	5158.08	25211.5	212.8	3129.84	70242.9	3283.96	10275.1	116942	1371.8	23103.4	64721.8	895.28	12803	90994.8	27756.7	14014.1	78453	38485.6	18848.9	26515.4	5556.36	9795.6
48898.8	121.6	6173.28	49488.4	260.68	3146.4	74722.7	439.28	7930.08	27931.1	2184.24	12451	61882.6	383.8	4304.16	37114.3	625.48	2790	86255	1061.72	2701.44	68793.4	10786.7	13993.2	33772	22058.2	26269.9
24138.4	1183.32	6194.88	51997.4	933.28	9768.24	90474.1	3189.72	13518.7	38188.8	3318.16	20980.1	44723.2	1926.6	14123.5	105327	559.36	4758.48	48455.5	23361.6	12940.6	31136.3	17309.8	8089.92	66846	36131.9	17515.4
68057.6	611.04	7020	76062.3	1095.92	4328.64	59449.6	871.72	3102.48	60065.8	2504.2	6369.84	40424.8	79.8	2829.6	59102.5	1202.32	15050.9	28470.6	1414.36	10795.7	19641	13113.8	4950	82717.7	39385.5	22027.7
65267.8	205.2	7445.52	25749.1	2835.56	22641.1	68346.2	2149.28	3067.92	42352	1527.6	19465.9	63949.6	1389.28	7441.2	64420.2	744.8	5884.56	60801	4068.28	3023.28	34009.3	10000.8	9455.04	64372.1	2682.04	10056.2
72582.9	4406.48	8554.32	56459.6	92.72	3424.32	54882.1	712.88	7441.92	57756.4	559.36	4797.36	57307.2	377.72	5576.4	80702.7	1174.96	9644.4	57489.2	3858.52	14417.3	55542.5	711.36	2433.6	51770.5	7672.96	2228.4
64636.6	1012.32	1221.12	72093.4	437	18240.5	58367.4	2204.76	31943.5	55951.3	8297.68	29921.8	78377	677.16	9097.92	53014	4455.88	9149.76	50481.6	62708.4	20337.1	49274.5	13091	7518.24	57767.4	1273	6862.32
70383.9	2459.36	11012.4	28210.6	839.04	6431.04	61896.9	2846.96	37162.1	44950.8	189.24	3848.4	69037.8	751.64	8668.08	62882.3	594.32	9392.4	78129.3	23949.1	17272.1	80731.3	592.04	581.76	81742	16272.4	16760.2
42357.2	3591	10470.2	71611.1	3884.36	12697.9	54802.1	369.36	2921.76	38489.8	258.4	3811.68	78273.6	6702.44	27597.6	54587	4040.92	11648.2	37572.6	8220.92	7107.12	76610.9	120.08	1725.12	71974.5	267.52	4443.84
52737.1	2483.68	3464.64	66860.3	411.92	2259.36	40784.2	4531.88	6287.76	38023	440.04	9611.28	61984.6	326.8	2063.52	49272.6	1291.24	19825.9	79054.9	3061.28	27432	62324.6	14341.2	10593.4	36422.1	2896.36	13285.4
74131.2	1543.56	4628.16	71432.4	1719.12	7063.92	31034.2	1617.28	8767.44	25613.2	1569.4	19542.2	55309.8	788.88	7014.24	49177	642.2	2839.68	40220	1957	375.84	71304.3	3708.8	7786.8	50713.6	17939	18406.8
55348.8	1276.04	30471.8	51971.4	69.92	3157.2	65342.5	5187	17866.8	36088.6	112.48	910.8	66153.8	5305.56	10676.9	43830.8	581.4	5853.6	85400.2	24963	7444.08	62513.1	7115.12	3289.68	60117.2	718.96	2473.2
42385.2	284.24	957.6	70117.4	180.88	4692.96	32489.6	2062.64	9858.24	52969.1	2265.56	7662.96	65906.1	762.28	6114.24	82795	1440.2	10223.3	17459	24350.4	30050.6	40768.6	2768.68	9636.48	69232.8	11402.3	15396.5
72097.3	1209.16	14038.6	74447.1	821.56	8218.8	54572	201.4	3558.96	65425.1	6828.6	6374.16	25236.9	95.76	4006.08	97813.9	1808.04	14295.6	35881.9	43194.6	7244.64	55454.1	3393.4	5555.52	24042.2	11967	7135.92
54977.6	2931.32	3591.36	90389.6	765.32	4754.16	74577.8	1076.16	17457.1	31552.3	1740.4	2973.6	69332.2	548.72	8449.92	74930.7	392.16	3889.44	49526.8	5585.24	5016.24	49843.3	11277.6	9589.68	26252.8	1833.12	8015.04
50810.5	709.08	12199	78642.8	643.72	5267.52	56069.6	387.6	2391.84	39187.8	2620.48	8200.8	91373.8	534.28	7612.56	79441	342	4880.88	64069.8	58360.4	14402.2	57057.6	12637.3	20200.3	73221.2	21963.2	9377.28
57011.5	1279.84	6053.76	87817.6	4626.88	20815.2	30471.3	3479.28	13538.2	61593.3	196.08	5096.88	45823.7	1604.36	6641.28	77883.6	886.16	6256.8	68872.7	17758.9	2355.84	87586.8	17459.5	8884.8	72014.1	37703.6	16050.2
81170	2246.56	6187.68	57093.4	2900.16	26182.1	66892.1	593.56	5736.96	43694.3	363.28	2521.44	52240.5	825.36	11708.6	93786.5	75.24	8073.36	46584.8	1268.44	4893.84	28408.9	71169.4	28498.3	45561.1	22933	6254.64
44410.6	297.92	1794.24	84680	736.44	14752.1	61483.5	1395.36	8431.2	66034.1	371.64	1802.88	50980.1	1599.04	10141.9	28722.2	4110.08	6987.6	85218.9	17315.1	7854.48	57383.9	11028.4	4376.88	69143.8	21520.9	15778.8
42056.3	385.32	2294.64	32123	757.72	6366.24	33822.8	3499.04	17223.8	56224.3	469.68	2900.88	64485.2	1087.56	5058.72	62866.7	5154.32	13450.3	79703	44637.8	57958.6	61610.9	1473.64	4436.64	32282.2	4812.32	3050.64
46348.9	3687.52	15435.4	30022.2	173.28	7012.8	71677.4	424.08	6377.04	54233.4	614.84	2617.92	110375	801.04	7776.72	29189.5	5455.28	4656.24	50060.4	678.68	1753.2	62447.4	8781.04	6164.64	78939.9	60002	21976.6
64891.4	1871.12	4150.08	51445.5	1884.8	10686.2	83656.9	148.96	4201.2	43609.1	226.48	885.6	34910.8	411.92	4451.04	65196.9	666.52	4507.92	51006.1	972.04	1346.4	77695.1	10614.9	8945.28	53927.2	1494.92	2446.56
26035.8	238.64	6532.56	48135.8	1331.52	7503.84	39473.8	426.36	1650.24	22589.4	1517.72	20646.7	70809.7	3553.76	8253.36	65116.3	1328.48	5544	31744.7	1690.24	6517.44	32729.4	21279.2	19171.4	34713.2	4987.88	2831.76
43375.8	235.6	6370.56	47222.5	397.48	7996.32	80728.7	107.16	4883.76	97673.5	204.44	17007.8	30756	3843.32	6066	43917.9	269.04	8950.32	55328	14538.8	6302.16	79361.1	19858.8	7578.72	52074.8	10947	4700.16
23286.9	1711.52	10787.8	58297.8	2722.32	8797.68	47923.8	117.8	4416.48	63246.3	585.2	7418.88	73926.4	261.44	5907.6	68581.5	350.36	5369.04	49227.1	1649.2	5797.44	71063.8	41399.5	16195.7	65009.1	5454.52	10954.1
33569.9	725.04	9846	75199.8	1490.36	10094.4	83990.4	3545.4	14347.4	56959.5	300.96	1491.12	65939.2	1860.48	4588.56	37453	196.08	2861.28	48784.4	41515.8	21465.4	70921.5	74390.3	12196.8	42101.1	23735.6	8801.28
51191.4	865.64	3796.56	76508.2	2220.72	8272.08	39388.7	1934.2	4730.4	83110.9	10966.8	9226.08	56720.9	3253.56	9043.2	53310.4	832.96	3660.48	98454.2	25702.4	18722.9	56118.4	30511.7	8887.68	77023.7	4674	3260.16
70541.2	3243.68	9028.08	77681.5	2986.04	2116.8	69703.4	4509.84	14186.9	88590.4	6838.48	12131.3	43579.2	291.84	2826.72	83753.8	1605.88	8525.52	43158.7	20659.1	8330.4	61257.9	3707.28	4465.44	48088.9	12398.6	8098.56
48374.9	106.4	3641.04	57077.8	1072.36	5073.84	39979.5	2470	3185.28	28947.1	1060.96	13373.3	67107.3	2791.48	13536	31577	498.56	5301.36	43410.9	9633.76	6628.32	68374.1	6910.68	11920.3	45766.5	5019.04	11808.7
55664	1154.44	4911.84	31692	147.44	2618.64	100810	609.52	10983.6	71091.8	371.64	5105.52	81874	68.4	6643.44	35600.5	971.28	8196.48	29186.3	12057.4	12058.6	91282.1	703	3283.2	24048	2667.6	4389.84
56854.8	164.16	3271.68	76373	1169.64	5459.76	99139.9	2397.04	23461.2	57593.2	465.88	5320.8	44211.7	949.24	2319.84	54371.2	206.72	1330.56	21832.8	14271.3	8192.88	45436.9	5460.6	5541.84	44621.2	1529.88	7296.48
73463	1489.6	13868.6	57697.9	690.08	8917.2	49886.2	76	3720.96	71544.8	199.88	900.72	40233	1301.88	9472.32	38916.8	76.76	3538.08	24417.2	18286.4	19046.9	42647.1	2786.16	2571.12	59112.9	40400.1	6632.64
54210	547.2	9236.16	61281.3	3141.08	9697.68	66326.6	440.04	2675.52	56135.3	154.28	22041.4	54354.3	326.8	12376.1	40137.5	598.12	7115.04	84236.1	20874.2	8926.56	71090.5	2386.4	13186.1	61100	21704.1	10381
53391.6	3073.44	7740	29365	177.08	6881.04	31251.3	359.48	6174.72	73856.2	452.96	15102	28332.2	658.92	7156.08	29663.4	1931.16	9599.76	44815.5	10652.2	2164.32	40418.3	415.72	5864.4	28782	24776	4982.4
49153	10788.2	30723.8	93035.1	3245.96	10667.5	36555.3	994.08	12759.1	21204.9	529.72	6528.24	62534.5	263.72	2838.24	54293.2	303.24	3823.92	66737.4	20853.6	9288.72	32349.2	14977.3	2877.84	69312.8	15861.2	17439.1
60520.8	1095.92	20409.8	35825.4	160.36	2649.6	91043.5	305.52	5772.24	37898.9	497.04	3314.16	42349.4	353.4	11769.8	57962.4	168.72	7173.36	27545.7	13493	8362.08	34693.8	18251.4	9844.56	69286.1	15454.6	5164.56
29161.6	1171.16	17971.2	48509.5	123.88	3685.68	53093.3	2951.84	14805.4	23806.2	126.92	5042.16	32238.7	1924.32	12303.4	32442.1	2149.28	11748.2	110857	23053.8	21512.9	72293.6	14243.9	10729.4	86255	46956.6	29080.8
56245.1	2195.64	6076.8	47814	186.96	2003.76	60877	431.68	16447	55939.6	424.84	6791.76	82800.2	469.68	5600.16	85377.5	3125.88	10904.4	48680.4	2234.4	3489.12	56296.5	8499.84	6909.84	70246.1	10310.2	4312.08
32563	536.56	12493.4	44421	1007	13796.6	76497.2	256.12	1734.48	38722.4	2280	9813.6	72751.9	2897.88	5055.12	48705.8	798.76	13399.9	52681.8	13058.3	12206.2	81840.8	40490.5	9428.4	60531.2	4082.72	1626.48
68286.4	1559.52	3708	76766.3	1209.16	6590.88	32246.5	962.16	3979.44	63049.3	642.96	4160.16	83077.1	960.64	15997.7	75067.2	72.2	10804.3	52458.9	27179.9	6413.76	53756.3	4035.6	2371.68	61366.5	1693.28	5194.08
64513.8	325.28	585.36	69550	712.88	3612.96	80483	725.04	11024.6	47125.6	913.52	5587.2	79216.8	1776.88	15552.7	82644.2	1369.52	5856.48	34019	11622.7	16537	75076.9	7194.92	4600.08	54157.3	6551.96	17640.7
90729.6	2283.8	24345.4	64289.5	1041.2	4822.56	48514	144.4	352.8	80353.6	2722.32	16291.4	42639.3	247	5637.6	73194.5	406.6	7521.12	37334.7	19975.8	8298.72	21004.8	8733.16	7026.48	16619.2	22056	5253.84
38394.2	280.44	5410.08	40365	2200.2	9013.68	28332.8	2216.16	5751.36	51740.6	1617.28	5855.76	42055.6	304	3572.64	19022.9	200.64	3574.08	35082.4	13172.3	9491.04	41152.1	8071.2	7566.48	40482.6	2601.48	26159.8
71800.9	85.88	1355.76	74202.7	459.8	2577.6	54871	4203.56	7464.96	35707.8	2446.44	10357.9	39078	969.76	4242.24	57135	535.04	2206.8	65770.9	8712.64	13059.4	88894	18906.5	18758.9	73397.3	12180.5	8207.28
53190.1	1073.12	6430.32	46720.7	122.36	3019.68	60054.8	2376.52	11399.8	53318.2	4066	6188.4	56290	611.8	4132.8	40513.8	297.92	5624.64	85459.4	3331.84	8086.32	78551.8	7295.24	7950.24	70664.8	15159.7	5969.52
69195.8	385.32	7669.44	44443.8	459.04	4817.52	57354	581.4	2795.76	62637.2	1307.2	9058.32	62804.9	110.96	2120.4	41327	281.96	7048.08	37730.5	12450.3	19114.6	53665.9	10149	14299.2	76956.8	26355.3	14247.4
70155.8	438.52	5058.72	67995.2	1431.08	35863.9	73429.8	2498.88	8380.8	68615.3	921.12	7593.12	39611.6	3457.24	5796	80715.7	16088.4	27425.5	61543.3	19972	8029.44	30810	23547.8	3688.56	54453.1	4689.2	1213.2
38863.5	614.08	5014.8	73100.3	82.84	5139.36	29133	264.48	1596.24	53595.7	516.04	6963.12	40063.4	1127.84	5707.44	47912.1	6980.6	7881.84	71971.2	2204	3487.68	31842.8	2179.68	2485.44	54464.1	10683.3	8244
32810	1328.48	8244.72	65520	512.24	7945.2	68940.9	485.64	5303.52	66771.2	1579.28	18686.2	40352.6	80.56	2362.32	41414.8	1201.56	8061.12	61005.1	37694.5	11224.8	57140.8	5959.16	6160.32	62265.4	25568.7	19313.3
60554	159.6	1017.36	68596.4	392.16	9013.68	41811.2	148.2	7897.68	74152.6	2207.04	17123	63109.1	3496	11075	68588	444.6	4473.36	67514.2	47641.4	11234.2	48601.1	12169.1	7446.96	13634.4	32335	12247.2
69440.1	374.68	7223.76	71641	249.28	3128.4	50564.8	1589.16	14273.3	60288.1	1411.32	7427.52	29662.7	95	1684.08	18483.4	728.84	2972.16	33592.6	979.64	162	24772.8	7945.04	3914.64	97129.5	32846.4	28112.4
67568.1	92.72	2717.28	58154.8	1551.16	2703.6	61566.7	7336.28	44547.8	62413	380.76	1670.4	59701.2	957.6	6821.28	73012.5	1145.32	7045.2	85155.2	66313.8	12280.3	29391	6998.84	6978.96	52539.5	373.16	1841.04
43280.2	1353.56	13847.8	61477.6	201.4	2373.12	87657.7	2831.76	22643.3	107044	936.32	10548.7	49086	1371.8	4595.76	67847.6	449.92	9289.44	31265	11567.2	1925.28	42857.8	3976.32	1316.16	76472.5	2145.48	4413.6
64663.3	1239.56	4095.36	63352.2	991.8	10350	83257.8	79.04	5462.64	31248.1	934.04	6228	72348.2	375.44	4636.08	95907.5	928.72	8378.64	35147.4	7706.4	4183.92	59523.7	17496.7	8385.84	71431.8	9585.88	9145.44
29391.7	294.88	3080.88	78046.8	573.04	13276.8	71071	1095.92	6316.56	39395.8	9196	11083.7	78240.5	1301.88	21062.9	32848.4	231.04	11286	37616.1	781.28	4227.12	24202.8	14289.5	5363.28	74245.6	3742.24	7371.36
53377.3	115.52	4631.76	72207.8	2031.48	6917.04	28142.4	1283.64	3406.32	66005.5	5032.72	8161.92	46668	177.08	7235.28	31970.9	1645.4	14537.5	33355.4	14359.4	8674.56	79181.7	24505.4	9382.32	51348	7564.28	26300.2
80925	158.84	3514.32	20571.2	276.64	8820.72	87566.7	2071	10921	37453.6	5231.84	7544.16	60118.5	1000.16	3222.72	58282.2	2073.28	4533.12	16172	11302.7	4248.72	96602.3	8613.08	8587.44	16046.5	1346.72	2443.68
67123.5	718.2	9142.56	97041.8	2353.72	8748	67585	198.36	2466.72	68017.9	1428.04	5857.92	33766.8	1635.52	9114.48	98221.5	5704.56	11930.4	43306.2	34795.8	28533.6	60673.6	7486	3008.16	43697.5	3923.88	32945
22981.4	341.24	5389.92	58464.9	3302.2	20259.4	57385.9	712.12	10515.6	75686	2896.36	19273.7	70519.1	1836.92	10016.6	74863.1	1625.64	8282.88	36304.4	11488.9	11838.2	52167.7	6687.24	8166.96	57488.6	20766.2	9786.96
72804.5	567.72	7710.48	49242	1855.92	14128.6	76082.5	412.68	16467.1	61941.7	92.72	668.88	52876.2	456	4549.68	76836.5	762.28	8469.36	62143.2	6924.36	8388	95035.2	7534.64	1404.72	81775.8	31153.9	16145.3
19526.6	5494.8	4149.36	79274	493.24	5856.48	47414.9	2061.12	5019.12	75242.7	322.24	2944.08	59519.8	1331.52	21692.9	20036.2	678.68	2741.76	81758.3	37135.9	5425.92	64537.2	36758.9	40137.8	27436.5	2456.32	2221.92
29426.8	183.92	7862.4	33658.3	310.08	853.2	52222.3	820.04	4068.72	77149.1	529.72	3276	22486.1	200.64	13858.6	34528	334.4	1112.4	73417.5	6859.76	3854.16	41503.8	36470.1	17866.1	64734.8	5664.28	5467.68
11809.8	339.72	4559.76	37341.8	2766.4	7603.2	37063	146.68	1800	27348.1	2852.28	12427.2	57329.3	5561.68	18717.8	77641.2	131.48	7323.84	87952.8	8787.88	6475.68	73751.6	11710.8	16142.4	38038.6	10896.1	3990.96
58850.3	703.76	16668.7	28342.6	503.12	5635.44	64718.5	357.96	3877.92	56148.9	153.52	3273.84	61803.3	342.76	4917.6	40192.8	1095.92	6647.76	27634.1	1534.44	6497.28	70146	3145.64	5916.96	46234.5	9884.56	3625.2
100129	948.48	11278.8	57620.5	225.72	3997.44	54031.9	1051.08	5287.68	31160.3	1235	10088.6	62006.7	2718.52	16914.2	71123	146.68	3145.68	23854.3	3252.8	13220.6	51032.8	29143.7	8535.6	36095.8	2498.12	1938.24
42952.6	3033.92	7308.72	32760	744.04	7320.24	40225.2	158.08	2981.52	36154.9	1320.12	15983.3	61874.8	338.96	6476.4	60657.3	312.36	3862.08	35874.1	18352.5	10410.5	49130.2	8625.24	24702.5	41275.6	1526.08	6712.56
55556.8	696.16	3292.56	53330.5	985.72	8026.56	29300.7	294.88	2768.4	38604.1	5314.68	11805.8	37069.5	1441.72	1242	91294.4	2884.96	23946.5	58981.6	17962.6	3242.88	64086.7	4389	1103.76	25341.5	3401.76	469.44
59072	478.04	2612.16	34321.3	712.88	3482.64	20428.8	71.44	2802.24	68529.5	560.88	10398.2	59332	4359.36	13808.9	32126.2	2365.88	13748.4	22722	5958.4	4962.24	59646.6	20233.5	11909.5	31787.6	13592.6	23282.6
78832	70.68	2049.84	84717.8	288.04	5116.32	29900.6	598.88	8395.92	88195.9	1852.12	21809.5	44903.9	67.64	892.8	58725.5	1540.52	4539.6	71120.4	65281.7	26647.9	78601.2	26141.7	33611.8	43486.9	17451.1	10865.5
56027.4	1731.28	7182.72	31649.1	554.8	4569.12	42589.3	718.2	4539.6	79182.3	2322.56	11466.7	88517.6	514.52	3666.24	69298.4	948.48	5120.64	47542.9	12681.4	12131.3	57313.7	256.12	2959.2	43065.1	11599.1	13392.7
90795.2	1265.4	7063.92	58552.6	521.36	1828.8	48875.4	1166.6	6830.64	86611.2	3964.16	13255.9	31157.7	2926	7384.32	62076.9	2814.28	15589.4	112059	440.04	2473.2	31554.2	4790.28	2211.12	88305.1	1779.16	5392.08
61611.5	288.04	2962.8	43387.5	191.52	1582.56	54817.7	95.76	3358.8	30040.4	680.2	4738.32	46061.6	1238.04	6318.72	58598.1	95	2746.8	57447.6	463.6	1487.52	43249.7	12911.6	17844.5	60639.8	16703.3	4659.84
29688.1	2897.12	17257.7	47096.4	1500.24	5905.44	60633.3	1243.36	6098.4	33795.4	110.96	4635.36	61413.3	984.2	7398	73292	1757.12	30939.1	60810.1	44407.6	9997.2	33367.1	26170.6	19309	39949	21912.3	9044.64
36074.3	76	2330.64	65628.5	1032.84	3879.36	42996.8	2615.16	17131.7	79030.2	1973.72	13124.2	34033.3	354.16	3173.76	64656.1	1778.4	14577.1	54535	9626.92	6901.2	73771.1	768.36	306	80939.3	2495.84	3612.24
30329	85.88	1134.72	66321.4	1686.44	2584.08	75536.5	133	2304	20041.4	215.08	6521.04	80205.4	215.84	5217.84	69123.6	773.68	6418.08	29044.6	3981.64	3417.84	63815.7	2949.56	8336.88	50913.8	2739.04	3181.68
62554	3333.36	6450.48	48432.8	931.76	7117.92	50250.8	260.68	5161.68	71728.1	3214.04	21995.3	87222.2	889.96	4935.6	34856.9	1948.64	12139.9	40586	3368.32	3906.72	62857.6	4438.4	3404.88	27357.8	2993.64	3883.68
60780.8	422.56	3477.6	23311.6	4898.96	20492.6	45448	1019.16	5057.28	32969.9	2321.04	14576.4	74590.1	177.84	3828.24	63374.3	219.64	3307.68	81688.1	53884	19211.8	44362.5	14993.3	7383.6	42861.6	3788.6	6445.44
73126.9	2770.2	9015.84	65176.1	837.52	5059.44	67789.1	266	3521.52	23145.8	876.28	5544.72	78086.4	2653.16	10803.6	61352.2	1312.52	6754.32	40592.5	37753.8	21009.6	47470.8	21001.1	11907.4	36256.3	9420.96	6339.6
27040.6	2502.68	5165.28	22179.3	495.52	3174.48	24401	82.08	2623.68	55113.5	231.04	3353.04	53346.1	638.4	13583.5	44842.8	4708.96	23625.4	74701.2	30479	10027.4	103171	25229.7	33555.6	43329.6	2058.08	4699.44
49096.4	959.88	18033.8	42225.9	129.2	2574.72	50562.8	388.36	3740.4	51691.9	750.12	14184	49051.6	769.88	3597.84	38508.6	301.72	5615.28	60891.3	3705.76	8478	61988.5	2198.68	2491.2	48003.1	2841.64	4847.04
42149.9	1477.44	9365.76	21389.5	188.48	8935.92	73808.8	326.8	4550.4	70513.9	133	1573.92	116856	596.6	5091.84	72735.6	256.12	5124.96	84880.2	70604	25594.6	28671.5	11181.9	8099.28	48670	14804.8	16882.6
20421.7	750.88	2154.24	31553.6	2328.64	11219.8	53816.7	509.2	9315.36	45973.2	279.68	1198.8	22779.9	124.64	3281.76	45034.6	281.96	1527.12	45353.1	3233.8	7104.24	84949.1	36792.4	26628.5	30785.3	16306.6	3942
62856.3	233.32	3569.04	39551.2	72.2	1758.24	38353.2	104.88	4914	101247	187.72	3386.88	85651.1	648.28	7436.16	60011.9	2827.96	33268.3	57248.7	14184.6	10302.5	48509.5	24230.3	2152.08	53352.6	7251.16	23079.6
44365.1	474.24	4851.36	50623.3	2770.2	14896.8	59064.8	2865.2	14262.5	33764.2	1365.72	12332.9	62626.2	565.44	6865.2	22317.1	706.8	15320.9	26413.4	148.96	722.88	83978.7	23339.6	9923.76	27156.3	10027.4	5173.2
37711	306.28	2962.8	81426.1	1347.48	3898.08	59231.2	6338.4	16283.5	66750.4	272.84	4563.36	54655.2	1125.56	3290.4	59612.1	115.52	1914.48	68790.8	6044.28	4089.6	60347.3	35742.8	10532.9	64076.3	3812.92	13495
58624.1	177.08	1517.76	88343.4	5733.44	33970.3	26454.3	729.6	7313.76	47291.4	6567.92	13052.2	47194.5	446.12	2095.2	32314.1	1475.16	14770.8	36929.1	2846.2	2300.4	22807.2	10955.4	3433.68	63295	11749.6	8144.64
50633.7	684.76	3106.08	48022.6	315.4	7738.56	59107.1	739.48	3814.56	49498.8	1250.96	6804.72	80860.6	1619.56	30054.2	62932.3	105.64	2734.56	59980.7	31255.8	10311.1	25849.2	9815.4	8830.8	49459.8	32341.8	18403.9
53478.7	931.76	1731.6	48019.4	3179.08	5806.8	40996.8	2193.36	14119.2	45177.6	166.44	1123.2	38596.3	3223.92	11778.5	41105.3	138.32	804.96	92521.6	87.4	199.44	79119.9	15222	9797.04	41989.3	318.44	1822.32
24490.7	133	3728.88	56885.4	470.44	8592.48	23695.1	100.32	7197.12	56843.8	300.96	5761.44	61724	5651.36	13123.4	30375.1	421.8	2746.8	42718.6	8555.32	5416.56	61060.3	9713.56	2157.12	48818.9	3561.36	1219.68
46934.5	2295.96	16651.4	27216.1	141.36	258.48	72380.8	1121	5664.96	47243.3	1650.72	18505.4	44643.3	500.84	5538.24	65432.2	469.68	6251.76	34756.1	18886	14275.4	35305.4	987.24	3326.4	79857	30450.2	13137.1
55792.1	295.64	6189.12	46451.6	912.76	3515.04	61259.9	84.36	1177.2	40985.8	1848.32	10547.3	50018.8	288.8	4729.68	44887.7	1589.16	11802.2	12318.1	2526.24	26335.4	67345.8	805.6	1702.08	41847	3030.88	24840.7
53407.9	1822.48	4568.4	56402.4	79.8	1573.2	39958.8	1634.76	17483.8	68895.4	598.88	7189.92	94203.2	1263.88	3896.64	47344.7	263.72	3557.52	35242.3	915.8	17059.7	53015.9	37862.4	11501.3	22471.8	3518.8	3928.32
27500.2	1454.64	3157.92	38845.9	9322.16	12327.1	57017.3	2620.48	6037.92	43134.6	845.12	8038.8	30312.1	1199.28	6691.68	33337.2	438.52	2217.6	65643.5	3347.8	2329.2	52564.2	1830.84	2492.64	65618.8	4704.4	4212
77229.8	457.52	9378.72	58972.5	641.44	6035.04	34676.2	2570.32	33898.3	47710	3542.36	8045.28	46099.3	383.8	3806.64	43267.2	306.28	3139.2	51351.3	14501.6	19092.2	49570.9	10858.1	6010.56	79977.3	7648.64	9352.08
34834.1	193.8	13737.6	26780.6	520.6	3358.08	64208.9	250.8	3785.04	58761.3	459.04	12543.1	58205.5	332.12	1004.4	56421.9	8299.2	8411.76	57544.5	24412	11628	51465.7	1287.44	988.56	41406.3	7409.24	3317.04
50314.5	272.84	1372.32	57707.6	439.28	3309.12	30520.1	1054.12	7111.44	52937.9	569.24	13405	24822.2	3660.16	9514.8	66502.8	621.68	6674.4	72035.6	3556.8	5955.84	64687.3	23581.3	11218.3	29318.2	8650.32	4705.92
103079	441.56	24628.3	26649.3	91.2	1027.44	78026	471.96	1460.16	55714.7	1209.92	2086.56	27917.5	121.6	7297.92	36715.2	946.2	8802.72	50124.8	606.48	5535.36	36988.9	5088.96	1882.08	28445.9	10080.6	7576.56
23055.5	282.72	3787.2	25344.1	3176.04	27958.3	43131.4	1223.6	2766.24	61415.9	76	719.28	45610.5	538.84	4944.24	79665.3	1496.44	17457.1	62916.7	24356.5	7313.04	30486.9	8887.44	15290.6	67208.7	27922.4	6621.84
89844.9	167.96	2000.88	37748.8	905.16	1722.24	45364.8	1665.16	22166.6	61080.5	566.96	6975.36	52076.7	253.84	2389.68	95252.9	5735.72	44392.3	50164.4	5365.6	2182.32	34494.2	2327.88	4926.24	66942.2	275.12	2185.92
47378.5	3492.96	22784.4	29682.2	2140.92	9228.24	34972.6	1102.76	4707.36	23724.3	2338.52	6694.56	74572.5	934.04	5286.24	33320.3	1570.16	7437.6	57353.4	4439.92	2300.4	79287	14608.7	19583.3	69121.6	25837	3772.08
62251.8	1777.64	10309	27963.6	484.88	4430.16	51465.7	3025.56	8768.16	33543.2	3094.72	13605.8	64287.6	2665.32	5401.44	89432.8	2447.2	56665.4	44128.5	638.4	3546.72	57857.8	155.8	7660.8	18523	8521.12	18201.6
48720.1	226.48	2035.44	28846.3	3834.96	4679.28	33989.1	585.96	4663.44	41040.3	804.84	11947.7	28009.1	1949.4	12910.3	61956.7	2209.32	5811.84	72531.5	13455	2905.92	40630.2	550.24	1901.52	30620.2	183.16	2307.6
36986.3	2221.48	4863.6	38213.5	310.08	2407.68	86898.5	3879.04	21723.1	21957.6	751.64	3677.04	89365.2	1416.64	13037	70747.3	930.24	5393.52	72168.2	1631.72	9977.04	52342.5	2732.2	2738.88	42394.3	32055.3	10654.6
77565.8	362.52	5582.16	33047.9	3964.16	10141.9	25856.3	1884.8	40076.6	33856.5	5573.08	8480.16	24161.8	628.52	16912.1	105626	342.76	3333.6	84578	9339.64	5334.48	47665.1	11823.3	4741.2	49104.9	9655.04	7580.88
42811.6	3141.84	7056.72	67367.3	1928.88	3324.24	89259.9	655.12	14908.3	81206.4	281.96	4654.08	48467.9	1893.16	11641	64334.4	225.72	4353.12	47424	8332.64	3676.32	67159.9	12271.7	4374.72	45585.8	6840	11158.6
29432	2163.72	11101	59058.3	1371.04	5133.6	74018.8	874	4200.48	51420.2	3502.08	6627.6	73292	2379.56	21811	66069.2	1053.36	11730.2	34094.4	8173.04	3739.68	65109.8	6071.64	1807.92	50963.9	13117.6	4325.04
48918.3	1222.84	7674.48	93922.4	1333.8	9256.32	34212.1	507.68	6980.4	50355.5	1029.8	5168.88	53672.4	1094.4	4335.84	97245.8	19170.2	22396.3	45764.5	5638.44	7653.6	57146.7	347.32	1387.44	83590.6	15670.4	7370.64
45249.1	4984.08	18091.4	39401.7	1629.44	9738	64342.8	738.72	11390.4	32127.5	390.64	1761.12	59358	1159	7165.44	59278.7	496.28	5751.36	49931	5021.32	2568.24	14418.3	14984.2	3219.12	55311.1	9996.28	10789.2
57746.6	1440.96	18241.9	55975.4	202.16	7603.92	22174.1	136.04	499.68	52156	763.8	10126.8	49479.3	105.64	2464.56	39230.8	1656.04	7776.72	66342.2	253.84	7312.32	37805.3	23813.1	6772.32	56272.4	1963.84	12129.1
84932.2	148.2	3238.56	26863.2	873.24	13102.6	62081.5	10799.6	13589.3	24614.8	3280.92	7232.4	24879.4	186.96	1603.44	71244.5	1719.88	8687.52	43843.8	16760.3	12805.2	42312.4	3123.6	10741.7	22325.5	7645.6	26763.8
52908.7	148.2	3569.04	51501.4	1941.8	3589.2	77943.4	6200.84	11281	39314.6	867.16	4134.96	43488.2	180.88	12950.6	64776.4	3938.32	4386.24	78969.8	3032.4	8243.28	65005.8	4563.8	2829.6	75575.5	39184.1	19584
60539	630.8	3337.2	58088.5	335.92	5373.36	43817.8	191.52	1477.44	55019.9	1130.12	4145.76	81266.2	638.4	6615.36	42064.8	676.4	7752.96	74196.2	22929.2	8488.8	76430.2	24170.3	6816.24	95523.3	49321.7	22939.2
42453.4	568.48	8065.44	92809.6	1478.2	9213.84	82696.2	2606.8	6178.32	49082.1	1029.8	3568.32	78241.8	375.44	9255.6	89642.1	3012.64	30285.4	72254.6	9639.84	15255.4	66853.8	45838.6	30409.9	65954.8	7471.56	6759.36
69877.6	4715.04	12021.8	75182.9	1052.6	5240.16	45249.8	780.52	14269	52181.3	177.84	1019.52	73077.5	671.84	1807.92	47968	272.08	2909.52	43627.3	9971.96	5541.84	55936.4	22413.9	7596.72	58223.1	3739.96	2305.44
51010.7	1292	12234.2	83566.6	544.16	5352.48	48104.5	94.24	1128.96	74840.3	734.92	13443.1	26286.6	183.16	3617.28	49899.8	814.72	6735.6	45082	4697.56	2687.76	37138.4	6272.28	6939.36	28776.8	2317.24	26582.4
63064.3	223.44	773.28	50373.7	554.04	36691.2	27043.9	314.64	6832.08	84695.6	327.56	7889.76	53020.5	237.88	9401.04	106965	1437.92	30582	39146.9	5692.4	5223.6	57681.6	29051.8	31525.2	53242.1	3651.8	7025.76
48014.2	1822.48	4955.04	38326.6	1755.6	16391.5	103403	109.44	6279.12	40219.4	699.2	6104.16	66415.7	191.52	2636.64	31798.6	1516.96	9435.6	27674.4	12681.4	6456.96	22958.6	666.52	2573.28	50092.9	3831.16	928.08
66753	1746.48	9119.52	30454.4	1283.64	6117.84	30774.2	696.92	4734	28803.4	1539	4070.16	90244	262.2	7161.84	79001.6	2949.56	10751	70123.9	30723	12500.6	83658.2	16574.1	8593.2	54161.2	21508	10267.9
49094.5	556.32	3720.24	29755	6187.16	16344	43730.7	117.04	8484.48	49533.2	1475.92	2742.48	50873.5	935.56	6966.72	39190.4	2557.4	7807.68	49759.4	6159.8	5749.2	76583.6	17640.4	10499.8	47912.8	23090.3	4493.52
48447.8	3323.48	14780.2	40600.3	438.52	11668.3	61050.6	706.8	5645.52	56194.4	194.56	951.84	44960.5	447.64	5731.2	89285.9	14199.1	22145	36430.5	15634.7	10715	66548.3	2495.08	3746.88	108582	11432.7	4564.08
82955.6	1034.36	5583.6	70071.3	330.6	2640.96	55230.5	1860.48	6037.92	33185.8	437.76	18746.6	70107.7	395.2	11712.2	92451.4	2552.08	28418.4	47158.8	6570.2	4543.2	79824.5	6520.8	5462.64	80132	3249	2166.48
55279.2	1868.84	7946.64	54940.6	984.96	4372.56	87986.6	912	4462.56	53186.2	2025.4	18982.8	27024.4	288.8	1730.16	78144.9	291.84	5387.76	40846.6	1627.92	6446.16	70834.4	34646.9	3378.24	67148.9	8924.68	10705.7
90491	383.8	24399.4	26150.1	215.84	13030.6	40723.8	232.56	14960.2	30273.1	2723.08	8092.8	87199.4	7330.96	33589.4	41258.1	1207.64	6588	44889	24296.4	13967.3	73742.5	17453.4	48142.1	72265.7	14725.8	9435.6
73910.8	2406.16	9223.92	43299.8	130.72	2597.04	52083.8	935.56	4509.36	89274.2	785.84	6922.8	39297	1131.64	4775.04	69311.4	1033.6	12460.3	18828.5	210.52	29556	44420.3	2215.4	3210.48	54779.4	26904	1159.2
48558.9	418.76	1781.28	48529.6	301.72	5738.4	37835.2	851.2	3738.24	36375.3	1010.8	8486.64	47592.3	479.56	4021.92	16538.6	393.68	4260.96	84100.2	12886.6	7191.36	62561.2	4009	12039.8	38485.8	7821.92	6643.44
82418	303.24	2202.48	40470.3	497.8	3980.88	63817.6	2817.32	7865.28	25396.8	2100.64	26369.3	62453.9	1193.96	10107.4	76524.5	885.4	4246.56	23746.4	28233.2	18239.8	57864.9	19202.2	12245	34553.3	5297.2	10151.3
32568.9	225.72	2295.36	70430.1	530.48	13886.6	63195.6	784.32	2160.72	67455.7	79.04	11353.7	51255.8	1676.56	7378.56	36142.6	336.68	6148.08	79357.2	32323.6	5225.76	40047.1	752.4	1726.56	33634.2	6658.36	754.56
96936.4	965.2	10333.4	102963	1014.6	5028.48	47692.4	1420.44	10399	40851.2	191.52	3188.88	54326.3	456.76	2059.92	38411.8	1010.8	2840.4	61863.7	38470.4	13954.3	43642.9	18297	9854.64	38504	3931.48	1200.96
44141.5	108.68	3389.76	62426	864.88	4452.48	35711	193.8	7061.04	71665.1	6678.12	22909.7	64803.7	2400.84	3684.24	17470	1140.76	3314.88	88037.9	14725	5561.28	20907.2	5420.32	12293.3	76316.5	11972.3	5762.16
84149	528.96	5441.04	71904.3	5058.56	13122	46095.4	230.28	2872.08	55630.2	3070.4	9126	51203.8	874	12381.1	48989.8	155.8	2028.24	58622.8	12106.8	11805.8	38631.4	9201.32	2823.84	58819.8	222.68	4511.52
78111.8	996.36	17459.3	57705.7	1013.08	13239.4	77823.8	373.92	6801.84	43121.6	372.4	3091.68	64986.3	2161.44	2507.04	47895.9	139.84	3869.28	42318.2	7409.24	5829.12	87655.1	28344.2	9640.08	47797.8	6974.52	5271.12
33033.6	1945.6	8065.44	85846.8	2565	14140.8	37221.6	826.12	5947.92	44723.9	142.12	4299.84	37984	191.52	3124.08	73049.6	722.76	7413.84	53717.9	17979.3	12727.4	70706.3	9757.64	4204.08	27634.7	8531	7313.04
52942.5	1434.88	4158.72	49905	1608.16	3882.24	52028.6	599.64	8452.08	68661.4	138.32	3566.88	44347.5	287.28	2196.72	106989	324.52	4950.72	24170.2	23587.4	37786.3	59627.1	22445.1	5757.84	21789.9	20523.8	13707.4
27251.9	727.32	2385.36	23819.2	1075.4	2628	40925.9	205.2	9589.68	39103.3	2129.52	10465.9	67226.9	372.4	6801.84	74337.2	670.32	7452.72	60719.1	7348.44	3042.72	65073.4	1900.76	1162.08	33509.4	6534.48	10029.6
77139.4	2289.88	5639.04	61884.5	2914.6	22901	39692.2	475	5091.84	65395.8	265.24	860.4	41352.3	365.56	6004.08	35226.8	1711.52	28035.4	81392.3	48349.7	12994.6	50857.9	13515.1	13294.1	71104.8	4610.16	23044.3
55192.1	275.88	1745.28	104935	997.12	25963.2	90378.6	402.04	5505.84	57939	3910.96	5885.28	31506.8	418.76	2188.8	71776.2	661.2	9859.68	58542.9	18731	10916.6	50627.2	174.8	462.24	56515.5	4863.24	5835.6
23775	468.92	817.2	84400.5	18122.2	31765.7	57072.6	255.36	1343.52	30428.4	592.04	4304.16	62547.5	1041.2	6063.12	92566.5	223.44	10044	42302	4132.12	4420.08	27777.7	5839.84	4397.04	76024.6	73530.8	30278.2
64287.6	941.64	13675	60827	1040.44	3793.68	83506.1	1261.6	7812	30501.2	1002.44	20110.3	57936.4	1007.76	15433.9	87234.5	277.4	15480	70104.4	2261.76	4843.44	70588	28753.1	5393.52	61601.8	20787.5	34636.3
69126.8	1161.28	9378.72	54674.7	1819.44	8349.84	61973.6	352.64	3465.36	19092.4	88.92	6860.88	73820.5	2419.84	5619.6	19711.2	291.08	1262.16	69873	19199.1	36516.2	110528	6860.52	7326.72	69494.8	6973.76	6207.12
25541.8	281.96	9750.24	97940.7	6501.04	14152.3	38967.5	351.88	21731	47698.3	3334.88	18572.4	73161.4	1604.36	16753.7	38625.6	1342.16	3881.52	28926.9	104.88	4445.28	55792.7	1228.92	573.12	38038.6	21028.4	6253.92
75944.7	128.44	2958.48	44972.8	274.36	3284.64	17236.7	119.32	10355.8	41897	1222.84	5044.32	60130.2	299.44	8375.76	28680.6	398.24	1264.32	72040.1	2647.84	2340.72	21502.6	1607.4	1923.84	48918.3	387.6	4795.2
43047.5	630.04	19176.5	32938.8	501.6	8690.4	95691	1152.16	56756.9	28497.9	908.2	16284.2	37035.7	1799.68	5919.84	67902.2	1399.92	8843.76	41501.8	19763	5284.8	51044.5	15466.8	5680.08	60658	37258.2	19369.4
49021	524.4	1954.8	37662.3	886.16	15030.7	50054.5	363.28	4528.8	71097.6	448.4	13351.7	68257.8	538.84	6538.32	46268.3	2859.12	13333	33872.1	10019.8	1486.8	68971.5	82.08	1352.88	39904.8	3324.24	1782.72
30077.4	3319.68	20795	40105.6	256.12	3074.4	49426	185.44	5774.4	62578.1	1292	4155.84	37658.4	582.92	4004.64	101829	416.48	16898.4	26514.1	8964.2	8884.8	73392.8	10258.5	9867.6	38740	9909.64	5473.44
43515.5	183.16	1658.88	26655.8	72.2	6626.16	31293.6	224.2	1311.84	50148.8	821.56	3631.68	81264.9	709.84	7328.16	30085.2	1760.16	5101.2	55903.2	11959.4	12373.9	12754.3	744.8	16572.2	90208.9	39327	4856.4
75161.4	2356.76	13479.8	61117.5	352.64	3263.04	47804.2	730.36	11069.3	32526.6	430.16	2786.4	48480.9	83.6	2616.48	29380	335.92	3214.08	96220.8	16831	17025.1	61721.4	28809.3	16950.2	27834.3	3845.6	3365.28
70452.8	404.32	13459	59286.5	119.32	2019.6	55567.2	407.36	3239.28	42190.8	155.8	1066.32	57019.3	585.2	5798.88	37093.5	77.52	2096.64	42910.4	26822.7	15546.2	50711	16306.6	5659.92	42615.9	36587.2	10849.7
46399.6	3385.04	5171.76	24445.2	233.32	3854.16	99204.9	294.12	11150.6	60102.2	244.72	2329.2	66165.4	157.32	9383.76	42753.8	977.36	14663.5	61048.6	6197.8	10645.2	46645.9	11422	4850.64	48657	468.92	2394
45435	705.28	5931.36	89267.1	671.84	7331.04	57574.4	2080.12	6095.52	41047.5	3647.24	16977.6	55361.1	332.12	2883.6	58552	3023.28	7457.04	59307.3	2226.8	21138.5	64439.7	26721.6	6987.6	48893.6	15203	12129.8
33703.8	1310.24	8302.32	53430	193.04	2513.52	73084	518.32	4918.32	78014.3	3842.56	10039.7	26763.1	618.64	9066.96	85685.6	2960.96	14869.4	75505.3	1725.2	9175.68	50392.5	2118.12	7216.56	50054.5	1117.2	2268.72
55160.3	512.24	2509.92	32319.3	1728.24	3952.8	39304.8	1574.72	12565.4	27705.6	316.92	12704.4	30882.8	97.28	5313.6	33375.5	747.08	3571.92	53595.1	1125.56	4058.64	64796.5	3518.04	3663.36	35987.2	4731	2936.88
73396.7	174.04	6348.24	17292.6	2100.64	5483.52	41571.4	1729.76	12325.7	79818	1058.68	12970.1	91528.4	258.4	14981.8	72612.8	117.8	12158.6	27771.2	9012.84	5572.8	29071.9	7598.48	9914.4	77385.1	8659.44	12539.5
39838.5	180.12	1584.72	63167.6	2749.68	10303.2	28798.9	209	4584.24	60834.8	3865.36	7306.56	16688.1	1174.2	10182.2	56632.5	658.16	7201.44	62979.1	21065.7	6600.24	49728.2	3971	2717.28	41925.6	1112.64	1712.88
75609.3	90.44	1501.92	58581.9	579.12	3180.24	82534.4	221.92	5600.16	70500.9	3058.24	11598.5	32364.1	313.12	4586.4	65099.4	1030.56	7599.6	58531.8	11403	6064.56	55973.4	5874.8	4153.68	51136.1	43481.1	6804
95069.6	3439	7283.52	25816	876.28	8911.44	72198.8	2192.6	15446.9	51082.2	2685.08	11234.2	59589.4	260.68	2598.48	61112.3	405.84	3261.6	38224.5	10866.5	11642.4	78233.3	8438.28	2706.48	31432.7	2036.04	5952.96
63548.5	1798.92	1772.64	49576.8	595.08	2086.56	77877.1	123.88	894.96	69438.2	2663.8	11675.5	69754.8	1000.16	17725.7	49239.4	920.36	19571.8	72943	12999.8	3593.52	40080.3	9588.92	4243.68	47113.3	25419.7	9775.44
80511.6	1301.88	6246	46851.3	129.2	898.56	55789.5	7610.64	24521	57898.1	6755.64	36438.5	69400.5	264.48	5860.8	35217.6	956.08	12207.6	66228.5	95193	15766.6	20565.3	6274.56	3487.68	40974.7	139.84	878.4
62150.4	1843	8088.48	54080.6	3112.96	2516.4	50674.6	269.04	4819.68	84373.2	732.64	5887.44	101562	631.56	11731.7	33371.6	825.36	8472.96	40896.7	782.8	3775.68	82339.4	3260.4	7907.76	55987.7	6957.04	2303.28
61896.2	620.16	18130.3	49510.5	1702.4	9010.08	30758	1690.24	1144.08	61270.9	2457.84	13421.5	80227.5	8464.88	25964.6	91707.2	469.68	8432.64	92469	5417.28	5189.76	50341.8	1111.12	451.44	26147.5	24216.6	12888.7
76185.8	312.36	6274.08	34785.4	754.68	2722.32	79833.6	1950.16	2958.48	51260.3	171	1186.56	107136	1344.44	9003.6	80373.8	3223.92	9703.44	74228	12468.6	8757.36	51764	13177.6	3925.44	54083.2	6132.44	11911.7
70341.7	1262.36	11497.7	59027.1	3391.12	20480.4	41102.8	2783.88	10963.4	51197.9	198.36	2162.88	84457.1	982.68	7989.84	44921.5	390.64	4010.4	58459.7	3762	2724.48	53472.2	27444.4	8090.64	64000.9	73247.3	12938.4
87131.8	2090	27275.8	92494.3	516.8	1626.48	22192.9	288.8	1721.52	25497.5	1089.84	7991.28	15211.9	87.4	9971.28	23966.1	5513.04	8024.4	61621.9	7996.72	5932.8	64342.2	3740.72	3196.8	47160.8	18228.6	9659.52
64067.2	1824.76	8683.92	20624.5	1647.68	11517.1	65877.5	393.68	6611.76	52722.8	1178	5025.6	24153.3	873.24	4968	26587.6	322.24	990	70599.1	5274.4	11967.1	45550.7	2803.64	1381.68	60893.3	13075.8	4955.76
55237.6	456	6542.64	55285.7	158.84	1632.24	17706	366.32	3753.36	49234.2	1637.8	6094.08	74709	662.72	3856.32	36200.4	82.84	4883.04	95737.2	10804.9	10524.2	70406.7	25859.8	23451.8	63420.5	2793.76	10309.7
51805	2020.84	5629.68	65586.3	2753.48	13193.3	41247.7	1757.12	12780	30379	206.72	16083.4	38170.6	1017.64	6473.52	46865.6	133	2633.04	65748.8	15215.2	5681.52	47767.2	18432.3	7422.48	22395.1	360.24	1097.28
72656.3	826.88	4457.52	40207	466.64	5366.88	54162.5	152.76	4446.72	54192.4	68.4	1153.44	77892.1	187.72	3882.24	58004.7	191.52	1671.12	95776.8	22985.4	33939.4	27755.6	9303.16	2421.36	60626.1	5986.52	10469.5
71348.5	489.44	2427.12	79318.2	3738.44	17081.3	38673.7	272.08	2317.68	40030.2	85.88	1833.84	75309.6	2415.28	5778	67248.3	91.96	19255	37044.8	23801.7	8478	31255.9	1367.24	1848.96	20103.2	181.64	4778.64
69085.9	1860.48	14076.7	36747.1	197.6	11885.8	68141.4	496.28	2089.44	60563.7	1629.44	8869.68	55638	148.96	3971.52	72017.4	67.64	3430.08	65211.2	1295.04	6135.12	76358.1	9209.68	9003.6	47958.3	11766.3	3634.56
66721.2	2679.76	11606.4	66887.6	193.04	2705.76	35280.7	664.24	3355.92	19201.6	874	6076.8	63938.5	736.44	8892	33563.4	240.16	12211.2	57244.2	7148.56	24909.1	64774.4	7897.16	5811.84	46168.8	12434.4	11638.8
52828.8	3230	10075	62479.3	1314.04	3705.12	14018.5	1829.32	6809.76	61517.3	69.92	8472.24	56637.7	728.84	3042.72	35447.1	649.04	5063.04	74676.5	38909	15808.3	93528.5	778.24	1239.84	29482	43269.8	13276.8
55894.1	1150.64	4105.44	89538.8	9085.8	45110.2	54330.9	510.72	23395.7	79802.4	776.72	3436.56	31038.8	1737.36	12104.6	60940.7	700.72	7855.2	20525	1909.88	2789.28	43583.8	27119.8	11659.7	25853.8	13885.2	11189.5
53229.1	895.28	11947	55353.3	1130.88	10057.7	90340.9	1915.2	15959.5	73847.8	1324.68	2456.64	39336.7	237.12	6682.32	36354.5	666.52	3463.2	47749.6	1769.28	5972.4	60846.5	37820.6	14764.3	26750.7	12083.2	21577
48734.4	246.24	2613.6	30375.1	313.88	4444.56	70121.3	298.68	1730.88	45262.8	3144.12	8298	46282.6	623.2	3441.6	52266.5	1497.96	6503.76	66938.9	30853.7	5561.28	28598	715.16	3971.52	61698	12198	16073.3
79232.4	790.4	9752.4	30783.3	750.12	10551.6	78531.7	831.44	12494.9	56058.6	722.76	5251.68	65396.5	883.88	5139.36	80652.6	2267.08	18147.6	60856.2	1107.32	4752.72	74369.8	21763.4	8487.36	60247.2	26223	13340.9
34656	313.12	4314.24	52976.9	507.68	5324.4	85982.6	2525.48	66106.1	39833.3	426.36	4354.56	48655.1	1558	6305.76	54423.8	1225.88	8281.44	69336.8	5449.2	3412.08	64779.6	10793.5	5475.6	50347.7	6262.4	13426.6
23379.8	4528.84	12796.6	60450	407.36	3714.48	62909.6	275.12	3438.72	69797.6	1506.32	15742.1	31630.9	295.64	6382.8	50254.8	2227.56	11593.4	60085.3	11878	17198.6	32758.7	11417.5	3347.28	25151.1	7296	3530.16
51821.9	157.32	2881.44	57179.8	328.32	1470.96	62842.6	1529.12	2349.36	32280.9	1003.96	8992.08	40773.8	2634.16	9332.64	31118.1	704.52	6120	58097.6	30684.2	35913.6	55864.2	44042.8	16500.2	57870.1	14734.1	7344
75349.3	3792.4	12424.3	63425.7	2329.4	13231.4	68428.8	2461.64	4379.76	84130.8	3226.2	17192.9	25618.4	204.44	5188.32	49492.9	1355.84	15128.6	22364.5	25288.2	9465.84	71886.8	19512.2	6900.48	47646.3	28212	19823.8
37697.4	10336.8	8408.16	60762	341.24	34190.6	84108	8040.8	14384.9	35986.6	645.24	3808.8	93452.4	271.32	1340.64	27949.3	4097.16	3160.8	47051.5	8013.44	5066.64	42307.2	872.48	7424.64	57887.7	9425.52	7762.32
33392.4	174.04	6323.04	44865.6	436.24	7352.64	60210.8	1484.28	4514.4	57702.4	1113.4	13964.4	69852.2	557.08	4428	58076.8	7689.68	6310.08	16471.6	680.2	7332.48	52202.8	196.84	1090.08	72948.8	4305.4	22158.7
45163.9	921.12	5556.24	60862.1	1475.92	16991.3	23305.1	1893.16	4542.48	31233.8	105.64	5295.6	52585	509.2	4824	45934.2	442.32	1887.12	56674.8	11517	9720.72	77389	2618.2	6397.92	47118.5	867.92	9198.72
45914.7	547.2	2607.12	61221.5	2115.84	5300.64	60384.3	228	27349.9	50781.9	1754.08	12449.5	39921	333.64	9837.36	31036.8	76.76	3152.88	91863.2	42716.6	12016.1	102330	60993.8	13160.2	57450.2	4684.64	3047.04
76135.1	463.6	18087.8	58028.7	1590.68	8225.28	54028.6	329.84	2838.96	23593	824.6	11018.9	42472.3	2076.32	21297.6	42798.6	1402.2	8953.2	69446.6	5279.72	10851.8	55338.4	26552.9	18379.4	98766.2	13023.4	17673.1
22921.6	1022.2	14356.8	26318.5	836	2733.84	29374.8	785.84	3086.64	22686.3	2437.32	7940.88	41841.1	212.8	3411.36	25089.3	856.52	6259.68	47132.8	20375.6	13158.7	39059.8	7218.48	6706.08	39243.1	9399.68	9120.96
47182.2	145.92	4103.28	57902	258.4	218.16	45071	2568.04	8788.32	81183.7	1605.88	2669.76	60863.4	972.04	5045.76	78628.5	1292	11874.2	48157.2	7104.48	6677.28	68277.3	9580.56	10126.8	56040.4	225.72	817.2
86100.3	3055.96	11087.3	63594	2482.16	15198.5	59287.1	321.48	5066.64	74384.7	2560.44	7567.2	59802.6	375.44	6366.96	43860	2391.72	7282.08	44326.8	6236.56	2038.32	96442.4	54586.2	24832.1	63369.1	11182.6	6073.92
43864.6	75.24	8915.76	50239.1	509.2	2198.16	52693.5	190	7381.44	68400.8	4400.4	15113.5	58173.7	211.28	5328	50220.3	1234.24	4026.96	49218	4822.96	2712.96	48434.1	43119.4	7880.4	35719.4	573.8	17050.3
60333.6	510.72	2341.44	38841.4	2494.32	10297.4	63543.3	4074.36	22059.4	95102.1	2869	14865.1	58734.6	154.28	5302.08	52799.5	544.16	4897.44	37471.8	4285.64	3074.4	39194.3	5798.04	7549.2	85825.3	29520.7	26251.9
47799	465.88	2581.92	45966.7	143.64	2727.36	49121.1	1506.32	10274.4	70250.7	530.48	17009.3	27090.7	1015.36	6201.36	32105.4	726.56	3429.36	48412.6	2303.56	5101.92	46302.1	10089	4696.56	58698.9	6203.88	8251.92
60213.4	338.2	4170.24	62232.3	576.84	13618.1	77126.4	456	5912.64	86169.8	4135.16	7871.76	39082.5	1407.52	20018.2	71233.5	2748.92	13107.6	62946.6	6165.12	14912.6	54029.9	1980.56	6757.2	66021.8	8907.2	16872.5
35777.3	213.56	3129.12	50679.8	2584.76	5774.4	27086.8	1331.52	2083.68	35896.2	677.92	4432.32	99957	216.6	10206.7	66918.1	1012.32	8207.28	56880.8	832.96	6385.68	13460.8	8871.48	3535.2	41236.6	472.72	296.64
31162.3	117.8	5922.72	80119	1646.92	11175.8	31823.3	370.88	15561.4	53271.4	1617.28	3071.52	71735.9	1412.08	23424.5	35832.5	841.32	23691.6	80596.1	8560.64	6714.72	21164.6	5399.04	15806.2	77907	6373.36	19877.8
79947.4	6682.68	26186.4	54289.3	475.76	8784.72	70079.1	1843.76	25063.9	49560.5	3841.8	20283.8	30294.5	398.24	14284.8	62123.1	303.24	5018.4	44358.6	70107.7	10715.8	72020.6	23715	15999.1	61592.7	8826.64	21865.7
75866	10132.3	13489.2	50181.3	139.84	1530.72	42307.8	167.2	2092.32	91603.2	1796.64	11060.6	48932.6	916.56	3002.4	65947	2197.92	14047.9	78954.2	18820.6	15857.3	50064.3	15152.9	9094.32	76440.6	9332.8	9601.92
57264.3	617.12	4186.8	51864.8	3585.68	7016.4	35550.4	6301.92	10890	39252.8	2233.64	9688.32	36085.4	1390.8	14122.1	61006.4	1684.16	11436.5	89666.8	3352.36	18889.2	44779.8	2405.4	10721.5	45550.7	18723.4	10816.6
55383.9	12294.5	42855.1	92557.4	2541.44	2990.16	94562.6	9964.36	23531.8	43518.1	1358.88	21293.3	53745.9	881.6	7911.36	37831.3	340.48	17187.8	30198.3	886.16	2046.24	47314.8	5067.68	6172.56	53821.9	20567.9	11806.6
92608.8	6438.72	15416.6	72106.4	2008.68	22775	25901.2	72.2	2199.6	56417.4	2383.36	3591.36	82273.1	157.32	6121.44	35597.9	1851.36	11012.4	65664.3	21305.8	10020.2	59122.7	10770.7	8370.72	65848.2	5025.88	6475.68
72118.1	1235.76	7969.68	81004.9	701.48	8295.84	51390.9	393.68	3913.2	48720.1	1264.64	14687.3	80481	2068.72	7668	45300.4	302.48	14593	70162.3	37748.4	9650.16	64014.6	3389.6	2923.2	75919.3	42575.2	6482.88
72856.5	941.64	2615.76	65828.1	769.12	4021.2	87283.3	255.36	5914.8	48719.4	704.52	4448.88	73284.2	1178	17062.6	53296.7	381.52	2571.84	57892.2	10604.3	4293.36	85419.8	19761.5	12757.7	22317.1	13728.6	8150.4
71720.3	383.8	3904.56	105444	189.24	2421.36	73399.9	870.96	5780.88	83405.4	1663.64	16509.6	76090.3	9558.52	24949.4	58137.9	4672.48	9486	32104.8	23788	7356.96	63286.6	6139.28	4962.96	75561.8	1958.52	3666.24
34056.8	628.52	3382.56	56769	173.28	1370.16	39789.1	402.04	8420.4	70091.4	722.76	9611.28	53313.6	1012.32	3374.64	24642.8	544.16	1942.56	33570.5	19434.7	9452.16	18411.2	2685.08	2563.2	69342.6	10861.2	6577.2
66248.6	7112.84	30880.8	60450	167.2	2476.08	51030.8	319.96	1298.16	39364.6	5213.6	17770.3	64667.2	1637.8	7665.12	66528.1	388.36	4161.6	72575.1	11669	1818	60503.9	38285.8	23215.7	21828.9	7407.72	2038.32
44416.4	178.6	5539.68	65813.1	980.4	5050.8	70619.9	803.32	6001.2	71003.4	3215.56	16851.6	74959.9	1431.08	5405.04	42847.3	126.16	3870	32148.3	32281	6914.88	75108.1	23325.2	5762.16	72686.2	203.68	2728.08
77296.7	1165.08	5149.44	95616.3	640.68	22047.8	96869.5	526.68	8439.12	100284	1725.96	14304.2	31160.3	813.96	3194.64	67717	981.16	7433.28	29207.7	5897.6	5137.92	77801.1	11659.2	6827.76	65180.7	19874	10366.6
30739.1	2067.2	10531.4	48358.7	1256.28	12081.6	78319.1	1968.4	8819.28	30490.8	774.44	10886.4	40836.2	1079.96	2234.16	97971.2	741.76	47592	46748.6	40209.3	20128.3	82641.6	156.56	1739.52	59623.2	13502.9	8831.52
44799.9	88.16	4086	54042.9	862.6	9648.72	59453.5	1561.04	1813.68	110820	2028.44	7592.4	45292.6	735.68	30007.4	62951.8	2651.64	2483.28	46192.9	36073.4	14987.5	66972.8	1888.6	1355.04	26248.9	12233	7268.4
22550.4	2573.36	4804.56	63009	1187.88	4262.4	71789.9	1570.92	6973.2	61575.8	406.6	14309.3	39850.8	627	1427.76	45376.5	3825.08	22758.5	34847.1	3542.36	6036.48	54694.9	221.92	1738.8	26241.8	563.16	2533.68
67273	1535.2	10705	96515.9	98.04	5572.08	49357.1	560.12	5429.52	40049.1	601.16	3285.36	35493.9	566.96	2460.96	22688.2	83.6	696.24	66220.7	440.8	1594.8	73776.9	2058.08	3821.04	84575.4	55655.6	7861.68
32311.5	963.68	1990.8	21221.8	76.76	2085.12	68942.9	807.88	12220.6	64465	576.84	3116.16	69420	1170.4	12777.8	65617.5	394.44	2393.28	68380.6	4145.8	1092.96	78208.6	2541.44	2953.44	64572.3	3831.92	3989.52
22787	1431.08	11057	56579.2	2250.36	42413	61523.1	2537.64	12624.5	70496.4	329.84	4931.28	21650.8	1315.56	19568.9	81878.5	677.16	4490.64	87035	16109	19221.8	39250.9	5546.48	4974.48	77270	4438.4	5994
59037.5	175.56	4409.28	15327	449.92	16810.6	75654.1	604.2	13540.3	30237.3	4085	35041	86797.8	3441.28	30800.9	32030	428.64	9007.92	79031.5	10667.4	9894.96	75743.2	7410.76	1362.96	82920.5	1200.04	1547.28
102423	4392.8	15204.2	58555.2	2005.64	12708.7	55672.5	1174.2	3860.64	54799.5	130.72	2635.92	25081.5	1431.84	12098.9	52305.5	158.84	5146.56	67915.9	112.48	358.56	70575	2767.16	1451.52	60739.9	3450.4	459.36
25257.7	756.2	4322.88	55198.6	720.48	15734.9	53714.7	5129.24	9681.12	75307.7	1175.72	9664.56	85649.8	1480.48	12231.4	48943.7	161.88	2959.2	20891	10078.4	19191.6	39100.8	10563.2	8986.32	29380	3447.36	4525.92
51371.4	194.56	646.56	40392.3	2792.24	34635.6	15110.5	1838.44	10211	44480.1	421.8	5276.16	71238	599.64	7273.44	68859	1859.72	6628.32	21885.5	67.64	20005.9	56962.1	13995.4	11401.2	78107.2	3673.08	6970.32
85892.3	945.44	15047.3	105503	7751.24	15163.2	30765.8	3923.12	10859.8	66212.9	1731.28	5555.52	33702.5	1179.52	5213.52	34066.5	7353	10972.8	57809	13629.1	4106.88	89494.6	14745.5	13563.4	68261.7	5846.68	5075.28
41053.3	209	6189.12	66207	650.56	2676.24	35308	2368.92	6454.8	73711.3	727.32	10927.4	23691.8	3176.8	8642.88	40728.3	81.32	1612.08	44976.8	4347.96	5405.76	81355.3	21308.9	7207.92	28003.3	1604.36	2977.2
46545.8	1013.08	4325.04	66710.1	1681.88	3923.28	64481.3	2166	3632.4	62336.3	1075.4	10851.1	37224.2	503.88	10975	35547.2	684.76	2832.48	69312.8	11737.4	1635.12	47426.6	9664.92	4707.36	61900.8	15363.4	3126.24
45906.2	330.6	3977.28	38716.6	522.88	4790.16	43030.6	3066.6	4132.8	44398.2	598.12	6155.28	40339	752.4	2942.64	29445	482.6	2646.72	44916.9	8611.56	2869.92	52391.9	1624.88	1239.12	28198.3	24950	16426.8
74989.2	141.36	4871.52	59254	2455.56	2586.24	71389.5	351.88	4247.28	101602	511.48	13494.2	50274.9	323	1494	38415	1165.84	13108.3	49143.2	4792.56	3383.28	63470.5	13420.1	13034.9	61999.6	3379.72	469.44
27740.7	3302.96	8928.72	60930.3	91.96	2248.56	85202.6	991.8	7606.8	27093.3	285	1117.44	33880.6	286.52	3445.92	49079.5	4680.08	7466.4	40028.9	47007.5	19489	87286.5	48915.9	17701.2	25877.1	1092.12	8982.72
83782.4	1360.4	6338.88	56672.2	1091.36	4021.2	56811.9	1336.84	12895.2	59588.7	446.88	4697.28	63036.3	114	2057.04	77675	475.76	7542.72	68086.2	9181.56	7562.88	51392.9	1711.52	428.4	46501	2660	680.4
63027.2	354.16	3057.12	87019.4	10578.4	12728.9	60277.1	2274.68	2658.24	70203.2	2150.8	7822.08	59570.5	142.12	925.92	66273.3	583.68	16203.6	59535.4	696.16	2052	50706.5	2599.96	11538	71163.9	3377.44	5474.88
39701.3	171.76	2165.76	48114.9	781.28	12102.5	18120.7	921.88	31185.4	71728.8	1287.44	11998.8	57711.5	446.88	12163.7	40875.2	643.72	8560.8	47941.4	2759.56	4536	51387.7	12181.3	5130	44804.5	10628.6	5967.36
36897.9	325.28	6517.44	94452.8	7562.76	21157.9	68008.2	2774.76	11751.1	63398.4	106.4	1261.44	61244.9	921.88	8951.76	85898.1	927.96	9069.84	79511.9	1110.36	15389.3	78558.3	117.8	3116.88	26209.9	1929.64	915.12
61354.1	107.16	2163.6	54072.8	136.04	2204.64	58989.4	326.8	2461.68	73860.1	3037.72	7215.12	54330.2	13457.3	18103	87377.5	1080.72	5659.2	65339.3	19175.6	2865.6	39444.6	3167.68	6466.32	50813.1	20699.4	11783.5
67185.3	1317.84	15349	73359.6	569.24	6222.24	33699.2	1599.8	27401	69166.5	446.88	9383.76	56931.5	2045.92	3705.84	46210.4	222.68	4947.12	48356.8	11978.4	8089.2	33286.5	6896.24	6642.72	30404.4	12042.2	13404.2
29626.3	148.96	1985.76	43815.8	756.2	3340.8	29007.5	1013.84	2317.68	59524.4	1386.24	2155.68	50874.8	3616.84	11278.8	50657.1	144.4	5085.36	45048.2	553.28	1856.16	50454.3	9420.2	5950.08	96608.2	37602.5	16061.8
49890.1	447.64	2997.36	47393.4	1344.44	5845.68	52007.1	319.96	3049.2	67733.9	1425.76	5640.48	32749.6	266.76	5102.64	50820.2	1433.36	15091.9	38509.2	24989.6	5903.28	59195.5	1133.92	210.24	52310.7	1093.64	1635.84
70363.1	2948.04	8382.96	40404.6	612.56	4654.8	96091.4	224.96	4010.4	54358.8	889.2	14032.8	47249.1	529.72	10677.6	65438.1	1054.12	9318.24	54269.8	117.8	4250.88	61982.7	19927.2	7741.44	54806.7	309.32	2916.72
81924.7	234.08	6899.76	25706.8	1026.76	18926.6	38798.5	84.36	896.4	34856.2	107.92	1658.88	68618.5	220.4	3092.4	48725.9	177.08	7856.64	24456.9	13220.2	4560.48	56057.3	18039.4	4662	76895.6	8353.92	5174.64
14341.6	107.92	4199.04	36780.2	4987.88	40581.4	36210.2	4239.28	6330.96	58690.4	180.12	2776.32	78969.1	332.88	2640.24	90529.4	997.88	6120	108564	78243.5	16880.4	62855.6	27820.6	13489.2	65560.9	1105.04	10706.4
34914.1	519.84	6467.04	34493.5	197.6	5337.36	43542.8	2919.92	9342.72	26325.6	405.08	3435.12	93827.5	773.68	10775.5	40495	182.4	9573.12	28983.5	1323.16	4628.16	46628.4	2603	1297.44	58661.2	8031.68	8594.64
37411.4	1003.2	5901.84	32879.6	536.56	9632.16	74961.2	333.64	12453.1	32657.3	1231.2	9159.12	62115.3	1338.36	9519.12	28352.3	88.16	1175.76	71615.7	53250.9	19270.8	62440.3	2732.2	653.76	76974.3	847.4	5492.88
69472.6	347.32	7482.96	59405.4	214.32	11256.5	73127.6	425.6	7492.32	52386.1	1483.52	9616.32	35356.8	188.48	2381.04	77307.1	3763.52	5629.68	56508.4	30400	30257.3	27547	10108	4109.04	88535.8	31394.8	14293.4
61731.1	930.24	11695	96475.6	424.08	848.88	80594.1	260.68	4163.76	61051.9	148.96	1864.8	58340.7	243.2	3199.68	67969.8	633.84	6367.68	53591.2	8845.64	3612.24	63728.6	6925.88	3436.56	78291.8	6740.44	7864.56
63157.9	393.68	11758.3	69978.3	525.16	11584.1	44975.4	512.24	17796.2	30572.7	3356.92	17215.9	19858.8	520.6	24629	45287.4	230.28	6984.72	53354.6	9362.44	16269.1	57613.4	29478.1	21400.6	64940.2	23655.8	8694
38528.1	2159.92	3695.76	53092	162.64	2667.6	29367.6	718.96	17070.5	45370.6	294.88	251.28	82050.1	1700.12	10030.3	28952.9	2168.28	9214.56	37771.5	5282	4563.36	36546.9	28797.9	14958.7	66937.6	22068.1	26892
54585	2509.52	4320	42603.6	332.88	974.88	70569.8	118.56	1858.32	95650.1	1151.4	4152.24	52611	1491.12	8331.84	41068.9	314.64	6512.4	60622.2	20371	5150.16	30163.2	8718.72	4914	47798.4	13421.6	4878
62546.2	1018.4	5749.92	32964.1	119.32	1520.64	71045.6	304.76	5573.52	33865.6	406.6	6665.76	34711.3	1341.4	9735.12	64525.5	1313.28	9240.48	48792.2	4271.96	9866.88	50800.1	21279.2	14829.1	44706.3	3629	1362.24
23728.9	1580.8	7522.56	105472	10044.2	17249.8	54407.6	1419.68	11973.6	87966.4	2947.28	7029.36	62986.3	1333.8	2327.76	35577.1	383.8	3893.04	81315	10583.8	5337.36	59800.6	18503	8269.2	63320.4	33331.3	10185.8
59286.5	244.72	1085.76	22362.6	1752.56	7562.16	70229.9	3929.96	22740.5	46265	1713.8	9520.56	36488.4	790.4	3654	23567	2567.28	11119.7	70059.6	36783.2	14229.4	53097.8	1288.96	861.84	53189.5	9633.76	2726.64
44994.3	699.96	4757.04	71193.8	2419.84	12849.1	80238.6	623.96	6994.8	35951.5	2227.56	15205	33794.8	124.64	1625.76	48745.4	334.4	2311.92	50469.2	5237.16	5870.16	74489.3	7709.44	5193.36	74128.6	29029.7	16389.4
26300.3	3448.88	11320.6	37792.9	1168.88	4294.8	87655.1	1928.88	19145.5	63319.1	1824	3834.72	42687.4	900.6	5680.08	41923.7	1472.12	5279.04	78046.1	3381.24	7634.16	63692.2	8707.32	15138	59697.3	32766.6	11669
32013.1	8082.6	48845.5	25858.9	751.64	10126.8	76083.8	380.76	4741.2	74676.5	500.08	1964.88	96340.4	928.72	22951.4	63726	1898.48	11952.7	61347	22214	11209.7	29642.6	1845.28	4456.08	64106.9	2561.96	6788.88
32680	219.64	5229.36	20294.3	742.52	4643.28	49015.2	545.68	4529.52	33317.7	1326.96	9958.32	66392.9	580.64	4427.28	33355.4	4953.68	28093.7	41552.5	27483.9	16495.2	51602.8	4815.36	2880	73962.8	16147	7071.84
69591.6	8170	15537.6	88352.5	391.4	11839	92244.8	2270.88	16515.4	67496	796.48	7140.96	90103.6	21415.3	27415.4	27695.2	1055.64	7707.6	61163.7	13624.5	6380.64	90032.8	19089.7	7873.2	86613.1	66.88	456.48
36667.1	73.72	3525.12	39123.5	852.72	7254	40517.1	3944.4	5197.68	56375.1	2126.48	8343.36	37544	512.24	3060	40628.9	3326.52	9676.8	48916.4	3059	4612.32	59482.8	5044.12	2020.32	55928.6	36496	7842.96
48868.9	3755.16	15104.9	56704.7	98.8	1860.48	51258.3	460.56	12149.3	67501.2	440.04	4417.2	62069.1	133	2646	33388.5	399	6141.6	23043.8	31916.2	16202.2	52781.3	3783.28	3103.2	65460.2	3644.96	735.12
89683.1	2003.36	8349.84	47454.5	218.88	6110.64	49411.7	362.52	1591.92	43529.8	2176.64	17597.5	50488.1	486.4	10808.6	59115.5	313.12	4587.12	48794.8	6004.76	2669.04	106356	22732.4	14307.8	9904.05	99.56	4971.6
75654.1	2600.72	8534.88	77709.4	161.12	1609.2	118819	558.6	3996.72	18656.3	143.64	9126.72	69080	1272.24	2373.84	62947.3	7601.52	15443.3	58582.5	44865.8	16738.6	79023.8	17565.1	29607.8	36340.2	25107.4	17573.8
102526	1121	8367.84	80995.8	2422.88	14509.4	52307.4	4297.04	18954	57990.4	6684.96	21972.2	39065.6	1551.16	23454	47589.8	340.48	2076.48	49185.5	4691.48	2606.4	75905	7799.88	8941.68	53899.3	33490.9	20548.1
90402	1103.52	7815.6	55024.4	6713.84	16739.3	65260	1615.76	21824.6	44811	174.8	2363.04	27369.5	3261.16	11109.6	65874.9	1093.64	6431.76	42312.4	12526.3	13537.4	82860	10377	19012.3	73008	13920.2	9434.88
39216.4	3530.96	15264	67151.5	383.8	18858.2	72965.8	498.56	2106	58947.2	1178	13507.2	52138.4	210.52	5127.84	38071.1	90.44	2331.36	31570.5	8350.12	3026.88	45402.5	15618	4890.96	50191.7	266.76	164.88
104298	1641.6	9756.72	33807.8	1465.28	3515.76	64994.1	278.16	2952.72	62241.4	10097.4	18900.7	67610.4	182.4	9344.88	69347.8	1642.36	6342.48	83588	21410.7	8486.64	60084.7	16834	9215.28	53106.3	698.44	3101.04
50649.3	2169.04	9562.32	74337.2	4514.4	18175.7	36615.1	3294.6	6346.08	60416.2	239.4	3995.28	56951	425.6	5209.92	37458.8	130.72	6106.32	26678.6	8854	11343.6	21300.5	694.64	1967.04	30147	2821.12	9144.72
66271.4	1083	2936.88	43681.9	228	5069.52	98332	302.48	4811.76	21193.9	465.88	6138	61068.8	572.28	5926.32	48088.3	699.96	11940.5	61937.8	15193.2	3111.84	40009.4	9464.28	1247.04	50179.3	16063.4	2553.12
59688.2	256.12	6089.04	40378	994.08	6894	55927.9	2705.6	9193.68	38050.3	1070.08	4613.76	72907.2	1000.92	6947.28	23643.8	126.16	5934.96	57705.7	541.88	771.84	33860.4	35226.8	20073.6	34007.3	15611.2	8867.52
95416.1	2681.28	17773.9	62498.1	3571.24	9825.12	58292	98.8	1696.32	34015.8	1597.52	10220.4	23220.6	604.2	5789.52	84853.6	822.32	6280.56	34960.2	12134.2	7278.48	30820.4	7961.76	6877.44	38266.1	2938.16	4658.4
62989.5	932.52	5054.4	38298.6	650.56	7109.28	46386.6	719.72	4862.88	56322.5	554.8	16539.8	31181.1	832.96	9004.32	100651	10468.2	53579.5	60533.2	39765.5	6275.52	71782.8	26540	10255	29828.5	10197.7	51130.8
63681.1	2504.2	14452.6	26858	5114.04	6069.6	60674.9	346.56	12917.5	82434.9	3494.48	12003.8	79878.5	384.56	3422.88	60188.7	3524.88	5467.68	27857.7	5463.64	3787.2	47292.7	6412.12	2654.64	81318.2	64076.4	22478.4
46832.5	294.12	3219.84	26183.9	294.12	2167.2	67567.5	970.52	2518.56	87333.3	3644.2	14184.7	36428.6	828.4	2032.56	53157	3161.6	5674.32	109868	12333.3	5204.88	65033.8	1513.92	693.36	73403.8	6171.2	14037.8
42360.5	2345.36	10402.6	57162.9	2178.92	10291	77200.5	215.84	5436	38092.6	2338.52	7429.68	42354.6	1151.4	2479.68	47396	554.8	5657.76	37444.5	90.44	830.16	26083.8	378.48	1784.16	56424.5	4050.04	2293.2
80772.9	2085.44	14492.2	84615.7	2395.52	12855.6	53821.9	469.68	6790.32	47174.4	3220.12	4433.76	65890.5	1700.88	4484.16	70214.9	1221.32	6063.12	66129	4685.4	7175.52	86489	4276.52	12362.4	77035.4	31474.6	10154.2
25205.7	888.44	2514.96	61057.1	878.56	2523.6	74155.2	270.56	2115.36	56133.3	1734.32	14541.8	54634.4	456	3088.08	43406.3	584.44	6644.88	71711.2	17921.6	4778.64	73259.5	9066.8	7674.48	33332.6	3078.76	11718
48393.8	1241.84	6528.96	71585.1	397.48	8225.28	70322.2	109.44	7498.8	61248.8	122.36	7406.64	61261.2	4708.2	13924.8	59667.4	107.16	5315.04	67449.8	2115.84	3513.6	97345.9	23424.7	21283.2	52565.5	12636.5	6274.08
58265.3	411.16	1725.12	43273.1	144.4	5381.28	60357.7	424.84	3107.52	27171.3	331.36	2640.96	65845.6	971.28	4293.36	40493.7	854.24	6451.2	63778.6	2273.16	3852	25215.4	3075.72	4149.36	46807.1	4528.84	1617.84
48475	221.16	3888	40844	1278.32	12427.2	71798.3	3113.72	6826.32	28746.2	224.2	4380.48	28941.2	644.48	8290.08	55385.2	11865.9	24019.2	57489.9	115.52	454.32	87654.4	17546.1	8096.4	120818	342.76	788.4
64530.7	5218.92	5898.24	20940.4	232.56	3792.24	38748.4	1441.72	6593.76	47255	1877.96	7397.28	61095.4	2897.12	11810.9	81680.9	1785.24	10733.8	56788.5	3435.96	4714.56	82706	206.72	1681.92	36812.8	4238.52	10450.8
55692	1986.64	3714.48	55677	2318	4201.92	104372	13495.3	16192.1	58524.7	148.96	1401.84	80113.1	475.76	12884.4	95948.4	563.16	5339.52	40131	20314.8	4533.12	74282	2688.12	882.72	30789.8	3587.2	2473.92
46590.7	313.12	3435.84	56814.5	209.76	2665.44	48803.3	2448.72	8055.36	65231.4	549.48	9311.04	55782.3	281.96	1962.72	48360	437	5271.12	53592.5	24471.2	8821.44	92861.6	46032.4	27499	29675.1	36328	25203.6
84990.1	1651.48	9382.32	23625.5	188.48	2884.32	40103.7	1917.48	40103.3	41540.2	204.44	3501.36	65967.2	155.8	3035.52	64555.4	143.64	4133.52	64045.1	7214.68	5612.4	26603.2	7013.28	7560	60769.1	8563.68	8531.28
69243.8	794.2	2931.84	78986	92.72	2671.92	73732.8	4595.72	13837	57963.1	2432	20798.6	57524.3	913.52	8935.2	78285.3	1560.28	12127.7	67054.6	3686	3505.68	83660.8	18089.5	15000.5	70794.8	19126.2	4780.8
47652.1	2178.16	4042.8	56624.1	642.96	4360.32	34721.7	68.4	7560	46842.9	140.6	5397.84	29370.9	1511.64	16321.7	76408.1	272.84	3456.72	26368.5	88.16	938.88	85233.8	1510.88	283.68	20685.6	456	4266.72
52385.4	1092.88	3854.16	57874.7	147.44	2207.52	49373.3	644.48	5240.88	48918.3	3119.8	14975.3	56460.9	243.96	3780	62955.1	1976.76	10858.3	85010.2	4065.24	1605.6	98850	26496.6	11317	38126.4	9468.84	6441.84
28349.1	810.92	5605.2	53153.1	3749.08	17127.4	18496.4	516.04	13390.6	68380	2869.76	17461.4	76425	964.44	8039.52	27854.4	392.92	1514.16	42091.4	6811.12	4919.76	49133.5	4873.12	4605.84	44885.1	1971.44	2321.28
27166.1	77.52	13439.5	55426.8	88.16	509.76	26525.8	251.56	2286	42150.5	936.32	12319.9	72475	832.96	2358.72	59951.4	4778.88	7094.88	66052.3	7230.64	3902.4	33393.8	7251.92	6063.84	77480	11406.1	63421.9
42788.8	7187.32	5841.36	37503.7	791.16	8352	49419.5	8850.96	8704.08	48011.6	684	3663.36	80162.5	70.68	3646.8	59354.1	1618.8	16886.2	43705.3	9804.76	6986.88	36446.1	5675.68	6478.56	41409.5	8069.68	1771.2
62114.6	237.12	5826.24	62205.6	742.52	5215.68	34534.5	594.32	12769.2	40105	879.32	8497.44	31703.1	282.72	18383	32067.7	104.88	4456.08	97299.1	44895.5	10006.6	58192.5	5333.68	12901.7	39401.7	1475.16	756
75794.5	1918.24	4375.44	60928.4	182.4	7252.56	37151.4	450.68	2572.56	81003	74.48	5811.84	72783.8	72.2	1518.48	23520.2	1783.72	16400.2	82189.9	5912.8	5501.52	79483.9	2224.52	4869.36	58334.9	8950.52	5838.48
60788.6	2335.48	15333.8	48860.5	677.16	6107.04	52393.2	1317.84	14302.8	30161.3	661.2	8899.92	43715.1	422.56	6041.52	70951.4	1633.24	5849.28	17100.2	13332.7	4061.52	18175.3	666.52	6012.72	97516.9	40028.4	19857.6
31073.2	641.44	5816.16	31749.9	309.32	5338.08	103226	191.52	4685.04	80202.2	5018.28	29868.5	92798.5	1035.12	13393.4	28561	937.08	4093.92	53607.4	146.68	1261.44	42442.4	19759.2	4610.88	38881	4522.76	5736.96
50934.6	1411.32	4829.04	79574.9	113.24	3883.68	9604.4	158.08	13747.7	75631.4	111.72	7735.68	54314	1019.92	6148.8	78060.4	1643.12	28876.3	59150	18916.4	6511.68	66467.7	14746.3	19371.6	60329.1	3426.84	1246.32
66916.2	4081.2	10769.8	75743.8	3317.4	10471	42780.4	1953.2	6880.32	41776.8	1187.12	16035.8	72666.8	634.6	2563.2	53972.1	532.76	4746.96	24835.8	9666.44	3988.8	54250.3	6688.76	4561.92	56687.1	55713.3	20486.9
98710.9	92.72	1918.08	35765.6	1444.76	9111.6	98758.4	89.68	1245.6	22435.4	868.68	8051.04	75096.4	371.64	11821.7	83609.5	8026.36	29396.9	67765.8	725.04	537.12	69801.5	26115.9	11944.1	26800.8	2797.56	2998.08
22167.6	714.4	17669.5	48170.2	1482	4730.4	22057.1	68.4	6719.76	77182.9	568.48	6561.36	59863.7	462.08	5022	30008.5	968.24	8046.72	50432.8	12358.4	6660	64034.7	17940.6	26029.4	59364.5	332.88	1541.52
21206.9	4729.48	9111.6	56459	719.72	5551.2	100407	2302.04	4039.2	76480.3	1063.24	7339.68	66714	1859.72	8832.96	44551	1886.32	4058.64	29016	13526.5	12577.7	48965.8	8045.36	4385.52	33699.9	361.76	1298.16
73630	1257.8	5972.4	51633.4	564.68	7630.56	36129.6	2591.6	1940.4	70038.8	813.96	4062.96	35816.3	159.6	8421.12	41520.7	250.04	1012.32	109567	17169.9	16824.2	42149.2	1173.44	1230.48	43064.4	20385.5	39865
17969.2	165.68	13812.5	34232.2	3423.04	7963.2	63159.8	161.12	2792.88	50649.9	1406.76	5634	53774.5	1493.4	6736.32	39174.8	152	11124	29198.6	5579.16	3539.52	56002	15963	17495.3	74570.6	13259.7	3511.44
33307.3	400.52	9952.56	33601.8	117.04	3297.6	16199.9	2935.12	5515.92	54406.3	237.88	9130.32	57646.5	145.16	2373.84	34406.4	599.64	18521.3	65741	2002.6	1382.4	61102.6	14911.2	3929.04	26102	532.76	478.08
66186.2	288.8	1561.68	21673.6	165.68	4084.56	39274.9	302.48	1118.16	44712.8	164.92	2026.8	32999.2	997.12	5594.4	86584.5	2802.88	15901.2	71058.6	3673.84	3511.44	67041	3264.2	1590.48	35603.1	6033.64	7526.88
45373.2	120.84	4767.12	66290.9	473.48	4038.48	43593.5	692.36	5876.64	76833.2	288.8	3132	84459.7	1136.2	19240.6	43773.6	1045	3636.72	28683.8	3917.04	15652.8	80679.9	2302.04	1446.48	63548.5	5342.04	2912.4
50561.5	389.88	6384.96	24834.5	1947.12	12191	24829.3	877.8	20651	41245.8	525.16	14400.7	69192.5	1250.96	5823.36	63420.5	1051.08	10024.6	96571.8	59264.8	11936.2	28927.6	4620.8	6346.8	53184.3	12676.8	18961.2
28293.2	222.68	7672.32	47161.4	3833.44	13732.6	54456.3	460.56	4608.72	50326.2	571.52	3466.08	38777	69.92	3670.56	46651.1	2375	5273.28	54499.9	9800.96	37436.4	90259.6	2336.24	18467.3	39485.5	11324.8	13158.7
24999.6	642.96	2678.4	70902.6	772.92	10796.4	50150.1	829.92	3823.92	56227.6	1060.2	5603.04	69838.6	4220.28	11181.6	87497.1	18182.2	10350	43392	2093.8	14011.9	52778.7	11643.2	4235.04	55956.5	8926.96	6443.28
85627.1	1282.88	20108.9	70181.1	1975.24	6522.48	88334.3	283.48	2387.52	68799.2	725.04	6372.72	46239	852.72	10688.4	30003.3	595.84	8788.32	57430.7	14240.9	11249.3	84389.5	44567.2	4458.96	62358.4	5399.8	5720.4
29432.6	1573.2	9421.92	54040.3	7392.52	8055.36	43288.7	1278.32	9534.24	89228.8	137.56	5999.04	71128.2	2093.8	5441.76	57776.5	5426.4	10721.5	82584.4	5647.56	14515.2	26029.9	673.36	25046.6	38308.4	8089.44	5454
78760.5	2047.44	8867.52	48621.3	4157.2	21375.4	97409.6	305.52	2196	64385.7	1808.8	6080.4	59098.6	457.52	4510.08	40049.8	1328.48	5744.16	62398.7	3931.48	4219.92	66842.8	20361.2	9301.68	33419.8	3239.12	3454.56
42079	489.44	11309	59494.5	179.36	9360.72	81089.4	244.72	1632.96	84800.3	529.72	11705	60135.4	1178.76	7130.16	72763.6	2638.72	13364.6	34808.8	1507.84	1715.76	80702.7	9818.44	8611.92	40924.6	22261.2	3636.72
56665	5079.84	15251.8	26083.8	475	6901.92	44066.1	1414.36	6097.68	90789.4	1152.16	5484.96	77533.3	1303.4	8694.72	47058	246.24	5734.08	58955	32808.4	13484.9	35598.5	26127.3	8334	47030.1	697.68	6913.44
56511.6	1396.12	2366.64	50207.9	97.28	3225.6	54471.9	3271.8	12483.4	53032.8	300.2	6650.64	48860.5	589	3208.32	62065.2	445.36	3559.68	53994.8	34701.6	14898.2	103635	11992.8	7745.76	30098.2	8309.84	10487.5
63100	142.88	4711.68	40532	937.84	7554.24	65921	645.24	1785.6	36106.2	761.52	16205	63709.7	441.56	884.16	43926.3	186.2	1158.48	16409.2	341.24	2532.24	31738.8	3176.04	3551.04	54015	2783.12	1130.4
16954.6	439.28	5081.04	59248.8	5788.92	10246.3	54540.2	912.76	9673.92	26716.3	680.2	2517.12	71217.9	720.48	3584.16	37787.1	1654.52	3525.84	60625.5	9790.32	11234.9	49626.2	35157.6	12770.6	84967.3	9696.84	12412.8
31148.6	103.36	2583.36	74386.6	110.2	2083.68	52173.5	101.84	4939.2	46930	964.44	7413.12	30958.2	1668.96	9413.28	35896.2	381.52	4929.84	45012.5	20539.8	9277.92	62443.5	5217.4	7282.8	44998.8	18507.5	7665.84
27606.1	311.6	4083.12	33910.5	172.52	687.6	18785.6	1484.28	4930.56	50545.3	734.16	4110.48	55299.4	988.76	10108.1	63979.5	898.32	8488.8	26818.3	8584.96	3759.84	81074.5	24097.3	33708.2	62860.2	6070.12	6186.24
18147.3	5684.8	15334.6	94199.3	289.56	12251.5	30191.8	312.36	11378.9	60349.9	816.24	10787	27186.9	671.84	10339.9	38634.7	307.8	2347.92	96963.1	2636.44	6130.8	40933.1	4683.12	2831.76	35034.3	99.56	1167.84
93366	1140	11931.1	57579.6	839.04	2791.44	80366.6	249.28	4893.84	47763.9	2057.32	11438.6	72760.3	994.84	9468	57704.4	1560.28	3217.68	58355.7	14381.5	14233	73960.9	9809.32	9640.08	57580.2	19556.3	12552.5
71581.9	261.44	4191.84	56245.8	117.04	3849.12	77364.3	1375.6	9056.16	35952.1	4388.24	8346.96	54838.5	718.2	2085.84	33303.4	1690.24	3744.72	33849.4	19487.9	16395.8	48858.5	5552.56	4075.92	31221.4	2740.56	6726.24
28577.2	6141.56	23897.5	42695.9	285.76	5243.76	35712.9	436.24	9730.8	69430.4	1092.12	3957.12	44881.8	1108.84	4232.88	53948.7	509.96	2444.4	29703	3868.4	2789.28	37477.7	24342	13279	53374.1	299.44	3016.08
40903.8	448.4	5115.6	79536.6	204.44	3345.84	53725.1	2191.08	17241.1	65477.7	575.32	5623.92	53395.5	136.04	928.08	67302.3	372.4	2339.28	22495.8	186.2	1303.2	83230.5	47156.5	23935.7	105702	46357.7	14223.6
67689	937.84	7034.4	39426.4	1714.56	23527.4	58304.3	1916.72	3479.04	56209.4	1035.12	11216.9	42604.2	116.28	6377.04	49553.4	2751.2	20135.5	78442.6	5342.04	6747.12	35725.9	8705.04	3286.8	41258.1	3706.52	11507
95227.6	1871.88	6587.28	78646.1	198.36	4523.76	51231.7	1640.08	6887.52	36111.4	304	423.36	55047.2	350.36	7303.68	42287.7	402.8	9869.76	66492.4	12916.2	4944.96	59408	3665.48	2430	54880.1	4699.08	4456.8
35350.2	272.08	2335.68	75472.1	971.28	9643.68	52731.9	82.84	13373.3	31795.4	1823.24	7827.12	57580.9	145.92	2083.68	54416	88.92	1496.88	82566.9	14869.4	6235.2	69190.5	19231	12268.1	46445.8	31307.4	17379.4
78634.4	2134.08	22520.2	65881.4	317.68	2196.72	60288.1	1420.44	12185.3	68266.2	240.92	1649.52	33664.8	113.24	6621.84	59027.8	368.6	3562.56	94430.7	32812.2	12387.6	67124.8	6728.28	7582.32	57714.8	1939.52	3227.76
48675.9	202.92	2123.28	65219.7	1120.24	5641.92	25673	149.72	2010.96	60823.7	1485.8	5725.44	41343.2	235.6	5976.72	91663.6	3622.92	9278.64	94461.9	39807.3	16065.4	76048.7	10035.8	12335.8	91479	32566.8	20057.8
52546.6	882.36	2257.2	26362	220.4	8591.76	76985.3	67.64	3458.16	71175.6	978.12	11293.9	65504.4	233.32	2217.6	40029.6	465.12	1524.24	59887.1	4852.6	4386.96	71897.8	41103.1	8107.2	87072	55449.6	64320.5
79588.6	316.16	2838.24	67919.8	684.76	1668.96	61419.1	116.28	2021.04	38566.4	1152.92	2584.08	53847.3	405.08	1972.08	30497.3	214.32	5591.52	72374.9	3082.56	4326.48	54630.5	21739	12087.4	23660.6	1747.24	2962.08
86193.9	793.44	14137.2	62288.8	1111.88	6950.88	64659.4	1618.8	4057.92	91704.6	552.52	11195.3	32224.4	634.6	14181.1	72775.3	3047.6	22889.5	80828.8	1792.08	705.6	56115.8	4933.92	2710.8	52909.3	3739.96	2682.72
34994.7	164.92	1466.64	78257.4	402.04	4690.08	55170.7	11663.7	18920.9	68469.7	1439.44	5852.16	70737.5	199.12	3662.64	60624.2	1599.8	8789.76	59863.7	16185	7814.16	43880.2	15389.2	13464	47878.3	7030.76	5548.32
56143.1	113.24	1377.36	82690.4	11820.3	29712.2	27007.5	79.8	5970.24	27777.7	3320.44	13996.8	40870	113.24	1267.92	65886.6	566.96	6312.24	52364	25761.7	13592.9	48480.2	3474.72	523.44	45154.8	3975.56	4748.4
59243.6	1382.44	3222	21685.3	395.96	10190.9	52457.6	4516.68	10044.7	74698.6	148.96	5121.36	41091	146.68	8708.4	35878	671.08	4058.64	30142.4	3557.56	3075.84	51045.8	7705.64	4011.84	56669.6	4954.44	10009.4
66773.8	646	7841.52	69440.1	323.76	11584.1	45899.1	131.48	1576.8	23791.9	4339.6	21736.8	27558	378.48	3359.52	67290.6	8071.2	21106.8	88684	28460.5	14096.2	67668.9	1954.72	6443.28	26435.5	1231.96	2319.12
101054	830.68	7480.08	94514.5	1462.24	12963.6	58202.9	537.32	3049.92	47490.9	374.68	3449.52	78051.3	950	7444.8	68796.6	1624.12	9555.12	90036	7001.88	5874.48	89476.4	4085.76	5277.6	26443.9	2102.92	6328.8
35326.8	2172.08	8393.76	57654.3	533.52	3919.68	70233.8	3247.48	20171.5	82888	755.44	12336.5	46086.9	120.84	570.24	37787.1	1163.56	20419.9	40349.4	558.6	4530.96	73050.9	17870.6	15963.1	52009.8	22668.5	6073.2
74881.3	972.8	15354.7	40324	756.96	6336.72	63267.7	1179.52	5608.08	47601.4	174.04	1101.6	46505.5	4873.88	9296.64	73809.4	304.76	10818.7	49600.8	1804.24	1239.84	77736.1	5613.36	9448.56	66475.5	27198.9	16431.8
25473.5	4472.6	18452.2	58663.8	2020.08	3059.28	53843.4	4773.56	12838.3	39477.1	2423.64	12505.7	51093.9	819.28	9412.56	72926.8	1672	13760.6	71890.6	6387.8	2822.4	96734.9	9588.16	12911.8	34347.9	8883.64	5474.88
29695.2	290.32	6725.52	72293	72.96	1231.2	83461.3	107.16	17077.7	77452.7	1477.44	13050	21698.3	1065.52	11135.5	19351.1	1057.16	34287.1	70825.9	33044.8	19705	49809.5	12359.1	5185.44	59088.2	16561.2	5240.16
27262.9	1966.88	5195.52	45234.1	1626.4	6432.48	37189.1	433.2	5643.36	47839.3	712.12	6151.68	61514	702.24	1671.12	77669.8	4618.52	11949.8	96543.2	139.84	581.76	56757.3	10085.2	50809.7	51706.8	2528.52	2264.4
92300	4316.04	12667.7	52937.9	91.2	2933.28	52711.8	1788.28	7018.56	65193.7	3648.76	9535.68	91284	389.12	4840.56	49361.6	1011.56	5742	29986.4	37069	10049	102780	55253.5	61339.7	80507	10036.6	15844.3
85930	1980.56	16425.4	74328.8	3904.12	3020.4	27429.3	1545.08	5543.28	67283.4	4201.28	24112.1	27467	1216.76	48841.9	42719.3	2080.12	2928.96	48101.3	14542.6	7822.08	72320.9	5959.92	3044.88	46879.3	1030.56	1244.16
23829	689.32	5389.92	55615.9	1477.44	5276.16	40790.1	4513.64	17566.6	80721.5	845.88	7247.52	37757.2	79.04	2376.72	37026.6	271.32	4665.6	53934.4	7860.68	5849.28	48800	5382.32	4448.16	44459.3	67678.8	16692.5
73603.4	95	5091.12	47650.2	1521.52	10270.8	45058	566.2	3283.92	45412.9	80.56	3653.28	75217.3	1503.28	9778.32	82746.3	4800.16	18182.2	28341.9	4159.48	7243.2	52107.2	1657.56	2501.28	69867.2	19836	3512.16
54332.8	1936.48	6064.56	37705.8	2411.48	7424.64	46525	250.04	3959.28	36548.8	718.2	27949	89516.7	257.64	4350.24	32767.8	4102.48	12775.7	19857.5	27589.5	9101.52	70213	726.56	1463.76	51992.2	10521.4	4097.52
47332.3	91.2	10429.9	53066	323	2987.28	82143.8	1111.88	9226.8	80590.9	424.84	5553.36	80673.4	2197.92	9059.04	115261	3776.44	14936.4	18653	4978.76	5645.52	44606.2	49713.1	10777.7	63264.5	24022.1	19058.4
30963.4	430.16	3080.16	58653.4	239.4	3923.28	62132.8	4664.88	10159.2	74324.9	187.72	4758.48	27651	126.16	23047.2	36612.5	681.72	8666.64	67037.1	7673.72	4476.24	53302.6	10760.1	11836.8	56255.5	11447.9	9674.64
65072.8	7097.64	28739.5	58069.7	107.92	5661.36	57211.7	827.64	6942.24	77194.6	1317.84	5701.68	87059.7	675.64	4173.84	35646	1458.44	8551.44	39371.1	8384.32	6654.24	63040.9	7530.84	1494	64064.6	13741.6	9359.28
60340.8	127.68	4248	34183.5	1488.84	5950.08	87262.5	827.64	1750.32	74116.2	1076.92	12951.4	55927.3	175.56	3785.04	38351.3	899.84	3703.68	48931.3	5074.52	12359.5	60906.9	52058.5	23436.7	64223.9	2647.84	5309.28
75582	5656.68	14374.8	32150.9	2154.6	12548.2	63764.3	632.32	8777.52	59881.2	1773.84	3529.44	66659.4	1260.08	8201.52	76181.9	1516.96	7904.88	65494.6	19682.5	11944.1	62288.2	6450.12	2429.28	40140.8	28371.6	6347.52
45958.2	405.08	4319.28	118183	652.84	10939	39896.3	9385.24	33199.9	75179	617.12	8017.92	61218.3	327.56	7785.36	40937.6	1576.24	7333.2	21351.8	604.2	1247.76	14291.5	2483.68	16757.3	78499.8	16334.7	9179.28
53695.8	1225.88	1779.12	49930.4	701.48	6510.96	51892.8	341.24	6852.24	71873.1	482.6	4324.32	39273.6	1814.12	3262.32	64649	245.48	1208.88	29439.8	2124.96	1599.12	77924.6	13641.2	13617.4	34196.5	1182.56	7397.28
44453.5	1254	9372.96	26906.7	2039.84	9467.28	34243.3	1021.44	12638.2	56449.9	814.72	11734.6	36921.9	1735.08	9559.44	44946.8	661.2	4619.52	44581.5	934.04	1375.2	68621.8	12575	6780.96	59621.2	2589.32	1072.08
92258.4	185.44	1856.16	67678	3048.36	10928.9	50371.1	1029.04	8833.68	61252.7	886.92	4920.48	45778.8	787.36	3614.4	74921.6	3552.24	9699.12	60397.3	19525.9	48124.8	57488.6	11514.8	9982.08	67663	14806.3	3049.2
54215.2	465.12	5363.28	55034.8	209.76	5245.92	28971.8	1035.12	4692.96	90320.8	2535.36	11588.4	51292.8	536.56	5805.36	70539.9	165.68	12860.6	71778.2	43059.3	30567.6	19766.5	13872.3	10691.3	90515.1	4030.28	33495.8
29588	383.04	2977.2	57568.5	5468.2	10484.6	54169	1849.84	3276	78721.5	3604.68	11985.8	94896.8	1072.36	7402.32	70122	570.76	8705.52	49814.7	554.8	3474	70862.3	101.84	817.2	70902.6	15908.3	11043.4
60730.1	219.64	5474.88	37257.3	8174.56	5448.24	22006.4	709.08	22787.3	25630.8	241.68	1487.52	110198	2236.68	10060.6	57812.9	1181.8	22430.9	62141.3	12233	5657.04	48548.5	15896.2	9403.92	58415.5	18961.2	6922.8
51835.5	5688.6	21736.8	62549.5	139.08	3371.04	21175	2431.24	4308.48	33742.1	113.24	9227.52	52425.1	512.24	5412.96	80450.5	227.24	2957.04	88641.8	3220.12	10821.6	20100.6	630.8	3420.72	54254.2	11479	21939.1
52762.4	1902.28	1987.92	77597	5105.68	6819.12	42814.2	1324.68	12132.7	35991.1	820.8	18585.4	91695.5	1725.2	4829.04	54789.1	1262.36	3554.64	64717.9	5342.8	4520.16	53756.9	655.12	3679.2	53666.6	3394.16	4978.8
44707.6	2415.28	4016.16	28068.3	485.64	12301.2	65208.6	1554.96	8069.04	71204.9	226.48	252	40887.6	4428.52	20463.8	69247.1	1822.48	15857.3	60947.9	18433.8	12168	68809.6	37792.5	8940.24	59988.5	16084.6	11128.3
81010.1	310.08	13767.1	58350.5	162.64	9893.52	48794.8	755.44	2699.28	53744.6	3114.48	6553.44	63233.3	2723.84	13767.8	20772	489.44	1771.92	71311.5	20837.7	9092.16	23945.3	25442.5	15337.4	41289.3	16197.1	5481.36
56623.4	1096.68	18913	38352.6	821.56	12607.2	53734.2	1053.36	17174.2	28029.3	2220.72	15667.2	66386.4	425.6	10926.7	75361	2327.88	9010.08	25570.3	12332.5	4615.92	47574.8	1430.32	732.24	74848.8	82.84	378
56424.5	2960.2	3811.68	52225.5	114.76	2465.28	66210.9	684.76	2082.96	20315.1	1170.4	9332.64	63107.2	967.48	25164.7	37644.8	654.36	2208.96	23400.6	98.8	337.68	59891	82333.1	19429.2	50388.6	242.44	1365.12
66097.2	1396.88	15876	100433	522.12	3234.96	28317.2	77.52	3214.08	91372.4	2933.6	9984.24	51065.3	490.96	15261.8	48048.6	507.68	3498.48	68508	13971.8	3594.24	69787.9	8820.56	4903.92	55944.8	990.28	467.28
49364.9	597.36	11844.7	38286.3	2234.4	8642.88	53665.3	1248.68	10596.2	37301.5	1591.44	11712.2	78682.5	496.28	4481.28	53396.8	494.76	13447.4	44866.9	5988.8	4879.44	41429.7	27188.2	13101.8	42141.4	5919.64	3154.32
69752.8	1959.28	4846.32	77702.3	949.24	5216.4	30061.8	407.36	4702.32	13752	1961.56	6248.88	86581.9	690.84	4835.52	82073.5	1542.04	16945.2	32285.5	13586.5	7075.44	77773.1	20320.1	14181.1	25903.8	5224.24	11865.6
36964.8	4510.6	6392.16	58060.6	2068.72	23555.5	33728.5	1881	11363.8	82596.1	381.52	3065.04	73590.4	85.12	7255.44	49216	1634.76	6480.72	57281.9	5116.32	6150.24	74987.2	5194.6	9010.08	42142.8	25281.4	8131.68
62635.3	269.04	4658.4	65362	1220.56	3906.72	27217.4	449.92	3092.4	55801.2	1158.24	29797.9	21953.8	3696.64	17653.7	71094.4	1107.32	6856.56	35855.3	18372.2	8400.24	15999.7	10438.6	3911.76	40025	1918.24	6436.08
24425.7	247	4618.08	94995.5	1640.08	14791	38163.4	69.92	2792.16	67732.6	1333.8	19657.4	57255.2	2901.68	17296.6	56919.2	1402.96	10538.6	65913.2	12472.4	5634.72	68619.8	20770	22562.6	21736.6	6232	4849.2
66040	290.32	7906.32	66379.3	234.84	5623.92	74518.6	256.12	7583.76	40041.3	737.2	3983.04	40845.3	2288.36	11353	45308.2	3183.64	5029.92	83488.6	13164.7	4103.28	50748.1	31090.8	12377.5	54948.4	27866.2	6805.44
63691.5	2477.6	9396	51812.1	2499.64	5092.56	51504.7	1320.12	3808.8	80965.3	3107.64	5357.52	64195.9	386.08	3350.88	47364.8	413.44	3037.68	26729.9	125.4	2719.44	61174.7	7134.88	1673.28	79368.2	31357.6	20111
28508.3	83.6	4906.08	29818.1	518.32	5148	83864.3	4357.08	17485.9	69526.6	259.16	3231.36	45124.3	643.72	4443.12	65877.5	304.76	3087.36	79139.4	4978	21960.7	26486.2	8114.52	28273.7	61685	1995	3795.84
57759.6	1465.28	4746.96	71952.4	1757.88	15777.4	33720	680.96	8200.08	37058.4	2797.56	8318.16	42640.6	405.84	3103.92	39366.6	377.72	2259.36	38447.5	1126.32	6853.68	74112.3	4600.28	1505.52	50522.5	48037.3	14991.1
50465.3	3367.56	7436.88	79704.3	1278.32	16139.5	57568.5	1588.4	3497.76	38482.6	118.56	2965.68	52276.2	153.52	9392.4	71259.5	191.52	2193.12	40855.1	4297.04	10079.3	92517.1	7412.28	6147.36	74753.2	8529.48	7030.08
53696.5	2756.52	4751.28	71894.5	405.08	3106.08	39215.1	203.68	1177.2	74527.7	713.64	3293.28	36451.3	1181.04	7765.2	94120	696.92	7233.12	61767.5	4100.2	5608.8	27368.9	8576.6	5199.84	50280.1	2302.04	433.44
30349.8	684	7068.24	68462.5	133.76	8677.44	36255.7	675.64	6168.24	76745.5	135.28	2708.64	83545.8	756.96	4878.72	46336.5	857.28	6310.08	52276.9	4180	1381.68	28999.7	4874.64	13405.7	80872.3	208.24	1830.24
31306.6	1300.36	11925.4	68201.9	153.52	9250.56	22222.8	706.8	7176.96	20079.8	4433.08	4623.84	48898.2	583.68	3881.52	71498	618.64	3191.04	54998.4	14391.4	7027.92	58801.6	350.36	1427.04	58649.5	679.44	1089.36
50956.8	171.76	12156.5	55896.1	256.12	9609.12	76131.9	125.4	6091.92	67782.6	1208.4	4654.08	85032.3	5749.4	16771	46988.5	586.72	9808.56	61417.8	8295.4	9110.88	21734	6996.56	8056.08	67020.8	37350.2	24791.8
51065.9	1073.88	3213.36	38385.1	520.6	7742.16	65808.6	2057.32	8757.36	46362.5	219.64	3518.64	43307.5	543.4	5108.4	35963.2	297.16	10741	62398.7	27664.8	53920.1	59633.6	9935.48	9162.72	53113.4	14406.6	6276.96
48087.6	711.36	3283.92	59057.7	494.76	5643.36	54984.8	1425	7918.56	37651.9	2129.52	4409.28	44412.5	145.92	1936.08	44886.4	2172.84	5121.36	21825.7	418.76	3710.16	92808.9	8933.8	7186.32	62186.1	5653.64	11543.8
63484.2	1088.32	18733.7	63090.9	158.08	524.88	55880.5	961.4	5091.84	29299.4	2422.12	8237.52	49185.5	589	5208.48	97176.9	1206.88	11674.8	77922	6833.92	6586.56	103571	2754.24	7812	63562.2	17718.6	4236.48
52666.2	2196.4	6496.56	39137.1	986.48	8702.64	70701.8	187.72	5037.84	33016.8	407.36	11768.4	53743.9	94.24	2787.12	16083.6	69.92	3167.28	44452.8	3477	26019.4	70367.7	29684.8	9288	33614.8	9161.8	14940
44231.2	2823.4	5202	66931.8	1099.72	3274.56	69847	6736.64	15624	74319	3545.4	12201.8	35350.9	96.52	3022.56	52181.3	186.96	5667.12	54644.2	8204.96	6678	31575.7	7490.56	13320	96162.3	35143.2	8956.08
34355.8	646.76	9720	86654.8	7188.08	16789.7	76706.5	485.64	3119.76	67039	4892.12	13040.6	25708.8	5383.84	9276.48	68972.8	200.64	4115.52	68085.5	15351.2	15984	28514.2	5681	3026.88	58628.7	11826.4	7702.56
32058.6	159.6	1420.56	41647.4	2759.56	7612.56	68175.2	601.92	2298.24	64581.4	1366.48	2890.8	36686	277.4	2281.68	59202.6	158.84	2599.2	19348.5	1167.36	3190.32	40031.5	3712.6	6515.28	45556.5	2596.92	5642.64
40823.9	439.28	21129.1	65158.6	4611.68	14775.8	55450.2	959.12	8431.2	58308.9	386.84	3502.8	34481.8	266	6112.8	55901.9	3192.76	16057.4	28367.3	4071.32	1728.72	57324.8	11897.8	5055.12	47761.3	915.04	318.96
23433.8	503.88	4314.24	67002.6	2507.24	3705.12	55955.9	85.12	3493.44	53153.1	1202.32	4614.48	38507.3	202.16	6744.96	56186	7197.96	18375.1	52710.4	16340	2396.16	77577.5	470.44	3203.28	29257.8	476.52	15935.8
76817	5075.28	10085.8	28050.7	271.32	42754.3	44029.7	1328.48	13785.1	62346.7	1057.16	8207.28	35991.8	117.8	5533.92	50608.3	941.64	3288.96	28776.1	1828.56	2450.16	108029	6795.16	14821.2	65632.4	37290.9	19434.2
26660.4	349.6	12022.6	68162.2	2385.64	4598.64	31739.5	332.12	6804.72	43106.7	542.64	5556.24	68138.2	1281.36	7878.96	90834.9	2267.08	12506.4	61046	5115.56	14592.2	68013.4	5649.08	3363.12	16363.1	373.92	31258.1
65692.2	5143.68	7303.68	63315.8	1422.72	5597.28	52960	1721.4	19169.3	69925.7	4319.84	22379.8	36595	446.88	5072.4	76326.9	1218.28	12048.5	64248.6	10708.4	3778.56	49734.8	33830.6	25609	33410	20915.2	12854.9
76698	786.6	7400.16	28087.8	367.84	10067.8	76707.1	569.24	16567.2	97161.3	733.4	3341.52	76139	924.92	15221.5	31850	402.8	9765.36	76008.4	21945	21375.4	76337.3	693.88	8459.28	65863.2	16786.9	11252.9
59519.2	2243.52	13991.8	50427	1326.96	10411.9	73020.3	1246.4	22704.5	35888.4	316.16	710.64	34762	969.76	6495.12	49859.5	349.6	26191.4	53271.4	12222.3	7106.4	81989	56794.8	39333.6	56198.3	40524	11398.3
91479.7	325.28	9781.2	14946.7	1566.36	6869.52	43304.9	1091.36	4306.32	53090	144.4	3389.76	51861.5	770.64	7569.36	49634	339.72	5388.48	67512.2	2632.64	1557.36	44148	795.72	10474.6	85937.1	40116.6	4590.72
44749.2	962.92	5726.88	44558.8	368.6	9199.44	64917.4	1006.24	12137.8	75449.4	367.08	11589.1	67585.7	373.92	6229.44	70291	1095.16	13078.8	69959.5	5466.68	5176.8	53618.5	5201.44	5498.64	77180.3	14260.6	7718.4
51353.2	4922.52	7621.2	82505.8	1653	12695.8	70865.6	405.84	24391.4	45049.5	608	15721.9	46881.9	789.64	8514.72	75266.1	593.56	5097.6	64677.6	5812.48	4160.16	57408	26543	21507.8	42472.3	28962.1	20422.1
47515.6	1190.92	4372.56	50508.2	4035.6	17125.2	61870.2	6022.24	11100.2	36950.5	297.16	10713.6	77784.8	541.12	12974.4	61811.7	1241.08	33746.4	36166	5105.68	2273.04	47360.9	10196.9	11970	44040.1	20710	12818.2
50075.3	708.32	2934.72	49353.8	166.44	668.16	49335.6	722.76	6327.36	39849.5	1247.92	6528.96	69962.1	798.76	5225.76	105286	231.8	10331.3	24030.5	13898.1	3255.84	56408.9	16017	10804.3	73565	7061.92	9673.2
72185.1	2665.32	10024.6	46064.8	383.04	9977.04	66955.2	119.32	10645.2	60921.9	489.44	7634.16	84517.5	2107.48	27967	49962.9	419.52	2452.32	33876.7	2445.68	1816.56	52958.8	6874.2	7128.72	83233.1	462.08	5716.08
41486.9	1628.68	11656.1	66970.1	898.32	19320.5	100721	322.24	2838.24	31330.6	82.08	6079.68	38693.2	539.6	5710.32	38352.6	1676.56	9885.6	39193	25611.2	12906.7	34022.9	10934.1	6198.48	55753.7	2577.16	1700.64
28319.2	91.2	2402.64	57653.7	85.12	1962.72	80004.6	291.08	5811.12	58641.7	953.04	9562.32	58888.7	72.2	2574	22280	291.84	6863.04	89744.8	16019.3	9982.8	53594.4	18671.7	7752.24	38748.4	13075.8	4623.12
49701.6	393.68	11206.8	27229.1	581.4	5929.2	41913.9	703	7002.72	65450.4	544.92	4546.8	69221.8	205.2	3443.76	53044.5	669.56	6531.12	96218.2	6496.48	9367.2	87063.6	6870.4	11442.2	62607.3	41560.6	21160.8
43314	585.96	4913.28	54468	1887.08	19665.4	67999.1	537.32	5992.56	31039.4	926.44	18902.9	64738.7	604.2	11572.6	67998.4	609.52	6492.96	22870.9	15993.4	10477.4	63433.5	446.88	843.12	59138.9	8904.16	9015.12
94129.8	68.4	4348.8	71573.4	250.8	4458.24	29946.8	497.04	9059.76	53404	1450.08	12524.4	77192	861.08	2418.48	36472.8	1518.48	4410.72	93993.9	1994.24	1239.84	61913.1	15116.4	7857.36	24596	12917	18439.9
88520.9	1484.28	14752.8	72523.8	1825.52	18045.4	30574	315.4	5314.32	72378.8	379.24	6425.28	51018.5	850.44	18924.5	106210	876.28	10036.1	49253.1	3102.32	17660.2	75440.9	18269.6	19247.8	102342	4947.6	14603.8
57480.8	421.8	5396.4	41430.3	266.76	1798.56	65640.2	2452.52	4106.88	60772.4	183.92	1754.64	29211	1269.2	1296.72	48584.9	503.12	7010.64	39980.2	4290.2	3206.16	54007.8	5272.88	3558.24	98462.6	9332.04	20070.7
73727.5	908.96	8537.04	35569.3	9365.48	21238.6	68542.5	1705.44	23155.9	78466.7	2076.32	12159.4	70833.8	829.16	13549	49570.9	178.6	1882.8	72716.1	20291.2	13417.2	34018.4	2370.44	2957.76	41652.6	8944.44	5566.32
46252	2050.48	6013.44	44541.2	1553.44	59505.8	72636.8	180.88	2500.56	56635.8	506.92	4248	79083.5	347.32	5692.32	84127.5	4160.24	14265.4	69141.1	40851.5	15588	42677	4880.72	5632.56	49682.1	6722.96	3103.92
60708.7	106.4	1854	53511.9	4532.64	6704.64	33043.4	373.92	9228.24	39354.2	513.76	9070.56	68213.6	484.88	3267.36	27877.2	2904.72	20639.5	23783.5	10653.7	10832.4	37655.1	4671.72	4263.12	68682.9	2853.8	4170.24
57563.3	237.12	12943.4	52187.2	2515.6	9659.52	78992.5	1573.96	8902.08	56095.6	5062.36	26514.7	57964.4	111.72	462.96	54093	610.28	3528.72	22404.2	7627.36	11713.7	21186.1	4997.76	14521	36151	2375.76	2946.96
52553.1	247.76	2486.88	83543.2	936.32	2494.8	30036.5	3591	6638.4	61002.5	1482.76	4236.48	57032.9	1464.52	5458.32	45576.7	263.72	861.84	46468.5	27913.3	5679.36	34431.1	277.4	311.04	37630.4	28574.5	24117.8
57893.5	2627.32	12340.8	44274.1	713.64	9688.32	77262.2	68.4	3877.92	8639.8	497.8	10980	46159.1	368.6	12762.7	70066.1	997.12	4222.8	50956.1	4861.72	4854.24	41551.9	4577.48	4898.88	80614.9	36630.5	18073.4
32271.2	1429.56	28693.4	91343.2	118.56	3438	76759.1	219.64	8156.88	56345.2	3267.24	5918.4	38818.6	2421.36	19053.4	53513.2	753.16	6630.48	43609.8	224.2	1455.84	52408.8	20800.4	21938.4	54187.2	889.2	4163.04
24902.1	270.56	5334.48	68432	85.88	1022.4	28945.1	343.52	8956.08	42252.6	584.44	4038.48	45456.4	854.24	7369.2	39109.2	1637.8	14707.4	46619.9	20756.4	10191.6	45678.8	7096.88	4676.4	38780.3	1757.88	3204
31824.6	728.08	8182.08	33739.5	152.76	2938.32	44489.2	496.28	4520.88	51431.2	1100.48	14888.9	15891.8	842.08	13160.9	36706.1	68.4	2963.52	50770.2	7667.64	6865.92	37163.1	9199.8	5577.84	42482	798	3948.48
61230	414.96	4865.76	93456.3	281.2	3957.12	68909.1	924.92	4299.12	20382.7	2934.36	5203.44	53707.5	613.32	4298.4	52018.8	1169.64	6613.2	53485.2	21200.2	20316.2	61665.5	20397.6	13117.7	21248.5	3606.96	4281.84
14292.2	854.24	7842.96	93039.7	166.44	24510.2	54431.6	183.16	2613.6	46603.7	5469.72	12934.8	40585.3	1109.6	7050.24	64000.9	6794.4	18463	40253.2	27663.2	21967.9	55624.4	5342.04	4056.48	65986	9383.72	9898.56
66785.5	457.52	9352.8	27118.6	537.32	5857.92	45843.2	532.76	1915.92	33344.3	1090.6	4628.16	64936.3	1343.68	8143.2	28285.4	1255.52	14716.8	24910.6	7541.48	3421.44	34775.6	2447.96	12978	49629.4	9746.24	5875.92
19235.4	791.92	3389.76	32954.3	2733.72	6921.36	61462	5895.32	8265.6	60572.2	326.04	4581.36	33415.8	457.52	2137.68	48990.5	205.2	7364.16	66078.3	30999.6	20556.7	56793.1	534.28	2283.12	70899.4	15048	8231.76
39664.9	924.16	9734.4	67431.6	8377.48	21599.3	84501.3	1151.4	2476.08	58770.4	926.44	10363	83901.3	669.56	28328.4	54813.2	1285.16	20699.3	72213.7	2946.52	6767.28	32546.1	642.2	15346.8	32896.5	1611.2	1328.4
61474.4	3634.32	7750.08	82037.8	790.4	6431.04	95406.3	2467.72	6499.44	32650.1	224.96	2059.92	44367.7	114.76	942.48	114540	3878.28	11301.8	39073.4	6149.92	3720.24	63958.7	6010.08	16073.3	70090.1	810.16	1787.04
35950.2	158.08	2604.96	42502.8	91.96	242.64	78806	1508.6	4235.04	58947.8	741.76	3036.24	80001.3	184.68	886.32	27714.7	314.64	4473.36	54392	13951.3	25587.4	52332.1	18686.1	10531.4	72072	16973.1	15283.4
52144.9	207.48	1278.72	82583.1	1259.32	14858.6	69065.1	3550.72	11646.7	38376.6	6625.68	11446.6	71757.4	7311.2	84294	27370.8	407.36	6909.12	75674.3	9120.76	6698.16	45642.3	10871	12161.5	30544.1	1290.48	1998.72
57899.4	409.64	9494.64	69832.8	3380.48	13633.2	61998.3	4669.44	34459.2	65031.8	1601.32	6108.48	41222.3	3236.08	8227.44	33707	10611.1	15857.3	24830.6	39276.8	20751.1	61820.2	12557.5	6194.88	67784.6	19689.3	13706.6
40999.4	1701.64	9750.96	39096.2	227.24	5160.24	64160.8	731.12	8943.12	86288.8	1225.88	14127.8	44836.3	430.92	4836.96	22575.8	3538.56	7755.84	42260.4	503.12	5835.6	69518.8	16087.7	1435.68	83281.2	29850.5	29181.6
106825	3480.8	10368	82836	161.88	4101.84	39438.1	256.88	4120.56	90194	706.8	11214.7	54639.6	2374.24	27041.8	38971.4	356.44	6468.48	60624.8	10221.2	9450.72	43897.8	16922.2	5569.92	47775.6	13230.8	8254.8
41341.3	360.24	3970.8	51392.2	1169.64	11337.8	24837.1	79.8	5495.76	76952.8	1688.72	16565	63837.8	878.56	7189.92	47100.9	189.24	3571.2	37690.9	15697	10222.6	99037.2	1264.64	4469.76	47341.4	3540.84	5208.48
53300	150.48	812.16	71264	2699.52	5097.6	90164.8	228	9473.76	91478.4	1060.2	4753.44	59362.5	969.76	4807.44	45217.9	22812.9	21381.8	98315.8	40420.6	13340.2	31031	10530.6	6404.4	67745.6	3413.16	6590.88
102368	4053.84	19630.1	59095.4	136.04	1872.72	100899	7787.72	20419.2	70632.2	1658.32	24750.7	38112.8	2526.24	4760.64	16757	1771.56	18781.9	87285.2	1918.24	6791.76	44447	5784.36	4079.52	65429.6	55398.7	31409.3
54343.2	726.56	14449.7	49388.3	97.28	1885.68	73597.5	380	6545.52	68500.2	96.52	8093.52	61325.5	1692.52	2010.24	47613.1	2595.4	3525.84	36257	10383.9	11648.2	41910	35534.6	17598.2	40568.4	1447.8	5662.08
86268.6	5744.08	13533.8	34873.1	111.72	720.72	25333.8	312.36	3827.52	86065.8	444.6	10986.5	69367.3	539.6	4970.88	26581.1	4209.64	15462.7	47637.2	23129.1	13555.4	77962.9	3841.8	10382.4	64618.4	28897.5	11248.6
70367.7	362.52	3963.6	31565.9	2266.32	9354.24	22000.5	573.8	60455.5	69666.3	894.52	7765.92	43753.4	267.52	787.68	116555	2772.48	39783.6	15573.3	6609.72	4901.76	53938.9	3160.84	1287.36	40058.8	3530.96	3346.56
63213.8	582.92	28852.6	38798.5	235.6	6778.8	35235.2	470.44	6256.8	44311.1	614.84	4602.24	75546.2	290.32	2909.52	23286.9	1393.08	6671.52	56527.9	15193.9	3741.12	62614.5	1356.6	3160.08	40936.3	4499.2	2371.68
69214.6	2850.76	9087.84	95306.9	254.6	9453.6	43254.9	1650.72	9210.96	73361.6	1743.44	3841.92	87141.6	3939.08	26523.4	83294.2	563.92	10532.9	77421.5	7102.2	10808.6	56912.7	14614	6330.24	82277.6	314.64	3172.32
61803.9	1582.32	10081.4	64418.2	4010.52	14345.3	44368.3	2806.68	11252.9	73729.5	373.92	1926.72	69837.9	1611.2	13806.7	64415.6	1133.92	12760.6	22988.5	1739.64	1107.36	44034.9	25928.2	18441.4	58881.5	37598	9840.96
34407.8	11111.2	29218.3	39386.8	2469.24	9547.2	69177.5	264.48	6775.92	44844.1	703	9993.6	49342.1	325.28	3577.68	29365	220.4	4156.56	31857.8	7761.88	9900.72	29292.9	19883.9	10051.2	61649.2	18711.2	6859.44
89187.1	168.72	17460	34554	465.12	5949.36	27092	506.92	3003.12	51056.8	734.92	6079.68	63551.8	231.04	2194.56	39035.1	1443.24	4931.28	32331	1542.04	5649.84	36736.7	10039.6	12863.5	61363.9	6044.28	8880.48
71037.8	1462.24	19949	71144.4	665	6951.6	85077.8	1735.84	18145.4	32704.1	314.64	4947.12	37557.6	1150.64	3543.84	58544.8	2960.2	8320.32	76959.3	24044.1	4479.84	19544.8	3435.2	4456.08	21550.8	2862.92	3958.56
74879.3	623.2	12266.6	67786.5	396.72	7701.84	55439.1	807.88	4466.88	59163	566.96	3677.04	90277.8	5354.2	15953.8	22265.8	564.68	7001.28	42693.3	931	1482.48	65214.5	17985.4	5600.88	41965.3	6175	9974.88
66120.6	1744.2	5726.16	19482.4	130.72	28241.3	91768.9	510.72	6194.16	59916.3	821.56	14003.3	76434.8	912.76	13336.6	40504.8	788.12	6326.64	41319.2	5996.4	927.36	55469	24097.3	19454.4	19942	1106.56	2314.08
27313.6	1668.2	5396.4	38415	326.8	5099.04	33616.7	864.88	7086.96	44848.7	3107.64	11589.8	61527.7	446.12	970.56	67751.4	161.88	3985.92	68803.1	4018.88	5881.68	45956.3	2058.08	9075.6	33810.4	15968.4	948.96
27443.6	712.88	5240.88	75608	3611.52	3481.92	39992.5	215.08	4400.64	67670.2	3812.92	19676.9	49508.5	86.64	6433.92	80519.4	4976.48	11913.8	60359.6	7057.36	3000.24	75192	12092.4	9621.36	41041	36078.7	8425.44
54542.1	2308.88	30165.1	46481.5	368.6	2967.84	46746	457.52	3330	19767.8	862.6	13124.9	70084.9	234.08	1977.84	58998.5	932.52	5549.76	86147.8	5227.28	4284.72	23510.5	17443.5	19409.8	73613.1	7507.28	8212.32
52599.9	250.04	4511.52	53519.7	420.28	5343.12	79521	88.16	1755.36	35025.2	3101.56	12636.7	25131.6	544.16	4716	75203.7	321.48	6099.12	34827.6	1380.16	10182.2	63389.3	1975.24	986.4	64188.8	2415.28	3523.68
78112.4	743.28	6916.32	33701.2	913.52	2901.6	46911.8	171	12335.8	50821.5	1049.56	10192.3	93800.8	508.44	3696.48	42939.6	2664.56	12363.1	34973.2	9855.68	3387.6	26942.5	1985.12	3674.16	38178.4	408.88	1099.44
67448.5	288.04	4254.48	103077	376.2	6630.48	93484.9	544.16	6988.32	55828.5	1823.24	11083.7	69592.9	162.64	8381.52	60954.4	528.96	4502.16	74386	24083.6	25003.4	79721.2	9495.44	52865.3	33764.2	27282.5	18460.8
64782.2	419.52	3659.76	77025.6	4509.08	16174.1	55446.3	432.44	6678	104180	1988.92	15005.5	53670.5	441.56	16104.2	55179.1	1445.52	5775.12	52439.4	13236.9	7923.6	70590.6	3211.76	6211.44	50789.7	9282.64	16133.8
59497.1	1124.8	5669.28	70506.1	709.84	10846.1	36873.2	1000.16	4678.56	78499.2	483.36	4749.84	76970.4	11808.9	17481.6	54161.9	763.8	5368.32	49874.5	52048.6	15217.2	66301.9	26334.8	7442.64	97322.5	69.16	1937.52
74312.5	214.32	2709.36	47930.3	5073	10702.1	40044.5	203.68	2558.16	26768.9	473.48	3088.08	91814.4	1905.32	14860.1	75097.1	1403.72	7250.4	22868.3	21707.1	25938	93424.5	16134.8	8715.6	35814.3	6119.52	9774.72
49050.9	1427.28	3665.52	31081	411.16	6068.16	56440.8	379.24	4569.12	47755.5	328.32	9161.28	56022.2	630.8	3677.76	17971.2	67.64	6749.28	43551.3	4219.52	3619.44	46946.9	4433.08	8804.16	57364.4	6472.16	11999.5
27965.6	773.68	3614.4	52945.1	208.24	4854.24	59620.6	110.2	4399.92	32233.5	1078.44	7308	39557	3353.12	4964.4	85473	524.4	3301.92	31321.5	394.44	1839.6	38175.1	2725.36	489.6	97331.6	2185	4918.32
22792.2	224.96	4847.04	86403.8	4092.6	20736	86988.8	203.68	6144.48	45841.2	682.48	17006.4	48042.1	123.88	4299.84	73741.8	676.4	6503.76	49032.1	64948.1	12859.9	73269.3	31316.6	15510.2	50739	9351.8	6646.32
83717.4	127.68	2592	42558.1	129.96	2746.08	26126.1	4972.68	9594.72	78405.6	861.84	13602.2	59700.5	2080.12	8109.36	28533	527.44	2376.72	66663.3	22147.9	20079.4	52150.8	874	2826	73927.1	3815.96	3494.16
37228.8	355.68	1231.2	31749.9	963.68	13800.2	23669.8	342.76	8117.28	71020.9	129.2	5571.36	59905.3	896.8	8993.52	51241.4	212.8	3208.32	29842.1	390.64	13452.5	71233.5	26701.8	19568.9	45291.3	8273.36	21160.8
82356.9	142.88	13154.4	34704.8	494	2096.64	71594.9	2834.8	25838.6	39118.3	3594.04	12139.9	33144.1	765.32	17093.5	75587.2	90.44	1884.24	67446.6	21615.2	6778.8	65837.8	10081.4	5731.2	68580.8	648.28	1857.6
53071.2	171.76	2507.04	38090	1465.28	5617.44	57689.4	967.48	11498.4	52522.6	3320.44	7918.56	69010.5	1687.2	15704.6	88350.6	2444.16	15607.4	31940.3	23859.4	13209.1	28712.4	1522.28	3681.36	68012.8	11216.8	7446.24
80544.8	893	53271.4	58883.5	740.24	4025.52	40006.8	544.16	4568.4	50013.6	2060.36	3641.04	44055.7	459.8	5982.48	78527.8	210.52	4752	27976	19455.2	10939	65536.2	574.56	2272.32	80286.7	6909.92	3949.92
43659.2	418	3178.8	57014.7	862.6	14058.7	81764.1	6198.56	19131.1	60687.9	387.6	9555.84	60321.3	1036.64	4287.6	58708	3819.76	10632.2	20513.3	4933.92	8332.56	104772	53069.3	21489.8	53806.3	994.84	2815.2
43002	365.56	3764.16	74703.2	440.04	8905.68	65321.7	1318.6	7819.2	78533.6	5143.68	24815.5	40995.5	131.48	3155.76	36599.5	105.64	3122.64	55679	627.76	489.6	47318	32068.2	11266.6	15324.4	669.56	14314.3
35857.9	264.48	2660.4	72627.8	1616.52	20254.3	36979.8	946.96	7459.2	46951.4	957.6	11210.4	24646.7	85.88	8514.72	64291.5	1264.64	6081.12	36365.5	12071.8	4656.96	67130.7	11021.5	26577.4	87191	6187.92	9698.4
53183.6	1197	9840.24	73568.9	619.4	7333.2	57326.7	1273	6240.24	77070.5	468.92	3222.72	38123.8	760	6469.2	22712.3	323	4646.88	57175.3	3362.24	12548.9	56523.3	18468	11822.4	74672	21789.2	18357.1
79639.9	155.04	4064.4	56525.3	77.52	636.48	71043	643.72	19740.2	25545.6	2311.92	4639.68	67575.9	2458.6	21695	62106.8	1324.68	10349.3	56756	507.68	725.04	51190.8	12372	11710.1	65384.1	63742.7	10343.5
48253.4	1397.64	6217.2	61321	200.64	4489.2	83575.7	443.08	5400	76677.2	502.36	14976	57116.1	2735.24	5606.64	117652	2394	30703.7	34546.8	7841.68	2442.96	76413.3	44013.1	23623.9	47080.8	10695.5	7259.04
58022.2	1855.16	1686.24	54532.4	392.92	5597.28	42735.5	228	2758.32	46031.7	14788.8	23274.7	51559.3	364.04	4714.56	38264.8	1064	5438.16	58176.3	3361.48	1794.96	81811.6	4506.04	4868.64	67680.6	841.32	1587.6
83486	2312.68	18478.8	78631.1	2200.96	4780.8	56687.8	3198.84	5546.16	67557.8	2991.36	4795.92	90102.3	118.56	1728	35503	1680.36	16187.8	35571.9	5354.2	3919.68	23271.3	3039.24	2247.12	66860.3	7630.4	4816.08
71745.7	1362.68	7791.84	46294.3	422.56	7017.12	30943.9	481.84	9202.32	64727.6	199.88	5775.84	53114.1	2763.36	9498.96	40015.9	1187.12	5017.68	30696.9	2710.16	8896.32	37941.1	1648.44	1432.8	62762	9428.56	12098.9
61482.8	886.92	8156.88	55014.7	721.24	1900.08	87956.7	548.72	9604.8	63960	249.28	3819.6	73655.4	9039.44	10504.1	56142.4	1476.68	7725.6	64905.7	559.36	3238.56	70014.8	6279.88	7040.88	47977.1	3011.12	13511.5
39739.7	1634.76	3942	63624.6	1241.08	9765.36	74150.7	1276.8	5171.04	52675.3	2154.6	3566.88	75973.9	2570.32	15877.4	49281	1960.04	4479.84	27849.9	11415.2	12142.1	48742.8	12147.8	15669.4	65978.9	4456.64	5911.2
31243.5	250.04	3561.12	62767.9	2411.48	10586.2	37428.9	187.72	11934.7	44957.9	2510.28	10811.5	42646.5	793.44	2872.8	23123.1	1200.8	9715.68	40766.7	6849.12	7846.56	73010.6	2213.88	6166.08	40435.8	15854.4	10843.2
29686.8	73.72	5189.04	21827.6	579.88	4720.32	63634.3	3182.88	16100.6	69998.5	2596.16	7279.2	76514.8	510.72	3644.64	59577.7	2685.08	13389.1	50509.5	11503.4	2987.28	32171.1	34603.6	4775.04	88143.2	5934.08	4710.24
45768.4	1266.16	2562.48	60179.6	193.04	1689.12	69349.1	2586.28	10876.3	21660.6	753.16	9883.44	33725.9	743.28	11389	69715.1	1044.24	23232.2	43722.2	1035.12	2009.52	69277.6	500.08	1108.8	32743.1	29835.3	11546.6
46551.7	4094.12	9812.16	60140.6	457.52	4991.04	35824.8	140.6	1995.84	46092.1	1333.04	5716.8	49257	460.56	4959.36	73269.9	221.92	6688.8	30221.7	11358.2	5756.4	25701.6	39352	21626.6	102012	1026	4570.56
41000	4593.44	26603.3	72527	4962.8	5494.32	54899.6	4447.52	5814.72	46592.6	172.52	6413.76	35228	240.16	1935.36	71293.9	915.8	3285.36	80107.3	74400.2	18504	45072.3	17491.4	4867.2	50844.9	5726.6	3415.68
31200	264.48	1758.24	25376.6	1472.88	7045.92	31935.1	783.56	2095.2	25584	265.24	6688.08	60058	259.16	9410.4	31560.1	1499.48	15329.5	45189.9	1091.36	5362.56	44245.5	2870.52	5004	78456.9	13659.5	10753.2
68229.2	716.68	5778	48140.9	93.48	693.36	57764.2	135.28	8688.24	103978	85.88	6964.56	63997.7	216.6	5826.24	36894	408.88	1445.04	60942	7657	10857.6	32183.4	16409.2	18036.7	29991.6	51452	21425
49395.4	750.88	5884.56	22285.2	1035.88	4715.28	55267.5	937.84	5299.92	52037	960.64	6297.12	33866.3	180.12	4750.56	101516	1556.48	11581.2	46068.1	5452.24	9099.36	93611	698.44	3893.04	51257.7	6950.2	6597.36
68489.2	1655.28	18779	38968.8	3769.6	16190.6	84821.8	15215.2	30414.2	51748.4	908.96	5901.12	54016.3	1320.12	2540.16	94203.2	766.84	8606.16	52690.3	3597.08	5061.6	42258.4	521.36	974.88	110757	25987.4	13563.4
21042.4	554.8	8002.08	28657.2	91.2	2075.04	42452.8	412.68	20830.3	50945	687.04	13742.6	62971.3	259.92	6279.84	87549.1	4121.48	20273.8	93908.1	7221.52	3924.72	77142.6	2276.96	5808.96	35123.4	4636	1657.44
47030.1	2207.04	8737.92	71474.6	1320.12	11549.5	39893.1	2454.04	8450.64	62272.6	124.64	1543.68	88629.4	270.56	3620.16	48387.3	305.52	3302.64	82833.4	6033.64	5293.44	82448.6	18412.5	7609.68	22761	2864.44	10655.3
86776.3	290.32	1244.16	56737.2	451.44	3987.36	71113.2	2863.68	4070.88	58508.4	475	21048.5	39005.2	780.52	7917.12	51228.4	394.44	2673.36	50368.5	7368.96	7457.04	47926.4	2374.24	308.16	60106.1	5419.56	12250.8
63484.2	940.12	7819.92	75667.1	1551.92	5590.8	30024.1	4836.64	11652.5	49905	1236.52	4293.36	76432.8	3138.8	7902	24053.2	383.8	17748.7	50134.5	3145.64	3324.24	45262.1	21690.4	5842.8	70143.4	222.68	805.68
58266.6	775.2	3525.84	68926.6	6071.64	18045.4	46209.8	69.92	2114.64	71065.1	1788.28	4581.36	59670.6	332.12	2736.72	33580.9	1165.08	5206.32	52876.2	266.76	1667.52	29276	256.88	2701.44	37581.7	3445.08	3782.88
52888.5	5504.68	21373.2	56857.4	1645.4	6371.28	64429.9	1154.44	16092.7	82784	1667.44	8853.84	54434.2	1511.64	5945.76	27335.7	220.4	1401.12	12636.6	109.44	9108.72	75535.2	21881.9	8462.88	24928.1	3483.84	2975.04
66368.2	693.88	3456.72	78085.1	190	5182.56	27280.5	1675.04	10008	61008.3	8692.88	26113.7	89333.4	21133.3	56741	78041.6	289.56	2664	54784.6	4857.16	5806.08	59308.6	12055.9	9622.8	47986.2	6152.96	11377.4
50580.4	2421.36	7488	34208.8	798	9385.2	52224.2	680.96	3757.68	39911.9	2198.68	6066.72	95301.7	1611.2	10054.1	62149.7	1203.84	2764.8	78040.9	17198.8	11188.8	69293.9	4072.84	5755.68	29566.5	8220.16	4904.64
91505.7	776.72	8375.76	78145.6	76	2882.16	58823.7	4329.72	23613.8	33528.3	708.32	370.08	33284.5	5152.04	12582.7	27157.6	244.72	647.28	58559.1	7271.68	5193.36	95253.6	27325	17503.2	44631.6	24057	6137.28
41429.7	779	8509.68	59828.6	2332.44	7642.08	60897.8	3513.48	7444.8	75926.5	408.12	8957.52	61492.6	648.28	9771.12	24657.8	2971.6	8691.84	76485.5	9607.92	7429.68	69134.6	2159.92	6684.48	49292.1	7042.16	5708.88
59551.7	219.64	1106.64	47085.3	362.52	5720.4	83767.4	1416.64	7957.44	41532.4	354.16	2911.68	47615.8	171.76	1337.76	38737.4	258.4	3087.36	76999	25111.2	5861.52	91274.9	33931.7	15713.3	38967.5	3494.48	2260.8
47030.1	4041.68	6176.16	33306	2343.84	6444	37855.3	390.64	4743.36	72531.5	3033.92	22111.9	58606.6	79.04	1316.16	64989.6	379.24	3205.44	35976.2	12625.9	12306.2	57396.9	5595.12	2920.32	68998.8	2129.52	336.96
77841.4	2669.12	8535.6	78123.5	728.08	9943.92	54749.5	536.56	2653.92	62405.2	2425.16	8835.12	67822.9	4042.44	11047.7	33578.3	734.16	14172.5	48567.3	1400.68	982.8	52985.4	23933.9	11289.6	53027	3069.64	3257.28
48728.5	7033.8	11841.8	49387.6	1239.56	7173.36	58338.8	598.88	6229.44	74424.3	1009.28	12790.8	47876.4	486.4	9174.96	59039.5	779.76	7452.72	85287.8	23688.4	19547.3	56204.2	22945.2	8503.92	67083.2	19273.6	20756.9
16099.8	285	676.8	27621.7	1994.24	13132.8	62291.4	1551.92	8568	56104.7	1675.8	6680.16	44266.9	1102.76	11376.7	56206.1	284.24	6233.04	48562.1	17090.1	10928.2	76204.7	44410.6	9423.36	41539.5	2765.64	9550.8
37784.5	6948.68	11117.5	49699	97.28	3279.6	35350.9	85.88	4104.72	85675.8	2381.08	16226.6	50258.6	602.68	17482.3	67715.7	272.84	3442.32	28642.9	3192.76	5500.08	42927.9	65449.7	11291	55614.6	8556.08	12769.9
91839.8	91.96	2540.16	49775	1129.36	2147.76	62117.2	3489.16	13873	32689.1	86.64	2091.6	83148	1191.68	6099.12	23481.2	281.96	4019.04	92418.9	9376.88	8072.64	53930.5	4553.92	2500.56	24710.4	71.44	834.48
63015.5	743.28	5717.52	83525	1292	5258.16	14332.5	398.24	10013.8	63982.7	1283.64	3551.76	75317.4	2340.8	8690.4	41355.6	187.72	5186.16	82209.4	30514	18208.1	47156.2	18815.3	9874.08	30223.7	5987.28	8122.32
25829	952.28	13168.1	49745.8	465.12	3642.48	23745.8	1782.96	7952.4	60867.3	7531.6	22091.8	28392	257.64	13034.9	46230.6	2713.2	16570.8	83118.8	15104.2	20014.6	49383.8	3916.28	1186.56	99684.6	1731.28	8680.32
31655.6	3910.2	15814.8	29121.9	3578.84	12628.8	88886.2	1358.88	12458.9	64761.4	950.76	2957.04	71110.6	316.16	1052.64	44740.1	1433.36	9555.12	25494.3	7631.92	8899.2	44010.8	15153.6	9414.72	84128.2	568.48	3907.44
70374.8	457.52	9927.36	55171.3	373.92	2849.04	61501	355.68	6824.88	60174.4	1755.6	14063	58194.5	1155.96	3998.88	98954.7	492.48	15755	69524	23949.9	12510	75045.1	1653.76	1214.64	66940.9	7815.08	2456.64
54255.5	2896.36	18328.3	54321.8	107.92	3840.48	59338.5	2807.44	7695.36	50865.1	1249.44	10707.1	34219.2	234.08	5987.52	61433.4	4279.56	8370	74719.4	29828.5	13453.2	43996.5	11523.9	5902.56	61836.4	26438.1	6883.2
60882.2	149.72	3172.32	60936.8	2224.52	13279.7	56555.2	163.4	4245.12	84685.9	3062.8	15750	69088.5	221.16	1209.6	70755.8	1694.04	7022.16	20205.2	1773.08	3968.64	40020.5	817	2307.6	60036.6	12562	5471.28
36972	203.68	6202.8	68796.6	463.6	7897.68	77290.8	6784.52	10198.1	84024.2	3924.64	12325.7	73828.3	867.16	6056.64	105594	1592.96	6168.96	60776.3	3820.52	2438.64	67473.9	8534.04	9917.28	34249.1	506.92	9280.8
99334.3	4356.32	14775.8	26456.3	279.68	22958.6	104441	1221.32	8809.2	72122.7	128.44	455.04	47196.5	92.72	334.8	55607.5	1362.68	5989.68	20007.6	7294.48	3999.6	53545.7	9053.88	8592.48	54031.2	7134.12	6876
89885.9	1220.56	10463	25873.9	769.88	3645.36	67375.8	995.6	6901.2	102326	3634.32	16614	51608.7	1090.6	6148.8	59190.9	148.96	2957.76	23210.2	10091.3	11307.6	55986.4	6954.76	5041.44	64433.2	31201	2857.68
41232.8	2400.84	4492.8	53926.6	5391.44	24351.8	41250.3	311.6	1725.12	96913	5177.88	20106	18459.3	376.96	5052.96	33683.6	2425.16	5601.6	64010	32756	16750.1	46603.7	5317.72	723.6	89552.4	4488.56	10363.7
37826.1	846.64	8256.24	47003.4	798	1936.08	91586.9	870.2	4743.36	34561.8	338.96	6755.04	66641.9	1651.48	4461.12	67543.4	3531.72	16753.7	75595	20289.7	16300.1	79269.4	8890.48	2653.2	69271.8	2995.92	4998.24
70276	921.88	9019.44	49415.6	80.56	591.84	27064	1052.6	12776.4	64738.7	596.6	3448.08	89375.6	640.68	3397.68	64532.6	794.96	16264.1	52510.9	28311.5	9218.88	82082	7077.88	1181.52	82293.2	3600.12	9452.88
57785.6	1402.96	28969.2	43811.9	1205.36	2885.76	38616.5	877.04	14085.4	58899.7	68.4	2755.44	57071.9	2050.48	9128.88	70263	652.08	3458.16	25853.1	3368.32	2828.88	24838.4	2789.96	2233.44	62991.5	10409.7	4510.08
25651.6	5094.28	8851.68	32124.3	971.28	3606.48	68203.2	255.36	9608.4	80463.5	1703.92	29584.1	68184.3	93.48	635.76	47481.2	172.52	1360.08	20766.8	6583.12	24112.1	62015.8	1579.28	5984.64	17077.4	1832.36	22471.2
27859	245.48	3067.92	72926.1	271.32	698.4	82019.6	74.48	6800.4	71327.8	4309.2	10392.5	57603.6	2702.56	20069.3	63631.1	760.76	5252.4	70467.1	4688.44	31795.2	90181.6	74107.6	29417	65572.6	24012.2	12914.6
72373.6	1210.68	6051.6	49731.5	1343.68	3247.92	43981.6	433.2	3912.48	62639.2	2015.52	11756.2	61828.6	181.64	9572.4	89350.9	1575.48	11908.8	35865	4175.44	4978.8	49068.5	16941.9	8735.04	60147.1	395.96	8435.52
55318.9	3138.8	5008.32	62461.1	386.08	5151.6	54899	3169.96	8523.36	41986.1	6909.92	19999.4	67795.6	798	4274.64	65277.5	539.6	14433.1	36523.5	4147.32	65975.8	28634.4	1387	16575.1	48471.1	1282.88	4757.76
64533.9	254.6	4877.28	48464.6	457.52	3718.08	81499.6	350.36	1998	40864.2	2411.48	8727.12	88766.6	9040.2	6803.28	84271.8	4870.84	13864.3	60717.1	13263.5	5554.08	100678	9620.84	13062.2	40485.2	20958.5	12098.2
57540.6	1463	17948.2	57469.7	1433.36	3504.24	72462	880.84	6609.6	94673.1	570.76	5788.08	41943.8	487.92	3131.28	61102.6	880.84	6989.76	31106.4	4398.12	4354.56	52356.8	3404.04	1463.04	97412.9	22622.9	5399.28
40746.5	262.2	8845.92	72007	429.4	8403.84	51334.4	1819.44	10573.9	55825.2	925.68	3361.68	83278	1421.2	14863.7	54111.8	351.12	4509.36	55671.8	1479.72	2139.84	50849.5	2960.2	162	51039.3	6366.52	7206.48
75884.9	1285.16	8287.2	64956.4	2548.28	10221.1	57651.7	152	2198.88	65406.2	1482.76	6773.76	41800.8	1389.28	4999.68	76952.2	1180.28	7349.04	25611.9	11919.8	5543.28	92149.2	7932.88	21240.7	54885.3	16428.2	14258.9
33233.2	1218.28	9578.16	81979.3	2197.16	7388.64	70675.8	239.4	12430.8	46117.5	1976	3874.32	67685.1	864.12	4436.64	45762.6	1555.72	5309.28	35295	18539.4	5736.96	72350.8	18665.6	15239.5	46227.3	13843.4	10851.1
25205	848.92	11653.9	26664.3	260.68	4178.88	33006.3	224.2	2281.68	70546.4	949.24	14468.4	92244.8	1623.36	21386.9	77700.3	3808.36	11471.8	60081.4	3169.96	2805.12	81388.4	19114.8	16684.6	89825.4	14581.4	9039.6
74040.8	161.88	4708.08	25415	386.08	1623.6	59039.5	182.4	3385.44	111410	1140.76	8188.56	60518.2	1217.52	9969.84	44145.4	118.56	3666.24	78633.1	17554.5	3375.36	60580.6	1732.8	692.64	61218.3	25130.2	3180.96
54169	611.04	13762.1	37560.9	800.28	3016.08	88624.9	899.84	32774.4	53628.9	2584.76	10075	68710.2	1029.8	13959.4	68980.6	783.56	4340.88	32695.6	9592.72	1265.76	40963	370.12	2332.08	39514.1	4963.56	1589.04
61127.9	1069.32	6243.12	61533.5	1459.2	14077.4	64440.3	175.56	1818	41029.3	199.88	6467.76	53678.3	222.68	5425.2	81955.2	2095.32	8445.6	83973.5	17008	7761.6	77123.1	1402.96	267.12	50638.9	7224.56	3209.04
67712.4	468.92	4939.2	47756.8	440.04	2729.52	114336	1643.88	31264.6	97062.5	6165.12	18272.9	48742.8	691.6	1598.4	22253.4	187.72	5047.92	71973.8	32057.6	7631.28	35027.2	14882.3	16895.5	101908	37991.6	10641.6
47329.1	91.2	3914.64	30840.5	1744.2	4728.24	75335.6	202.92	6574.32	37657.1	224.2	456.48	83428.1	472.72	2603.52	56948.4	216.6	2050.56	49706.8	5182.44	3687.84	36952.5	887.68	1370.16	38972	18603.3	5405.76
33684.9	4887.56	9359.28	39249.6	1182.56	8997.84	87620.6	253.08	3335.76	66595.8	1029.8	11098.8	72666.8	342.76	1761.84	21082.8	1801.2	5446.08	77890.8	8719.48	11647.4	68666.6	13744.6	6240.24	36631.4	2116.6	5006.16
47571.5	456.76	7370.64	75214.1	1469.08	4613.04	51149.1	529.72	5132.88	26531	192.28	5270.4	60780.2	379.24	3022.56	30832.1	373.16	5845.68	54144.3	1275.28	2550.96	97847.8	21862.2	22479.8	75574.8	5383.08	11803
39920.4	393.68	7950.24	71981	118.56	2549.52	103868	4392.8	15605.3	86705.4	6519.28	15806.2	45137.3	421.04	3299.04	21240	632.32	4407.84	33745.4	1412.08	1852.56	56457.7	3528.68	2078.64	69619.5	16546.7	13004.6
54360.8	2999.72	9753.84	38693.8	747.08	6659.28	80122.2	902.88	8820.72	82271.1	1325.44	11638.1	41275.6	799.52	3299.04	77458.5	449.92	11226.2	82884.8	124.64	1573.92	48835.1	5098.08	14956.6	48227.4	18183	9754.56
51195.3	167.96	4668.48	36316.8	2416.8	4973.04	32960.2	588.24	6616.8	45672.2	601.92	8049.6	58667.7	366.32	2578.32	41462.8	718.96	1519.92	45516.9	1178.76	8570.88	31828.5	403.56	146.16	60698.3	46010.4	18543.6
65182	123.88	2484.72	53552.8	2067.2	7103.52	41520.7	256.12	5873.76	44571.1	164.92	2676.24	72508.1	1735.08	5204.88	61736.3	1020.68	9185.04	53920.1	1890.12	3632.4	74980.1	13534.8	16373.5	58057.3	1724.44	3440.16
33669.3	457.52	4009.68	42451.5	4708.96	47000.9	55398.8	1986.64	31027	76518	105.64	668.88	88314.2	141.36	2831.04	25671.8	139.08	5634	45977.1	22918.6	10824.5	49578.8	282.72	1242	30503.2	14553.2	23063.8
39094.2	158.84	3934.08	44439.8	328.32	6915.6	92535.3	1225.12	11198.2	78012.3	831.44	12021.8	25450.1	93.48	3551.04	24005.8	734.16	4614.48	83523	8308.32	3747.6	49349.9	19915.8	7438.32	88066.5	22964.9	10090.8
40095.9	4084.24	7588.8	53021.1	573.04	3379.68	61490	389.12	2764.8	60185.4	922.64	9484.56	83149.3	227.24	5492.88	43752.1	1361.16	10101.6	53132.3	2399.32	3523.68	60802.3	2917.64	2386.08	99489	27417.8	25490.2
59736.9	1500.24	7027.92	45016.4	112.48	2344.32	63258.6	443.08	6139.44	55319.5	226.48	17221.7	37313.9	795.72	10258.6	66119.9	2014.76	6705.36	42504.1	7391	5245.2	52422.5	234.84	671.76	86431.8	8037.76	2902.32
62729.5	2954.12	7970.4	65509.6	5022.08	18606.2	53301.9	2088.48	8223.12	75594.3	1615	7696.8	37553.8	466.64	9884.16	55250.6	1586.88	3341.52	54731.3	31499	7337.52	33484.1	13637.4	3343.68	98644.6	8857.04	3962.88
57096	1154.44	3700.8	59203.9	463.6	2304	34807.5	3132.72	5373.36	59447.7	382.28	3335.76	31642	2058.08	8750.16	41277.6	677.16	3465.36	55160.3	12458.7	8361.36	75095.8	3746.04	2628	50121.5	3722.48	6030
50698.7	2850	7484.4	43716.4	490.96	3630.24	23075.6	4735.56	9512.64	48951.5	216.6	10592.6	85922.2	665	7655.76	61984.6	965.96	3022.56	57743.4	6916	15315.8	33327.4	7111.32	3612.96	39589.5	5987.28	6532.56
31787.6	779.76	8251.2	50209.2	139.84	1551.6	82896.4	190	1689.12	34125.6	314.64	5684.4	70526.3	737.2	5296.32	33954.7	508.44	12562.6	59796.1	12773.3	5362.56	64305.8	17164.6	4716	26884.6	2517.12	29460.2
34214.7	2710.92	6085.44	32305	620.92	7550.64	89557.6	240.92	34457	47999.9	4007.48	8078.4	28329.6	863.36	6484.32	83925.4	953.04	6830.64	23342.1	326.04	5294.16	62598.9	7675.24	3686.4	42777.1	18449.8	9495.36
30776.8	845.88	2850.48	107100	3514.24	10154.2	59400.9	665	7014.96	104367	639.16	9320.4	61391.8	5339	8026.56	73079.5	3715.64	11741	35995.7	31861.5	9137.52	80563.6	86.64	3823.2	51292.1	10496.4	9512.64
56149.6	573.04	4188.96	58880.2	787.36	4998.96	55651.7	1985.88	19548.7	54785.2	961.4	3590.64	62901.1	616.36	6114.96	53577.5	465.12	2578.32	108332	28768.3	19901.5	34617.7	6042	16095.6	36339.5	31299.1	21310.6
85111.6	1050.32	5415.84	43563.6	3454.96	11394	64620.4	1874.16	3459.6	91348.4	1354.32	11823.8	56404.4	282.72	5804.64	61270.3	486.4	3263.76	31469.1	4954.44	17179.2	65716.3	16641	15693.1	53001	6813.4	3314.16
66342.9	4082.72	10540.8	22146.8	1931.92	4034.16	53522.3	297.16	1478.16	35631	427.12	5939.28	44645.9	327.56	2854.8	28793.7	859.56	5200.56	66762.1	4556.2	3443.04	49465	4552.4	18367.2	47695.7	31364.4	5349.6
65678.6	598.12	5465.52	52202.1	527.44	9014.4	46096.7	110.2	5095.44	91063	1311.76	8158.32	82687.1	1700.88	5495.04	77571	199.12	9319.68	17917.2	779.76	4839.84	74948.2	5969.04	19866.2	43707.3	9709.76	6272.64
81610.1	125.4	1012.32	47007.3	291.84	4535.28	43594.2	4317.56	7346.16	39360.8	3570.48	25736.4	59859.1	142.12	483.12	35131.8	330.6	9391.68	63573.9	22609.2	23508	79134.9	19116.3	6986.16	60100.9	3711.84	4405.68
59015.4	3428.36	7788.96	52854.1	183.16	6467.04	93804.1	560.88	14624.6	20902.7	956.08	6826.32	63282	3001.24	30873.6	71779.5	363.28	7405.2	56687.1	25386.3	5112	60646.9	8780.28	9327.6	61323.6	2620.48	1586.16
92068.6	2140.92	16850.2	46642.7	6282.92	21690.7	73646.9	817.76	3629.52	81866.8	710.6	9061.92	54946.4	492.48	5668.56	18958.5	1567.88	3096.72	38275.9	948.48	2409.12	42183.7	22454.2	20302.6	61901.4	2451	7986.24
58175.6	432.44	5212.08	90269.4	388.36	16638.5	49185.5	85.88	5146.56	68544.4	300.2	4733.28	69397.9	545.68	4890.24	25467	713.64	13206.2	72070	1877.2	4573.44	55646.5	4401.92	3526.56	72956	489.44	1712.88
59735	898.32	9864	65910	1965.36	19663.2	29615.9	858.04	6206.4	38307.8	279.68	4962.96	96640.7	763.04	6105.6	91823.5	1499.48	9048.96	23634.6	9409.56	3238.56	28218.4	17673.8	4420.8	28674.1	16644	12597.1
58876.3	2309.64	3488.4	19528.6	699.2	5588.64	67616.9	5504.68	8554.32	62851.1	1799.68	6643.44	55933.8	820.04	6674.4	18807.8	465.88	11240.6	66782.3	31628.2	8578.8	22590.1	1973.72	387.36	41761.2	3207.2	622.08
113586	5701.52	14075.3	24596	201.4	5987.52	64454	1123.28	18357.8	73030.1	4499.96	22838.4	40129	1614.24	8184.24	37423.8	161.88	2278.08	63088.3	9226.4	4842	58845.1	9303.92	7707.6	72389.2	148.96	1111.68
83794.8	527.44	3169.44	47275.1	810.92	4147.2	86431.8	7030.76	13201.2	33667.4	1741.92	5767.92	54861.9	1063.24	14305	30466.1	468.92	3978	65230.1	5911.28	7750.8	29616.6	11754.2	9959.76	54803.4	5350.4	4087.44
59155.8	3679.92	10854	37120.2	355.68	9037.44	80599.3	748.6	4725.36	28794.3	743.28	3427.2	34977.1	235.6	2782.8	36674.3	915.8	4091.04	57233.8	10355	4488.48	37516	7163.76	14091.1	68092.7	23516.7	3832.56
49472.8	4738.6	2978.64	49665.2	652.84	2389.68	41362.8	794.2	12362.4	46111.6	1461.48	11817.4	78817.7	259.92	5245.92	63258	14000.7	28128.2	110947	26483	24280.6	25643.1	151.24	6888.96	23375.9	13860.9	11846.2
49899.2	1242.6	13849.9	66017.2	1272.24	11453.8	29324.7	443.84	8593.92	45784	10467.5	33748.6	46317	960.64	7231.68	39631.1	490.2	3751.2	62071.7	77820.2	25248.2	49645	11541.4	6921.36	105019	3881.32	1359.36
23788.7	193.8	3415.68	68573	1893.16	21672.7	57107.7	2352.2	17267.8	46458.1	1137.72	3504.96	19883.5	1727.48	17079.8	58104.1	152	7080.48	45036.5	3787.08	24091.2	45702.8	20856.7	11805.1	29903.9	18734.8	7929.36
65772.8	1718.36	8446.32	56956.2	753.92	5628.96	52806.6	3901.84	11556.7	29807.7	299.44	3032.64	41273	227.24	3285.36	37768.2	1896.2	9006.48	99009.9	8246	5400.72	86424.6	26479.9	12282.5	42862.3	2190.32	961.92
27025	1596	10440.7	84128.2	259.16	8135.28	27723.1	454.48	3942	76469.9	2026.16	9316.8	35971	212.04	5270.4	63142.9	1951.68	3837.6	40716	1774.6	2403.36	56468.7	34722.1	11712.2	50927.5	617.12	2450.88
66618.5	130.72	5721.84	83109	138.32	5137.2	55006.2	3588.72	10991.5	25923.3	500.08	1315.44	52918.4	1535.96	5716.8	53848.6	828.4	1213.92	48803.3	4417.12	5117.76	61642.7	18001.4	6289.2	63480.9	5136.08	4083.12
45221.1	3950.48	6677.28	62261.5	155.8	1851.84	27807	162.64	3720.96	34178.9	562.4	8696.88	33348.9	793.44	3765.6	56421.9	2742.84	10536.5	41180.1	34985.8	7683.84	36682.1	7511.84	3341.52	41451.1	69.16	1022.4
106287	1306.44	29735.3	91859.3	3773.4	17025.1	60830.2	326.04	5763.6	56687.1	1175.72	5020.56	46153.2	630.8	10262.9	52464.1	5084.4	12456.7	57896.1	14386	9602.64	74510.1	3894.24	1163.52	60671	13254.4	5452.56
25465	162.64	4472.64	31827.2	258.4	4507.2	32646.9	315.4	7428.24	62929.1	161.88	7271.28	62292.7	1180.28	11016.7	97639.1	218.12	6518.88	42956.5	10660.5	5096.16	24136.4	8600.16	3566.16	82542.2	25194.8	8317.44
47006.7	1547.36	6384.24	26093.6	310.08	5396.4	74618	2732.2	9475.92	87675.9	5147.48	24588.7	54118.3	1201.56	3429.36	72424.9	481.08	5411.52	94660.1	7319.56	3000.96	47051.5	15309.4	3235.68	52581.1	8630.56	7873.2
61303.4	103.36	5749.92	34801.6	223.44	2896.56	72554.9	5107.96	11173.7	73418.1	256.12	2741.04	50871.6	584.44	10221.1	82248.4	2422.88	3951.36	24570	10570.1	5608.08	63880.7	4195.96	16296.5	63482.2	11175.8	4564.08
43704	1456.92	8710.56	93622.1	1503.28	11994.5	50489.4	902.88	3170.16	40738.1	2428.2	2999.52	47169.2	1501.76	13718.9	66671.1	4435.36	16077.6	24834.5	1852.12	878.4	85896.2	17109.1	3957.84	66701.7	9822.24	3940.56
70529.5	2283.04	8337.6	50363.3	2036.04	7906.32	56312.7	179.36	3296.16	76254.1	1000.92	5289.12	36706.1	9774.36	31340.2	60342.1	4001.4	4466.88	57409.9	8736.96	2041.92	46234.5	414.2	3666.24	79024.4	12191.2	3818.88
41161.2	1151.4	3813.84	34934.2	313.12	6402.24	28137.8	151.24	3370.32	51709.4	880.08	7966.8	51628.2	326.8	2088.72	77227.1	2253.4	7986.96	45142.5	6186.4	1812.96	52438.1	779	748.08	70328	2237.44	2880.72
95538.3	364.8	3420	58215.9	5012.2	8863.92	45578	142.12	3709.44	60760	96.52	5954.4	29045.9	407.36	1663.92	56646.8	1915.2	11874.2	22018.1	8626	5232.96	25896.6	144.4	7135.92	71519.5	1924.32	2914.56
65936.6	86.64	2268.72	51406.5	288.04	3412.08	45933.5	465.12	3686.4	49720.4	597.36	2769.12	56117.7	702.24	2856.96	28033.8	7351.48	22046.4	16500.9	391.4	1853.28	83460	18439.9	14547.6	55375.4	8665.52	11633.8
25502.1	1461.48	5996.88	83106.4	262.2	7828.56	32358.3	68.4	2866.32	100366	3277.88	14292.7	63722.1	391.4	9321.12	42038.1	633.84	7542.72	48841	5857.32	4828.32	45585.8	16720.8	10159.2	66922.7	1789.8	5715.36
22757.8	1555.72	5821.2	24104.6	468.92	2916	20487.3	690.08	2538.72	37009	123.12	582.48	21079.5	115.52	22171.7	68508.7	278.92	8358.48	47730.8	17891.2	43683.1	48995.7	13933.1	5256.72	54438.8	6131.68	2561.04
69711.8	130.72	2872.08	62262.2	126.16	4949.28	52843	83.6	2015.28	23026.9	1003.96	3826.08	38285.6	1450.08	13486.3	35189.7	525.92	1481.76	46328.8	5845.92	11467.4	49153	11360.5	6530.4	58576.7	9015.88	17731.4
40398.1	1374.08	9217.44	39085.8	2473.04	5916.96	83051.8	2588.56	15989.8	33035.6	147.44	2355.84	54760.5	912.76	9720.72	100821	2103.68	10470.2	89313.9	1169.64	7628.4	62314.8	6344.48	11759.8	60488.3	2414.52	5461.92
33309.9	922.64	9005.04	67843.1	2847.72	7087.68	22481.5	3661.68	21640.3	34609.9	6045.04	14924.9	65859.9	177.84	4461.84	32615	472.72	7869.6	19801.6	19247.8	12173.8	64230.4	13566.8	6359.76	42263.6	7509.56	5130
43245.1	500.08	4834.8	71085.9	855	4225.68	55195.4	626.24	6467.04	50177.4	3011.88	7961.04	56345.9	705.28	2939.76	26518	356.44	1971.36	59263.7	9385.24	3908.88	67526.5	3505.88	1483.92	47332.3	9279.6	1607.76
79641.9	1335.32	7568.64	52822.2	743.28	12141.4	88992.8	390.64	6408	30250.3	650.56	14017.7	49996.7	289.56	2115.36	95811.3	946.96	9974.88	48653.8	5266.8	8965.44	78670.8	11554.3	2142.72	71196.4	7587.84	11651
61655.1	75.24	1051.2	53864.2	249.28	4104.72	60255.6	9779.68	24503	52700.7	232.56	4608.72	88093.8	1086.04	5259.6	86129.5	3041.52	15199.2	47129.5	5928	11147.8	34564.4	16143.2	8234.64	90986.3	10142.2	46581.1
18421	1447.8	3560.4	46456.1	388.36	3808.8	84906.2	380	10195.2	34999.9	6472.92	13101.8	45810	1630.96	9645.12	32291.3	395.2	2271.6	60278.4	15357.3	8375.04	64186.8	12530.1	1617.84	81450.2	20375.6	12436.6
37532.9	8093.24	19191.6	41137.8	4240.8	22417.2	73431.1	138.32	2347.92	25689.9	2652.4	29853.4	48059	118.56	3543.84	84169.1	1503.28	10516.3	39499.8	8240.68	7535.52	74731.8	5981.2	4316.4	46125.9	649.8	4004.64
47098.3	249.28	578.88	28947.7	281.96	3246.48	24812.4	1076.92	3386.16	17914	1936.48	5108.4	63467.3	900.6	4006.8	35506.9	2280.76	10861.9	61271.6	1495.68	1118.16	60973.9	22461.8	34404.5	42170	7597.72	10936.1
21697	1013.08	6168.96	54218.4	418	2508.48	66325.3	2129.52	11814.5	25083.5	737.96	12709.4	39151.4	645.24	2711.52	61373.6	832.96	3774.96	54585	32416.3	23807.5	77647	4051.56	9259.2	49343.4	1635.52	5247.36
43559.8	79.8	1975.68	25319.4	70.68	1345.68	47054.8	149.72	5806.08	120851	1023.72	13091	72109.7	3240.64	9423.36	85511.4	4965.08	10162.8	77426.7	15155.9	8853.84	23500.1	5970.56	3815.28	26161.2	2058.08	2440.8
49323.3	399	2766.24	48032.4	1760.16	3091.68	39872.9	2373.48	11760.5	58065.1	732.64	4555.44	49257.6	386.08	3911.76	74136.4	849.68	6825.6	74844.9	8880.6	7828.56	33278	4288.68	4250.88	54428.4	4004.44	2952.72
33528.9	1399.16	12571.9	48159.8	1160.52	10742.4	56062.5	133.76	882.72	41065.7	3162.36	19501.9	38718.5	355.68	4203.36	92431.3	1127.08	15397.2	22583.6	8858.56	12269.5	75043.8	13723.3	23042.9	43982.9	40663.8	14703.1
50386	70.68	1479.6	38015.2	463.6	9018.72	48571.2	3103.08	5814.72	63074.7	316.92	4313.52	86127.6	2313.44	5937.12	57075.8	1276.8	3916.8	46753.2	28759.9	19159.2	77009.4	5831.48	5794.56	19860.1	2481.4	5160.96
61256	335.92	2881.44	40721.2	76.76	7045.2	74332	80.56	1113.84	27156.3	313.88	3189.6	25683.4	625.48	6923.52	26380.2	505.4	4098.96	72924.1	1597.52	1555.92	72299.5	216.6	626.4	57058.9	21711.7	13823.3
29035.5	388.36	4152.24	65360.1	383.8	7773.12	80755.3	693.88	7807.68	28416	3397.2	20220.5	66114.8	954.56	6624	29218.1	334.4	3004.56	48819.5	3511.96	7778.16	61603.7	4994.72	37824.5	63017.5	9037.92	8102.88
37390.6	106.4	3090.24	94665.3	587.48	8282.16	29361.8	3131.2	14981	14498.2	83.6	4008.96	34361.6	535.04	10640.9	49346	1903.04	12859.9	74506.9	26208.6	27700.6	54912	18636	3882.24	67735.8	1371.04	7747.92
25347.4	471.96	16647.8	69318.6	923.4	5114.88	57513.3	3958.08	17926.6	48076.6	733.4	10549.4	27711.4	321.48	8976.24	61672.6	527.44	6162.48	60716.5	8446.64	9309.6	30795	23141.2	11062.1	75426.6	33374.6	13585.7
32112.6	645.24	3623.76	62288.2	741.76	2504.88	75151	211.28	2598.48	94187.6	7000.36	21033.4	11553.1	151.24	6727.68	75406.5	283.48	2790	55212.3	9705.96	4704.48	54979.6	25340.7	3572.64	75164.7	506.92	1948.32
70161	153.52	4133.52	56121	3430.64	12595.7	35802.6	145.16	6466.32	58769.7	8502.12	37021	42088.1	3182.12	8472.24	57291.6	1259.32	6197.76	37057.1	27776.5	6923.52	30202.2	7989.88	3271.68	52859.9	4657.28	3527.28
86903	330.6	6549.12	42373.5	437.76	2532.96	29222	1710	3075.84	72608.2	6457.72	25702.6	23340.2	1433.36	15298.6	75231.6	205.96	10036.1	75756.8	19129.2	10187.3	33068.1	1101.24	4445.28	73380.4	9072.88	2516.4
48743.5	670.32	7053.84	64022.4	1583.84	12556.1	54616.2	766.84	3555.36	37965.2	936.32	18064.8	42575.6	196.84	2891.52	46298.2	598.88	6153.84	25198.5	8064.36	12463.9	51049.7	1871.12	2218.32	44185.7	3546.92	3901.68
68757.6	633.84	17935.9	76063.6	607.24	10907.3	41217.8	361	2748.24	63798.8	1764.72	9028.8	27212.9	528.2	2324.16	51186.8	231.04	6095.52	43538.3	25324	14166	16718.6	10361.8	8209.44	116800	12446.5	5364.72
51279.8	3205.68	22609.4	57315	822.32	10962	58632.6	2362.84	6298.56	46591.3	661.96	10922.4	57632.9	653.6	5920.56	44404.8	1015.36	9699.84	24586.9	15618.8	1822.32	50540.1	17583.4	6987.6	54251.6	35508	10310.4
89063.6	1912.16	15120	71020.3	321.48	3103.92	72413.2	4403.44	14106.2	58593.6	445.36	5663.52	76876.1	2700.28	9307.44	77791.3	899.08	11059.9	80155.4	26393.3	15874.6	41002	14272	7698.24	106389	31219.3	16321
113305	3045.32	16026.5	55100.5	117.04	2075.04	57600.4	1144.56	7167.6	73553.3	612.56	27055.4	81679	297.16	3654	58147	2347.64	10503.4	28962.7	5529	5832.72	44085.6	845.88	2082.24	53530.1	4218.76	3658.32
34228.3	430.16	4015.44	15812.5	105.64	2043.36	56837.3	155.04	1428.48	67603.9	908.96	7000.56	58055.4	528.96	8757.36	79279.8	392.16	8791.2	60377.8	26718.6	15050.9	97089.8	12527.8	7925.76	84358.9	1343.68	6848.64
87263.8	1216	12627.4	56236.7	1490.36	3987.36	19688.5	291.84	3476.88	67608.4	1136.2	2180.88	38094.5	3702.72	22256.6	79478.8	270.56	2149.2	69675.4	9305.44	8429.04	42228.5	5483.4	22778.6	24001.2	1587.64	2916.72
65614.9	374.68	2548.8	39819	197.6	8650.8	40485.2	1057.16	8027.28	67493.4	18074.3	15057.4	29020.5	163.4	2310.48	33833.1	2312.68	12023.3	19370	5840.6	4015.44	36272.6	14014.4	7974	32331	25061	9124.56
57019.3	4088.04	7628.4	69731.3	673.36	5075.28	71818.5	208.24	16303.7	94010.8	248.52	4973.04	75148.4	694.64	13324.3	52491.4	1329.24	11404.1	60325.2	6242.64	15722.6	52244.4	8891.24	4554	61691.5	2087.72	5381.28
58376.5	4001.4	8915.04	68875.3	326.8	945.36	45517.5	935.56	7219.44	13679.9	103.36	5394.24	68628.3	210.52	1729.44	48464	342.76	4131.36	64876.5	12694.3	3230.64	62101	4154.92	2638.8	60576.7	11585.4	13947.1
66379.9	4470.32	11138.4	85702.5	74.48	1523.52	39308.1	710.6	8828.64	24816.3	503.12	10525	35306.7	638.4	10485.4	43278.3	88.16	2701.44	39111.8	9173.2	6483.6	63529	3604.68	4757.04	40643.8	2204	2227.68
77483.2	884.64	8033.76	49773.1	674.12	5230.8	69810.6	984.2	24263.3	43920.5	554.04	16457.8	87177.3	964.44	4457.52	58604.6	2472.28	7706.88	41524.6	1539.76	6703.2	68741.4	2631.88	3561.12	19722.3	47560.8	12728.9
54167.1	1254	12674.2	69755.4	115.52	4679.28	51353.2	376.96	5891.76	79281.1	2626.56	11081.5	38126.4	337.44	3459.6	50412.7	500.84	9406.08	75290.1	16203.2	10346.4	63103.3	28583.6	7960.32	57883.1	487.16	534.24
56453.8	707.56	6209.28	38678.2	830.68	2280.96	41325	2102.92	43084.1	60729.5	3574.28	11533.7	45031.3	218.88	4069.44	29837.6	497.04	2502	19248.4	576.84	3515.76	25005.5	9658.08	10651	54617.5	19759.2	11922.5
46831.2	3704.24	24511	62814.7	788.88	8384.4	60063.9	474.24	3611.52	50026.6	173.28	4119.84	66677.6	1570.92	3134.16	44653.7	1575.48	9488.88	72350.2	12299.1	8663.04	16904.5	3010.36	2434.32	33584.2	12955	3903.12
40002.3	655.88	4340.16	37285.3	1244.88	8066.88	36524.1	883.88	6510.96	52021.4	606.48	2616.48	61911.8	3273.32	10631.5	22665.5	187.72	1244.16	43108	1992.72	3272.4	73687.2	51078.8	12718.8	20410	6342.96	21031.9
59244.9	702.24	5303.52	19912.8	3230.76	10172.2	32980.3	192.28	10226.2	37088.3	832.96	5608.08	39212.5	176.32	1162.08	38565.8	103.36	7365.6	78876.2	1979.04	1222.56	55890.9	7563.52	5369.76	60399.3	14663.4	15106.3
36689.9	1588.4	951.12	45306.3	665.76	8733.6	41752.8	1127.08	34526.9	44986.5	1033.6	15992.6	57599.1	281.2	3995.28	52232	766.84	13623.1	57111.6	14856.5	10577.5	33707.7	32277.2	12053.5	29593.8	13157.1	6912.72
87850.1	1648.44	3500.64	48738.3	723.52	12114.7	92115.4	5002.32	8830.08	84288.8	1894.68	25276.3	44543.2	623.2	6432.48	61451	560.88	3210.48	58873.1	4745.44	6032.16	62210.2	28237	4290.48	33280	1550.4	4255.92
65881.4	1665.92	14754.2	54830.1	171	2997.36	47739.2	6286.72	20898.7	56260.1	1457.68	6859.44	44439.8	659.68	8367.84	62501.4	1840.72	12940.6	61649.9	7473.84	7788.96	57097.3	8885.16	22310.6	51132.9	1174.2	2432.16
70081	794.96	4820.4	26166.4	569.24	1125.36	46762.9	4238.52	7762.32	45113.9	211.28	4770	52249.6	440.04	2380.32	84515.6	1000.92	15932.2	34150.3	6164.36	33085.4	25273.9	20662.1	6863.76	28624.7	4428.52	882
33085.6	126.16	1534.32	33312.5	3477	9620.64	78332.8	89.68	6490.8	88197.8	585.96	5170.32	25943.4	454.48	5932.8	47799.7	2341.56	4700.88	67529.8	9232.48	2769.84	48396.4	12562	4002.48	22995.7	1482.76	5747.04
67200.2	2074.04	8704.8	88072.4	4747.72	24763	42247.4	301.72	12372.5	50096.1	756.2	5976.72	50102	1681.88	3893.76	23359.7	535.04	5895.36	77473.5	5956.12	13772.2	50742.2	864.12	22896	56128.1	1999.56	6351.12
35088.3	1430.32	5091.12	37330.1	1304.92	1594.08	57399.5	2759.56	22108.3	82351.8	621.68	8156.16	36281	359.48	1517.04	66310.4	740.24	11068.6	44450.9	18830.5	3558.24	44905.2	8275.64	7930.08	44656.9	12910.9	12636
16258.4	1739.64	8012.88	48199.4	612.56	9853.2	21022.3	687.04	14881.7	53729.6	427.88	4009.68	60715.2	285	4219.2	93062.4	2689.64	8305.92	60065.8	7385.68	1822.32	39821.6	12910.9	3419.28	78980.8	16838.6	33743.5
65839.8	1494.92	7617.6	73321.9	127.68	7896.24	90192.7	846.64	13044.2	58902.3	243.2	6951.6	40637.3	392.16	9962.64	48216.3	1017.64	6971.76	53333.8	3100.8	10496.2	47603.4	8480.08	11821	75782.2	12925.3	6141.6
65486.2	2118.88	10381.7	66067.9	8330.36	13035.6	66091.3	392.92	6535.44	40294.8	1594.48	16640.6	63300.9	72.2	3288.24	39942.5	221.92	5400.72	83863.6	13458.1	11883.6	44747.9	2029.2	302.4	93293.2	11934.3	8992.08
67819.7	174.8	5573.52	91755.9	176.32	5178.96	46766.2	277.4	2426.4	71452.5	130.72	1043.28	43662.4	4676.28	11477.5	28960.1	1542.8	4847.76	51419.5	5865.68	27398.2	52893.8	15985.1	12973	73369.4	8809.92	19222.6
60969.3	1672	4644	40798.5	1865.8	23804.6	39921.7	347.32	3726	44783.7	4069.04	21735.4	41445.3	344.28	2739.6	49901.8	1003.2	9165.6	64312.3	37509	32017	51602.8	15093.6	14258.9	23721.8	19152	11471.8
39189.8	420.28	1430.64	50588.8	230.28	3493.44	39862.5	219.64	6689.52	58954.3	953.8	5378.4	35401.6	2752.72	20941.9	41659.8	1167.36	4749.84	60454.5	3807.6	3236.4	71410.9	7442.68	2530.08	56521.4	1176.48	4102.56
52488.8	283.48	2181.6	46779.2	1849.84	5873.76	46495.8	202.16	4833.36	33092.1	262.2	3869.28	78090.3	870.96	11772	44996.2	976.6	7127.28	50108.5	5252.36	3242.88	50021.4	13094.8	2682	55190.2	10136.9	4879.44
60941.4	301.72	11335.7	60969.3	1436.4	9464.4	47774.3	171	5577.12	52596.7	1687.2	8321.76	72696.6	1021.44	28562.4	66016.6	793.44	4613.04	32722.9	42674.8	11558.9	77315.5	8261.2	11101.7	60963.5	30181.9	18311
68849.9	3734.64	13622.4	83482.1	1342.16	8217.36	41232.8	775.96	5474.16	83950.8	550.24	7894.8	62788	94.24	1454.4	71894.5	546.44	5050.8	23856.9	75.24	1240.56	14261.6	32411	15513.8	68962.4	10569.3	12351.6
51604.1	71.44	1061.28	83637.4	114	4412.88	46849.4	314.64	2970.72	64082.2	902.88	1690.56	39858.6	229.52	6648.48	61033.7	1989.68	14351.8	62931.7	16125.7	10447.9	36266.1	2618.2	1820.16	37381.5	10817.8	16109.3
68809.6	219.64	3489.84	62355.8	690.08	8701.2	87622.6	173.28	2614.32	61911.2	325.28	1365.12	35193.6	1950.16	11963.5	53368.2	2435.8	9460.8	30228.2	3106.12	14716.8	75578.1	6268.48	10534.3	81353.3	12092.4	16162.6
44978.7	88.92	1080	72434.7	328.32	5284.08	33870.2	1401.44	8033.04	81633.5	266.76	6372	22917	481.08	9840.24	80485.6	784.32	8654.4	77894	47275.8	18831.6	35192.3	4531.88	2602.08	21853	3135	7169.04
64217.4	448.4	14145.8	41385.5	3695.12	14575.7	70383.3	931.76	4642.56	59445.1	355.68	3694.32	48489.3	109.44	2395.44	48596.6	343.52	6497.28	50870.3	9028.04	3703.68	59013.5	9783.48	4210.56	74968.4	51996.2	23487.8
54699.4	642.2	2769.84	44656.9	321.48	1239.12	27293.5	636.88	11203.2	71834.8	325.28	2748.24	43052.8	1320.12	4584.96	63100.7	2260.24	9827.28	95420.6	3282.44	3216.24	62608.6	8362.28	11230.6	52287.9	1364.96	6113.52
95605.9	88.92	2464.56	43674.1	1913.68	40073.8	39701.3	2084.68	5889.6	73133.4	1358.12	7278.48	41553.8	1519.24	12701.5	49271.9	528.96	1630.8	60385.6	30381	9792	51366.2	10126.2	5525.28	86008.6	4855.64	7755.12
54739.7	160.36	11046.2	37288.5	4070.56	7704	31140.2	117.04	2923.2	52325.6	2580.2	12670.6	53973.4	78.28	2722.32	69410.9	2160.68	13523	25173.2	11684.2	4133.52	16199.3	5703.8	1373.04	43124.9	10336.8	3965.76
23074.3	163.4	3939.12	20924.1	307.04	6365.52	52246.3	1057.92	5256	93404.3	943.16	8436.24	57478.8	818.52	10957.7	38909	164.16	1031.04	60871.2	3692.84	6318.72	38875.2	6735.12	14341.7	41402.4	6490.4	4553.28
51611.3	2698	7537.68	57794.1	1102	4911.12	65921.7	5896.84	8790.48	64628.2	1865.04	21326.4	61090.2	823.08	5419.44	66711.4	1263.12	5732.64	48103.2	165.68	3119.04	69182.1	9239.32	4685.04	35230	15277.5	10391
26438.8	717.44	11543.8	47334.9	539.6	3286.08	72151.3	1377.12	16393	69080	1529.88	5398.56	79049.1	4294.76	22570.6	26049.4	680.2	4243.68	54306.8	6295.08	5928.48	53275.9	6919.04	7093.44	67520	24320.8	5359.68
74081.1	1726.72	6232.32	60278.4	1094.4	5497.2	61132.5	505.4	8557.92	79307.8	723.52	1888.56	63887.8	5964.48	32451.1	71653.4	884.64	3018.96	37207.9	24047.2	4779.36	26609.7	16015.5	18357.1	37497.8	12366.7	4780.8
30375.1	791.16	7668.72	41843.8	1814.12	9766.08	70847.4	557.08	2224.8	18200	1584.6	9785.52	58827.6	215.08	12312.7	35380.8	515.28	2010.96	85316.4	991.04	4776.48	16427.4	1371.8	7319.52	37735.8	3106.88	2283.84
38702.3	1942.56	8969.04	46077.2	1048.8	5253.12	73596.2	131.48	794.16	58910.8	228.76	4149.36	46907.2	526.68	10237	30288	374.68	8010	36273.9	2427.44	2759.76	53284.4	3328.04	12157.9	95501.9	18959	12713.8
62424	158.08	9961.2	74282.6	143.64	3058.56	28088.4	78.28	2441.52	89003.8	155.04	5595.12	33566.6	264.48	2543.76	62778.3	2095.32	16694.6	24309.3	553.28	3193.2	85150	49387.1	19645.9	50074.7	789.64	8083.44
18575	1479.72	14732.6	48640.1	261.44	8577.36	57917.6	91.96	3263.04	95457	870.96	9774	28246.4	233.32	2402.64	49380.5	2101.4	13245.1	48347	10269.9	5358.24	51212.2	30631.8	22527.4	44737.5	2085.44	5358.24
57978	1464.52	5366.16	37726.6	638.4	2723.04	53622.4	121.6	7086.24	46954.7	209	4533.84	48502.3	304	8137.44	62973.3	1171.92	6600.24	57121.3	10641.5	4483.44	53900.6	19779.8	12667	22958	31157	80289.4
38109.5	2768.68	5673.6	91492	959.12	4071.6	25792.6	11042.8	29439.4	65227.5	1394.6	5390.64	42850.6	253.08	2888.64	59475	782.8	6603.84	46362.5	45926.8	11059.9	23961.6	435.48	2108.88	42147.3	14636.1	5688
52922.3	1475.16	9067.68	40729.6	4800.92	10061.3	93529.8	2066.44	14050.1	66747.8	104.12	1826.64	73096.4	690.08	12876.5	47365.5	256.88	2691.36	42053.7	277.4	2300.4	49924.5	819.28	1064.16	52456.3	66985.6	8846.64
54167.1	1930.4	9799.92	35372.3	1153.68	8514	31294.2	1401.44	5873.04	49550.1	1160.52	7346.16	42258.4	461.32	4473.36	42053	563.92	4484.88	64961	17261.1	6686.64	25302.5	740.24	3170.16	48571.9	10348.2	7292.16
36272.6	1171.92	2343.6	61325.5	261.44	5981.04	32932.2	420.28	2125.44	28104.7	1414.36	5713.2	98372.9	976.6	9635.76	36171.2	213.56	4250.88	33996.3	5138.36	4643.28	39658.4	395.2	3744	43061.2	17767.3	12119.8
42711.5	148.96	395.28	58698.2	516.04	10805.8	62686.6	181.64	7093.44	56452.5	294.88	8965.44	47218.6	1876.44	6372	31525	151.24	3383.28	9906	383.8	14065.2	30089.8	8519.6	24428.9	49440.3	19639.9	6780.24
29601	234.84	5883.12	30337.4	2730.68	8880.48	67612.3	444.6	3656.88	78977.6	401.28	4532.4	69925.7	1870.36	26235.4	65255.4	446.12	1274.4	53106.9	61832.1	19057	39803.4	14706.8	14518.1	34558.5	12299.8	5620.32
33402.8	5122.4	8820	52287.9	215.08	2268.72	51951.2	4873.88	12899.5	82306.9	1510.12	9092.16	45652.1	1250.96	6015.6	68519.1	124.64	3462.48	24177.4	2957.16	9982.08	75747.1	2066.44	1188	24727.9	20171.9	6132.96
45829.5	1693.28	7412.4	44468.4	267.52	6998.4	21394.8	324.52	3006	36731.5	291.84	8838.72	50382.1	2622.76	10977.8	101834	127.68	5978.88	60582.6	8254.36	7426.08	52570	7404.68	2209.68	31391.1	10095.8	15665
42281.8	106.4	4496.4	48178.6	348.84	4701.6	60205.6	4570.64	4060.8	57911.1	2025.4	8791.2	31174.6	395.2	1494.72	39899.6	2360.56	14285.5	69378.4	1998.8	4932	17944.5	20475.2	14045	27750.4	804.84	41116.3
94849.9	9399.68	10653.8	85033.6	918.84	906.48	32011.8	113.24	3299.04	51271.3	285	2085.12	54458.3	126.16	1427.76	94776.5	1007	8074.8	39319.1	4754.56	546.48	50965.2	24982.7	12026.2	72576.4	22063.6	15324.5
62054.2	6266.96	14826.2	45104.8	126.92	3844.8	50954.8	671.08	1703.52	34013.2	766.08	6852.96	48053.8	329.84	1660.32	65802.1	767.6	7741.44	46633.6	12929.9	8311.68	50659	2629.6	2931.84	42719.3	18093.3	4790.16
62353.8	2386.4	4664.16	103538	421.04	5945.04	52341.9	2152.32	7377.12	48909.2	874	6952.32	82785.3	3936.04	19283.8	18390.4	103.36	9386.64	65011.7	5407.4	3962.88	65932.8	14200.6	5707.44	70614	16964	13988.2
37536.8	224.96	3364.56	51587.2	5343.56	14279	47201.7	791.92	7110.72	29242.8	265.24	5592.24	21305	576.08	1662.48	16633.5	266.76	6992.64	86424.6	16842.4	4178.16	63575.2	54014	38974.3	63482.2	31386.5	11878.6
93884.7	985.72	3552.48	25543.7	2361.32	9014.4	43910.8	1621.84	4565.52	30486.9	495.52	5579.28	65518	174.04	6426.72	30559.7	395.96	8792.64	59218.9	5324.56	7888.32	50759.8	3087.88	6684.48	49901.8	25469.1	6386.4
72625.8	139.84	1875.6	62700.9	125.4	4700.16	62531.9	877.8	6822	54922.4	731.12	8323.2	28803.4	962.92	4264.56	53117.3	794.2	10144.8	37861.2	21711.7	6444	60138.6	6334.6	6158.88	34957.6	104.88	903.6
78354.9	199.88	1751.04	46063.5	509.96	13618.1	98521.8	1307.2	7899.12	77780.3	510.72	3075.84	42534	336.68	6474.96	64375.3	1441.72	18954.7	27063.4	6529.92	6177.6	66317.5	14253	6042.24	62640.5	9816.16	6729.84
90871.3	1573.2	13210.6	49450	284.24	2779.92	50335.3	5929.52	6553.44	38560.6	118.56	6531.84	55977.3	148.96	4417.92	66455.3	769.88	6573.6	18294.2	10403.6	6749.28	44994.9	19157.3	5440.32	44833.8	644.48	3365.28
59200.7	192.28	2728.8	35049.9	934.8	3193.2	67442.7	700.72	3794.4	30518.1	2152.32	4212	71097	1756.36	9285.12	27980.5	74.48	1814.4	79294.1	18338.8	16961.8	40719.2	36537.8	7367.04	40798.5	3358.44	15357.6
80975	1505.56	7348.32	56216.5	668.8	8131.68	40249.3	1497.96	4734.72	61883.9	785.08	6996.24	63871.6	481.84	2094.48	56862	727.32	2827.44	101867	16094.5	15776.6	61543.9	9122.28	7343.28	27378	14470.4	2473.92
58415.5	1962.32	9084.96	85304	1217.52	10524.2	35149.4	220.4	2580.48	48653.8	1040.44	9658.08	31497	434.72	7318.8	67292.5	418.76	2419.2	62437.7	24196.9	18510.5	60355.1	251.56	1861.92	44271.5	3983.92	3305.52
62455.9	12320.4	58855.7	26738.4	581.4	15340.3	61585.5	316.92	5523.84	61527.7	694.64	5011.2	47898.5	5094.28	34366.3	44367	1221.32	3764.16	46338.5	5080.6	3831.84	11983.4	136.04	9357.12	16973.4	1896.2	13009.7
83425.5	688.56	12153.6	91577.8	125.4	5292.72	45592.9	338.2	13520.2	78477.8	4637.52	19258.6	64765.3	1818.68	14707.4	40067.3	671.08	6878.88	64153	18612.4	9018.72	64023.7	1911.4	9282.24	51886.2	21282.3	16476.5
42580.2	122.36	1464.48	92383.2	966.72	12820.3	58830.8	14421	26542.8	26436.8	937.08	12083.8	40697.1	91.96	3395.52	44128.5	408.12	11422.8	53472.2	11215.3	4650.48	42927.3	2253.4	7835.04	49851.8	715.92	3418.56
69934.8	104.12	2902.32	42459.9	467.4	4482.72	21303.1	368.6	8093.52	46343	292.6	10897.2	77433.2	735.68	8875.44	59382	503.12	6927.12	42097.9	55758.2	14758.6	55294.8	4146.56	8202.96	29177.2	833.72	3993.12
32813.9	190	686.88	84020.9	2239.72	12013.9	84124.3	3309.8	21607.9	66435.8	2496.6	27872.6	66800.5	737.2	3281.04	38603.5	1235.76	6803.28	26247	11382.5	6458.4	34281	34311	13459	45836	1770.8	2865.6
72149.3	3103.08	8658.72	30186	272.84	5993.28	104931	171	6180.48	72987.8	3984.68	12704.4	53607.4	204.44	3144.24	47724.3	577.6	25506.7	63512.1	5351.92	12303.4	79293.5	17621.4	9799.92	59575.7	20828.6	9264.24
65232.7	1607.4	9457.2	81723.8	352.64	5684.4	61439.9	2466.2	3353.76	62281.7	313.88	6274.08	64195.3	3391.88	14500.1	98140.2	468.92	6767.28	70935.8	16750.4	17208.7	68752.4	1796.64	3541.68	90927.8	31419.2	18539.3
43806.1	313.88	4204.08	48315.1	367.84	4486.32	61848.8	256.88	5983.92	114288	1874.92	14294.2	76872.9	548.72	4895.28	44962.4	250.04	7498.08	78287.9	16011.7	6792.48	66778.4	41523.4	29513.5	41694.9	34887.8	13100.4
61126.6	560.88	15408.7	50646	322.24	4305.6	39204.1	384.56	2949.84	71657.3	122.36	2667.6	38998	4164.04	13874.4	57721.9	103.36	2846.88	20963.1	1820.2	11461.7	56228.9	38063.1	16310.2	60405.8	12363.7	4831.2
69666.3	1672.76	11376	30405.7	1901.52	12172.3	24742.9	205.2	1959.84	101713	720.48	7095.6	20489.3	110.2	4649.04	57571.1	893.76	6441.84	47342.1	7692.72	4788	57160.3	6028.32	5140.8	95489.5	10298	7261.2
21235.5	239.4	2887.92	57105.7	529.72	4402.8	23763.3	136.04	7371.36	49273.2	407.36	5770.8	83122.6	679.44	5742	75356.4	577.6	6669.36	44758.3	2695.72	2335.68	78689.6	10542	11416.3	20411.9	3852.44	797.76
46086.9	4177.72	22029.1	77422.8	10590.6	7068.24	28957.5	224.2	7137.36	67679.9	98.8	4932	60032	110.96	4339.44	64808.9	1252.48	6914.16	54171	18394.3	16942.3	25665.9	9972.72	9342.72	71190.6	241.68	1185.12
75910.9	522.12	15730.6	32325.1	246.24	5167.44	96744.7	3519.56	36747.4	44760.9	1277.56	5446.8	79506.7	1267.68	4531.68	38885.6	887.68	8217.36	84897.8	8623.72	3414.96	42565.2	30124.9	7043.76	82027.4	1082.24	2158.56
35733.1	1413.6	6467.76	72294.9	1524.56	8687.52	71916	114	2318.4	42375.4	177.08	4724.64	65115	2850	9178.56	95559.1	788.12	10662.5	79480	44667.5	24776.6	73848.4	10474.3	12223.4	54936.7	4097.16	3044.88
43161.3	1733.56	11945.5	89701.9	103.36	7318.8	24488.8	515.28	13631	57582.8	461.32	1550.88	20627.8	2330.16	12823.9	42983.2	113.24	1264.32	89032.4	8075.76	9468.72	81116.1	37658.8	21541	46859.1	46006.6	21972.2
46298.8	258.4	3548.88	71028.1	2511.04	13950.7	62279.7	812.44	2219.76	42944.8	2118.12	18385.2	45928.3	839.04	3385.44	34851.7	798	3600.72	53554.8	13303.8	8588.16	61732.4	23808.5	19359.4	64339.6	49131	7193.52
42054.3	744.04	10946.9	55446.3	278.16	6298.56	71360.2	224.2	11429.3	62031.4	133.76	4168.08	59406.1	1248.68	21857.8	39685.8	492.48	1830.96	77747.1	10871.8	9663.84	36791.3	10988.1	4098.24	40868.8	20214.5	14336.6
60079.5	967.48	5635.44	63137.1	1363.44	4939.2	57001.7	1689.48	6765.84	29128.4	494.76	4300.56	71753.5	414.2	5020.56	36795.8	636.12	4129.92	95910.8	9487.84	11338.6	46831.8	10994.2	5394.24	53209.6	75851.8	13364.6
53170.6	84.36	3351.6	62770.5	826.12	5885.28	56109.3	240.92	1066.32	96125.2	3594.8	7203.6	72584.8	2727.64	9794.16	32703.4	620.92	25166.9	39900.9	599.64	6058.8	60679.4	17384.2	1907.28	60771.1	43413.5	16189.2
33337.2	171.76	7022.88	27870.7	329.08	19519.9	25701	1089.08	15570	74887.8	2121.16	13230	61246.9	821.56	5036.4	74542	2005.64	8431.2	32187.3	1058.68	720.72	34806.8	24482.6	16012.8	63088.3	13033.2	14297.8
60401.2	1441.72	19839.6	63527.7	636.88	4673.52	29005.6	375.44	5343.12	58363.5	361	591.84	76969.8	19914.3	30459.6	76505.6	95.76	5886.72	78230.8	5153.56	12621.6	68134.3	272.08	1031.04	31265.6	51459.6	23378.4
35245.6	349.6	3563.28	66186.2	227.24	7371.36	75207.6	136.04	1672.56	46788.3	1779.16	7875.36	54364.7	152	1970.64	44547.8	497.04	9387.36	31231.2	610.28	290.16	56717	11640.2	15432.5	37011.6	477.28	3531.6
67765.8	2324.84	6292.8	63503	403.56	4909.68	99914.8	364.8	6823.44	50367.8	10999.5	23114.2	60788.6	3206.44	27701.3	85374.2	2591.6	10435	61404.8	26941.2	14863.7	29846	23727.2	18601.9	44223.4	2897.88	6534
33816.2	805.6	9958.32	76475.8	5737.24	9214.56	80713.8	383.8	8449.92	51322.7	3921.6	6924.96	68664	2550.56	28502.6	22150	593.56	10805.8	64133.5	18301.6	4751.28	64020.4	17762.7	13876.6	73873.1	5842.12	1602
27680.2	401.28	4702.32	43732	452.2	10424.9	80501.8	827.64	5824.08	64016.5	1658.32	5843.52	36024.9	136.8	3596.4	57112.9	1380.16	15734.9	81303.3	9519.76	5643.36	75338.9	25939.6	15814.1	60055.4	2589.32	2700
69695.6	590.52	5657.76	70584.1	363.28	7264.08	23335.6	1902.28	2612.16	51799.8	430.92	5754.24	37299.6	652.84	8802	31685.5	635.36	4948.56	29971.5	5541.16	7965.36	51151.8	1805.76	3589.2	93014.3	29350.4	12758.4
32984.2	284.24	9669.6	51673.7	178.6	5463.36	21041.8	760.76	6063.12	63324.3	1066.28	5284.8	25487.1	1162.8	10296.7	83438.5	535.8	5562.72	70304.6	12617.5	45383	54811.9	9081.24	10661	75756.8	25939.6	17422.6
84323.8	1373.32	10098.7	58719.7	201.4	5063.04	114215	2512.56	25845.1	66242.1	691.6	2468.16	56033.2	6275.32	25578.7	32212.7	438.52	8823.6	36394.1	10780.6	7888.32	66874.6	26726.2	13903.9	50300.2	7327.92	21952.8
61269.6	2605.28	7127.28	80569.4	1677.32	10615.7	51478	1227.4	5690.16	47724.3	497.8	10051.2	86776.9	1168.12	16915	57552.3	2179.68	11522.9	65006.5	18343.4	8913.6	56019.6	4632.2	4613.04	58715.8	1607.4	1926.72
50865.1	2329.4	10265	34519.5	620.16	2175.84	59446.4	462.08	12299	45491.5	1668.2	6181.92	70370.9	5459.84	13554.7	62897.2	1162.04	14350.3	57153.2	14610.2	6009.84	48790.9	26505.8	7781.76	42486.6	6995.04	8420.4
45927.7	819.28	47025.4	36935.6	196.08	6298.56	92906.4	324.52	5994	34450.6	557.08	21088.1	41583.8	1085.28	7363.44	86149.7	2210.08	19595.5	33461.3	3077.24	9378.72	62920	9639.08	22587.1	92109.5	16948.8	7850.16
71999.8	1622.6	8866.8	94038.1	110.2	2633.04	16094	94.24	17472.2	88372	2919.16	7935.84	40067.3	262.2	2493.36	76705.8	281.96	8218.08	30924.4	57326.8	11486.2	29811.6	6168.92	9485.28	51445.5	2136.36	4147.92
66607.4	116.28	3172.32	75849.1	753.92	13724.6	58203.6	2761.08	10445.8	49504	226.48	789.84	70794.8	135.28	1596.96	44021.2	1722.16	2849.76	96227.3	8554.56	6217.2	70256.5	8673.88	11535.1	34676.8	15974.4	10814.4
19818.5	256.88	3508.56	63771.5	2269.36	12078.7	83835	3762	15535.4	44715.4	133.76	2117.52	86412.9	107.92	4888.8	64548.9	3883.6	6423.12	50719.5	12091.6	2920.32	25609.3	209.76	2517.12	24837.1	19830.7	18647.3
72196.8	2623.52	6510.96	39560.3	160.36	1254.24	82048.8	696.92	4761.36	46231.2	760	5994.72	71895.8	243.96	2685.6	36047.7	443.84	4617.36	87654.4	4465	1135.44	57292.9	22067.4	8712	58558.5	10367.2	7495.2
23008	1731.28	18271.4	111961	2768.68	12365.3	53117.3	754.68	11026.1	37674.6	643.72	3229.92	81559.4	974.32	11355.1	49104.2	5744.08	5050.08	36656.8	17097.7	5919.12	41977.6	7376.56	6379.2	45158.1	19255.4	8812.08
54440.7	102.6	3183.12	20350.2	392.16	5360.4	68675.1	440.8	5063.04	28451.8	252.32	14099	68160.3	1263.12	11849.8	48082.4	206.72	5068.08	31333.2	23532.6	17750.9	44073.2	559.36	394.56	87575.1	2729.16	6073.2
54293.2	1226.64	35002.1	51064	199.88	9022.32	65588.9	494	6251.04	49776.3	240.16	2015.28	59437.9	278.16	2436.48	69242.5	159.6	14883.1	34575.4	10621	16565.8	32438.2	3074.96	1389.6	28343.2	10302.6	3384
54678.6	1922.04	11335.7	32138.6	553.28	5747.04	95253.6	4125.28	18764.6	76265.8	2631.12	22216.3	44853.9	9889.12	30940.6	69438.8	480.32	4916.16	51493	17233.8	6230.16	22307.3	13318.2	14956.6	62327.8	7428.24	7073.28
60808.8	564.68	5442.48	44900.7	408.88	2635.2	46023.2	4990.16	2391.84	57266.9	528.2	1919.52	41113.1	508.44	5746.32	42277.3	247	4425.12	56243.2	17403.2	15052.3	53990.9	6213.76	20675.5	57707	12219.3	8547.84
62757.5	221.16	7989.84	38314.9	4251.44	20897.3	46601.1	965.96	7135.2	36735.4	143.64	3796.56	35723.3	1360.4	15979.7	89013.6	2618.2	8773.2	56739.8	7646.36	16174.8	52442	52127.6	20969.3	62827.7	24182.4	18172.8
72651.1	2375.76	3907.44	54423.2	271.32	5233.68	36612.5	435.48	7215.84	58015.7	74.48	4374.72	66788.8	747.84	2544.48	48490.6	194.56	6516.72	42166.1	28134.4	7650.72	48150	27954.3	11967.8	39753.3	4464.24	8537.04
43670.9	1813.36	11569.7	34480.5	170.24	3348	73694.4	136.04	2540.88	47579.3	2017.8	7660.8	29764.8	1697.08	4439.52	81748.5	839.8	10647.4	56106	13662.5	3918.24	39985.4	4010.52	2962.08	59326.8	3686.76	6312.24
73883.5	8760.52	35493.8	37267.1	289.56	2860.56	63848.8	2243.52	5325.84	69764.5	1859.72	8989.92	49524.8	1149.12	13893.8	60287.5	490.96	5122.08	53442.3	487.16	377.28	61469.8	4265.88	1254.96	39510.2	1892.4	996.48
66670.5	1698.6	5960.88	60476	832.96	5080.32	64842.7	110.96	5490	80339.3	88.16	3437.28	51038.6	494	2946.24	87447.8	3534	22291.9	37320.4	10461.4	13137.8	73384.3	11170.5	9331.92	28213.2	11529.2	9987.84
77309	1564.08	5952.96	85457.4	956.84	10632.2	55755.7	6247.2	22566.2	62386.3	146.68	5511.6	54965.9	2763.36	4911.12	61226.1	85.12	1239.12	63925.5	1059.44	3895.2	61224.8	24639.2	12242.2	23568.3	8667.04	4121.28
45083.3	98.04	5814	60716.5	88.92	4260.96	36567	1452.36	2688.48	87365.2	1367.24	11253.6	18374.8	3768.08	23659.9	62078.2	1022.2	2072.88	22660.3	1566.36	15752.2	70586.8	20833.1	9501.12	42025.8	13223.2	6155.28
88617.8	2042.12	11808	39745.5	714.4	12801.6	61921.6	94.24	1518.48	68948.8	1987.4	5887.44	98016.1	11337.7	20301.8	45098.9	93.48	1408.32	38243.4	6779.96	8788.32	40184.9	26726.2	4858.56	85196.8	19234.1	24374.2
43576	260.68	1731.6	38543.7	1097.44	6277.68	65294.4	1619.56	21522.2	49804.3	1467.56	4422.24	29757	640.68	2496.96	28186.6	3565.16	14054.4	79441.7	1914.44	6791.76	52842.4	11197.8	6865.2	71516.2	11894	8321.04
55453.4	2007.16	12157.2	44353.4	118.56	3623.04	60812.7	1513.92	4763.52	56051.4	1281.36	6768	39347.1	2034.52	12764.9	51613.2	1548.12	5734.08	30488.2	2728.4	9300.96	93494	14430.1	14170.3	22995.7	5808.68	6929.28
31749.2	1452.36	4374.72	52302.2	1469.08	24030	74472.4	1561.8	6480.72	51463.1	533.52	5012.64	67940.6	896.8	2361.6	70209.8	1805.76	22613.8	43858.1	9364.72	8600.4	37079.2	13337.2	2646.72	62275.2	15625.6	6574.32
80027.3	1323.92	7968.24	87943.7	604.96	4313.52	31797.3	874	3317.04	78385.4	2443.4	15833.5	47923.8	223.44	4343.76	41436.2	459.8	5337.36	55025.7	10057.8	14325.8	26900.2	2606.04	11672.6	67217.1	2856.84	7711.2
30801.5	1159.76	6362.64	83070	595.08	9894.96	37313.9	866.4	8305.92	40739.4	395.2	1386.72	33973.5	1819.44	8860.32	48166.9	180.12	2393.28	71615.7	7366.68	1347.12	60875.1	1884.04	3155.76	69652.7	8850.96	4952.16
79183	2293.68	4500.72	63568	230.28	11274.5	23656.1	446.12	3988.8	47461	1811.08	9598.32	38203.1	916.56	4821.12	40862.2	1084.52	7604.64	33601.1	32048.4	9473.04	31057	7533.12	10570.3	47530.6	22030.9	20552.4
33831.2	3167.68	7127.28	20956.6	2311.16	4868.64	24637.6	4696.04	10831	41921.8	502.36	3248.64	75205	509.96	3787.92	40962.3	1209.16	7673.04	68914.9	2090.76	9830.88	88251.1	16580.9	4214.88	78683.8	3622.16	7919.28
47024.9	177.08	1067.04	56561	247.76	4392	43707.3	143.64	1567.44	59661.5	536.56	11093	67539.5	903.64	5743.44	61163	1776.88	10538.6	54880.1	3673.84	6659.28	78432.2	8763.56	11034.7	54777.4	516.04	2030.4
61028.5	399.76	2170.8	33381.4	791.16	8794.08	20577	392.16	5729.04	63975.6	898.32	4103.28	99012.5	248.52	2399.04	26416	103.36	3687.84	34537.8	10158.2	14411.5	39425.8	106.4	2130.48	20853.9	18211.9	5151.6
55289	749.36	8359.2	55749.2	171.76	7170.48	49680.1	2975.4	10143.4	31352.7	270.56	5279.76	50377.6	2480.64	33428.2	64916.1	437.76	10265.8	49202.4	3307.52	4158	34293.3	8907.2	1444.32	72426.2	10047.2	4593.6
57793.4	874	8091.36	72592	91.2	2287.44	42610.8	93.48	4479.12	44513.9	753.92	5500.8	53611.3	95	3542.4	76458.2	1372.56	9446.4	68016	21387.2	15852.2	62437	71844.3	14242.3	77907	201.4	3376.08
54890.5	183.92	5601.6	55720.6	241.68	2077.2	56180.8	107.16	3090.24	51508.6	1321.64	3654	70250	731.12	13230	75153.6	266	5161.68	61142.9	5589.04	3891.6	27268.1	16434.2	28316.2	33873.4	452.96	874.8
54744.3	79.8	2602.08	60345.3	269.8	3875.76	78735.1	3729.32	7955.28	28245.7	1890.88	3176.64	42533.4	693.88	6242.4	85751.2	335.16	7110.72	54635.1	548.72	539.28	24575.2	14397.4	11013.8	84735.9	2090.76	60488.6
32135.3	2807.44	11449.4	91544	3062.04	4831.2	85648.5	343.52	6125.04	54833.3	115.52	4757.76	78021.4	1858.96	12947	67049.4	952.28	48543.1	62777.6	11735.9	11886.5	31515.9	2888.76	5259.6	88507.9	4747.72	6276.96
31260.4	9287.96	28805.8	40828.4	934.04	15703.9	60273.8	360.24	2540.16	43694.9	289.56	3318.48	61811.7	4379.12	63308.9	49026.9	894.52	4047.12	52226.2	14672.6	4088.16	47654.1	11718.4	1177.2	72385.9	20318.6	9101.52
75424.7	744.04	6989.04	35969.7	373.16	3039.12	61291.7	1253.24	12639.6	65695.5	540.36	5195.52	35417.2	427.12	27401	85776.6	5171.8	10247	77870.6	10563.2	2448.72	67334.1	921.12	3525.12	68317.6	6749.56	3114
58470.1	2908.52	9866.16	41965.9	5573.84	17707	34396	1643.12	12831.8	33706.4	136.04	15277.7	75264.1	379.24	9388.08	49793.2	443.08	7327.44	45358.9	16473.8	17890.6	54125.5	9494.68	8421.84	27170.6	21812	6423.84
48181.2	146.68	2152.08	57659.5	2726.12	11127.6	65949	1237.28	11449.4	47557.9	408.12	2549.52	27889.5	693.88	5221.44	19201	3861.56	16886.9	21928.4	13675.4	5740.56	41009.1	1897.72	7294.32	42898	5475.8	5457.6
56463.5	1836.92	1953.36	88633.3	296.4	3685.68	109847	1595.24	14867.3	86537.1	289.56	4110.48	72831.2	256.12	7914.24	40555.4	625.48	3439.44	58264.7	2080.12	4987.44	71683.9	19085.1	6986.16	45707.3	4301.6	8303.04
61159.1	751.64	3383.28	12633.4	1347.48	6473.52	62968.1	516.8	11039.8	65059.8	3606.2	5422.32	78112.4	10082.2	31680.7	46438.6	141.36	3641.76	64517.7	4891.36	4583.52	70344.9	4980.28	1816.56	62842.6	7957.96	1852.56
31833.7	91.2	4415.76	100756	1941.04	11918.9	34672.3	1133.92	7292.88	66006.2	1718.36	11988	50462.1	503.12	2297.52	58271.2	1814.88	7426.8	70863.6	208.24	5533.92	73342.1	2261.76	10676.9	63301.5	8807.64	4098.24
28905.5	325.28	2413.44	75502.7	2732.96	5626.8	37000.6	2067.2	8276.4	90459.8	31990.7	33471.4	51125.8	3204.16	15073.9	39271	937.08	20449.4	61972.3	3796.96	5857.2	27628.9	12685.9	9784.08	48493.9	46060.6	14265.4
71547.4	2865.2	12372.5	56150.9	6157.52	16249.7	62700.9	559.36	3748.32	31638.7	134.52	1540.08	22527.7	247	6310.8	51138.8	215.84	3975.12	55589.3	1314.8	2478.24	80858	13419.3	6774.48	34537.8	98.8	1353.6
52485.5	684.76	3714.48	33115.5	224.2	4455.36	50214.4	950.76	4550.4	42136.2	614.84	2072.16	40722.5	433.96	4831.92	61926.8	544.92	2873.52	66740.7	1899.24	1944.72	28839.2	19608	7356.96	24564.8	6231.24	3695.76
47217.3	333.64	4859.28	23081.5	953.8	5603.04	53376	191.52	4192.56	27732.2	724.28	878.4	36479.3	392.92	12082.3	41122.9	383.04	7485.12	61387.9	12864.5	3864.24	46970.9	1772.32	4257.36	28713.7	5209.8	6413.76
62214.7	834.48	2573.28	53727	4723.4	16665.8	62797.8	3071.92	5589.36	76750	344.28	10259.3	43147.6	2383.36	11309	41504.4	1790.56	21955.7	64957.1	7627.36	3757.68	46873.4	789.64	308.88	62632.7	4142	7812
43824.9	2387.16	4271.04	73184.8	237.88	4308.48	46408	2562.72	6893.28	52924.3	1032.08	4231.44	43721.6	2053.52	5787.36	65694.8	7020.88	10226.9	84109.3	7039.12	6627.6	80653.3	38696.9	15237.4	22766.9	3453.44	747.36
44748.6	912.76	5448.96	79183	1756.36	7577.28	29051.7	114.76	7497.36	47707.4	751.64	18447.8	71357	953.8	4651.92	44107.7	643.72	11227	25561.9	2192.6	1824.48	65564.2	4153.4	3949.92	52304.2	7240.52	21183.1
64506.6	394.44	13299.1	28771.6	782.04	21237.8	53306.5	565.44	4590.72	56077.4	1504.04	22903.2	75320.7	14554.8	23434.6	63204	237.88	2175.12	67522.6	13778	7430.4	59486	16153	9006.48	89959.3	27993.8	14657.8
22841	766.08	7798.32	51193.3	1376.36	7259.04	91791	5291.12	12289	98560.8	300.96	11961.4	63615.5	1185.6	5695.92	86481.2	1066.28	15835	57141.5	15018.4	20268.7	78163.8	7910.84	7142.4	50123.4	17657.8	14276.9
32635.2	2317.24	8177.04	35863.8	179.36	9641.52	54970.5	447.64	5312.16	46129.8	4632.96	9734.4	123730	160.36	7022.16	78423.8	735.68	10901.5	62159.5	29131.6	9340.56	31909.1	3043.04	7889.04	52234	4372.28	3764.88
43735.2	2606.04	7958.16	81203.8	1428.04	13311.4	52873.6	3612.28	23925.6	36115.3	1268.44	17722.8	52651.9	993.32	10695.6	52241.8	356.44	11594.9	78681.2	4848.8	3003.12	79535.9	3116.76	3778.56	28368.6	2404.64	2868.48
56314.7	862.6	5086.08	31625.7	2430.48	4453.2	69330.3	288.8	17266.3	26775.4	1375.6	15312.2	59125.9	138.32	2661.12	55968.2	747.08	9430.56	51689.9	11102.1	3953.52	58685.2	9718.88	11283.8	60440.9	9906.6	6611.76
32143.8	306.28	1105.2	76694.8	351.12	7868.88	50168.3	300.96	5285.52	61269.6	1704.68	9638.64	77587.9	1888.6	40528.1	51419.5	226.48	18809.3	51523.5	4548.6	2303.28	65412.7	7308.92	6858	58675.5	1763.96	1899.36
88944	981.16	7338.96	50018.1	137.56	1347.12	101473	8071.96	24567.1	83259.8	404.32	6828.48	33662.8	323	2413.44	57760.3	1307.96	11785	42815.5	6986.68	12003.8	47185.4	5696.96	7700.4	23582	3499.8	4450.32
53613.3	419.52	3994.56	68779.8	1151.4	12943.4	90683.4	1256.28	4857.84	41867.8	452.96	399.6	45406.4	560.12	4174.56	60998.6	343.52	4725.36	67776.8	15067	4540.32	76215.1	5743.32	7101.36	68614.6	51537.1	13984.6
65967.8	152	3997.44	24828.7	552.52	4726.08	66231.1	222.68	1287.36	53178.4	847.4	9797.76	28035.8	1314.8	10201	75368.8	91.2	3279.6	78012.3	36813.6	22001	48217	27566	8487.36	102081	14794.2	11693.5
98509.4	2216.16	14854.3	67082.6	558.6	9950.4	28080	307.04	2087.28	65956.8	544.16	4562.64	64937.6	183.16	4926.24	54822.9	421.04	7822.8	52602.5	8068.16	11934	54747.5	29702.3	15757.9	70870.8	6513.2	5213.52
32941.3	4668.68	4178.16	31187	240.16	2953.44	12348	188.48	36882.7	55620.5	357.2	6528.96	60057.4	8909.48	18424.1	35780.5	309.32	4070.16	43830.8	11024.6	6444.72	81560.7	798	237.6	74480.9	63539.8	43556.4
44353.4	581.4	3885.84	91076.7	902.12	5186.88	25690.6	383.8	4332.24	66635.4	815.48	9414.72	44144.8	414.96	5417.28	80782.6	84.36	6411.6	42746.6	8083.36	18788.4	60089.2	6444.04	5709.6	53784.9	20725.2	7830.72
82321.2	1373.32	11970	54698.8	3040.76	32060.9	43557.8	1323.92	9135.36	54150.8	243.96	5008.32	50254.1	1744.2	6191.28	77312.9	3686	172227	62660	14990.2	5777.28	59293.6	2424.4	2970	44164.2	90.44	905.76
81452.8	2048.2	26196.5	62149.1	4489.32	13856.4	89696.1	4328.2	14225.8	63456.9	9851.88	20924.6	80510.9	965.2	10509.8	47994.7	2122.68	13389.8	45189.9	16326.3	14181.8	35105.2	217.36	4271.04	69826.9	8844.88	1283.76
94406	4205.84	27641.5	36834.8	126.16	1737.36	56800.9	931.76	5154.48	47484.4	1603.6	14058	99548.1	642.2	5516.64	75377.2	207.48	1649.52	42060.2	9737.12	2745.36	60423.3	14398.2	7718.4	65853.4	4337.32	5081.04
62661.9	387.6	6788.16	60922.5	234.84	3283.92	44224.7	1095.92	2124.72	76896.3	656.64	4658.4	79324.7	707.56	4200.48	34307.6	788.12	3947.04	29809.6	12584.1	9584.64	31673.8	2150.04	1982.88	61868.3	387.6	828.72
62414.3	3715.64	13256.6	51353.9	161.88	3846.96	81513.9	1742.68	10143.4	77389	297.16	7567.2	39833.9	323	1601.28	74098	919.6	11192.4	76474.4	813.96	1617.12	59558.2	5860.36	19943.3	49922.6	1330	827.28
50224.2	1412.08	7682.4	51506.6	68.4	2516.4	30731.3	97.28	3959.28	22037.6	458.28	8343.36	67204.1	648.28	10188.7	74842.3	206.72	2777.04	29218.1	28892.9	3929.76	47999.9	2062.64	7243.92	49702.9	13696	5952.96
38344.1	98.04	8632.8	68812.9	334.4	3642.48	31008.9	415.72	15130.8	51492.3	883.88	9648.72	57235.1	1226.64	11180.2	84172.4	1126.32	8599.68	52917.8	3633.56	3484.8	53055.6	19212.8	9420.48	91377	20478.2	12779.3
45676.8	78.28	992.16	77361	1364.96	4770.72	31240.9	291.08	18540	81103.8	7600.76	11922.5	32762.6	1241.08	3877.2	28445.3	4354.8	9313.92	48795.5	17938.3	25075.4	41330.9	2231.36	5210.64	83937.8	22717.2	19275.1
47125	3724.76	9470.88	27405.3	407.36	9828	52819.6	648.28	7490.16	43832.1	1622.6	15691.7	39285.3	370.12	7288.56	32813.9	653.6	8532.72	49082.8	2971.6	3414.24	55017.3	5316.2	6242.4	52859.3	9735.6	5019.12
84421.3	4357.08	9684	45512.3	2869.76	12990.2	50418.5	6617.32	14971.7	51242.1	161.88	4050.72	40148.5	984.2	9827.28	64247.9	317.68	4726.8	36034.7	15611.2	6357.6	46855.2	20556.5	9243.36	35148.8	8753.68	1810.08
48943.7	86.64	5466.96	54158.6	6127.12	13775.8	81660.8	349.6	14534.6	21744.4	337.44	19077.1	32964.8	1072.36	6315.12	54060.5	249.28	2213.28	105044	24588.3	15306.5	53515.8	9927.88	2251.44	77966.8	4275.76	10191.6
23927.8	6149.92	25104.2	86315.4	766.84	5358.24	89129.9	1612.72	5902.56	65517.4	256.12	8596.08	46225.4	158.08	2226.24	84678.1	2930.56	11045.5	63848.2	12285.4	13410	55784.3	8451.96	13886.6	42717.3	15137.7	3065.76
103070	218.12	9704.88	98385.3	443.84	22818.2	67459.6	76	5775.84	67680.6	701.48	8506.8	59533.5	1248.68	12641.8	62371.4	1350.52	8265.6	48144.2	9975.76	7362	57294.9	796.48	1766.88	59967.7	2162.96	4484.16
24965.2	1611.96	7256.16	61616.1	2883.44	10592.6	40792	2366.64	23021.3	81580.2	598.12	8807.04	77290.2	439.28	2833.92	42193.4	811.68	7414.56	80832	6817.96	5404.32	77348	32146.5	31222.1	71462.3	18018.1	21297.6
93994.5	232.56	8541.36	56086.5	190.76	5407.2	29562.6	460.56	1542.24	32282.2	823.08	8054.64	69778.1	602.68	4389.84	48809.1	792.68	5697.36	18876	8372.92	3345.12	41481	1920.52	3548.88	64465.7	1089.84	6967.44
74276.8	444.6	635.04	26495.9	433.2	6584.4	24565.4	2960.2	21458.2	78844.3	1475.16	5808.96	63798.8	901.36	4042.8	22834.5	1222.08	5384.88	34259.5	1319.36	14629.7	64983.7	1909.88	183.6	40468.3	8686.8	3605.76
38377.3	245.48	931.68	26063.7	810.92	8452.8	20205.9	921.88	7174.8	70536.7	1109.6	7264.08	50672	310.08	6791.04	30289.3	986.48	3296.16	49346	20338.4	6202.08	53154.4	889.2	848.88	76987.3	123.12	2430.72
46810.4	307.04	16131.6	66528.8	1604.36	8904.96	71423.9	504.64	13927	63747.4	424.84	12963.6	99518.9	168.72	4660.56	54924.3	452.2	3042.72	46656.3	513	2697.84	39532.3	12015.6	8160.48	37612.2	13266.6	9704.88
55911.7	5879.36	10795.7	64194.6	68.4	1083.6	66951.9	76.76	3050.64	92175.2	259.92	7162.56	63793.6	303.24	3337.92	24033.8	322.24	5754.24	63621.3	1615.76	1298.88	56457.7	7008.72	3173.04	61521.2	18654.2	6585.12
21963.5	1121.76	5297.04	64164.7	358.72	2562.48	78254.8	231.04	1728.72	49058.8	483.36	6792.48	85623.2	1542.04	7589.52	45431.1	101.84	4309.2	65465.4	10086.7	2896.56	32298.5	1605.88	751.68	72281.9	53930.4	22287.6
18502.2	501.6	32297	30847.7	66.88	1039.68	75485.8	339.72	4151.52	54091.7	1281.36	5477.76	75653.5	288.04	7708.32	48251.4	211.28	2713.68	48560.8	10651.4	11867.8	83862.3	72043.4	17173.4	83825.3	267.52	2269.44
41102.1	77.52	786.96	22027.2	645.24	3931.2	27097.8	316.16	3831.84	80347.1	120.84	2394.72	29190.8	3104.6	3631.68	82782.7	3093.96	9104.4	98361.2	1349	3317.76	32857.5	525.16	1307.52	62212.8	15966.1	18197.3
72690.1	130.72	2724.48	54321.8	1245.64	5798.88	38405.9	715.92	10003.7	73895.9	359.48	1596.24	45104.1	617.12	4284.72	83534.8	868.68	11016.7	105259	32594.9	27879.8	72892.9	17228.4	15986.9	80529.8	8946.72	4456.8
44458.7	7893.36	20733.8	59279.3	94.24	3042	59380.7	231.04	11923.9	45522.1	1089.08	9208.08	68807.7	717.44	9164.88	28639.6	538.08	6483.6	23717.8	655.88	13058.6	30243.8	5333.68	7339.68	36563.1	19409.6	18185.8
22172.1	5460.6	13449.6	100316	1603.6	21163	51525.5	361.76	9843.12	44863.6	835.24	16012.1	61906.6	460.56	2204.64	65809.9	1745.72	4356	60227	2492.8	4729.68	30388.8	7720.84	1712.88	47827.6	14888.4	13574.9
55167.4	1326.96	4361.04	45253	205.2	2267.28	76549.8	186.96	4611.6	79813.5	671.84	14447.5	45542.9	11784.6	36010.8	57344.3	766.08	7748.64	85009.6	2419.84	4435.2	66942.8	3334.12	3461.76	29389.1	1887.84	3278.16
50304.1	1038.92	5331.6	68278.6	1263.88	5958.72	35161.1	3790.88	23688.7	28490.8	286.52	2079.36	34219.9	126.92	2453.04	74461.4	132.24	1931.04	49967.4	4411.8	10262.9	60771.7	12908.6	7590.24	54267.2	114	2197.44
20716.1	762.28	14368.3	63230	435.48	4732.56	52659.1	1648.44	4155.84	38589.2	1037.4	18497.5	58392.7	1221.32	10886.4	21509.1	895.28	7609.68	32329	3698.16	11522.2	52098.1	40298.2	9975.6	43587.7	1428.8	912.96
107682	3245.2	14049.4	58778.8	236.36	4257.36	29114.8	1830.84	8745.12	43053.4	3377.44	13702.3	31188.3	974.32	8618.4	47971.9	1249.44	11239.2	59761	1937.24	3688.56	42687.4	17468.6	10487.5	72965.1	4458.16	5312.88
73257.6	171	3229.2	22380.8	4518.2	11925.4	104533	4163.28	12344.4	38515.8	74.48	1715.04	48237.8	299.44	6320.88	42236.3	1257.8	11011	72663.5	20113.4	6949.44	27880.4	966.72	2522.16	21694.4	17143.3	13661.3
83790.8	575.32	8017.2	43126.8	288.8	692.64	37360.7	120.08	2386.8	59378.8	547.96	7166.16	29462.5	1292	6371.28	14415.7	642.2	1069.2	28765.7	16230.6	6617.52	35460.1	13465.7	6348.24	58811.3	1268.44	187.2
65165.7	501.6	20327	40321.4	5120.88	16578.7	41600.6	200.64	9490.32	33632.3	1003.96	4675.68	28501.8	1697.08	13129.2	74087.6	160.36	1974.24	89715.6	15712.2	11916.7	71613.1	3120.56	9775.44	37765	14588.2	11419.2
64454	2868.24	5906.16	38326.6	766.08	7732.8	42585.4	2663.8	7786.8	65074.7	115.52	2116.08	22685.6	3258.12	17426.2	66153.1	1417.4	6637.68	60409	20092.9	12093.8	76339.2	22513.5	5409.36	60919.3	4658.8	6594.48
71217.2	1918.24	5966.64	53933.7	314.64	3963.6	15489.5	199.88	34670.9	43746.9	891.48	7441.2	26061.1	2392.48	23827.7	47201	2631.88	13067.3	90588.5	5411.2	15018.5	77914.8	37978	24671.5	98505.5	1485.8	4349.52
22009	1487.32	10110.2	47039.2	2954.88	13843.4	43442.1	1409.04	8576.64	82187.9	118.56	2811.6	28882.1	72.96	1509.12	51485.2	181.64	2982.24	32543.5	1092.12	2260.8	44742.1	23273.5	9587.52	41517.4	56382.1	8699.76
67884.7	230.28	2088.72	41704.6	5104.16	16945.2	27345.5	126.92	5458.32	71915.3	110.2	2335.68	48764.9	397.48	7480.8	65755.3	269.04	4727.52	35431.5	27106.2	17515.4	63534.2	50243.6	36884.9	29177.8	34561	8760.24
85275.4	511.48	3495.6	82659.2	1386.24	13572	64934.3	1510.88	3202.56	20068.8	266.76	5106.96	77694.5	159.6	9381.6	100550	2492.8	20817.4	23088.6	139.84	2900.16	75578.1	28623.9	10825.9	42910.4	4339.6	6259.68
40090	436.24	2437.2	51871.3	259.16	5110.56	75574.2	1955.48	5182.56	54514.2	1654.52	8049.6	95807.4	15050.3	14253.1	42202.5	291.84	2016.72	60503.3	7524	4423.68	16952.6	2418.32	34503.1	67844.4	1436.4	3826.08
31315	1426.52	6048.72	65118.9	1396.88	9786.96	62273.2	988.76	11368.1	60731.4	404.32	7075.44	93256.8	636.88	12343.7	50557.6	435.48	2718.72	84124.3	3835.72	1164.96	68829.1	61126	13176.7	47334.3	1590.68	4488.48
57317	5606.52	15363.4	86099.6	219.64	3844.08	31662.8	265.24	1133.28	67585	163.4	6274.8	31492.5	5109.48	10391.8	76250.2	769.12	4544.64	48878	32091	15259.7	81058.2	56518.9	20481.1	89584.9	769.88	6629.76
69672.8	1020.68	12274.6	32128.8	103.36	3192.48	37291.8	662.72	14463.4	43845.8	1082.24	6619.68	106932	855.76	8156.16	52276.9	121.6	2306.88	66107.6	164.16	1764.72	63250.8	24678.7	6607.44	27379.9	12078.7	3756.24
38805.6	869.44	3718.08	42521	839.04	8367.84	69734.6	2444.16	2553.12	89907.3	3212.52	4918.32	61033.7	1345.96	3893.04	114715	10025.9	45046.1	73222.5	456	3806.64	90616.5	32322.8	13101.8	63146.8	12986.1	9041.04
48346.3	2594.64	20985.1	60067.1	202.92	12052.1	56514.2	1630.96	41698.1	63010.3	2244.28	13620.2	60974.5	2539.16	10634.4	53120.6	736.44	3076.56	45736.6	26709.4	12646.1	70648.5	6038.96	6528.24	26984.1	8119.08	2838.24
71892.6	122.36	3968.64	69822.3	1133.92	4535.28	65823.5	13262	22880.2	54963.3	1170.4	6325.2	78240.5	1871.12	14561.3	44767.4	532	20040.5	28600	15925.8	6477.84	64734.8	88.16	1549.44	18495.8	16891.8	3024
63876.1	1283.64	4702.32	48711	5954.6	8866.08	43042.3	821.56	20594.9	26306.1	617.12	4078.8	80165.1	475.76	6344.64	56458.3	165.68	1564.56	86663.2	27671.6	11417	70194.1	3785.56	4474.08	48038.2	5574.6	6372
83971.5	976.6	4163.04	84034.6	180.88	11179.4	60795.8	2663.04	10167.8	58847.1	2829.48	8614.8	54946.4	810.16	8826.48	64038	968.24	3438	35643.4	21439.6	18167	84708.6	2131.8	4469.76	57581.5	8084.12	6142.32
57930.6	3658.64	10313.3	54007.2	1713.04	5909.76	91113.1	4492.36	23297	48815.6	9750.04	23565.6	26564.2	1846.8	6338.16	62401.3	2126.48	15707.5	67961.4	22031.6	18304.6	36301.8	2786.92	2349.36	79649.7	3575.8	5527.44
78032.5	211.28	4942.08	37284.6	5621.72	23423.8	30920.5	1347.48	17799.1	66140.8	1003.96	4608.72	59361.2	477.28	2818.08	72962.5	590.52	5541.84	34000.2	2483.68	4857.12	51492.3	1266.16	5478.48	75306.4	8043.08	2670.48
38435.1	202.16	1570.32	38557.3	866.4	5844.96	35861.1	684	12844.8	40155	1032.84	8968.32	116932	1355.84	19656	45182.1	848.16	7212.96	61674.6	15253.2	5892.48	75291.4	48685.6	17809.9	74554.3	3599.36	3551.04
52426.4	1317.08	5108.4	57798	767.6	6657.84	87653.1	3424.56	14380.6	41242.5	1757.12	26312.4	86846.5	791.92	8546.4	60531.2	747.08	9594.72	24956.1	13155.6	19419.1	71220.5	40700.3	9357.12	56492.8	974.32	6099.12
37595.3	861.84	3815.28	57064.1	2074.04	24665	33090.8	445.36	4040.64	43927.6	266	8503.2	37437.4	198.36	390.24	54071.5	660.44	10573.2	15548	108.68	1491.12	38558.6	16892.5	12677.8	75593	32606.3	29036.2
43742.4	1065.52	7131.6	41317.9	655.88	5536.8	71162.6	4917.96	11396.2	85375.5	8905.68	29714.4	41333.5	1178	7943.76	29244.1	223.44	5848.56	10827.7	271.32	12366.7	30640.3	1038.16	3427.2	60022.3	2871.28	3344.4
44487.3	1510.88	11070	40486.5	217.36	2290.32	33680.4	722.76	13615.9	22168.9	98.04	8136.72	24040.9	352.64	4046.4	99453.2	557.08	13929.1	58277.7	946.96	702.72	65065	10162	1995.84	69468.1	5352.68	5043.6
61252.1	385.32	3199.68	72634.2	307.8	8591.76	55955.9	1793.6	10629.4	72080.4	603.44	5648.4	58236.1	230.28	9122.4	68212.3	92.72	2130.48	61236.5	4864	2121.12	55795.3	1950.92	1854.72	62264.8	205.2	4012.56
87852	1000.92	6893.28	38001.6	2723.84	15533.3	37917.8	267.52	15640.6	45472.7	204.44	3427.2	71306.3	455.24	2077.92	35168.9	895.28	7207.92	36633.3	11419	7313.04	67681.2	30178.1	25475	53972.7	4995.48	5505.12
30926.3	700.72	7238.88	45682	909.72	3986.64	40422.8	815.48	5035.68	56679.3	76.76	1852.56	45443.4	396.72	8220.96	39609.7	548.72	5219.28	36455.2	25004.8	11719.4	63206	3959.6	9168.48	85380.8	31287.7	8439.12
38418.2	4031.8	7380.72	42316.9	895.28	22915.4	62536.5	212.8	3504.96	55722.5	1618.04	8822.16	43540.9	255.36	10231.9	51077.6	422.56	7661.52	91975.6	5558.64	8394.48	98125.9	37591.9	9867.6	54075.4	8243.72	15226.6
53515.8	1277.56	5930.64	55140.8	217.36	9857.52	27621.1	341.24	19217.5	62894	576.08	6749.28	70901.3	139.08	9838.8	28256.1	867.16	6432.48	85779.8	18263.6	3335.04	53043.2	2413	2480.4	46668.7	4977.24	5095.44
56154.1	1736.6	1333.44	91328.2	629.28	10688.4	73596.9	97.28	3479.76	72484.1	851.2	3442.32	59016.1	3289.28	21374.6	35262.5	1387	5527.44	78317.8	9176.24	3667.68	53262.3	12585.6	45846	53940.9	26690.4	15008.4
50600.5	6039.72	13771.4	76668.1	376.2	7331.76	53021.8	10613.4	25118.6	58368	1162.8	9635.76	71280.9	475	1312.56	46797.4	625.48	5215.68	63154.6	7042.16	5032.08	31536	2242.76	1916.64	27827.8	12004.2	4870.8
26683.1	96.52	6906.24	23231.6	816.24	8081.28	25574.2	1323.16	27257.8	52154	1055.64	5181.84	38674.3	294.88	3301.92	69653.3	79.04	2322	34932.9	5896.84	9099.36	34479.2	6889.4	2407.68	48687.6	964.44	5665.68
74665.5	257.64	5346	65754.6	424.08	2714.4	98892.3	5062.36	18617	41833.3	649.04	1692	47307	917.32	10932.5	45890.6	414.96	12244.3	33606.9	22545.4	2027.52	41956.2	132.24	516.24	46079.8	2200.2	4360.32
42595.8	177.08	7436.88	51915.5	636.88	5162.4	42736.2	2545.24	4546.8	35974.9	1949.4	7966.08	65002.6	1224.36	17990.6	24333.4	683.24	16036.6	53359.1	4826	1691.28	50675.9	4313	1603.44	57214.3	14284.2	35020.1
55761.5	525.16	4159.44	71526.6	782.04	4975.92	28642.2	894.52	3662.64	27669.8	2654.68	8616.24	23807.5	133	2885.76	17119	2045.16	7553.52	90338.9	5975.12	10802.9	63493.9	102.6	2222.64	64465.7	1057.16	371.52
103093	155.8	1450.8	47729.5	4912.64	58353.1	58991.4	822.32	4679.28	48230.6	1527.6	5459.04	31122.6	189.24	3405.6	49671	1401.44	10273.7	92641.9	7828.76	3251.52	18278.6	26260.3	3980.16	57789.5	21770.2	10918.1
70834.4	69.92	2581.2	56807.4	2748.92	6680.16	90693.8	1208.4	9076.32	90149.8	638.4	16205	58888.7	214.32	3511.44	48454.9	129.96	2214.72	42576.3	17429.1	6929.28	81864.2	44009.3	22776.5	61300.8	1414.36	1623.6
39456.9	643.72	7398.72	46925.4	169.48	4146.48	61226.1	2661.52	2980.08	80258.1	2668.36	15709.7	68698.5	810.92	24503.8	83617.9	1279.08	11797.9	85050.5	35143.9	22060.1	61099.3	2565	5600.88	36997.3	12518.7	13136.4
104371	1898.48	11196	57729.1	1178.76	14542.6	50355.5	2626.56	8562.96	70326.8	763.04	9640.8	32004	164.16	1581.84	69823	1937.24	8859.6	91325	6522.32	5083.2	41938.6	17280.1	14101.2	43806.1	7038.36	10096.6
57170.7	491.72	9423.36	40552.2	2527.76	11085.8	52118.9	1040.44	12269.5	25674.3	633.84	23108.4	108048	1430.32	10198.8	65234	789.64	7131.6	57258.5	16808.2	9242.64	66472.2	3318.92	1658.88	93559.7	5861.12	4244.4
15045.5	937.84	4180.32	37065.6	1231.2	1928.88	94209.7	567.72	7236	48161.8	2164.48	16945.9	19914.7	340.48	1813.68	49504.6	1452.36	5059.44	71542.2	8458.8	16328.9	32566.9	15495.6	4700.16	49959.6	23243.8	4394.88
26355.5	446.88	7262.64	49777.6	8260.44	23842.1	15969.8	649.8	3514.32	32943.9	341.24	34722	63179.3	348.84	8208.72	60361.6	935.56	2712.96	67337.4	9258.32	9347.76	67626.6	1316.32	857.52	30799.6	7065.72	2414.88
52945.8	497.04	6878.16	59948.2	1305.68	6990.48	101619	2381.08	16079	45423.3	1358.88	28486.8	63592.7	202.92	1290.24	82013.8	837.52	15359	39718.9	13839.6	4266	63739.6	5810.2	4223.52	66216.1	21357.5	12376.1
48988.5	616.36	2075.76	70117.4	653.6	18739.4	77141.3	76.76	9988.56	45730.1	83.6	6428.16	57061.5	876.28	3018.24	46522.4	3926.92	17923	28272.4	6366.52	12211.2	60163.3	10686.4	14776.6	20395.7	1023.72	7169.04
61501	213.56	6461.28	53968.8	4730.24	6867.36	19369.3	229.52	23729	61739.6	2317.24	3366.72	50558.9	4427.76	21203.3	60698.3	1223.6	12695.8	65408.8	19899.8	1724.4	53250.6	14077.5	6673.68	56712.5	1339.88	6075.36
78621.4	1574.72	11378.9	87634.9	399	3774.96	36479.3	1665.16	4189.68	76362	1157.48	8835.84	71865.3	475.76	4758.48	36329.8	1668.96	5123.52	49227.1	11127.2	11872.1	54689	6502.56	9919.44	70952.7	2681.28	1434.96
60697.6	275.88	9328.32	55231.8	340.48	2683.44	58038.5	594.32	8982.72	37977.5	991.8	4751.28	21951.1	326.8	7633.44	91785.8	3111.44	11975.8	72214.3	1675.04	587.52	20840.3	2400.84	1409.04	28080	8874.52	17892
46963.8	2826.44	11321.3	63529.7	1749.52	4445.28	67887.3	2840.12	8701.92	31365.7	1535.96	6444.72	57922.8	1006.24	8313.84	83129.8	790.4	9119.52	52016.9	20472.1	18162	81781.7	56794.8	23112.7	96079.8	110.96	1465.2
113651	1280.6	10010.2	65397.8	1746.48	11193.1	30856.1	547.96	16027.9	63211.2	453.72	17997.1	73693.1	1067.04	11494.1	49819.9	593.56	5046.48	75006.1	19247	18730.1	89472.5	3042.28	8666.64	84468.1	14923.4	15055.2
60856.9	9274.28	22317.1	82975.1	780.52	11430.7	77698.4	667.28	6670.8	49348	116.28	3089.52	63783.8	1297.32	5817.6	27614.6	2008.68	13358.2	32055.4	7460.92	9827.28	43680.6	10907.5	8316.72	69814.5	7809	22446.7
51927.2	1817.92	8848.8	58143.8	10570.8	25937.3	45234.1	123.88	1165.68	33133.8	474.24	3943.44	49153	5453.76	19327.7	48745.4	4323.64	15408	33223.4	23370	5201.28	27770.6	6850.64	1755.36	62281	19862.6	19712.2
65530.4	448.4	3435.12	68604.9	1386.24	6911.28	78788.4	208.24	7570.08	53014	4002.92	4721.76	68095.3	3024.8	11245	43899.7	243.96	1466.64	37535.5	5178.64	4722.48	60797.1	6734.36	1287.36	35822.8	25547.4	4345.92
87725.3	624.72	7036.56	37873.5	1041.96	3227.76	75528	3382.76	12422.9	58341.4	14310.8	33722.6	36163.4	430.16	2406.96	62064.6	1180.28	7107.12	39542.1	13476.3	13465.4	45202.3	2670.64	2328.48	93529.1	4121.48	15017
20904.6	715.92	12978	58111.9	786.6	11464.6	90468.3	123.88	3632.4	28813.8	1907.6	17381.5	44250.7	552.52	3862.08	19975.1	2055.8	12005.3	103758	30587	24161.8	84163.3	9582.84	14780.9	14407.9	4567.6	5590.08
90988.3	975.84	5634	40840.8	2438.08	11921.8	88555.3	3434.44	14613.1	44759	684	2509.92	56784	287.28	3894.48	32602	364.04	8327.52	93328.9	22709.6	17578.8	79834.3	576.84	2275.92	74848.8	11270.8	6081.84
32395.3	3003.52	6214.32	66108.9	243.96	7210.8	45847.8	1029.8	4741.92	24623.3	3252.04	18601.9	26700	2134.08	10031.8	88513.1	1380.16	3595.68	38259.6	11859.8	6693.12	84489.6	2257.2	3281.04	29163.5	6369.56	6963.84
60986.9	302.48	2630.16	70823.3	851.2	10444.3	83019.9	82.84	3234.96	49080.2	126.92	2473.92	76546.6	7910.08	25995.6	27687.4	1815.64	10137.6	62306.4	3907.16	6104.88	63986	5949.28	6631.2	17460.3	237.12	288.72
89188.4	312.36	7881.84	30893.8	118.56	701.28	60379.1	1800.44	9928.8	84019.6	379.24	3872.16	63862.5	2362.08	21287.5	72405.4	414.96	1499.76	27422.2	1937.24	8140.32	63846.9	1659.84	869.76	52097.5	197.6	1496.16
74694.8	610.28	5994.72	102019	2424.4	22404.2	25375.3	87.4	2054.88	41553.2	2060.36	10917.4	84126.2	3618.36	11638.8	41425.1	2553.6	5765.04	61345	14680.9	13030.6	87370.4	45122	15533.3	45799.6	9564.6	3715.92
48616.8	1697.84	7340.4	51105.6	1385.48	7196.4	23492.9	486.4	6232.32	51850.5	88.16	1715.76	74898.2	715.92	19892.2	63139	509.96	2181.6	63623.9	10763.9	15503	58699.5	7923	3811.68	34342.8	9280.36	8427.6
85926.1	961.4	11301.1	32901.7	329.84	7701.84	33298.2	637.64	9595.44	18161	481.08	4206.24	73745.8	134.52	898.56	74456.2	1831.6	8266.32	40580.8	7479.16	7773.12	54503.1	12718.6	5268.96	59062.2	5807.16	4581.36
57304.6	2309.64	9392.4	52716.3	2026.16	9529.2	51630.8	9146.6	34308	72917	915.8	5654.16	40917.5	85.12	4854.24	42624.4	1959.28	11902.3	40937.6	21156.9	25071.8	48311.9	51749.2	39120.5	90443.6	2292.16	7697.52
48955.4	1777.64	27023	41940.6	225.72	2427.84	62184.2	75.24	997.2	87090.2	1945.6	12415	74655.1	1056.4	12433.7	69100.8	807.12	3233.52	62479.9	9053.12	9081.36	40672.4	10168	3517.2	16079	916.56	18775.4
60649.5	110.2	9086.4	73076.2	8204.2	21504.2	48936.5	1615.76	3502.8	51366.2	874.76	1930.32	32696.3	1522.28	11980.8	71376.5	841.32	6515.28	40298	12320.4	5893.92	24958	1243.36	31348.8	18203.2	18693	3294.72
49455.2	4143.52	9548.64	35169.5	122.36	5371.2	34896.5	1634.76	6501.6	22627.1	218.12	4996.08	43524.6	291.08	6280.56	77381.8	6831.64	9226.08	72967.7	15592.9	9861.84	66449.5	14960.6	8767.44	31254.6	15809.5	9161.28
63734.4	92.72	2771.28	15679.9	136.8	5428.08	49264.8	3108.4	8669.52	47528.6	410.4	2162.88	66428.7	370.12	6621.12	63266.4	270.56	5197.68	46313.8	28452.9	6722.64	58564.3	23265.9	5697.36	69079.4	29991.1	15739.2
25043.2	565.44	14215	39517.4	330.6	6335.28	33537.4	325.28	3320.64	60465.6	142.12	5820.48	39284.7	1535.2	6657.12	91156.6	760	3942	58851.6	6982.88	4728.24	49414.3	1749.52	2349.36	46097.3	15380.1	11823.8
78837.2	329.08	5015.52	72663.5	547.96	7622.64	36036.6	81.32	4482.72	47994.7	252.32	3966.48	16304.6	1483.52	1830.24	70960.5	1440.96	8826.48	44635.5	3950.48	225.36	32522.7	2549.8	2136.24	74498.4	14522.1	42163.9
51843.3	2251.12	15300	51155.6	586.72	8001.36	71100.9	484.88	2231.28	28127.4	617.12	2908.08	40210.3	539.6	2632.32	29979.9	2339.28	5052.96	60614.4	68.4	1226.16	21335.6	1365.72	5717.52	88658	3369.08	22487
56007.9	1076.92	17709.8	59456.1	1284.4	5438.16	47316.8	682.48	7921.44	23903.1	395.96	2415.6	52188.5	2015.52	18723.6	46014.1	5136.08	20422.8	80350.4	37455.8	36812.9	40593.1	7074.08	4019.76	24513.4	7929.84	7385.76
51320.8	127.68	6050.16	82509.7	1549.64	9856.08	59168.2	399.76	5405.04	46237.1	1064.76	6829.92	34185.4	598.12	891.36	65552.5	1705.44	12019	74932	14357.2	32477	19909.5	14228	9081.36	34635.2	2530.8	7973.28
89961.9	861.84	11414.2	43971.8	2929.04	18686.2	36834.2	1488.84	6773.04	59166.2	1016.88	11427.1	30362.1	98.8	4689.36	61596.6	571.52	5850.72	50203.4	2069.48	5088.96	102155	185.44	987.84	51407.8	5762.32	7047.36
32388.2	482.6	3399.84	54454.4	158.84	5061.6	26035.1	326.04	2494.08	48378.8	632.32	5425.92	78247.6	1243.36	13600.8	61346.3	1662.12	8016.48	58775.6	5114.04	3744.72	26947	14037.2	7850.16	46850	11988.2	6289.2
33528.9	278.16	2633.76	21306.3	591.28	802.8	68953.3	864.12	5550.48	69335.5	582.16	3905.28	29301.3	112.48	1799.28	34483.1	1431.08	11078.6	18162.3	14416.4	7295.04	44155.1	1513.16	1827.36	74537.4	24507.7	5410.8
55772.6	933.28	3012.48	61788.3	1309.48	3201.84	36847.8	349.6	2574	46753.2	88.16	4610.88	27191.4	292.6	2140.56	57868.2	1257.04	11707.2	47180.2	7871.32	11309.8	21383.7	2208.56	2804.4	43225.6	17768	15232.3
42033.5	88.92	3409.92	49877.8	4167.84	6279.12	82247.8	6184.88	14739.1	22735.7	269.04	8210.88	20894.9	156.56	18819.4	52135.2	667.28	3986.64	51696.4	2013.24	9756	53817.4	7100.68	5837.04	45323.8	2824.16	1566.72
74491.3	513	15695.3	32067.1	2248.08	21031.9	57481.4	205.96	7091.28	21526	723.52	1656.72	58003.4	4078.16	20044.8	62990.8	1742.68	14743.4	19249.1	4236.24	10684.8	49756.2	18867.8	6842.16	82601.3	20211.4	1890
48110.4	5907.48	19615.7	66609.4	261.44	4591.44	62853	350.36	3033.36	57321.5	6045.8	25404.5	37936.6	2242.76	20291.8	50941.1	1193.96	2352.24	36565.1	3480.04	7499.52	83448.9	59897.9	40697.3	23674.3	1897.72	8017.2
54462.8	455.24	6634.8	74443.8	1086.8	13913.3	51487.1	338.2	8441.28	81598.4	899.08	7847.28	53450.8	462.84	6484.32	35117.5	577.6	3733.2	89948.3	9423.24	7630.56	40751.8	10200.7	8731.44	26282.1	7877.4	5416.56
39917.1	1083.76	11717.3	80252.2	726.56	9974.88	25933.7	792.68	6755.04	68209	247.76	26710.6	50473.1	2040.6	6464.16	32975.8	960.64	8460	54643.5	1016.12	4605.12	61175.4	5069.96	3917.52	92747.2	9202.84	21031.2
43385.5	1197	13661.3	47351.2	2206.28	13380.5	46664.8	664.24	2683.44	51202.4	295.64	4704.48	35671.3	590.52	5459.04	28090.4	215.08	2580.48	58812.6	4052.32	5177.52	94989.7	5214.36	26647.9	54925	5207.52	3277.44
64744.5	79.04	1866.24	54361.4	789.64	2903.04	72674.5	15343.6	31687.2	52625.9	756.96	2666.88	40193.4	416.48	3265.92	104486	472.72	4963.68	50006.4	5190.8	14339.5	54745.6	737.96	5570.64	61953.4	15358.1	3205.44
77766.6	5368.64	13540.3	31116.1	233.32	3486.96	102923	11956.3	31921.2	48786.4	1534.44	13434.5	37987.3	1078.44	6049.44	58136.6	347.32	1316.16	54176.8	10975.2	6731.28	76993.1	24934.8	16277	63896.9	3370.6	3732.48
72950.8	1319.36	9658.08	67584.4	275.12	7559.28	76278.8	6336.12	13117.7	52268.4	942.4	7805.52	94502.8	2309.64	18800.6	22103.2	163.4	5831.28	61277.4	6930.44	6730.56	54371.2	1320.12	4492.8	25814.1	3075.72	16262.6
104449	3116.76	16303.7	71141.8	337.44	2669.76	33759	356.44	4376.16	71008.6	378.48	10877	95430.4	107.92	4143.6	38318.8	769.88	7194.96	54893.8	7674.48	4348.8	68855.1	7857.64	885.6	61694.1	13175.4	10678.3
58221.8	1437.16	5348.16	40437.8	801.04	13207.7	52415.3	71.44	1951.92	35503.6	2190.32	8279.28	63909.9	598.12	3503.52	59196.8	17337.9	22977.4	100032	6915.24	4053.6	62340.8	3769.6	3540.24	38031.5	6598.32	36655.2
44713.5	175.56	1948.32	54165.8	710.6	6640.56	24131.9	2453.28	7587.36	51727.6	618.64	6377.76	59377.5	583.68	2935.44	49323.9	2914.6	11260.8	68531.4	31873.6	10249.9	77134.2	19009.9	8044.56	71181.5	19651.3	14742
50997.7	841.32	12470.4	95109.3	1121	6411.6	60696.3	3810.64	15785.3	67815.8	408.12	5073.84	42259.8	322.24	5612.4	46633.6	658.16	3656.16	78899.6	5752.44	6683.04	42979.3	8413.96	4664.88	29290.3	437	6216.48
75635.9	427.12	5294.88	31482.1	3815.96	13226.4	41319.2	1320.12	9162.72	49600.2	1630.2	12205.4	58411.6	832.96	15035.8	62302.5	2083.92	13686.5	94527.5	8822.84	5468.4	53411.8	42533.4	11108.9	29779.7	51745.4	12412.8
80155.4	938.6	5360.4	67873.6	1109.6	5502.24	62182.2	106.4	6002.64	47028.1	181.64	6102	98021.3	1751.04	6240.24	52142.3	498.56	3240	25445.5	8949.76	7736.4	79081.6	1265.4	2036.16	65066.9	3518.8	23413.7
72016.1	129.96	8619.12	56222.4	471.2	3574.08	91637.6	3056.72	10365.1	27665.9	1187.88	3121.92	68615.9	842.08	5073.12	46791.5	138.32	6236.64	94846.7	18854.8	18301.7	46807.1	4512.12	4078.8	62902.4	17021.7	20340
36260.9	728.08	8285.04	19981.6	2416.04	6301.44	52280.1	2866.72	6064.56	76985.3	4002.92	14048.6	95568.8	1173.44	11971.4	85784.4	1308.72	8918.64	20744.8	9241.6	5284.08	40389	5000.8	10231.2	59358	13628.3	13189.7
48054.5	4037.88	10405.4	82256.8	829.92	21491.3	61042.1	3863.08	11898.7	51045.8	153.52	540	51377.9	848.16	13496.4	53368.2	795.72	8956.08	52146.2	5535.08	6780.96	43376.4	5931.8	4644.72	89198.8	6272.28	9253.44
39555.8	503.88	11401.9	87759.8	2136.36	4210.56	55078.4	139.84	3031.2	52478.4	642.2	2758.32	48949.5	157.32	7750.8	56607.8	855	3096.72	72733	31366	7801.92	50980.8	18626.1	10252.8	43847	2951.84	10301
33236.4	1833.12	4597.92	26403	91.96	649.44	71198.4	2108.24	4028.4	34728.2	105.64	4344.48	24323	1374.08	3435.12	57608.8	2537.64	17048.9	60790.6	43518.4	15874.6	55848.6	9178.52	17576.6	74941.1	19668	11716.6
65407.5	622.44	20370.2	33329.4	383.8	1337.04	42339.7	214.32	5469.12	48896.2	623.2	3199.68	73724.3	155.8	2985.12	52893.8	142.88	3948.48	73637.2	18492.3	7501.68	89950.9	15641.6	19081.4	69395.9	9739.4	13993.9
50145.5	570.76	14011.9	53689.3	235.6	5058	34554	2732.2	6780.96	111420	12993.7	51277	50722.1	95	2652.48	58423.9	6697.12	8185.68	67518.1	3636.6	4962.24	81736.2	15044.2	17883.4	103273	1648.44	201.6
48893.6	89.68	2872.8	81575	1855.92	80262	59831.8	1403.72	7517.52	55023.8	1187.88	9213.12	59891.6	67.64	3126.24	34481.2	2788.44	10987.2	75408.4	53757.8	12987.4	78651.3	1079.96	11756.2	59273.5	12212.4	12402
68296.1	4186.08	9032.4	35671.3	1322.4	7803.36	36370.1	4146.56	15899.8	47113.9	552.52	7338.96	94801.2	332.88	7382.16	83880.5	4812.32	8231.04	65231.4	16818	12483.4	74238.4	2097.6	9127.44	37178.7	10051	10688.4
42984.5	981.16	10518.5	41756	232.56	4010.4	63880	2556.64	9709.2	70222.8	605.72	9069.12	91707.8	3933.76	28666.8	80116.4	1190.16	10493.3	81058.2	6948.68	11083	66485.9	34404.4	16241.8	40418.3	21205.5	14356.8
38074.4	114.76	1573.2	56888	1532.92	6616.08	33874.1	1014.6	8897.76	50271	212.04	3666.96	82511.6	1825.52	7200	83980.6	11387.8	31211.3	66567.8	13750.7	7376.4	60414.2	924.16	9855.36	40919.4	218.12	1409.04
46944.9	1713.04	10468.1	68781.7	174.8	5194.08	69031.9	111.72	5549.04	47876.4	952.28	8037.36	53600.9	991.04	5130	51923.3	1604.36	8653.68	21030.1	3229.24	10359.4	57012.8	6456.2	6400.08	52442.6	11424.3	6791.04
30330.3	186.2	3212.64	60366.1	190.76	3151.44	74358	2448.72	3715.2	22727.2	3758.2	5983.92	59929.3	98.8	1167.84	49728.2	1887.08	3543.84	84268.6	1606.64	5087.52	73101.6	14475.7	21016.8	75479.3	45220	32904.7
90648.3	2282.28	12864.2	36520.2	481.84	3126.24	23509.2	946.96	1591.2	84624.1	1466.8	4675.68	35974.2	283.48	1717.92	34945.3	2053.52	2845.44	53747.8	8499.08	6253.2	39166.4	10622.5	3162.96	56381	3429.88	1459.44
53684.1	2452.52	13770.7	57097.9	596.6	2964.24	60884.2	3658.64	6809.04	33847.4	1878.72	9509.04	15291.2	269.04	21615.1	64784.8	746.32	3367.44	67569.4	25611.2	14526	52459.5	2104.44	4726.08	49960.3	28538	6247.44
60641.1	4397.36	9818.64	89103.9	2764.88	18073.4	33302.8	5882.4	22541.8	52642.2	585.2	1435.68	22008.3	383.04	2918.88	41007.2	319.2	4294.08	33673.9	1103.52	2914.56	51881	46096.3	12045.6	91801.4	29581.5	10185.1
29802.5	213.56	1524.24	32860.8	274.36	4781.52	36479.9	90.44	4464.72	58319.3	2115.84	21530.2	56536.3	1270.72	9122.4	27413.1	923.4	9832.32	51812.8	7219.24	7628.4	63994.4	3306.76	24759.4	60249.8	1370.28	3224.16
44209.8	988.76	7504.56	78217.1	283.48	19105.9	89718.2	94.24	769.68	50318.4	202.16	4381.2	105236	405.08	8166.24	68751.1	405.84	3318.48	46415.8	17255	15470.6	79623.7	11389.4	13466.9	69759.9	484.12	3372.48
33494.5	2047.44	7778.16	59445.7	329.08	5006.88	59562.7	3080.28	11095.2	76792.9	2787.68	25867.4	46322.9	83.6	4085.28	24564.1	1049.56	25374.2	71284.8	11013.2	10316.9	39174.8	9872.4	9911.52	56313.4	2521.68	15243.8
52458.2	224.2	1642.32	65207.3	212.04	1859.76	39179.4	1837.68	2927.52	51976.6	580.64	4041.36	86489	482.6	7591.68	29895.4	427.88	3633.12	67042.9	122.36	1878.48	35191.6	7052.8	5688.72	66196.6	137.56	4893.84
48709	675.64	10105.2	96513.3	1820.96	22250.9	51799.1	1249.44	3481.2	43387.5	1356.6	7752.96	73996	66.88	814.32	36093.2	387.6	1128.96	28265.9	18271.2	8811.36	50061	15091.3	14497.9	34678.1	20870.4	18930.2
98532.2	421.8	5541.84	61480.9	306.28	4668.48	63847.5	128.44	7512.48	35371	845.12	7116.48	71466.8	121.6	6261.84	30923.7	575.32	2879.28	43228.9	15489.6	4682.88	51225.8	49445.6	49566.2	56345.9	4773.56	2548.8
64014.6	1416.64	4448.88	45412.9	754.68	5978.88	49533.2	250.8	9256.32	56594.8	534.28	3645.36	47231.6	3847.12	13446.7	57912.4	775.2	2597.76	82582.5	38111.7	25742.9	47040.5	4138.96	4821.12	109946	41265.7	32065.9
60072.3	307.8	3226.32	52105.9	1326.2	14562.7	33118.8	3806.84	6552.72	24740.9	388.36	2743.2	68616.6	419.52	4910.4	57095.3	447.64	4726.08	27671.1	19481.8	19506.2	46710.9	8614.6	7237.44	65802.8	18243	9752.4
28980.9	433.2	13471.9	43571.4	155.04	1001.52	67994.5	5373.96	18763.9	15345.2	1174.96	8721.36	39531	3090.16	14467.7	120827	266.76	4657.68	72374.2	28166.4	8959.68	83889.6	19084.4	20305.4	30440.8	11635.6	9457.92
32690.4	172.52	6868.08	59434.7	1148.36	4032.72	31839.6	1828.56	20623	39611.6	1798.92	3427.92	39853.4	2187.28	13284.7	51769.9	401.28	4970.88	60333.6	22787.8	9867.6	59482.8	28278.8	15130.8	45913.4	15333	8585.28
72140.9	17819	24043	29625	95	2172.24	35016.8	368.6	4507.92	41789.8	3004.28	8374.32	61435.4	198.36	3180.96	30969.2	437.76	4019.04	80607.1	1563.32	4894.56	57407.3	4396.6	12476.2	59278.7	1466.8	3295.44
60295.3	515.28	5180.4	66751.1	4921	15772.3	34369.4	221.16	4867.92	62997.3	16304.3	24431	47910.8	188.48	2648.88	78567.4	4893.64	16486.6	59504.9	4004.44	7488	67752.1	862.6	1594.8	57635.5	426.36	211.68
36481.9	1560.28	3112.56	17551.9	1827.8	10986.5	99403.2	2789.96	20677	44365.8	348.08	3315.6	72517.9	6574	17241.8	48469.8	725.8	4092.48	49977.2	19696.2	17074.8	49854.3	5044.88	2940.48	74122.8	1482.76	2447.28
47550.8	1027.52	8291.52	71675.5	2245.04	7076.88	28650	303.24	4412.88	68809	76	1893.6	85750.6	3234.56	9002.16	51223.9	1024.48	6285.6	44235.8	23712	7832.88	78913.9	15787.5	26825.8	59490.6	22530.2	7390.08
71098.9	1722.16	5119.92	16331.9	601.92	5273.28	24938.5	1953.2	14891.8	41182.7	1063.24	11902.3	24341.8	882.36	6358.32	83835	241.68	4239.36	78874.9	32235.4	20630.2	68759.6	9773.6	14921.3	20655	1931.92	14781.6
31378.7	8519.6	20157.1	52523.2	167.96	1227.6	30754.7	601.16	2766.24	31063.5	525.92	28904.4	46997.6	788.88	5317.2	53860.9	316.92	5502.96	80578.5	5839.84	3358.08	49476	24277.4	10967	47893.9	1915.96	4265.28
58902.3	1041.2	5310	70024.5	5358.76	8416.8	60860.1	433.2	5684.4	61400.9	377.72	2314.08	93075.4	1899.24	28121	65421.2	781.28	2070.72	41258.1	542.64	892.08	58541.6	337.44	4292.64	42820	5172.56	8354.16
33514.6	2305.08	18200.2	26924.3	1257.8	3785.76	37542.7	667.28	3629.52	49907.6	669.56	9846	55322.1	817.76	9861.84	61783.8	609.52	17503.2	52960	649.8	2404.08	44565.9	15158.2	8449.2	66025.7	16631.1	6989.76
81559.4	977.36	20424.2	50300.2	506.16	6269.04	82203.5	385.32	17605.4	71390.8	320.72	3779.28	46941	753.16	9289.44	98673.9	389.12	3096	61266.4	9478.72	5643.36	42860.3	7006.44	16683.1	58028.7	4384.44	5761.44
44919.5	1356.6	4325.76	32341.4	2758.8	13790.2	45050.8	107.92	5552.64	45338.8	2607.56	9567.36	27348.1	1578.52	11134.8	74086.3	262.96	6112.08	89934	16754.2	6580.8	32952.4	229.52	2210.4	35817.6	5197.64	7154.64
46086.3	1795.88	16853.8	87821.5	2621.24	18527.8	16717.3	101.08	5047.2	48016.1	327.56	7072.56	69042.3	865.64	5621.76	20116.2	156.56	11497	24053.9	1526.08	7573.68	39085.8	40116.6	14577.1	50082.5	12773.3	1810.8
53033.5	1203.08	2659.68	49559.2	164.92	5920.56	69033.2	3082.56	18493.2	74000.5	2495.84	3682.08	42863.6	3628.24	4914	28789.8	1535.96	16466.4	54094.3	17009.6	2788.56	52085.8	8290.08	12433.7	62864.7	6626.44	1796.4
43590.9	450.68	7060.32	61510.8	1000.16	13520.9	32554.6	898.32	5469.12	99640.4	3404.04	24417.4	51507.3	243.96	1925.28	64646.4	541.88	6256.8	33275.4	28044.8	8849.52	72091.5	2726.88	1136.88	75410.4	8248.28	4187.52
50635.6	164.16	10989.4	84513	8060.56	8146.8	77565.1	552.52	7434	68627.6	3508.16	12105.4	21901.1	212.04	15605.3	46696	934.8	6867.36	74651.8	79457.2	18169.2	64045.8	11425.8	5027.76	29987.7	12322.6	5154.48
53056.2	257.64	9678.24	75980.4	350.36	4854.24	32196.4	151.24	2232	47080.1	2080.12	13734.7	19465.5	2535.36	6222.96	80127.4	227.24	5570.64	74049.9	5282	29233.4	65693.5	4246.12	6287.76	29170.7	3438.24	1026.72
59300.1	1077.68	14453.3	59146.7	460.56	38360.9	67780	1639.32	10004.4	52930.8	326.8	4912.56	97691.1	592.8	12634.6	61476.3	978.88	2227.68	80769.6	12384.2	3667.68	81311.1	4868.56	7271.28	83288.4	25073.2	19379.5
113090	1171.92	3974.4	68942.9	881.6	3965.04	30183.4	1987.4	7130.16	78227.5	1661.36	12075.8	48290.4	457.52	12376.8	66222	2107.48	3298.32	61179.3	41019.5	21456.7	75466.3	8987.76	9920.16	48791.6	9477.2	5091.84
73201	180.12	5798.16	47433.1	595.84	8673.12	116044	2099.88	11035.4	55047.8	3328.8	5222.16	22775.3	1207.64	8121.6	41364.7	338.96	7593.12	80616.2	61219.5	18666.7	41219.8	37610.1	7599.6	66317.5	33933.2	13338
110954	4829.8	25854.5	19295.2	3847.88	6380.64	51010	7102.2	4805.28	62799.1	383.04	1802.88	61325.5	1727.48	15353.3	66693.2	726.56	3202.56	30392	2718.52	1588.32	32588.4	14277.4	10529.3	37401.6	7666.12	6180.48
71908.2	736.44	11198.9	38695.8	851.96	3016.8	71726.2	2704.84	7445.52	59514.6	162.64	1179.36	85034.3	3559.84	10815.8	89049.3	1466.8	2870.64	57257.8	18800.9	20013.8	48983.3	1651.48	6999.84	61668.7	234.08	470.16
54343.9	503.88	15385.7	39929.5	915.8	3815.28	74464.6	1302.64	12021.8	36669.8	446.12	10974.2	33528.3	368.6	8206.56	26195	1607.4	5447.52	26819	12350.8	3566.16	62680.1	24568.5	10348.6	13863.8	326.8	4098.96
72314.4	342.76	3714.48	46117.5	2835.56	13234.3	42762.2	658.16	40705.2	87657	634.6	5556.96	68389.8	383.8	7245.36	52554.4	3138.8	8248.32	52900.2	8116.8	10781.3	68449.5	13677.7	14144.4	61331.4	1830.08	2149.92
42391	979.64	11340.7	99914.1	2877.36	34711.9	54252.9	3012.64	10418.4	65897.6	110.96	2818.8	57943.6	516.8	2322	22802	298.68	4826.16	26804.7	1027.52	2977.92	34546.8	3250.52	2653.2	52865.8	18855.6	11299.7
42771.3	399	3165.84	62278.4	3370.6	5609.52	28824.9	329.84	2478.96	34012.5	3511.96	15380.6	69560.4	156.56	3934.08	48849.4	1820.2	17639.3	17000.1	225.72	3280.32	59463.3	1146.84	11052	72883.8	2253.4	5733.36
69585.8	219.64	2995.2	41900.9	862.6	3916.08	60940.1	308.56	8466.48	23223.8	1057.16	29398.3	72034.9	464.36	3420.72	61896.9	225.72	4095.36	22685	1641.6	19105.9	68872	7792.28	20052.7	65412.7	9937.76	10301
25238.2	498.56	1292.4	49331.1	318.44	1527.12	41206.1	1668.2	6914.88	73724.3	709.08	2552.4	56997.8	997.88	2931.84	66368.9	3895.76	17558.6	30392.7	5129.24	19633	27222	18353.2	2773.44	47043.1	25390.8	27113.8
90801.1	798	9861.84	33265	114	5729.76	84704.1	303.24	4829.04	60976.5	1807.28	9897.12	80458.3	241.68	2525.76	57452.8	423.32	3836.88	74857.2	15516.9	11399.8	41394.6	5861.88	6979.68	41609.8	1216	1156.32
89640.2	2023.88	6806.88	39503.8	307.8	26766.7	28784.6	2033.76	12763.4	28371.2	1922.04	11389.7	64367.5	1974.48	15410.2	74445.1	293.36	7633.44	70197.4	675.64	685.44	67691	4096.4	10446.5	31394.3	16331.6	15364.8
57285.1	446.88	4590	35770.1	1150.64	14926.3	45682	428.64	2648.16	65930.8	2989.08	16014.2	29141.4	1243.36	23896.1	35556.3	1922.04	13871.5	74757.1	34525.3	15835	38459.8	14867.1	9396.72	42474.2	3391.88	5752.8
19609.2	157.32	16213.7	65245.7	677.92	10269.4	53733.5	819.28	7755.84	67145	5128.48	9154.08	45592.3	4132.12	9290.16	25615.2	909.72	13945	71298.5	11710.1	9577.44	54536.3	2141.68	2754.72	97238.7	2257.96	6015.6
57025.8	231.8	5603.04	79606.1	497.8	2833.92	45907.5	459.04	3236.4	56964	1819.44	13373.3	78816.4	257.64	2977.92	92136.2	115.52	4339.44	49323.9	21010.2	19684.8	41215.2	6474.44	15214.3	74832.5	8785.6	12473.3
55436.5	1390.8	14333	47259.5	443.84	6288.48	55813.5	4036.36	6792.48	68790.1	2591.6	9532.08	89311.3	294.12	267.12	94263.6	403.56	10262.2	101665	23224.8	5844.96	69316	34082.2	31178.9	23093.8	7846.24	4443.84
115513	956.84	30262.3	61483.5	142.88	4402.08	38922.6	530.48	1832.4	59259.2	2131.04	7976.16	37985.3	663.48	5347.44	89107.8	3321.2	10556.6	39583.7	1169.64	1416.24	37074	10724.4	8992.8	27420.2	9923.32	7058.16
34046.3	193.8	6050.16	76679.2	93.48	7571.52	85852.6	1318.6	11211.1	44654.3	875.52	6642.72	36283	3687.52	15888.2	38909	746.32	3583.44	72649.8	13255.2	9359.28	11090.9	2122.68	6821.28	27684.1	8647.28	13019
67635.8	2297.48	9768.24	34611.8	933.28	4248.72	45080.1	436.24	19018.8	39804	723.52	4660.56	64649.6	145.16	5059.44	60041.8	1404.48	5932.08	45826.9	15192.4	7325.28	56394	15585.3	8345.52	79797.9	452.2	3087.36
60656.7	2112.04	16948.1	54849.6	19310.8	32363.3	40658.1	1125.56	6495.12	87178	1830.08	8548.56	77988.9	120.08	4797.36	81331.2	3142.6	4078.8	50714.3	12224.6	16369.2	31987.8	2410.72	9957.6	29668.6	19076	3916.8
87879.3	5101.12	16482.2	62986.9	196.08	2262.24	52037.7	2963.24	4440.96	35854.6	2545.24	6989.04	33623.8	948.48	6247.44	49740.6	95	725.76	73399.9	34436.4	17786.2	57722.6	3364.52	6005.52	54770.9	13068.2	1616.4
53154.4	83.6	1974.24	31836.3	373.92	2502	61496.5	296.4	1484.64	33096	1045.76	7972.56	62403.9	779.76	4882.32	53075.8	93.48	2458.8	58967.3	6030.6	10929.6	49281	8455.76	11162.2	34069.1	31890.4	5096.16
33575.8	1294.28	5818.32	46160.4	301.72	5687.28	50928.8	2516.36	6328.08	23578.1	832.2	6273.36	77556	308.56	4302.72	48444.5	253.84	7960.32	67394.6	21133.3	16826.4	53587.3	6137.76	5093.28	30018.9	14664.2	17334
38156.3	275.88	9042.48	37235.9	4363.92	6844.32	45386.9	133	9362.88	41015	1079.96	9228.96	27074.4	2340.04	9602.64	100526	5620.2	51120	40827.1	4662.6	9683.28	43836	29054.8	12932.6	54228.2	7533.88	3273.84
55234.4	3994.56	7010.64	46905.3	3306	13626.7	119006	224.2	5289.84	65140.4	5486.44	18147.6	33620.6	284.24	5291.28	76850.1	2584.76	22779.4	61439.9	23536.4	5365.44	42823.9	741	3599.28	53275.9	6265.44	2648.88
41765.8	3058.24	40065.8	73488.3	82.08	1000.08	44196.1	3496	4298.4	105693	5643.76	13598.6	79870.7	5069.2	18943.9	47019.7	13530.3	14930.6	66199.9	1412.08	1120.32	37885.2	6238.84	9956.88	56772.3	5474.28	4029.84
54559.7	949.24	17436.2	55229.8	2751.96	8320.32	96447.6	2644.04	4391.28	24898.9	374.68	1803.6	62676.9	316.16	6390.72	56862.6	915.8	18169.9	46456.1	4436.12	5195.52	73227	70.68	1908.72	84824.3	1498.72	2682.72
31000.4	751.64	10090.8	75728.9	572.28	7100.64	21739.9	132.24	2964.24	74871.5	308.56	915.12	60853.6	147.44	364.32	22616.1	1108.84	5055.84	30010.5	38300.2	16947.4	24915.8	2141.68	2322.72	44419	17243.6	14034.2
57668.6	1091.36	38563.2	89938.5	120.08	2197.44	20030.4	204.44	2629.44	81847.3	1358.88	17982.7	20075.2	462.84	29064.2	60490.9	1106.56	8526.24	29686.8	11629.5	5554.8	54580.5	1434.12	2872.8	71154.8	2975.4	15014.9
48771.4	67.64	2262.96	48449.7	147.44	3401.28	96345.6	3407.08	6747.84	85734.3	5351.92	13611.6	36615.1	79.04	4073.76	41616.2	129.2	2860.56	54820.3	8546.96	6924.24	48788.3	6544.36	14335.9	56081.3	8970.28	6571.44
51487.8	1445.52	7208.64	43570.1	1347.48	8663.04	103393	363.28	13433.8	49595.6	424.08	2433.6	88073	285	6546.96	37345.1	1125.56	10247.8	87491.9	36845.6	14651.3	68556.1	9023.48	11957	28462.2	2199.44	6904.8
51518.3	1914.44	9120.96	25604.1	2987.56	10283	27197.3	3747.56	12386.9	74664.2	250.8	1063.44	25028.9	744.8	10114.6	44149.3	1091.36	9230.4	43810	49102.1	23964.5	54979.6	52880.8	19064.9	57317.6	20475.9	13567
49307	576.08	9031.68	52143.6	183.92	5094.72	23329.1	2127.24	7896.96	71134	1763.2	8706.24	56067	300.2	4047.84	59661.5	4110.84	5744.88	22588.8	11586.2	14601.6	120259	34052.6	33006.2	37439.3	13685.3	8050.32
30077.4	1133.16	53105.8	46029.1	267.52	2324.16	83395.6	1345.96	8052.48	69973.1	315.4	4369.68	99913.4	1345.96	5042.88	40485.9	681.72	8219.52	49632	7796.08	9152.64	65812.5	6140.8	8815.68	76502.4	6985.92	12271
57034.2	513.76	5230.08	83900.7	1702.4	10075.7	75801	651.32	5652.72	71591	756.2	6126.48	59914.4	823.84	5587.92	28353.6	1965.36	16851.6	21855.6	5497.08	3499.2	79436.5	594.32	10766.2	80943.8	6139.28	3981.6
57114.8	631.56	9952.56	28978.3	134.52	4223.52	41889.9	722.76	8933.04	89123.4	1551.16	17068.3	38303.2	471.96	4660.56	36672.3	433.2	5420.88	39196.3	4778.88	3263.04	65932.1	41117.5	24162.5	69362.8	34541.2	4980.24
40454	855	1215.36	50421.1	5350.4	12028.3	47437.6	982.68	1733.04	44783.7	378.48	10986.5	48538.8	843.6	7796.88	54964	449.92	2621.52	31714.1	2116.6	2834.64	76757.8	5582.96	7231.68	83309.8	8288.56	4716
56954.9	608.76	4671.36	69124.9	1244.12	11980.1	37172.2	1076.92	6127.2	96171.4	757.72	6387.84	30161.3	386.84	2975.04	41406.9	2424.4	11619.4	25308.4	14460.5	4162.32	92283.8	18014.3	23222.2	55471.6	2348.4	2139.12
38322	140.6	7289.28	68503.5	5603.48	24631.2	28030.6	379.24	5042.16	56727.4	807.88	4530.24	58481.1	506.92	8508.96	77082.2	1665.92	8889.12	45340.8	9662.64	5049.36	41310.8	937.08	892.8	58689.8	5918.12	3010.32
58818.5	247	5492.88	47842.6	153.52	6475.68	68435.9	1520	12037	71522.8	479.56	4577.76	70188.9	114.76	2586.24	51110.1	3942.88	5228.64	47667.1	247	4127.04	43621.5	18420.1	3869.28	41662.4	23638.3	7949.52
54909.4	647.52	962.64	77751.7	341.24	6994.08	47504.6	127.68	696.96	91038.3	138.32	2568.24	20631	1975.24	16788.2	58984.2	1051.08	7119.36	55370.2	1610.44	30451	55130.4	1235	8226	75153	9130.64	2705.76
38298	2504.2	5547.6	35349.6	177.08	2951.28	65076.7	5170.28	4906.8	85769.4	1062.48	13176	26195	2496.6	17028	46605.6	1292	7342.56	26000	3190.48	4199.76	25674.3	15041.2	10339.2	39222.3	22683	4796.64
57434	1655.28	6059.52	69555.2	2805.16	21201.8	49736.7	2280	12001	51100.4	955.32	3009.6	34500.7	109.44	4291.2	41933.4	357.96	13335.8	37293.8	3770.36	8304.48	35254	1336.08	1530	24911.9	11997.4	20384.6
71510.4	103.36	5735.52	73985.6	233.32	4878	65490.7	427.12	5372.64	69006.6	838.28	5718.96	93290.6	1729.76	13425.8	62299.9	2204	5310	63293.1	26022.4	22401.4	55134.9	1499.48	1529.28	45098.9	4762.16	8282.16
32372.6	300.2	13680.7	14503.4	2029.96	8839.44	57957.2	2307.36	13709.5	22481.5	2654.68	4309.92	74757.1	1871.88	20646	67099.5	634.6	3597.84	29446.9	24329.1	9148.32	31952.7	3556.8	5186.88	36379.2	39083.8	12714.5
65205.4	678.68	8964.72	63431.5	871.72	5273.28	66612	354.16	3755.52	46215.6	1055.64	3368.88	88972	608	4460.4	55450.8	142.88	6096.96	30598.7	4400.4	13010.4	82748.2	7214.68	6198.48	60499.4	306.28	1033.2
70714.8	228.76	7737.12	44502.9	978.88	7197.12	54976.3	432.44	4806.72	38246.6	3604.68	15691	121724	3426.84	17608.3	28663	2094.56	10374.5	44365.1	851.96	2032.56	70265	4008.24	7217.28	65178.7	51781.1	22884.5
78014.9	223.44	3449.52	80329.6	900.6	10075.7	71805.5	1577	2383.2	50305.4	2254.92	5544.72	48675.9	558.6	8892	56079.4	884.64	4862.16	63776.7	11376.4	11083.7	49413.6	30927.4	25873.2	21609.2	3924.64	5953.68
52659.8	766.08	6755.04	77949.3	1678.08	6714	59185.1	1008.52	3968.64	68969.5	5766.12	12539.5	59883.2	5134.56	6393.6	81454.8	631.56	3852.72	23765.3	11856.8	7620.48	50957.4	23577.5	60423.1	32888	9914.96	5006.16
56510.3	2029.2	5631.12	44689.4	2162.2	4931.28	31768.1	322.24	6781.68	25035.4	234.84	12978.7	76222.9	2017.8	20782.1	66482.6	1559.52	15295	52979.5	1551.16	3178.8	40706.2	5799.56	1407.6	28184	717.44	4533.12
41860	1286.68	7699.68	56795	2764.88	4102.56	31785.6	2460.12	10756.1	45703.4	1343.68	10856.9	88151	3000.48	4258.8	64002.2	199.88	6942.96	72553	14106.4	14179	65908.7	5553.32	14283.4	53071.8	41293.1	9411.84
37384.8	405.08	3952.08	46847.4	1786	2475.36	35413.3	529.72	3465.36	44419.7	467.4	7455.6	76471.8	2264.8	9907.2	71358.9	2861.4	15732.7	50857.3	6067.08	11252.9	25749.1	7136.4	5669.28	82284.8	41831.2	10780.6
48177.3	4378.36	12818.2	53405.3	183.92	3502.08	59759	185.44	1516.32	60198.4	685.52	6606	38245.3	1602.08	8953.92	53214.8	172.52	508.32	48094.1	33832.9	19460.9	59419.7	31164.6	17524.1	23047.7	4049.28	9333.36
56949.7	750.88	5466.96	54812.5	454.48	4196.16	64411.1	130.72	2553.12	71190.6	1723.68	7941.6	59771.4	921.12	11623.7	73417.5	171.76	4644.72	37712.3	16051.2	7524.72	41852.8	13788.7	14184	43509.7	1489.6	6177.6
40248.6	291.08	1995.84	67270.4	759.24	6541.92	42500.2	1726.72	15038.6	36668.4	416.48	3303.36	46820.8	1889.36	11274.5	30762.5	266	6147.36	58550	620.92	5159.52	28387.4	12504.3	2276.64	72886.4	28081.2	9495.36
66934.4	1718.36	7677.36	66531.4	1751.04	15912.7	48408.1	436.24	4277.52	44215.6	509.96	3659.76	77649.6	351.12	4221.36	91158.6	810.92	5624.64	66642.5	19795.7	13328.6	27937	12748.2	6214.32	80271.8	7783.92	2430.72
44203.9	1240.32	4472.64	47888.1	1368.76	7482.96	23740.6	1068.56	15688.1	80063.1	1893.92	9115.2	50254.1	252.32	2639.52	45237.4	2118.88	12637.4	41237.9	5087.44	22720.3	25045.8	22768.1	9817.92	41649.4	3377.44	2873.52
65954.2	1725.96	1167.84	78829.4	1681.12	17503.9	56208.7	751.64	7797.6	53326	888.44	9889.2	52155.3	114	7133.04	76289.2	387.6	3213.36	59758.4	278.16	6388.56	48100.6	2872.8	2093.04	70848	11462.3	11086.6
55568.5	266	4379.04	62897.2	511.48	3656.16	52026	2207.04	5272.56	51690.6	137.56	315.36	59521.1	1234.24	5958	99294.6	608.76	6000.48	34665.8	15219.8	11875.7	69444.7	19630	7210.8	32966	1175.72	2392.56
43553.9	968.24	3931.92	61564.1	243.96	1528.56	94532.1	905.16	17504.6	65997.1	1668.96	10144.8	44948.1	80.56	1088.64	22308	238.64	11767	63998.3	1382.44	3319.92	49622.3	239.4	658.8	50165	4161.76	1498.32
75359.7	519.84	4022.64	66816.8	602.68	13194.7	66299.3	288.8	6955.92	58592.3	500.84	3790.8	47400.6	2646.32	13576.3	52313.3	2666.08	6289.2	58192.5	2100.64	302.4	42335.8	15482.7	6424.56	80236.6	7825.72	9090.72
32960.8	751.64	2614.32	49521.5	293.36	4357.44	40069.9	931	8925.84	30108	1256.28	3655.44	38513.8	207.48	3342.96	35763.6	628.52	10218.2	45787.3	11568.7	9746.64	77695.1	4547.08	2198.16	19537.7	25027.6	13642.6
59497.1	4314.52	34064.6	79677	338.2	6911.28	38861.5	170.24	1027.44	60400.6	198.36	1114.56	19119.1	1918.24	7503.12	48209.8	1314.04	3981.6	23589.1	249.28	3408.48	79890.2	8290.84	13996.8	87287.2	5744.84	7300.08
74826	187.72	1185.12	70738.8	1617.28	3780.72	66299.3	579.88	10416.2	90512.5	1474.4	7821.36	46491.2	72.96	3433.68	41322.4	569.24	4313.52	19115.2	390.64	1740.24	89010.3	9015.12	6649.2	42682.2	7078.64	12679.2
61850.1	3370.6	9343.44	85223.4	2526.24	12396.2	41799.5	285	4445.28	69063.1	1843.76	16469.3	67808	655.12	3937.68	82267.2	220.4	4204.08	73541.6	2680.52	6697.44	37514.8	23905.8	9722.16	29230.5	22942.9	9740.88
43015.7	278.16	7689.6	72984.6	345.8	3345.12	42506.1	2202.48	10427.8	50025.9	991.8	2695.68	57842.8	763.8	6253.92	76398.4	3150.96	21780	54653.9	11776.2	11844	100118	2411.48	2179.44	36515	2253.4	2435.04
68143.4	4249.92	13733.3	50137.1	163.4	3788.64	64257.7	592.8	8141.76	48296.3	2821.12	5904.72	38529.4	465.88	1569.6	97309.5	2104.44	9479.52	63797.5	15064	7221.6	59421.7	48845.2	36022.3	49241.4	1615	2645.28
38370.1	832.2	9138.96	44742.1	511.48	3476.16	90859.6	3235.32	37626.5	68792.1	3193.52	12578.4	67038.4	1890.88	9583.92	34784.1	2572.6	20036.9	33891	9376.88	5678.64	56455.1	865.64	1147.68	59141.5	5082.12	3219.12
66397.5	3853.96	11345	90250.5	336.68	18130.3	67953.6	295.64	1812.96	16964.3	146.68	2813.04	69949.8	627	8186.4	63501.1	1170.4	15041.5	65183.3	3356.16	6433.92	37443.9	5237.16	4075.2	54581.1	115.52	1960.56
30347.2	328.32	16665.1	48044.1	583.68	6814.08	58557.2	442.32	3662.64	23595.6	440.04	8526.24	49654.1	2624.28	4016.16	84044.3	775.2	5794.56	59170.1	3556.04	5978.16	37815	17593.2	9128.88	63508.2	15813.3	5344.56
21916	72.96	4744.8	51233	649.8	4778.64	49916.8	1322.4	7872.48	83787.6	1201.56	26286.5	37926.2	157.32	191.52	54516.8	141.36	4647.6	62408.4	9583.6	9476.64	54145	2672.16	3150.72	51647	5972.08	4767.12
38835.5	2368.92	13714.6	51829	2818.84	9051.84	66172.6	650.56	21510.7	35376.2	474.24	4728.24	80900.3	185.44	2030.4	121413	149.72	6034.32	18713.5	333.64	2070.72	39929.5	54158.4	21553.2	34006.7	7460.92	43135.9
25676.3	95.76	14066.6	60856.9	8411.68	22230	66121.9	241.68	3248.64	39489.4	755.44	4001.76	42495	123.12	3833.28	26122.2	907.44	6732.72	41067	8793.96	1812.96	62289.5	60701.2	32784.5	81055.6	24876.3	3119.76
63014.2	1352.04	4239.36	36856.9	517.56	5141.52	54948.4	1064.76	8112.24	26339.3	524.4	6131.52	38831.6	731.12	17270.6	91015.6	16331.6	27657.4	76887.8	7039.12	7345.44	47025.5	8699.72	6183.36	43771.6	14381.5	5547.6
29628.3	3845.6	17812.1	55807.7	595.84	5929.2	49669.1	1020.68	17873.3	46888.4	799.52	6421.68	44885.8	164.92	2913.12	76180	948.48	9371.52	59669.3	14361	19307.5	57593.9	23374.6	4924.8	53682.8	3837.24	7619.76
77936.3	1370.28	11134.8	50695.4	331.36	4618.08	55475.5	542.64	2988	37155.9	1041.2	9393.12	35930	663.48	2195.28	33959.9	886.92	8926.56	81839.5	5973.6	4564.8	60957.6	231.8	2571.12	70331.9	19476.5	9998.64
40257.1	1317.84	12464.6	30425.2	948.48	4578.48	39711.8	1922.04	5903.28	45212.7	421.04	6721.92	32511.7	134.52	3778.56	60021.6	161.12	3382.56	27151.8	7546.04	4410.72	52075.4	25346	15481.4	37746.1	4988.64	4985.28
48625.8	4138.2	11327	53036.8	1782.96	25079.8	46695.3	1166.6	4502.16	27935.7	5806.4	17173.4	53175.8	2127.24	23582.2	65338.6	202.92	3692.88	48463.3	1047.28	3054.96	35104.5	7949.6	3857.04	55099.8	76.76	1497.6
58288.7	3780.24	17285.8	63726	403.56	6611.76	23332.4	202.92	2988.72	79132.9	2116.6	15948	41243.8	170.24	3117.6	30633.2	2272.4	9983.52	58796.4	8085.64	4014	27727	4059.92	11512.8	19513	3929.2	7713.36
30850.9	1228.92	5394.24	59291.7	1938	12232.1	66759.5	1850.6	11099.5	103584	465.88	1491.12	21986.9	989.52	8519.04	72538	676.4	4296.96	42276	16635.6	27518.4	50906	2714.72	2210.4	98218.9	8837.28	10611.4
33872.1	320.72	4468.32	56323.8	1797.4	9138.96	33785	228	15576.5	50471.2	1329.24	6719.76	39657.8	120.84	2617.92	36155.6	1044.24	7008.48	42014.7	3349.32	2363.76	59463.3	8683.76	1535.76	62710.7	11526.2	5272.56
73751.6	79.04	8804.16	61028.5	2302.8	1028.88	96680.3	2900.92	12268.8	86416.8	4722.64	16566.5	63813.7	2292.16	4906.8	52606.4	735.68	9189.36	84679.4	21137.1	17288.6	38653.5	2086.96	2947.68	48354.8	1182.56	8893.44
90738.7	2325.6	10820.2	75976.5	3545.4	8565.84	39911.9	3955.8	24047.3	71303.7	595.84	4081.68	83521.1	4140.48	5946.48	34927.1	101.08	1568.88	50369.1	4174.68	4327.92	30104.1	7719.32	6215.76	81868.8	3499.04	7956
59842.2	390.64	14265.4	78506.3	269.04	5203.44	25842	2153.84	3682.8	44516.5	289.56	1354.32	55482	4783.44	10485.4	15908.1	117.8	28939	33392.4	8139.6	4471.2	37869	302.48	3618.72	49366.2	19702.2	4710.96
58984.9	648.28	8452.08	78416.6	2079.36	13217	43386.2	89.68	3103.92	30870.4	5275.92	12161.5	35490.6	2553.6	13712.4	28317.2	376.96	1042.56	65452.4	28769	8964.72	54705.3	16328.6	17198.6	47728.8	15697.8	4937.04
45518.2	300.96	3362.4	50440.6	851.96	10385.3	20575.8	1526.08	9028.08	86873.1	2236.68	4874.4	77329.2	72.96	572.4	26378.3	4438.4	12849.1	30789.8	3674.6	9434.88	76452.3	6327	2831.04	47561.8	8687.56	3640.32
58009.9	969	3317.76	79921.4	6136.24	22157.3	39580.4	528.96	9475.92	68170.7	688.56	3255.12	73100.3	258.4	2215.44	48078.5	437.76	2296.08	49539.8	26418.4	7559.28	71138.6	8934.56	4772.88	91637	16809.7	6908.4
71598.8	123.12	4558.32	77715.9	1893.16	11271.6	56486.3	2815.04	6519.6	27255.1	483.36	3521.52	25877.8	808.64	2705.76	29373.5	165.68	936	37387.3	6204.64	1668.96	51816.7	798.76	7225.92	79248.6	8613.84	9786.96
40242.8	3169.2	31313.5	64065.9	203.68	1247.04	69017.6	1706.2	25495.2	61535.5	648.28	6587.28	52889.8	1530.64	11764.1	57822	126.92	2865.6	41793.7	6915.24	3299.04	28886	11290.6	18276.5	37356.1	4889.84	11147.8
57998.8	879.32	4814.64	44547.8	239.4	9670.32	53446.9	101.84	1113.84	40031.5	3829.64	13042.8	9343.75	70.68	19898.6	52680.5	480.32	7050.96	47286.8	21479.1	11913.8	48768.8	2714.72	1023.84	59839.6	940.88	1037.52
46064.8	114.76	1489.68	25548.2	119.32	1508.4	25484.5	1926.6	3125.52	31367	450.68	3929.76	40515.1	7246.6	13722.5	75176.4	1143.8	5382.72	31716.1	5804.88	8390.88	34364.2	8159.36	10561	74639.5	15528.3	26647.9
17310.8	769.12	13373.3	54552.5	926.44	6876	58462.3	848.16	10164.2	61950.8	1301.88	7201.44	40514.5	2432	20232	32251.7	509.2	8095.68	15444	3274.08	2106.72	69901.6	1143.04	2367.36	37789.7	687.04	1206.72
73341.4	945.44	13271.8	61944.3	3582.64	9880.56	63761.1	6604.4	7009.92	89796.8	1600.56	6961.68	30308.2	66.88	3936.24	31549.7	1839.96	9319.68	85585.5	9310.76	10342.8	60693.1	10372.5	2665.44	66775.8	7194.16	3116.16
55331.2	1526.08	10232.6	30917.2	5617.92	17529.1	48632.3	169.48	2520.72	46491.9	1454.64	23770.1	67228.8	80.56	3995.28	38381.8	114	4690.8	47745.1	486.4	134.64	53400.1	9173.96	6675.12	42794	16431.2	16444.1
43855.5	86.64	3119.04	42562.6	184.68	5368.32	62857.6	532	5606.64	70157.1	981.16	6008.4	82958.2	387.6	12750.5	47279.7	863.36	4599.36	42339	5156.6	3396.24	52698.1	142.88	825.84	33655.7	6858.24	9483.12
61981.4	652.84	14662.8	16426.8	1410.56	6157.44	42303.9	3359.2	19370.9	47557.2	1344.44	12775	58231.5	1294.28	7464.96	25322.7	967.48	10375.2	21903.7	20314.8	11993	49892.7	1393.08	2536.56	55812.2	10595.9	6857.28
81391	988	8358.48	38375.3	3033.16	12612.2	59512.7	243.96	10093.7	55842.1	258.4	2501.28	69953	160.36	3520.8	60073.6	639.92	2424.96	23647	3980.12	5149.44	78512.8	2669.12	3085.2	68870.8	6602.88	34150.3
62132.8	3928.44	6118.56	20736.3	1764.72	11554.6	57642	1213.72	4157.28	48073.3	544.16	8841.6	75357.8	1079.96	67422.2	34615.8	240.92	13813.9	36627.5	1025.24	14215.7	54743	10221.2	8205.12	51820.6	5510	2221.2
31275.4	1212.96	5376.96	109188	1750.28	61891.2	33063.5	883.88	9199.44	80211.3	1769.28	12568.3	74949.5	3882.08	26061.1	44387.8	224.96	1703.52	41936	9437.68	6613.92	62264.8	12834.1	8922.24	31183.1	16751.2	7146
27125.1	1624.12	3795.12	80975	1846.8	9028.8	37490	1645.4	11509.9	28974.4	4081.96	23309.3	52546	278.16	4950.72	40905.8	465.12	4770	40208.3	196.84	3531.6	76137.8	5259.96	660.96	43202.2	105129	25472.2
26019.5	950.76	16653.6	39466.7	3916.28	6099.84	44772	68.4	7984.8	20176	1716.84	6346.8	63282.7	1729	6177.6	98165.6	1263.12	5155.2	41766.4	4347.96	1855.44	43956.2	26331.7	7912.8	72848.8	8147.96	11977.9
21047	85.88	3890.16	40989	3772.64	19008.7	57907.2	1190.92	17383	52479.7	3112.96	4883.76	51022.4	181.64	5224.32	59033.6	2559.68	14419.4	47159.4	408.88	5173.92	45659.2	10513.8	27434.2	54897.7	7240.52	4200.48
28390.7	110.2	2029.68	97126.9	3977.84	10720.8	95052.8	3288.52	9869.76	35881.3	3841.8	6527.52	84923.8	8373.68	20927.5	46810.4	565.44	12296.9	51683.4	3514.24	15992.6	61393.1	6923.6	25907	47982.3	8985.48	8010
35800	403.56	6400.8	37401.6	189.24	2858.4	99751.6	204.44	5511.6	60112	551.76	9428.4	44787.6	5252.36	6047.28	62351.9	422.56	6657.12	57739.5	2373.48	1589.76	22100	1979.8	2049.84	50556.3	8605.48	3743.28
24064.3	200.64	9236.16	41722.8	750.12	18132.5	65809.2	163.4	1423.44	63746.1	3037.72	12443	93499.2	1420.44	12692.2	59587.4	2967.8	9331.92	37092.2	12872.1	5137.92	39416	5351.16	6438.24	58345.3	889.2	1903.68
40212.2	1178	7968.24	19405.8	108.68	4862.88	51556.7	1376.36	10661	49655.4	2401.6	9614.16	80554.5	490.2	5147.28	68331.9	440.8	10489.7	41002.6	23712	12376.8	54006.5	272.08	1694.88	104733	19180.1	17801.3
47234.8	820.8	2736.72	80362.8	228	4733.28	61835.1	975.08	5320.08	64063.3	2713.96	7725.6	28789.8	788.88	19456.6	65732.5	824.6	8493.12	36972.6	6680.4	5673.6	75035.3	10820.9	7731.36	61230	4588.88	3983.76
78072.1	332.88	16127.3	33127.2	71.44	4791.6	63137.1	369.36	8991.36	43953	2105.96	10231.9	60476	72.2	2977.2	69610.4	570.76	1791.36	55857.7	8445.88	21245.8	51823.2	1948.64	5034.96	44218.2	1296.56	1381.68
56960.1	127.68	2844.72	47479.9	76	3086.64	89835.8	137.56	13234.3	72767.5	1124.04	4738.32	55784.9	512.24	2442.24	52813.1	680.2	5059.44	59866.3	7584.04	1946.16	75282.3	1976	3605.76	76723.4	11887.9	13199
36725.6	91.2	1617.12	43113.2	103.36	1681.92	50955.4	528.2	6341.76	76997	395.2	8249.04	59514.6	1127.08	8479.44	63231.3	658.92	4296.24	59591.3	11533	14796	63989.2	13327.4	13308.5	34879	1547.36	5698.08
82200.3	1393.84	42439	55831.7	443.84	6143.04	50328.8	1792.08	21399.1	36299.2	1039.68	9114.48	90350	3968.72	15092.6	31491.8	1864.28	14476.3	38006.8	7978.48	6665.04	73298.5	4077.4	4844.88	79666.6	7296	10747.4
22681.8	1440.2	7035.12	66478.8	2072.52	5045.04	55114.1	2537.64	8098.56	24422.4	756.2	8323.92	81526.9	514.52	29337.1	108945	655.12	16099.9	64765.3	456.76	959.04	66797.9	14198.3	6993.36	54247.7	15735	11527.2
23677.5	3689.8	3115.44	45774.3	2212.36	14690.2	58572.1	7424.44	12665.5	33341.8	228.76	9457.2	73646.3	536.56	3973.68	37759.1	107.92	2260.8	53702.3	2546	3317.76	18551.6	12366.7	3954.24	29289	36014.1	13651.9
22738.9	90.44	5022	58247.1	604.96	12847	76757.8	2224.52	9906.48	40172.6	234.08	6161.04	17253.6	810.92	3806.64	56419.3	1062.48	6094.8	68911.7	4077.4	13572.7	38832.9	13832.8	5086.8	65208.6	6038.2	5730.48
40781.6	1242.6	5620.32	64697.7	291.08	3340.8	46476.9	136.8	2329.2	53457.3	335.92	11885	38876.5	786.6	16845.8	62438.3	516.8	3635.28	91338	21450.2	1872	69652.7	24783.6	11165	53752.4	9139	6522.48
32954.3	117.8	1129.68	17626.7	294.88	7238.88	97043.7	1386.24	1668.96	63404.9	2938.16	8456.4	33258.5	4259.8	14834.9	78097.5	222.68	3543.12	22953.4	22331.8	9744.48	63475.1	39519.2	31008.2	36415.6	1148.36	1550.88
23589.1	94.24	344.16	68495	4910.36	10278	63804.6	778.24	3047.04	26053.9	1043.48	8608.32	57002.4	82.84	4409.28	86141.2	734.16	7717.68	30134	10307.9	18213.8	39096.8	523.64	1729.44	88353.8	39038.9	17501
68767.4	4707.44	19685.5	85734.3	3642.68	18741.6	27752.4	2229.08	16799	27166.1	870.96	4150.8	67901.6	324.52	3151.44	70272.1	1105.04	7606.08	66782.3	11909.2	2656.8	42393.6	61822.2	28039.7	86004.8	38088.2	11184.5
53827.1	126.92	1851.84	61436.7	440.04	2975.04	29110.2	2101.4	7559.28	86780.8	635.36	6532.56	65679.9	943.92	6523.2	28776.8	3567.44	22453.9	72070.7	461.32	2224.8	60219.2	11408.4	3459.6	41513.5	12670	6508.8
34399.9	305.52	3767.04	26234.6	368.6	6208.56	99717.8	9065.28	30628.8	83325.4	1336.08	8677.44	99833.5	2130.28	22305.6	56832.1	1136.2	9274.32	75179	349.6	4668.48	58368.7	24588.3	25490.9	65510.9	20409.8	16966.1
32644.9	1130.88	12311.3	59231.2	2881.92	5924.88	77924.6	605.72	2103.12	33324.2	440.8	6237.36	43585.1	195.32	2094.48	31719.3	1529.88	12578.4	43866.5	8220.16	3767.04	40309.8	17760.4	10219	52601.2	28308.5	11046.2
67381.6	379.24	21412.8	82247.1	889.2	18761.8	44166.8	2344.6	5042.88	54692.9	2318.76	11398.3	60704.8	7144.76	13804.6	46280	4749.24	13364.6	55361.1	13042.4	5260.32	51491.7	4579	5500.08	59044	10402.1	7328.88
93217.1	1415.12	10111	46966.4	360.24	2293.2	81833	4021.92	20563.9	74292.4	8033.2	13716	39134.5	1085.28	5106.24	50824.8	155.04	2368.8	68130.4	27502.1	3715.2	45713.2	29520.7	6931.44	56860.7	26910.1	13507.9
41946.4	763.8	36429.8	64909	864.12	13044.2	70822	161.12	5435.28	73997.3	1858.2	10141.2	42679	256.88	1990.08	74295.6	7160.72	28000.1	83051.8	3752.12	14060.9	34381.1	839.8	1514.16	75912.2	23224.1	6885.36
65609	1285.92	8267.76	27472.2	224.2	4428	57346.2	115.52	5392.8	68520.4	496.28	6275.52	35422.4	1537.48	9111.6	63208.6	285.76	7232.4	14686.1	109.44	7462.08	66740.7	26797.6	10658.9	17924.4	7022.4	7535.52
79076.4	2191.08	13199.8	72685.6	812.44	6086.16	21874.4	157.32	2836.8	115018	30007.1	44817.1	79783.6	4092.6	11885.8	59055.1	1092.12	6802.56	40244.1	2022.36	3556.08	26930.8	3973.28	14507.3	32616.3	21169	7987.68
48326.8	614.08	1729.44	83455.4	515.28	10926	85481.5	292.6	2624.4	68012.8	521.36	7323.84	42478.8	2278.48	18723.6	33637.5	389.88	6071.76	69518.1	13045.4	6238.8	54161.2	8248.28	6117.84	65753.3	9816.92	5452.56
47999.2	298.68	2502.72	60849.7	225.72	1647.36	33381.4	630.8	5993.28	68714.8	1051.08	5526	36750.3	9986.4	4862.16	58906.2	5706.84	10792.1	85898.8	9548.64	3893.76	36336.3	8176.08	3343.68	41199.6	26702.6	6378.48
69126.8	1384.72	7456.32	36777	84.36	2350.8	31331.9	1509.36	11067.1	28315.9	1903.8	5192.64	36242.7	1256.28	6764.4	60061.3	754.68	4204.8	45232.2	18107.8	4286.16	65139.7	1038.16	1830.96	51740	1000.16	1323.36
44016	164.92	1012.32	70157.1	107.16	8364.96	62756.8	2419.08	4433.76	66496.3	95	2379.6	62208.9	67.64	6612.48	44636.1	75.24	1632.24	40510.6	2765.64	11019.6	82909.4	8730.88	8009.28	69316.6	25149.9	14527.4
28813.2	1695.56	11270.9	48714.9	401.28	9668.88	34787.3	401.28	5366.16	74727.9	4355.56	22037.8	28275	636.88	4403.52	46311.2	226.48	1924.56	50337.9	11956.3	13886.6	27574.9	25276.8	10607.8	103212	18353.2	12633.8
98703.1	535.8	10725.1	79991.6	793.44	2860.56	57700.5	1551.92	2291.76	56197.7	2407.68	8832.24	68295.5	2251.88	19031.8	46468.5	1984.36	7751.52	39081.9	4167.08	10328.4	33372.3	3704.24	5531.76	64005.5	16746.6	6571.44
66765.4	250.04	5089.68	32959.5	3449.64	13425.8	58525.3	182.4	7419.6	77348.7	5847.44	5478.48	52395.2	386.08	1715.04	83528.9	2828.72	16195	53176.5	38293.4	63039.6	73559.8	42159.5	16184.2	28198.3	11723.8	21695
43820.4	1323.92	12984.5	55024.4	1186.36	2421.36	32199.7	2536.12	19241.3	45436.9	256.12	2435.04	24475.1	470.44	4759.92	57666.7	182.4	5019.12	61510.1	16990.6	34419.6	21039.8	319.2	9144	54405.6	8415.48	10054.8
14965.6	229.52	9856.8	49830.9	1282.12	3879.36	75780.2	2305.08	6900.48	75532.6	2231.36	31921.2	89664.9	1083.76	6892.56	26163.8	641.44	1611.36	52388.7	4781.92	4234.32	58552	1041.2	2316.96	63414	10703.1	6346.8
43320.5	809.4	6211.44	36821.2	116.28	3301.2	51598.9	857.28	4176.72	87147.4	15878.7	14071.7	82936.8	2371.2	14224.3	25714	188.48	6131.52	49429.2	19428.6	7002	61894.9	6310.28	3401.28	109807	3581.12	59437.4
83512	1640.08	31523	29495	1830.08	22313.5	27575.6	1658.32	4267.44	71481.1	325.28	2675.52	46870.8	847.4	6123.6	59396.3	11842.3	24571.4	27390.3	8021.8	6383.52	54826.8	4490.08	4106.88	89985.3	24804.9	25020
31068	1713.04	11569	69990	1145.32	3432.96	64572.9	186.2	15325.2	46235.1	1801.2	6134.4	45557.2	330.6	4998.96	53838.2	3059	2165.04	22694.8	820.8	8627.04	65214.5	16941.9	10950.5	29270.1	601.16	1123.2
32354.4	340.48	4528.08	45884.1	484.88	2247.84	59092.8	2340.8	5216.4	89641.5	475.76	10301.8	69676.1	797.24	12399.8	69633.8	368.6	3709.44	30031.9	17648	9210.96	26077.3	34678.8	24034.3	51405.2	23235.5	7521.84
63182.6	208.24	11252.9	67310.1	1089.84	8633.52	43705.3	1297.32	11404.8	25793.9	329.84	10033.2	72928.7	1542.04	7286.4	48052.5	999.4	3780	28635.7	16498.1	8157.6	73318.7	23071.3	6333.84	46224.8	26483	6914.16
90273.3	4224.08	18967	55666	869.44	6531.84	65033.8	68.4	4293.36	69037.8	163.4	6962.4	39585.6	701.48	9862.56	43157.4	291.08	4522.32	28367.9	418.76	17137.4	33738.9	7218.48	3432.96	99040.5	8361.52	8603.28
39133.2	2031.48	11798.6	78715.6	327.56	1681.92	26873.6	3001.24	8400.96	46988.5	1492.64	19923.8	30512.3	226.48	4488.48	66208.3	510.72	2298.96	82460.9	22017.2	6586.56	77166	11051.2	8889.12	35827.3	10691.7	20792.9
15854.1	209	1953.36	77505.3	3344.76	9966.96	80395.2	1560.28	9874.8	76380.2	236.36	7685.28	57061.5	1641.6	3176.64	65640.9	563.92	6544.8	36054.8	9384.48	6290.64	60763.3	1725.2	907.2	78611	33304.7	16628.4
83500.9	513.76	27589.7	28872.3	240.92	12305.5	70116.8	940.88	9329.76	39358.1	2036.04	3552.48	51230.4	2507.24	7948.08	92825.8	242.44	7245.36	34547.5	16109.7	2668.32	73632	8542.4	15007	84743.8	27933.8	9483.84
31851.9	667.28	10632.2	57980	2755.76	8516.16	46402.2	87.4	1005.84	50562.2	196.84	2527.2	72686.2	269.04	6222.96	87929.4	262.96	7277.04	29659.5	5073	9072.72	31663.4	24940.2	33323.8	41700.8	15567.1	8087.04
72223.4	125.4	11038.3	73046.3	5392.2	14868	85214.3	697.68	27434.2	65230.1	1390.8	4400.64	47080.1	69.92	983.52	66664	581.4	6980.4	79314.3	21317.2	26928.7	66476.1	1948.64	4300.56	40424.1	620.16	4474.08
33052.5	79.8	8537.76	65367.9	1344.44	7184.88	49372.7	389.12	1869.84	59101.2	613.32	8227.44	44133.7	391.4	10266.5	24584.3	199.12	2293.2	46896.2	18718.8	36278.6	52407.5	4533.4	11612.2	93891.2	5851.24	6075.36
36379.2	159.6	1462.32	40405.9	376.2	1098	25821.9	327.56	12975.1	41013	3964.16	10838.9	25347.4	279.68	2075.76	17943.9	2068.72	3317.04	93410.2	46924.7	18212.4	49905.7	14251.5	26910	36385	9671.76	5195.52
63968.4	5149	16377.1	79282.4	3399.48	3705.84	38683.4	68.4	5652.72	54139.8	424.08	3268.8	38749.1	295.64	14000.4	29912.3	1359.64	6182.64	85697.9	15330	12198.2	58388.8	866.4	5238	60528	1026	175.68
71908.2	1079.96	20582.6	29224	1422.72	45705.6	61822.1	253.08	10982.9	44517.2	3368.32	19270.1	15291.2	84.36	5018.4	35400.3	288.8	3773.52	37379.5	5570.04	9848.88	35246.9	7332.48	8161.2	26276.2	625.48	6570
60581.3	455.24	1322.64	69440.1	1150.64	4656.24	22334.6	106.4	15875.3	34838	1605.12	8281.44	60285.5	1469.84	5624.64	41800.8	335.92	3161.52	25108.2	3105.36	7191.36	38290.2	30245	20748.2	55916.9	1234.24	339.12
41961.4	2009.44	15418.1	42947.4	960.64	4376.16	71792.5	1739.64	21733.2	72514.6	227.24	2576.16	71262.1	3299.16	17498.2	39775.4	9977.28	19013	32817.2	29130	7095.6	27330.5	9563.84	3562.56	78954.2	17398.7	4546.8
59424.3	177.84	5568.48	73598.2	712.88	7691.76	68930.5	1530.64	4484.16	30885.4	1125.56	7200.72	23494.2	2114.32	10425.6	20646.6	139.84	2779.2	59422.3	22669.3	6744.96	36836.1	2274.68	3848.4	71939.4	10884	22140
24016.8	226.48	11963.5	82923.8	93.48	4693.68	84839.9	1061.72	6434.64	31087.5	1928.12	12527.3	28945.1	112.48	2742.48	66652.9	1789.04	6168.96	68017.9	14236.3	8624.16	50217.7	32320.5	35089.9	60502.6	6119.52	7172.64
54338	659.68	5375.52	41942.5	637.64	2039.04	61759.7	706.04	4975.92	37477.7	468.16	2736	45561.1	6007.04	10215.4	61254	1111.12	4150.08	120812	53847.5	54956.2	69707.3	8779.52	31651.9	46818.8	2338.52	6786.72
99204.3	179.36	4847.04	73402.5	271.32	1693.44	68347.5	1102	9036.72	26255.4	401.28	2277.36	33047.9	345.04	3618	71096.3	152	4178.16	60158.8	3515	6022.8	62699	8689.08	8708.4	47620.3	9002.2	4255.92
52846.9	2380.32	12681.4	24486.1	1197.76	6716.88	34866.6	515.28	12642.5	54659.8	550.24	8070.48	62693.1	1022.96	13011.8	59155.8	1143.8	26851	63480.9	16660	8672.4	45171.1	8597.88	2592.72	39093.6	14779.7	15050.9
19568.2	477.28	15100.6	34512.4	825.36	4589.28	77259	791.16	4410.72	47346.6	178.6	3430.08	41723.5	389.12	3990.96	46380.8	5021.32	34632.7	18674.5	2939.68	1304.64	60265.4	6402.24	9375.12	51273.3	4479.44	6963.12
98872.1	2240.48	10059.1	44929.9	2097.6	11395.4	51500.8	1125.56	9326.88	58207.5	1125.56	8190	54400.4	2931.32	10136.2	63341.2	1852.88	13114.8	61725.9	12795.4	26415.4	75749	2438.08	10445.8	37167	22983.9	13327.9
23031.4	582.16	2867.76	69913.3	1852.12	30773.5	54732.6	376.96	4687.92	50713.6	1634	3550.32	54268.5	167.2	3306.24	42442.4	373.16	6896.16	26261.3	679.44	35071.9	36623.6	10641.5	8678.16	55621.1	6938.8	5107.68
56302.3	480.32	11077.9	52828.8	969	4439.52	108185	1037.4	9689.04	46551	189.24	1401.84	51061.4	5110.24	19581.8	45949.8	98.8	2510.64	95654	9447.56	5693.04	34890	7508.8	2677.68	62836.1	2640.24	2619.36
39462.1	880.84	4335.12	55796.6	427.12	5066.64	29682.9	291.84	2844	53589.2	4667.92	12203.3	57588	3430.64	19875.6	70288.4	614.84	4170.24	12590.5	1467.56	22744.1	56699.5	19053.2	10436.4	55500.9	28641.4	11815.2
33859.1	70.68	1779.12	59898.1	3121.32	11962.1	37748.8	1704.68	37622.9	88669.8	3633.56	16866	76057.1	368.6	3216.24	28297.1	2177.4	11924.6	26778.7	10981.2	11041.9	52345.8	153.52	17275.7	86490.3	2210.84	6135.12
72497.8	1347.48	13483.4	23101	327.56	3327.12	41675.4	642.96	11594.9	29552.9	313.88	2232.72	37586.9	235.6	1094.4	54111.8	1482.76	6921.36	40879.8	1931.92	26059.7	66067.9	8955.84	8583.12	64867.4	13720.3	10799.3
35169.5	979.64	6086.16	83768.8	5263.76	14376.2	34769.8	119.32	5650.56	58679.4	1051.08	6716.88	97048.2	1506.32	9262.08	55651.7	3284.72	18096.5	37119.5	1878.72	4134.24	72220.8	140.6	1661.76	55381.9	11363.5	7866
46303.4	203.68	2329.92	89496.5	597.36	4484.88	56670.2	1209.16	3744	71180.2	815.48	5617.44	49021.7	1446.28	11301.1	55580.8	2225.28	16077.6	40487.8	4917.2	7140.24	73043.8	31750.5	8409.6	84008.6	4636.76	10482.5
34442.8	3030.12	4776.48	68988.4	1366.48	21387.6	86370.7	215.08	3008.88	22230.6	169.48	2202.48	63284.6	388.36	18702.7	25719.8	151.24	6353.28	77714	15598.2	13396.3	61783.8	5100.36	10826.6	65271.7	8568.24	4629.6
69550	849.68	17403.8	65419.2	148.96	1492.56	68222	224.2	6820.56	20576.4	2177.4	17473	41756.6	825.36	9444.96	63024	1230.44	3422.16	56546.7	34026.7	17452.8	82247.1	22697.4	9415.44	47788.6	1210.68	2401.92
41178.8	362.52	9818.64	54331.5	1077.68	8335.44	36538.4	744.04	4625.28	72193.5	7015.56	33853.7	47849.8	790.4	2386.8	30111.9	161.12	5484.96	59736.3	34209.9	24709.7	36043.1	29914.4	15837.8	45067.8	10735	3308.4
36364.2	2226.8	10058.4	72001.1	5160.4	10289.5	50408.8	1365.72	10374.5	21050.2	70.68	1627.92	45942.6	486.4	4972.32	80301.6	959.12	5855.76	81669.9	23969.6	7424.64	42847.3	3518.8	5005.44	53502.8	10940.2	2928.24
21841.3	2031.48	5178.96	46159.8	3515.76	13788.7	38892.1	1058.68	12114	9887.8	72.2	24223.7	52224.2	164.92	1059.84	47778.2	3081.04	11875.7	50750	4506.04	13245.1	43411.5	949.24	7141.68	70654.3	1634	6032.16
39037	446.88	18014.4	35927.4	408.88	4689.36	61909.2	11593	9234.72	70114.2	729.6	5912.64	61997.6	357.96	9697.68	68934.4	436.24	3413.52	44738.8	6854.44	5376.24	46550.4	21387.2	5806.08	52293.1	1075.4	614.16
70865.6	91.96	1436.4	52903.5	492.48	6124.32	56295.2	328.32	9326.16	37987.9	4519.72	18096.5	74645.3	1455.4	7082.64	34337.5	677.16	3967.92	30456.4	818.52	2697.12	45335.5	14956.8	4421.52	66328.6	13703.6	4994.64
24336.6	889.96	15246	64834.2	696.16	4366.8	101064	773.68	12702.2	78061.1	642.96	3259.44	35975.5	958.36	2346.48	36360.3	1081.48	8920.08	68169.4	7479.92	6336.72	42554.8	10418.1	2584.08	55498.9	3918.56	920.88
75839.4	499.32	8331.12	42829.1	243.96	2280.24	16038.1	69.16	12602.9	67035.1	2266.32	14189.8	62330.4	1645.4	3800.88	77238.8	891.48	3870.72	37066.2	60766.6	9429.12	68310.4	4022.68	11546.6	43813.9	13670.9	11463.1
47056.8	3079.52	16454.2	52365.3	341.24	2344.32	44694.6	1055.64	7064.64	72280	1556.48	5233.68	53179.1	991.04	5508.72	71020.3	287.28	3110.4	111116	79.04	735.84	69485.6	6640.12	12129.8	94266.9	2514.08	1043.28
28890.5	3983.92	15456.2	60324.5	142.12	3491.28	49264.8	366.32	12781.4	41536.9	883.12	8025.12	45912.1	292.6	7255.44	72350.8	2355.24	6243.12	39047.4	18933.1	12700.1	82854.2	1685.68	3312	49345.4	10665.1	12611.5
48168.9	3253.56	6508.08	58339.4	1152.16	5753.52	41494	131.48	11475.4	68743.3	1952.44	19258.6	26622.7	1213.72	5292	65094.2	503.12	8270.64	79336.4	70844.9	25768.8	63430.9	14233.3	7922.16	61399	30940.4	9841.68
38359.8	142.88	6181.2	57201.3	1089.84	5840.64	55179.8	2012.48	8598.96	68512.6	2067.96	11443.7	49117.2	3945.92	19906.6	41681.9	141.36	6037.2	30193.8	15878.7	7340.4	76298.3	371.64	1700.64	58095	14605.7	19168.6
88850.4	533.52	5812.56	51333.8	217.36	2226.96	33309.2	2602.24	4235.76	54174.9	196.08	1018.08	59579	1334.56	9986.4	65344.5	220.4	4287.6	31658.9	830.68	908.64	51763.4	4455.88	4604.4	47280.3	573.04	1344.24
27699.7	141.36	24142.3	80614.3	1092.88	9825.84	62925.8	2467.72	4286.88	75181.6	1916.72	15247.4	65332.8	2625.8	30507.1	32416.8	1399.92	12587	61751.9	3106.12	2337.12	89111.8	3049.88	2828.88	31889.6	22227.7	15263.3
43233.4	1021.44	6727.68	74243.6	1087.56	2467.44	80764.4	110.2	1011.6	56319.2	2066.44	10579.7	58293.9	247	7203.6	59411.3	1254	7890.48	77795.9	30880.3	11949.1	50165.7	5942.44	15181.9	52856	6273.04	7540.56
58050.2	1782.96	10831.7	33586.1	91.96	840.96	72012.8	12399.4	30170.2	57735.6	4977.24	14994.7	90843.3	1130.12	15406.6	40801.1	139.08	7230.24	52863.2	14352.6	2741.04	27097.2	5328.36	4993.2	39339.3	37927	14387
28902.9	69.92	2763.36	28955.5	281.96	4249.44	50346.4	108.68	3198.96	34346	462.84	2684.16	36284.3	3223.16	7379.28	68000.4	1758.64	5932.08	84587.8	44012.4	18755.3	44803.2	15332.2	18689.8	42740.1	1069.32	8805.6
93724.1	767.6	10773.4	36703.5	122.36	10333.4	56254.2	425.6	4039.2	76601.8	4802.44	18679	38719.8	194.56	1831.68	64647.7	1089.84	7601.76	35834.5	14279.6	13102.6	10447.4	766.84	6965.28	50155.9	18528.8	64450.8
64911.6	1022.2	14457.6	71321.9	779.76	10924.6	48071.4	627	29089.4	39962	354.92	7213.68	66405.3	1899.24	19594.8	112228	359.48	3982.32	50473.8	8218.64	20700	27025.7	8544.68	1612.8	70023.2	2253.4	1051.92
36548.2	2773.24	7585.2	76778	1179.52	8159.04	40058.8	2590.84	18093.6	55607.5	158.84	4286.88	41802.8	79.8	1226.88	45273.8	712.12	1335.6	79631.5	34517.7	11461.7	53305.8	42638.3	13087.4	90619.8	12552.2	8364.96
71635.2	2888	8457.12	53697.1	175.56	4833.36	74831.9	846.64	4817.52	41448.5	1584.6	2695.68	21581.9	695.4	5981.04	59417.1	1358.88	10907.3	31895.5	24054	12918.2	18949.4	4083.48	11553.1	81751.1	7221.52	5667.84
43290.6	658.16	9762.48	49935.6	3486.12	4569.84	62064.6	1804.24	15094.1	65447.8	116.28	2781.36	66341.6	678.68	4405.68	73864.7	1370.28	3718.08	68225.9	10357.3	8017.92	57323.5	23623.1	6988.32	59657.6	1032.08	1911.6
87209.8	883.88	6779.52	71789.2	73.72	4062.24	74978.8	939.36	4786.56	59035.6	92.72	4347.36	40049.1	318.44	8265.6	65150.1	1545.08	24534.7	58194.5	19092.7	5968.8	32189.3	12448.8	8058.96	18430.1	12505	2265.12
92168	595.08	6875.28	32077.5	1812.6	6449.76	63513.4	1002.44	2953.44	91339.9	2478.36	8190	40361.8	4212.68	4514.4	86996.6	4458.92	16922.9	63421.1	9877.72	4456.08	74874.8	27790.9	8827.92	35432.1	3763.52	4592.88
53898.6	5419.56	11134.1	23114	78.28	20689.2	39222.9	454.48	5808.96	49277.1	97.28	222.48	77315.5	179.36	4131.36	45234.8	364.8	3782.16	87698.6	43316.2	15832.8	46984.6	11957.1	23896.8	68567.2	3684.48	1227.6
40497.6	1596.76	930.96	78646.1	5762.32	31883.8	37900.8	545.68	3012.48	33426.9	2211.6	2332.08	81883.8	566.96	3516.48	16791.4	1387	12582.7	51243.4	8724.8	10244.2	74025.9	102.6	974.16	23516.3	134.52	466.56
33963.8	180.12	3829.68	64827.1	406.6	2701.44	55314.3	92.72	3793.68	40783.6	3978.6	20522.2	51959	349.6	5343.12	77068.5	1710.76	12286.1	38950.6	3890.44	12635.3	85135	1770.8	5436	75248.5	6084.56	14907.6
101728	962.92	10528.6	82421.3	579.88	12090.2	49881.6	224.2	4564.08	64290.8	1190.92	3800.16	53869.4	1295.8	6461.28	75580.7	178.6	8989.2	23879	4515.92	3930.48	33816.2	11613.6	14390.6	78342.5	25896.2	19898.6
21302.4	1007	7618.32	38474.8	887.68	4080.24	76766.9	2510.28	6469.92	46798	188.48	2619.36	83459.3	826.88	9887.04	41287.3	516.04	1771.2	58449.9	4037.88	7717.68	89102.6	23810.8	6860.16	29584.1	19717.4	16808.4
33412.6	2131.04	8485.2	83962.4	786.6	3447.36	38305.8	432.44	11768.4	39741.6	795.72	3296.16	92381.9	6682.68	20263.7	78813.8	6224.4	39551	38994.8	4755.32	5411.52	62786.1	34226.6	13390.6	71978.4	1894.68	1764
89974.9	973.56	17894.2	87621.3	696.16	10756.8	76921.6	740.24	16628.4	70428.8	1440.96	16304.4	42250	764.56	4688.64	25320.1	361	4209.12	48158.5	17029.3	3422.88	26394.5	9154.96	26264.9	29423.5	10996.4	10797.1
38225.2	6188.68	11452.3	71726.2	1038.16	7425.36	52971.8	389.88	4022.64	15627.3	1381.68	14866.6	46375.5	2926	4950	32272.5	518.32	4350.96	49470.2	6146.88	8025.12	39434.2	352.64	4778.64	62649.6	15916.7	12168
84869.2	6561.08	18990.7	39355.5	66.88	6339.6	67783.9	1697.84	9469.44	58294.6	527.44	3289.68	75299.9	3347.8	21655.4	60725.6	323.76	9288	90395.5	17624.4	17063.3	85698.6	21457.1	5449.68	46573.1	1773.84	1549.44
82798.3	87.4	3549.6	60163.3	620.92	5590.08	100304	151.24	6037.2	94833.7	5886.2	15732.7	31783	893	4849.92	34825.7	652.08	4142.88	21158.1	976.6	489.6	54698.8	1846.8	1236.96	54039	2827.2	2000.16
80421.9	66.88	2941.2	51664.6	775.96	6822	41337.4	2926.76	4580.64	58893.9	955.32	9624.24	61971	2768.68	21136.3	64734.8	803.32	12836.2	107095	32774.2	33328.1	58886.1	338.2	6528.96	89662.3	16040.6	11745.4
38797.2	641.44	28298.2	52728	76.76	1807.2	57286.4	601.92	2195.28	65024.7	298.68	6839.28	35725.3	184.68	12193.2	55941.6	280.44	3510.72	87398.3	9564.6	2334.24	47667.8	227.24	6606.72	54797.6	9186.88	17557.9
47284.2	3097.76	11777.8	45864	1488.84	23111.3	44361.8	584.44	9626.4	67955.5	1421.2	18153.4	73010.6	1823.24	15627.6	30798.3	1127.84	8519.04	83076.5	9833.64	4369.68	51312.3	13265.8	5319.36	43095.6	4875.4	2337.12
42221.4	79.04	2850.48	21369.4	2654.68	9007.92	60589.1	2144.72	9764.64	25207	4784.2	9634.32	71184.1	348.08	7403.76	55365	242.44	7001.28	59492.5	9153.44	14586.5	45200.3	380.76	914.4	96315.7	185.44	2828.16
100955	1309.48	3746.16	67975	1817.92	7811.28	73554.6	2736.76	9154.8	65443.9	1495.68	21463.9	71420.7	239.4	4867.2	42095.3	332.12	5153.04	55979.9	6342.2	7775.28	29567.8	2769.44	10637.3	50037	12246.6	2630.16
79747.2	75.24	4218.48	40162.2	1121.76	9091.44	69046.9	622.44	4026.96	50400.3	4817.64	14374.8	74059	397.48	9439.2	56582.5	4792.56	7554.24	98769.4	13046.2	6254.64	21657.3	145.16	3515.76	11115	804.84	19934.6
58798.3	106.4	4988.16	68407.9	537.32	3486.96	84482.4	196.08	5468.4	42966.3	6881.8	8354.16	54374.4	1287.44	16800.5	26977.6	205.2	1254.96	81706.9	53773.8	63966.2	55484.6	53982	16945.9	62466.3	5567.76	2976.48
34566.3	4405.72	12859.9	56119.7	1355.84	10450.8	71859.4	1491.12	7475.76	47883.5	366.32	6486.48	53217.4	217.36	8793.36	38840.1	71.44	9767.52	89352.9	29638.5	7525.44	56373.2	5341.28	5001.84	74355.4	18225.6	12379
56659.8	224.96	2424.96	77147.8	1195.48	4819.68	40327.9	541.88	7171.2	43750.8	3337.92	15178.3	65813.1	8151	12841.9	47661.9	405.84	3510.72	84460.3	4248.4	4404.96	74126.6	229.52	2792.88	38014.6	756.2	1164.24
91156	2590.84	7102.8	38050.3	259.16	1121.04	61101.3	1244.88	2643.12	24873.5	725.04	4466.16	58298.5	454.48	8936.64	25132.9	482.6	3362.4	73035.9	17577.3	7969.68	58091.1	24396.8	5803.2	37081.2	12682.9	4316.4
96414.5	3185.16	21129.1	71103.5	3055.96	5886.72	29386.5	4628.4	8531.28	52615.5	250.8	3317.76	62639.2	462.08	3700.8	54862.6	782.8	6253.92	65302.9	3152.48	4542.48	79303.9	20967.6	10579	69642.3	978.12	2725.2
69847.7	2018.56	5044.32	27026.3	345.8	3979.44	77942.8	665	4556.16	27628.9	1456.16	7468.56	35781.2	267.52	3090.24	59195.5	374.68	1692	33519.2	11233.6	36227.5	60429.8	5463.64	1990.08	20260.5	211.28	2420.64
51348.7	710.6	1003.68	38063.3	95.76	6392.88	46535.4	602.68	8038.8	88689.2	576.84	4383.36	62504	1858.2	10123.9	29490.5	751.64	8321.04	57464.5	7088.52	7025.04	93548.6	4405.72	12627.4	65739.7	16355.2	9588.96
44204.5	367.84	2218.32	56228.9	922.64	16115.8	61700.6	1530.64	4398.48	35191.6	1128.6	26386.6	71585.8	1285.16	12531.6	57495.1	2338.52	13281.1	28495.3	8764.32	33450.5	11560.9	161.88	1813.68	27861.6	3860.04	4793.04
78149.5	381.52	3895.92	48815	529.72	7142.4	85638.8	575.32	2334.96	30122.3	2660	11569.7	85076.5	170.24	5093.28	37923.6	371.64	4172.4	72890.3	21226	10677.6	53700.4	6944.88	9455.04	33006.3	7986.08	8385.12
70398.9	88.92	1106.64	54893.1	1573.2	11869.9	17768.4	2810.48	5806.8	17013.8	196.08	2695.68	52275.6	379.24	5243.76	36613.2	1512.4	15613.9	64531.3	8404.84	9548.64	71899.1	5005.36	4579.92	44976.8	572.28	23647.7
66803.1	2862.16	6245.28	61836.4	3242.92	11292.5	75052.2	75.24	3912.48	35335.9	1072.36	5336.64	39282.1	92.72	1439.28	78278.2	682.48	3434.4	30324.4	23743.2	16732.8	59501	863.36	587.52	24729.2	1288.2	1751.76
60888.1	314.64	8684.64	38845.3	300.2	9370.08	54887.3	3805.32	14500.1	76573.2	1818.68	12941.3	60260.8	1244.12	14657.8	40198.6	199.88	3615.84	63792.9	21638	11088	22869.6	1101.24	2329.92	34604.7	26125	42382.1
58035.9	2531.56	15872.4	93075.4	281.2	2798.64	24358.8	1751.8	5227.2	43912.7	2618.96	8698.32	80196.3	274.36	5500.08	80049.4	67.64	5047.92	24783.2	2624.28	15989	72915	10140.7	14179	65376.3	1119.48	6569.28
28974.4	96.52	2117.52	40419.6	331.36	2372.4	38017.8	862.6	12753.4	89616.1	3119.04	25826.4	73153.6	473.48	2960.64	30390.1	401.28	13631.8	47285.5	785.08	16202.2	71269.2	22970.2	9382.32	34540.3	43692.4	10861.2
58880.9	889.2	4008.24	73878.3	173.28	8154	80964.6	1923.56	20242.1	57198	2342.32	13427.3	70941	232.56	3407.76	66367.6	81.32	2618.64	49312.9	14688.5	12013.2	57350.8	17363.7	3514.32	54532.4	1745.72	246.96
58083.3	5273.64	19439.3	45791.8	1931.92	7900.56	82908.1	7636.48	9693.36	50587.5	1440.96	14382.7	42619.8	166.44	2478.96	57133	727.32	4851.36	39817.7	583.68	8047.44	60515.6	20368.8	14269	57040.1	15410.5	17619.8
99416.8	907.44	12618.7	49088.6	281.2	2456.64	25426.7	101.08	6827.04	40275.3	650.56	4189.68	50072.8	2983	11375.3	32938.1	433.96	9388.08	24218.3	17308.2	24310.8	84066.4	2906.24	5541.12	49771.8	16120.4	12332.9
53039.3	301.72	1851.12	45894.5	129.2	401.04	39425.1	1259.32	4530.96	28718.3	111.72	1307.52	45326.4	97.28	475.2	82761.2	357.96	9399.6	50369.1	4474.88	11348.6	56028.7	5032.72	12494.2	88004.8	9386	13538.9
43632.5	1440.2	5066.64	48687.6	1464.52	9594	33668	361	4840.56	27043.2	345.8	11349.4	31643.9	848.92	5686.56	40669.2	1553.44	23546.9	69635.8	5335.96	2769.84	62278.4	7365.16	8119.44	74304.1	19509.2	14471.3
62262.2	478.04	929.52	68051.8	1521.52	14448.2	58190.6	2618.2	8392.32	66054.9	927.96	11655.4	71909.5	1176.48	13810.3	28340.6	1336.84	1895.04	28622.1	3021.76	4363.2	71765.2	33657.4	7136.64	66103	11995.8	14895.4
49096.4	3883.6	17303.8	40030.9	82.08	1274.4	58034.6	480.32	3368.16	48274.8	700.72	10957	64649.6	732.64	4386.24	32404.4	2872.04	11445.1	24207.9	10828.5	2920.32	61797.4	866.4	706.32	65746.2	2003.36	8030.16
55328	1545.84	5072.4	84677.4	2382.6	13924.1	29556.1	1010.8	7833.6	32936.1	1305.68	12016.8	41568.8	683.24	15799	34223.8	321.48	2044.8	56947.8	18364.6	8201.52	58323.8	6780.72	5753.52	29779.7	2539.16	4254.48
49567	375.44	11080.8	21654.1	1083	11229.1	22952.1	288.8	4332.96	26794.9	1136.2	19913	48589.4	271.32	6853.68	77349.3	149.72	4563.36	62841.3	8480.08	5957.28	82019.6	8323.52	19244.2	83074.5	95	1257.84
41857.4	1763.96	4718.88	52361.4	172.52	5593.68	38162.8	1249.44	4508.64	64258.3	1213.72	7043.76	34749.6	357.96	1642.32	46018	168.72	2378.16	59873.4	3885.88	1962	28935.4	754.68	946.8	39804.7	11026.8	3276.72
24623.3	408.88	6873.12	60707.4	4157.96	11599.2	35863.1	478.8	2310.48	93016.9	3899.56	34385.8	66669.2	3134.24	6150.96	48161.1	725.8	7485.12	58404.4	14823	11612.2	73908.2	8392.68	4240.08	77598.3	8849.44	3696.48
69897.8	2073.28	7408.08	53356.5	88.92	1501.92	40158.3	2360.56	6076.08	54592.8	1157.48	6480.72	57326.7	2114.32	7516.8	37015.5	251.56	13086.7	55698.5	999.4	1369.44	37824.8	82.08	226.08	102071	25994.3	20759.8
26275.6	5615.64	12262.3	48885.2	67.64	1736.64	24068.8	316.92	3001.68	20039.5	502.36	5147.28	68214.2	702.24	13222.1	56215.9	85.12	5245.92	56705.3	211.28	522	56582.5	2265.56	7525.44	59273.5	17601.6	9825.84
69485	2625.04	6526.8	67935.4	789.64	3571.92	40249.3	3507.4	14503.7	27498.2	85.12	3276	96600.4	474.24	2725.92	75600.8	2196.4	8197.2	56041.7	34569.4	10144.1	46488	2007.92	783.36	33506.8	2210.84	4482
32372.6	1212.2	8871.84	67269.1	5461.36	7478.64	51504	647.52	18073.4	90002.2	4651.2	34220.9	32228.9	647.52	9709.2	48165.6	801.04	12073	57983.9	4162.52	4963.68	102274	329.84	1283.76	25106.2	72.2	4234.32
40084.2	191.52	8198.64	58347.9	3009.6	8062.56	23439	2818.08	6438.24	64368.2	3013.4	12129.1	40216.1	374.68	10013	32529.9	2157.64	16505.3	74755.2	8835.76	8234.64	42880.5	19599.6	6939.36	78511.5	21267.1	6840
25480	1881	5667.12	90147.8	200.64	7622.64	46707	395.2	15987.6	42668.6	8357.72	9856.8	76494.6	3154	12662.6	27858.3	915.8	7374.96	49234.9	4793.32	8225.28	31279.9	56042.4	11701.4	30499.9	8377.48	6876.72
51903.8	630.04	3667.68	101878	3447.36	10645.9	54845.7	823.84	3234.96	46604.3	430.92	2924.64	22972.9	159.6	6837.84	55950	295.64	10763.3	86246.5	5165.72	13785.1	58053.4	6549.68	13698	41771.6	8436.76	4806.72
49715.2	108.68	1178.64	57729.1	386.08	6855.84	26271	98.04	8023.68	24243	525.16	1190.16	29940.9	2590.08	9951.84	21028.1	2292.92	17843	63279.4	11567.2	5479.2	41085.8	44361.2	26857.4	42636.8	11137.8	12700.8
28111.8	3364.52	9023.04	90450.8	1564.84	8001.36	69209.4	413.44	4070.88	34338.2	69.16	6616.08	41234	1407.52	7568.64	69698.2	799.52	5352.48	57610.1	813.2	3772.8	47641.8	115.52	1434.24	52098.1	433.96	2850.48
42551.6	412.68	7580.88	59231.9	3939.08	10028.2	102471	620.92	6068.16	33718.1	5057.8	13481.3	34157.5	663.48	4188.24	29656.2	1586.88	9765.36	64711.4	6073.16	12829	53018.5	44077	8725.68	26547.3	3741.48	5049.36
25053.6	76	11911	15045.5	3201.12	5494.32	34024.2	148.96	2486.16	59755.8	1055.64	6342.48	31673.2	110.96	5086.08	12431.9	89.68	8290.08	33463.9	4147.32	5975.28	38601.5	658.92	1655.28	33114.9	335.16	1766.88
49822.5	1088.32	3650.4	65295.7	1849.08	11229.1	39354.9	92.72	12712.3	90841.4	843.6	7650	59551	982.68	4363.92	88251.1	4735.56	9972.72	52804	8303	5354.64	52498.5	35542.9	21852	62704.2	16266.3	8794.08
70251.3	428.64	3407.76	35495.8	1425.76	4096.8	35734.4	635.36	6363.36	89849.5	1713.04	13801	50079.2	281.96	4684.32	55368.9	149.72	2334.24	11373.7	1606.64	31536	82460.9	1759.4	2351.52	35189	12742.9	2696.4
87790.9	8366.08	11934.7	33941.7	1132.4	11759.8	48130.5	509.96	7806.96	43065.1	1989.68	13985.3	70528.2	2378.04	6867.36	49767.2	465.12	10885	83171.4	21018.6	10840.3	27374.7	3989.24	6446.16	62568.3	23967.4	11637.4
51379.2	3647.24	9128.16	97323.8	1675.8	1921.68	36721.1	121.6	2481.84	63618.7	3055.2	7781.04	65914.5	338.96	1690.56	74313.8	955.32	5911.2	58666.4	1454.64	4268.16	26832.6	24621.7	4414.32	26963.9	12293	6312.24
50207.9	1570.92	10556.6	33280.6	737.96	5613.84	44306.6	1084.52	7965.36	48801.3	1843	27593.3	35545.9	592.04	7634.16	25551.5	231.04	4117.68	45477.2	5877.84	3450.24	40207	23664.9	16190.6	17490.8	13005.9	21506.4
32974.5	155.8	7570.08	67974.4	10079.9	18677.5	22213.8	542.64	9884.88	52713.7	1204.6	9830.88	83755.1	7155.4	35413.2	56619.5	2007.92	10361.5	67705.3	17773.4	11694.2	60276.4	13105.4	3503.52	65490.7	24636.2	6405.84
30648.8	555.56	2838.24	61156.5	740.24	6988.32	27213.5	314.64	4533.84	46029.1	2616.68	7624.8	76213.1	365.56	3903.84	66938.3	5252.36	10325.5	51910.3	14734.1	18730.1	77520.3	23225.6	16031.5	58506.5	11903.9	10404.7
43471.3	1034.36	3168.72	40203.8	1913.68	12589.9	41081.9	77.52	7182.72	66102.4	1080.72	34128	25471.5	93.48	3583.44	40449.5	126.92	720.72	30483.7	5784.36	12385.4	93897	3421.52	4687.92	58264	15884	7247.52
34149.7	165.68	23937.1	37499.1	202.16	6610.32	51862.2	139.84	1519.92	62580	2567.28	8457.12	70850	572.28	844.56	59958.6	1875.68	4838.4	51653.5	1412.08	2506.32	42882.4	11895.5	14791.7	16374.8	11244.2	5740.56
38476.1	1156.72	4860.72	56731.3	296.4	3823.2	55887	2569.56	21718.8	60268.6	418.76	5577.84	33421.7	768.36	5406.48	24068.2	617.12	10531.4	31110.3	27122.1	13501.4	26400.4	6707.76	5504.4	79346.1	13010.4	4961.52
84479.8	171	5714.64	44556.2	1068.56	20502	54042.3	67.64	5359.68	25635.3	409.64	21219.8	33037.5	284.24	13331.5	46575.8	685.52	5390.64	37004.5	3237.6	1478.16	52848.9	2634.92	3301.2	65759.8	9589.68	4981.68
54566.2	12861.5	22490.6	38402.6	161.12	3170.16	71442.1	1139.24	5944.32	71249.1	244.72	8066.16	63250.2	728.84	7769.52	89037	3364.52	13932.7	99351.8	38570	15878.2	41423.2	5621.72	5528.88	30663.7	305.52	1465.2
42334.5	199.12	776.88	17078.1	601.16	17137.4	49591.8	160.36	3123.36	69700.8	769.12	6116.4	39818.3	1238.04	14356.1	29047.8	100.32	2527.92	86137.3	19555.6	10501.9	83177.2	9187.64	6678.72	56028.7	7315.76	3367.44
41484.9	278.16	12291.1	80025.4	6015.4	16308	47261.5	4531.88	10402.6	76888.5	1534.44	18915.1	63111.1	173.28	7012.08	21983.6	361	11399.8	46756.4	55327.2	11664	57077.1	7437.36	6456.24	52330.2	2556.64	13844.2
42404.7	2521.68	5572.08	77110.8	334.4	4064.4	39886.6	671.84	15932.2	42684.8	753.16	7535.52	88613.8	2187.28	15858	25717.2	518.32	4104	63617.4	1259.32	4314.96	20417.1	15607.4	3078.72	27904.5	6683.44	6744.24
71663.8	726.56	7498.8	29499.6	422.56	15399.4	50531.6	114	1343.52	39163.1	1453.12	11822.4	44077.1	310.84	4260.24	54659.8	112.48	2907.36	38805	3550.72	2923.2	78097.5	23875.4	15704.6	46495.8	14099.5	9868.32
52165.8	354.16	6440.4	76642.8	779.76	14503.7	45717.8	209.76	4048.56	32979	316.92	7096.32	50277.5	693.12	5461.2	61960.6	2829.48	3809.52	53301.3	31564.3	15234.5	50816.3	13334.2	10362.2	60509.8	14468.9	10440.7
50081.8	153.52	1755.36	50362	924.16	13631.8	47029.4	454.48	6529.68	54453.7	772.16	10556.6	54856.7	4294	5709.6	29154.4	330.6	4798.08	28352.3	3538.56	836.64	72543.9	24858.8	4093.2	70539.9	71924.9	31556.2
80925	1312.52	12057.1	50332.8	1760.92	9096.48	63623.9	7210.88	13037	44688.1	188.48	2720.16	43962.8	522.88	4432.32	24692.8	262.96	9403.2	25343.5	2377.28	11241.4	40607.4	14884.6	8442	38302.5	3521.84	4163.76
46386.6	12135.7	31723.2	55589.9	717.44	8874	36452	1504.04	7186.32	90080.9	196.08	1225.44	36523.5	199.12	5200.56	42562.6	484.88	5305.68	68477.5	61644.4	15247.4	51307.8	2430.48	6973.92	54962	14126.1	9193.68
66530.8	2156.12	10208.2	79008.8	785.84	11836.8	26512.8	1041.96	7169.76	19617	718.2	3079.44	39489.4	2234.4	12252.2	57901.3	5385.36	6931.44	85077.8	12909.4	12777.8	32949.1	24081.4	14302.1	31304	13002.1	9882.72
43156.1	183.16	3052.8	65996.4	424.84	7320.96	39250.2	583.68	4767.84	49444.2	2390.96	5621.04	82486.9	1691.76	12366.7	80356.2	26711.7	78299.3	53645.8	4838.16	13102.6	90866.1	11239.6	5179.68	104622	85479.5	34155.4
100183	2172.84	6405.12	80790.4	361.76	4446.72	56974.4	1532.16	6847.92	42960.4	818.52	7460.64	39168.3	3226.2	8459.28	61108.4	1294.28	13714.6	28769.6	32603.2	20525	65641.5	9123.04	5460.48	85995	7265.6	9479.52
65228.1	187.72	1698.48	42738.8	1925.08	10648.8	95873	901.36	9750.96	66378	852.72	2444.4	49163.4	657.4	8422.56	66842.1	1124.8	11165.8	45698.9	15611.9	19468.1	61711.6	26282.3	17421.1	73231.6	15301.8	8760.24
32823.7	174.8	1298.16	62314.8	705.28	13012.6	41513.5	1743.44	679.68	82578.6	427.12	8020.08	43766.4	1168.12	11725.9	81657.5	2476.08	9314.64	22083.8	39720.6	30687.8	62034	45494.4	9699.84	56711.8	15687.9	4979.52
41973.1	585.2	13609.4	78796.9	351.12	7188.48	57034.2	610.28	4634.64	69747.6	218.12	6249.6	42740.8	251.56	4089.6	62439.6	535.04	4641.12	25502.8	9146.6	7120.08	48457.5	11561.9	6904.08	42562	7258	9688.32
38620.4	519.84	1875.6	41644.2	1754.08	2816.64	24043.5	1618.04	8866.08	93774.8	185.44	8044.56	80183.3	1601.32	4215.6	95075.5	452.2	5855.04	40889.5	20722.9	14453.3	89271	3268.76	3475.44	21034	383.04	649.44
63700.6	1558.76	9961.92	59823.4	594.32	8840.88	36496.2	403.56	11352.2	38434.5	2199.44	16417.4	52926.9	457.52	3424.32	78895	583.68	10057.7	68300	31879.7	9110.16	30629.3	1579.28	1848.24	72034.3	8052.96	876.96
46979.4	2109.76	21553.9	110882	429.4	11929.7	84918.6	2359.04	8229.6	50297	928.72	2800.08	49134.1	516.04	10745.3	56808.7	3304.48	8908.56	94673.8	9896.72	8611.2	62255	1375.6	2301.84	50661	11644	28989.4
44096.6	4778.12	6441.12	68238.9	1516.96	6604.56	54991.9	1264.64	16925.8	22334.6	1138.48	14200.6	41350.4	114	4110.48	56902.3	3055.96	28735.9	40729	19309.3	6382.08	56527.9	452.2	1280.16	46125.9	136.8	1182.24
23523.5	261.44	4139.28	62435.7	756.2	11808.7	78058.5	157.32	14105.5	70907.8	1398.4	5865.12	67740.4	990.28	6374.16	81742.7	544.92	3080.16	44346.9	20315.6	8498.88	40326.6	34402.2	24747.1	51407.2	3736.92	1594.08
56665.7	908.96	6711.84	36618.4	449.16	3535.92	77715.9	611.04	2259.36	60199.1	5688.6	9483.12	88779.6	889.2	7106.4	67988	793.44	6680.88	72426.9	8103.12	23868.7	37805.3	20662.1	6764.4	63057.1	1454.64	5248.08
53134.2	1563.32	13439.5	45318	2197.16	24763.7	28642.9	1184.08	1537.2	17653.3	2953.36	6449.76	83034.9	447.64	4631.76	62836.8	460.56	5572.08	25364.9	622.44	2567.52	51493	1782.2	4856.4	40527.5	32078.1	9210.24
29092	378.48	14035	62576.1	3565.92	15238.8	55452.1	5772.2	25463.5	52113.8	1358.12	3746.16	31062.8	439.28	4482	60720.4	566.96	10697	86958.9	8882.12	7230.96	57284.5	520.6	1429.92	36866	2311.92	3237.12
63574.5	303.24	5263.2	31611.4	481.08	9477.36	53082.2	71.44	1512	46788.3	3871.44	23353.2	30672.8	211.28	2523.6	42829.8	131.48	2046.24	49743.2	3869.92	3391.2	90064	39001.7	16898.4	38257	22590.2	6084
38611.3	127.68	3724.56	78645.4	1412.84	8316	75795.8	763.04	7756.56	46428.2	4987.88	13446.7	79831	323.76	6584.4	30286.1	1539	3290.4	61506.2	20964.6	9615.6	66624.3	29609.6	6267.6	58568.2	16527	20927.5
117340	1922.8	11718	77543.7	1097.44	7127.28	26897.6	2063.4	32020.6	41247	2425.16	7878.96	55925.3	2142.44	7092	71046.3	1511.64	45375.1	67908.8	4572.92	10512.7	79103.7	18109.3	10810.1	66093.3	14923.4	5232.96
23376.6	1271.48	22083.1	38236.2	166.44	1215.36	60132.8	95	897.12	20887.1	890.72	9925.2	63748.1	2017.04	14740.6	41346.5	2188.8	5063.04	58401.8	22372.1	16134.5	44644.6	5009.92	3757.68	44343.6	6206.92	12455.3
35324.2	587.48	1658.88	26606.4	1636.28	6123.6	86543.6	415.72	5393.52	50119.5	1290.48	4168.8	74763.6	94.24	2772.72	87765.6	5465.92	10715	58992	2882.68	1950.48	59495.1	16006.4	17824.3	15990	1261.6	6071.04
46545.2	1672	10118.2	65897	77.52	1501.2	34889.4	508.44	16824.2	37685	102.6	4582.8	65906.1	1866.56	22847.8	71587.1	3423.8	11337.8	40498.2	8007.36	4158.72	66354.6	3826.6	2720.88	60118.5	23202	14915.5
44733.6	297.16	2762.64	84104.8	917.32	7480.08	102708	177.84	9640.8	46644.6	256.12	2822.4	31183.1	581.4	5826.96	61470.5	1358.12	6096.24	42842.1	6535.24	15637.7	76089	19570.8	14414.4	44877.3	54007.9	19261.4
50073.4	1969.16	18696.2	30388.8	170.24	3242.88	44001.1	176.32	2294.64	27669.8	4621.56	18489.6	54104	851.96	4295.52	37498.5	151.24	5489.28	57039.4	13233.9	28568.2	36073.7	9666.44	3963.6	39368.5	17698.1	7682.4
43225	1453.12	12585.6	49248.5	899.08	17996.4	75388.3	379.24	7685.28	41605.8	1529.12	4737.6	39282.1	947.72	3478.32	62774.4	94.24	8165.52	69300.4	1937.24	4875.12	45464.9	35238.2	26142.5	71628	936.32	4952.88
60534.5	522.12	1857.6	78842.4	2599.2	5583.6	55133.6	3555.28	5076.72	60560.5	511.48	11379.6	55294.8	2098.36	10563.1	62527.4	318.44	2278.08	27925.9	24537.4	7855.2	65654.5	22980.1	9195.84	14424.1	1129.36	4853.52
27140.1	261.44	10616.4	89657.1	3460.28	19237.7	48178.6	718.96	2983.68	57706.3	114.76	2636.64	49626.2	1272.24	10064.9	54488.2	886.16	14387.8	65644.1	1393.84	2590.56	29895.4	46393.4	35460.7	35655.1	56346.4	28886.4
64470.9	5845.16	12117.6	38457.9	2014.76	26447	51637.3	1426.52	3277.44	31781.7	2615.92	8491.68	39378.9	390.64	6648.48	91527.1	249.28	5437.44	65577.2	24363.3	12224.2	74325.5	13654.9	12543.8	68378.7	13396.5	21763.4
49788	769.12	17512.6	31931.9	4344.92	24189.8	63317.1	545.68	13218.5	63803.3	663.48	6549.12	35267.7	2385.64	18830.9	100989	587.48	2756.88	88938.2	6585.4	7229.52	30287.4	5972.84	26103.6	57845.4	16434.2	8663.04
25983.8	374.68	8754.48	56244.5	221.16	1342.8	79114.8	207.48	10424.2	98028.4	1829.32	22178.2	73333.6	88.92	13442.4	43491.5	341.24	6304.32	29888.3	12306.7	7665.12	11122.1	86.64	8560.8	77585.3	3385.8	6562.08
20240.3	590.52	7259.76	63697.4	1060.96	6909.84	42803.1	10478.9	31590	54982.2	1171.92	5699.52	89199.5	1901.52	7461.36	64542.4	117.04	1828.8	37360.7	13069.7	14805.4	55781	910.48	730.08	34610.5	19266	14851.4
47193.9	237.88	5963.76	65865.1	637.64	14083.2	79890.8	2462.4	24386.4	30867.2	1300.36	7668	22396.4	118.56	3676.32	54494.7	309.32	4996.08	36038.6	17977	4891.68	25169.9	13749.2	7419.6	49843.3	11205.4	4944.96
62552.1	352.64	2795.76	22617.4	1108.84	4785.12	51212.2	2875.84	4404.24	62684.7	943.92	6464.88	36048.3	691.6	5680.08	57015.4	522.12	3800.16	58117.8	4722.64	16508.2	92156.3	8657.16	13397.8	48557.6	15963	12530.2
55628.3	1322.4	13962.2	31753.8	1177.24	3759.12	62149.1	266.76	7089.84	76709.1	813.2	5632.56	89781.9	332.12	4505.76	83861	1462.24	1758.96	24124.8	6599.08	10349.3	40316.9	1588.4	3507.84	60845.2	3304.48	1118.88
48452.3	897.56	4977.36	31482.1	1662.88	9167.76	34076.9	245.48	406.8	27420.2	371.64	4277.52	58584.5	1439.44	9545.04	75065.2	603.44	7158.96	18469.1	305.52	1332	48568.6	5145.2	14582.9	28567.5	3848.64	4826.88
54312.7	459.04	4479.84	100817	741.76	8848.8	24839.1	89.68	978.48	44946.2	261.44	14594.4	33977.4	123.12	5774.4	40671.8	1649.96	9347.04	85384.6	61470.3	12414.2	48608.9	45110.6	18324.7	87950.2	3383.52	11764.1
70799.9	3029.36	5414.4	51688	2578.68	22222.8	55274	738.72	1509.12	49600.8	2029.96	5127.84	86473.4	122.36	4670.64	26911.3	2432.76	7741.44	82200.3	15905.3	10403.3	61895.6	16266.3	3775.68	69954.9	27252.8	13942.8
36132.8	533.52	1843.92	38412.4	610.28	9560.88	73251.1	82.08	1322.64	29103.1	1173.44	5963.04	53404.6	1495.68	9049.68	65139.1	2409.96	19131.1	31502.9	5189.28	1901.52	79141.4	19982.7	8222.4	43700.1	618.64	1100.16
53418.9	460.56	8443.44	76621.3	1143.8	9416.88	65846.3	5134.56	14863	55405.3	283.48	3937.68	35846.2	5108.72	22922.6	29441.1	1667.44	6102	75174.4	3106.88	887.76	70069.3	1839.2	6313.68	58032.6	23552.4	39458.9
66989	303.24	4058.64	66745.2	781.28	5114.16	65343.8	970.52	8087.76	79104.3	2229.84	6952.32	36269.3	1069.32	4933.44	44336.5	1175.72	6081.84	37609	9921.8	5429.52	36572.2	8482.36	8111.52	29190.2	6037.44	17751.6
77402.6	768.36	12381.8	67092.3	559.36	15350.4	55005.6	249.28	8126.64	30813.9	1038.16	14068.1	19022.2	2246.56	4714.56	71904.3	672.6	4693.68	41291.2	15181	14652	48829.3	26992.2	12155	48087	3838	819.36
43330.3	403.56	1594.8	93997.8	259.92	4019.04	103671	836.76	9871.92	59310.5	728.08	5641.92	81375.4	1546.6	17792.6	37938.5	3982.4	12289	37894.3	6773.88	18547.9	51850.5	22506.6	12337.2	56790.5	23576.7	7624.8
47620.3	140.6	4600.8	72663.5	488.68	4725.36	73190.6	559.36	3166.56	96263.7	1534.44	9270	51277.8	1062.48	9368.64	62804.3	868.68	11715.8	55082.3	12603.1	6089.04	19876.3	3396.44	4217.04	83343.6	2717	2764.8
24139	131.48	62309.5	59880.6	316.16	3764.88	86749	853.48	9578.88	54323.1	1263.88	7438.32	40161.5	4762.92	20534.4	42829.8	943.92	10352.2	72897.5	3796.2	6124.32	26682.5	8940.64	7489.44	39631.8	10459.9	5041.44
55456	4589.64	9869.76	63575.8	76	6487.92	92184.3	4484.76	13519.4	74229.3	1074.64	12369.6	74346.3	1479.72	6638.4	57380	136.8	4952.88	36635.3	7990.64	4459.68	73770.4	4589.64	2044.08	80406.3	4181.52	1805.04
44899.4	267.52	3029.04	72221.5	565.44	7272	36113.3	96.52	3961.44	33182.5	912.76	5196.24	52785.8	149.72	2324.16	53699.7	68.4	2294.64	43950.4	24819.3	11203.2	51601.5	39398.4	19933.2	57755.1	5907.48	2192.4
21992.8	3660.16	12249.4	38002.9	359.48	4803.84	56120.3	558.6	5450.4	66444.3	1326.96	13499.3	88860.2	3741.48	31177.4	57055	1235.76	2162.88	51005.5	5298.72	3062.88	75294	2539.92	7210.8	64293.4	52840.5	15159.6
51327.2	329.08	2099.52	60366.8	756.2	6919.92	55231.1	91.96	1759.68	35838.4	671.08	8285.04	29511.9	1260.08	10863.4	53929.8	408.12	4749.12	26365.3	5086.68	5155.2	52663	1947.12	5927.76	78891.1	25222.1	10141.9
90730.2	978.88	13402.8	56612.4	355.68	167.04	30713.1	148.96	2395.44	89272.3	661.96	18630.7	42019.9	1003.2	15686.6	34703.5	100.32	5266.8	44742.1	6551.96	4116.96	91833.9	21289.1	14794.6	44582.8	33218.8	10063.4
28689.7	1085.28	4439.52	50702.6	3414.68	6901.92	52521.9	515.28	739.44	66167.4	563.92	9225.36	52633.8	1193.96	5562.72	67260.7	3401.76	8753.04	88401.3	26793.8	10072.8	89241.1	12623.6	5896.8	50231.3	969.76	1844.64
49762.7	250.8	6295.68	47524.1	79.04	4049.28	35013.5	2838.6	10280.2	49947.3	2128.76	14073.8	67818.4	160.36	483.12	81896.1	474.24	19120.3	57761.6	32117.6	7027.92	53408.5	15695.5	19139	64054.9	9784.24	21530.9
47126.3	139.08	1503.36	77106.2	110.2	6355.44	35970.3	2625.04	14530.3	73862.1	4776.6	32797.4	38027.6	909.72	1764.72	30734.6	294.88	1956.24	37462.1	190.76	3558.96	38868.7	2371.96	3480.48	73400.6	28431.6	12353.8
86834.8	137.56	4608.72	78124.1	2447.2	29255.8	37982.1	826.12	8482.32	29457.3	1272.24	12574.1	70546.4	184.68	4856.4	38693.2	251.56	2273.04	47541	32456.6	12942	35812.4	21272.4	9169.2	26816.4	962.92	1073.52
68718	104.88	6641.28	58572.8	906.68	1815.12	74612.2	375.44	1303.92	57952.7	4024.96	19031	64057.5	1189.4	4962.96	71426.5	289.56	7139.52	66255.1	7946.56	12891.6	52219.7	398.24	881.28	48203.3	1886.32	1054.8
27100.4	269.8	13104.7	76712.3	2781.6	12050.6	66724.4	2289.88	9219.6	71157.4	779.76	19651	40573.6	451.44	5089.68	56405	152.76	2650.32	35106.5	428.64	4651.92	41637.7	106.4	1947.6	71547.4	7384.92	9749.52
52703.9	342.76	3219.84	70417.1	595.08	8730	39921	2723.08	14132.2	37771.5	1501	3332.16	66530.8	142.88	3438.72	58357.6	411.92	6840	38208.3	24347.4	13078.8	41867.8	6208.44	2313.36	16988.4	17135.7	6374.88
60939.4	472.72	3027.6	82649.4	495.52	6193.44	28793.7	1231.2	6564.24	73786.7	3679.16	29437.9	32284.8	1032.84	4312.08	76079.2	209	11517.1	48536.8	6045.04	4057.2	33263.1	6773.88	5861.52	55396.9	13572.8	10756.8
65648.7	1584.6	4455.36	92092	908.2	7671.6	24930.1	2495.08	6586.56	78001.9	1456.92	22145	48108.4	1093.64	6750.72	64171.2	6898.52	31600.1	39405.6	5874.8	4236.48	37588.2	8087.92	6721.2	39605.1	3879.8	5357.52
34401.9	437.76	2403.36	59612.1	73.72	2162.88	79723.8	5333.68	16182.7	55504.1	1562.56	8580.96	68726.4	1335.32	21624.5	70375.5	1603.6	3853.44	43213.9	3815.96	10705.7	20226	393.68	10966.3	50406.2	1580.04	12178.8
58815.2	604.96	6874.56	79155.7	1444.76	13974.5	71901	7836.36	19162.1	30268.5	734.16	6933.6	91755.9	312.36	3697.92	21650.2	1104.28	3676.32	59524.4	18014.3	7984.08	77558.6	2457.84	2816.64	19318.6	11419	6651.36
21266.7	329.08	1503.36	51282.4	1490.36	13246.6	59774.6	1830.08	3645.36	70926.7	2996.68	14071.7	76836.5	1065.52	15975.4	80082.6	488.68	3430.08	79659.4	31233.7	8323.92	26490.8	1955.48	468.72	62733.4	4987.12	2207.52
88994.1	855.76	6115.68	52440.7	1606.64	8551.44	53581.4	202.16	7216.56	53667.2	4330.48	22145.8	44354	2327.88	9364.32	64599.6	92.72	2964.96	74036.3	13705.1	5753.52	72366.4	703.76	4384.08	81204.5	2726.12	4347.36
54127.4	3724	12069.4	48916.4	1279.84	3383.28	47403.8	103.36	1064.88	77326.6	1254	12778.6	41100.8	2444.16	13036.3	46885.1	3603.16	7386.48	38894	8161.64	9828	47856.2	4176.2	9280.08	31387.8	27518.8	12084.5
65695.5	523.64	2176.56	61441.2	243.2	1774.08	38949.9	2510.28	19162.1	80846.3	734.16	5763.6	21984.9	117.8	3653.28	28811.9	423.32	5772.24	26076	5239.44	4138.56	50658.4	1719.88	3730.32	70671.2	12345.4	15426
53338.3	477.28	8981.28	28299.7	149.72	2177.28	20107.1	2295.96	9299.52	70669.3	1018.4	3623.04	37112.4	578.36	2113.92	63363.9	2527.76	8080.56	66886.3	7906.28	11898.7	38186.2	20472.9	12998.2	35621.9	2320.28	9393.12
22235.8	814.72	4351.68	41401.1	760	7532.64	26183.9	368.6	6734.16	58410.9	611.8	3965.76	38460.5	422.56	3636	44047.2	568.48	9346.32	67728.7	27728.6	7278.48	18296.2	292.6	2065.68	71619.6	42309.2	32211.4
69620.8	6689.52	10647.4	36268	1272.24	3616.56	44022.5	242.44	4540.32	28859.3	191.52	2561.04	55459.9	541.12	2651.76	38764.7	542.64	17286.5	38643.1	7948.08	7365.6	41607.1	26822.7	6912	93000	26842.4	11916
87339.8	108.68	4565.52	74117.5	1041.2	6655.68	59664.8	88.92	2150.64	55086.2	509.2	31731.8	29708.9	249.28	3359.52	55358.5	127.68	1427.76	66490.4	2862.92	548.64	70911.1	27254.4	11121.8	41559.7	5272.88	3421.44
68989.7	1523.04	2990.16	14725.1	246.24	7767.36	43722.2	827.64	15426.7	47635.2	630.8	2835.36	80546.7	1146.84	4696.56	25384.4	1936.48	7816.32	40231.8	818.52	2633.76	20751.9	5168.76	14471.3	60220.5	1101.24	1633.68
29815.5	389.88	7585.92	64051.6	337.44	8905.68	43622.8	250.04	3488.4	55649.1	294.12	3035.52	54512.9	275.88	3317.76	75647.6	213.56	2906.64	25710.8	474.24	1144.08	41011.1	23995.5	21299	54915.9	11476.8	15683
57588	1697.84	4155.84	93536.3	104.88	3949.92	69661.8	2607.56	15668.6	47958.3	117.04	7376.4	33037.5	1167.36	4853.52	36098.4	971.28	2909.52	54399.8	26403.9	36272.9	43679.3	11792.9	8038.8	54189.8	13997.7	16069
82707.9	4259.04	9694.08	54569.4	333.64	14505.8	59383.3	557.08	9030.24	70591.9	518.32	4603.68	43759.3	2007.16	15219.4	58455.8	123.12	1162.8	24668.1	9666.44	13042.1	65649.3	14500	4973.76	38195.3	158.08	4978.8
61812.4	723.52	7169.04	49327.2	1581.56	7973.28	31003.7	3043.8	6038.64	74566	822.32	16643.5	54977.6	1021.44	7160.4	43877.6	1837.68	5577.12	44688.1	7349.2	15105.6	23525.4	11327	10643.8	59686.2	5763.08	1562.4
72943.6	1527.6	5832	77446.2	2176.64	8431.92	53779	431.68	6247.44	69270.5	1846.04	5898.96	42064.1	115.52	664.56	27683.5	2019.32	19642.3	72011.5	17239.1	14416.6	90067.2	33316.1	38674.1	62970.7	5198.4	3423.6
41130.7	1005.48	5317.92	30967.9	455.24	8023.68	37350.3	1079.2	13499.3	53948	2387.92	9925.2	91547.9	430.92	10765.4	23254.4	221.92	7129.44	15236.6	801.04	4811.76	51751	23139.7	8949.6	59176	1450.84	715.68
29539.2	1510.12	7359.12	38993.5	934.8	8647.2	69507.8	2957.16	6109.2	37701.3	240.92	5564.88	80403.7	1497.2	5669.28	47164	403.56	11823.8	71180.2	5095.04	9786.96	91390.6	3259.64	19636.6	38522.2	6800.48	7740
71529.2	215.84	5010.48	74796.8	991.04	5085.36	32490.2	855.76	13101.8	42044.6	1801.96	19813.7	73152.3	79.8	2563.2	64234.3	326.04	3314.88	74086.3	11523.9	7729.2	56073.5	157.32	282.24	86340.8	2160.68	3599.28
82964.7	593.56	19167.8	77009.4	2951.08	8465.76	63959.3	697.68	6276.96	51261.6	3251.28	20833.9	60553.3	2194.88	22566.2	63982.7	147.44	2702.88	46579	381.52	3201.12	28825.5	4853.36	10393.2	42622.4	4000.64	15375.6
40146.6	145.92	3618	27399.4	102.6	863.28	41455	2371.96	4975.2	48043.4	171	3263.76	53194.7	5922.68	41065.9	67795.6	110.96	4551.12	55125.8	9911.16	6724.08	37206.6	11567.2	2872.08	46288.4	17518.8	7493.04
67627.3	823.08	5824.08	59966.4	3033.16	27869	72098	440.04	2589.12	66853.1	642.2	4572.72	54581.8	353.4	5240.16	53696.5	2079.36	9180	29019.2	18959.7	11197.4	50482.9	5772.2	7092.72	41047.5	16186.5	9629.28
29757	1529.12	12358.1	38548.2	555.56	2826.72	65308.1	4516.68	10033.2	36660.6	1060.96	8428.32	111018	2232.12	22850.6	39859.9	383.8	10016.6	61378.2	8282.48	9517.68	50640.2	3546.16	3373.92	55934.4	4059.16	11139.1
62329.1	551	3566.16	42071.2	319.96	7634.88	28176.8	354.16	3435.12	52934	1584.6	11502.7	55049.1	4490.84	7017.12	41844.4	406.6	991.44	58685.9	666.52	905.04	49663.2	5117.84	8161.2	60061.9	4904.28	4198.32
20384	285.76	3513.6	47904.3	337.44	1540.8	47411.6	452.2	4654.08	62336.9	2488.24	6235.2	70133.7	329.08	1404	79855.8	1326.96	25660.8	19578.6	220.4	2770.56	89354.2	12112.9	6351.84	51344.8	4075.12	1065.6
81061.5	4867.8	15113.5	74328.1	181.64	1453.68	81045.9	768.36	26812.1	46816.2	2077.84	10987.9	47139.3	456.76	5952.96	59313.8	3248.24	14780.9	30275.7	848.92	2069.28	35087.6	5332.16	6727.68	44621.8	13696	12832.6
43941.9	2899.4	3540.96	61632.3	6525.36	17412.5	39285.3	566.96	2684.88	81573.7	928.72	7528.32	75450	658.16	6836.4	50031.8	92.72	2789.28	32659.9	6117.24	3820.32	38238.2	4582.8	16559.3	49851.8	20101.2	11311.9
74140.9	121.6	18767.5	74441.2	110.96	3696.48	56349.8	69.16	1590.48	39494	276.64	2718	37146.8	1751.8	7465.68	59573.8	347.32	5294.88	75825.8	23829.8	20147	24763	947.72	1503.36	63803.3	38420.3	27554.4
95563.6	316.16	11219.8	48627.8	128.44	1950.48	21510.4	256.12	28182.2	74205.3	429.4	4245.12	27904.5	871.72	28634.4	88241.4	395.96	7767.36	66134.2	28861.8	26488.1	33229.3	27701.2	11021.8	40893.4	21243.5	19399
19820.4	187.72	6209.28	47590.4	2812	7437.6	25519.6	231.8	2894.4	86256.9	823.08	20392.6	39559	1436.4	10048.3	20744.8	538.08	9727.2	35243	43328.4	10907.3	67449.8	48786.7	7289.28	68184.3	21774	6408
69633.8	7784.68	22525.9	58839.3	705.28	12425.8	60838	1102.76	5212.8	37215.8	304.76	9080.64	38681.5	4645.12	19895.8	83557.5	1065.52	15310.1	26787.8	7495.12	4348.8	25329.8	479.56	3767.76	26923.6	24679.5	20263.7
91262.6	4641.32	9496.08	45346.6	2276.96	5584.32	17794.4	89.68	18159.1	39841.1	408.12	2944.08	78443.3	152	2678.4	25920	277.4	11167.9	42623.1	4169.36	14140.1	70878.6	17874.4	10619.3	40278.5	1205.36	7133.76
35981.4	3050.64	9854.64	31006.9	927.2	4739.04	93862.6	404.32	18989.3	69142.4	2192.6	5337.36	53517.7	1969.16	17209.4	82635.1	1058.68	7982.64	84358.3	20864.3	12546	44131.8	8730.88	4890.96	38976.6	10346.6	10995.8
47142.5	598.88	14129.3	72965.8	307.8	2430.72	86167.2	256.12	5725.44	85647.9	337.44	5495.04	92638.6	5267.56	7518.24	42360.5	1038.92	7717.68	37330.1	11098.3	2239.2	52244.4	5703.8	1546.56	77801.1	31344.7	12816
40707.5	1925.84	13803.1	37167.6	3115.24	8519.04	48389.9	337.44	3562.56	92984.4	2852.28	18491	59387.9	10711.4	17732.9	39357.5	2991.36	20404.8	48422.4	11783.8	11732.4	62282.3	1333.04	1259.28	34877.7	12647.2	7134.48
59062.2	738.72	16161.8	39998.4	2255.68	11594.9	84082.7	2304.32	37773.4	41053.3	401.28	5850.72	26364.6	377.72	6211.44	64077.6	747.84	4875.84	49210.8	286.52	7579.44	47551.4	34336.8	19260.7	41205.4	16396.2	13958.6
86687.2	354.16	8590.32	75242	603.44	1144.08	44865.6	2955.64	4482	32254.9	1851.36	11165.8	88812.1	402.8	2151.36	59827.9	405.84	10236.2	43955.6	267.52	8240.4	96398.9	18846.5	3955.68	50839.8	4721.12	3434.4
37678.5	109.44	3657.6	82160	1178.76	9055.44	68835.6	322.24	8056.8	67593.5	2439.6	18184.3	42726.4	883.88	6361.2	19683.9	2849.24	14879.5	61595.3	1627.16	1069.92	50951.5	9132.16	3633.84	40699.1	5035	10537.9
65826.1	1054.12	5459.76	62042.5	2488.24	12427.9	22510.1	265.24	9234.72	63787.1	349.6	8106.48	39028.6	6961.6	43012.8	38712.7	417.24	3888.72	52451.1	3654.84	4478.4	52129.3	2314.2	2829.6	45981.6	14801	10453.7
44324.1	883.88	3092.4	64901.2	287.28	2108.16	57900.7	2614.4	8822.88	28534.3	693.12	2438.64	71784.7	2216.92	8791.92	114248	21878.9	52000.6	84239.3	5291.88	5296.32	64517	9787.28	1399.68	93340.6	6550.44	9421.2
34987.5	743.28	6174.72	68831.8	1385.48	3551.04	72050.5	1618.04	14133.6	61014.8	3816.72	14914.8	49710.7	2221.48	14153	34102.9	665.76	10277.3	71331.6	138.32	1525.68	60962.8	8555.32	6161.04	82896.4	1429.56	5181.12
46852	1010.04	32363.3	86212.1	230.28	8144.64	22200.8	1490.36	4777.92	45465.5	652.08	6175.44	91653.9	3362.24	19828.1	66797.9	903.64	6636.96	45004.7	10912.8	9428.4	59957.3	57309.3	10638.7	32175.6	1026.76	1095.12
43434.3	1592.2	8701.92	63390.6	3154.76	14504.4	57846.1	1193.2	3495.6	35588.1	3986.2	18076.3	70491.2	555.56	5730.48	73049.6	180.88	2655.36	24124.8	1729.76	1595.52	36672.3	7047.48	9622.08	56268.5	591.28	2977.2
49782.2	441.56	9344.88	53991.6	717.44	7092.72	51579.4	625.48	1314	26571.3	502.36	13545.4	56798.9	184.68	5410.08	61788.3	488.68	4618.8	45042.4	7378.84	4195.44	50367.8	2111.28	4614.48	80807.3	32866.2	23096.2
45822.4	254.6	3126.96	66696.5	1307.2	9095.04	38988.9	1105.04	8769.6	36371.4	2794.52	17383	74678.5	1303.4	14721.1	57331.3	177.08	12594.2	37801.4	21244.3	9707.04	26270.4	39387	14227.2	30560.4	161.88	226.8
44766.1	1750.28	7169.76	64480	485.64	4759.92	53546.3	104.12	1867.68	44251.3	1389.28	8872.56	46791.5	1244.88	16181.3	37344.4	90.44	3446.64	35804.6	1282.88	8778.24	56639.7	6336.88	7418.88	34303.8	4282.6	9251.28
65947.7	351.88	1743.12	79727.7	299.44	5391.36	81725.8	1200.04	9259.2	54041	1429.56	10823	40894.8	70.68	1961.28	52321.8	259.92	2893.68	34283.6	985.72	2631.6	45973.2	4030.28	8252.64	67962.7	9122.28	4340.88
23687.9	2806.68	8629.92	79686.8	439.28	5315.76	69659.8	1171.92	3377.52	40523.6	2199.44	19252.1	28293.8	2341.56	12427.2	34355.8	1754.08	2620.8	65715.6	6741.96	7361.28	47560.5	1013.08	2445.12	40968.8	11289.8	5730.48
88365.5	2719.28	6904.8	33930	614.84	4517.28	37821.5	355.68	4206.24	36590.4	1745.72	7904.88	66832.3	496.28	7057.44	71778.8	4298.56	13236.5	85263.1	41958.8	29278.1	64295.4	5406.64	5726.88	42082.3	3059	3219.84
65850.2	691.6	1674	53064	1713.04	10697	32681.3	307.04	2849.04	64117.3	1793.6	14083.2	61757.1	162.64	5044.32	61055.8	698.44	3785.04	71810	6437.2	17086.3	48298.2	3262.68	3520.8	103526	3627.48	2491.92
52094.9	133	5962.32	76386.7	5494.04	10850.4	53723.8	389.12	7368.48	61240.4	293.36	4844.88	59517.2	71.44	2688.48	46928.7	1171.16	6712.56	71743.1	8816	8114.4	47433.1	6228.2	5296.32	25649	2006.4	35497.4
59304.7	200.64	2000.16	61434.7	4059.92	3706.56	50637.6	625.48	5407.92	47455.2	423.32	3489.12	38805.6	295.64	4083.84	77418.9	1466.04	7426.8	79877.2	4778.88	6276.24	41347.1	2870.52	7169.04	13585	39834.6	15034.3
69275.7	2361.32	10921.7	42953.9	6959.32	15599.5	41655.9	466.64	7333.92	60524.7	405.08	4853.52	83253.9	785.84	9870.48	35599.8	209.76	4034.16	76918.4	14063	17651.5	71897.8	12385.7	14606.6	82405.7	123.88	7247.52
98249.4	680.2	7473.6	60886.1	2139.4	9858.96	76506.3	106.4	1473.84	53641.9	2983.76	8308.08	31913	353.4	9540.72	82501.2	832.96	14418.7	54780.7	1232.72	853.92	52241.8	72387	29102.4	46363.8	1207.64	10103
77250.5	481.08	3683.52	62037.3	88.92	2700	33879.9	153.52	2589.12	52747.5	698.44	1607.76	112950	1858.96	13274.6	60273.8	307.8	8534.16	61738.9	269.04	2540.16	42620.5	21978.4	24226.6	41276.3	20834.6	8562.24
33796.1	189.24	2346.48	73995.3	5596.64	21250.1	51484.5	1016.12	61295.8	47702.2	3404.8	9173.52	47526.7	2238.96	6384.96	76043.5	789.64	12424.3	63752	1757.88	2050.56	41473.9	26467	22700.9	91442	14615.6	6565.68
55494.4	836.76	14751.4	34046.3	732.64	3756.96	32216.6	168.72	1841.04	36075.6	633.08	5780.88	36871.9	1113.4	13255.2	64612.6	1110.36	13591.4	49223.2	8683.76	15094.1	68905.8	14619.4	5281.92	38149.1	13798.6	8315.28
37253.4	2381.08	12206.2	116730	5578.4	36417.6	106750	185.44	5908.32	72826	5092.76	17800.6	97046.9	1292	24253.2	50323	2210.84	9694.08	82504.5	26319.6	13744.1	15099.5	756.96	14486.4	49585.2	1380.16	1838.16
119620	7748.96	30762	63689.6	361.76	1974.96	32674.2	10675	11422.1	60958.9	676.4	1855.44	31151.9	558.6	2348.64	63401.6	4493.88	6923.52	44236.4	3948.2	12015.4	69737.2	4313	1123.92	52741.6	12337.8	8644.32
48514	5584.48	5495.04	32078.1	623.96	3295.44	64680.8	756.96	22533.8	67172.9	850.44	8183.52	65532.3	10710.7	39367.4	79512.5	269.8	7500.24	58371.9	6292.04	3838.32	30295.8	8683	7314.48	22255.3	7744.4	37863.4
63282	344.28	5271.84	23807.5	2970.08	20831	34555.3	569.24	5834.16	33800	1183.32	27933.1	33649.8	125.4	2050.56	88075.6	744.04	7902.72	45165.2	31808.3	18375.1	40493	2045.16	4161.6	44817.5	19607.2	8391.6
53007.5	682.48	10108.8	46189	82.84	2796.48	57972.8	6832.4	39836.9	64169.3	1095.92	2842.56	64325.3	446.88	3569.76	50969.1	449.92	7737.12	69263.3	20024.5	25994.9	90975.9	12082.5	9656.64	36106.2	20346	15059.5
51279.8	184.68	2489.04	84938.1	814.72	3816.72	65371.1	1447.04	7245.36	47248.5	1776.12	18616.3	61741.5	1273.76	6981.12	57041.4	760	11921.8	75422.8	4724.92	4200.48	77169.3	11257.9	9095.76	41276.3	33361	21065.8
45985.5	2118.88	2630.88	41542.1	589.76	1826.64	33689.5	2869.76	31653.4	41946.4	392.92	10008	25565.1	257.64	6010.56	55981.9	1532.92	5945.04	68515.8	5415.76	9691.2	84903	58160.5	17889.8	57473.6	18901.2	11886.5
49279.1	1932.68	17982.7	63469.9	1398.4	6701.04	39390	443.08	4248.72	44917.6	220.4	4689.36	29367.6	968.24	10302.5	31581.5	4760.64	10755.4	23867.3	207.48	4696.56	24832.6	16911.5	7023.6	23342.8	15102	4866.48
40196.6	810.92	6513.12	64562.5	4249.92	9768.96	21407.8	970.52	14423.8	49420.1	1236.52	10496.9	66197.3	868.68	5543.28	84518.8	725.8	13441	100203	46137.3	18198	79760.2	2838.6	7420.32	66971.4	11947.2	9457.92
107580	6107.36	12554.6	50818.9	626.24	8679.6	39664.3	2056.56	9670.32	49817.3	947.72	8990.64	25344.1	1759.4	9462.24	54065.7	805.6	4150.8	54205.4	1872.64	10788.5	56897.1	15763.9	14706.7	54232.7	6282.92	8464.32
33889.7	1644.64	1956.24	66723.8	1762.44	18706.3	38392.2	849.68	7428.24	35068.8	636.12	9059.04	50599.9	1266.16	10190.2	39653.2	733.4	2981.52	68514.5	4123.76	2789.28	63009	3597.84	4471.92	44745.3	15245.6	9678.24
60479.9	158.08	3454.56	84646.2	659.68	13999.7	25129.6	67.64	9606.96	38934.3	462.08	3086.64	73594.3	25903.1	32832	70544.5	1059.44	8633.52	66442.3	14299.4	6966	22407.4	11272.3	4073.76	91018.8	9527.36	5643.36
75142.6	993.32	10065.6	85869.5	8293.88	39237.8	21776.9	116.28	3298.32	32754.1	2510.28	11509.9	33306	355.68	10775.5	62830.9	1130.12	18059	31612.1	11509.4	16300.1	54174.2	12407.8	12474	52941.8	8525.68	4191.12
46736.9	444.6	3492	67446.6	1425.76	5673.6	27466.4	404.32	5607.36	38422.8	79.04	2334.96	51423.4	326.04	2148.48	20643.3	1048.8	6831.36	63237.8	17658.6	8637.84	34378.5	971.28	13557.6	42872.7	6469.88	5202
40686.8	242.44	7928.64	36028.2	265.24	10484.6	80260	149.72	7498.8	64004.2	2501.92	5790.24	83881.8	5951.56	24907.7	57989.1	1637.04	4964.4	54281.5	4058.4	5071.68	22866.3	238.64	1712.88	51706.8	9287.2	3017.52
69297.8	367.84	3705.12	82078.8	5935.6	16660.8	34159.4	67.64	3802.32	51500.8	467.4	4854.24	30624.1	234.08	802.8	62803.6	305.52	3647.52	19398.6	324.52	1823.04	21743.1	288.8	765.36	62237.5	8643.48	27118.1
54783.9	96.52	7966.08	52415.3	1514.68	6106.32	79123.2	1636.28	22071.6	56275	981.16	7150.32	51001.6	228	4114.08	34169.8	86.64	4178.88	61200.1	19903.6	7097.76	54442.7	13163.2	9295.2	33316.4	4431.56	2966.4
100796	947.72	6274.08	72302.1	317.68	6066.72	48636.9	147.44	1474.56	120675	2767.92	19392.5	60522.8	4902.76	22780.8	36892.7	1229.68	7583.04	27595.7	19676.4	11311.9	72256.6	30508.7	14324.4	74220.9	3437.48	3508.56
78674	124.64	7050.24	51214.1	9775.12	32416.6	24300.2	82.84	23693.8	48252.8	226.48	4117.68	39562.2	306.28	5768.64	62388.9	2461.64	1180.08	26921.7	17043	12160.8	73688.5	8348.6	3323.52	40677.6	24749.4	14999.8
99106.1	131.48	1190.88	64434.5	468.92	5135.76	62570.9	3008.84	11102.4	46735	172.52	4548.24	64408.5	1197.76	15333.1	23163.4	297.16	3427.92	67814.5	9248.44	5606.64	76570	19936.3	8097.12	47312.8	13799.3	7356.24
46189	129.96	3448.8	66188.8	2747.4	5505.12	95315.3	424.08	18189.4	42546.4	2416.04	8629.2	45488.9	883.88	14087.5	69184.7	236.36	3355.92	29551.6	771.4	6233.04	55996.8	9113.92	5656.32	44095.3	2405.4	7106.4
65536.2	507.68	9450.72	41477.1	1540.52	16238.2	54328.9	611.04	34498.1	47900.4	1829.32	14217.8	45303.7	1063.24	3943.44	49925.8	471.2	10462.3	37987.9	16369.6	12191	69412.8	3117.52	2190.96	15939.9	839.8	205034
59773.3	468.92	3174.48	67451.8	2722.32	4623.84	98948.8	407.36	7752.24	39267.1	6460	9836.64	45637.1	411.92	7198.56	38349.3	890.72	6896.88	74954.8	17489.9	17188.6	50426.3	4804.72	2053.44	27972.7	1635.52	7110.72
88588.5	3838.76	28635.8	77913.5	7809	25525.4	50369.8	1067.8	14940	50808.5	204.44	3939.12	37143.6	237.12	4893.12	75166	2945	17861.8	23165.3	396.72	14138.6	64420.8	908.96	1254.24	23131.5	22676.1	11360.2
115614	693.12	13041.4	71035.2	520.6	2459.52	50978.8	1947.12	17825	34119.1	2668.36	6410.16	54915.9	1083	11040.5	62764	6150.68	9017.28	72458.8	3242.92	8675.28	53627.6	91293.5	23393.5	56889.3	4195.96	4131.36
94633.5	798	8040.24	65988.6	497.8	6978.24	65169.6	3198.08	7593.12	29102.4	221.16	1149.12	31528.2	831.44	4098.96	60282.3	4240.04	14106.2	26760.5	55428.3	24064.6	59350.8	12774.8	10388.9	69446	12153.2	14459.8
50819.6	1140	7994.16	52065.6	1871.12	4927.68	26071.5	109.44	3854.16	25468.3	717.44	2770.56	65771.5	571.52	8921.52	63063	1889.36	19940.4	35605	23190.6	6091.92	81575.6	27841.1	7456.32	66946.1	26316.5	10792.8
46911.1	1966.12	24796.1	77061.4	1289.72	14096.9	43029.3	560.12	9660.96	74456.8	431.68	3510	71423.9	280.44	10879.9	58503.2	243.2	2850.48	68138.2	5709.88	3754.8	64003.5	285	5752.8	35759.1	795.72	4328.64
49992.8	769.12	5434.56	41696.2	359.48	3179.52	71158.1	1318.6	7716.24	41521.3	2397.8	41238.7	45951.1	953.04	11740.3	90630.8	98.04	6001.2	80429.7	35518.6	18938.9	93447.9	35012.4	11664	22277.4	415.72	8407.44
70784.3	5918.12	20499.1	26213.8	2528.52	16122.2	59176	386.84	20666.9	61102.6	515.28	6008.4	40723.1	480.32	20214.7	29759.6	1225.12	27424.1	47627.4	24539.6	12132.7	53981.8	5087.44	1301.76	26247	11514	21916.8
50921.6	1834.64	11347.9	22745.4	202.92	15349	58279.6	477.28	3134.16	61281.3	517.56	5664.24	38974.6	2188.04	5658.48	46155.8	693.88	4844.16	58600.7	10256.2	8449.92	44341.7	6822.52	7691.04	57066.7	131.48	1391.76
56687.1	261.44	3679.2	40658.8	1333.8	4430.88	82277	3892.72	11664.7	25290.2	372.4	3931.92	46785	315.4	3508.56	54843.1	128.44	5572.8	36400.6	3609.24	3594.96	84763.9	34808	9055.44	27222	1844.52	13582.8
38004.8	196.84	9568.8	26885.3	1744.2	4932.72	90536.5	365.56	2193.84	33979.4	1159.76	46420.6	84358.9	577.6	18252	97841.2	965.96	7760.88	23339.5	5362.56	3462.48	22856.6	4665.64	3548.88	58344	17834.2	8411.04
49955.8	1968.4	6747.84	36697	348.84	6325.2	67917.2	85.12	2701.44	104380	4717.32	16167.6	46328.1	1794.36	13497.8	53533.3	3496.76	18167	30896.4	9320.64	5107.68	51619.1	7744.4	2690.64	28911.3	11114.2	26851
67941.2	565.44	5271.84	51171.2	101.08	298.08	66001.6	604.2	10478.9	30683.9	2445.68	9090	50885.9	298.68	4165.92	75860.8	1934.2	9056.16	76309.3	18479.4	5465.52	78871	12993.7	4081.68	60808.8	4594.2	5012.64
53335.1	478.04	6435.36	72696.6	604.96	4323.6	72704.4	150.48	2118.96	45401.8	409.64	8065.44	71804.2	696.92	10311.8	17893.8	71.44	7563.6	35948.9	19289.6	3457.44	79119.9	30461.6	24664.3	82426.5	4565.32	8813.52
32166.5	3961.88	36283.7	53449.5	912	5821.2	84283.5	231.8	8690.4	63493.3	494.76	3250.8	41284.8	77.52	8964	84721.6	772.92	6899.76	55409.2	4812.32	4941.36	24402.9	47591.2	17205.8	37641.5	23677.8	25030.1
89094.2	185.44	7095.6	69908.1	506.16	10206	73619	600.4	9696.24	48844.2	1041.96	4365.36	58426.5	1846.04	11941.9	46227.3	1954.72	18751	35197.5	2292.16	8418.96	19350.5	301.72	925.2	64130.9	5221.96	5765.04
62424	1871.12	12397.7	90234.3	2569.56	6657.84	91433.5	1431.08	12431.5	76356.8	895.28	7266.96	57740.8	76	3156.48	18939.7	252.32	4677.12	55244.8	1053.36	3079.44	66943.5	475	13773.6	26735.1	12593.2	10242
21052.2	191.52	1219.68	58477.9	72.96	3060.72	45172.4	794.96	1280.88	71501.3	519.08	7023.6	81102.4	4292.48	10532.2	82048.2	916.56	7733.52	31619.2	17936.8	15626.9	32009.2	1901.52	461.52	42832.4	10336	10720.1
37001.2	3917.04	18253.4	45954.3	1359.64	20030.4	57865.6	823.84	9418.32	30265.3	853.48	2201.04	46343.7	1820.2	33592.3	15861.9	142.12	4850.64	53502.8	21639.5	10491.1	89076.6	43985	12528.7	94892.8	9596.52	4754.88
40680.2	7236.72	14188.3	45589.7	152.76	1919.52	47057.4	905.16	2468.16	46732.4	810.92	2718.72	53051	4934.68	12701.5	73773.7	788.88	30294	20655	25449.4	10313.3	33060.3	253.08	704.16	49864.8	1574.72	8896.32
96827.2	4176.96	10939.7	46562.1	104.12	9234	18590	1135.44	14099	85794.8	88.92	3533.04	70859.1	475	10242.7	73830.9	350.36	3418.56	41416	104.12	343.44	10318.1	665	17329	14922	69.16	5548.32
58492.8	148.96	3773.52	86933.6	4949.12	21404.9	36026.2	121.6	4983.84	80273.7	2156.12	18423.4	90972	4886.8	23521.7	96131.1	8532.52	20433.6	62444.2	8235.36	11122.6	79292.2	17968.7	27003.6	71570.2	1034.36	1180.8
46720.7	1667.44	6053.76	36360.3	1678.84	4721.04	45458.4	1828.56	5667.12	88749	415.72	3834.72	60775.6	801.04	3236.4	30908.8	570	15071.8	42211.6	6665.2	5128.56	69644.2	10822.4	8317.44	38745.8	1510.88	6390.72
84252.3	1200.8	5700.96	45451.9	106.4	1596.24	36871.2	2043.64	17599.7	18732.3	86.64	10478.2	47641.1	2019.32	3841.2	63490	896.04	8447.76	36966.1	2533.08	10741	65396.5	8037.76	29265.1	72244.2	1054.88	4412.88
34494.8	2783.88	3658.32	44790.2	1533.68	4362.48	62691.8	275.12	7374.24	110551	1789.04	11464.6	83707	848.16	5630.4	23208.9	2471.52	8029.44	57494.4	3453.44	5689.44	44924.8	29231.1	9599.04	71020.9	23983.3	14747.8
43010.5	2832.52	2272.32	73322.6	487.92	9442.8	70979.3	122.36	1982.16	68471	1116.44	4587.12	50820.2	2729.16	14582.2	25908.3	1706.96	6267.6	51472.2	554.8	3335.04	26774.1	690.84	1125.36	52742.9	753.92	1923.84
30483.7	130.72	3286.08	37369.8	87.4	1849.68	57541.9	86.64	4728.96	32769.8	1584.6	4689.36	38141.3	966.72	16854.5	58868.5	481.08	10955.5	27517.7	9240.84	7873.2	107722	18243.8	17064	63618.1	2446.44	6060.96
65357.5	1588.4	8504.64	47666.4	1346.72	4810.32	27885.6	3497.52	5785.2	38130.3	1871.88	10027.4	23535.2	95.76	5510.16	39690.3	744.8	1002.24	32210.7	2339.28	8008.56	70944.2	10982.8	4820.4	55130.4	20507.1	16961.8
49561.8	357.2	2247.12	27186.9	2998.96	6935.76	44955.3	11742	33257.5	47418.1	1067.04	2857.68	47481.2	1368.76	4344.48	61651.2	462.08	4887.36	67617.5	2672.16	4307.76	60793.8	7287.64	2759.76	67647.4	3184.4	2426.4
42494.4	1852.12	3876.48	93568.1	681.72	3245.76	45761.9	658.16	4340.16	76116.3	3911.72	24328.1	97746.3	2533.08	10854.7	51580.1	1545.08	6927.12	40886.9	39701.6	9736.56	49103.6	2141.68	5250.96	64487.8	4866.28	7179.12
43615.6	10155.1	15657.1	55892.2	2422.88	7911.36	47194.5	2060.36	6342.48	68844.1	273.6	4872.24	23335	1599.8	18683.3	45842.5	2527	25823.5	58574.1	67167.3	39073.7	37912.5	1512.4	8331.12	49787.4	5106.44	7192.8
71147.7	226.48	5008.32	70980	2553.6	12721	31300.7	2637.96	5551.92	101147	3141.08	6703.2	33747.3	363.28	10827.4	84362.2	3518.04	13652.6	71023.5	2447.96	4245.12	65772.2	14497	4461.12	52095.5	16608.3	7158.24
20434	77.52	4034.88	55983.2	3243.68	8886.24	74151.3	1052.6	6269.76	35175.4	1568.64	9804.24	96342.3	6332.32	8508.24	68189.5	671.84	5763.6	52831.3	139.84	1974.96	52988.6	15415.1	8850.96	79145.9	58144.6	10806.5
42931.8	2179.68	6382.8	79380.6	67.64	3456	63714.3	772.92	3063.6	30298.4	136.8	14525.3	68228.5	491.72	2333.52	40396.2	785.08	12037	37622.6	410.4	12535.9	52506.3	2384.12	5759.28	40321.4	7212.4	3933.36
47063.9	2019.32	12276	33099.9	1035.88	7536.96	96229.2	2134.84	15008.4	75427.9	2524.72	24624	75481.9	490.2	4308.48	30011.1	633.84	5919.12	71855.5	40071.8	11173.7	12762.1	151.24	18753.1	112068	43569.3	19676.9
59566.6	1872.64	6584.4	37204.7	452.96	3283.2	66986.4	7421.4	17715.6	69225	916.56	8884.8	87330.1	6051.12	20414.9	63304.1	1372.56	4762.8	22246.9	1412.08	4222.8	69646.8	12568.1	6765.84	33341.1	14535.8	12060
78700.7	1969.16	8505.36	69307.5	13949	13352.4	39538.2	407.36	4573.44	39446.5	503.88	8789.04	31457.4	117.04	2563.92	40654.9	1629.44	6700.32	52317.8	3914.76	17591	43681.3	14941.6	11753.3	34104.2	39666.7	11720.9
91390	297.92	28779.8	57781.7	298.68	4302	83205.8	123.12	1889.28	80461.5	3027.08	5743.44	52744.9	643.72	5976.72	86642.4	665	4590	17459	2183.48	4186.8	44116.8	3575.8	8304.48	59343	22503.6	16750.8
42456	858.8	8074.8	50142.9	1795.12	7534.08	89633	1029.8	18658.1	71732	1950.16	21509.3	57679.7	529.72	4587.12	52893.1	729.6	3407.04	53928.5	16281.5	11215.4	23234.2	4184.56	5906.88	37548.5	4012.8	7148.16
21019.7	1358.12	14929.9	56369.9	2342.32	7068.24	45210.8	1293.52	21562.6	78434.8	235.6	4057.2	39811.8	1184.84	6047.28	75701.6	940.12	9136.8	63932.7	2403.12	3865.68	39076	3788.6	2296.8	50148.8	71.44	6179.04
28319.2	4798.64	4443.84	56776.2	1659.84	7112.16	49227.1	259.16	5674.32	29688.7	1479.72	17344.1	62916.1	1466.04	6117.84	64892.1	3545.4	12451	18253.9	500.08	7090.56	38834.2	1706.96	2160	68541.8	17784.8	27044.6
32822.4	86.64	4857.84	48978.8	817	3700.08	31277.3	2585.52	9915.84	31509.4	104.12	407.52	68019.2	823.84	9414	42697.8	1744.2	5391.36	46939.1	3856.24	13729	35836.4	48883.2	32306.4	57092.7	55955.8	6962.4
25673.7	198.36	3423.6	44606.9	595.08	9988.56	44940.3	845.12	7241.76	34416.8	360.24	5263.92	38797.8	892.24	2594.88	61200.7	1602.84	4764.24	41193.8	21366.6	5752.8	53562.6	8813.72	3969.36	44464.5	14319.2	5384.16
84088.5	931	9586.8	45744.4	613.32	6886.08	73095.8	1673.52	3327.84	42331.9	1608.92	39456.7	78463.4	1152.16	7845.12	49474.8	3432.92	10142.6	23608	3572	4201.92	37986	16269.3	4691.52	42372.8	24190.8	24346.8
64001.6	946.2	21601.4	62789.3	84.36	2388.96	42672.5	538.08	3664.08	27887.6	1033.6	11751.1	63193	509.96	3443.76	79121.2	114	3946.32	23110.8	10580.7	19291.7	75168.6	895.28	9934.56	64483.9	39424.2	33475
69983.5	415.72	5911.2	62842.6	1105.8	3058.56	67410.2	1041.2	20529.4	34619.6	1807.28	6743.52	62902.4	81.32	2180.16	70518.5	931	1975.68	54977	17054.4	9840.24	33987.2	7567.32	4808.16	37569.3	6279.12	25524
42924.7	361.76	14450.4	45915.3	2840.88	7982.64	42508	102.6	1635.12	92294.1	3225.44	6676.56	33592	706.8	3087.36	67662.4	121.6	5295.6	101498	33799.5	9723.6	81486.6	11874.2	14623.9	66820.6	8191.28	3084.48
54826.8	3885.88	7215.12	86900.4	3108.4	15654.2	83852.6	1247.16	2417.04	120097	1754.08	23408.6	38693.8	1532.92	6930	86362.2	91.96	3609.36	31831.8	4750	4764.24	32146.4	2691.16	2522.16	65375	675.64	3387.6
40041.9	625.48	1213.92	73934.9	1643.88	18408.2	58712.5	7128.8	19867	69747.6	1327.72	12243.6	49061.3	805.6	8282.16	29415.1	2330.16	24978.2	65571.3	467.4	802.08	32989.4	2989.84	1176.48	32396.6	16930.5	12565.4
53082.9	262.96	3359.52	71969.3	1202.32	8620.56	36641.1	3247.48	25725.6	52954.8	463.6	10507.7	52802.1	434.72	6723.36	74462	222.68	2802.24	71819.8	6876.48	10107.4	47021	3461.04	1650.24	53101.1	2889.52	2646
58626.7	8483.12	16170.5	40391	2077.84	3666.24	39774.8	137.56	2783.52	62599.5	2229.84	11975.8	44595.8	1173.44	15905.5	41007.2	395.2	3956.4	34377.8	7802.16	23325.8	32636.5	1798.92	715.68	44456.8	2472.28	7570.08
33079.1	625.48	5330.16	77046.4	992.56	46337.8	66630.8	1197.76	10877	99193.9	1200.8	13942.8	37063.6	975.08	9212.4	54652	576.84	3988.8	73069.1	15714.5	6334.56	56980.9	3774.16	1337.76	54770.9	30314.9	11556.7
45347.2	318.44	1875.6	84097.6	3191.24	13621	50547.2	1099.72	2998.08	28050.7	456	3423.6	65627.9	201.4	1721.52	55706.3	2451	11345	69042.3	573.8	2456.64	45790.5	10037.3	5560.56	26143.6	4639.8	5586.48
77392.9	1582.32	21348	55959.8	3264.2	5261.76	65401	1206.12	7463.52	76149.4	2309.64	10604.2	44559.4	563.92	9797.76	46559.5	1425	10120.3	66472.9	9411.08	3293.28	51095.8	1722.16	1445.76	55274	306.28	1203.12
38183.6	2449.48	19952.6	56660.5	1823.24	7624.08	24262.5	505.4	2376	73968	123.12	9333.36	27883	1884.8	10352.9	28488.2	2844.68	5508	73743.8	23816.1	14338.8	41192.4	2060.36	4984.56	34648.2	16214.6	17743
72783.1	438.52	1639.44	35103.2	1041.96	5409.36	32288.7	98.8	5925.6	58780.1	1281.36	12751.9	39295.8	903.64	10370.9	66935	2056.56	8412.48	15210	636.88	21513.6	49799.8	23941.5	28350	27405.3	436.24	11482.6
25512.5	1067.04	4652.64	30431.7	1849.08	10126.1	32050.8	849.68	7006.32	57842.8	1247.16	12598.6	35871.5	374.68	10230.5	53851.8	186.96	3195.36	104694	13053	2977.2	71805.5	750.12	3602.16	55016.6	6104.32	7197.12
75405.2	170.24	4079.52	45667.7	430.92	5199.84	51936.9	1678.08	4830.48	73701.5	1863.52	6913.44	56965.3	897.56	3917.52	71093.1	425.6	3999.6	61863.1	11881.8	7189.92	22400.9	15050.3	7154.64	44861.7	226.48	3913.92
95486.9	95	6456.24	40699.1	475	1689.12	22646.6	1382.44	4772.16	27253.2	1494.92	12831.1	65441.3	777.48	3529.44	45063.2	660.44	5115.6	87101.9	27363	25643.5	66879.8	39381.7	17334.7	67240.5	7506.52	15246.7
34077.5	608	5396.4	101258	11362.8	42520.3	70855.8	1127.84	13397	46837	579.88	6891.12	53090.7	67.64	2644.56	69414.8	168.72	1970.64	44242.2	874.76	1593.36	19190.6	3656.36	2363.04	62134.8	1361.16	1670.4
39005.2	2416.8	15824.9	48301.5	266.76	1271.52	91446.5	1551.92	9777.6	78831.3	243.96	4323.6	36437	1347.48	21412.1	32684.6	563.92	4978.8	38677.6	3264.96	5018.4	53829.1	3087.12	19140.5	30460.9	616.36	3821.04
61640.1	92.72	3191.04	59012.2	221.92	9179.28	36918	303.24	1561.68	61412.6	4107.8	12273.1	38627.5	1035.88	11290.3	83638.1	235.6	3798	50456.9	3899.56	8156.16	99410.3	4142.76	3783.6	44134.3	8045.36	7350.48
46430.8	400.52	3720.24	21295.3	1682.64	4917.6	46578.3	3305.24	9343.44	49691.8	3135.76	8978.4	76114.3	390.64	5371.92	42753.8	2001.08	10040.4	52531.7	4081.2	1931.04	57743.4	26955.7	16301.5	64166.7	8266.52	9377.28
51130.3	1188.64	2741.76	63432.2	172.52	6500.88	48848.1	1322.4	9326.88	24491.3	323.76	17987.8	85965.1	473.48	7943.04	88255.7	154.28	5132.88	34532.5	20719.1	3381.12	30952.3	3455.72	3897.36	47664.5	35437.3	17069.8
19531.8	85.12	1936.08	42352	329.08	4000.32	58531.2	142.88	5257.44	41211.9	226.48	2802.96	25695.1	268.28	7016.4	41554.5	321.48	6860.88	43993.3	32267.3	10390.3	67726.1	209.76	4177.44	105024	30036.7	29214.7
71381	1181.04	10566.7	19217.2	326.8	6076.8	36228.4	142.88	5006.88	75771.8	196.08	7675.2	36054.8	709.84	9003.6	82927.6	3325.76	13259.5	55823.9	25794.4	6444.72	54068.3	1342.92	3486.24	46130.5	4232.44	7656.48
53729	208.24	939.6	35913.8	1931.92	4163.76	53045.8	6911.44	15742.1	80395.2	8912.52	9545.04	50534.9	921.88	9506.16	90548.2	1016.88	6911.28	61992.4	3024.04	5778	57244.8	761.52	2733.12	24787.1	7611.4	11802.2
53192.1	169.48	5643.36	26499.8	1067.04	3223.44	38888.8	801.8	11968.6	34269.9	5257.68	24825.6	69297.8	891.48	6678.72	69544.8	562.4	3936.24	49620.3	990.28	3736.08	40256.4	2182.72	2026.08	68970.8	1691	4749.84
67942.5	240.16	1590.48	54962.7	280.44	8143.2	31173.3	116.28	2999.52	74200.1	2218.44	11968.6	26264.5	3767.32	24137.3	53950.6	561.64	9450	35820.8	10798.8	6465.6	68433.3	11122.6	7503.84	35192.9	3988.48	8169.84
80390	79.8	2342.88	37452.3	1608.92	8794.8	87561.5	363.28	9071.28	48399.6	4188.36	8135.28	53237.6	824.6	14119.9	46465.9	2795.28	8138.16	18708.9	709.08	7444.08	30436.2	5177.88	36557.3	37152	2852.28	1731.6
37191	3762	17128.8	58490.9	3141.08	6572.88	59370.3	104.88	2382.48	41663.7	522.12	7311.6	40286.3	1251.72	12207.6	29872	1121	17063.3	58911.4	3525.64	1896.48	84962.8	7498.92	21902.4	41806	3914	18368.6
35376.9	74.48	6534	35712.9	1086.04	6091.92	64918.1	406.6	3767.76	60847.1	180.88	3602.88	70564.6	573.8	6154.56	25429.9	2857.6	19783.4	62858.2	11644.7	8140.32	73066.5	15041.9	5631.84	42963.7	3736.16	6264.72
39368.5	183.16	4572.72	94758.9	1977.52	7353.36	54346.5	2497.36	16266.2	50867.7	497.8	2783.52	76605.1	2701.8	4488.48	25698.4	782.8	2556	31038.8	5815.52	12204	30854.8	2651.64	3896.64	71312.1	19980.4	3966.48
57477.5	1064.76	4252.32	15005.2	103.36	12240	32379.1	1747.24	17527	86731.4	1033.6	5131.44	50595.3	145.16	23564.9	39370.5	1198.52	5966.64	33497.1	30542.1	25536.2	34939.4	38877	14370.5	75629.4	10929.6	6536.88
74820.8	1086.04	10759.7	80331.5	725.04	7441.2	39954.8	1122.52	34614.7	69667	4594.96	22119.8	31467.8	336.68	3630.96	68940.9	74.48	2455.2	36004.8	10487.2	18893.5	61166.9	694.64	8411.04	15603.2	763.04	14742
23860.8	347.32	3479.76	75705.5	860.32	8931.6	72995.6	1738.12	14400.7	38730.9	422.56	1855.44	79617.2	1298.84	11733.8	56164.5	715.16	6088.32	38647	16800.6	18121	29026.4	393.68	11656.1	54059.2	11823.3	3637.44
20107.1	322.24	4752.72	94010.8	2391.72	8488.08	98630.3	1741.92	35273.5	15973.1	129.96	3103.92	62388.9	1734.32	10572.5	76206	79.8	2867.76	64177.1	8366.08	4902.48	61731.1	39399.9	24592.3	76801.4	6654.56	3137.76
58813.3	367.84	6446.88	57441.1	1136.96	32829.1	36028.8	92.72	4441.68	72072.6	4145.04	6496.56	56637.7	230.28	5189.76	29584.7	104.12	5456.88	69380.3	1956.24	5483.52	42149.9	5013.72	7192.8	49946.6	12946.6	11028.2
71457.1	106.4	4768.56	63451	721.24	23209.9	66869.4	278.92	4542.48	34819.2	836	3011.76	49177	766.08	9238.32	62465	212.8	4232.16	62429.9	3127.4	4376.88	26931.4	627	7052.4	40560.6	33522.1	14816.9
43316.6	4624.6	6114.96	68289	1105.04	6221.52	77229.1	1242.6	2579.04	36598.9	1531.4	17115.1	20187	104.88	5382	55136.9	86.64	3054.96	82158	15197	7399.44	59764.2	1526.08	219.6	77463.8	1596	1663.92
54197.6	5493.28	15122.2	45352.4	572.28	4678.56	81430.7	722	2504.16	37037.6	1107.32	927.36	28592.8	78.28	2245.68	91429.6	1022.96	8211.6	55529.5	5114.8	7210.8	48768.2	4064.48	2566.8	61120.8	39117.2	17511.8
96586.8	4314.52	44253.4	64920.7	1220.56	9684.72	42785.6	168.72	2761.2	80585	539.6	8482.32	51162.1	4886.04	16105.7	53964.3	526.68	5598	56751.5	30526.9	10668.2	82195.8	15550.4	8012.88	30784.6	14111.7	3594.24
59772.7	212.04	4511.52	67268.5	575.32	7756.56	43268.5	1251.72	18633.6	42277.3	2704.08	17386.6	71531.2	8380.52	16712.6	32181.5	671.84	3069.36	27292.8	8430.68	4199.76	27274.6	17648.7	11056.3	79275.9	10032	13566.2
67097.5	434.72	5808.96	66599.6	2498.88	9809.28	43759.3	922.64	4273.92	40439.8	1309.48	10069.9	66171.9	610.28	9478.08	64031.5	304.76	8368.56	51316.8	15232.7	11422.1	54200.9	597.36	5268.96	68093.3	14207.4	4962.24
51068.5	72.96	3070.8	43631.9	488.68	5702.4	60602.1	1048.8	4903.92	46294.9	563.16	2232.72	78172.9	283.48	3731.04	49844.6	1352.8	12965	50424.4	25207.7	34292.9	73221.8	5823.88	2769.12	62563.8	37298.5	19949.8
62351.2	693.12	14198.4	37372.4	1738.12	7321.68	43345.9	3667.76	17038.1	87187.8	6781.48	10486.1	26570.7	1307.96	12597.8	69166.5	2154.6	21189.6	41000	16457.8	27271.4	45007.3	3252.04	30790.1	56480.4	1344.44	16891.2
53964.3	177.84	1510.56	51067.2	116.28	1008.72	93005.2	235.6	4947.84	47011.2	623.96	6470.64	55607.5	642.96	2862	55698.5	1246.4	3841.2	37041.5	585.96	1649.52	57762.2	241.68	794.88	49167.3	16083.1	12350.2
41000	228	3877.92	33524.4	1165.84	7113.6	52976.3	1198.52	8520.48	18759.6	1387	11437.9	61781.2	3484.6	14333	26953.5	1320.88	12224.2	69966	4834.36	10517.8	50707.1	9275.04	7043.76	61466.6	234.08	4245.12
47181.5	121.6	1252.08	80364.7	1903.04	6406.56	75686.6	2406.92	16815.6	44422.9	547.2	2980.8	51520.3	752.4	2506.32	52069.5	624.72	8154.72	38013.3	17033.9	5461.2	68429.4	5103.4	2218.32	79238.2	3325	7580.88
55342.9	291.84	7300.08	37745.5	801.8	2019.6	27422.2	1757.12	15824.9	85376.2	277.4	8694	46406.8	1654.52	8191.44	60510.4	606.48	28081.4	60264.7	21977.7	13718.9	23499.4	560.12	7848.72	49914.1	19461.3	3144.96
55772.6	5199.92	5482.8	51146.5	95.76	4483.44	38492.3	1337.6	6459.84	32485	1941.8	12737.5	65251.5	2497.36	9859.68	46892.3	734.92	6583.68	17610.4	1435.64	24546.2	41622.8	8723.28	11036.9	82228.9	5794.24	6678
65850.8	468.16	3006	49269.3	238.64	28379.5	37488.1	3011.88	6326.64	55817.4	696.92	2140.56	31985.2	1423.48	12525.8	81457.3	1294.28	6940.8	66177.1	1195.48	6037.2	64097.8	11336.9	4267.44	77012.6	3554.52	3251.52
56643.6	1759.4	7503.84	82391.4	109.44	10381	45092.4	424.08	5226.48	51645.1	747.08	3840.48	21697.6	645.24	1435.68	46096.7	232.56	14719	22239.1	8862.36	4338	39677.3	3290.04	3821.04	69786.6	4845.76	4988.16
64837.5	85.12	6263.28	63163.1	1335.32	3759.84	37997	1255.52	6904.8	74131.8	1516.96	3682.08	70183.1	79.04	2444.4	55458.6	543.4	18314.6	57179.8	28519	4441.68	56962.1	37975.7	11937.6	83226.6	1703.92	3944.88
96872.1	1544.32	9748.8	38420.8	738.72	8588.16	55101.8	3907.92	34252.6	74264.4	155.8	736.56	52297.7	519.08	1820.88	33069.4	1158.24	6586.56	47745.8	30427.4	12196.8	42829.1	4175.44	3927.6	50102.6	28683.2	10381
61675.2	294.12	1029.6	84665.1	1102.76	36249.8	60724.9	453.72	2492.64	28570.7	889.2	8493.84	65219.7	459.04	2400.48	64549.5	1132.4	17115.8	47681.4	2168.28	936.72	28059.8	8346.32	3106.08	61558.2	24535.8	21555.4
47893.9	5057.04	5180.4	52018.2	476.52	4240.08	90938.2	402.04	5001.84	23923.2	224.2	7615.44	32331	275.12	3324.24	60628.7	556.32	7675.92	41999.8	4604.84	3054.96	40915.5	496.28	5633.28	73111.3	1204.6	3639.6
61967.7	798	9199.44	52351.6	372.4	8200.8	52450.4	372.4	5005.44	43997.2	4503.76	6264.72	67292.5	488.68	1788.48	48469.8	2174.36	36411.8	36260.2	15212.9	4301.28	71754.8	7561.24	9817.92	40099.8	1685.68	15469.9
35893	11160.6	23130.7	59187.7	1995.76	10782	51697.1	1683.4	6094.8	45134.7	1125.56	6453.36	50537.5	441.56	10995.1	67460.2	547.2	4021.92	20311.8	11451.7	9473.04	37913.8	3441.28	3784.32	54219.7	9355.6	10491.8
68055.6	396.72	5114.16	77686	165.68	7542	33532.2	177.84	10536.5	89378.9	307.04	4483.44	25910.3	667.28	5657.04	44800.6	367.08	12384	63507.6	18830.5	9254.88	66965.6	90.44	2457.36	72142.8	14604.2	6407.28
52722.1	1454.64	7174.08	79761.5	709.84	8084.88	40428	1368	13950.7	36394.8	140.6	6570	33235.1	568.48	4073.76	76291.8	67.64	5987.52	33588.8	38519.1	35969	69046.9	23218	13291.9	56833.4	6653.04	6066.72
59938.4	155.04	2460.24	78932.8	1946.36	8561.52	78337.3	7780.88	16573	93930.2	405.84	12407.8	74340.5	2112.04	7955.28	91075.4	875.52	10352.9	42249.3	3879.04	4284.72	46493.2	23698.3	9914.4	79853.8	19554.8	19545.1
34996	1637.04	6809.76	43468.1	1148.36	14234.4	51595.7	170.24	3866.4	64090.6	637.64	2002.32	93876.9	3598.6	16688.9	31970.9	791.16	5651.28	18160.3	28867.8	5649.84	76562.8	58664.4	9132.48	97364.1	10564.8	1099.44
33803.2	1029.04	20036.2	47560.5	4261.32	7177.68	51667.8	4657.28	15930.7	44170.8	1454.64	6777.36	49178.3	2180.44	12787.2	99019	1307.2	8114.4	35893.6	6876.48	5234.4	68887	7194.16	4572	80082.6	3033.16	6534
71832.1	3268.76	12315.6	36506.6	1535.2	2125.44	79230.4	13468	38104.6	62797.8	468.92	6562.08	9781.2	80.56	4008.24	29732.9	328.32	13837.7	56335.5	4967.36	3998.88	47794.5	14277.4	5171.04	36554	14257.6	3137.04
44576.3	1941.8	5766.48	54534.3	1719.12	8389.44	46603	614.08	7678.08	72590	854.24	11214	73660.6	1033.6	6461.28	62002.8	334.4	2490.48	78109.8	2425.16	10046.9	28536.9	7824.96	4186.08	25382.5	5719	13487.8
69914	19342	39508.6	106068	934.04	10590.5	48472.4	152.76	3001.68	68116.8	72.96	1956.24	82934.8	967.48	4381.92	92704.9	89.68	5075.28	28290.6	1155.2	629.28	88817.3	1064.76	2046.24	84277.7	7331.72	4140
23505.3	1250.2	2033.28	96723.2	958.36	10180.1	68506.8	149.72	4916.16	96480.8	552.52	6156	44463.9	1048.8	2610	47090.5	1105.8	12384	71904.9	823.84	5073.84	76122.8	28508.4	11995.2	75776.3	6786.04	2874.96
25650.3	4214.96	4073.04	83306.6	1691.76	9143.28	71499.3	119.32	2461.68	81314.3	560.88	2153.52	101606	206.72	12228.5	38097.1	2730.68	12745.4	29650.4	10497.9	25233.1	39674.7	4803.2	9925.2	46623.8	6656.08	13698
63451.7	468.16	2054.16	61157.8	1775.36	2048.4	64271.3	501.6	4137.84	65960.7	725.8	4522.32	60897.8	268.28	4548.24	38417.6	3413.16	9490.32	53703.6	25587.7	7547.76	63183.2	10828.5	16888.3	33560.1	4192.16	7017.84
30787.9	96.52	661.68	56803.5	166.44	4132.08	30421.3	2509.52	3383.28	51264.2	553.28	5365.44	74773.4	598.12	7147.44	46547.1	557.08	7930.8	60063.2	7369.72	5953.68	35394.4	5893.04	4578.48	30080.7	107.92	4016.88
15731.9	8453.48	8511.84	67111.2	1640.08	7949.52	66161.5	2712.44	4688.64	38884.3	796.48	4774.32	47292.7	1114.92	4225.68	30264	482.6	8087.76	55003.6	6141.56	7468.56	59153.2	15269.2	5190.48	64114.7	26188.8	20456.6
50873.5	1455.4	12879.4	51355.2	753.92	6153.12	57584.1	104.88	2270.88	64927.8	2568.8	15048	43473.3	91.2	1444.32	51112.1	84.36	1277.28	29073.2	1127.08	4335.12	83720.6	10944	5870.88	36963.5	11720.7	4537.44
47676.8	1007.76	19759.7	62261.5	455.24	1268.64	58749.6	361.76	9625.68	52967.2	382.28	5447.52	32755.4	361	11702.2	48946.9	171.76	1779.12	58852.3	29816.3	14519.5	59877.3	7920.72	7210.08	40062.1	243.96	3064.32
54873.6	584.44	3016.08	38151.8	5076.8	18370.8	44162.9	3106.12	8737.2	56577.9	1032.08	10285.2	64877.8	662.72	5024.88	63546.6	1191.68	14934.2	42873.3	823.84	6606	67775.5	14855.7	2496.24	70929.3	1346.72	7581.6
22377.5	308.56	3611.52	30381.6	2337.76	7660.8	29999.4	230.28	10033.9	67451.1	4451.32	15821.3	58830.8	4636.76	3141.36	61957.3	2302.04	9841.68	43548	1539.76	1316.16	29295.5	12526.3	12463.2	71590.3	21730.7	22006.1
66784.9	782.8	6986.16	54215.8	150.48	3443.76	34615.1	2397.04	22366.1	60997.3	453.72	5821.2	55253.9	1035.12	31651.2	45971.2	1184.08	8195.04	55432	2524.72	2108.16	77091.3	19287.3	9151.2	57660.2	10370.2	5827.68
68728.4	382.28	2715.84	79498.9	418.76	4196.88	38507.3	281.96	5625.36	45289.4	8388.88	12671.3	71372.6	836	7014.24	22247.5	1260.84	4407.12	62088.6	5819.32	13815.4	45392.8	269.04	367.92	71195.1	23125.3	6594.48
36989.5	3128.92	6989.76	45535.8	200.64	4500	37005.1	5114.8	4026.24	36149.8	338.96	7099.92	70056.3	581.4	2562.48	43955.6	283.48	5910.48	24837.1	1497.2	4314.96	93646.1	3923.88	6672.24	114009	3695.88	1628.64
48683.7	2351.44	16781	89110.4	4025.72	9997.2	19952.4	125.4	2402.64	48049.9	320.72	1420.56	57872.7	967.48	3739.68	82553.2	1102.76	20119.7	14418.9	122.36	11401.2	40004.9	6513.96	5166.72	35514.7	3611.52	1638
55173.9	245.48	2694.24	74222.8	722	10226.2	75205	125.4	2751.84	57926	867.16	8190.72	54233.4	229.52	3859.92	56535	287.28	8985.6	25062.7	4651.2	12334.3	80801.5	8599.4	3507.12	56073.5	2941.96	7458.48
24844.3	1018.4	9254.88	42121.9	443.84	3191.04	89380.2	84.36	3952.8	77091.3	316.92	4611.6	37792.3	639.16	5323.68	55981.2	365.56	4302	36757.5	26849.3	11237.8	67006.5	11023	15811.2	84430.4	23132.1	7086.96
76410.8	6922.84	57497.8	42001	285.76	13348.8	45923.1	221.92	6875.28	75481.9	1195.48	7567.92	62372	996.36	4599.36	44483.4	495.52	4096.8	31370.9	10454.6	3873.6	59191.6	14976.6	21222.7	11906	94.24	6847.2
57389.8	6487.36	7250.4	66103	123.88	6502.32	33762.9	6499.52	21161.5	41061.8	1510.12	8743.68	43574.7	2206.28	12307	89160.5	3749.84	13397.8	74092.8	3200.36	6323.76	39984.1	5171.04	5119.92	77195.9	10600.5	5681.52
57005.6	3325.76	16081.9	32912.1	3505.12	18262.8	39294.4	2638.72	26884.1	26791	669.56	4606.56	32503.2	329.84	2456.64	78308.1	996.36	5443.2	35948.9	10422.6	5718.24	53803.1	16098.3	7727.04	39485.5	1885.56	1226.16
52311.3	396.72	4157.28	51313.6	4343.4	47035.4	73810.1	1178	6014.16	56903.6	1155.96	11862	27244.1	1067.8	3245.04	28954.2	269.8	8755.2	65802.8	1054.88	4635.36	53668.5	8716.44	5913.36	50819.6	4028	2823.84
66266.8	554.8	5068.8	96088.8	5346.6	14172.5	91867.1	962.92	4705.2	77834.2	123.88	2606.4	59776.6	221.16	2787.84	55812.9	1554.96	7834.32	55761.5	21661.5	13464.7	64045.8	2545.24	3088.8	26341.2	3578.08	21960
53249.9	1336.08	6811.2	83386.5	324.52	4008.96	49520.2	688.56	3375.36	79865.5	195.32	2802.96	60325.2	1553.44	5780.88	46251.4	485.64	609.12	54336.1	2140.16	3878.64	62524.8	42780.4	14853.6	46351.5	14820.8	4281.12
72939.8	3598.6	14963	78737.1	560.88	10868.4	65097.5	167.2	5642.64	59786.3	440.8	2041.2	73160.1	215.84	9159.12	50460.8	661.96	14175.4	65302.9	32371.4	16561.4	66405.3	27357	16683.1	73123.7	8992.32	17074.1
53392.9	1170.4	9221.04	45779.5	98.04	1464.48	47654.8	832.2	3862.08	79464.4	2007.92	12682.1	50041.5	608.76	8798.4	35281.3	177.08	1296	35010.3	1290.48	2729.52	78104.6	1053.36	6521.76	28639.6	6769.32	22493.5
98061.6	1219.04	8094.96	72110.3	552.52	6768.72	94714.8	191.52	1952.64	68350.1	2820.36	3906	73617	1542.04	26449.2	61859.8	170.24	3527.28	43631.9	40209.3	24079	73268.6	11242.7	10048.3	47941.4	7285.36	6327.36
66420.9	3103.84	10252.8	41890.5	2123.44	12325.7	60158.8	3888.16	20275.9	32774.9	530.48	10763.3	72179.9	1301.12	9626.4	60758.1	706.04	6583.68	90361	3929.2	19558.8	46270.9	10661.3	8575.92	42952.6	7768.72	16591
28899	493.24	4816.08	44435.9	5999.44	17247.6	73841.3	8508.96	19738.1	33084.3	183.92	3803.76	76949.6	1750.28	7742.16	26822.2	1523.8	6288.48	36557.3	6218.32	5518.8	69685.2	3573.52	6290.64	67388.1	10112.6	7120.8
43737.2	372.4	3533.76	20533.5	3308.28	11269.4	51032.1	1757.12	7680.96	59443.8	396.72	6502.32	61085.7	1133.16	12885.1	69526.6	168.72	3569.76	14925.3	83.6	3219.12	32809.4	48785.9	20040.5	55393	16314.2	10105.9
59140.9	351.12	7102.8	61448.4	676.4	7304.4	51537.8	5424.88	20703.6	64218.7	7124.24	15829.9	55073.2	133	10694.9	55989.7	78.28	5541.84	66665.9	41147.2	11682.7	64403.9	29480.4	11789.3	47054.1	2701.8	8960.4
61445.8	6978.32	16218	43217.2	155.04	2485.44	29937.7	124.64	7764.48	56412.2	362.52	1974.24	72175.3	712.88	8642.88	48908.6	249.28	4132.08	69275.7	24309.4	7824.96	30412.2	24925.7	9270.72	31187	1909.12	14968.8
61369.1	390.64	3152.88	87967.1	282.72	11805.1	72125.3	363.28	6686.64	73532.5	2906.24	10879.9	53424.1	2790.72	18864.7	32722.3	3356.92	14690.9	21368.8	11436.5	12567.6	32655.3	6186.4	4003.92	53671.1	6417.44	18082.1
49136.8	127.68	3399.12	31881.8	2983.76	11281	31495.7	756.2	3019.68	44690.1	68.4	3731.76	63426.3	9414.88	11605.7	46725.9	1619.56	2631.6	22593.3	5167.24	10483.9	19273.1	11564.2	3229.92	17000.8	1200.8	15187.7
82353.7	543.4	6971.04	100927	105.64	6084	58067.7	171.76	4960.8	47376.5	1121	10741	39659.1	466.64	5734.08	72125.9	185.44	3648.24	65194.3	21110.5	8911.44	43196.4	17459.5	14633.3	59868.2	6724.48	19738.1
73529.9	1164.32	1821.6	62565.1	851.96	2449.44	23676.2	1477.44	7158.96	30502.5	93.48	6194.88	20313.8	103.36	4034.16	66972.8	184.68	3123.36	52826.1	24716.7	4026.24	70179.2	13510.5	29965.7	64350.6	29884.7	16483.7
49268	91.2	7835.76	39258.7	209.76	6363.36	67995.8	390.64	11953.4	50293.8	845.88	6179.76	60112.6	870.2	4708.08	46228.6	661.2	6107.04	39819	7853.08	3532.32	42963	1929.64	10465.9	52183.3	5763.84	4223.52
31122.6	2271.64	15436.1	33558.2	2167.52	2945.52	33693.4	737.2	9446.4	42059.5	597.36	4998.24	39813.8	117.04	4037.76	56249	181.64	3543.84	82061.8	37138.9	7814.16	67055.9	8002.8	4379.76	27516.4	22841.8	20979.4
23825.1	642.96	6607.44	19307.6	697.68	2638.8	112965	1094.4	2881.44	76934	2435.8	10699.9	64651.6	1250.96	6523.2	63941.1	2558.16	9459.36	34851	4819.92	4472.64	84952.4	46262	12223.4	29706.9	2847.72	5592.96
21397.3	2372.72	686.88	30798.3	1118.72	11671.9	51478.7	658.16	6919.2	39888.5	207.48	2999.52	32504.5	411.16	4808.88	55069.3	413.44	11850.5	124029	57581.4	19498.3	39862.5	8394.2	3533.04	74283.9	8266.52	7214.4
42531.4	762.28	3496.32	73941.4	870.2	1386.72	69633.8	1338.36	3618	47658	199.88	5274	57573.7	3472.44	16074	16758.9	155.04	6144.48	48601.1	11108.2	6392.88	42877.2	18746.2	2563.2	51936.9	1482.76	4006.08
73615.1	569.24	5115.6	66073.8	639.92	10390.3	44458.7	98.8	3753.36	50773.4	361.76	3197.52	59785.7	1043.48	6923.52	54950.3	1295.04	2036.88	18801.9	2151.56	4291.2	24987.3	2806.68	8620.56	61412	76.76	1710.72
83662.8	1136.96	7554.96	57369.6	814.72	5076	53778.4	883.12	8353.44	65542.1	306.28	6774.48	59361.2	1146.84	5885.28	65780.6	329.08	6112.08	37401	2998.96	9830.88	65913.9	29989.6	6999.12	45061.2	8545.44	2417.04
84607.2	241.68	2815.92	47659.3	6863.56	17765.3	24720.1	503.12	5270.4	66002.3	4136.68	33951.6	85864.3	453.72	4476.24	38340.2	183.92	5911.2	60923.8	13781.8	4375.44	45241.3	3217.84	33495.8	54994.5	5500.12	736.56
43731.3	1014.6	17989.2	49497.5	338.2	5118.48	47199.1	218.88	4469.04	28260	112.48	782.64	59844.8	198.36	4093.2	38330.5	205.96	10170	51275.9	18226.3	4015.44	79130.3	129.96	449.28	76174.1	3432.92	13367.5
24584.9	234.84	9449.28	121698	150.48	1967.04	49445.5	405.84	12790.1	65503.1	1158.24	9705.6	82537	362.52	2189.52	29953.3	817.76	4405.68	47184.8	5443.12	2944.08	88816	1204.6	3570.48	57323.5	2400.08	1497.6
59555.6	627	2303.28	41494	506.92	3486.24	48855.9	1007.76	17447	64552.8	609.52	2755.44	50815	1466.8	8897.04	60977.1	1716.84	6660.72	42811.6	9662.64	16470.7	44744.7	6429.6	28753.9	72917	90915.8	15609.6
65516.7	2204.76	6121.44	31463.9	4617	4793.04	11215.1	88.16	17262	84739.2	3724.76	32420.9	50904.8	5389.92	7230.24	31016	1070.08	3432.24	47619	9637.56	8829.36	65916.5	1300.36	5510.16	59896.8	38250.8	9885.6
47583.2	1546.6	7045.2	23351.9	2951.84	14153.8	66791.4	418.76	11892.2	27209.6	95	2995.2	39302.2	651.32	16337.5	44270.2	196.08	3179.52	43646.2	1795.88	2399.76	47357.7	2919.92	19620	59129.2	6980.6	11885.8
61863.1	2803.64	17082	48892.3	9621.6	17697.6	83959.2	4137.44	39592.1	30163.9	297.92	1926.72	62809.5	2153.08	16460.6	49362.9	634.6	4890.96	17103.4	12497.4	3664.8	50935.3	14335.1	2941.2	38771.2	1729.76	883.44
22699.3	498.56	9005.04	48474.4	2214.64	18175.7	46769.4	2742.84	6328.08	68706.3	1197.76	5552.64	55881.1	1065.52	10340.6	25649.6	1190.16	9069.12	22408.8	9685.44	9400.32	57515.2	10046.4	9560.88	47707.4	1494.92	3337.92
45667	366.32	3647.52	87982.7	315.4	2403.36	50449.8	168.72	7089.84	34576.1	146.68	1759.68	77771.2	584.44	6523.92	76649.9	2115.08	4654.8	25627.5	17942.8	10235.5	60311.5	43415.8	6566.4	88925.8	12695.8	15610.3
47059.3	175.56	9029.52	58352.4	2358.28	5636.88	38783.5	729.6	8336.88	79597.7	553.28	13772.2	57216.9	2293.68	10044.7	25823.2	79.04	9092.88	74501.7	24586.8	8884.8	18024.5	19053.2	4529.52	13652.6	427.12	12116.9
73929.7	570	14449.7	47392.1	1167.36	17935.2	35157.8	4352.52	14202	53299.3	2808.96	24567.1	97462.3	2121.92	11476.8	35447.1	944.68	6389.28	90771.8	4764.44	6315.12	44375.5	6292.04	3412.8	68585.4	8954.32	5478.48
78230.1	1394.6	10039	62720.4	179.36	10388.9	43522.7	1079.2	13808.9	28800.2	993.32	17926.6	57940.3	158.08	2820.24	63544	150.48	3903.12	53195.3	34429.5	9247.68	74189	16740.5	22011.8	76399.7	24120.1	18964.8
45700.2	147.44	2483.28	66195.3	683.24	15055.2	81796.6	595.84	3294.72	31566.6	2096.08	19328.4	36414.9	5128.48	7072.56	36374.6	862.6	5886.72	36491.6	18186	18703.4	70608.8	11554.3	4591.44	44942.9	16284.5	5013.36
61410	1692.52	7230.96	40601.6	1039.68	6534.72	41902.9	8873.76	13836.2	55278.6	1362.68	10195.9	62567	3560.6	5965.2	54047.5	398.24	1648.8	56371.2	9319.88	19380.2	84759.3	33718.2	18789.1	102711	5565.48	7483.68
71188	2040.6	4857.84	73758.1	4981.04	15416.6	77758.2	172.52	1887.12	52173.5	322.24	2656.8	53697.1	240.92	4836.96	42673.8	698.44	13207.7	47210.1	8243.72	5462.64	68413.1	9354.08	4399.2	110648	35641.7	14853.6
75395.4	1010.8	7947.36	51145.2	2871.28	21947.8	40040	1007	5228.64	72835.1	1649.2	13067.3	75071.8	2964.76	10719.4	42025.1	909.72	5676.48	36284.3	3402.52	9403.92	64689.9	10279	10545.1	45401.8	9080.48	7417.44
66768	148.2	1463.04	49925.2	2596.92	20625.8	74138.3	5795.76	25243.9	82707.3	3741.48	12946.3	30664.4	116.28	3254.4	41963.3	362.52	11073.6	21186.1	2651.64	9241.92	70455.4	6349.8	13540.3	21401.9	6431.12	13276.1
65269.7	715.92	5726.88	72356.7	3055.96	11171.5	37217.7	3306.76	4135.68	48579.7	1686.44	3264.48	66138.8	1090.6	8148.24	55293.5	753.92	6264	55385.8	18886	10218.2	25369.5	6007.04	5051.52	61510.8	13779.6	5288.4
46257.2	3147.92	7254.72	63380.2	2170.56	12664.1	69819.8	73.72	1432.8	59001.1	2105.96	13523.8	95777.5	1315.56	11081.5	36192	2456.32	19970.6	71619.6	23494.6	11891.5	45968.6	9981.84	5563.44	40183.6	11380.2	6107.04
57323.5	3034.68	5832.72	36871.2	487.92	4587.84	31508.1	217.36	181.44	66023.1	398.24	7153.2	11256	85.88	5497.92	16253.2	87.4	11245.7	110484	2084.68	5297.04	7328.75	133	20116.8	48023.9	7867.52	7606.8
51989.6	699.96	3154.32	55894.1	939.36	4088.88	61163	1409.04	3885.12	80629.9	1875.68	9609.12	39003.2	1586.88	8794.8	76934.6	254.6	5096.16	59660.2	3180.6	5158.08	24261.2	794.96	3398.4	20886.4	13452	8136
41009.8	2048.96	1584	59476.9	825.36	7945.2	44327.4	208.24	10325.5	41146.9	1453.88	21588.5	42950	106.4	4358.16	60316.7	536.56	3680.64	55826.5	4486.28	2583.36	45471.4	4412.56	22009.7	56248.4	31334.8	11298.2
31926.7	2634.16	4560.48	65929.5	1968.4	4643.28	98336.5	446.88	17498.2	54903.5	4774.32	17083.4	55186.3	950	16192.8	36268.7	896.04	10502.6	46033	25346.8	7661.52	33136.3	1683.4	2697.12	55745.3	39850.6	14654.9
70192.8	560.12	5883.84	77884.3	139.08	3760.56	65835.9	401.28	393.84	69806.8	443.08	4399.2	57550.3	77.52	7192.08	74345.7	2304.32	7191.36	24417.9	25865.8	10148.4	36931	23549.4	2180.16	26606.4	10672.7	11218.3
42389.1	229.52	7597.44	19399.2	541.88	1167.12	27320.1	233.32	11734.6	62782.8	2521.68	14134.3	67015.6	2097.6	8280	64996.7	328.32	5403.6	61800.7	30746.6	5778.72	73717.1	6915.24	14387	65282.1	1342.92	2889.36
57871.4	1535.2	6166.8	49949.9	2263.28	11059.9	71937.4	3796.96	6815.52	31768.7	3824.32	26128.8	25094.5	2236.68	14511.6	100221	1867.32	33950.2	50709.8	10250.9	4386.24	61708.4	48257	9846	46962.5	18217.2	15942.2
50672	3941.36	13973.8	34199.1	151.24	229.68	21689.8	186.2	22857.8	36959.6	642.96	7356.24	110117	460.56	14629	21215.3	88.92	1612.08	34819.2	11272.3	5854.32	33192.9	6801.24	18527	26217.1	11269.3	4374.72
73195.2	2010.96	6334.56	58435	1143.8	7575.12	52963.9	3711.08	11475.4	93154.1	636.88	5938.56	88719.1	257.64	3864.96	17320.5	769.12	5875.2	45195.8	1345.2	4523.04	79513.8	20437.2	14386.3	54809.3	21739.8	15453.4
33256.6	3097.76	7392.24	43553.9	1933.44	7166.16	64832.3	1368.76	10220.4	45821.1	1417.4	7768.8	35255.3	255.36	3284.64	44265.6	489.44	8958.96	32706.7	17084	14644.8	78282.8	4705.92	1787.76	26673.4	25716.1	23586.5
40935.7	873.24	9694.8	97997.2	1227.4	8838	64486.5	828.4	6048	45687.2	2952.6	6968.88	56782	70.68	2754	54723.5	1570.92	39220.6	30464.8	12384.2	6144.48	31980.6	3298.4	28930.3	28704	17766.5	9487.44
51008.1	1292	6765.12	26326.9	392.16	1818.72	38561.2	1235.76	1828.8	35062.3	205.96	5790.96	83267.6	3103.08	42121.4	65069.5	3549.96	7966.08	73314.8	31928.4	14847.8	81652.3	18575.9	23514.5	59553	4229.4	3155.76
68168.8	169.48	2785.68	59990.4	848.16	1823.04	88102.3	7062.68	10887.8	35140.9	176.32	2566.08	43751.5	4591.16	15547.7	36026.9	646	20498.4	33535.4	9158.76	6283.44	68813.5	388.36	1574.64	54694.9	3938.32	10185.1
92599	1483.52	23047.2	63843	530.48	6182.64	62220.6	2770.2	5514.48	40513.2	566.2	16522.6	26963.3	1588.4	12993.1	25452.7	846.64	6142.32	24796.2	10865	19784.2	54091.7	33427.8	17065.4	56940	5161.92	2770.56
39261.3	802.56	3760.56	63730.5	788.88	11810.2	17382.9	714.4	4860.72	66619.8	1792.84	6446.88	56999.1	300.2	2253.6	37635.6	297.92	23780.9	84777.5	7557.44	13927.7	26607.1	2384.12	2144.88	15729.3	1416.64	6113.52
85255.3	161.88	1964.16	75832.2	850.44	12141.4	43322.5	170.24	915.12	70954	2761.08	6566.4	74267.7	1779.16	34969.7	57699.2	209	3159.36	42733.6	8767.36	5001.12	59723.9	9194.48	7683.12	20766.2	2346.88	4349.52
23137.4	941.64	3622.32	65436.8	875.52	3420.72	75403.9	1829.32	9849.6	37310.6	471.96	2965.68	31209.7	4580.52	26631.4	95741.8	170.24	3799.44	58622.8	1794.36	951.84	51883.6	11961.6	12306.2	43278.9	16347.6	14650.6
55752.4	220.4	1816.56	32228.9	564.68	1749.6	22174.1	70.68	1658.88	58202.3	961.4	5487.12	50764.3	284.24	488.88	47088.6	1368.76	7277.04	28653.3	30388.6	13326.5	55936.4	15846	11124.7	40617.2	125.4	3991.68
63119.5	2278.48	7502.4	87928.8	677.92	11651.8	35198.1	278.16	2175.84	73656	167.2	4852.08	44200.6	5394.48	46693.4	62803	1240.32	12014.6	83975.4	8795.48	5371.92	71019	1844.52	4186.8	59752.5	5931.04	1548
55775.8	1231.2	8624.16	42155.8	582.92	4864.32	46717.4	158.84	2097.36	33073.9	233.32	26307.4	50933.3	319.96	2930.4	22296.9	307.8	1656.72	70790.2	2913.08	9346.32	55982.5	25728.3	7670.16	63885.9	1695.56	5448.96
51708.8	337.44	4206.24	68203.2	3475.48	5754.24	41486.9	2261.76	7580.16	58503.9	743.28	4117.68	57151.9	497.04	4029.84	58923.1	1488.08	8048.88	53787.5	13813.8	4295.52	77687.3	3624.44	5729.04	57772	2029.96	3389.04
24649.3	391.4	11862	78378.9	6206.92	12424.3	16303.9	85.88	9684	77149.1	632.32	4141.44	45850.3	463.6	7768.08	68004.3	107.16	3319.92	60991.4	275.88	3639.6	23927.1	133	2987.28	40545	15988.9	3309.12
83783.7	2946.52	14408.6	59398.3	1558.76	3634.56	84717.8	2538.4	19870.6	72536.1	776.72	3295.44	39670.8	1841.48	13129.9	42998.8	1892.4	3922.56	78351	28123	6892.56	48029.1	6707	6197.76	43043	31578	7865.28
62752.9	2738.28	24834.2	19164.6	107.92	7111.44	15665	101.08	5353.92	84104.1	964.44	15772.3	40430	544.16	7793.28	56148.9	450.68	2056.32	64671.1	7363.64	2820.24	72965.1	12653.2	12793	29942.2	15613.4	10734.5
37870.9	5345.08	14342.4	49196.5	2783.12	5576.4	42916.9	334.4	3111.12	23370.1	284.24	4165.92	29179.8	948.48	10488.2	38229.1	2479.88	7391.52	81947.4	79.04	929.52	46643.3	3623.68	14821.9	85707.7	35109	18966.2
59667.4	4009.76	14950.1	72648.5	1136.96	18199.4	41795.6	2055.8	15596.6	72437.9	555.56	9123.12	80273.7	1097.44	7848	55526.9	969	6506.64	30082.6	2555.12	2098.08	92477.4	27952.8	28455.8	69384.2	3699.68	9096.48
64222.6	6355.88	10588.3	73678.8	788.12	10747.4	59130.5	2823.4	5407.2	52708.5	2029.2	3393.36	24545.3	407.36	12817.4	64043.8	1697.08	6750	46287.8	7977.72	7323.84	84734	41824.3	9837.36	75409.1	12825.8	33266.9
64574.2	2299	13302.7	87591.4	2660.76	25946.6	52901.5	308.56	5231.52	32186	104.12	4929.12	79903.2	3636.6	19872.7	25751.7	2617.44	4166.64	59053.8	16699.5	7223.76	29744	437.76	1357.2	43201.6	2159.16	1180.8
47221.8	441.56	9270.72	61181.9	1397.64	2450.16	31699.8	226.48	6004.08	60464.9	1383.96	4993.92	34859.5	193.04	553.68	52887.2	444.6	3768.48	23078.9	2270.88	7680.96	79827.8	2056.56	7864.56	44339.1	19857.3	6369.12
87110.4	601.92	9385.92	54516.1	7083.96	22626.7	61972.9	335.16	5715.36	80848.9	2318.76	12068.6	78901.5	804.84	18722.2	45178.2	3983.16	20084.4	46354.8	19794.2	12125.5	74595.9	11916.8	7277.04	25190.8	405.84	402.48
40289.6	1466.8	28676.2	33457.4	314.64	22091	97589	1070.84	17750.9	66326	2158.4	10935.4	59020	348.08	7452	27964.9	946.2	16786.1	53215.5	1260.08	5037.12	59402.8	6618.08	8936.64	27433.2	11769.4	7248.96
42332.5	2401.6	3886.56	62010.6	175.56	1721.52	64963.6	1408.28	9771.12	69076.1	1260.84	5260.32	48354.8	301.72	8930.16	27209	77.52	603.36	51019.1	14950	6582.24	69121	2224.52	434.88	41987.4	8441.32	11460.2
63765	213.56	3289.68	27348.7	137.56	2159.28	63161.8	643.72	6153.84	68156.4	1380.92	8139.6	107804	3935.28	55875.6	25376	103.36	6601.68	57911.7	69.16	287.28	51067.9	12633.5	11443	73754.8	3010.36	4256.64
54291.9	2731.44	8166.96	53669.8	1377.88	7747.2	93140.4	361.76	6027.84	38636	2834.04	7888.32	27015.9	2908.52	11720.2	84053.4	646.76	12387.6	92288.3	12415.4	8863.92	59640.7	1260.84	4654.8	74662.2	4591.92	4003.2
41344.5	364.04	4766.4	56392.7	291.84	7683.12	60486.4	631.56	4173.84	76105.9	1282.88	10103.8	58554.6	672.6	14292	50594.7	617.12	3894.48	20530.9	433.96	8193.6	22466.6	6852.92	5117.76	48008.3	15155.2	18402.5
68118.7	983.44	13227.1	54373.1	1351.28	6630.48	24394.5	1179.52	3283.92	27586.6	389.12	10282.3	36627.5	645.24	5622.48	83335.8	509.96	4983.84	69486.3	3332.6	998.64	34041.8	161.12	522	63591.4	297.92	1036.08
98753.2	3467.12	13744.1	41644.2	795.72	2399.04	78904.8	754.68	16452.7	68484.6	4825.24	9199.44	20423	158.84	2488.32	63735.7	15703.1	8038.08	40359.8	6298.88	4053.6	52353.6	38053.2	41634.7	57862.3	1506.32	3301.2
56886.7	1036.64	7200.72	53229.8	1657.56	3792.24	38734.1	313.12	15415.9	64684.7	1291.24	20244.2	69033.2	728.84	9704.88	71067.1	879.32	3173.76	74908.6	45055.1	38164.3	70238.3	67.64	560.16	64156.3	4696.04	9123.84
36500.1	1686.44	6781.68	87723.3	1475.16	7675.92	62705.5	377.72	5459.04	71722.9	1196.24	9225.36	25253.1	3949.72	19590.5	40632.1	1513.16	10617.8	24221.6	6529.16	14848.6	46320.3	1200.04	2504.88	72907.2	24070	15409.4
58045.6	221.92	3942	37460.8	863.36	3263.04	61959.3	15889.3	21768.5	38110.1	125.4	7935.12	68220.1	3652.56	25857.4	47918	468.16	4840.56	49192.6	2611.36	5015.52	35872.2	64229.9	11785	18142.1	1208.4	258.48
103102	4743.92	7318.08	58576	508.44	4066.56	60388.9	2801.36	19848.2	24214.4	164.92	3151.44	86897.2	286.52	7393.68	24910.6	287.28	8174.16	64158.2	2663.8	1954.08	69375.8	2977.68	1956.96	32606.6	2119.64	4076.64
81660.8	4939.24	9992.88	68870.1	776.72	6946.56	39872.9	247	7469.28	82327.7	294.88	14467	49687.9	523.64	13504.3	23039.9	969.76	6788.16	72215.6	17242.1	19777.7	97605.3	17258.1	25090.6	30752.8	22572.8	5747.04
40162.8	591.28	12358.8	75408.4	121.6	5574.96	58461.6	1455.4	17971.9	28471.3	2264.04	6520.32	72206.5	396.72	3294	32110	1164.32	7389.36	72394.4	13374.5	7954.56	82849	2849.24	13505.8	90289.5	3947.44	9441.36
53249.3	2859.88	8011.44	70501.6	1567.88	9138.96	46527.6	402.04	2981.52	55706.3	412.68	2750.4	57140.2	883.12	2049.84	69130.1	1534.44	9331.2	36917.4	8840.32	20413.4	28568.1	789.64	22762.1	24251.5	6775.4	11762.6
70739.5	224.2	2799.36	65975	362.52	2373.84	35290.4	272.84	2831.76	44777.2	1008.52	14675	45223.1	7394.04	10908	61356.1	396.72	5466.24	83367	3572.76	2220.48	27098.5	6130.16	4340.88	55225.9	2973.12	4119.84
25001.6	791.92	7763.04	27547.6	2588.56	9249.84	48479.6	4364.68	13600.8	54833.3	330.6	3878.64	53385.1	181.64	7335.36	61061.6	199.88	1043.28	48880	1276.04	1325.52	55690	1608.16	6713.28	66651.6	4292.48	6883.92
14881.1	707.56	1604.16	52097.5	1446.28	8762.4	48410.7	2010.96	11088	57909.1	582.92	3772.08	85232.5	480.32	11515.7	64043.2	3485.36	22959.4	22739.6	2186.52	5892.48	64081.5	20304.2	6958.8	50249.5	25077	18324.7
34797.1	349.6	6248.16	46161	190	2468.88	48244.9	801.8	12105.4	35958.6	1210.68	5994.72	38798.5	171	3221.28	91555.8	1049.56	19213.9	61370.4	7191.88	5458.32	79220.7	40118.1	4111.2	76680.5	25449.4	19731.6
60420.7	750.88	2677.68	80144.3	253.08	17095.7	61054.5	913.52	6197.76	50989.9	925.68	6706.8	66422.2	187.72	2817.36	57766.8	505.4	4816.8	111112	14399.7	4780.08	33218.2	1732.8	3672.72	45061.9	52437	14320.1
70312.4	328.32	4621.68	46836.4	1108.08	15022.8	34530.6	105.64	3412.08	35645.3	8714.92	12989.5	38129	1444.76	5407.2	43478.5	1402.2	3414.24	60442.2	6203.88	1243.44	43930.9	5368.64	9355.68	61362.6	8036.24	12768.5
49016.5	5168.76	9899.28	67489.5	228	7224.48	52577.2	216.6	2942.64	86705.4	4936.96	15574.3	69053.4	168.72	20913.8	66158.3	269.04	5986.8	100268	38609.5	20020.3	36082.1	30431.9	7468.56	79680.9	6969.2	1797.12
46192.9	8188.24	10825.2	58544.2	891.48	5575.68	31392.4	351.88	2108.16	69180.1	7278.52	11630.9	30103.4	324.52	18215.3	87340.5	1424.24	10641.6	12328.5	1259.32	42351.1	30157.4	570.76	1221.84	21736	4810.04	2730.24
63698	689.32	9832.32	64199.2	1662.12	9079.92	106768	2797.56	18382.3	40862.2	639.16	8233.2	28371.8	1166.6	7688.16	98184.4	896.04	15658.6	32334.2	36286.2	22155.8	30102.8	9628.44	8109.36	97271.8	101.08	4428
45877	285.76	6063.12	66121.9	5244	10382.4	26115	1400.68	9795.6	56028.7	573.04	13934.9	73802.9	87.4	4254.48	63412.7	3234.56	19960.6	43286.8	3016.44	1751.76	41400.4	1399.92	2639.52	83999.5	19346.6	15727
78531	490.96	12389.8	29535.3	3289.28	12964.3	25013.3	1151.4	10388.2	35904	1135.44	8287.2	42610.1	5323.04	25978.3	50753.9	3335.64	4019.04	54007.8	5312.4	2743.2	91657.1	1172.68	1291.68	31562.7	8189	8952.48
23168.6	475.76	4502.16	48009.6	2131.8	29800.1	39687	115.52	4188.96	51102.3	4727.2	20518.6	66937	1662.88	10054.8	81219.4	529.72	4958.64	55378.7	2041.36	727.2	24700.6	6322.44	9365.76	45545.5	387.6	3011.76
38360.4	180.12	2270.16	80888.6	247	5731.92	56833.4	486.4	25146.7	29320.8	840.56	5928.48	81285.8	1522.28	10238.4	73500.7	887.68	13345.2	51378.6	1760.16	2610	68738.1	11447.1	6774.48	89039.6	19481.1	14202.7
59584.2	1333.8	6718.32	71639.1	1257.04	8400.96	56317.9	160.36	1715.04	74762.3	226.48	1779.12	38201.1	1314.8	15374.2	64551.5	5998.68	8909.28	62512.4	10738	4446.72	87122.8	2588.56	9018	65759.2	7700.32	10023.8
64147.2	5714.44	10805	73111.3	6893.2	17599.7	52959.4	4297.04	4787.28	67576.6	411.92	6623.28	73778.2	1255.52	10427.8	27455.3	977.36	10138.3	21435.7	6068.6	8699.76	27038	19540.4	8092.8	55500.9	5955.36	4528.8
58697.6	738.72	15138.7	61475.7	666.52	7657.2	35514	848.92	16064.6	113246	2759.56	43091.3	58894.5	992.56	3575.52	80910.7	617.12	2864.16	60263.4	9188.4	2300.4	67156	12189.6	11514.2	52029.2	14117	4813.92
86234.2	2108.24	6389.28	47712.6	74.48	3092.4	67959.4	218.88	2175.12	31999.5	803.32	5650.56	26548.6	408.12	7544.88	52581.8	212.04	3686.4	55626.3	161.88	3541.68	58306.9	9626.16	18174.2	70431.4	5859.6	21366.7
58331.6	2891.8	9331.92	79350.7	1013.08	3800.88	82991.3	13254.4	34665.1	57308.5	101.08	4174.56	62695.1	494	4222.8	65273	1553.44	6441.12	54185.9	17990	6937.2	33866.9	13203.5	2601.36	16293.5	7004.92	3816.72
64829.7	533.52	5960.16	16822.6	801.8	10383.8	66433.2	1235.76	1758.24	79641.2	272.08	4342.32	102591	1291.24	20262.2	47163.3	539.6	19193.8	36442.2	3496.76	10268.6	30172.3	23332.8	30184.6	34672.3	6697.12	5304.96
70516.5	513.76	4874.4	54421.9	1033.6	8197.92	65546	729.6	5790.96	77357.8	1285.92	7599.6	27987.7	207.48	3170.16	41303.6	637.64	4153.68	70590.6	7285.36	2593.44	32089.8	4455.88	1293.84	77972	73554.3	22172.4
77032.8	1181.04	17442.7	36706.8	3226.96	14719.7	47498.8	220.4	1614.24	16615.9	70.68	717.12	79045.8	614.08	10405.4	63755.9	5923.44	17529.8	36624.9	6730.56	2068.56	28476.5	13411	9076.32	62820.5	26624.3	6819.12
55315.6	462.84	4900.32	84111.9	2286.84	9852.48	32643.6	291.08	6537.6	65650	396.72	2157.12	51545	101.08	172.08	63089	287.28	1159.2	43881.5	14047.1	4701.6	76235.9	43013.7	8478	50904.1	6146.12	4554
76657.8	867.92	4730.4	83330	520.6	7349.76	34712.6	1625.64	7386.48	63190.4	348.08	2356.56	41265.9	205.2	2239.92	54625.3	214.32	1617.12	41208.7	5369.4	8290.08	14357.2	34992.7	15904.1	80029.9	4346.44	7462.8
57416.4	902.88	3561.12	65691.6	4113.88	14579.3	49372.7	1777.64	4248.72	67324.4	1672	7155.36	54668.2	361.76	4538.88	81844.1	956.84	12414.2	54751.4	54056.5	29571.1	48553.7	2675.2	894.96	78402.3	1340.64	338.4
48467.2	1617.28	4417.92	59803.2	8179.12	11415.6	30356.3	1174.2	1824.48	70846.8	3108.4	23713.2	63434.1	1166.6	16544.9	26986	132.24	839.52	84802.2	37276.5	10550.9	30880.2	2973.88	9826.56	26765.7	4482.48	7659.36
56676.7	303.24	4708.8	84967.3	2263.28	23666.4	55662.7	72.96	849.6	33401.5	3629.76	8457.12	52837.2	1221.32	5898.24	68179.1	1501	5932.8	31050.5	10384.6	2916.72	52767.6	30342.2	17221.7	35784.4	14319.9	10756.8
54494.7	111.72	952.56	66279.8	367.08	9036.72	68144.7	3532.48	21175.9	84706	5199.92	12584.9	71874.4	826.88	2725.2	35521.8	1437.16	5184	63882.6	20525.3	6582.24	65802.8	16384.8	7623.36	70259.8	624.72	4070.16
93424.5	6228.2	11857	51786.8	3887.4	23604.5	71109.3	337.44	9226.8	42012.1	827.64	3025.44	55702.4	97.28	3802.32	45040.4	585.96	6797.52	81937.7	4677.8	2096.64	53515.8	6073.92	5202.72	38222.6	9503.04	5860.8
47997.3	1457.68	17254.1	72300.1	1829.32	6507.36	51998	412.68	4905.36	31047.9	133.76	16607.5	34847.1	434.72	640.8	53924	499.32	6443.28	21676.8	3010.36	8393.76	50507.6	15491.1	7200.72	50157.9	16593.1	12159.4
29386.5	86.64	1466.64	51420.8	1088.32	8727.84	75254.4	1127.08	6190.56	55404.7	426.36	3377.52	72984.6	194.56	8653.68	49464.3	2389.44	6291.36	18544.5	11938.8	3754.08	37848.8	3062.04	3851.28	29610.1	26056.6	22047.8
51339.6	663.48	5146.56	36153.6	316.16	12296.2	28620.8	340.48	3925.44	24997	528.96	5727.6	60977.1	338.2	5174.64	63924.9	1656.04	3507.12	40433.2	12148.6	2354.4	65096.8	4239.28	3499.2	39317.8	3334.12	817.92
48576.4	962.16	5451.84	76813.1	1127.08	11736	49128.9	1807.28	8611.92	41865.8	2672.92	10905.8	35100.6	139.08	4229.28	47512.4	346.56	10967.8	61386.6	5024.36	7606.08	66510.6	24746.4	4221.36	92876.5	8650.32	6474.24
39954.8	5533.56	9320.4	53547.6	2459.36	28050.5	37709.1	756.96	12286.1	52127.4	348.84	2135.52	46386.6	1836.16	8444.88	86342.1	456	6144.48	42788.8	24004.6	11655.4	54610.4	785.08	3037.68	54536.3	2607.56	14176.1
38684.1	361	4957.92	77033.4	1854.4	8226.72	31282.5	868.68	7966.08	93307.5	553.28	8987.04	69131.4	2356.76	5403.6	36511.8	620.16	36052.6	42079	15672.7	23706	30069	19165.7	21829.7	87848.1	7811.28	12179.5
61001.2	5228.8	4821.12	58449.3	2989.08	6910.56	74595.9	4757.6	13577	65499.2	621.68	2390.4	77053.6	161.12	2583.36	48152.6	645.24	5834.16	59586.1	9068.32	5203.44	39206.7	32711.9	13510.8	52235.3	12385	9753.12
48195.5	126.92	3026.16	58833.4	1719.12	21433.7	38934.3	2930.56	3795.12	27826.5	335.16	3131.28	81589.3	161.12	3409.92	54520	2204	9887.76	30664.4	421.04	10125.4	26527.1	7335.52	10959.1	59141.5	9264.4	3185.28
54000.7	733.4	6746.4	86698.3	437	8806.32	50807.2	2368.16	9544.32	80416	1405.24	12085.2	53497.6	351.12	609.84	89097.4	361.76	5978.88	63520.6	3459.52	8820.72	65420.5	3893.48	8207.28	39364	16485.2	2521.44
64684.7	861.84	4265.28	18048.5	381.52	7784.64	47752.2	2537.64	4754.88	32698.2	2159.16	8729.28	24738.3	5573.84	5500.8	70263.7	2201.72	5218.56	68982.5	8090.2	5086.8	63406.8	77.52	1008.72	46942.3	14547.2	10858.3
74377.5	364.04	8547.84	53642.5	814.72	5528.16	40360.4	362.52	10903.7	31004.3	186.96	4021.92	74285.2	400.52	6285.6	59822.7	1342.16	5408.64	27441.7	18598.7	10563.8	60158.8	10926.5	16287.8	50265.8	63175	46802.2
33885.8	537.32	3679.92	121685	4584.32	17066.9	53614.6	315.4	4960.08	53006.2	211.28	3016.08	53050.4	483.36	3597.84	26479	804.84	2203.92	43847	9584.36	2333.52	42804.4	917.32	4219.92	30914	2221.48	1061.28
76571.9	1143.04	11376	38212.2	4600.28	15268.3	48211.1	4195.2	7728.48	73284.2	226.48	6708.96	63988.6	4873.88	9135.36	27554.1	1974.48	16327.4	67310.1	3309.8	1635.12	41659.1	418	2875.68	83489.2	5754.72	3139.2
22937.8	646.76	40295.5	66078.3	611.8	2790	33567.3	511.48	24562.8	64624.9	1915.96	7318.8	75698.3	70.68	1303.2	27685.4	979.64	7508.88	41539.5	2682.04	19550.2	57855.8	4199	14719	86349.9	13468	8945.28
48163.7	712.88	14467.7	68929.2	833.72	4089.6	31153.2	99.56	4532.4	78934	298.68	2639.52	43505.1	485.64	3021.12	55797.3	106.4	3699.36	46616	36191.2	12843.4	37876.8	21574.1	6662.88	28937.3	1691.76	660.96
43997.2	3844.84	8419.68	32439.5	1589.16	3414.24	91214.5	1148.36	4548.96	17026.1	446.88	3823.92	67133.3	167.2	4306.32	96178.5	1645.4	16148.9	63609	3997.6	3728.16	74965.1	45820.4	11089.4	49572.9	227.24	1018.08
23979.1	2185.76	3331.44	84349.8	1015.36	3772.08	72651.1	423.32	14478.5	82558.4	1588.4	13720.3	74532.9	401.28	5251.68	42476.2	724.28	9678.96	55859.7	6442.52	7966.8	40692.6	2361.32	6510.24	57148	37748.4	5310
86202.3	747.08	6552	49260.9	8713.4	16897	41061.1	332.88	2827.44	84022.2	1169.64	30045.6	32539.6	935.56	7341.84	35672.6	2123.44	14780.9	21950.5	15852.1	13037	22006.4	10478.1	6730.56	51235.6	6463.04	3131.28
91906.8	2881.16	22896	50304.8	452.96	5930.64	96142.8	1440.2	4382.64	23854.3	520.6	8444.16	29835	1065.52	24207.8	39254.1	188.48	1002.96	55968.9	16297.4	10373.8	23624.9	1187.88	4940.64	35277.4	778.24	3903.12
47749	230.28	8413.2	62828.3	3604.68	17313.8	75024.3	2039.84	8447.04	64621.7	269.8	6002.64	30478.5	429.4	5836.32	55062.1	516.04	3620.88	52658.4	15387.7	2694.96	60888.1	17936	6595.2	50144.9	3816.72	6155.28
69808	350.36	10741.7	83979.3	331.36	7687.44	69044.9	1096.68	3367.44	86071	3050.64	15362.6	58492.8	569.24	1928.16	87219.6	1934.96	11602.1	53668.5	16052	5019.12	53159.6	20178	4487.76	69587	5445.4	1706.4
18827.9	3885.12	10460.2	26473.8	111.72	2685.6	27651.6	114	17161.9	36067.8	101.84	3249.36	79858.3	2226.04	12993.8	60535.1	452.96	2052.72	16610.1	220.4	11744.6	33307.9	7012.52	6496.56	84857.5	2283.8	1051.2
32043.7	70.68	2187.36	60095.7	198.36	1723.68	37291.8	98.04	5068.08	29911	593.56	6956.64	62873.2	1721.4	18033.1	62030.8	116.28	25559.3	51147.8	6878.76	19023.8	52339.3	10284.3	15949.4	77069.2	38449.2	17097.8
65295.7	683.24	6886.8	49366.2	4501.48	5484.24	39703.3	614.08	6198.48	27632.1	2004.12	5266.08	36318.1	630.04	9045.36	32714.5	561.64	2543.76	91576.5	11946.4	12649.7	48757.8	1828.56	3146.4	42197.3	43167.2	11687.8
27435.8	9474.16	39243.6	83386.5	1183.32	3808.8	93596.1	5679.48	36148.3	53164.1	331.36	6449.76	60039.2	437	9602.64	82377.1	1076.16	6372.72	65446.5	13856.3	19829.5	48608.3	9389.04	6145.92	47522.1	134.52	2091.6
43347.8	4153.4	16411	95616.3	665.76	5170.32	69736.5	273.6	8004.96	42106.3	174.8	4505.76	52204.1	3696.64	6808.32	76626.5	23881.5	23751.4	80678	53174.2	21401.3	30840.5	9739.4	4262.4	36011.3	41885.1	8261.28
55882.4	597.36	9115.92	70822	1235.76	6582.24	44164.2	151.24	568.8	50025.3	1177.24	18969.1	31317	76	1495.44	50789.7	839.04	10815.1	56843.1	11650.8	25226.6	75066.5	3442.04	6514.56	59991.1	18724.1	16701.1
42099.2	697.68	15152.4	68036.8	155.04	1319.76	31959.8	195.32	5735.52	62707.4	3527.92	2460.24	48522.5	152.76	559.44	92301.9	17695.8	35255.5	56545.4	938.6	7207.2	39206.7	9851.88	8652.24	57488.6	32839.6	6602.4
32427.2	319.96	13420.8	15911.3	130.72	16801.2	71446.7	302.48	4263.84	72548.4	1635.52	13650.5	70506.1	1587.64	12023.3	29419	124.64	2396.16	19944.6	22079.5	31276.1	93743	7082.44	9949.68	54948.4	28645.9	8614.08
79866.1	2783.12	8337.6	24979.5	3545.4	10848.2	49147.1	3737.68	16590.2	44720.6	498.56	8812.08	72369	331.36	3679.2	43690.4	162.64	5612.4	77358.4	16575.6	11049.1	80538.2	32437.6	23515.9	70482.1	22484.6	17503.2
48429.5	1675.04	27087.1	47416.8	5811.72	14947.2	61463.3	3266.48	9811.44	58111.9	1994.24	28885.7	54614.9	7775.56	29751.8	68224	105.64	758.88	49323.9	938.6	256.32	79996.1	3345.52	1328.4	68675.8	13061.4	3517.2
86057.4	121.6	4051.44	90769.9	137.56	2443.68	93009.8	2070.24	18101.5	44315	2722.32	9823.68	29364.4	1859.72	7732.08	50638.9	3672.32	14574.2	36498.8	4515.16	7788.96	36978.5	1102.76	1732.32	30863.9	155.04	1053.36
34510.4	169.48	3704.4	67938	959.88	8542.8	37163.8	281.96	10367.3	65176.8	236.36	2743.2	65984.1	3442.04	9697.68	56694.9	765.32	6070.32	87894.3	1206.88	3777.84	33653.1	116.28	1144.08	52408.8	1173.44	2010.96
81609.4	1402.96	6773.04	71920.5	940.88	12690.7	42744	2388.68	12399.8	84280.9	2774	8997.84	52925.6	593.56	3814.56	30676.7	1086.8	2812.32	57025.1	12167.6	3525.84	30629.3	10248.6	7330.32	60524.1	4376.84	21465.4
31980.6	81.32	2671.2	55262.3	649.8	3897.36	26849.5	567.72	5479.2	69574.7	3160.08	13663.4	76878.1	1133.16	7950.24	40054.3	736.44	9058.32	61884.5	3075.72	7547.76	58945.9	5891.52	1679.04	25914.8	13195.9	14804.6
63007.7	115.52	2170.8	55222	1122.52	1707.84	60076.2	329.84	20961.4	78744.9	530.48	4369.68	52921.7	117.04	4174.56	31564.6	516.04	10146.2	75870.6	11227.5	7758.72	66656.8	27302.2	25480.1	55110.2	39203.1	9934.56
43480.4	86.64	1105.2	41886	1064.76	6160.32	67457	7770.24	28753.2	30824.3	1193.96	13800.2	39756.6	545.68	22851.4	90524.2	3090.16	11825.3	51427.3	12920.8	10023.1	53769.9	10174.1	1833.84	56266.6	6776.92	11970.7
50798.1	947.72	7784.64	71916.6	1075.4	15559.9	91622	1649.96	10123.9	72605.6	4174.68	28829.5	39932.8	845.88	1336.32	75837.4	468.92	4862.16	30637.1	26300.6	30948.5	32439.5	5556.36	2816.64	68450.2	51632.9	13402.8
37289.2	959.88	14181.1	77905.8	316.92	6985.44	41781.3	1494.92	14129.3	61786.4	72.2	3025.44	51973.3	421.8	3510	25145.9	183.92	23155.2	29006.2	11186.4	10802.9	58997.2	259.92	4741.2	45849.7	13954.4	12017.5
47899.1	204.44	7696.08	48657	1181.04	3772.08	38847.9	525.16	10101.6	40021.8	1096.68	22604.4	52206	298.68	1286.64	39191.8	136.04	4485.6	21247.2	20185.6	6999.84	89464	110.2	1898.64	27656.2	156.56	2285.28
60793.8	1049.56	6551.28	61608.3	720.48	3180.24	36323.9	2352.2	4726.08	41245.1	160.36	24275.5	48984.6	385.32	2890.08	24427	128.44	26221	76776.7	44562.6	14753.5	32256.2	31065	23279.8	48132.5	804.08	454.32
60682.7	2643.28	11548.1	41633.8	6233.52	18653	62669.1	1181.8	7193.52	55881.1	1139.24	3780	36452	1491.12	5945.04	49207.6	1418.92	8816.4	49147.1	235.6	1349.28	27162.2	2473.8	5323.68	88053.5	15558.7	14839.9
57606.9	696.92	6580.08	62871.9	1039.68	10252.1	60149.7	83.6	2100.24	21887.4	3331.08	6786	32218.5	541.88	10565.3	13332.1	241.68	8410.32	73158.8	28721.9	11463.8	77247.9	18284.8	31249.4	63516	46504.4	39597.1
46475	531.24	7426.08	97896.5	389.88	12542.4	45240.6	746.32	1786.32	17323.8	700.72	6342.48	107158	1848.32	8475.12	89087.7	690.08	12073.7	91663.6	9714.32	5721.84	51000.9	33074.4	27731.5	61765.6	820.8	3106.8
55162.9	3244.44	7230.96	64350	1591.44	5660.64	72700.5	777.48	4156.56	30812.6	72.96	5982.48	45035.2	3996.08	17084.9	41107.3	321.48	4137.84	64419.5	14723.5	13363.9	56590.3	13674.7	12083.8	27415.7	9768.28	6501.6
43115.1	641.44	6243.84	31580.9	2298.24	12029	83590.6	4734.8	3827.52	21504.6	7873.6	11399.8	52547.9	1219.8	3915.36	56228.2	215.08	3045.6	78388	52319.9	25350.5	64088	13776.5	11667.6	62280.4	4156.44	10959.1
44766.8	3130.44	8145.36	65836.5	1491.12	5850	74276.8	210.52	3237.84	65569.4	448.4	7120.08	71708.6	638.4	8684.64	68290.9	552.52	5019.84	48812.4	30846.9	11884.3	41993.9	81.32	1904.4	65688.3	18630.6	13921.2
93196.3	3842.56	11836.1	68443.7	316.92	1625.76	52183.9	762.28	9810	20059.6	67.64	6541.92	32203.6	688.56	10175	42216.8	105.64	3032.64	38439.7	6763.24	4170.96	28924.3	1805.76	5559.12	44098.6	2181.2	1069.2
63479	4305.4	26736.5	76542.7	1876.44	1805.76	55911.7	198.36	3281.04	44129.8	10207.6	20368.1	40254.5	3580.36	22021.2	75509.2	899.84	7462.08	42933.8	6410.6	5285.52	62630.7	5331.4	6828.48	77693.2	28899.8	35515.4
77219.3	1632.48	4700.16	59562.7	1877.2	3774.24	44252	506.16	3150	90970.1	2758.8	30410.6	46716.8	129.2	1393.2	45958.9	1162.8	17961.8	71355	5310.12	7992	62642.4	39830.1	26187.1	73356.4	21988.3	9715.68
53877.2	715.92	3173.76	37620	212.04	2009.52	96389.8	3965.68	11132.6	67292.5	458.28	2697.84	30958.8	1086.04	7855.2	58563.7	481.08	5443.2	88476.7	9503.04	16069	62105.5	4313.76	6637.68	61410	2835.56	3697.92
68749.2	162.64	1980	60451.9	886.16	7110	49975.2	119.32	4251.6	55544.4	669.56	20182.3	25336.3	81.32	6572.16	95722.2	216.6	5176.8	22426.9	46353.9	10237	38602.2	5625.52	2561.76	35467.2	336.68	4935.6
31209.1	5958.4	13490.6	76969.8	511.48	7256.88	74687.6	148.2	16456.3	47750.9	1729.76	12734.6	44112.2	91.2	198.72	54573.3	22762	27555.1	31233.8	3694.36	4254.48	64638.6	2868.24	8374.32	46365.8	1878.72	5675.04
36840.7	221.92	1575.36	21807.5	381.52	12830.4	40236.9	230.28	2145.6	104365	1009.28	18666	52397.1	101.08	1668.96	60732.7	69.16	5276.88	60645.6	15372.5	5907.6	60176.3	49817.2	33513.8	67118.3	19529.7	3590.64
41893.1	3176.8	9303.84	63402.3	2641	4211.28	94229.2	358.72	18147.6	92524.2	1672	10465.2	35991.1	928.72	10545.8	82890.6	303.24	3851.28	76554.4	24976.6	19693.4	53834.9	8896.56	15688.1	29660.8	5218.92	4487.04
85207.2	2470	19039	69332.2	880.08	4080.24	35708.4	77.52	15809	114402	771.4	20449.4	50753.3	292.6	5480.64	74039.5	589	7964.64	73503.3	22359.2	7706.16	71780.8	2691.92	3204.72	59093.4	164.16	3492.72
36632	1916.72	7974	31174.6	2148.52	7692.48	44150.6	69.16	590.4	34450.6	2508.76	1934.64	62841.3	1404.48	8048.88	51123.8	1694.8	14776.6	89237.8	2282.28	7052.4	19563.7	6906.88	4444.56	81331.2	668.04	2955.6
59693.4	3909.44	8335.44	91460.8	87.4	3850.56	83144.1	4841.2	3543.12	12548.9	654.36	3972.24	48582.9	1110.36	6415.92	66542.4	2446.44	16966.1	60866	18333.5	10200.2	46460	12567.4	2010.24	89042.8	28241.6	12557.5
42649.8	138.32	7257.6	16082.3	104.88	14822.6	72189	4525.8	29463.8	46857.2	1767.76	14622.5	37447.1	3256.6	10297.4	63822.8	318.44	10833.8	44552.3	2569.56	1885.68	33443.1	1345.2	14444.6	68751.8	11669	2947.68
68854.5	945.44	4466.88	64245.3	18240	20000.2	38398.8	2276.2	1995.84	85711.6	322.24	4313.52	57662.1	1225.88	9010.8	63714.3	917.32	3888	77210.2	12246.6	23061.6	53214.8	1096.68	1057.68	62732.8	7778.6	6450.48
64283	3214.8	23498.6	70045.9	104.88	8833.68	87699.3	427.12	3500.64	64629.5	1020.68	9406.8	41861.9	1375.6	6858	53158.9	672.6	11047	63339.2	40334	14708.9	88834.8	46429.2	12969.4	56529.2	2687.36	2627.28
67327.6	1190.92	11462.4	63655.1	127.68	3195.36	34512.4	1124.8	10601.3	24910.6	2412.24	15794.6	65062.4	162.64	2708.64	61176	342	1905.84	61625.8	3673.84	1006.56	54731.9	16346.1	14212.1	50360.7	23095.6	3776.4
39536.9	812.44	8002.8	29552.9	2947.28	28331.3	56037.8	200.64	4044.24	55300.7	565.44	4587.84	68736.8	67.64	1368	34917.3	135.28	5027.04	56550.6	12968.6	7801.92	96096	11119.6	14991.8	25156.9	9797.92	11717.3
73409	6066.32	19254.2	67243.8	4832.08	4171.68	100059	89.68	6210	50922.9	497.04	10799.3	54545.4	2510.28	6431.76	55252.6	297.16	8137.44	65797.5	926.44	970.56	19755.4	4895.92	8718.48	50371.8	28001.4	16150.3
31235.1	338.2	3196.08	30152.8	606.48	9169.2	54622.7	212.04	10001.5	36056.8	928.72	8835.12	74434.8	233.32	7742.16	44576.3	8152.52	25439.8	32289.4	26668.4	16195.7	69527.2	13742.3	15948	62669.7	16435	9430.56
45537	813.96	6395.76	53889.5	432.44	6144.48	70341	994.08	4646.16	23314.8	2630.36	12847.7	88450	796.48	6876.72	77862.2	665.76	5427.36	44691.4	442.32	989.28	26087.1	5351.16	2822.4	40270.1	995.6	3788.64
33536.1	451.44	1313.28	51262.2	5839.08	22751.3	77701	17170.7	41652	32296.5	749.36	2550.96	31292.3	174.04	9730.8	46697.9	416.48	40625.3	62309.6	2440.36	389.52	31760.3	6189.44	7993.44	21424.6	1615	12246.5
56309.5	2375.76	7466.4	54063.7	661.96	24884.6	76272.3	243.2	4410	38509.2	485.64	2484.72	61130.5	2822.64	6002.64	64627.5	120.08	2038.32	88140.6	15939.5	22147.2	64669.8	8169.24	6492.96	65702	7784.68	17606.9
29194.7	329.84	4249.44	78086.4	2308.88	10008.7	59362.5	1327.72	1685.52	78324.3	1596	6925.68	102019	447.64	1617.12	59634.2	376.2	2178	87187.8	3116.76	4476.24	96639.4	3200.36	2637.36	66344.2	1146.08	5073.12
61067.5	513.76	9138.96	72046	682.48	2058.48	79427.4	3028.6	8161.2	78382.8	285.76	6841.44	33851.3	110.96	3948.48	54180.1	619.4	13605.8	66372.8	16369.6	8277.84	52912.6	8957.36	10342.8	28729.3	576.08	3173.04
66001.6	484.12	4952.88	68237.6	500.84	3579.84	47594.9	375.44	4457.52	21569.6	1121	8766.72	55974.1	674.88	8208	60500.7	202.16	4569.12	65959.4	7868.28	5376.96	70721.9	4183.04	4474.8	55365.7	2457.84	2069.28
42384.5	4306.92	11300.4	44615.3	1665.16	6861.6	60699.6	779	11968.6	76119.5	532	2318.4	79535.3	1056.4	19906.6	62963.5	926.44	3334.32	38738.7	2783.12	3402	65301.6	987.24	3997.44	57804.5	2440.36	561.6
55836.3	1979.04	11544.5	38922.6	2530.8	14427.4	101364	103.36	1690.56	45516.2	161.12	2255.04	60305	896.04	2838.96	31516.5	1004.72	4462.56	34758.8	372.4	1760.4	32925.1	3846.36	1884.24	77611.3	32027.9	5851.44
71151.6	278.16	6053.04	31307.9	418.76	6316.56	63360.7	2989.84	12111.8	40036.1	376.96	3213.36	67306.2	959.88	12784.3	31086.9	2546.76	5703.12	66672.4	24940.2	14282.6	49406.5	4018.12	4820.4	65643.5	3031.64	2128.32
44519.1	2119.64	7506	55573	1107.32	5422.32	38675	238.64	2446.56	61183.8	883.88	4934.16	74714.9	688.56	5239.44	27143.3	106.4	5964.48	53691.3	6463.04	5626.8	67704.6	10229.6	12470.4	50557	17571.2	27744.5
98692.8	2673.68	10034.6	79162.8	504.64	9217.44	96710.2	412.68	6107.04	48606.3	410.4	4448.16	54956.2	177.08	6358.32	53326.6	499.32	2414.16	45195.8	29314.7	19824.5	67915.9	2398.56	1170	45919.9	3853.96	2923.2
32359.6	2631.12	25946.6	79110.8	218.12	15733.4	76467.9	109.44	3756.24	49179	392.92	27542.2	68617.2	5537.36	30441.6	39610.3	442.32	1905.84	67729.3	5531.28	2003.76	23524.1	25356.6	9396.72	40769.3	15912.1	5675.04
73876.4	238.64	5461.2	43330.9	1124.8	3294	68810.3	5229.56	7778.88	64937.6	227.24	3215.52	52919.1	1760.16	2859.12	39373.1	1447.04	15978.2	75158.8	22781	10219.7	45871.8	31742.2	34049.5	54548.6	6210.72	24844.3
24992.5	3294.6	7950.24	95719	2630.36	19253.5	45601.4	250.8	2856.96	22119.5	252.32	9417.6	28405	543.4	9151.92	54650.7	728.08	3459.6	77660	6767.8	16569.4	71402.5	5141.4	3814.56	66387.1	5463.64	3549.6
54886	1442.48	7722.72	53407.9	3647.24	24929.3	71614.4	466.64	4296.96	63237.8	621.68	5908.32	53105	1180.28	2985.84	57836.3	1114.92	2161.44	44261.8	26131.8	6554.16	37453.6	13734.7	6171.84	79308.4	14272.8	7356.96
86373.3	106.4	12162.2	67210	565.44	3433.68	49251.1	6034.4	14009	59590	1120.24	6700.32	70737.5	2397.04	10584	64237.5	273.6	3189.6	49793.9	7990.64	6257.52	51111.4	1523.04	4314.24	40977.9	9778.16	8605.44
30850.9	2085.44	5054.4	81723.8	673.36	3525.12	36485.8	1835.4	13274.6	64758.2	1860.48	6656.4	59233.2	1704.68	15445.4	42243.5	110.96	2293.92	49428.6	7359.84	20410.6	72774.6	3778.72	19074.2	55316.9	3252.8	11752.6
54869.7	2036.04	2269.44	44354.7	72.96	1983.6	41163.2	139.84	4985.28	85116.8	1935.72	13073.8	42318.2	413.44	8182.8	25310.3	1607.4	7372.08	20883.8	1880.24	4839.12	83413.8	11627.2	24734.9	40065.3	6763.24	4212.72
42473.6	966.72	12873.6	78100.1	2074.8	6003.36	74439.3	142.12	6730.56	12376.6	760	3697.2	86069.1	1067.04	4594.32	44803.2	373.92	11514.2	16734.2	8228.52	3355.92	35101.9	406.6	1532.16	51888.2	3645.72	13509.4
21699.6	2270.12	7601.04	56102.8	783.56	6099.84	46432.8	2121.16	2954.88	30624.7	316.92	1274.4	61894.3	662.72	3623.76	44146	1117.2	9239.76	82436.2	38626.2	8827.92	45685.9	11416.7	9254.16	73962.8	652.84	2755.44
59596.5	875.52	6678.72	41633.1	421.04	3805.2	59569.2	322.24	6373.44	73679.4	1561.8	31091	28764.4	674.88	9537.12	52166.4	7060.4	15133.7	40937.6	6182.6	19216.8	49804.9	9565.36	23809.7	48613.5	11374.9	3611.52
29346.8	466.64	8119.44	64007.4	376.96	5048.64	32994.6	72.96	1657.44	37962.6	917.32	11334.2	46400.2	579.12	12566.2	33633.6	3724	17174.9	72641.4	6873.44	13194.7	67178.1	4252.2	6447.6	75210.2	1048.04	6037.2
53369.5	1482.76	2862.72	80210	5137.6	19512.7	53896	2062.64	14392.8	42978.6	2123.44	9783.36	73498.8	7677.52	7967.52	34019	3615.32	12858.5	37722.8	1183.32	3681.36	87958.6	2792.24	7472.88	36121.1	20645.4	6224.4
30428.4	95	7150.32	22991.1	174.04	4170.24	71629.3	156.56	9530.64	53518.4	4446.76	6245.28	45390.8	313.12	7467.84	89813.1	2444.16	5491.44	108284	5817.04	8271.36	85759	21328.6	26943.8	69906.2	12133.4	12959.3
52301.6	870.2	5838.48	34713.9	4857.92	6323.04	37763.7	1203.08	4174.56	51924.6	152.76	3987.36	31155.1	5519.88	14472.7	31079.1	1041.96	7854.48	80578.5	1393.08	7954.56	64590.5	34653	24963.1	90441.6	10929.6	11684.2
36913.5	266	4942.8	63428.9	152	2715.84	84987.5	2200.96	4549.68	50512.8	2609.08	4877.28	71423.3	663.48	15645.6	124545	696.16	5271.12	88648.3	12068.8	14395	29952.6	13190.6	7956	37923.6	12438.2	3768.48
53166.8	2842.4	9413.28	65934.7	1091.36	1742.4	97867.2	671.08	6361.2	46805.2	1089.08	8874	36249.8	1601.32	9890.64	41510.9	143.64	1543.68	64441	1967.64	14243	29238.9	9143.56	3351.6	75963.5	3273.32	1950.48
61022	181.64	3951.36	69975.1	98.04	2718	78355.5	11924.4	10439.3	45156.1	852.72	5148.72	98278	2503.44	9933.84	28451.8	408.12	7128	59710.3	2099.12	12041.3	31904.6	3671.56	11206.8	38911.6	17683.7	33799.7
57397.6	72.96	3319.92	67574	93.48	2823.84	26813.1	605.72	7362	32297.2	1293.52	15675.1	35034.3	604.96	4406.4	50531	338.96	2017.44	89811.1	678.68	876.24	33609.5	3364.52	4848.48	83556.8	32385.9	10802.2
40460.5	389.88	3525.84	70511.3	658.16	3210.48	75195.9	207.48	6631.92	78172.2	5675.68	21525.1	65576.5	512.24	6781.68	66330.5	557.08	2431.44	73828.3	8008.88	1288.8	74636.2	31222.3	27141.1	56878.9	33716.6	7194.24
45805.5	599.64	3110.4	82317.9	1212.2	3785.04	75252.4	3958.84	18450.7	43700.8	785.08	9658.08	63526.4	743.28	9200.16	81674.4	450.68	6558.48	29194.7	3385.8	2373.84	48730.5	7336.28	37460.2	38357.1	1345.96	739.44
33733.7	2164.48	8870.4	37923.6	371.64	7320.24	24755.2	1551.16	6996.96	62669.7	79.04	298.08	61179.9	747.84	3232.08	71362.8	341.24	3242.16	71991.4	7786.96	1034.64	53853.1	16472.2	12731.8	88511.8	24200.7	33908.4
34919.9	100.32	1041.12	63804	132.24	9029.52	104399	3932.24	4443.84	30604.6	108.68	4569.12	48888.4	2906.24	13774.3	20742.8	557.84	2116.08	44192.8	8819.04	7601.04	28000	8351.64	10429.2	67203.5	2006.4	6626.88
53347.4	795.72	8889.12	62483.8	250.04	4742.64	53443.6	1857.44	4667.04	99307.6	1261.6	11126.9	35957.3	3488.4	13586.4	47804.2	1296.56	10059.1	68499.6	3860.8	4992.48	51725.7	5030.44	4986.72	29199.9	15266.1	4173.84
105003	2257.2	7576.56	72657.6	100.32	1656	35122.8	1985.12	7693.92	29374.8	526.68	3973.68	54551.9	1439.44	9907.92	90054.9	82.08	1205.28	90032.8	4660.32	3905.28	69021.5	9620.84	3672.72	54497.3	8727.84	3160.08
102718	1972.2	35413.2	59332.6	891.48	13098.2	38781.6	728.08	10597	22363.9	2510.28	20936.2	31420.3	95	5001.12	31823.3	1349	3817.44	55181.1	5730.4	5314.32	57130.4	15171.9	1021.68	35522.5	16319.5	7418.88
83690.1	7324.12	15817.7	83346.9	2689.64	8071.92	33666.8	462.08	13322.9	44445.7	621.68	8290.8	54195	737.96	4345.92	39785.2	1025.24	4155.12	61223.5	2165.24	12374.6	70031.6	2148.52	5059.44	56275	1375.6	6960.24
62447.4	101.08	3855.6	63759.1	80.56	12916.8	88885.5	6821	14929.9	37146.8	5358	14114.9	37024	1289.72	10579.7	45048.2	2371.2	19374.5	37589.5	117.04	3938.4	55634.8	6415.16	14048.6	47542.9	5193.08	6395.76
32626.1	315.4	4779.36	41772.9	1580.04	12729.6	55162.2	155.8	13388.4	69382.3	965.96	8025.84	77672.4	487.92	4348.8	52119.6	252.32	8614.8	53025.7	12068	7730.64	33088.9	6014.64	15655	29122.6	292.6	1108.8
61096.1	2254.16	4147.2	50425.7	1158.24	6773.04	49248.5	908.96	6142.32	74354.8	945.44	12363.1	75905.7	1150.64	6923.52	34819.2	700.72	6279.84	48125.3	1985.12	2000.16	33871.5	2320.28	37921	75410.4	6359.68	2667.6
98091.5	782.04	29936.9	44428.1	324.52	6021.36	24952.2	337.44	7358.4	41869.8	659.68	3393.36	27296.7	1375.6	11022.5	50295	2199.44	11365.9	44907.2	16295.9	7217.28	32368.7	7594.68	15328.8	54858	5113.28	5600.16
24775.4	1421.2	8860.32	66294.1	275.12	3499.92	47175.7	441.56	5360.4	57066.7	300.2	5271.84	77963.6	212.8	10181.5	39819.6	2023.12	22217.8	34686.6	14088.9	19297.4	67327.6	50093.9	10679	33423.6	6507.12	3268.8
54792.4	516.04	11931.8	83934.5	174.8	2808	94756.3	227.24	9519.12	75643.8	558.6	3478.32	48800	628.52	22847	60494.8	2823.4	17503.2	48675.2	12803	10566.7	92227.8	3234.56	3429.36	89673.3	37397.3	21528.7
23738.6	4165.56	25483	39131.3	433.96	2181.6	97037.2	6510.92	9080.64	35096.8	531.24	7866.72	29218.1	766.84	5256.72	24921	2988.32	8148.96	32754.8	15522.2	9192.96	55017.9	7274.72	9213.84	82453.1	11068.6	4579.92
41515.5	403.56	1614.24	48218.9	167.2	1429.92	48804.6	2761.08	24878.9	55949.4	722	8534.88	59873.4	66.88	39414.2	63326.2	1061.72	11769.1	36526.1	9186.88	12805.2	62423.4	6745.76	6501.6	67984.1	911.24	662.4
46379.4	991.8	5740.56	40407.2	500.08	6671.52	92999.4	506.92	25974	30338.1	1867.32	11553.8	40999.4	1448.56	4241.52	100710	2542.96	8570.88	93076.8	994.08	2763.36	37491.3	10074.6	10798.6	85906.6	29686.4	15927.1
80951	519.08	4280.4	33582.9	1317.08	7516.8	42901.3	579.88	3596.4	33279.3	326.8	11783.5	32318.6	1326.2	25583	31863.6	3407.84	5934.24	55144	18266.6	11112.5	76404.9	6817.2	17581.7	55458.6	15981.3	9928.08
19539.6	1908.36	9429.12	63824.1	2242.76	10125.4	57736.2	1446.28	21148.6	23057.4	297.92	4502.16	43403.1	380.76	7297.2	89553.8	921.88	8250.48	59355.4	13820.6	8907.84	86518.2	9166.36	8400.96	38682.8	1207.64	1425.6
57322.2	449.92	6795.36	49050.9	277.4	1490.4	65464.1	213.56	706.32	76507.6	272.84	3466.8	69240.6	207.48	2777.76	25488.4	2604.52	5827.68	62624.9	2666.08	3216.96	35477	5648.32	5243.04	68031.6	8711.12	7455.6
69082.6	1099.72	5723.28	30140.5	549.48	11303.3	21893.9	1508.6	16992	67691	17396.4	21651.1	88317.4	1671.24	4951.44	96320.2	1480.48	8913.6	69088.5	31271.7	47672.6	53527.5	2980.72	1270.8	46469.1	934.04	23970.2
56988.1	555.56	6436.8	47671.6	337.44	2229.12	49366.2	570.76	6662.16	101473	6707	17761.7	47564.4	2042.88	15427.4	29100.5	633.84	9517.68	79486.5	10319.3	4905.36	29133.6	27467.9	15513.1	30556.5	9459.72	3175.92
25000.3	353.4	2363.04	69392.7	6267.72	10671.1	45058.6	2796.04	2741.76	64643.8	848.92	12397.7	32946.5	1201.56	4831.92	82025.4	1038.16	3526.56	58356.3	3458.76	4315.68	58942	4630.68	7526.88	36193.9	329.84	2897.28
27205.7	2388.68	12034.8	43700.8	383.04	4625.28	48088.3	4373.04	12887.3	89080.5	1309.48	6019.92	76673.3	176.32	5686.56	83305.9	1622.6	17208	57717.4	5054.76	3926.16	28589.6	16111.2	12179.5	80852.8	10507	3776.4
45985.5	733.4	4040.64	54878.2	3068.12	10047.6	47934.2	4139.72	5821.2	34231.6	1433.36	18110.9	66421.5	797.24	13911.1	49239.4	532.76	5275.44	27072.5	926.44	26678.2	75197.8	5781.32	4257.36	33049.9	2182.72	695.52
62286.9	3337.16	8148.96	41575.9	592.04	7758.72	46528.9	138.32	10292.4	69790.5	2239.72	17135.3	69518.1	278.92	2956.32	56226.9	2672.92	15832.8	74792.9	10969.8	12013.2	66550.9	396.72	2813.76	69245.8	6476.72	5421.6
24253.4	2238.96	10478.2	71423.9	1002.44	5549.76	91948.3	1075.4	5692.32	69123.6	4797.12	15876.7	41172.3	1235	3204.72	29825.2	494	8737.2	30086.5	5649.84	6764.4	59993	5145.2	4121.28	37153.3	2650.12	2184.48
23323.3	714.4	10928.9	47529.3	1783.72	4732.56	69195.8	235.6	5368.32	72614.1	352.64	8038.8	25540.4	98.04	2404.08	54011.7	894.52	9979.92	33742.8	7615.96	2839.68	28386.8	824.6	2376.72	60927.1	4646.64	8803.44
60833.5	516.04	8882.64	61163.7	370.12	3893.04	45201.6	1227.4	8390.88	25416.9	1713.8	12042	51260.3	281.96	2121.84	48679.1	677.92	11742.5	32377.1	2906.24	5282.64	35959.9	1279.84	4340.88	57016.7	21117.4	11446.6
80471.3	5969.04	12052.1	21961.5	891.48	2155.68	52095.5	267.52	1491.84	87521.8	986.48	7564.32	91868.4	1117.96	14401.4	59921.5	526.68	13101.1	55268.8	3160.08	5364	40097.2	9306.96	15719.8	34679.4	4512.12	167.04
69317.3	790.4	6286.32	38530	8914.8	20038.3	50001.9	1016.12	2772	56897.1	2926	10139.8	56677.4	92.72	338.4	59734.3	98.04	3986.64	37986	10040.4	7551.36	44335.8	33665	16325.3	63794.2	21904	7452
34325.2	149.72	10054.1	57001.7	156.56	1082.88	43160.6	1765.48	3911.04	36635.9	393.68	5385.6	92437.8	713.64	20555.3	29643.9	2216.92	11493.4	69950.4	13479.4	4767.12	69294.5	4563.8	2003.04	58516.2	5894.56	9704.88
116026	1065.52	10871.3	53126.4	1352.04	2988	20750.6	1304.92	4870.8	43644.9	1537.48	4878	34546.2	3366.8	5829.12	35746.1	694.64	13975.9	60331	11235.8	7438.32	73257.6	47488.6	10812.2	55121.9	35647	8686.08
49253.1	117.04	167.04	109315	202.92	3421.44	80282.8	331.36	6634.08	50399.7	203.68	4818.96	52265.8	379.24	3558.24	48101.9	665	8959.68	44387.2	7595.44	10607.8	17652.7	9647.44	9048.24	88698.3	30659.9	28954.8
57616	394.44	3049.2	57261.1	269.04	2565.36	72491.2	927.2	9489.6	49022.3	1651.48	9330.48	58185.4	984.2	8998.56	81054.3	437	4286.88	75511.8	35308.1	8358.48	33979.4	177.84	2330.64	56472.6	3310.56	1991.52
24947	3964.92	15243.1	59996.9	1484.28	5477.76	64289.5	1195.48	8803.44	22527	372.4	4823.28	62225.8	7399.36	24810.5	34156.2	4118.44	5562	69720.3	526.68	2585.52	91618.8	94.24	635.76	56091.7	17777.9	5324.4
92077.7	1912.92	7777.44	66361.1	1656.04	21668.4	61966.4	226.48	6565.68	44398.9	4525.8	15695.3	32942.6	769.12	5086.8	36485.1	365.56	4798.08	77498.2	60215.6	25200	69539.6	369.36	226.8	78629.2	4601.04	8722.08
14649.7	1779.16	4552.56	30313.4	216.6	2382.48	108237	205.96	10915.9	44402.8	110.96	3381.12	64920.7	150.48	3371.76	70744.7	701.48	5412.24	45246.5	22683.7	7741.44	64504	8843.36	2230.56	26465.4	854.24	2733.12
19832.8	2077.84	4559.04	39963.9	236.36	2876.4	100847	1244.12	8601.84	117786	1697.84	17758.8	59568.6	1372.56	5003.28	47755.5	1442.48	8830.8	60248.5	69.92	1064.16	25045.1	7349.96	4742.64	37545.9	5100.36	1287.36
31753.1	6529.92	4287.6	53730.3	1093.64	2798.64	43988.1	673.36	3154.32	29498.3	522.12	5263.2	51443.6	8222.44	24673.7	101318	605.72	9419.04	22107.1	14316.9	11044.8	39191.1	5683.28	185.76	72508.8	7340.84	4037.04
56376.4	445.36	6927.84	52653.2	2684.32	13614.5	36047.7	792.68	2204.64	47362.2	514.52	2768.4	69022.8	2508	6380.64	33502.3	671.08	6667.92	49349.3	7199.48	10164.2	61987.9	15362.6	11036.2	42361.8	31210.2	15640.6
50903.4	1366.48	7362.72	69718.3	452.96	12128.4	87644.7	1893.92	17933	58695.6	5271.36	22191.1	57110.9	340.48	6381.36	30584.4	1102.76	11735.3	52882	3087.12	3492.72	53865.5	238.64	1102.32	45526.6	5324.56	2217.6
83311.8	725.8	5218.56	88999.9	6378.68	15395	100617	150.48	6209.28	63615.5	487.92	3570.48	65363.3	1790.56	8840.16	71455.8	123.12	5437.44	59132.4	22618.4	3152.88	28838.5	24338.2	29227	36393.5	11913.8	11377.4
67107.3	3180.6	7495.2	61118.2	3936.04	10177.9	38429.9	2918.4	16246.1	22030.4	4013.56	6697.44	54924.3	2094.56	27778.3	24365.2	4477.92	6364.8	48190.3	15951.6	16105	46739.5	1182.56	8817.12	53805.7	13880.6	4379.04
86071.7	1076.92	17241.8	64450.7	820.04	9945.36	53805.7	4706.68	13689.4	43687.1	174.8	9779.76	82949.1	2004.88	10691.3	79646.4	957.6	2962.08	33458.8	27264.2	5152.32	61703.8	4477.16	3243.6	30994.6	18467.2	8428.32
89464.7	551.76	12937.7	73102.2	5358	12139.9	42253.2	5222.72	7765.92	65017.5	536.56	6743.52	43921.1	358.72	2523.6	85953.4	1032.08	17588.2	48395.1	3782.52	9406.8	67445.3	14513	12547.4	90004.8	1441.72	3885.84
34098.3	1241.08	3571.2	80726.8	12148.6	34258.3	65150.8	245.48	6095.52	43217.8	1663.64	5191.2	61642.7	94.24	1221.84	73122.4	196.84	6995.52	52759.2	13731.7	8926.56	77607.4	5754.72	10255.7	33690.8	6131.68	10312.6
70910.4	181.64	6983.28	50732.5	1912.92	14875.2	33711.6	81.32	2891.52	37982.1	3328.8	32220	26460.8	1320.88	8801.28	55517.1	4709.72	28465.9	49695.8	721.24	867.6	67116.4	18525	3049.2	81347.5	3087.88	2210.4
36234.2	263.72	8398.8	24226.8	94.24	2284.56	32505.8	604.96	10817.3	26526.5	605.72	10209.6	23632	82.08	10728.7	52757.9	3638.12	8539.2	46849.4	6043.52	4410.72	72183.1	1279.08	5653.44	50287.9	4110.08	5197.68
39769.6	447.64	4137.12	35907.9	726.56	10179.4	49729.5	2611.36	13894.6	38140.7	1184.08	5836.32	42064.1	1100.48	6858.72	40138.8	151.24	11903.8	58871.8	10328.4	1656	46965.8	966.72	648	58175.6	6703.96	11686.3
33662.2	551.76	2987.28	77283	78.28	869.76	30392.7	1536.72	14239.4	46460.7	1721.4	10356.5	61930	1972.2	19955.5	81071.2	13504.4	21997.4	63180	1303.4	714.96	74943	19540.4	40757.8	46783.1	14603.4	7140.96
32071	101.84	3128.4	68641.9	983.44	6701.04	73737.9	289.56	3852	56995.2	1544.32	16684.6	80698.8	306.28	2593.44	48395.1	988.76	5135.76	81768	9533.44	4623.12	53242.1	577.6	1216.8	57576.3	1873.4	722.16
75809.5	554.8	5320.8	73634.6	368.6	12431.5	48948.9	820.8	6698.16	71312.8	281.2	5840.64	44639.4	209	2164.32	58587.1	479.56	5892.48	63438	17307.5	61019.3	75406.5	5593.6	1751.04	42670.5	22941.4	12628.8
74178.6	2567.28	8323.2	58496.1	636.88	12220.6	30252.9	4456.64	10462.3	55260.4	792.68	4841.28	55099.2	6251	14396.4	81474.9	734.92	6374.16	38140	4987.12	5392.8	37353.5	4684.64	7601.76	75754.9	19837.5	9691.92
51128.3	157.32	3270.24	39631.8	447.64	7871.04	40127.8	1753.32	11962.8	55571.7	9151.16	21398.4	50148.8	1104.28	13235	64945.4	737.2	12170.2	74974.2	4395.08	1812.24	45934.2	21424.4	8344.8	63686.3	8784.84	4595.04
63529	369.36	2563.2	113546	668.8	11897.3	86266.7	842.08	7756.56	34636.5	458.28	5819.76	30312.7	202.92	5158.08	41815.1	572.28	14408.6	86253.7	4901.24	3011.76	44831.8	12765.7	8246.16	68741.4	15669.7	3214.08
26854.1	1733.56	3820.32	56048.8	639.92	12524.4	56934.8	73.72	3075.84	46009.6	699.96	6608.88	51454.6	395.96	4597.92	29414.4	2798.32	16568.6	48621.9	4499.96	6085.44	70965	27299.2	11494.8	24233.9	841.32	2512.08
68120	201.4	3044.88	81350.8	1085.28	8609.76	116737	646.76	26736.5	50978.8	655.88	2679.12	23730.8	261.44	7771.68	60214	158.84	5334.48	32093.7	17439.7	5890.32	49578.1	9983.36	5066.64	28545.4	773.68	1966.32
85334.6	3302.2	7940.16	69337.4	1391.56	3942	77309.7	845.12	2422.8	26455	818.52	21482.6	65654.5	158.84	1251.36	55123.2	1807.28	10262.2	40368.2	1178	7904.16	33610.8	5335.96	5998.32	92786.8	31689.7	19466.6
31627	1151.4	16971.1	60321.3	79.8	1152.72	67902.2	117.04	1513.44	40038	1539	9432.72	29268.8	2801.36	6559.2	19949.1	395.96	3302.64	42130.4	16491.2	7974.72	67975	9673.28	6824.16	68195.4	14820	9165.6
31188.9	275.88	4432.32	64886.9	230.28	8293.68	57982.6	1385.48	15842.2	59627.1	368.6	8786.88	82148.9	11511.7	20286	63997	949.24	6153.84	30358.9	3663.96	2243.52	56189.9	13398	3603.6	44726.5	13289.4	13086
18550.3	1078.44	1806.48	29387.1	312.36	4032.72	62539.7	313.88	5161.68	57521.1	5876.32	22133.5	53142.7	528.96	987.84	76471.8	177.08	3458.88	60441.5	47223.4	33061	31403.4	6649.24	7426.08	51472.2	11973.8	4120.56
60428.5	1067.8	6253.2	94368.9	2720.8	5102.64	61336.6	356.44	7063.92	50778	333.64	5798.16	46334.6	6732.08	9234.72	41029.3	1207.64	20013.1	66722.5	14376.2	10837.4	39000.6	155.04	187.92	58287.4	684	1502.64
60362.9	1997.28	6092.64	88557.3	3418.48	5106.96	24299.6	633.08	3577.68	103675	1200.04	18404.6	71768.4	964.44	6876	60594.9	1599.8	11022.5	31083	10515.4	12125.5	13817	98.04	13271	43627.3	160.36	288
27955.8	147.44	1382.4	40326	326.8	6839.28	56137.2	1135.44	6847.2	26826.1	2310.4	11232	48006.4	3673.84	9238.32	59402.2	669.56	3543.12	65253.5	15573.9	12831.8	74057.1	2736.76	3566.16	52648.7	4959	5004
34844.5	763.04	2517.84	52790.4	448.4	6938.64	27377.3	603.44	17948.2	64952.5	2059.6	14948.6	65274.9	2150.8	13122	27431.3	1148.36	11488.3	23245.3	4395.08	6374.88	56374.5	10730.4	16005.6	84322.5	28165.6	6693.12
34390.2	121.6	4536	46218.2	872.48	5157.36	30851.6	2385.64	2341.44	74785.1	370.12	8577.36	64514.4	1052.6	4828.32	67082.6	480.32	2797.2	56132	8418.52	12611.5	55123.9	7603.8	1774.08	99420.8	41161.6	16192.1
70485.3	10393	41577.1	35770.8	130.72	8804.16	86374.6	354.16	5499.36	59072.6	4498.44	21896.6	47446.8	870.2	6468.48	48306.7	3179.08	14191.9	27201.8	8299.2	5405.04	57402.1	4060.68	2676.96	66766.7	8980.92	7768.08
28367.9	180.88	2574.72	59085	1197	5204.16	70509.4	540.36	812.88	47323.9	6167.4	30476.9	33433.4	190.76	2787.84	44731.7	210.52	2824.56	24807.9	9749.28	8357.76	39455	3757.44	1810.8	68838.2	243.2	1394.64
74136.4	235.6	2428.56	29554.8	205.96	5423.76	51038.6	770.64	15433.2	55909.1	1870.36	7104.96	48870.9	82.08	3538.8	73305	266	3907.44	17823.6	4325.92	5505.84	70866.9	53473.6	15073.2	72222.8	7235.96	20389
54476.5	170.24	4633.2	57041.4	1228.92	8950.32	74876.8	1173.44	19829.5	84959.5	2191.84	12898.1	19173	79.8	44154	26981.5	516.04	1550.16	50087.7	3430.64	2921.04	56497.3	17931.4	7414.56	51855.7	14565.4	5171.04
49852.4	1837.68	9342.72	72300.1	186.96	2404.8	61380.1	1745.72	5448.96	64694.5	552.52	4403.52	33954.7	406.6	2019.6	53152.4	1543.56	13688.6	65731.9	11995.8	10882.8	42929.9	751.64	2136.96	88791.3	2036.04	15943.7
48256.6	2716.24	16315.9	58488.9	92.72	3103.92	35308.6	135.28	511.92	84539.6	2729.92	7539.84	63565.4	983.44	5039.28	68734.9	176.32	4098.96	76755.9	13952.8	11966.4	83667.3	7702.6	15083.3	33855.9	13917.1	28270.8
68227.2	72.2	1913.76	80005.9	377.72	8069.76	59181.2	721.24	13245.8	48120.8	215.84	3138.48	60085.3	193.8	1870.56	47568.3	83.6	1375.2	67379	6262.4	6935.04	44022.5	16429.7	20679.8	20729.8	19022	16220.9
75954.4	2561.2	8766.72	62881	94.24	4315.68	35449	461.32	2076.48	52224.2	10152.8	5830.56	62741.9	6213.76	4619.52	80661.8	4043.2	8298.72	54442	15950.1	12542.4	24538.8	5981.96	16510.3	92276.6	7850.8	7655.76
57502.9	3587.96	4234.32	47182.8	7596.2	11085.1	38181.6	1220.56	6549.84	92396.2	1296.56	9334.08	55677.7	430.16	5094	40619.8	183.16	2239.2	24177.4	14783.5	48857.8	26458.9	4588.12	17606.2	91425.8	1585.36	3345.12
34664.5	1955.48	12114.7	57747.9	1079.96	8709.84	87127.3	4690.72	17697.6	57818.8	155.04	2594.88	41229.5	196.08	5297.04	48351.5	1406.76	4847.04	72918.9	23183	8193.6	40899.3	3378.2	3025.44	41205.4	17550.7	11700.7
84535.8	203.68	2784.24	44231.2	6925.12	10494.7	25790	3768.08	7633.44	41737.8	1174.96	4679.28	51888.8	1495.68	10208.9	61711.6	957.6	8008.56	93234	19498.6	8773.2	46811.7	14798.7	15266.9	75957	15076.9	6696
68084.9	678.68	5150.16	23846.5	804.08	5519.52	59225.4	118.56	9811.44	62999.3	510.72	30356.6	29656.2	256.12	4830.48	53379.3	2989.84	48932.6	69349.8	9538	3834.72	41170.3	6881.8	6912.72	53972.1	3986.2	13039.9
26825.5	389.88	4389.84	59241	5573.84	13080.2	37240.4	437	10879.9	35322.3	3906.4	11608.6	18302	2331.68	17601.8	60012.5	1089.84	2479.68	37782.5	7423.68	1694.88	77686	14918.8	10680.5	72014.1	7882.72	3905.28
81920.1	4647.4	10312.6	80224.3	727.32	8723.52	70316.3	306.28	4179.6	34021.6	395.2	3164.4	43575.3	339.72	1208.88	79392.9	1185.6	11705	98440.5	26595.4	16582.3	57460.6	60332.6	13103.3	39934.7	5738.76	2573.28
39296.4	1358.12	7333.92	53129.7	841.32	7957.44	35139.6	1013.08	4833.36	19489.6	206.72	4114.08	61695.4	1108.84	9357.84	93908.1	205.96	8656.56	35501.7	8513.52	9984.96	23214.1	4570.64	5392.8	87516	11215.3	12628.8
48113.6	212.8	1975.68	68095.9	2989.84	9477.36	36921.3	3366.8	8143.2	62682.7	1578.52	17034.5	73394.1	258.4	1290.24	90143.9	2520.92	16176.2	38181.6	12304.4	10862.6	58719.7	402.04	549.36	46724.6	5903.68	5391.36
30219.1	123.88	3684.24	21427.9	3546.16	10126.1	49023	262.96	2814.48	32607.2	1351.28	9794.16	44061.5	390.64	4875.84	73364.8	1632.48	15559.2	41676.7	32823.6	7475.76	52218.4	4713.52	3272.4	61714.9	1190.16	5301.36
45112.6	2889.52	7891.92	31610.8	494	6206.4	52609.7	3369.84	7677.36	42848.6	869.44	2888.64	29279.2	684.76	22940.6	69390.1	831.44	4770	89774.8	19221.2	7380	26151.4	26441.9	9897.12	48564.1	21260.2	10013.8
39661	1576.24	7914.96	48951.5	201.4	7138.08	53976.6	177.84	3971.52	56237.3	1072.36	17512.6	47180.2	1929.64	1829.52	83239.6	69.92	1929.6	52765	1957.76	2684.16	48183.2	22589.5	6801.12	21622.2	3185.92	8246.16
68344.9	2108.24	27629.3	90257.7	1102.76	19270.1	90595	899.08	16426.8	52180.7	169.48	4651.2	25868	452.96	14609.5	71854.9	528.96	5564.16	32563.7	21014.8	7187.04	39858	1913.68	3595.68	49934.9	4644.36	12242.2
27412.4	1872.64	4816.08	16243.5	209	5935.68	48841	580.64	2986.56	53030.9	4173.16	18373.7	73546.8	6836.2	18805	49611.9	1792.84	12757	63654.5	3040.76	6227.28	55109.6	7068.76	10792.8	24913.8	4239.28	3891.6
86867.3	3686.76	14577.8	47278.4	2766.4	10643	78495.9	254.6	2010.24	30534.4	3301.44	2858.4	82550	1604.36	18010.8	67789.1	588.24	1517.76	32377.8	5171.04	2836.08	49609.9	6434.92	889.2	26430.9	306.28	2034
28076.1	358.72	1596.96	35466.6	869.44	8228.16	42985.8	4458.92	8926.56	30963.4	915.8	2697.84	55481.4	1278.32	9079.92	79170	285.76	4155.12	54124.2	18498.4	2378.88	48877.4	2111.28	7184.88	62995.4	17773.4	4557.6
38119.2	826.12	3923.28	57833.1	218.88	1639.44	75812.1	197.6	1881.36	48053.2	2834.8	6088.32	46422.3	168.72	1907.28	81487.2	4575.2	11610	50659.7	12623.6	3514.32	55584.1	15467.5	31233.6	14123.8	12064.2	5343.84
36845.2	2998.2	18561.6	85419.1	3686.76	10423.4	108454	886.92	3941.28	49871.9	902.88	8922.96	97045.6	3597.84	8337.6	73227.7	313.88	2762.64	58310.2	30286.8	25658.6	30919.2	3506.64	8097.84	31552.9	17787	5186.88
58244.5	139.84	4025.52	63054.5	1322.4	9775.44	68270.1	82.08	5232.24	82604.6	1922.8	16905.6	51153.7	337.44	17297.3	64714.6	405.84	3335.04	48676.5	7029.24	3568.32	81102.4	1051.84	14621.8	92781	13492.3	13267.4
70757	3476.24	6033.6	38425.4	1132.4	3476.88	50287.9	1360.4	5160.24	78906.1	4121.48	23721.1	19397.9	94.24	8427.6	43126.2	1467.56	5901.84	46313.1	5274.4	5803.92	55235.7	34038.1	5405.76	69555.8	3646.48	10659.6
61512.7	299.44	7145.28	82388.1	1942.56	8200.08	24320.4	1478.96	2530.8	29901.9	1168.88	5940.72	59408	1325.44	13883	76356.8	119.32	2596.32	79623	77.52	2579.04	71212	5343.56	1602.72	87210.5	2552.08	1180.08
62570.9	227.24	11895.1	30161.3	67.64	6263.28	21854.9	176.32	5241.6	63276.8	567.72	5482.08	58372.6	395.96	3803.76	59829.9	1181.8	4112.64	61636.9	18598.7	19244.2	40088.8	8852.48	6524.64	52024.7	20285.9	11942.6
54923	114	1366.56	93395.2	66.88	8376.48	32006.6	1247.16	3821.04	86312.2	1599.8	8311.68	77043.8	3211	10373.8	43617.6	269.8	18108.7	34310.9	2394.76	566.64	41133.9	2185.76	1123.2	48320.3	5176.36	5325.84
75344.8	409.64	4369.68	66222	3629.76	6575.04	60968	1632.48	5177.52	71156.8	2474.56	2921.04	61352.2	1121.76	7713.36	94509.3	1689.48	4968.72	71584.5	9452.88	7943.04	18479.5	1933.44	7955.28	80761.2	2720.04	6320.88
49351.9	323.76	984.24	75631.4	163.4	9078.48	40289.6	1141.52	15316.6	40962.3	108.68	5028.48	51567.8	4788.76	6076.08	31023.8	709.84	4584.96	80947.8	52227.2	8598.24	43648.1	2644.8	1275.12	51228.4	12945.8	13093.2
37137.1	420.28	2288.16	39339.9	844.36	5339.52	83463.2	123.88	2308.32	43234.1	1733.56	16979.8	47923.2	3537.8	11432.2	45443.4	741.76	5010.48	42030.9	11115.8	9563.76	42095.9	2001.84	7665.12	95662.4	16999.7	21297.6
88318.8	5869.48	16821.4	88487.1	2939.68	31894.6	19773.6	145.16	6919.2	109778	4202.04	17552.2	49130.2	816.24	16111.4	76264.5	1520.76	7333.2	76531.6	2900.16	367.2	72777.9	46470.2	24547	76343.8	8542.4	7351.2
48133.8	285.76	730.8	63035.7	4047.76	3511.44	55448.9	199.88	6220.08	34374.6	3566.68	22119.1	61104.5	4398.12	6516.72	56895.1	131.48	2257.92	42522.3	6523.08	4570.56	54784.6	542.64	14597.3	49251.8	10099.6	23700.2
72772	2613.64	34711.2	74750.6	1790.56	15069.6	36306.4	3480.8	29219.8	99714.5	1736.6	8612.64	71238.7	810.16	8570.88	64424.7	477.28	1802.88	63384.1	41377.4	22385.5	49903.8	7608.36	9612	70964.4	1065.52	464.4
76491.3	1419.68	6454.8	54486.9	2941.2	12109	26317.2	1322.4	7919.28	83909.1	5212.84	16562.9	27429.3	329.08	10075	58377.1	896.04	3174.48	60423.3	455.24	4426.56	74035	5951.56	7357.68	62983.7	1268.44	9613.44
64423.4	692.36	2815.2	40831	1219.8	8161.2	46206.5	117.04	1779.12	52161.2	296.4	5210.64	26488.8	1559.52	10703.5	78026.6	2347.64	9781.2	61926.8	776.72	1098	24121.5	546.44	714.96	32472	4503	2792.16
52635.7	231.8	5158.8	31690.7	67.64	3522.24	45051.5	76.76	750.24	56904.9	893.76	9586.8	81887	1747.24	10106.6	42281.2	2387.16	10033.2	25669.1	1586.12	1462.32	79600.3	5054.76	12215.5	33661.5	6337.64	6238.08
27329.9	109.44	2441.52	54068.3	3017.96	7429.68	30643.6	3670.8	14231.5	89924.2	128.44	578.16	47420.8	7760.36	39126.2	70486	1321.64	5738.4	43336.8	7719.32	7221.6	29286.4	3027.84	50402.9	42979.9	3137.28	1938.96
103746	127.68	1822.32	30832.1	3647.24	9214.56	72419.8	1638.56	9775.44	100307	899.84	15226.6	45447.3	72.2	1620.72	63521.9	5088.96	15872.4	29504.1	2649.36	2241.36	58275.7	16083.1	17141	71472.7	3198.08	3551.76
[truncated: 6,372 more rows]

## Sheet: HeLa
5′-AF647 iHCV-EGFP, replicate 1 (gated)			5′-AF647 iHCV-EGFP, replicate 2 (gated)			5′-AF647 iHCV-EGFP, replicate 3 (gated)			5′-AF647 iEMCV-EGFP, replicate 1 (gated)			5′-AF647 iEMCV-EGFP, replicate 2 (gated)			5′-AF647 iEMCV-EGFP, replicate 3 (gated)			5′-AF647 iSyn-EGFP, replicate 1 (gated)			5′-AF647 iSyn-EGFP, replicate 2 (gated)			5′-AF647 iSyn-EGFP, replicate 3 (gated)
[truncated: 11,271 more rows]

[truncated: 2 more sheets: HepG2, HCT-116]
