# Supplementary material for: Enhancing cap-independent translation of linear mRNA
Source: Nat Commun. 2025 Oct 16;16:9205. doi: 10.1038/s41467-025-64257-6 (PMC12532787; doi:10.1038/s41467-025-64257-6)
Supplement: Supplementary file 11 — Source Data [file 41467_2025_64257_MOESM11_ESM.zip › Source Data/Supplementary Figure 9/transfection vs cell size.xlsx]

## Sheet: Sheet1
forward scatter area, pooled replicates
non-transfected				transfected
HEK293	HeLa	HepG2	HCT-116	HEK293	HeLa	HepG2	HCT-116
66980.5	114625	47921.9	83532.1	22989.8	113723	35784.4	35446.4
56425.2	86658	80977	99093.1	35028.5	111851	95711.2	24684.4
75741.2	57627.7	36479.3	61035.6	61217	68029	65099.4	74302.8
31200	49797.8	39229.4	68053.7	58823	105691	62704.8	35523.1
58644.3	95570.1	41591.5	86135.4	68608.8	114243	70453.5	49240.1
62648.3	122838	59502.3	65938.6	53170.6	103778	64464.4	28898.3
39667.5	80475.2	48114.9	72970.9	31324.8	95774.2	59394.4	26348.4
41107.3	104874	60128.9	72586.1	43875.6	96569.8	82665.7	64657.4
44275.4	113873	67105.3	59557.5	43884.1	102534	50817	23663.9
16584.8	68103.8	52830	48782.5	75648.3	113721	47050.2	52856
40126.4	63395.8	59560.8	24404.2	54889.9	85250.8	101556	27227.2
41417.3	112369	64499.5	72969.6	72939.1	102205	45470.1	35606.3
63779.9	114752	52313.3	43807.4	45081.4	72335.9	84420.7	37058.4
57120	100727	95917.9	32126.9	40569.1	77290.8	94745.9	38484.5
60503.3	95514.9	47165.3	86227	41725.4	83965.7	59255.9	92668.5
78835.9	111466	46740.8	85801.9	55481.4	101645	65942.5	45353.1
66909.7	75142.6	96967.6	16037.4	38170.6	89712.3	64019.1	32191.2
58014.4	94106.3	67964	42654.9	59694.7	107277	51168	65634.4
26003.2	88473.4	85735.6	92365	49819.2	102221	74838.4	11983.4
50922.3	82202.2	52059.8	15932.1	60880.9	116888	102992	49965.5
75832.2	90667.2	92803.1	20354.1	65667.5	77080.9	69083.9	36480.6
98779.2	130075	70194.1	9653.15	59545.2	103182	66413.1	62269.3
32075.5	143610	102320	20373.6	60403.2	94156.4	48810.4	63735.1
72114.9	85474.3	105722	34377.8	51560.6	107960	90933	78544.7
42058.2	116668	57893.5	24612.2	52156.6	104434	108403	74811.1
86162.7	106846	59631.6	35244.3	49930.4	73074.9	59172.1	65388
30725.5	100306	81848	19402.5	73593	85881.9	52200.8	67919.8
22267	78212.5	40576.2	38713.3	32838	104605	128851	70957.9
25006.1	78150.1	99664.5	72138.3	67262.6	121716	90344.1	33943
62872.5	96331.3	101889	66017.9	57565.3	86455.8	60011.2	83422.3
95034.5	85899.4	92844	105542	49060	98415.8	52096.2	73466.9
49211.5	92132.9	68436.5	49281.7	87928.1	80093.6	75808.8	23361.6
52887.2	119140	73437	72400.2	56304.3	74670.7	64851.1	85034.9
60280.3	80814.5	97940	86203	57683.6	103226	70309.8	70954.6
19119.1	111874	49563.8	33049.9	59137	105472	63196.2	13325
95158	92717.3	71383	71997.9	57775.2	65193.7	65287.9	27143.3
97955	61363.2	78528.4	36858.9	53582.7	86102.9	48535.5	46672.6
57362.5	92333.1	90813.4	55840.2	45465.5	108737	49800.4	28135.9
99868.6	102889	56075.5	30789.2	43082.6	113992	67204.8	11729.2
76685.7	115435	114744	29392.3	81983.8	42844.8	88071.8	84002.1
33762.3	73697	83064.1	32894.5	53723.1	91237.9	31771.3	79928.5
67198.9	102619	87502.3	72665.4	92846	80506.4	61085.7	42751.8
60355.7	114320	72754.5	65502.4	56421.9	61669.4	73952.4	17980.3
26592.1	98201.3	40547.6	90428	50531.6	118921	71095	73660.6
66495.6	126097	102461	72061.6	72741.5	72382	62992.1	51498.2
75922.6	113217	53312.3	75647	40846	77824.5	61555.6	55725.1
48052.5	88522.2	50191	42620.5	64013.3	78811.2	67119.6	16622.4
78925.6	117407	56882.8	30131.4	32136.6	86026.2	56958.2	88570.9
72062.9	91117.6	80998.4	59125.3	38613.2	123512	69205.5	44498.3
52464.8	91209.9	64205.7	36276.5	41490.8	74725.9	50207.9	44345.6
22539.4	104002	56616.3	36716.5	56603.3	87900.8	58921.2	70499.6
40599.6	110941	76009	35402.9	65694.8	64949.3	75632.7	76985.3
23138	117896	72649.8	28162.5	38864.1	93264.6	37235.9	55430.7
57867.5	75335.6	61501.7	8044.4	27740.7	93515.5	50084.4	51602.8
57134.3	53483.9	61093.5	59380.7	27736.8	105618	47230.9	77784.8
28106.6	86152.3	68104.4	39344.5	88306.4	64442.9	64352.6	13214.5
36947.9	97197.1	60968.7	33462.6	74145.5	114280	85033.6	89529.7
15102.7	101848	68777.8	61889.7	60950.5	81411.2	33688.2	22072.7
56767.1	108496	58887.4	73573.5	48800.7	65021.4	42002.3	80567.5
28848.9	129620	33623.2	10147.1	56408.9	101743	68427.4	55855.1
46732.4	114934	32607.9	36865.4	82535.7	141311	46491.9	87967.1
46954.7	108504	37466.6	28424.5	41115.8	97193.8	123409	76252.1
28676	68238.3	67057.2	36192	38982.4	97182.8	60953.1	83363.1
56561.7	79119.9	71039.8	25205	68296.1	86448	59293	27977.3
22062.9	91934	80951	71587.1	71690.4	65040.9	78801.4	48074.6
76737.7	105408	99821.8	60251.1	59252	64988.3	69178.8	44714.1
44974.1	65703.9	79831	38341.5	81576.9	70457.4	39197.6	26769.6
23439	72861.8	75722.4	33549.1	53438.4	104911	46738.9	44502.2
59600.4	104621	66618.5	22868.9	48569.9	98820.8	50761.1	93811.9
72265	92337	98742.8	66818	25331.8	110243	71452.5	61123.4
40034.1	95226.9	44072.6	100304	46417.1	83142.1	80608.4	78700.7
42076.4	116490	78882	37965.2	30438.8	85599.8	90010.7	86747
39973	100417	36067.2	34224.4	61072	131267	50217.7	57083.6
52598	119577	101596	60298.5	46019.3	81001	67232.1	59374.2
35990.5	104916	51021.8	87753.9	49125	98322.2	74624.5	72083
53620.4	91867.1	73310.9	49006.8	49628.1	111009	118508	61055.8
40523.6	70997.5	62777.6	87780.5	11920.3	60049.6	77418.2	82031.9
49988.2	66968.2	90743.2	83181.8	49928.4	110839	81509.3	8804.25
33738.2	115791	39463.4	105210	83959.2	97139.2	126390	51290.2
62318.7	105184	70207.1	17111.9	67479.8	96445	40936.3	80571.4
50915.8	136759	86388.2	25465.7	64779	86142.5	46868.2	7637.5
30115.1	93425.1	92745.9	78124.1	42715.4	78946.4	87696	40994.2
63369.1	119503	58836.7	61083.7	38854.4	90103.6	53210.9	51027.6
78252.8	100501	59894.2	38874.5	99520.8	103705	53771.9	84776.9
53064	126806	63199.5	47547.5	60685.3	95866.5	58782.1	38829
52885.3	104566	46341.8	49834.8	39294.4	103869	103265	39746.8
58849	135272	60277.7	31040.7	58468.8	92060.8	68095.3	36095.1
29675.7	102019	63565.4	19746.3	62830.3	83135	86795.1	89486.1
39581.8	53434.5	59709.6	54020.2	49478.6	126783	65245.7	67853.5
34524.1	75114	43462.9	38630.1	66494.3	71730.8	67645.5	59671.3
45349.2	92060.1	63671.4	52823.5	54627.3	96422.9	52104.6	61330.7
40466.4	84675.5	68610.1	18194.1	62517.6	99988.8	75208.2	60210.1
32732	120013	106082	60687.2	62158.8	52235.9	62380.5	29434.6
31873.4	112850	52230.1	50946.3	32326.4	68102.4	59103.8	24206.6
20519.2	82286.1	48518.6	78855.4	40286.3	95178.8	61852.7	78305.5
43393.3	104315	90496.2	79836.2	64101.7	45551.3	75754.9	71104.8
56564.3	99866	84829.5	13765	75906.3	87811.8	56700.1	19070.3
60624.8	70509.4	37755.9	55402.1	47055.4	89236.5	53002.9	111176
51928.5	41725.4	43261.4	68952	62734.1	104488	100861	73425.3
62920	86733.4	67577.2	48585.5	38077.6	101323	99273.2	94725.1
29053	97400.5	62333.7	14400.7	70955.9	80457	55032.9	90950.6
81874.6	70086.9	94231.8	52939.9	51630.8	65922.3	63834.5	66937
69785.3	125334	73039.2	47739.2	64538.5	86941.4	93141.1	64537.8
41109.9	96491.8	95173	48607.6	35312.5	82490.2	111171	79659.4
60635.2	86651.5	53824.5	76497.2	25968.1	106178	81962.4	124403
34348.6	101014	66894.1	35762.3	48181.2	112768	72782.4	62673.6
51172.5	58990.7	72190.3	39275.6	98899.4	102907	52954.8	50945
61140.3	74608.9	53932.4	81081	44976.8	100044	51508.6	54959.4
29935.7	83364.4	49305.1	77363.6	78033.8	96643.9	112081	37428.3
58284.8	93108.6	45821.8	68603.6	74773.4	116667	83019.9	54822.3
55025.1	94126.5	90489.1	72210.4	59477.6	125837	74631.7	83532.1
42300.7	42736.8	31515.9	72441.8	45644.3	63083.8	73983.6	73979.1
72317.7	113016	49952.5	55879.2	62089.9	70480.8	65007.1	76244.3
44852.6	94261.7	63715.6	75412.3	15447.9	103285	31320.2	36994.8
24123.4	77982.4	48188.4	69972.5	57894.8	106340	58946.5	61745.4
27548.3	122524	70622.5	54720.2	62590.4	94627.6	78861.9	45274.4
62343.4	109514	45283.5	64058.8	78176.1	91208.6	99763.3	35230.6
28366	112946	43929.6	62994.1	58067.1	106991	101366	54285.4
35296.3	134222	85241	61404.8	67626.6	78207.3	89379.5	49080.2
81858.4	72083.7	47818.5	73476.6	66064.7	103756	57606.2	28771.6
28416.7	115236	48283.3	66457.3	33107.8	72974.2	53631.5	73802.9
30054.7	123057	74722.7	56954.9	88531.3	102624	86175.7	71193.2
55849.3	87618.7	81001.7	53558.7	63092.9	97673.5	69680	50112.4
61154.6	52735.1	61790.9	82116.4	76707.8	84737.2	104083	52735.1
25422.8	145590	34132.1	47870.5	54307.5	103043	42559.4	14200.5
42343.6	60508.5	67717.6	37502.4	23879	87961.2	91746.2	70720
29817.4	84741.1	70165.5	50904.8	28754.7	88925.8	79223.9	69528.5
18036.2	83560.8	71312.1	55435.2	56540.9	75988.2	98649.2	103865
21329.8	59059.6	31031.6	74902.8	74212.4	84799	39865.1	65335.4
24737.7	48900.1	78057.2	48532.2	88999.9	65183.3	62314.2	69873.7
48088.3	87764.9	42887	92323.4	52669.5	76307.4	51065.3	40524.2
78520	90470.9	95259.4	94354.6	53752.4	92864.2	68424.2	32485
59454.2	56140.5	53260.3	81336.4	66873.9	105944	72300.8	93126.1
51000.9	49325.2	90279.1	62503.3	67788.5	57913	76601.8	33845.5
24579.8	89648	32169.1	77294.8	54785.9	98720	49756.8	89573.9
46469.1	75640.5	41165.8	35784.4	52025.3	131370	71760	30498.6
47279	77533.3	55295.5	32910.8	60607.9	102019	49749	23093.2
30579.9	101686	60279.7	71430.4	70176.6	83553.6	61624.5	58093.7
45605.3	103393	40347.4	33864.3	62339.5	85419.8	75468.9	75966.8
37934	73165.9	57772.6	45039.1	60164.6	72244.2	31737.5	55013.4
18030.3	74212.4	125232	33086.3	57948.8	57148.6	36205	49067.2
41966.6	61496.5	65958.1	15616.2	45301.8	83872.1	58009.2	56630.6
61840.3	79659.4	58637.8	58605.9	57621.8	103735	75271.9	75879.7
43974.4	90685.4	46000.5	30076.8	70273.4	64832.3	40416.3	72805.8
44884.4	124048	41632.5	46459.4	53030.2	91783.2	54308.8	50325.6
69010.5	105606	67879.5	64895.3	48639.5	82292.6	102699	44514.6
32407.7	91551.2	58490.9	88252.4	67051.4	94789.5	31596.5	31723.9
53586.6	81628.3	74668.1	14483.9	23093.8	80365.3	54564.9	79976
39740.3	72412.6	38623	53288.9	83011.5	78936	79619.1	20816.9
46627.1	100751	43849.6	45920.5	59433.4	120743	33652.4	76934.6
34667.1	112797	69443.4	63137.1	14974.7	132883	43330.3	79241.5
33625.8	81571.8	49751	31649.8	65634.4	59124.6	46179.2	64019.8
40292.8	92665.3	87899.5	77034.8	73487	98938.4	72456.8	19938.8
93705.9	82522	63170.9	72025.2	51268.8	74451	96828.5	42945.5
38001.6	114640	54285.4	93579.2	62648.9	114861	60707.4	54173.6
38981.8	93717.6	72819.5	42857.8	47745.1	99522.8	67165.1	76837.1
68105	78368.5	69653.3	10854.3	60368.1	124436	63932	50100
59549.1	90891.4	72203.3	85597.2	54904.8	86136	54341.3	63553.7
60992.1	95724.8	52278.2	43052.8	81511.9	114352	54330.2	76410.1
55982.5	92448.8	116089	66966.2	30473.3	42173.9	58114.5	46910.5
34193.2	85846.1	63305.4	30836.6	45483.8	113593	69359.5	74590.1
51925.9	77981.8	75767.9	42036.1	94123.9	88429.9	65599.9	50445.8
32360.2	88000.9	72970.3	94550.9	53618.5	129945	48694.8	64595
45004.7	77344.1	55971.5	83086.2	34703.5	100946	50852.8	63104.6
57636.1	84361.5	63778.6	61354.1	54178.8	123352	56077.4	73711.9
83268.2	98632.9	41141.8	48883.9	44005.6	111657	60567.6	54656.5
54927.6	95308.8	45817.2	87605.7	35376.9	109258	61311.9	66695.8
49676.9	100026	37869	20120.8	35096.8	102139	100306	73345.3
43244.5	118849	41236.6	45190.6	81868.8	97084	83016	73643
26964.6	65635	33330.7	78174.2	51649	82210.7	72696.6	38942.1
50075.3	75241.4	48038.9	76214.4	36451.3	79235.6	44861	93744.3
23718.5	85399.6	42995.5	109582	47449.3	105043	93150.8	80392.6
19568.2	113301	43941.3	47801.6	47236.1	112419	59654.4	107999
76653.2	110122	45022.9	79815.4	51431.2	89577.8	35018.1	75483.8
22566	97988.8	75341.5	64617.8	56295.2	93892.5	47332.3	11596.6
71462.9	95652.7	60576.1	87139	49111.4	98369.7	51274.6	8663.85
52631.1	124638	45882.8	38372.8	33798.7	104343	86280.3	72254.6
57197.4	85796.1	59432.7	70958.5	56433.6	62753.6	86113.3	11828
58767.8	69444	70057	49574.2	36469.5	93120.9	48974.9	59272.2
65573.3	95772.3	83205.2	49159.5	31481.4	84335.5	91224.9	46671.9
104686	45113.9	37084.4	79582.8	68939	92893.4	59340.4	45960.8
29794.7	81220.8	48891	59127.2	74769.5	58877.6	104985	76390.6
83523	115923	40267.5	23463.7	47976.5	93643.5	60229.6	44299.4
27512.5	98697.9	47876.4	91424.4	36780.9	63433.5	84279.6	73125
75356.4	71661.8	61878	23420.1	70081.7	105270	47721.7	60464.9
43787.9	54670.8	100156	36349.3	64507.3	113284	48649.9	21898.5
39702	105916	62492.3	59924.8	50447.1	76012.3	59970.3	51255.8
39934.7	102844	72722	53721.8	75672.3	81019.2	108989	77854.4
67301	73681.4	79132.3	39850.2	25229.8	91682.5	53768	21966.1
54270.4	101455	30726.8	63490.7	66006.2	99771.1	62596.3	12691.9
27076.4	97425.2	39438.8	58124.3	41038.4	81038.1	67530.4	106792
72314.4	107991	74819.5	83623.8	49351.2	120269	100641	102119
105440	87090.9	60663.2	75752.9	43340	59839	101301	58925.7
30944.5	96009.5	131344	49383.8	58232.2	81344.2	50785.1	71781.4
27761.5	93747.5	81341.6	58706.7	22826	106316	43765.8	26560.9
46993.7	95580.5	73364.8	59485.4	21797.1	74555.6	74251.4	55927.9
48747.4	58605.9	40376	44984.5	68677	48201.4	52180.7	55950
40339.6	97379.8	58622.2	71303	90994.8	90585.3	94586	103248
30007.9	84260.8	59482.8	89345.8	86255	55650.4	84983.6	46478.2
83770.7	112016	52326.9	47186.1	48455.5	132698	41850.2	51137.4
32604	104909	57200.6	13456.9	28470.6	118187	84895.2	95654.6
30075.5	89644.8	85071.3	29072.5	60801	69643.6	91679.2	37528.4
45098.3	102530	62229	66368.2	57489.2	63692.8	91202.1	78658.4
45117.8	64771.8	111185	66374.1	50481.6	84706.7	64834.2	20437.3
35649.9	69941.9	76521.9	30435.6	78129.3	97332.9	45408.3	40352.6
45055.4	90119.9	68555.5	92423.5	37572.6	83529.5	97806.8	10041.2
31565.9	97793.1	60478.6	12015.2	79054.9	104716	49290.1	76193.6
25669.8	152525	40389.7	63802	40220	96298.8	75332.4	58903
52626.6	82100.8	53488.5	51782.9	85400.2	90762.1	42006.9	54358.2
59807.8	69731.3	47013.2	54644.8	17459	116195	34910.2	55781
58664.4	107245	44479.5	30051.4	35881.9	118484	79898.6	102803
37384.1	67496.6	51613.2	33468.5	49526.8	78291.2	88470.8	58913.4
57400.8	95104.1	33635.5	53693.9	64069.8	73159.4	73966.8	113421
15395.9	114471	44772.6	30856.8	19513	105449	46713.5	10726.9
50514.1	81621.1	47102.9	89113.7	68872.7	71022.9	74397	58809.4
24828	87647.9	56764.5	13944.4	46584.8	122002	54395.2	35968.4
63336.6	48513.4	52092.9	83315	85218.9	91198.2	43018.3	89969.8
17147.6	114551	63379.5	30310.8	79703	111959	105977	81163.5
22919	109976	86798.4	73383	50060.4	66076.4	52295.8	79419.6
29595.8	84281.6	69347.8	66419.6	51006.1	84176.3	47687.9	58191.2
54557.1	131837	47723	88450	31744.7	84059.3	60448.7	65572.6
87806.5	92159.6	69130.1	97794.4	55328	90673	42625	53582.7
58701.5	49720.4	104268	92869.4	49227.1	107351	102593	71813.3
23663.9	88733.4	62097.1	33406.1	48784.4	140290	92330.5	72577
30905.5	118151	96140.8	83760.9	98454.2	90924.6	73732.8	48063.6
106959	79992.9	44898.8	50759.1	43158.7	67117	67264.6	21041.8
61030.4	113435	45006.6	55679.6	43410.9	100474	45524	43563
91918.4	83663.4	58482.4	56402.4	29186.3	106541	86446.1	43410.2
62170.5	92544.4	69562.3	46038.8	21832.8	72049.9	93910.7	87673.9
72291	87113	78796.9	57714.8	24417.2	94463.8	52364	67042.3
37172.8	61987.2	67784.6	57242.9	84236.1	122860	49084.8	69652.7
26943.1	81280.5	28770.3	82832.8	44815.5	109049	62069.1	20603
70254.6	93783.9	40441.7	74787.7	66737.4	100409	59373.6	56720.9
15842.4	76599.9	60437.6	76186.5	27545.7	98159.8	51691.2	43238
80366	114331	54533.7	48239.8	110857	62972	65895.7	35705.1
39262.6	74259.9	37828.7	26807.3	48680.4	113603	42594.5	38175.8
76567.4	102221	103585	73702.2	52681.8	79859.6	58864	93932.8
57715.4	76473.1	74363.9	68231.1	52458.9	91668.2	63668.1	29222.7
27543.7	117889	72532.2	86436.3	34019	90302.5	92217.4	65926.2
31313.7	104648	51351.3	48654.4	37334.7	79745.9	101011	60383
30458.3	117824	57156.4	76785.8	35082.4	101382	97956.3	71156.8
33649.2	128542	60084	48352.2	65770.9	77121.2	88330.4	59956
57851.9	56534.4	59376.8	76362	85459.4	103377	71509.1	101962
113415	70609.5	54704	70691.4	37730.5	42568.5	49317.4	85381.4
20975.5	83266.3	71706	51061.4	61543.3	90086.8	96101.8	58914.7
26401.7	95323.8	45330.3	49541	20933.9	92732.9	73622.9	90580.1
74451.6	89497.8	54044.9	37473.8	71971.2	107978	76100	84610.5
68888.9	108731	91252.2	73447.4	61005.1	119528	58589.7	23687.9
39472.5	96415.8	64104.3	56728.7	67514.2	117463	49642.4	70354
86680.1	102018	49468.9	85976.1	33592.6	82621.5	59469.8	70027.8
33605.6	143410	58591	27241.5	85155.2	72103.2	62255	10947.3
49291.4	110458	71440.8	78335.4	31265	92950	40489.1	72373.6
38754.9	73986.2	67716.3	92760.2	35147.4	83928	55279.2	38987.6
100545	88543.6	47782.1	56154.1	37616.1	84544.8	35874.1	43126.2
90374.7	113551	72294.9	92765.4	37417.2	75986.9	52664.3	29440.4
34414.9	97696.3	94731.6	22845.5	33355.4	90224.5	39254.1	46353.4
26586.9	97775.6	100493	85717.4	16172	100927	52185.9	16972.1
27615.9	78511.5	77047.1	30659.2	43306.2	85675.8	56946.5	43717.7
51366.9	84990.8	40775.8	30836	36304.4	96686.8	80742.3	20825.3
72673.9	108074	29948.1	62365.5	62143.2	104954	31205.2	63228.1
51286.3	63352.2	54277.6	23524.8	81758.3	46325.5	66165.4	61441.2
77516.4	99405.1	50510.2	31890.9	73417.5	89818.3	114348	47615.1
28366.6	76038.9	69102.1	70058.9	87952.8	133154	56797	70697.9
17909.4	73895.9	63832.6	49208.9	27634.1	133748	125679	54112.5
15106	93346.5	41533	84442.8	23854.3	74149.4	42486.6	24191.7
37442.6	65826.1	111925	28512.9	35874.1	108885	65593.4	91298.3
62336.9	90508.6	54865.2	82553.2	58981.6	110051	60284.2	100818
39473.2	92476.8	86694.4	65462.1	22722	86801	39781.9	75162.8
24104.6	111429	80857.4	23182.2	71120.4	106334	74881.3	26802.7
51712.7	71908.8	62920	79053.6	47542.9	97113.2	51988.3	52143.6
84275.1	109004	112392	55461.2	112059	101469	54724.8	64881
38912.9	104653	37811.1	57225.3	33878	98036.2	67439.4	25154.3
64377.9	67261.3	81180.4	49814.7	57447.6	70335.2	76427.6	37159.8
50681.1	59221.5	83749.2	85248.1	60810.1	96915.6	74826.7	33651.8
27666.6	86083.4	47750.3	45662.5	54535	86248.5	100170	72463.3
31050.5	89395.1	77895.3	65352.9	35720.1	138533	82033.2	61261.8
53406.6	76915.1	81173.3	64334.4	29044.6	94614.6	48877.4	91779.3
36892	105587	64259.6	37850.8	40586	91165.1	43871.8	97366.1
65102	88497.5	70705	49486.4	81688.1	55328.6	98873.4	80153.4
52676.6	93478.4	51924.6	42339.7	40592.5	98679.1	105956	39179.4
30423.9	88581.3	96349.5	58149.6	74701.2	92932.4	34938.1	45345.3
32417.4	88608.6	76215.1	27557.4	60891.3	112015	52161.2	66460.5
34968	108246	59975.5	96974.8	84880.2	59898.1	67702	72859.8
34668.4	121902	70684.2	77322.7	45353.1	97107.4	122368	78883.3
54537.6	95116.4	78465.4	79977.9	57248.7	105087	42628.3	40376
79197.9	110042	97678.1	91798.8	26413.4	105390	44628.3	54582.4
46443.1	67055.9	81487.9	55775.8	68790.8	53845.3	71323.2	78062.4
30011.8	76547.9	100463	54296.4	36929.1	116298	69542.8	116136
30526.6	90704.9	97765.8	70682.9	59980.7	78037.7	48575.8	49949.2
54985.4	87064.2	83183.1	103595	92521.6	87413.3	41566.2	43376.4
24167.6	81175.9	111998	33146.1	42718.6	83421.6	77811.5	29422.2
80750.1	101521	47375.9	33382	113243	82700.1	38771.2	45050.8
40994.2	104098	37586.9	49741.2	34756.1	75335	35847.5	74243.6
24986.6	82624.8	73358.3	69039.8	12318.1	89451	58102.2	44540.6
47214.7	80401.1	75667.1	81585.4	35242.3	94766.8	66979.2	63685
57823.3	91098.8	92947.4	45511	65643.5	99604	66121.9	75858.9
70045.3	97371.3	88669.8	121129	51351.3	124459	76778.6	108002
77212.2	72113.6	56400.5	80655.9	57544.5	103184	71838	54325
31255.9	52971.8	84448.6	27946.1	72035.6	109998	50536.2	74322.9
37203.4	92810.9	57892.9	67366	50124.8	100996	91316.5	47360.9
34448.7	70809	35629.8	56456.4	62916.7	126396	90093.2	37734.4
92638	63843	38300.6	68669.9	50164.4	86054.8	92084.2	76893.7
22377.5	82397.9	71178.9	102110	57353.4	106612	66232.4	87143.5
39711.1	83240.9	37462.1	85730.4	44128.5	99303.1	65423.1	58935.5
63134.5	63770.8	44713.5	39481	72531.5	105840	77677.6	56182.1
78637.6	93364	76577.8	49741.2	72168.2	88390.2	103719	52358.1
52657.1	113261	43532.4	68324.8	84578	92738.8	82383.6	48511.4
37491.3	90131.6	122506	59934.5	47424	94308.5	84209.4	63716.2
18510.7	113510	42224.6	46676.5	34094.4	115058	81177.2	46651.1
24575.2	86101.6	69765.1	60938.8	45764.5	73987.5	43327.7	59742.1
84293.9	86067.1	121283	35567.3	49931	93176.8	59376.2	63655.1
81238.9	113796	54269.1	40578.2	66342.2	66268.1	52991.2	46604.3
71108.7	85754.5	63820.9	94729.7	43843.8	78058.5	67753.4	81998.8
31730.4	136702	53259.7	77084.1	78969.8	98400.2	94315	82832.1
83666.7	87075.9	46208.5	66859	74196.2	67597.4	59111	56790.5
31802.5	97707.3	80778.1	40257.1	72254.6	84479.8	82309.5	103385
62622.9	94922.8	102734	71288.8	43627.3	70759	79153.8	59419.1
48297.6	79699.1	82061.8	106575	45082	65655.8	131893	77953.2
37216.4	127912	58090.5	53782.9	39146.9	100639	58409	39277.5
40947.4	102632	58488.9	64345.4	27674.4	85864.3	54377	84384.3
39894.4	127614	48137.7	22545.9	70123.9	99476.6	89794.2	85716.8
54895.1	75002.8	63860.5	26830.7	49759.4	92181.7	77656.1	39794.3
63971.7	116863	102333	75943.4	36430.5	77672.4	55932.5	69785.3
47723	91817	60080.1	46861.1	47158.8	81788.8	63267.7	80385.5
69998.5	105031	45252.3	16056.9	40846.6	52527.1	79918.1	45937.4
25934.3	95655.3	89762.4	50235.2	44889	50205.3	44268.9	18651.1
76584.3	87788.3	81662.8	41845.7	18828.5	101731	84644.9	71178.9
49074.3	85728.5	74698	98231.2	84100.2	96772	31309.2	41920.4
20887.1	128532	64931.7	49390.2	23746.4	113373	39227.5	64506.6
39289.9	105466	63337.9	75816.6	79357.2	87012.2	38663.3	25968.8
51957.8	82683.9	46014.1	70710.2	61863.7	106858	53190.1	75719.1
21409.7	91060.4	91499.8	58861.4	88037.9	100064	58139.2	64086.1
39455.6	119358	63319.7	67307.5	58622.8	95338.8	47486.4	96643.9
17473.3	101657	60162	56046.2	42318.2	100302	58645.6	72464.6
27090	86098.3	82265.3	65488.8	53717.9	64797.8	45553.3	73086.6
66929.8	89936.6	69874.3	110525	24170.2	75493.6	86997.3	81957.2
19362.2	47103.5	106434	11207.9	60719.1	64540.4	78496.6	63563.5
69213.9	66318.8	71221.8	81764.8	81392.3	76181.9	72693.4	86521.5
34430.5	108920	72998.2	35566	58542.9	86138.6	53875.2	39592.8
44725.8	115397	47921.9	58789.2	42302	107990	40225.9	28345.2
50334	104291	79659.4	29283.8	70104.4	101161	57164.9	59775.9
51103	125637	63152.7	90364.3	69873	78096.2	49104.2	57887.7
23329.8	44207.8	78633.8	56655.3	28926.9	76606.4	90821.9	37613.5
63737	74183.2	86068.4	61279.4	72040.1	122073	78677.3	86680.1
47199.1	94372.2	43979	62652.8	41501.8	99763.9	54042.9	30301
43765.1	86301.8	109905	86229	33872.1	86514.3	79925.3	83767.4
47854.3	89543.3	82799.6	77450.1	26514.1	89401	72307.9	54608.4
32366.7	96878.6	61140.3	49567	55903.2	75507.9	93018.2	59413.2
43130.8	93252.2	34999.2	29147.3	96220.8	95308.2	91259.3	28525.2
62546.2	78910	58314.7	39382.2	42910.4	93104.7	93646.8	95956.9
24894.3	97857.5	62102.9	65425.7	61048.6	135136	52076.7	128460
52672.8	84730.1	65722.8	64996.7	59307.3	106630	128394	46744.1
38563.2	120387	57672.5	33495.8	75505.3	136749	56213.3	92892.8
29457.3	78980.2	64091.9	48804.6	53595.1	115923	55406	96681.6
46351.5	104298	34916.7	57869.5	27771.2	113838	66528.1	85633.6
26975.6	93226.9	46770.8	90834.2	62979.1	110881	67035.1	69102.8
35649.2	57733	74257.3	90881.7	58531.8	105392	59865	57274.7
45650.8	85988.5	74501	10849.1	38224.5	86662.5	38803.7	61863.7
25147.2	84043.7	44766.8	69837.3	72943	96855.2	70114.8	84019
34988.2	105717	33563.4	53069.2	66228.5	72796.8	54286	98202.6
64621.7	52370.5	108179	53439.7	40896.7	87899.5	33676.5	31018.6
50246.9	106345	68222	86014.5	92469	107152	40352	81126.5
75362.9	98844.8	64641.8	89614.8	74228	94179.8	39887.2	70824.6
64753	103083	49845.9	66097.8	58459.7	93496.6	66335.8	13354.9
29624.4	77197.9	69622.8	94677	61621.9	101550	77517.7	19233.5
28512.2	82388.8	64780.9	70937.1	70599.1	103866	84055.4	68683.5
38364.9	134296	72608.2	44453.5	95737.2	120807	38204.4	54243.1
47561.8	78934	70187.6	68053.7	65748.8	123939	102858	62848.5
19809.4	109264	70595.2	66725.1	95776.8	87509.5	80536.9	92134.2
50146.2	96136.3	44558.8	36967.4	37044.8	102776	46451.6	55170.7
42391	112074	53710.1	47247.8	65211.2	150017	55740.7	29040
42165.5	101477	52237.2	47245.2	57244.2	106861	62143.2	27592.5
60656	117792	65560.9	57107	74676.5	86778.9	71521.4	32061.2
26708.5	117792	56868.5	21768.5	20525	76369.8	79647.1	73374.6
26984.7	91368.5	95731.3	47193.2	47749.6	86028.8	98581.6	60106.1
78299	94886.3	34090.5	26208	66938.9	94364.4	47308.3	96376.8
12542.4	85803.2	87020	31369.6	60856.2	116485	67283.4	80345.2
13068.9	102201	51475.4	55294.2	69336.8	99596.2	44044	65707.2
26484.2	80942.5	34740.5	59842.9	60085.3	109717	70057	91922.3
32838.6	102734	104063	15589.6	58097.6	62899.8	36375.9	21760.7
64125.1	77480.6	62470.8	62156.9	22364.5	92740	47403.2	103740
40981.8	63587.5	37057.1	73072.3	47051.5	109699	102311	108970
30181.4	120973	44034.9	64373.4	16471.6	121530	76566.1	52925.6
51884.3	113899	49934.9	29327.3	56674.8	94269.5	74774.7	12511.8
58681.3	86134.1	58252.3	39264.5	61630.4	102662	96590.6	59545.8
29810.3	109075	37378.2	60055.4	91863.2	97143.1	133513	64121.2
21393.4	77428	47058	69772.3	69446.6	96474.3	102696	103476
18754.4	116608	47602.8	59447.7	47132.8	108059	49610.6	75894.6
26288.6	83968.3	69004	22647.9	48157.2	109379	73807.5	58176.9
36804.3	96263	65627.2	82166.5	44326.8	94073.2	47972.6	76675.3
41077.4	79223.9	38451.4	62357.1	49218	71269.9	63072.1	53049.1
29548.3	88434.4	60158.1	77610	37471.8	92069.9	61620.6	48375.6
33018	97903	58646.2	71313.4	48412.6	102831	66315.6	94089.4
20628.4	66406.6	64325.9	93236	62946.6	85696.6	51226.5	52772.2
34959.6	122999	51065.9	51870	56880.8	82785.3	48779.9	87981.4
58568.9	86908.9	42021.8	96048.5	80596.1	59903.3	37064.9	46545.2
62368.8	85170.8	46755.1	31389.8	20008.3	80559	79916.8	51675.6
62054.2	82678.7	70525	30529.2	44358.6	59801.9	106771	41881.4
28495.3	101831	55890.2	59344.3	78954.2	98299.5	55100.5	64834.9
54765.1	81558.1	46257.2	76555	89666.8	87998.9	54323.1	71230.9
32232.2	100051	51491	37179.3	30198.3	96248.8	72187	53017.9
88782.2	99888.8	98031	65245.7	85762.3	69087.8	112173	76707.8
62556	82214.6	41561	85037.5	65664.3	98252	73595.6	48710.3
69832.8	70872.1	65070.8	52135.2	70162.3	80994.5	92492.4	23580.7
49678.2	121233	43614.3	21360.9	57892.2	125128	79730.3	64826.4
34737.3	112345	55279.9	82067.7	32104.8	129951	48460.8	59566
46445.1	70370.3	54193.1	34873.8	33570.5	83987.8	32478.5	54611.7
48416.5	68849.9	99167.9	78772.2	72575.1	79411.8	83281.2	76170.9
69329	90110.8	48224.8	78002.6	32148.3	95694.9	61057.1	72861.8
34672.9	98950.8	98808.4	68887	29207.7	151982	68880.5	75676.2
34581.3	104326	69854.2	90129	46748.6	106104	56174.9	14864.8
20782.4	48694.1	73180.9	61756.5	46192.9	95313.4	42254.5	19557.2
32171.7	75990.8	75797.8	59107.7	34847.1	102156	61638.2	15509.6
73006	103829	72501.6	71213.3	66220.7	122536	40192.8	39972.4
20902.7	123134	50964.5	61152	68380.6	99011.2	77890.1	60775
51063.3	99307.6	49249.2	72349.5	87035	75143.9	54143	38522.9
23063.9	85853.9	75999.9	34255	79031.5	116919	48153.9	109462
26999	83162.3	72489.3	53604.2	67915.9	113026	50729.9	51374.7
57986.5	51197.9	84331.6	71260.8	20891	76195.6	49808.2	40082.9
36615.1	100377	50531.6	66319.5	21885.5	82593.5	95282.2	55409.2
54063.1	96583.5	74478.9	54092.3	57809	107134	50460.1	64658.1
25768.6	83210.4	80920.4	101241	44976.8	95596.8	39583.7	62951.8
57090.1	91804.7	33826.6	81346.2	69312.8	76801.4	59277.4	53661.4
58117.8	88071.1	39937.3	53450.1	44916.9	75064.6	47082.1	39245
55936.4	107658	57929.3	59118.1	49143.2	93908.8	93574.6	96865.6
72021.9	122889	38786.1	34014.5	40028.9	124043	48679.8	71579.9
84799.6	83766.8	29810.3	36993.4	68086.2	97884.1	54507	36403.2
34063.2	84910.1	65962.6	61178.6	59535.4	108067	48922.2	21556.6
73427.2	83029	67305.5	55219.4	47941.4	107962	69392	23957.7
42763.5	110403	76828	52895.7	79511.9	110300	30782.7	10918
45552	129433	56668.9	71678.8	65339.3	99851	48547.2	74752.6
19827.6	117008	46055.8	80570.8	48356.8	112052	45073.6	45447.3
20580.9	119008	88489	76226.8	45048.2	110709	60252.4	26445.2
62300.5	76839.8	57509.4	66222	38509.2	102832	66446.2	25541.1
19333.6	98787.6	63605.7	32028.7	54269.8	112677	45541.6	71005.3
83085.6	118344	56987.4	86810.1	24456.9	99911.5	69453.8	54351.7
51956.4	72098.6	72112.3	89883.3	108564	59835.7	47760	32501.9
37451.7	91356.8	130267	48640.8	28983.5	95191.2	31813.6	20723.3
65403	84602	66786.2	62042.5	23754.2	101110	40922.7	75218
42517.8	78972.4	46399.6	46946.2	71615.7	62365.5	59871.5	68840.8
42641.9	111297	42874.6	53565.2	56508.4	114980	48198.8	74725.9
77099.1	60736.6	70667.3	28444.6	53591.2	123386	57630.3	25028.9
32630	83403.4	53483.9	53267.5	53354.6	52782.6	67357.5	32967.3
37179.3	102331	89721.4	85538	37771.5	76668.8	59850.7	20839.6
71509.1	89402.3	64095.2	42095.9	60622.2	98499.7	38661.3	8842.6
57162.9	119204	69951	64517	48792.2	74880.6	56862	87245.6
42476.8	89683.1	46449	76407.5	81315	53784.2	86748.3	29883.1
91987.3	113704	84646.9	65180	70059.6	92302.6	56660.5	92541.1
56949.7	119664	54740.4	75215.4	50469.2	89382.8	67792.4	91154.7
67665.6	102714	74207.9	34232.9	78046.1	75274.5	105106	14045.2
102535	94285.8	66882.4	84938.8	61347	80435.5	69135.9	33733.7
32564.3	102508	71565	75533.9	41552.5	74447.8	58236.1	71420
32570.2	88206.9	97983.6	82079.4	61163.7	96725.2	101726	56678
29690	107234	55339.7	55766.1	48916.4	76005.8	53305.2	53255.1
38028.2	106543	85846.8	23588.5	23043.8	90238.8	55090.7	33877.3
79723.8	93433.6	60329.7	33285.8	48794.8	94766.1	48410.7	95248.4
29938.3	75448.1	65996.4	87004.4	58582.5	98641.4	35236.5	63102
40444.9	97529.2	49839.4	35763.6	49185.5	112213	64010	42344.2
48956	115866	98014.8	52663.6	42312.4	79055.6	77240.8	9768.2
43059.9	101655	69143.8	83945.5	31570.5	82670.9	74981.4	42430.7
85631.6	106458	55127.8	50889.1	83588	93370.5	63375.6	12900.5
57077.1	103636	57758.3	61166.9	26678.6	106649	93690.3	54312.7
99240.7	97113.2	44032.9	70623.8	61937.8	78655.2	56422.6	13339.9
28654.6	110653	57159	17555.2	57705.7	89622.6	36820.5	73987.5
68452.1	130914	63640.8	101913	34960.2	81424.2	62006.1	90784.2
62414.9	78101.4	62775.7	18967	60533.2	102233	60014.5	18201.9
28307.5	114551	61953.4	14122.5	27857.7	82351.1	56171	65973
66885	117526	95029.3	56998.5	109868	118782	92368.9	72547.1
33517.9	73274.5	51595	99954.4	37444.5	67928.9	78404.9	42495.7
68052.4	108072	56230.8	80551.9	66129	62937.5	45246.5	65936
28031.9	83565.9	44653.7	23410.4	71711.2	58865.9	35472.4	70936.4
34592.3	76503	32076.8	55508.7	67449.8	117652	66674.4	98526.3
48029.1	102777	83738.8	32912.8	72265.7	92532	55486.6	26718.2
49572.9	106547	90235.6	106368	63778.6	102300	56930.9	99706.8
28551.9	104603	82283.5	83948.1	57489.9	102493	115882	33582.9
54263.9	64667.8	30331.6	30514.2	56788.5	82706.6	65812.5	39114.4
30002.7	102180	59718.7	99139.3	40131	91402.3	66108.9	18650.4
47360.9	91982.1	62312.2	70870.8	47287.5	64890.8	58629.3	65154.7
29205.8	120121	72704.4	93146.9	53592.5	63345.1	46052.5	32384.3
24947.6	68404.7	83915.6	29931.2	64045.1	115781	59670.6	85112.3
35391.8	89694.8	74801.3	52742.9	67054.6	128643	96335.8	66723.8
96920.8	97107.4	77487.8	39949	26368.5	78876.2	94334.5	93970.5
40300.6	92815.4	81303.3	54683.2	85010.2	90015.9	77082.2	36353.8
24788.4	89466	61644	79863.5	42091.4	113391	79288.9	40371.5
39934.7	49125.7	86710.6	82647.5	66052.3	102885	66231.8	97101.5
92677.6	91397.1	74755.8	35925.5	43705.3	94713.4	87592.7	7499.7
22733.1	55914.9	120353	57430.7	97299.1	55153.1	90934.3	35189.7
25021.8	87106.5	49385	21723.6	82189.9	129352	34405.1	71387.5
53042.6	118937	78720.2	95890.6	17100.2	181508	78058.5	14397.5
41737.1	134783	78267.8	104479	53607.4	132915	66019.2	32091.8
82806.8	76069.5	45197.1	38552.8	59150	107217	42315	44250.7
74101.3	87709.7	68489.8	56076.8	24835.8	97084.6	60650.2	78653.2
69910.1	58746.3	41620.1	45992	67765.8	85634.2	76453.6	41784.6
78284.7	112156	39807.9	26318.5	50432.8	97288.8	111055	81625
63029.8	119618	91037.7	72268.9	29016	96631.6	69862	75943.4
25331.1	41238.6	56388.1	61304.1	109567	96155.8	90173.8	19346.6
20103.2	56228.9	70503.5	45218.5	29198.6	62089.9	57359.2	63432.2
39280.1	77045.1	36712	49789.3	65741	96987.1	83880.5	39095.5
64421.5	88896.6	63883.9	66613.3	71058.6	88435.1	74205.3	24412
63611.6	101617	88003.5	47864.7	28683.8	94681.6	61620	26862.5
23176.4	105150	73689.2	48073.3	96571.8	87207.9	90168.6	12987
29985.8	81232.4	110734	19126.2	54499.9	84948.5	88340.8	53909.7
32266	85098	84042.4	48016.1	43392	119211	58005.3	76265.1
69836	126349	55773.2	65654.5	57430.7	104821	77283.7	71338.8
49804.3	101287	91066.9	50150.8	82584.4	82308.2	42337.8	29482.7
37935.3	66552.2	38002.2	35852	34808.8	91117.6	120951	29453.4
36149.1	93241.2	57421	68237	58955	89643.4	101971	80782
33785.7	97838	48473.8	43095	53994.8	90203.1	76726.6	43728.8
47464.3	89541.4	83515.2	89918.4	16409.2	98967.7	107266	49860.8
49659.3	122962	56871.1	75334.3	60625.5	50567.4	48803.9	25617.8
25897.9	84522.8	46561.4	68798.6	45012.5	121954	64487.1	15820.3
12381.2	94446.3	86044.4	18115.5	26818.3	76487.4	80302.3	8619
32427.2	84468.1	60341.4	78347.1	96963.1	73944.6	54424.5	64830.3
52660.4	65844.3	43052.1	39057.8	58355.7	97545.5	84927	44900
37496.5	86121.8	73653.4	65384.1	33849.4	129551	73121.8	74381.4
46618.6	113086	64598.3	51318.1	29703	79395.5	129126	6384.3
53404	99813.3	70738.2	29222	22495.8	68695.9	72534.8	18396.9
22337.9	90507.3	54798.2	67321.1	78442.6	106679	61653.1	44281.2
22683.7	106278	62418.2	8922.55	66492.4	81604.9	46079.1	58850.3
49333.7	76464.7	53968.2	28291.2	82566.9	48436	62180.9	36335
19596.8	76687.6	79658.1	48252.8	94430.7	101724	37718.2	75086
52571.3	89421.8	59112.9	34351.8	94461.9	124647	51877.1	53404.6
53968.8	79292.8	44877.3	36262.2	59887.1	89267.1	89076	79366.9
59144.8	92852.5	78130	47721	72374.9	95534.4	93226.2	41375.1
64810.2	107135	76395.1	65324.3	80828.8	91118.9	61967.1	55007.5
36073	81874	61602.4	42973.4	59863.7	99258.9	51071.1	61878.7
32630	103876	44385.2	57162.3	52364	100036	55044.6	78148.2
44597.8	101145	68494.4	59175.3	30142.4	137597	91547.9	17025.4
48803.9	92826.5	41559	45644.9	88684	61451.6	70043.3	98374.2
23420.8	105862	88836.8	21440.9	90036	107825	83108.3	74869.6
31239	39495.3	65432.2	86817.9	40349.4	94038.8	77712.7	68931.8
18865.6	122482	53684.1	56773.6	49600.8	114311	85367.1	67971.8
33186.4	112863	47813.3	61994.4	71890.6	63263.2	63642.1	65107.2
19277.7	69398.5	52521.9	119291	70825.9	89222.9	66946.8	80388.8
71735.3	141871	71742.4	85575.1	96543.2	100049	51192.7	25560.6
24687.6	87336.6	47195.8	17759.9	29986.4	112159	57619.2	59914.4
30124.2	93212.6	67329.6	9059.05	48101.3	63795.5	92913.6	108317
39482.9	84081.4	71106.8	82520.8	53934.4	62892	124078	52659.8
38073.8	81605.5	66805.7	52934	83667.3	99516.3	69992.6	25471.5
31102.5	82223.7	58778.8	95278.3	28341.9	79508	73732.1	43607.2
52284.7	82807.4	63748.7	66534.6	19857.5	98748	45976.4	47818.5
63824.8	71857.5	87109.1	86030.8	18653	124879	65429.6	90587.2
46558.8	100796	63412	26241.8	52167	87662.9	41467.4	50642.1
49691.2	110477	68250	70632.2	67037.1	89759.1	69159.3	15384.2
48348.9	124430	89880.7	81069.9	39371.1	87609.6	33079.8	23278.4
52175.5	93252.2	82361.5	56680.6	48931.3	89477	93370.5	56849.6
28685.8	110492	103709	60975.2	65494.6	116241	119939	91445.9
34157.5	74111.7	57534.1	121712	21351.8	74209.8	51327.9	74806.5
77506	87529.6	80477.8	17550.6	29439.8	103086	53873.9	20359.3
25565.1	92852.5	67641.6	61103.2	44581.5	102998	64854.4	28215.8
68209	94918.2	47190.6	104007	60397.3	74958	73966.1	73039.8
27807.6	77922.6	92331.8	59484.7	9140.95	93393.9	46033	55617.9
27815.4	71591.6	59768.8	82614.3	71778.2	94170	59434	65180.7
47089.2	90715.3	56707.3	73203	49814.7	96297.5	101418	51117.9
25409.8	99372.6	69174.9	67333.5	62141.3	80831.4	52672.8	72511.4
52714.3	100840	53878.5	113211	88641.8	98770.1	61745.4	27674.4
102021	116768	46365.8	98783.8	64717.9	99715.8	55574.3	64320.7
65538.2	100208	79337	51256.4	60947.9	124301	54826.2	58321.2
57558.1	101126	62122.4	16482	71311.5	49125.7	85011.5	112020
82421.9	107431	92560.6	28002.6	25570.3	120393	52367.9	38798.5
42222	121020	57647.8	74992.4	23400.6	82339.4	108449	57246.1
37635	101395	52126.1	99462.3	68508	87255.3	53985.7	57404.1
46054.4	92391.6	53996.8	62158.2	44866.9	55918.8	95098.9	44999.5
64590.5	89490.7	77917.4	51745.8	32285.5	85597.2	55922.1	83376.1
32321.9	95180.1	97191.9	93530.4	57281.9	112000	76569.3	42167.4
56070.3	78837.8	32074.2	48453.6	35855.3	107650	87176.7	75888.8
67607.8	81298.1	81946.1	81714.8	65913.2	109242	55906.5	19377.8
40687.4	83752.5	46232.5	39018.2	83488.6	111080	71555.9	50499.1
33300.8	99920.6	76413.3	55044.6	26729.9	86541	61603.7	71933.5
59052.5	89558.9	85612.1	88205.6	79139.4	95696.9	65613.6	76169.6
22849.4	72481.5	47897.2	14671.1	38447.5	83973.5	66179.1	43782
49825.8	103752	81531.4	109999	40855.1	147003	72322.2	36883.6
49752.9	102970	70120.7	24999	61767.5	116899	67102.8	9115.6
88093.8	92230.4	47487.7	67180.8	52276.9	76644.8	55697.2	61139
60414.9	105676	102977	60607.9	54998.4	88738.6	37302.2	55203.8
32000.8	110981	46667.4	34773.7	61417.8	68580.8	51874.5	79413.1
41262	69458.3	39905.4	25683.4	21825.7	89834.5	108591	79792.7
23877.8	89952.2	81476.2	31249.4	77922	98084.3	65980.8	72308.6
30810	108100	42578.9	70181.1	44452.8	106959	79370.2	26651.3
31492.5	59150	83879.2	66892.8	54644.2	108293	83023.8	99933.6
40605.5	79510.6	57161.6	79480.7	68085.5	88457.2	69499.9	47860.8
62722.4	79704.9	54700.1	66976	19348.5	89087	34539.7	69238
69160	81699.1	57855.2	41484.3	28367.3	89360.7	61846.8	61915.1
100569	95615	66714.7	58594.2	52710.4	94601.6	74718.8	72056.4
56524.6	119558	50030.5	65716.9	28776.1	114973	72893.6	41530.4
35952.8	110970	42134.3	24012.9	61046	87553.7	31496.4	79524.2
59924.1	57600.4	55244.1	41116.4	64248.6	79611.3	60428.5	80249
81567.8	118383	76103.9	30867.8	76008.4	79008.1	54821.6	73789.9
27403.3	86609.2	74570.6	31745.3	53271.4	64733.5	71682	52827.4
34832.2	91692.2	106668	73529.9	67512.2	107920	106432	62464.3
37955.4	101202	42572.4	18527.6	69959.5	102834	117911	41719.6
86450	72372.3	68103.1	20495.8	64677.6	92071.2	55875.3	63363.9
32657.9	99969.3	81212.3	47756.1	36166	86962.8	56881.5	47355.8
45382.3	93947.8	100513	77599.6	24030.5	129631	113688	32805.5
31085.6	124845	32964.8	23331.1	33876.7	82152.2	70683.6	53639.3
47582.6	94929.2	42523	40661.4	39193	115270	47834.8	55459.9
53107.6	89778.6	89329.5	40501.5	89744.8	116545	57116.1	107565
51558	81264.9	58890	115094	96218.2	95166.5	59423	55889.6
70505.5	108029	60175	54724.8	22870.9	108265	67618.2	74717.5
78516.1	103145	57179.8	64821.2	93993.9	82160	63061	40605.5
48233.9	94734.9	65724.8	32266	49253.1	92535.9	54067.6	20726.5
30245.8	104610	99072.3	87506.2	39980.2	90366.2	56920.5	73398.6
25886.2	98053.8	63884.6	85314.4	72716.1	102192	54616.9	66052.3
50171.5	78404.9	86493.5	67091	69141.1	71711.9	42095.9	39055.2
28913.3	102760	49750.3	82739.8	23783.5	113030	73576.1	88009.3
23894.6	66695.8	54509	53221.3	22404.2	89176.1	71104.8	24108.5
19390.8	92296.1	35114.3	21610.5	46468.5	98803.2	69145	69537
45354.4	88819.9	98481.5	22677.2	50956.1	92784.2	64392.9	107654
54309.4	45596.2	35790.3	68775.2	43609.8	113990	60021	43264
48379.5	136897	62551.4	46103.8	46619.9	87031.1	58093.1	107368
91211.9	86673.6	58864	32263.4	50770.2	38503.4	41709.8	25901.2
41963.3	87026.5	47630	32523.4	53485.2	117870	75899.2	9031.75
84917.3	78536.2	67951.6	43101.5	40253.2	65107.2	54858	60111.3
64362.3	84150.9	64740.6	31534.1	24910.6	95788.5	58313.4	66814.8
74414.6	83773.9	51194.6	63687.6	66078.3	110567	87237.8	57559.4
45984.2	110738	73004.8	30122.9	72213.7	90633.4	60092.5	19750.2
39544	93645.5	54173.6	43728.8	39073.4	94578.9	103336	67497.3
21652.1	108744	64424.1	40171.9	54392	113190	57266.9	70892.9
40824.5	81898.7	66701.7	25273.9	75674.3	85239	93583.8	105242
72515.3	74855.9	53301.9	80358.8	24830.6	77719.8	44102.5	73609.2
57317	47134.8	75454.6	27315.6	42260.4	89757.8	98148.7	36836.1
35055.1	64805.6	52852.8	65863.2	60624.8	86396.7	84010.5	46917
55246.7	100182	37261.9	28387.4	37690.9	122490	43130.1	113268
53548.3	100079	57515.2	67873.6	98315.8	116616	89647.3	86684
53445.6	69477.8	77758.8	48776	87285.2	106088	67187.2	41310.1
34716.5	76744.2	44497.7	47248.5	36257	115203	49618.4	59192.2
32613.7	85740.8	77446.8	52741.6	24845.6	112074	100279	76016.8
72627.1	132048	46770.8	48288.5	47637.2	110683	71466.8	20716.1
50220.3	90041.9	73881.6	77356.5	15573.3	95641.6	92643.2	28383.5
59325.5	105028	72540.6	39942.5	56527.9	109101	32768.4	29508.7
93191.1	80455.7	84672.9	80291.9	77421.5	114363	38001.6	50627.8
48197.5	91032.5	81770	49492.3	22988.5	70168.1	73868.6	50507.6
37812.4	107848	39834.6	58069.7	31857.8	83311.1	93996.5	29154.4
34168.5	96683.6	64679.5	80798.2	65984.8	99245.2	81147.3	76685.7
77057.5	83363.8	58662.5	41880.8	32331	105294	60749	64352.6
42253.9	144589	58891.3	29748.5	76959.3	100295	73876.4	78702.6
39340.6	128768	49907.6	78354.9	42693.3	98060.3	67460.2	84052.8
27668.5	89776	86341.4	60731.4	41319.2	61738.9	69351.8	69517.5
51225.2	108603	74814.3	24713.6	68803.1	72824.7	63664.9	28927.6
54752.1	62816	57586.7	46952.8	60359.6	99392.8	70395.6	30290.6
22217	79966.9	61735	67679.9	86147.8	108081	36279.1	61420.4
42891.5	107695	95366.7	33332	34827.6	85014.8	80724.1	42810.9
73437	62972.6	33315.1	54101.4	34973.2	89237.8	68768	22724.6
60789.3	135768	77546.9	22056.4	74386	92052.3	91514.8	69267.9
69980.9	80135.2	50510.2	63672.7	52439.4	94012.1	109752	23390.2
118099	69243.2	67502.5	81485.9	49874.5	73962.8	75094.5	41165.1
73905.6	125423	86648.2	68569.1	22868.3	101574	57445.7	90919.4
42778.4	112477	72881.2	30631.2	43551.3	121095	70795.4	63867.7
88710.7	83283.2	71126.9	28589.6	31321.5	75923.9	77410.4	42645.2
26818.3	100844	75805.6	82275	49032.1	68774.5	97984.2	14342.9
53343.5	65039.6	71883.5	74626.5	66663.3	69878.2	90104.9	93979.6
63775.4	102999	57309.8	19772.3	29842.1	115257	103455	49855.6
30072.2	89075.3	36398	45018.3	67446.6	110361	54198.9	59020.6
59826.6	101397	56001.4	40126.4	31940.3	110137	100101	86546.8
26902.2	125724	53168	65947.7	27976	110540	67345.8	19438.9
32500	107071	31235.1	72214.3	20513.3	73103.5	48635.6	32730.1
56653.3	102999	37074	25338.9	55679	112776	58332.9	50852.1
46802.6	88366.2	55500.9	42700.4	36365.5	74880	99508.5	47355.8
64959.7	112185	61915.1	82360.2	57175.3	63141	56983.5	68684.2
44337.8	98664.8	58999.2	77419.5	56756	84250.4	72549.8	101117
50205.3	78414	51473.5	85180.5	34546.8	112681	113888	38088
61563.4	109457	49329.1	51903.1	58176.3	81083.6	104437	78079.9
84294.6	125759	103667	72941	35571.9	95167.8	30823.6	34785.4
38910.3	101414	113082	25395.5	30696.9	92531.4	90834.2	97357.6
42361.8	78701.3	70818.1	29029.6	64905.7	93972.4	81804.4	66136.2
32408.3	97163.3	82609.1	49212.8	27849.9	84548.8	44400.2	24054.5
78782.6	45306.3	75128.3	62979.1	40766.7	91741	52909.3	50957.4
11725.3	75260.2	88559.9	53733.5	50509.5	129976	86535.1	95906.8
75094.5	104177	93417.3	50779.9	43722.2	89796.2	41297.8	42809.6
43313.4	140465	49344.1	75071.8	30221.7	96824.6	41364	48372.3
40915.5	78090.3	45721.6	14225.2	80107.3	106787	52452.4	98933.2
51463.8	126184	44062.8	76737	45189.9	92198.6	68501.5	53808.9
22736.3	79995.5	58018.3	49902.4	32953	102553	42997.5	71060.6
29279.9	149349	51446.2	66378.6	60942	85173.4	57345.6	70089.5
37750	75758.1	60089.2	25610.6	46068.1	84881.5	76517.3	75540.4
34960.2	63731.2	82171	59031.7	52690.3	100650	47058.7	70307.2
28821.6	82694.3	68622.4	90786.8	93908.1	96153.8	66684.8	80139.8
65652.6	91636.3	129717	25007.4	82833.4	101689	55144.7	39471.9
16880.5	107667	64450.7	60235.5	50368.5	79415	78867.8	79366.3
27314.3	95704.7	88718.5	33951.4	50134.5	67299.7	133005	69861.3
60262.1	115306	90149.8	64122.5	52876.2	67703.3	115382	51606.8
46280	104410	82438.2	44868.8	12636.6	94650.4	94292.9	63287.9
94275.3	94057.6	105949	28545.4	54784.6	86297.9	49114.6	59053.1
67256.1	140583	103349	55298.1	78040.9	86086.6	67585.7	51634.7
72233.8	45489.6	49636.6	24248.9	58559.1	95691	90560.6	100714
44291	88542.3	71662.5	70651.1	76485.5	74894.3	59259.8	67148.9
65517.4	73435	40994.8	57373.5	76999	82827.5	47585.8	39869.7
47762	88780.2	67009.8	36205.6	35976.2	69026.8	80616.2	56442.1
67796.3	87250.8	108609	28962.7	48567.3	140341	42990.3	8023.6
47138	101288	60087.3	38080.9	85287.8	124264	66211.6	63347.7
29964.3	62684	100430	25525.5	48562.1	101943	66026.3	62416.9
111403	125926	101843	59943.6	28642.9	73206.9	105438	40218.1
35926.8	67142.4	57000.4	45936.1	92418.9	66664.6	70432.7	76247.6
46538.7	101267	60851	50991.8	82209.4	90372.8	74739.6	71446.7
92723.8	136656	64634	82429.8	83118.8	102474	70733	77374
42873.3	114283	59928	70591.9	25494.3	126548	66437.8	83638.8
39993.8	82022.2	84512.3	51149.8	69524	101594	77599.6	60256.3
39038.3	84711.2	68870.1	69661.1	74719.4	104998	68120.6	86793.2
39592.1	72805.8	37662.9	23537.8	20205.2	109583	86336.2	60567.6
75592.4	92275.9	65912.6	40636	60776.3	114947	71221.1	77662.6
31942.3	103616	47973.9	63588.2	20007.6	63772.8	43765.1	106355
27067.3	128185	96248.8	57785.6	23210.2	102154	78390	57504.8
16750.5	83905.9	33740.8	97990.8	64010	135383	38888.2	18825.9
24751.3	98319	64955.8	68385.2	75595	98920.2	71207.5	101064
33285.2	156413	51918.1	12636.6	52510.9	53965.6	82388.1	55288.3
35424.3	107953	65609	58553.3	25853.1	88306.4	114943	85309.9
37372.4	94563.9	83770.7	84000.8	20766.8	117259	54247	48552.4
37641.5	97707.3	48262.5	84308.2	70467.1	117337	116020	55186.9
23388.3	98654.4	51053.6	68896.1	35865	107416	63489.4	21504.6
34366.1	83821.4	108625	23314.2	36523.5	110809	48601.8	80393.3
44825.3	64758.8	51605.4	64296	60717.1	116766	37221.6	46335.9
52894.4	85365.8	70393.7	69778.8	31106.4	127339	44118.1	82206.8
71013.1	93330.2	49013.2	76911.9	55671.8	77298.6	106742	65875.5
38636.6	90322	63289.8	22719.4	25611.9	123269	111903	18643.9
65148.8	145294	97149.6	22131.8	35295	98951.4	76646	28590.2
74856.6	82557.1	137747	72245.5	60081.4	91148.2	86310.2	33959.9
46717.4	82095	72439.2	59308.6	78633.1	104557	61459.4	82719
21585.2	89034.4	45191.9	81264.3	32695.6	91540.8	88038.6	69064.4
31638.7	67895.1	52075.4	79695.8	83973.5	100158	55986.4	58439.5
64459.8	124074	79428.7	55541.2	71973.8	100786	64047.1	55744.6
58429.1	107214	54342.6	24617.4	49706.8	69586.4	119848	58810
57184.4	104890	35659	87332	77890.8	130019	70990.4	59992.4
76743.5	106178	49504	37846.9	54144.3	66698.4	70916.9	51320.8
15995.2	97582.5	70463.9	18543.8	33745.4	111199	54432.3	35362.6
46157.1	90010.7	82004	47042.4	82884.8	129899	53515.1	75565.8
27092.6	127949	98546.5	54800.2	45516.9	85736.3	109305	74282
63861.8	91208.6	39903.5	81316.3	53920.1	96482.8	60304.4	60808.1
36961.6	84791.8	51139.4	59875.4	45977.1	98920.9	73711.9	32095.7
36938.8	74269.6	66987.7	93735.2	83523	87425.6	60855.6	59943
33290.4	139591	114566	78172.2	53132.3	109155	50030.5	44640.7
52127.4	101766	52344.5	93078.7	42504.1	97375.8	90987	55552.9
67855.4	96984.5	102028	46058.3	54731.3	103580	40986.4	67168.4
32915.3	131633	64892.1	95503.2	55160.3	127583	67180.8	74101.9
72031.7	87844.9	58159.4	84231.5	57743.4	90452.7	39516.1	67065
44387.2	107132	61186.4	62995.4	59796.1	118287	65996.4	69433
20372.3	147967	93675.4	82644.9	23342.1	94775.2	95796.3	15701.4
87363.9	74664.8	79477.4	33450.9	35995.7	104907	48681.8	76605.8
64302.5	81679	85015.4	66985.8	108332	114687	58573.4	36463
58036.5	93293.8	118827	69810	31469.1	96734.9	42873.3	44259.8
48519.9	112713	76064.9	30833.4	66762.1	56923.1	57648.5	107240
81212.9	101401	63706.5	108204	17917.2	87659	77545	48092.2
35880	57875.3	67795.6	76286.6	63573.9	122564	33105.8	43430.4
28805.4	61174.7	88195.2	44240.9	56687.1	56860	42069.3	46360.6
24509.5	62036.6	79873.9	56862.6	38275.9	99028.8	115337	57005.6
30024.8	93529.8	91225.5	102179	72070	130489	58635.2	8549.45
78037.7	86687.9	59558.2	60511.1	23634.6	134016	44036.8	110492
31021.2	112724	66452.8	33339.1	66782.3	77205	80028	27305.2
57372.2	59178.6	97100.2	37296.3	63088.3	82896.4	39726	25998.7
47499.4	103644	79329.9	87290.4	65230.1	104801	65811.2	57070.6
64369.5	115101	68606.2	77710.1	57233.8	112642	105881	13332.8
25939.5	106881	29940.9	96496.4	110947	97687.8	79131	10054.8
85733.7	72402.8	108559	39232	62071.7	61698	42179.1	114529
28050.7	91193	42836.9	55133	45036.5	61057.7	71845.1	101362
42275.3	91555.1	61540.7	65386.7	99009.9	84799	93473.2	61304.7
47187.4	93172.3	74822.1	52111.1	40716	165948	55365	51863.5
60354.4	117839	36215.4	59144.1	48803.3	93988	95410.2	51252.5
40000.3	90785.5	73542.3	80051.4	41180.1	125962	66016.6	16227.2
47551.4	91616.8	51008.1	68357.9	57896.1	96772	61966.4	73252.4
33649.8	122036	65027.9	32366.7	42956.5	65100.1	65018.2	29027.7
39619.4	88861.5	92300	35356.1	94660.1	96094	104020	50972.3
38661.3	114052	72478.9	62608.6	24570	75537.1	33612.8	14906.4
66540.5	80831.4	96589.3	19368.7	24834.5	70714.1	73913.4	89276.2
67819	91710.4	80434.2	65805.3	57409.9	107429	61501.7	74698
25190.8	122002	65059.8	57639.4	45142.5	83672.5	87541.3	35749.3
58978.4	60173.7	89265.8	33796.8	22018.1	96967	86624.8	29136.2
30640.3	102782	73979.8	88287.5	16500.9	69163.2	85952.1	87672.6
20096.7	71657.3	51045.1	57848.7	48841	105411	61292.4	62177.7
60377.8	92974	54969.8	60243.9	47730.8	105349	67377.7	53176.5
39546	93271.8	73017.8	71063.8	46328.8	123966	63488.7	15192.4
52917.1	100606	55403.4	73737.3	89313.9	86241.3	70871.4	53414.4
52230.1	108138	47676.8	78005.2	19801.6	116643	61257.9	69976.4
13536.9	60925.1	78948.3	78862.5	34603.4	98456.8	67379.6	86212.8
31162.9	74792.2	70242.2	74595.3	59263.7	94079	93847	101035
46922.2	61920.3	58799	74100	48653.8	39298.3	89943.1	67553.8
82991.3	106060	60543.6	52993.2	47129.5	115448	105341	70711.5
17893.2	79205.1	44598.4	52059.1	60278.4	81973.4	75881.6	69353
29175.2	98717.4	49704.2	58785.3	39499.8	105934	43943.2	59234.5
47846.5	73906.9	45676.1	46562.8	61271.6	91497.2	80871.7	57582.2
68038.8	100956	68291.6	42993.6	54585	117272	101216	74412
45777.5	97843.2	71498	74610.2	77426.7	69707.3	100690	27151.8
24334	90834.9	79738.1	32018.3	74844.9	110557	53030.2	54414.1
88283	80993.9	45398.6	63020.1	22583.6	104398	38621.7	62280.4
49427.3	108737	41106	21969.3	46753.2	99032.7	80333.5	43677.4
42946.1	95648.1	67715	22898.8	72924.1	80397.8	88518.3	53292.8
30473.9	110490	43048.8	58747.6	48819.5	78692.2	121592	27274
81940.3	87740.2	84525.3	71607.9	42603.6	104683	113223	64627.5
51942.1	98317.7	98525	72472.4	74506.9	104494	65375	54978.9
96960.5	92397.5	75069.8	70783.7	18436.6	121523	59314.4	17122.3
35807.8	107158	51634	47118.5	60716.5	98010.2	57677.1	111817
100762	82381	85442.5	69009.8	55212.3	93443.3	56433	50738.3
44370.9	40779.7	81645.8	78015.6	37057.1	90658.8	62049.6	66376
39331.5	66157	58845.1	63217	75756.8	43497.3	59098.6	111030
41100.8	93536.3	84006	60156.2	25198.5	84382.3	51563.8	55675.1
42651.7	103607	50696.1	18317	43538.3	74360	56575.3	10844.6
63387.3	73221.2	61761.7	80381.6	50634.3	109788	80645.5	89829.3
18578.9	108006	38334.4	29256.5	24586.9	117731	50405.5	29270.8
80600.6	91364	53933.7	65976.9	80155.4	120470	53992.9	49481.2
59809.7	82074.8	118553	53034.8	28962.7	114137	57434	69468.8
66726.4	59896.2	110194	45698.9	60377.8	99847.8	67266.5	50691.5
77918.8	87568.6	37009	46835.8	69675.4	81669.2	40280.5	27112.1
22096.8	93647.4	90483.9	16367.6	19370	116280	56863.3	39050
31278.6	66424.1	75242	90019.8	93332.8	100906	86629.4	86860.1
24364.6	74778.6	79632.1	82364.1	60325.2	89571.3	111480	51363.6
79389.7	102227	60430.5	68669.9	64876.5	111396	73909.5	77474.1
41159.3	70495.8	53426.1	33858.5	39111.8	124056	32585.8	71970.6
66888.9	68043.9	59184.4	16037.4	41524.6	106666	98356	54282.1
29920.1	107657	59185.7	55765.4	75290.1	120281	53829.7	93662.4
39507	90712.7	97303.7	65838.5	19248.4	118774	51416.9	78913.9
24823.5	74556.9	57172.7	42649.1	72350.2	132772	87358	77975.9
77067.2	83330.6	66127.8	82174.3	43108	89151.4	73814.6	48929.4
69368	75164.7	51972.7	70421.6	78876.2	128062	79005.5	65845.6
73138.6	82536.3	55084.9	52011.7	57111.6	108993	52637	42961.1
73100.3	98203.3	86214.7	49998	58873.1	97886.1	81665.3	72859.8
44799.9	71755.4	80887.3	49767.2	61649.9	57799.3	103924	34524.1
21643.7	84028.1	90273.3	46747.3	34150.3	95671.5	69348.5	25422.1
28093.6	82481.1	66959.8	62830.3	67529.8	111867	78066.3	51733.5
64771.2	91116.3	97158.1	64667.2	77473.5	99082.1	62413.6	86744.4
39557	104809	53003.6	36572.9	44450.9	194061	108133	56193.1
56914.6	67451.1	77535.9	71691.1	60065.8	106669	55013.4	51771.2
62132.8	81585.4	47420.1	57837.6	53333.8	46341.8	65624	70874
22428.2	97936.1	52599.9	14555.4	83863.6	65299.6	39685.8	73667.1
33636.8	110103	59803.9	37170.2	51419.5	121149	69418	54057.2
26090.3	123754	66532	39055.9	64312.3	121324	30704	66562.6
48426.9	104131	66584.7	17658.5	60454.5	88707.4	39005.2	41871.7
33857.2	88349.3	69711.2	51662.6	50108.5	86927.1	118559	73224.4
45693	115805	102980	85133.1	32722.9	90780.9	58724.2	88500.1
61708.4	76191	72699.2	24648	23856.9	121650	61329.4	68848.6
35734.4	75437	42936.4	69123.6	62931.7	200606	55314.3	82271.8
54208	62754.9	45628	86249.1	30228.2	100916	67966.6	56325.1
26572	96039.4	53963.6	57885.7	77894	114642	50207.9	72861.8
43882.1	98798.7	80749.5	43083.9	50870.3	57516.5	48867.6	103852
42842.1	71656	87088.9	42136.9	95420.6	94194.1	79463.1	83384.6
42924.7	66975.3	48728.5	116677	60385.6	126399	72965.8	43909.4
34055.4	111700	28561	26937.9	25173.2	112214	60314.8	45216.6
31072.6	82287.4	96530.8	24252.1	60871.2	118707	64905.1	75379.8
92961	66791.4	82051.4	54302.9	48103.2	100019	82609.8	67346.5
71896.5	112673	66858.3	50369.8	54306.8	61898.8	30245.1	52171.6
29821.3	107605	67180.8	59798.7	37207.9	103536	94827.8	87597.2
52842.4	62517.6	70858.4	87838.4	85316.4	118364	65808.6	44967
25411.1	87751.9	94703	48313.8	36273.9	121694	38848.5	88965.5
103839	89577.8	70692.7	35811.8	24309.3	77697.8	71908.2	81959.1
66896.7	73656.7	67984.1	42265.6	48347	107417	75151.7	39691.6
77043.8	74701.2	57788.9	31961.8	57121.3	100033	53597.7	80629.2
29510	63370.4	74425	21451.3	46362.5	95364.1	53354.6	64598.3
40246	101849	61111.7	29259.1	42053.7	92670.5	74172.8	74331.4
37807.9	55907.1	66305.8	56927	64961	99066.5	36991.5	84430.4
83603	57383.3	50534.9	71764.5	33996.3	77821.9	64923.9	49745.8
29627.6	113636	75577.4	82169.8	9906	123230	68615.3	115284
43108	97065.1	84260.8	29911.7	53106.9	126798	77042.5	51606.1
34093.8	81045.9	67362.8	33805.8	24177.4	76162.4	114585	24885.9
19020.3	76153.3	62632.7	49018.4	60582.6	106505	46365.8	13633.1
32340.7	104197	31191.5	58599.4	69378.4	111134	57884.4	72608.2
53530.7	84284.8	97173.7	37417.2	39319.1	88235.5	52699.4	24809.2
26837.2	89072.8	69707.9	44530.8	46633.6	116407	65985.4	44766.8
61820.2	79903.2	83116.8	101190	65011.7	134918	87697.3	51966.2
25933.7	70770.7	53357.8	98543.9	86424.6	95836	84947.8	36482.5
27631.5	86325.8	38753.6	92175.8	59218.9	89101.3	59822.7	105066
20216.9	113831	109721	26713.7	37861.2	137353	90311	13057.8
41662.4	119275	62639.8	35971	27063.4	70506.8	71264.7	115554
60987.5	91910.6	66386.4	11802.7	18294.2	110878	46872.8	45001.4
110040	124608	73572.2	82537.6	101867	114237	55525.6	23704.2
25016.5	105919	68690	42875.9	62437.7	51446.2	109774	83287.8
28210.6	90626.9	34650.8	48198.8	46338.5	52614.2	82145.7	78194.3
31549.7	106029	93642.9	55390.4	64153	96824.6	38909.6	69645.5
50737	59697.3	66880.4	13143	53472.2	108276	77178.4	36408.4
39128	114783	38871.3	88487.8	42097.9	78906.1	82061.2	59540.6
13696.8	80802.1	80190.5	64748.4	26247	66986.4	63107.8	96572.4
67624.7	121761	61399.6	49421.4	63512.1	78325	71867.9	26835.9
47840	76103.9	64148.5	40419.6	70935.8	67645.5	86892	101542
45636.5	116587	40546.3	99062.6	78287.9	77455.9	72489.9	91355.5
30969.9	80460.2	67590.2	92231.8	20963.1	128550	97371.3	86453.2
50774.1	83652.4	71356.3	9725.95	47342.1	70608.2	57679	43816.5
14606.1	65988.6	63375	32265.3	44758.3	136562	65974.3	34084
71905.6	74104.5	88682.1	31535.4	54171	104179	45859.4	24495.9
44213.6	69314.7	91528.4	27488.5	84897.8	86659.3	48467.9	77286.3
115227	94908.4	65447.2	35440.6	79480	95196.4	53108.2	10522.2
36654.8	79454	75312.2	12569.7	89032.4	84780.8	74457.5	71000.8
44983.9	79604.8	87276.8	53221.3	53554.8	93941.2	32737.9	82999.8
64853.7	95543.5	41195	64548.9	77747.1	94123.9	91095.5	62426
53868.1	79164.8	47951.8	9276.8	95910.8	107477	79295.4	66309.1
38810.8	65718.2	105124	89767.6	39900.9	110028	116199	78423.8
51444.2	78081.2	46259.2	26031.2	32187.3	120533	80607.8	51654.8
72965.8	105002	52727.3	23826.4	78230.8	77086.1	52256.8	58997.9
23469.5	77362.3	36564.4	54494	21562.4	102590	67332.8	58594.2
27361.1	72772	77836.2	11954.8	31231.2	108150	65226.2	96540.6
22114.9	115004	48616.8	81695.2	61404.8	81339.7	32412.9	52724.8
55420.3	91462.8	109297	41210	64133.5	43093	60417.5	21466.9
39948.3	63949.6	98291.7	39152.8	81303.3	121439	48722	70866.2
21266.7	92316.2	68404	39752	46250.1	47844.5	100380	32916.6
50026.6	97684.6	37267.8	80502.5	29971.5	107058	57068	86573.5
34445.4	77922	58239.3	52005.2	70304.6	94595.1	48391.8	90621.7
54935.4	80365.3	72685.6	48130.5	36394.1	107138	55883.1	12927.8
14297.4	136932	93336.8	87530.9	65006.5	88069.1	71373.2	119000
28062.4	82883.4	60957.6	71735.9	57153.2	96450.2	102955	15548
39534.3	83513.3	41560.3	74859.8	33461.3	50254.1	70416.4	88928.4
79736.1	94532.1	101256	38541.1	30924.4	108625	71168.5	118084
62140	94530.1	88234.9	32221.1	96227.3	81609.4	69399.2	98096
76242.4	101581	61005.1	44832.4	50719.5	103862	103493	39299.6
29804.4	88780.2	34493.5	89426.3	87654.4	68224	71596.2	75443.5
41722.8	101804	60600.1	34810.1	36656.8	89460.8	37677.9	65445.2
63813.1	80798.2	53245.4	75762	31333.2	80315.9	61428.2	60028.1
42949.4	85755.1	37667.5	90446.2	34575.4	75830.9	100006	68610.8
27736.8	101995	39406.2	70442.4	51493	68151.2	59905.9	59658.9
69033.9	79885	69570.1	80130.7	56243.2	100469	33272.8	32602
41306.2	106106	43705.3	69815.2	37892.4	117833	65824.2	66313
46851.3	87822.8	41623.4	72264.4	45269.2	84791.8	54392	67908.1
40736.1	76794.9	35809.1	30774.9	56739.8	94586.7	65866.4	69473.9
41660.4	88717.2	41129.4	18051.1	42166.1	103287	68910.4	64742.6
68970.8	65044.8	51663.3	31324.8	56106	76847.5	39182	28717
23651.5	104440	59560.8	8503.3	53442.3	83808.4	96310.5	10795.2
26921.7	82135.9	84539	43488.9	37320.4	97574.8	61733.7	14621.1
24600.5	62777.6	53597	26191.8	63925.5	97001.4	42534.7	61471.1
81114.1	98536.1	59777.2	34915.4	22660.3	84162	74088.9	68871.4
49550.8	92441.7	43386.8	21847.1	38243.4	93477.8	96846.8	83958.5
71107.4	76928.8	36586.5	75790.6	15301	52876.2	57088.2	49520.2
34453.2	125306	60958.9	71572.8	79441.7	69137.9	74751.9	53256.4
45940.7	49892.7	55580.8	12891.4	30488.2	100694	77675	94652.3
58966.7	80456.3	76999.6	109812	43858.1	69483.7	91994.5	38699
67444.6	76059.8	78381.5	14919.4	55025.7	103014	93540.2	64363
87962.5	65975.6	44404.8	62892	71615.7	60476	84550.7	23284.3
26556.4	83374.8	56997.8	43493.4	33601.1	130569	82736.5	43357.6
41832	81055	96455.4	103215	68914.9	101825	96310.5	109173
29361.8	98689.5	80973.1	88919.3	54880.1	106667	92142	49182.2
66900.6	87080.5	72636.8	55010.8	34537.8	98144.1	43583.1	101970
25493.6	68504.1	81324.8	66861.6	49202.4	65663.6	67223	92511.2
53580.8	104551	99788	73561.8	68016	87063.6	76692.8	58682
45501.3	70007.6	76359.4	22423.7	61142.9	128445	99243.3	90418.9
76392.5	77793.3	63313.9	12828.4	54635.1	111541	40158.9	87727.9
45540.9	103420	47339.5	49543	62777.6	112788	59700.5	42190.2
44136.9	106370	78638.9	66494.3	52226.2	74150	67444.6	63798.1
30525.9	71130.8	47190.6	33951.4	77870.6	104155	69563	21283.6
67021.5	63213.8	63455.6	42318.9	45358.9	100822	98153.9	87168.9
61148.1	92153.1	87641.4	20534.1	21928.4	106293	65917.1	91406.2
69153.5	81450.8	71554.6	39596.7	58264.7	86507.2	97492.2	76614.8
38381.8	99883.5	54470	34343.4	64517.7	108905	62256.3	73852.3
57188.3	72855.2	48878	38800.4	70863.6	95182.8	97099.6	14615.9
31527.6	105739	76557.6	78950.9	61972.3	86991.4	59091.5	28718.3
33671.3	105088	46297.5	91199.5	55589.3	50069.5	89547.2	86425.3
43761.2	71072.9	79171.3	72096.7	66740.7	110287	116462	63193.6
53053	86069.1	32509.1	39453.7	61387.9	101286	55151.2	33985.2
37858.6	78571.3	32000.1	44008.9	64957.1	101839	80799.5	104107
30243.8	91486.2	74042.8	60723	84109.3	87773.4	62860.2	55192.1
60617	79161.5	57927.3	63929.4	25561.9	94444.3	81331.2	35725.9
78653.2	75416.2	80702.7	27118.6	67522.6	103676	45867.2	73986.2
82631.2	91107.2	73965.4	30583.8	57141.5	88008.7	87537.4	62710.7
15887.3	69186	57248.1	43472.6	62159.5	82100.8	81701.1	33293.6
65506.3	94266.2	98930	62010	78681.2	95096.9	83537.3	59156.5
37588.8	88392.8	49453.9	49833.5	51689.9	94517.8	62711.3	33757.1
35143.5	59702.5	64061.4	36072.4	51523.5	89288.5	48764.9	76614.2
35482.8	93596.8	88587.2	27816.1	42815.5	96339.1	45410.3	9679.15
32412.9	102476	58776.9	60050.2	67776.8	97225.7	50657.8	84253.6
58156.8	101409	31135.6	93724.1	78012.3	106840	52676.6	75732.8
19827.6	102502	64448.1	53233	52602.5	119234	58154.2	111739
48160.4	80525.9	49021	12390.3	43830.8	87588.1	85167.5	93902.9
48298.2	68867.5	58036.5	66337.7	42746.6	80500.5	64808.2	82066.4
31321.5	86344.7	45022.9	80614.9	62660	81190.2	91432.9	38602.2
29693.3	80139.8	67672.1	77997.4	45189.9	104506	52117	82882.1
48899.5	79151.1	57023.8	39189.1	42060.2	84153.5	57305.3	43947.8
85874.8	68507.4	87125.3	50963.9	29809.6	93880.8	75462.4	84795.8
33254.6	62652.2	64812.8	76189.8	76474.4	127726	44430.1	41888.6
55162.2	82226.9	102873	54324.4	29218.1	83574.4	104978	22190.3
32717.7	121327	46954	34645.6	52917.8	61563.4	90946.7	40376.7
28105.3	97545.5	67994.5	39627.2	48795.5	99138.6	55510	57691.4
61305.4	85189.6	55572.4	21227.7	49082.8	107135	89310	60435.7
68079	94918.2	86136.7	72120.8	36034.7	71732.7	100415	22425
44640.7	72519.8	54288	42436.5	105044	66138.8	47258.2	57342.3
43409.6	78994.5	51310.3	39900.2	63848.2	76479	97383	41523.3
27309.7	76309.3	58228.9	14386.4	48144.2	76277.5	45785.3	86065.8
61780.5	84732.7	73561.1	65650	80832	124502	73466.9	60818.5
64101.7	88283.6	94095.3	95181.4	18876	98419.1	93021.5	34883.5
108224	70253.3	51986.3	76571.9	34259.5	110340	61647.3	64244.7
52924.9	82888.6	65900.2	51971.4	49346	96237	55057.6	26273
58295.2	98671.3	47955.7	20274.8	46656.3	116948	42835	63355.5
60532.5	103061	75229.7	64886.2	63621.3	103277	52434.8	83496.4
30614.3	84076.2	43714.4	72536.8	65465.4	77254.4	46151.9	40065.3
59845.5	54672.8	83569.8	99943.3	48560.8	109043	64774.4	73348.6
41868.4	88578.8	61505.6	53883.7	98361.2	76035.7	33955.3	66982.5
115058	106105	50309.3	42415.1	105259	95791.8	54731.9	78733.8
70392.4	92916.2	122673	107256	23717.8	65554.4	59870.8	57493.8
13299.6	61609.6	54913.9	32250.4	60227	80877.5	43840.5	69269.8
33889.7	70231.8	42543.8	101739	85009.6	96805.8	100790	71324.5
46585.5	80234	42459.3	75671.7	49967.4	82380.3	59848.7	38651.6
51159.5	75058.8	53031.5	26258.7	32329	74218.3	56800.2	46912.4
37294.4	75569	62955.7	123754	59761	128069	96584.1	88737.3
15745.6	128576	78728	25444.2	72663.5	77095.8	90076.3	72838.3
42591.9	62539.1	47814	25858.9	28765.7	84649.5	44376.8	74986.6
55603.6	107377	35440.6	47930.3	89715.6	106232	35409.4	97720.3
48575.1	110016	84740.5	50689.6	60409	83189.6	103236	75238.8
37504.3	83571.1	43492.8	79490.4	90588.5	99982.3	38816	13435.5
52853.4	74104.5	111438	79597.7	32543.5	98020	105908	94980.6
31259.8	47628.8	45104.8	85983.3	35431.5	150486	83216.9	87948.9
23659.3	79482	76158.5	61224.1	23088.6	77224.5	100565	29213.6
50226.1	79430.6	58174.3	67402.4	60503.3	87112.3	68136.9	34210.8
40271.4	85806.5	71770.4	39548.6	84124.3	75124.4	79653.6	68285.8
42171.3	54921.1	74318.4	42618.5	48878	118585	74447.8	50197.5
46787.6	103342	64134.8	12441	66107.6	94808.3	116745	48151.3
47388.9	87538.1	41369.2	72179.9	73222.5	58015.1	37952.2	95676.1
61603.7	89880.7	53620.4	44661.5	45736.6	99815.9	106870	49756.2
22055.8	78638.9	71794.4	38142	28600	115536	46066.8	58744.4
37390.6	87627.1	69222.4	44436.6	86663.2	90048.4	89988.6	86979.1
26967.8	91872.9	89606.4	115563	35643.4	122927	56129.4	31149.9
48036.9	50063	36040.5	52673.4	67961.4	104522	106362	57237.7
79413.8	63005.1	97851.6	33587.4	34000.2	105110	45022.9	72207.2
53432.6	101454	89537.5	27064	61674.6	93042.3	109933	88931
34899.8	84722.3	33980.7	72376.8	24956.1	105444	40613.9	86952.4
26937.3	80372.5	90936.9	45882.2	15548	78268.4	101117	13484.2
44627.7	99117.8	88290.1	42224	10827.7	96589.3	85525.7	41482.3
50132.5	71941.3	59368.4	27621.7	58277.7	93412.8	90666.5	75263.5
33899.4	149717	68846.7	41467.4	61236.5	113721	71645.6	43780.8
44375.5	55186.3	58708.6	65802.1	36633.3	100184	89076.6	58197.1
42683.5	75899.2	58173	85048.6	36455.2	65227.5	67972.4	79851.2
47813.3	84526	123733	55999.4	91975.6	74519.9	116056	64963.6
36225.8	83678.4	73979.1	20738.2	85779.8	97942.6	115552	39457.6
76539.4	67685.1	78210.6	30297.1	78317.8	78074.8	45780.8	32728.8
50128	75648.9	41566.8	68356.6	63154.6	85349.5	104564	8356.4
61237.8	94898.7	31992.3	77322	34932.9	109034	87191.6	46540.6
62672.3	64760.1	64853.1	69648.1	33606.9	89697.4	93619.5	30998.5
60667.1	81651.7	58471.4	9233.9	53359.1	94672.5	38385.1	39768.3
46920.2	103373	62710	71717.8	90338.9	108561	36180.9	83421
53695.8	67703.3	76041.5	62666.5	92641.9	116287	75208.2	81812.9
69601.3	99117.8	52568.1	88060.7	42576.3	103232	85407.4	80183.3
63857.9	93245.1	92454	82769	85050.5	124639	77924.6	90403.9
43299.8	66118	65322.4	48678.5	91325	102600	83408.6	70456.8
48878	68257.1	44631.6	31376.8	57258.5	64115.3	51344.8	56273.7
23160.1	82504.5	52897.6	32124.3	71542.2	76621.3	61045.4	69186
34290.8	48987.2	68725.8	64803.7	67337.4	84858.1	55409.9	71841.9
47731.4	104166	61709.7	86628.1	39718.9	72079.1	58582.5	98733.7
44793.4	92669.2	39941.8	42864.2	28272.4	81797.9	62879	38068.5
57320.9	130006	58638.4	24742.2	65408.8	53298.7	67469.3	68979.9
85766.2	98386.6	79743.9	36649.6	49227.1	75771.1	44993	53453.4
46965.1	58738.5	72944.3	52887.2	72214.3	101509	90132.2	60195.8
37777.3	103483	44419	43234.1	52016.9	76245.6	50846.2	83064.1
68001	49053.5	85348.2	22946.3	75006.1	112269	71112.6	47777.6
71434.3	83468.4	76435.4	12836.2	32055.4	102498	66427.4	64720.5
80871.7	78159.2	59366.4	45443.4	33223.4	90102.3	46307.9	64996.7
17519.4	86566.3	56361.5	63413.3	37535.5	114967	61449	43236.7
38896	134821	82801.5	35081.8	39542.1	101114	85462	82240.6
38389	99087.3	78176.8	66947.4	103758	94902.6	62431.8	42284.4
26957.4	104714	103286	48029.8	93328.9	59161	90965.5	36162.8
27469	116488	37352.2	21004.8	38259.6	68769.3	49864.8	76841.7
35071.4	66306.5	50181.3	35335.3	62306.4	98478.2	64286.3	23766.6
30250.3	86664.5	73951.1	85346.3	27422.2	51367.5	75507.9	64575.5
49106.8	75410.4	73763.3	82291.9	61345	68241.5	51152.4	45084
47007.3	118560	73748.3	40832.3	63623.9	102961	118354	9359.35
36672.3	80540.8	85910.5	33026.5	40580.8	113354	39852.8	57263
53777.1	107682	112085	33831.2	40937.6	99565.7	82538.9	113427
47159.4	96411.2	59187.7	41763.1	62479.9	82472.6	48087.6	57305.3
30736.5	55766.1	45381.7	58156.8	40298	97596.8	74475	58286.1
73157.5	69258.8	109419	50698.7	72967.7	75390.2	40548.9	58851
69856.1	77665.2	78881.4	58977.1	46313.8	102733	66949.3	86060
90874.5	92151.8	69352.4	28794.3	58851.6	69385.5	38483.9	46917
53197.3	60694.4	80351	68784.3	44635.5	112854	52400.4	40840.8
34932.3	121838	33213	58068.4	60614.4	95139.2	86136	120989
20501	68907.8	72036.2	60412.3	80350.4	85082.4	33603	92594.4
44269.5	112430	39909.3	39603.2	74932	86018.4	88567.7	68084.2
12888.2	90532.6	84508.4	32955.6	50203.4	105263	49884.9	71467.5
10787.4	84286.1	86912.1	66496.3	58775.6	128599	63391.9	68213.6
38106.2	139565	49847.8	28176.2	18162.3	76053.9	41042.9	47904.3
71943.9	73073	50779.9	42391	47180.2	93220.4	58958.2	49248.5
42986.4	81822.6	35770.8	97664.4	51696.4	65440	68797.9	84629.3
47996	90184.9	32420	92741.3	19249.1	110370	79885.6	53483.3
59783.1	130623	90229.1	27537.9	36565.1	56622.8	59781.1	63453
31965.7	97743.8	53977.3	48961.2	89948.3	75030.1	67063.8	14891.5
22577.1	81638.7	44421.6	75732.8	54643.5	97481.8	72578.3	61840.3
21089.2	95527.2	59711.6	74072.7	58812.6	116535	35172.8	40262.3
60657.3	90166	49865.4	73803.6	50006.4	89550.5	115408	88425.3
51706.2	121421	59514	62944	54176.8	82533.8	83744	98276.1
58205.5	76392.5	37176.8	40592.5	61277.4	98150	85095.4	69436.2
51638.6	79061.4	46881.2	78136.5	54893.8	89377.6	98169.5	62973.3
32002.1	137767	45376.5	32077.5	100032	80456.3	49478.6	37780.6
21262.1	116192	74551.1	73189.3	68531.4	114572	90998.7	41169.7
50713.6	100890	62609.9	50389.9	78899.6	81879.8	39436.1	70096
51680.2	97680.7	39603.2	66843.4	94527.5	85822.1	54650.7	29346.2
68038.1	79002.9	88829	53563.9	25445.5	122617	67283.4	63213.1
55346.8	84207.5	42579.5	61871.5	94846.7	88409.8	116689	46035.6
69135.3	95165.2	78430.9	90951.9	20744.8	77216.1	49456.5	84771.7
60608.6	111712	61661.6	34277.8	52146.2	59751.9	47604	58371.9
27439.7	93330.9	86931	73577.4	72733	120676	44710.9	88143.9
50152	101225	108469	75524.8	60790.6	90639.2	63102.6	79963
32586.4	88552.8	54368.6	78853.4	73637.2	76215.8	106057	90239.5
39971.8	85801.9	108027	85660.2	67518.1	86131.5	86499.4	51999.3
62735.4	100317	113400	62167.9	75408.4	76794.9	99815.3	8229
61730.5	119831	69455.8	85865.6	65231.4	115719	54567.5	104809
55318.9	98964.4	89289.8	46038.8	81058.2	108791	115394	38452
64538.5	103061	78442.6	35254	66567.8	59805.8	55159	51069.8
32425.2	96174	43167.1	61005.1	21030.1	83565.9	52115.7	57298.8
17863.3	127210	83304.6	47277.1	84268.6	99875.1	36923.2	48350.9
31978.7	80355.6	52155.3	24462.1	53747.8	74248.2	74855.9	61105.2
57073.2	59132.4	108614	72298.8	67569.4	93937.3	59853.3	82472.6
46998.9	104447	40797.9	72178.6	33673.9	105646	46978.1	85790.2
50036.3	79662.7	51413	72835.8	51812.8	87776	52107.9	26642.8
33983.3	99028.8	51120.5	35251.4	46415.8	111283	68400.1	42549.6
31792.1	90647.7	58210.1	39785.8	71284.8	101436	67136.5	74891
26300.3	72337.8	37416.6	59174	67042.9	74722.7	64854.4	54020.8
45523.4	106988	66234.3	39931.4	28265.9	93096.2	49470.8	89397.1
33203.9	149344	48991.1	27651	43228.9	104163	61881.9	65668.2
57996.2	54018.9	64320.7	76308.7	82582.5	81397.5	85969.6	71636.5
38536.5	94281.8	40731.6	116869	27671.1	64171.2	63490.7	64785.5
47180.9	96016.7	80081.3	91726.7	72374.2	80886	70694.6	16862.3
51042.5	104730	98538.7	33333.9	60333.6	103158	70575	62120.5
20294.9	115424	53275.3	36394.8	80607.1	83301.4	87913.1	34783.4
42517.1	91953.5	30116.4	45890.6	59504.9	93108.6	57664.7	44920.8
26867.7	84046.9	65042.9	47966.1	49977.2	96309.8	50342.5	11622
32646.9	114852	101002	51521.6	44235.8	87913.8	39285.3	80959.4
44627.7	79327.3	58851	63178	78874.9	107513	75029.5	73702.8
55800.5	60351.2	102549	27683.5	80578.5	99697.6	99945.9	63753.9
32292.6	88516.3	35916.4	82997.8	41258.1	78334.1	107969	63679.2
24007.1	100341	57500.9	23868	52960	99678.8	98114.2	88243.3
86781.5	90379.2	69122.3	57315	61266.4	77586.6	66404.6	69171.7
43559.8	109710	62370.7	85823.4	89934	81923.4	131383	61137
25136.1	130614	75100.3	41430.3	24053.9	97689.8	68448.2	95391.4
62442.9	104202	65137.8	57788.2	54094.3	55876.6	45468.1	80129.4
30709.9	103354	45045.6	30665	33275.4	69678.7	61107.1	71845.1
33106.4	123406	48611.5	41774.8	74651.8	89143.6	55268.8	41332.2
67001.3	104057	49654.1	85304	74049.9	110792	74133.8	16523
18131.1	112068	98323.5	69490.8	80769.6	98060.3	61513.4	100470
63701.3	126938	70210.4	55177.2	61179.3	97758.7	66472.2	85538.7
48443.8	105067	70873.4	66474.2	80616.2	52536.2	52919.1	39864.5
38091.9	96183.8	70372.9	46499.7	30392	87009	96261.8	75704.8
69084.6	102077	49006.8	81330.6	57257.8	71536.4	107198	59342.4
37619.4	88626.2	94606.8	55123.2	26819	109752	51773.8	32071
14703	93431.6	63117.6	70859.8	52900.2	67096.2	51909.6	69040.4
14411.8	95352.4	59768.1	67591.5	26804.7	107787	57987.8	40140.1
71618.9	97729.4	51606.1	40435.8	17000.1	66532	53369.5	30348.5
31164.2	100389	55922.1	55212.3	22685	84560.4	64822.5	66666.6
42751.8	91644.1	88235.5	101135	30392.7	96415.1	115513	24682.4
61052.5	57870.8	50467.9	57606.2	74857.2	87958.6	60130.2	86506.5
39020.8	130110	44175.9	60884.2	70197.4	100225	86008.6	53064
36080.2	93802.1	67687.8	95060.5	74757.1	99733.4	55465.8	37193
22270.3	111242	62725.6	63679.8	71298.5	83950.8	79051.7	66667.9
40922	71307.6	47810.1	34121.8	49323.9	100452	47490.9	89917.8
40502.8	84380.4	60291.4	81495	101665	98092.8	89893.7	55258.4
38507.9	109656	51285.6	67821.6	39583.7	75247.9	98207.2	86658
33229.3	128662	43202.2	33070.7	72649.8	107674	63237.8	32662.5
69476.5	72055.1	106384	19810.7	45826.9	59527	66931.8	14578.2
42144.7	103549	57814.2	62403.2	50714.3	81776.5	86420.8	65056.5
46023.9	111194	104082	34099.6	73399.9	70577.6	72731.8	68103.1
84754.1	80457	44255.2	70193.5	58967.3	110982	75687.3	63202.1
35879.3	78663	72951.4	99593.6	67394.6	77320.8	79444.9	33505.5
28277.6	79470.9	45845.8	58531.2	40827.1	123971	33156.5	87822.8
38476.8	99179.6	71497.4	49767.9	61439.9	74447.8	84345.3	24601.2
48612.8	123581	67674.8	63497.2	66199.9	87430.2	57482.1	42959.1
70168.8	106166	93884	20123.3	46456.1	86827	98010.2	66953.2
32823.7	85988.5	90009.4	31885.7	30010.5	117670	79768	38866.1
50346.4	73349.9	44991	25310.3	29686.8	78159.2	78903.5	35818.2
20395	115463	64103	78105.3	54820.3	100880	81937.7	33254.6
22800	127135	62443.5	58921.8	87491.9	98017.4	64432.5	67519.4
40876.5	82587	66439.1	31924.1	43810	48120.8	93776.1	89350.3
47993.4	107600	75167.3	15918.5	22588.8	74547.8	51281.8	36908.9
36486.4	74490.6	94654.3	31679	49632	69170.4	62915.4	53684.1
48343.8	59629.7	65900.2	49404.5	21855.6	79324.7	54866.5	64085.4
91971.8	131015	51039.9	38962.9	39196.3	45024.2	42872.7	57094
56455.1	86988.2	93107.9	88974.6	31714.1	56144.4	86478.6	60923.2
55339.7	123001	52415.3	42665.3	25308.4	69730.7	111608	43436.2
53305.2	78286.6	59950.1	64399.4	45340.8	105524	55853.2	96623.8
33736.3	92140.8	53155	30845.7	47667.1	50980.8	67776.8	30759.3
75027.5	77940.2	63963.9	63072.7	55370.2	82392.7	54822.9	55823.9
61380.1	98696	85783.8	67372.5	26000	93743.6	71560.4	59946.2
106350	89726	89536.2	55917.5	37293.8	76054.5	111277	40556.1
26410.8	65215.1	44129.1	55207.7	63293.1	102212	64961.6	54317.9
38110.1	80226.2	63856	35434.8	29446.9	122127	48567.3	59592
52528.4	77093.9	100707	58080.1	30598.7	119792	77727.6	60556.6
40832.3	97285.5	66639.3	15200.9	44365.1	96890.3	72318.3	57738.8
16513.2	49236.8	97065.1	72798.7	63776.7	87777.3	89050.6	64128.3
17777.5	140561	60147.7	50300.2	23765.3	77366.2	58216.6	74382.8
34209.5	84027.4	79733.5	61176.7	52979.5	101883	61798.7	62010
28782.6	94611.4	66682.8	11900.2	72553	90663.9	77779.6	41943.8
33432.8	114672	61813	26715	50857.3	49778.3	75717.2	48979.4
49406.5	92458.6	35074.6	36703.5	48094.1	85944.3	82827.5	65121.5
20813.6	66419.6	108902	54032.5	37712.3	75029.5	75410.4	65594.8
38326.6	97791.8	91280.1	81209.7	58550	68607.5	76214.4	43916.6
24984	90909	89731.8	51684.1	66642.5	91091	80821	46400.9
72951.4	87759.8	111738	36560.5	41237.9	71177.6	60203.6	74790.9
14516.4	112523	46406.1	64652.2	59758.4	116425	97568.2	49357.1
40092	51020.4	60681.4	81004.3	34665.8	99989.5	81705	70408.6
54035.1	83564.6	51656.8	58258.2	63998.3	68865.5	30359.5	47303.8
51719.8	71680	42137.5	107461	58192.5	93743	61328.1	66745.2
59148.7	94025.8	45193.8	82554.5	45787.3	132128	52401.7	72392.4
25690.6	86284.9	67417.3	40693.2	23589.1	51431.9	77898.6	78130
23414.3	97244.5	54669.5	29080.3	64307.7	126412	68424.8	53097.2
47466.2	103238	63753.3	67774.8	19115.2	95701.4	89160.5	25430.6
60134.7	47927.1	111820	50973	73541.6	103823	37190.4	49108.8
23865.4	74368.4	52477.1	47467.5	63797.5	123769	78969.8	16046.5
33411.3	107065	47731.4	71472	33891	63778.6	69925	45465.5
59048.6	81276	31647.8	9324.9	65183.3	88876.4	35289.8	114052
91734.5	74091.5	31312.4	48049.3	59170.1	51847.9	119018	61975.5
69145	52785.2	48214.4	42108.9	62408.4	100851	63769.5	89345.8
54176.8	103012	45890	66358.5	18713.5	106902	50061.7	49150.4
25215.4	67157.3	35825.4	22139.6	41067	97842.5	103423	63359.4
26872.9	86827.6	59022.6	45871.8	76887.8	100949	59688.8	74229.3
81313.7	85106.4	40550.2	58089.8	59669.3	134727	42773.9	45914
62849.1	95916.6	116239	10745.1	81839.5	86108.1	100793	60904.3
61911.2	96239.6	69365.4	15693.6	27151.8	78906.8	68371.5	64824.5
22056.4	99679.4	69194.4	51222.6	48463.3	114690	55769.3	37278.1
54024.1	97100.9	93990	70565.9	58796.4	85586.1	104945	64499.5
70725.8	97684.6	73554.6	98417.8	42276	125957	43849.6	55554.2
52199.5	98889	91998.4	25530	42014.7	85694.7	54026	96111.6
39510.9	87408.8	89943.1	32050.2	84679.4	67813.8	88531.9	66734.8
63625.2	104467	49667.8	32509.1	50369.1	72741.5	69260.8	24549.2
17516.8	96869.5	47696.3	80568.1	33392.4	80566.2	68688.8	30971.2
24965.2	104569	60360.9	53482	65452.4	80500.5	65546	91308.8
38992.8	104774	87168.2	9079.85	30789.8	85428.2	59001.1	36133.5
73769.8	97321.9	46398.9	44682.3	49539.8	99983.6	54705.9	66726.4
52921	73904.3	55528.2	29004.3	37387.3	82369.9	53415.7	42459.3
63898.2	71168.5	69607.8	66404.6	41793.7	90472.8	54484.9	82314
92845.3	110076	36914.8	72735.6	47286.8	82548.7	84119.8	89318.4
66563.2	119640	90957.8	90004.2	31716.1	69294.5	105440	34321.3
49986.3	67653.3	91065	58785.3	15444	98321.6	49131.5	59229.9
39437.4	106808	45654	50326.2	85585.5	114174	53530.7	54853.5
76740.9	56958.2	65115.7	28839.8	47745.1	89774.1	101880	78978.9
73025.5	93367.3	64515.7	117326	42339	46218.2	105360	16409.2
54396.5	116974	86282.9	32105.4	43417.4	76135.1	88670.4	50545.3
42475.5	102880	69863.3	73299.8	21903.7	89472.5	82286.1	56199
29357.2	147232	53326	114399	23647	90836.2	66893.4	87491.9
34459.1	105584	69366.7	51084.1	36627.5	142736	53408.5	52877.5
54977.6	47921.9	73668.4	23413.6	41936	104362	56460.9	118795
58947.2	78939.2	41490.1	37583.6	40208.3	91507	77049.7	35153.9
40970.8	108172	64859.6	17245.8	41766.4	116234	51795.9	68498.3
71765.8	107998	51180.3	70992.3	47159.4	73230.3	55194.7	61777.9
65152.7	95317.3	61304.1	77019.1	51683.4	81298.1	90147.8	21136.7
85283.9	119522	84314.1	77945.4	57739.5	65568.1	120088	79038.7
47073.6	56892.5	62420.8	73888.8	37092.2	48171.5	49581.3	30897.7
37198.8	83337.8	46877.3	83077.1	41002.6	89456.2	106186	43104.1
26867.7	61989.2	101787	44465.8	36972.6	104524	76617.4	58398.6
49473.4	103432	85967	56082	55857.7	88175.8	72224.1	65444.6
87451.6	112838	96892.2	49595.6	59866.3	93444.6	96760.3	81003
22195.5	95058.6	63179.3	60277.7	59591.3	92166.1	42114.1	41719.6
47039.8	72280.6	92087.4	19526.6	38006.8	98740.2	107908	92174.5
25429.3	104823	50235.2	30561	64765.3	97825	43689.1	12883.6
34028.8	89958.7	101327	36954.4	53702.3	67219.8	77176.4	39232
97687.2	116684	103038	77946.7	34830.2	88513.1	35125.3	89246.3
26785.8	111300	101158	26369.2	68911.7	85780.5	91021.4	54878.2
31834.4	63753.9	52157.9	90883	91338	117109	128246	61021.3
79635.4	112024	51777	101644	22953.4	71700.8	67777.4	81558.1
47243.3	126965	46371	47073.6	30134	106895	81339	39255.4
46080.4	82106	86385.6	30424.5	66782.3	77975.9	75983.7	57135
32967.3	102253	70027.1	59012.2	72070.7	76129.9	79989.6	37828.7
64326.6	105685	60197.1	38298.6	75179	89624.6	78119.6	62450
60093.8	114356	57062.8	91928.2	43866.5	85575.8	82525.9	64197.2
56401.8	43637.1	71735.9	82063.8	55361.1	104173	105225	52900.2
22175.4	102471	58290.7	32336.8	68130.4	76607.7	90691.2	56366
53983.1	64134.2	126062	65456.3	83051.8	108188	40743.3	22813
63363.9	114118	72403.5	49305.1	14686.1	106733	61332	57793.4
28780.7	123324	106179	104638	40244.1	106424	64842	40977.3
26334.1	86992.8	89839.1	75309.6	13736.4	75827	84851	65260.6
36422.8	100344	42775.2	35189	69518.1	73762	63961.9	75720.4
42491.1	58165.9	50765	43111.2	85898.8	94903.9	102029	44653
41190.5	90312.3	32946.5	60682	45232.2	61790.3	39159.2	63680.5
29549	52414	60663.2	44994.9	40510.6	82432.3	67778.1	70692.7
49176.4	128517	78835.2	69338.1	50337.9	77690.6	79857.7	86489.6
68355.3	96402.1	82595.5	64464.4	39081.9	76288.5	50689.6	79415.7
32267.3	83414.5	92112.1	58586.4	53176.5	113104	74365.2	76515.4
39290.5	99175.7	37488.1	21132.1	61510.1	66853.8	31226	71573.4
41551.9	96253.9	72957.9	46088.9	52388.7	69253.6	53948	36894.6
30988.7	130462	67871	23322	49429.2	89917.1	63246.9	71316
63710.4	103213	46502.9	46869.5	27390.3	95393.3	62260.9	76934.6
56418	100129	92630.2	102122	22694.8	95265.9	61222.2	69235.4
50240.4	103723	58968.6	62693.8	30031.9	75515	99914.8	39043.5
36781.5	120920	42104.4	27491.1	28635.7	80971.1	82774.9	27787.5
23875.8	71419.4	40801.1	104242	28367.9	81222	109127	21173.1
59054.4	86802.3	79816.8	55190.8	82460.9	91739	72195.5	68079.7
48915.1	97969.3	74818.9	40682.2	36054.8	85469.1	86969.3	8675.55
23840.7	103221	90587.9	78697.4	34547.5	67631.8	111617	86336.2
22863.1	101132	48295.6	58824.3	29659.5	90016.5	99710.6	40697.8
64428.6	125918	58891.3	61757.1	79314.3	64717.2	65122.8	45544.8
49998.6	121647	65174.2	71170.4	46896.2	85404.1	48721.4	13070.8
70749.9	108919	102684	35579	93410.2	90649.6	72053.8	40472.2
47685.9	115317	97412.2	60552.7	85697.9	90311.6	100408	62918.7
32063.2	91317.8	68224	38746.5	37379.5	75390.9	76700.6	55640
66656.8	89343.8	81165.5	58113.2	25108.2	99905	69656.6	59618
34877	122542	104794	67406.3	32817.2	70940.3	108103	40738.8
39834.6	101062	54697.5	15298.4	59422.3	99886.1	84569.5	14702.3
56362.8	124039	98829.9	88968.1	68017.9	72092.8	78761.8	88520.9
51504	53511.9	91135.2	20093.4	120812	69291.9	66852.5	89822.8
56347.8	73259.5	44519.8	47463.6	60158.8	81775.8	33745.4	63818.3
85094.1	86788.6	69377.8	44944.2	63480.9	74652.5	57315	16465.1
28730.6	67499.2	81849.9	70891.6	18674.5	83179.8	83778.5	73540.3
46007.6	96111.6	56444	70573.8	61725.9	61746.1	69288.7	42245.4
95888.6	145304	34103.5	66125.1	26261.3	80624.7	71845.1	38927.2
35251.4	75170.5	48668.1	21572.2	95654	85148.7	72800	89026.6
38866.1	93948.4	54649.4	79277.2	12590.5	104385	57688.1	54665.6
59265.7	80746.2	50642.8	85360.6	26778.7	93444.6	64407.2	118135
34299.8	95219.8	42628.9	76653.2	40879.8	66324	59354.1	88344.1
17726.1	92505.4	56785.3	33223.4	37119.5	88451.3	74041.5	42150.5
31987.1	99660.6	54851.5	50906.7	40487.8	101172	66360.4	73084.7
48846.2	88947.3	57346.2	64963.6	45620.9	114695	63278.8	48638.8
49489	81900.6	81292.2	98086.9	77714	85903.3	87404.2	69618.2
92571.7	112195	49118.5	36110.8	56546.7	89458.2	86313.5	65005.2
24504.3	111151	58506.5	35983.3	59736.3	89496.5	75810.1	81487.9
27862.2	114737	104731	55907.1	81669.9	65779.3	93029.3	86962.8
15845.7	112984	41538.9	67517.4	50750	69581.2	49557.3	60942
40870.7	77567.1	54781.3	63132.5	44738.8	102420	52433.5	9670.05
29974.1	104889	39587.6	76196.2	30456.4	79626.9	35301.5	61771.4
44384.6	125508	90273.3	43084.6	68169.4	89217.7	78757.9	97079.4
49271.9	104491	83248.8	38368.8	37066.2	90948	64476.1	60563.7
50204	117985	58428.5	44207.1	111116	111682	43080.7	50998.3
66380.6	81425.5	46068.8	24676.6	39047.4	85898.1	76154.6	58962.8
43594.8	48163	58854.2	35428.9	79336.4	95854.2	116535	65162.5
34307	107544	63354.2	85092.1	30193.8	113627	84589	80384.8
47478.6	79905.8	72842.9	64483.2	31658.9	101909	64528.1	69093.7
111918	58417.4	41489.5	76667.5	61751.9	106462	66498.2	85512.7
54757.9	63365.9	55022.5	70636.8	77795.9	118272	90926.5	54501.8
60858.2	121480	75233.6	63384.1	52863.2	73313.5	39548.6	101776
38204.4	80468	45622.2	76665.5	84587.8	77699	66168.7	58741.1
23087.3	51696.4	56896.4	75682.8	35834.5	73421.4	125192	57802.5
39158.6	105162	34632	90699	50473.8	78750.8	34104.2	87885.8
75816.6	85846.8	70932.5	62014.5	79631.5	94865.5	60199.1	36803
22471.8	135057	68621.8	82008.5	31895.5	218449	56079.4	52776.1
28662.4	90840.8	59623.2	28286	68225.9	75071.1	100554	62229.7
73478.6	57022.5	53777.1	43873.7	58194.5	84816.5	110269	98870.2
69295.2	110586	41933.4	20285.8	30760.6	66460.5	96288.4	93479.8
27773.2	73912.8	88368.8	56335.5	63421.1	101394	47862.1	56684.5
47169.2	108217	59772.7	52670.8	87698.6	75528	97222.4	11234.6
41143	98651.8	32657.9	30015	51243.4	86577.4	71077.5	82945.2
29495.7	99602.1	52122.2	36013.9	38950.6	106072	41085.2	11776.7
83844.1	86811.4	110973	44963.1	23879	82780.1	69720.9	71002.8
36335.6	125367	74469.8	47686.6	58449.9	87153.3	125783	51032.8
51600.2	82018.9	68422.9	66043.2	38994.8	91269.8	33176.6	69404.4
30848.3	134519	67065	39730.6	48158.5	99520.8	49552.1	29905.2
79864.8	113929	94197.3	63018.8	49470.2	117682	78271.7	54503.8
76965.8	125134	68430	83203.9	90395.5	85519.2	57031.6	61091.5
58685.2	87657	91375	22801.3	21158.1	94345.5	83592.6	13531.7
45442.8	136822	92796.6	69886.7	107095	82425.8	57935.1	97283.5
36744.5	124871	59907.2	74146.1	87398.3	74899.5	63792.3	39389.3
32500.6	94536.6	93351	48777.3	83076.5	66157	120214	45661.8
52749.4	67349.1	104737	27804.4	59492.5	60659.9	48576.4	61605.7
48239.8	45102.8	47633.9	65108.5	55979.9	78209.3	56863.3	69440.1
108443	94318.9	60280.3	35956	98769.4	56691	57800.6	95606.5
19384.3	140640	56427.8	67415.4	81706.9	128613	49837.4	31276
26939.2	87392.5	40862.9	76443.9	89352.9	94258.4	62239.4	72538.7
58287.4	50848.2	106057	36295.3	84460.3	89253.4	83363.1	109720
60721	74477	52552.5	48949.5	73035.9	81192.1	87213.8	26373.1
67224.3	73782.8	50475.8	99784.1	65302.9	68676.4	32961.5	77875.2
47785.4	91017.5	48568	65735.1	33519.2	63534.2	108698	84784
59928.7	111340	61266.4	42008.8	57464.5	101820	75666.5	81531.4
49648.9	111947	73687.2	9003.15	28495.3	66251.2	56971.8	53322.1
27164.8	116051	52325	66896	72890.3	83733	104907	71911.4
77901.2	62208.9	66904.5	65998.4	64531.3	99270.6	97208.8	40385.1
83091.4	65058.5	64259	43064.4	30324.4	102820	104617	76777.3
60472.7	118293	54411.5	71918.6	63792.9	102240	48360.6	59506.8
71494.1	97251.7	69592.2	44634.2	24783.2	67438.8	58310.8	90792.6
33287.1	103356	77602.2	49559.2	47285.5	99303.8	51428	83200
31490.5	130642	43202.9	63443.2	49312.9	102411	52207.3	72532.2
43696.2	101114	91995.1	29642.6	39817.7	112165	54197	34051.5
30238.6	94393.6	42426.1	67527.8	24218.3	76091.6	62768.5	66578.2
31324.1	77624.3	80624.7	74458.8	50369.1	80404.3	46638.1	11109.8
21936.8	112202	45744.4	44991.7	69635.8	70627	56580.5	81934.4
48293.7	78889.8	71423.3	77909	28622.1	117636	66797.2	31770
45441.5	109171	90671.8	51598.9	24207.9	102101	52885.9	87542.6
28507	106965	86698.9	60674.9	56947.8	93190.5	82312.1	18391.1
19293.3	73990.1	100814	51368.2	38099.8	71297.2	55550.3	68576.9
34472.8	107914	54078.7	39404.3	62841.3	98740.2	63522.5	86416.2
45843.2	101736	100974	39764.4	59873.4	71766.5	113431	34886.8
41950.3	101678	70194.1	78163.1	58404.4	82689.1	74491.3	64483.2
57206.5	111088	44583.5	66319.5	55698.5	69771	70946.2	66011.4
97340.8	156204	41639	57777.8	56705.3	97837.3	67971.8	77579.4
33619.9	92675	97639.8	28802.8	56041.7	90735.4	97919.9	66485.2
27666.6	78661.7	39657.8	57215.6	57983.9	83470.4	60654.1	76633.7
43550.6	108320	96309.2	66699.1	74755.2	85697.9	48189.7	20008.3
59265	96160.3	73966.8	65632.4	49234.9	79929.8	55974.7	59124.6
60457.8	84172.4	70257.2	36494.9	86246.5	74410	79947.4	21151.6
37369.8	97646.2	62661.3	70585.4	63279.4	94394.9	37918.4	71438.9
18838.3	103720	96086.2	27775.1	57610.1	78193.7	55086.8	64004.8
32321.2	96193.5	85423	68816.1	64711.4	103193	65824.2	110391
47926.4	96231.2	68550.3	43164.5	33463.9	83065.4	60013.2	79364.3
73846.5	69254.9	48920.3	67987.4	52804	59107.1	84451.9	27796.6
38026.9	89765	92568.4	48380.8	11373.7	69154.1	52001.9	65988
25207.6	87565.4	109206	84508.4	83171.4	67013	48855.3	11160.5
84231.5	78051.3	53749.1	73197.1	58666.4	60638.5	96798.6	63104.6
62310.9	53341.6	66769.3	61662.2	45477.2	85632.3	55925.3	79492.4
68647.8	81422.2	49660	47407.8	67705.3	70113.5	111727	71774.9
67029.9	77748.4	51445.5	51104.3	51910.3	74995	101683	96502.9
72192.2	102796	59884.5	53103	30483.7	76401.6	36664.5	24873.5
58300.4	78026	37804	85774.6	51653.5	92445.6	94160.3	70296.2
23184.8	142847	48738.3	61935.9	31110.3	70762.2	44029.7	39329.5
53630.2	116368	34470.8	61832.5	37004.5	67300.3	57241.6	65390
62836.1	115863	80562.3	52443.3	99351.8	91140.4	81016.6	53292.8
35061	43703.4	41247	51049.7	86137.3	79686.8	94811.6	44112.9
57075.8	96268.2	88489	61944.3	46756.4	81580.8	76798.1	74261.2
31177.9	62043.8	64047.7	48919	63617.4	87351.5	50343.1	84481.8
38858.9	95147	50883.3	83974.1	38805	99198.4	84885.4	74167.6
37269	100248	90970.1	72720.7	53301.3	98464.6	93234	68398.8
62838.1	93474.5	33988.5	52226.8	28352.3	104772	59924.8	38377.9
34261.5	57101.2	77587.2	58581.9	25343.5	89881.3	94864.9	84280.9
83435.9	122670	77988.9	62019.7	68477.5	95180.1	61248.8	18836.3
24694.8	104035	46664.1	84416.1	85077.8	71760	70804.5	42140.1
57090.8	151013	73064.5	63399	53645.8	95239.3	68337.1	88187.4
64205.7	125516	80256.8	37324.3	28769.6	78216.4	34932.3	111127
34126.9	71806.1	77685.4	69368	45698.9	78220.3	67487.5	71060.6
54577.9	99270.6	88965.5	44930.6	22083.8	64048.4	62495.5	49176.4
35764.3	116919	61261.8	62323.9	25502.8	99115.2	77814.8	61876.7
35603.8	106921	66056.2	34587.8	40889.5	70258.5	52212.5	85340.4
84783.4	80513.5	80692.9	78866.4	68300	84508.4	77526.8	14498.9
34167.2	64096.5	44427.5	66040	94673.8	100233	96096.6	68253.9
43737.2	83678.4	53069.9	82427.1	40729	64041.9	82369.9	65823.5
25117.3	73381.1	60081.4	79870.7	44346.9	99335.6	45682.6	71347.9
53051.7	114970	107648	90207.6	72426.9	61681.7	49937.5	69111.2
40368.9	89272.3	46768.8	48441.9	25364.9	112742	67060.5	85922.2
26575.2	121428	47284.2	85352.8	86958.9	75928.4	81305.2	23249.8
51327.9	96468.4	64249.9	41377.7	49743.2	79755.6	99012.5	63718.2
47669.7	105654	87813	56935.4	61506.2	64723.7	68807.7	69637.1
29414.4	120912	69962.1	64459.8	67908.8	75017.8	49578.8	70551.6
51697.8	69288.7	58830.8	27062.1	58401.8	117454	66608.1	47219.9
76816.3	92657.5	59742.8	38988.3	58992	64399.4	37809.2	12717.9
34298.5	66876.5	90650.3	55438.5	40498.2	75395.4	95739.8	51498.8
51886.9	103093	76696.1	69297.8	42842.1	96590	87066.8	29237
107230	85513.3	76846.9	47883.5	57039.4	57972.8	36180.3	76539.4
29621.8	71318	70331.3	67154.1	69300.4	80416.7	88912.8	48027.8
36451.3	109648	52247.6	87647.9	13724.7	65231.4	69717	41406.3
33562.8	73226.4	76070.1	71195.8	27925.9	100647	74800	66536.6
61922.9	56407.6	98094.1	42440.4	65644.1	93576.6	58212.7	40268.1
45299.1	46445.1	48785.8	66806.3	65577.2	63001.9	120630	108516
24159.8	75658	100697	61915.7	88938.2	68953.3	86065.8	21088.6
31547.7	70526.3	45561.8	74532.2	35115.6	73693.8	70410.6	73276.4
82254.2	55560	104518	68049.1	29888.3	54352.3	55046.5	73285.5
52644.8	100850	41805.4	74063.6	37360.7	69474.6	57478.2	53537.2
44833.1	91637	80573.3	43507.8	36038.6	61106.5	102755	78672.1
84912.8	82152.2	50724.7	31756.4	58117.8	90680.2	71525.3	56457
25279.1	101184	57889.6	66496.3	24124.8	85939.8	75462.4	79117.3
50329.5	89742.2	56698.2	87049.3	18469.1	61754.5	58283.5	61618.7
16935.1	78454.3	68556.1	71241.9	85384.6	69904.9	68305.9	64249.2
44861.7	116438	62583.9	54685.1	82200.3	83482.8	73656.7	25587.9
20800	110609	120893	61987.9	31502.9	85850.7	106334	70266.9
66352.6	87800	32829.5	32114.5	75174.4	74413.9	82607.8	29036.8
68693.9	107022	77888.8	70522.4	37609	76827.4	64060.7	70497
45948.5	64099.7	58494.8	24929.4	41291.2	78215.1	130155	52404.9
42116.1	67258.1	39681.8	96413.2	37894.3	104524	52830.7	11376.9
39173.5	94341	66173.9	38298	55082.3	87889.1	58174.3	31693.3
49479.3	66949.3	37486.1	50226.8	72897.5	65863.8	83101.8	50886.5
58663.1	54528.5	47533.2	58007.3	36635.3	77392.9	72269.6	124534
28478.4	51974	77504.7	97117.8	43950.4	47390.2	75367.5	49067.2
39305.5	64322	64942.8	82505.8	51005.5	70114.8	56594.2	96486.6
24411.4	101543	123629	79604.8	26365.3	104692	86208.2	36076.3
33090.8	68838.9	68528.8	70761.6	65602.5	62129.6	48876.8	25012
27519.7	104202	43226.3	39611.6	64962.9	78402.3	56737.8	26806
59481.5	57702.4	34564.4	94365	44742.1	52920.4	72925.4	62909.6
59121.4	91346.4	85226	98341.8	88401.3	78355.5	96838.3	62721.1
27672.4	92743.9	107821	50770.8	57761.6	83101.8	92729	31759
59122.7	78166.4	64504.7	53484.6	35690.2	76365.2	80960.1	47885.5
63980.1	91224.9	51376	16022.5	37462.1	75260.9	77003.5	72751.9
55433.9	131455	49300.5	70792.1	47541	90431.9	87077.2	86247.2
28375.1	117994	47342.1	82552.6	66255.1	69238.6	57241.6	35540.7
51844.6	83122	92128.4	71407.7	35106.5	124290	99726.9	65187.2
40131.6	63051.3	51059.4	55822	38208.3	67770.9	42149.9	66213.5
18567.9	86847.8	56380.3	22458.1	48536.8	104479	93401.8	54301
68072.5	102281	93089.1	39713.7	39405.6	66132.9	62257	48150.7
50193.6	110408	66632.8	52043.5	41611.7	63613.5	110948	68958.5
33279.3	56176.2	40820	78599.3	43213.9	85282.6	40611.3	76669.4
70999.5	106757	41488.2	17979	59524.4	85592.6	75501.4	87242.3
22717.5	56860	83989.1	58817.8	79659.4	117843	92821.3	68274.7
33985.9	97020.3	94583.4	57155.8	89783.8	111107	100241	46774
53750.4	115365	38145.2	28711.1	74036.3	104067	66199.2	53610
51595.7	51938.2	56743	56621.5	38894	78020.8	74354.8	18456.1
38656.1	95307.5	65867.1	62080.8	26076	65925.6	35269.6	32891.9
24770.2	88842.6	62089.3	88686	66886.3	53675	96321.5	70213
32177.6	103947	74157.8	85967.7	67728.7	111576	88940.1	41787.8
57400.8	107109	54153.4	57008.2	38643.1	69921.8	82032.6	85950.8
32550.7	108848	43288	47275.1	66490.4	78643.5	81721.2	93824.9
8912.8	103298	49680.1	113643	40231.8	82045.6	88597.6	65638.3
76488.1	125807	43348.5	20080.4	25710.8	67327	52152.1	55300.7
21500	98461.3	46544.5	59918.3	54399.8	86306.3	64082.8	86981.7
26169	104894	28795.6	75000.9	40740	86934.9	67273	64558
25071.8	81915.6	37973.6	31725.8	24668.1	112282	55105	29592.5
67387.4	76692.2	66725.8	68254.5	44688.1	82606.5	60081.4	90707.5
40859.6	79107.6	52778.7	51935.6	72011.5	53766.7	38584	52777.4
39523.2	52813.1	75322	75548.2	15236.6	84210.1	72264.4	64509.2
51186.8	129354	40399.4	82934.8	71180.2	105817	47490.3	47910.8
30284.8	115493	49625.5	45727.5	74086.3	109194	66867.4	39180
27305.8	98607.6	50035.7	29042	46579	122392	97124.3	69037.1
57582.2	80390.7	63982.7	114130	29706.9	85015.4	56760.6	97180.8
17395.3	71003.4	51800.4	44813.6	55125.8	96423.6	80534.3	95640.3
31953.3	100866	80631.8	34154.9	29019.2	139874	87682.4	52763.1
47207.5	87340.5	74204.6	61045.4	61378.2	127716	54733.2	60102.2
67735.2	95633.2	34371.3	43764.5	58685.9	94562	61698	59509.4
26261.3	96900	38613.2	53409.8	19578.6	106765	64981.8	60997.3
64299.9	83972.8	47356.4	53772.5	30275.7	68528.2	80418	81803.8
30933.5	77199.8	58965.4	51528.8	32659.9	127013	63592.7	75924.5
73244.6	56005.3	73112.6	60208.2	75825.8	96207.1	70395	90885.6
49628.1	80839.8	51219.3	60551.4	66134.2	110675	58084	18088.2
24192.3	94399.5	37921	63524.5	35243	96341.7	108334	47988.2
47528.6	105653	43739.1	32423.3	26787.8	68689.4	75652.8	58850.3
28617.5	103976	50009	72621.2	42623.1	117659	80118.3	77237.5
44554.9	80206.1	36912.8	39354.9	45260.8	71716.4	70087.5	33160.4
76362	121627	56296.5	70410.6	37330.1	79506.7	44006.3	41282.1
41876.9	90848.5	49129.6	80542.1	48422.4	101944	56043.6	41531.8
21083.4	96571.8	59441.2	52221.6	49210.8	81235.7	45158.8	51714
31921.5	118846	113239	12825.8	43955.6	86145.8	51105.6	23309
67301.6	108844	50551.1	14132.9	61595.3	67019.5	96302.7	62345.4
61458.8	80611	92168	48691.5	15670.2	88590.4	85949.5	68171.3
53204.4	146011	34228.3	10657.4	52451.1	86148.4	75632.7	91560.9
53787.5	93808	111768	75154.3	84239.3	81693.3	35466.6	10771.1
16495	102003	30681.3	52187.8	71331.6	131981	80077.4	42194.8
43772.9	96252	56251	40680.9	45004.7	56455.1	128190	82420
33549.8	65967.2	89193	41957.5	24124.8	78439.4	87231.9	65409.5
63230.7	55684.2	52151.4	61659	45042.4	74885.8	77578.1	39275.6
82052.8	102162	67103.4	25884.3	37801.4	114413	71035.9	72959.2
41003.9	84049.5	103737	52937.3	35804.6	118611	52501.1	82051.4
34537.8	71350.5	62777.6	90418.2	34283.6	64400.7	112777	70177.9
26383.5	93202.8	64026.9	23924.5	65715.6	74109.8	72043.4	38164.1
28637.7	113103	60043.7	40511.9	85263.1	60000.8	64829	58371.9
55259.1	79405.9	56986.8	102868	71810	43477.8	53307.8	49921.9
41882.1	86903	46907.9	114676	71743.1	47604.7	67284.8	104612
30229.5	126630	102260	46937.8	79877.2	94012.8	44408.6	50133.8
59042.1	89384.1	59242.9	32857.5	76918.4	113592	49534.5	70127.8
24025.3	87232.6	37373.7	61001.8	54780.7	84843.8	46728.5	52214.5
74181.9	101858	63852.7	57136.9	61738.9	91133.9	43098.9	25121.8
75353.2	89852.8	34791.9	27871.3	63752	95451.2	50841	25987
63997	76546.6	60373.9	12179	49223.2	99490.9	45559.8	40029.6
47027.5	106096	88833.5	77951.9	82504.5	96532.8	80593.5	46234.5
56908.8	84118.4	66736.1	50479.6	44236.4	105442	130774	63958
23435.8	143976	45737.9	47334.9	58371.9	90982.4	80168.4	41470.6
60236.1	83357.9	59034.3	61994.4	45165.2	46685.6	34449.3	95989.4
19476.6	69622.8	65457.6	109136	69263.3	102212	38850.5	47646.9
34915.4	74238.4	79097.8	55514.5	75422.8	79036.1	120058	21926.4
21180.9	78670.1	84329.7	36748.4	68515.8	100708	90118.6	20146.1
51934.3	69108.6	95307.5	20760.3	23867.3	104488	37172.2	84067.1
64073.7	88137.4	44352.1	34285.5	100203	79569.8	60609.2	26330.8
43632.5	87341.8	51166	55237.6	54205.4	107423	102850	42872.7
57950.1	113541	57757.7	56760.6	68514.5	121215	79825.2	30483
72458.8	91707.8	111241	61464	66442.3	54449.8	48449.7	76486.1
27577.5	84618.9	118947	40519.7	31612.1	104878	52573.9	75048.3
68396.9	93408.2	72955.3	40132.3	63237.8	113365	102805	48725.3
44764.8	77990.2	31472.3	91209.9	54281.5	85885.8	91055.2	107235
70503.5	116903	59695.3	73166.6	19398.6	101394	102799	113329
64478.7	96694.6	45722.9	86345.3	61200.1	55533.4	54185.9	21543.6
21951.8	65393.2	97157.4	56854.8	27595.7	95492.1	34762.6	34947.2
73509.1	69623.4	75442.2	37213.8	63423.7	89381.5	118981	94298.1
53840.8	63744.8	34981	23006.1	26921.7	84779.5	80471.3	53197.9
22082.4	99095.8	97461.6	26412.1	67814.5	115615	116095	65967.8
42540.5	98666.1	60632.6	92098.5	29551.6	108948	84303	86636.5
55735.5	76367.8	66609.4	57443.1	37987.9	85714.8	65243.7	75180.9
56748.9	93448.5	53641.2	52367.9	74954.8	89582.3	70402.1	31382.6
27980.5	67993.9	106096	55020.5	23165.3	57812.9	101102	87893.6
35267.7	105550	40393.6	63788.4	72458.8	121361	77676.9	56912
99769.8	99525.4	55014	16630.9	26760.5	90090.6	63349	54830.7
36185.5	82784	48424.3	18341	35605	110308	53734.8	47541.6
55825.2	91639.6	62799.1	88983.7	68138.2	92060.1	82282.8	68149.2
56667.6	87064.9	86299.2	58706	80429.7	108012	48278.1	74985.3
54673.4	76155.9	55571.7	32041.7	47627.4	81122.6	62990.8	58227.6
45778.2	83416.4	61507.5	67280.8	58600.7	87675.9	30969.9	55270.8
21470.1	74134.4	79604.2	20536.8	36400.6	85725.9	109216	56141.1
35837.8	87857.2	72415.8	63678.5	23339.5	97434.3	77532	65690.3
34635.2	117745	80656.5	97897.8	30896.4	85020.6	67274.3	69665
67895.1	63540.7	75988.2	64532.6	76309.3	78969.1	113051	52999.7
67598.7	103185	102636	72939.1	35948.9	85157.8	40888.2	56943.2
33171.4	115944	41924.3	73647.6	55409.2	55919.5	62395.4	30055.3
63680.5	88654.8	57028.4	53225.9	72872.8	105142	68928.6	30826.2
22725.3	104103	88072.4	70492.5	35197.5	99655.4	36756.8	8570.25
80015.6	88106.2	94814.8	74219.6	55244.8	93713.1	41513.5	67571.4
43455.8	74848.8	52358.1	81420.3	31619.2	77316.2	82611.1	87134.4
28363.4	100588	58652.1	13596.7	53502.8	110285	102569	29321.5
36143.9	82069	29979.3	78808.6	20655	101904	92117.3	84807.4
32753.5	94978.6	62047.7	32916	41416	121901	62617.7	61447.7
25719.2	89074	44429.4	56375.1	62444.2	120544	43900.3	29030.9
60851	75645	63721.4	41499.9	26063	112756	54366	45669.6
23964.2	92155.7	59555.6	68823.9	42211.6	103222	45194.5	82205.5
55581.5	87026.5	57289.7	30620.2	59107.1	99839.3	59525.7	78561.6
46092.1	87539.4	112940	71902.3	36966.1	87996.3	42537.3	63272.3
16073.2	81075.8	48872.8	69223.7	57494.4	74889.8	79403.3	90184.9
39620.1	79138.1	47772.4	26836.5	51472.2	120087	113571	96772.6
51940.8	107243	40263.6	34813.3	27517.7	104768	81390.4	64494.9
40264.9	79242.8	35035	96498.3	32210.7	96216.9	42368.9	72620.6
68772.6	125471	57235.7	27064	67617.5	99883.5	82084.6	68615.3
94844.1	74650.5	63956.7	44761.6	40886.9	80248.3	36918	42678.3
70992.3	90526.1	107936	71706.7	58574.1	67843.1	63549.2	76317.1
37926.2	77244	47798.4	38992.2	71023.5	74436.7	69672.8	60622.2
54930.2	99445.4	40574.3	68005.6	52831.3	58738.5	100294	112572
47234.2	67770.9	78230.8	38139.4	37622.6	94025.8	87883.2	67581.8
76538.8	95616.3	91271.7	15804.7	71855.5	73414.2	93125.5	91831.3
45628.7	79457.9	76971	70324.1	22246.9	107243	52815.1	63954.8
34528.6	84174.3	40126.4	66261.6	52317.8	90788.8	58506.5	12502.1
28637	102333	82691	34071	17459	54308.8	48987.9	62253.1
39943.8	82487.6	54942.5	120486	53928.5	74718.8	34613.1	75862.8
69793.8	90775.8	48777.3	60576.7	63932.7	119172	96079.1	98829.2
23682.1	103772	61685.6	79638.6	18253.9	94617.2	110560	73310.2
47582.6	133418	76294.4	109084	46939.1	105124	65406.9	37237.8
71883.5	142267	97043.7	40282.4	41193.8	84782.1	62117.2	77649
50251.5	115805	41092.3	54812.5	23608	84754.1	49281	58344.6
42221.4	80171	70507.4	28018.9	23110.8	75082.1	62266.1	69770.3
70022.5	103301	41797.6	8727.55	54977	89518	120272	70976.8
33629.7	76428.3	88336.3	26965.2	101498	108287	55569.1	58782.1
63871.6	72677.1	42214.9	96253.3	31831.8	76724	80252.9	41728.7
63540.1	98644	77493	73749.6	65571.3	82324.4	56447.9	72668.7
33762.9	83218.2	94450.2	76131.9	71819.8	93535.6	68211	72143.5
87083.1	80415.4	67740.4	63785.8	34377.8	122262	92279.8	67614.9
23003.5	49580	43808.7	48231.3	73069.1	74238.4	51816.7	81281.8
34089.9	78189.1	86119.1	58750.2	69042.3	107204	96081.7	115302
26044.8	79327.3	49030.8	41336.8	66472.9	126343	41819.7	105914
17362.8	90832.9	117378	14546.3	34306.3	65156	88264.8	79746.5
24071.4	93094.3	55827.2	103195	73743.8	112884	49710	13693.5
41061.8	68476.8	51985.7	61716.2	15210	72720.7	73264.1	94211.6
40955.8	97523.4	94155.1	20961.2	104694	98687.5	55301.3	53199.9
63237.8	62169.2	61448.4	109125	61863.1	122368	50881.3	64155
30616.3	103304	66365.6	116192	87101.9	85107.8	63400.3	65966.5
74980.8	44285.1	47847.1	48939.8	44242.2	93915.2	63473.1	74087
51619.1	115297	47466.9	124839	38677.6	84997.2	71118.4	102889
54091.7	102012	43167.1	123759	50456.9	105436	63760.4	51452
86552.7	101234	60444.8	57062.8	52531.7	116721	81748.5	79371.5
70233.1	99468.2	56874.3	32123.6	34532.5	91789.1	68053	71556.5
60592.3	85450.9	52569.4	41429.7	43993.3	76412	38863.5	63791
42969.5	61822.1	44895.5	25599.6	55823.9	74439.9	72534.8	96661.5
77490.4	83495.1	32754.8	70493.8	61992.4	106202	69671.5	61135.7
59663.5	87902.1	97602.7	73201.7	49620.3	88506.6	47991.4	38886.9
61220.2	116016	54318.5	19336.8	35820.8	84927	103969	41392.6
64756.9	97266	91250.2	63248.9	18708.9	45667.7	58494.8	69501.2
59333.9	77409.1	74392.5	76527.1	58911.4	58308.9	80666.9	82318.6
53443.6	102149	35300.2	49492.3	43085.2	51316.8	86799.7	64991.5
115654	100647	64894	71432.4	62858.2	66430.6	107591	29453.4
63171.5	94607.5	53360.4	55597.1	31038.8	184113	82288	32448.6
19149.6	113088	66664.6	47317.4	33497.1	97369.3	73423.3	30312.1
60867.9	103522	38614.5	87095.4	36004.8	144977	41015	21898.5
29549.6	56347.2	62814	39954.8	38647	138925	81908.4	56043.6
41773.5	91310	72820.1	23630.1	64177.1	90400.7	51032.8	42341
69967.9	111522	63857.3	71088.5	69380.3	94814.8	71233.5	31241.6
32206.2	103692	57240.3	33998.9	82158	138210	34776.9	76205.3
72423	97061.9	56163.2	79794.6	55529.5	67098.8	91640.9	77647
73919.3	70371.6	93081.3	73847.1	56751.5	57981.3	47153.6	61812.4
40165.4	94822.6	48915.1	28594.8	27292.8	108562	77190.1	50602.5
63146.8	95465.5	74088.3	90656.1	51316.8	48003.8	96651.8	53904.5
60890	95392	104839	43808	50424.4	94507.4	36218.6	36283
35861.1	88338.9	38194.6	73531.9	41000	71793.1	101595	42198.6
47445.4	69937.4	67028	32282.9	37041.5	91369.2	67937.3	77288.9
28566.2	92128.4	62454.6	82547.4	69966	93628.6	74335.3	83417.8
90215.4	97549.4	43100.2	98308.6	38013.3	70105.1	55790.8	61868.3
60463	77272	73299.8	34243.9	60264.7	95386.2	61352.8	39425.8
49758.8	97717.8	49271.9	63409.4	17610.4	90862.8	80685.8	49264.8
29257.1	85506.8	72210.4	29451.5	66177.1	93315.3	50163.1	31119.4
90164.8	87049.3	86498.8	30455.7	69576	133446	40857.7	81373.5
45067.8	82823.6	42527.5	67651.3	22239.1	83660.8	50197.5	25495.6
55166.8	91986	52909.3	57099.9	57179.8	94216.8	79697.8	29619.8
24554.4	78587.6	59763.6	68195.4	47745.8	115685	67655.9	73048.3
18764.2	101306	48952.8	64652.2	67311.4	78832	111158	25262.9
35930	71232.2	56153.5	66163.5	47681.4	130205	58168.5	51753
79435.8	90644.4	56369.9	104993	41999.8	106328	54834	79857
25874.5	47370.7	74768.8	65586.9	36260.2	111457	64366.9	79480
43655.9	84271.2	78302.9	38456.6	20311.8	93986.8	36589.1	71337.5
99457.1	96832.4	52165.1	26425.1	63507.6	117685	50719.5	93372.5
33746.7	129192	42563.3	21869.2	33588.8	104951	74480.2	52733.8
36175.8	101214	115594	19735.3	42249.3	70131.8	60824.4	52614.9
62049.6	107614	85936.5	49150.4	18160.3	75762.7	68506.8	98281.3
102161	83185	47853	61714.9	35893.6	100914	75597.6	15995.8
25111.4	111538	52252.2	97880.2	56335.5	73033.3	85806.5	58554.6
22185.8	65709.8	53150.5	51251.2	78109.8	74947.6	83836.3	13398.4
21813.3	103824	42606.8	96047.9	28290.6	78056.5	70733	76995.1
41409.5	107124	41413.4	66708.8	71904.9	117898	59491.2	58643
26698.1	73882.2	69527.9	64070.5	29650.4	76196.2	78284.7	75766.6
17824.3	53907.1	96875.3	39296.4	53703.6	92993.5	107109	63648.6
14524.9	65375	35019.4	71163.3	60063.2	100818	93742.3	67907.4
24287.9	58143.1	100905	15405	55003.6	131737	84982.9	56242.5
54064.4	92373.4	42777.1	102187	29073.2	97753.5	97758.7	67620.8
54173.6	86563.1	85612.1	50885.2	58852.3	76527.8	39285.3	91865.1
61234.5	80491.4	44055.7	66185.6	42873.3	133678	73961.5	42736.2
51034.1	100847	39344.5	12151.8	43548	76386	55787.5	43237.3
11674	83380.7	54626.6	124387	55432	133923	35562.1	50971.7
50832.6	86419.4	51292.1	40272	62088.6	55743.3	91011	56508.4
115550	107589	33066.8	61974.2	24837.1	113192	63836.5	54880.8
29640.6	87694.8	76449.8	105633	14418.9	123727	61967.7	71185.4
66682.2	63771.5	64739.3	86800.3	25062.7	67601.9	73827.6	79074.4
32056.7	82986.1	36781.5	40628.2	36757.5	102199	123252	79055.6
75078.9	90829.7	40530.1	48087.6	31370.9	69870.4	60789.3	69921.1
42612.7	107846	55985.8	67501.2	74092.8	102053	86456.5	49606
82038.4	89159.2	80763.8	77051	35948.9	94718	51773.8	92205.8
66270.8	105891	36222.5	93223.6	65802.8	106265	58189.3	8906.95
52610.3	104514	65480.3	50052.6	55761.5	76130.6	71366.1	44135
35719.4	62459.1	60388.2	62868.6	54336.1	109957	65578.5	57185.7
61093.5	105550	77208.3	59287.1	65302.9	121439	67702	89291.8
27616.5	79104.3	42767.4	29557.4	35010.3	86280.3	73720.4	71956.3
32015.1	99830.9	113121	83704.4	43631.9	120437	76529	79339.6
42862.9	97594.9	85657	91039.6	90361	126285	128623	57479.5
36349.9	84670.9	37417.9	54956.8	36557.3	75884.2	45481.1	93777.4
78014.3	88773.8	54977	35709	14925.3	96881.2	60414.2	85623.2
86156.2	82462.9	103735	76534.9	66665.9	95043	72356	44653.7
30332.2	96047.2	84636.5	36357.8	69275.7	119896	84991.4	107792
22214.4	71558.5	59842.9	16742	21368.8	79389.7	58876.3	62897.2
31624.4	108045	50895.6	62523.5	22593.3	56217.2	62297.3	23794.5
40456.6	74378.2	39839.8	13557	65194.3	98265	78929.5	18320.9
67258.1	83846.1	81357.2	60723	52826.1	136606	73854.3	94045.2
32490.9	69291.3	38510.5	61162.4	39819	110029	65641.5	33908.5
28070.2	93729.3	60403.8	59943.6	82061.8	110573	54138.5	85501.6
26897.6	116631	74911.8	93982.2	34851	95951.7	77298.6	102109
34664.5	77291.5	44449.6	66957.1	124029	83867.5	75119.2	87987.9
64348.7	93276.3	63993.8	68323.4	48601.1	90067.2	108003	25935
31670.6	59453.5	59846.8	82862	18801.9	113219	87956	92953.2
45735.3	146227	53652.3	16206.4	37401	89636.9	62825.1	78603.8
59382	65945.1	45953.7	90830.3	60923.8	92782.9	69564.9	71549.4
64498.8	94575	42821.3	72774.6	51275.9	138815	61061.6	89607.7
34866	94275.3	53262.9	66222.6	47184.8	78598.6	89419.8	92040
53645.1	102469	40188.8	35686.9	42811.6	88730.2	89763.7	51958.4
58386.9	79922.7	53645.1	21418.1	47619	100191	69014.4	71116.5
35902.1	50565.4	60318.7	30980.9	43646.2	75723	103702	82953.6
24323.6	87644	107158	24414.6	17103.4	99967.4	69955.6	69906.8
41069.6	81400.8	46920.9	52161.2	22408.8	103306	60230.9	50450.4
70922.8	90566.4	76488.1	36253.8	25627.5	112168	88010	33554.3
49210.8	113489	49481.2	36702.9	74501.7	51828.4	133923	46216.9
94198	79351.3	73377.2	66645.1	90771.8	121149	72915.7	45230.9
32271.2	43340	76435.4	100797	53195.3	104138	54253.5	68001
92227.2	91367.9	57001.1	47082.8	36491.6	81829.8	75093.2	41438.8
91763.1	93496.6	50805.3	58412.9	56371.2	63941.1	35053.2	56175.6
103825	83810.3	103301	66792.7	47210.1	101800	54178.1	56126.2
23699	121588	101241	59490.6	36284.3	73243.9	86674.9	76916.4
30942.6	76005.1	83794.8	18322.8	21186.1	118106	108921	65177.4
23819.2	108445	49547.5	95602.6	55385.8	106889	83698.5	71427.8
28741.7	77669.1	52349	42016	71619.6	90147.8	85155.8	44048.5
48261.2	100937	61982.7	80865.8	110484	98709	76825.4	77545.6
24116.3	75576.8	78275.6	63506.3	59660.2	83519.8	92228.5	112718
64197.9	105976	88566.4	49082.8	55826.5	125575	30595.5	9493.25
39934	74284.6	52659.8	47718.4	46033	122234	62531.9	41976.3
36366.2	79170	70439.2	74079.8	24417.9	89614.2	43906.8	75116.6
37779.3	75509.8	60429.8	70375.5	61800.7	88068.5	39197.6	45690.4
41035.1	70281.9	54661.7	58947.2	50709.8	77545	121237	79916.2
30255.5	86671	47579.3	75895.3	34819.2	88849.1	71850.3	68127.1
26165.1	73409.7	73466.9	74248.8	45195.8	84666.4	88332.4	65564.2
61907.9	73354.4	47719.8	63755.2	32706.7	86490.3	86643	68840.8
41027.3	129444	98389.2	67272.4	50051.9	117937	67902.2	12573.6
61022	87018.8	52003.9	30097.6	30464.8	71359.6	77712	78671.4
17944.5	79709.5	89837.8	61618.7	73314.8	103897	102632	47910.8
48642.8	116543	90548.9	71779.5	33535.4	117406	73827	75385
27504.7	90433.8	81975.4	67923.7	24796.2	103696	44356	58578.6
61174.7	93483.6	80368.6	72935.8	84777.5	107778	41789.1	69590.3
32222.4	57569.2	75533.9	28820.3	42733.6	111381	67373.1	45830.8
29003	92540.5	49205	86140.6	58622.8	84238.7	44310.5	60466.2
54429.7	113368	51354.5	30492.8	28653.3	113487	110533	89195.6
24802.7	88290.1	58550	57346.9	83975.4	126946	50817	10136.8
20798	63536.2	53050.4	88361.6	70790.2	122686	75676.2	15328.9
69247.1	59284.5	74572.5	52767	53787.5	97254.9	83343.6	98829.9
57090.8	56062.5	94827.8	48242.3	83236.4	57428.8	72230.6	39536.2
48450.3	58767.1	51305.1	59822.7	60991.4	77597	55634.1	79168
41116.4	82026.8	73835.4	31512.6	78351	89751.3	40069.9	77682.8
52044.2	91397.1	49500.1	27888.9	64671.1	89272.3	91481.6	70391.8
39312.6	86630	64621.7	33738.9	81947.4	102351	52340.6	41230.1
66612	147672	102747	66259.7	34778.2	93979.6	92139.4	23021.7
50094.8	66693.9	41046.2	10297.3	30082.6	70941	40705.6	79046.5
38769.2	91243.1	56190.5	68500.9	46287.8	62150.4	60100.3	50040.2
22523.1	62206.3	104684	85498.4	59053.8	105160	81908.4	55371.5
62732.1	91305.5	56033.9	48451	23078.9	68470.3	66693.2	43529.8
23110.8	76562.8	87868.3	74399	46354.8	72088.9	60107.4	60245.2
23502.7	84927	76029.2	62679.5	53215.5	86585.8	60681.4	57406.7
59915	95912.7	43998.5	14420.9	51019.1	103414	61768.2	73712.6
51195.9	61395.1	58867.2	32337.5	57911.7	90694.5	61979.4	23548.8
56280.9	109127	137701	44277.3	92288.3	100108	54273.7	41046.8
72718.8	100275	46320.9	80253.5	20530.9	101128	82751.5	34846.5
28982.2	61206.6	46818.8	35618.7	61259.9	108963	93756	56117.1
38692.5	44837.6	60864	92741.3	73643	78177.4	63910.6	84618.3
38660	48176.7	59846.1	59530.2	69486.3	85427.5	32156.8	49867.3
56095	92335.8	56096.9	23594.3	40359.8	102037	85001.8	79681.5
49559.2	55138.2	72384.6	52222.9	74908.6	88634.6	67237.9	16510.6
52172.2	85756.4	44367.7	16645.2	24221.6	111454	83957.2	93793.7
67399.8	119809	57734.3	77872.6	49192.6	121469	124013	71116.5
43226.3	80946.4	38156.3	39977.6	64158.2	74664.8	40941.5	91038.3
74683.7	59520.5	68641.9	28256.1	72215.6	98581.6	91845	71409.6
26655.8	75073.7	42605.5	78536.9	72394.4	102234	100642	109220
36918	103309	56368	25498.2	36917.4	55149.9	67198.9	55612.7
27567.8	120114	43507.8	57417.1	83367	111846	86015.1	72554.3
43323.1	108083	48599.8	25406.5	48880	84227.6	99931.6	89122.1
32351.8	74023.9	83213	47314.1	22739.6	104790	95673.5	80277.6
88355.8	89064.3	52070.8	74983.3	61370.4	65572.6	87953.4	27144.6
18849.3	76386.7	50083.8	57951.4	111112	95338.1	66205.8	45676.8
41659.1	68319.5	52519.3	37280.1	49195.2	110566	65297.7	62305.7
26798.8	117300	85386.6	76906.7	60442.2	94122.6	49850.4	47661.9
46406.8	104613	82656.6	74096.1	100268	64886.9	58494.1	35634.3
30108	74144.2	61205.3	72385.3	12328.5	94296.1	55822.6	53600.9
58559.1	72961.8	79857	86870.5	32334.2	115700	52804	66235
47082.8	77796.5	67697.5	70730.4	43286.8	97658.6	64073.7	56007.9
77418.9	89196.2	67453.8	55175.2	54007.8	94643.9	73154.9	45088.5
36801.7	97143.1	30943.2	68259.8	55378.7	80772.9	136521	41244.4
73396.7	44336.5	78863.2	20843.5	51378.6	107633	63564.1	27982.5
35954.1	101015	70057	35263.8	62512.4	83993	67150.8	47286.2
23893.3	72671.9	93743	47600.8	21435.7	111933	87718.1	50003.2
46495.1	68526.2	96379.4	46123.3	60263.4	107409	113164	74361.9
68522.3	82226.3	55815.5	71146.4	55626.3	99715.8	86671.6	81021.2
39388.7	95295.8	109982	66611.3	54185.9	84009.9	78540.8	28952.3
65820.3	90425.4	61514	51819.9	36442.2	81115.4	40196.6	81159
14335.1	89890.4	70382.6	86128.2	70590.6	77650.9	47546.2	53618.5
25531.3	96634.2	92273.3	70307.2	36624.9	75260.9	60780.2	92450.1
34907.6	109106	64871.9	16320.2	43881.5	75681.4	59787.6	52731.9
49142.6	81484	73494.8	43940.6	41208.7	93682.5	92807.6	80873
24436.1	67670.8	54583.7	64314.2	54751.4	119947	63567.4	86897.2
80764.4	89792.3	64632.1	24730.5	84802.2	109942	98810.4	32915.3
59267.6	84533.8	113886	26239.8	31050.5	106097	97040.4	101695
45815.2	93595.4	53524.9	66485.9	63882.6	86561.8	60320	40445.6
22376.2	54931.5	81729.7	59637.5	81937.7	112967	56760.6	95094.3
19774.3	77910.9	90530	66452.1	21676.8	93189.2	54336.7	43635.1
71803.5	100519	92563.2	52486.2	18544.5	107386	49290.1	55442.4
43962.1	69340	60935.5	54916.5	40433.2	73439.6	75010	40282.4
44161	66692.6	71987.5	95905.5	61386.6	88898.5	82294.5	90488.4
41320.5	86191.9	56886	52293.8	42788.8	85539.3	68646.5	111530
49160.1	100351	28382.9	87100	42079	90457.2	83717.4	42810.3
46421	87159.8	43744.3	19308.9	59586.1	87409.4	42513.9	77563.8
41479.1	85003.1	49687.9	58219.2	30664.4	99559.8	52951.6	45654
53775.1	82737.2	38678.9	49635.9	63520.6	100694	91308.1	58696.3
61653.8	133346	89457.5	47156.8	68982.5	91050	64470.9	76318.4
39147.5	69011.1	71107.4	84561.8	27441.7	83407.3	51786.8	92304.5
32366.1	104029	66853.8	54904.8	43847	105418	96173.3	78705.2
13965.9	107735	44235.8	19655.3	67310.1	85474.3	56499.9	60121.7
38393.5	44702.4	52913.2	14082.2	41539.5	84424.6	37395.8	34485.8
24362	91104.6	108579	59395.7	46616	119016	59885.1	76141.6
71478.5	87848.8	109793	21477.9	63609	129421	71717.1	92621.8
24798.8	73393.4	70120.7	52102.7	55859.7	146442	119114	125419
30919.2	94950	53627.6	41015.6	21950.5	70193.5	34639.8	76384.1
59660.2	74995.7	45798.3	63514.1	55968.9	83059.6	42647.1	61599.2
31217.5	63183.9	32139.2	64413.7	52658.4	105986	81994.2	81801.2
23043.8	87523.1	67068.9	37468.6	53668.5	100554	79288.9	39185.9
32462.3	124615	86447.4	31145.4	16610.1	53126.4	52531	81324.1
63857.3	95922.4	60846.5	71580.6	51147.8	94008.8	56181.4	74428.2
45230.2	81562	37850.1	71400.5	91576.5	90021.8	104518	61101.3
21069.1	89202.8	50024.6	59629.7	65446.5	108822	60987.5	12586.6
68981.2	94188.2	68716	28905.5	80678	111195	81434.6	19793.1
20170.1	117427	54572.7	34080.8	56843.1	120138	46285.2	39841.1
48074	94781	55106.3	39050	56545.4	101545	65536.9	45901
30669.6	74950.2	63799.4	57309.2	19944.6	109532	93380.3	46063.5
77034.1	91239.8	77587.2	26048.1	77358.4	82066.4	99040.5	82661.8
61638.8	103499	35703.8	35887.8	49323.9	89149.4	52294.4	79561.3
23779.6	78045.5	65553.1	106758	36498.8	80035.8	76972.3	90389.6
65918.4	82674.1	67213.9	40830.4	87894.3	89055.8	71648.8	78060.4
46920.2	110633	82087.2	64752.3	57025.1	89452.3	72362.5	88632.7
19502.6	117633	75541.7	62616.4	61884.5	91026.6	58511	64548.9
84461	93632.5	44636.8	73422	51427.3	111299	80973.1	54694.9
54752.1	100149	50296.3	69877.6	30637.1	74520.5	41275.6	63913.2
51170.6	86573.5	56388.8	82813.9	29006.2	45323.8	35993.1	29986.4
66869.4	130830	87711.6	73119.8	21247.2	90566.4	54908.1	77843.3
52944.4	76233.9	47066.5	82572.1	76776.7	126340	81617.2	24061.7
54371.8	93250.9	41984.8	63969.7	49147.1	85255.3	68073.8	69073.5
90932.4	73921.2	99257.6	31122.6	73158.8	104237	111655	53502.1
63863.8	93687.8	40855.1	44035.5	91663.6	110428	49611.2	29638
37413.3	74621.3	93705.9	59492.5	64419.5	83023.8	41671.5	49527.4
45728.1	89594.7	81662.1	26279.5	78388	69051.4	31727.8	60599.5
11895	93138.5	44922.1	48231.9	48812.4	85585.5	42623.1	35151.3
75056.1	67348.4	62786.1	22768.8	38439.7	98151.9	90223.2	56044.9
23351.2	86071	96020.6	48947.6	42933.8	100476	93211.3	46701.2
53629.5	102465	102931	41958.8	71355	98673.9	76250.8	71542.2
47077.5	83167.5	67876.9	61997	88476.7	102033	87357.4	60142.5
61403.5	39941.8	50391.9	51853.8	22426.9	84377.1	81458	33508.1
26591.5	80301	84183.4	63611.6	31233.8	101586	70892.9	66910.3
74724.6	85820.8	99861.4	64910.3	60645.6	47116.5	84320.6	22270.9
62304.4	94758.3	76396.4	26888.5	76554.4	76216.4	118696	29126.5
22449.7	71872.4	45767.1	48075.3	73503.3	70162.3	71998.5	32287.4
64546.9	73910.8	76151.4	34760	89237.8	86104.8	74174.1	40285
71955.6	119747	86325.2	62498.1	60866	101252	85130.5	21446.1
33941.7	84424.6	57678.4	67557.1	44552.3	93299	39031.2	19319.3
79578.2	78378.9	51999.3	113288	77210.2	115806	54811.9	83883.1
50384.1	108934	56974.4	78418.6	63339.2	107288	71786.6	91018.2
36371.4	81052.4	106565	68546.4	61625.8	93787.8	53169.3	37188.4
59033.6	95439.5	45792.5	56463.5	11033.1	106072	44666	10755.5
62550.8	84136	85505.5	38796.5	56550.6	128857	84977.8	24473.1
43016.3	78078.6	54133.3	33690.8	65797.5	87971.6	62796.5	98032.3
68357.2	80447.9	65494.6	54262	32289.4	83251.3	73892	60800.3
32841.2	79506	57378.1	59932.6	44691.4	86308.9	70913.7	72105.1
77719.2	101189	46184.4	29623.1	62309.6	104817	78837.2	55177.8
19567.6	77197.2	43778.1	35150.7	88140.6	65776.1	56061.8	89135.1
58227.6	80332.2	50712.3	23784.8	87187.8	71947.2	55545.1	77951.9
11741.6	144499	94296.8	91761.8	66372.8	87170.8	77687.3	75985
81430	113121	52034.4	23693.1	65959.4	67692.3	33557.5	93792.4
39475.1	79178.4	71830.2	47401.2	38738.7	53341.6	66025	12469.6
40903.8	61407.4	97609.2	63350.9	34758.8	113446	38343.5	59510.7
28213.2	76718.2	63046.7	60126.3	66672.4	79359.1	117640	9214.4
22870.9	62503.3	53120.6	33986.5	35200.1	90032.8	116029	62121.8
21406.4	76804.6	68621.1	30535	53691.3	120564	74075.3	41152.8
63277.5	97287.4	90715.3	74615.4	45195.8	93740.4	83060.2	46208.5
35018.8	83402.1	87142.9	48768.2	67729.3	106625	116499	75062
38322.7	82777.5	61662.2	30701.4	75158.8	118381	102531	79288.9
51894.7	104197	70864.9	46469.8	77660	139469	102487	19793.8
25996.8	89746.1	50802.7	29725.1	44261.8	72887.1	59517.9	20625.1
56804.1	109847	69386.2	47451.9	49793.9	85625.1	72499.7	88565.1
42232.4	66058.8	129908	73026.8	49428.6	69666.3	107763	96286.4
26926.2	103199	49212.8	29439.1	20883.8	116047	37119.5	38461.8
71159.4	99226.4	64610.6	70508.1	16734.2	90788.1	72981.3	43834
49740.6	88986.3	56521.4	44384.6	82436.2	129705	60312.2	51333.1
35599.2	80338.7	65250.2	43645.5	40937.6	105063	42424.8	14396.2
40861.6	52340.6	60409	23082.1	72641.4	93688.4	63641.5	76876.8
37383.4	79116.7	81939	64972	37722.8	79073.1	120471	108694
43759.3	72169.5	62290.8	33938.4	108284	78458.9	91066.9	117493
23465.6	83144.1	42162.2	51409.1	80578.5	74577.1	62765.9	21117.2
85284.5	107093	82622.8	81380.6	88648.3	74420.4	46867.6	44767.4
24557	104259	55964.3	71203.6	64441	78338	63987.9	12517
36628.1	83785.6	99227.7	22358	59710.3	114414	30392.7	37864.4
22666.1	83198.7	58706.7	89040.9	89811.1	101276	70172	20214.3
50350.9	93965.3	72281.3	75701.6	73828.3	96429.4	117885	111609
59066.8	69355	72171.4	28761.2	29194.7	110835	57073.9	8468.2
101865	63171.5	58236.7	27559.3	71991.4	79155	88507.9	96832.4
94835.6	71453.8	75216.7	80914.6	44192.8	106168	88142.6	60027.5
22878	90971.4	61438.6	54832.7	68499.6	70571.1	53163.5	57055
74915.1	74462.7	63885.9	40056.2	90032.8	100274	48484.8	53602.2
43977.7	51414.3	101195	41981.5	55181.1	94796.6	73342.8	56329.6
58285.5	72930.6	48152	100935	61223.5	137014	51124.4	76345.8
23535.8	84955	86452.6	46427.5	37589.5	78118.3	42418.3	39299.6
44439.2	84677.4	37887.8	33894.9	53025.7	101390	55062.1	101325
65722.8	51554.8	82437.5	39709.8	48125.3	77979.8	78580.4	70984.5
43815.2	51140	68010.1	72549.8	44907.2	154508	90608	26241.1
38590.5	94788.8	80718.9	54113.8	34686.6	81869.4	63926.2	38757.5
43467.4	97906.2	66983.1	52906.1	48675.2	108155	56413.5	63975.6
60474.7	75825.8	59831.2	37852.8	32754.8	98759.7	40111.5	50087
39874.2	59345.6	74105.2	85745.4	36526.1	84604	63555.7	25437.1
40463.8	69104.1	47750.3	62107.5	93076.8	102498	37051.9	49686.6
43768.4	88649.6	130912	25663.3	55144	85549.1	55834.3	73248.5
34972.6	71576	72612.1	22923.5	59355.4	84553.3	41172.9	56024.1
29682.9	106668	71050.8	64086.1	62624.9	113607	61725.3	99971.9
67098.2	82236.7	89824.8	74469.8	69088.5	101278	56128.1	13750.1
25749.1	84543.5	35190.3	69218.5	79486.5	71278.3	92777.8	55282.5
54176.2	69538.9	43237.3	46796.8	58356.3	73761.3	62189.4	22224.1
29788.2	82382.9	62479.9	49287.5	57717.4	112091	66092	70323.5
56947.8	107804	58061.2	23008	27072.5	93476.5	102855	81127.8
26997.1	51702.3	110311	61282	74792.9	96253.9	64858.9	20419.8
25775.8	93529.8	41044.9	86847.8	30086.5	113027	63584.3	57160.3
27872	78763.1	80160.6	30420.6	33742.8	78613.6	81716	67353
52718.2	137758	69761.2	52888.5	32377.1	115089	52533	66032.8
48228	57559.4	32249.7	90979.8	55268.8	94415.1	53320.8	43124.2
49854.3	93586.3	33816.9	64677.6	37986	101735	91998.4	114815
34073	113428	72691.4	40935	69950.4	118694	56085.9	37051.9
49481.2	99253	66149.2	76410.8	60331	66697.1	107167	69234.1
32551.3	92636.7	105263	18675.1	44387.2	68460.6	101164	23846.5
53262.9	84282.9	56163.9	71963.4	75511.8	104208	70785.6	75190
54984.1	77604.1	55997.5	53271.4	69720.3	96892.9	35871.5	77025.6
39409.5	111188	79303.2	11888.5	77498.2	102469	72870.2	69074.2
28590.9	86806.8	41553.8	19332.9	45246.5	129967	42028.3	30996.5
31685.5	50987.3	62495.5	77074.4	60248.5	122448	72939.8	62006.7
32046.9	108236	42809	49335	22107.1	107008	77227.1	27690.6
57708.9	77158.2	64276.5	36461.8	49349.3	98262.4	94515.2	65218.4
26798.8	86093.1	89826.1	62218	52882	69653.3	54987.4	62952.5
56205.5	68263.6	74526.4	27997.4	19416.8	91459.5	65372.4	47672.3
50262.5	97113.2	40329.2	94935.8	59132.4	82094.3	91358.1	38423.4
79412.4	61155.9	57961.1	70642.6	48190.3	97324.5	66592.5	10795.2
28793.7	46722.6	52029.9	28087.1	33458.8	82587.7	108534	79450.8
83894.2	95460.9	43680	71249.1	48395.1	121345	59512	25668.5
38900.5	137381	48871.5	27484.6	46070	109453	99381.8	41764.4
33671.9	74818.2	54341.9	76021.4	52759.2	116377	63491.3	80777.4
37352.9	89866.4	102915	69524.6	49695.8	72335.9	107378	41729.3
32101.5	84633.9	54613.6	49318.8	46849.4	155193	88711.3	51521.6
57288.4	67600.6	68035.5	68003.6	58871.8	118080	77798.5	23854.3
28765.1	66703	55218.8	29992.3	63180	92793.3	65453.7	31473
25548.9	62628.1	56440.1	63989.9	81768	47304.4	79054.9	27929.8
36011.3	88500.1	75783.5	98457.4	63438	76877.4	57897.4	60081.4
95862.6	71168.5	56731.3	48459.4	38140	70320.9	106608	55358.5
51269.4	78083.8	82300.4	13009.8	74974.2	117501	77219.3	91732.5
65118.9	76354.2	47091.8	60170.5	86253.7	77972.7	59837	62881.6
49010.6	76597.9	117762	32149	48621.9	84221.8	74807.8	61005.7
56326.4	101339	52084.5	76911.9	32093.7	73073.6	79482.6	30473.3
22629.1	90229.1	71771	59838.3	40368.2	97906.2	82392	67826.8
21953.1	147494	79996.8	32252.3	42130.4	77075.7	53201.2	11823.5
39898.9	113476	40536.6	12610	30358.9	103524	67330.9	47672.3
23666.5	85779.2	135093	14991.6	60441.5	87347	43087.8	88442.2
99845.8	75492.3	59369.7	48154.6	66722.5	103060	70148.6	76745.5
35738.9	97499.3	56510.3	65857.3	31083	79266.2	115000	78659.8
23637.2	84530.5	47844.5	52170.9	18140.8	93315.9	51841.4	62942.1
50198.8	96424.9	87586.2	52579.1	65253.5	127401	81907.8	75552.1
27770.6	76466	41197.6	41101.4	23245.3	91590.2	55862.9	30875.6
26396.5	114958	46151.9	80650	56132	99710.6	84257.5	56457
19243.9	95579.2	57537.3	59989.1	27201.8	74949.5	93688.4	41949
30987.4	78001.9	47457.1	21950.5	24807.9	86065.2	107520	30342.6
57940.3	68125.2	52867.1	82579.2	17823.6	136945	90621.7	72482.1
26194.3	91441.3	36738	76455.6	50087.7	83445	75613.8	92470.9
40997.4	56923.7	64353.9	81975.4	65731.9	75664.5	55898	69670.2
32812	72930.6	95083.3	64799.8	76755.9	96682.9	64684.7	79297.4
73280.3	102300	35602.4	21910.8	67379	76957.4	54066.3	47011.9
70589.3	90571.6	88596.9	36167.3	54442	97174.3	86301.8	69678.7
72430.1	108004	104493	51802.4	24177.4	107663	79979.9	33629.7
45631.3	101523	87007	31142.1	72918.9	76606.4	100698	72853.3
48603.8	96083	85155.8	58947.8	93234	98774	50402.9	74505.6
32431.7	99910.8	108655	63746.8	69349.8	100344	37555.7	30760.6
51639.9	107372	55435.2	23073.7	37782.5	92863.5	105263	95002.7
31740.1	90218.7	46564.7	52608.4	35501.7	96454.8	34709.3	98541.9
57780.4	64514.4	82955.6	37897.6	38181.6	104122	59647.2	88547.5
73984.3	84817.8	100232	60444.1	41676.7	124143	53814.8	69928.3
47149	109224	56460.9	9482.2	89774.8	107657	90272	55772.6
40932.4	95080.7	82902.9	69060.5	52765	98543.9	70346.2	66543.1
33748.6	95849	66535.3	37644.1	32563.7	75535.2	105804	99892.6
48971	84691.1	71131.4	14188.8	63654.5	107669	44184.4	62723.7
54015	49534.5	96268.2	62089.3	32377.8	116516	64670.4	43418
50410.1	98217.6	34277.1	76432.2	54124.2	50893.7	101192	47973.9
38476.1	70717.4	64250.5	29106.3	50659.7	79286.3	61298.2	80130
53038.7	112338	52442.6	102547	58310.2	93132.6	113704	45962.8
46363.2	57702.4	65491.4	73980.4	48676.5	91233.3	54496.6	64565.1
89319.1	68584.8	55884.4	78802.8	46313.1	81302	97312.1	50536.8
47981.7	62380.5	66868.8	85634.9	79623	72887.8	67358.2	58290
30709.9	58951.7	103222	73932.3	12473.5	82570.1	108811	66040.6
81287	93067	41152.8	50783.2	61636.9	97638.4	37952.8	49106.8
60877.7	80361.4	49489.7	118704	34310.9	114598	53563.2	69451.8
25572.9	81287	71073.6	68555.5	71584.5	110195	73760	84676.8
41756	94238.3	31698.5	64125.7	80947.8	91585	67082.6	90135.5
24074	81059.5	66081.6	46190.3	42030.9	100552	118817	91287.9
86593	64501.4	50279.4	65395.2	76531.6	82603.3	60807.5	36087.3
35333.3	121062	56041.7	69557.8	42522.3	98160.4	61458.1	25918.1
33629	74983.3	72061.6	13072.1	63384.1	98808.4	64834.9	64480.6
40061.4	80395.2	42108.3	38473.5	60423.3	135231	65087.1	32132.1
84108.7	98037.5	72523.1	63419.8	61926.8	75011.9	84296.5	99582.6
47632.6	68310.4	56980.9	22293.7	25669.1	100989	106517	68196
46673.9	63956.7	53203.8	96798	43336.8	86585.2	82541.5	36773.8
48350.2	95545.4	61381.4	32481.8	29504.1	101007	66768	78533.6
42823.9	90504.7	69917.9	59086.3	53311.7	74790.9	83753.8	32405.1
41631.2	73496.1	41332.8	79872.6	40973.4	120819	49160.1	66455.3
25282.4	94197.3	111754	36639.2	73607.3	88875.1	108333	73589.1
20285.2	79346.1	53933.1	49032.8	71938.8	102926	75333.7	59518.5
30966	100674	44211	65976.9	90797.2	85639.4	80316.6	29612
21483.8	98516.6	51800.4	68260.4	80970.5	135004	44506.8	45443.4
53374.1	138020	39516.1	43939.3	50347	66612	86997.9	92617.2
27961	80561	52710.4	61163	29795.3	46131.8	119671	85300.8
28502.5	89458.8	46781.8	46653.1	42100.5	93655.9	96639.4	62063.3
22867	94565.2	62824.4	44483.4	63819.6	64508.6	52663	64991.5
[truncated: 31,876 more rows]
